# Supplementary material for: Glyco-Decipher enables glycan database-independent peptide matching and in-depth characterization of site-specific N-glycosylation
Source: Nat Commun. 2022 Apr 7;13:1900. doi: 10.1038/s41467-022-29530-y (PMC8990002; doi:10.1038/s41467-022-29530-y)
Supplement: Supplementary file 4 — Supplementary Data 1 [file 41467_2022_29530_MOESM4_ESM.xlsx]

## Sheet: GlyTouCan
GlycanID	Mass	GlycanComposition	StructureInformation
G64581RP	203.079	HexNAc(1)	WURCS=2.0/1,1,0/[a2122h-1x_1-5_2*NCC/3=O]/1/
G39631KX	349.137	HexNAc(1)Fuc(1)	WURCS=2.0/2,2,1/[a2122h-1x_1-5_2*NCC/3=O][a1221m-1x_1-5]/1-2/a?-b1
G19234OH	406.159	HexNAc(2)	WURCS=2.0/1,2,1/[a2122h-1x_1-5_2*NCC/3=O]/1-1/a?-b1
G03838OG	552.217	HexNAc(2)Fuc(1)	WURCS=2.0/2,3,2/[a2122h-1x_1-5_2*NCC/3=O][a1221m-1x_1-5]/1-2-1/a?-b1_a?-c1
G64017CW	568.212	Hex(1)HexNAc(2)	WURCS=2.0/2,3,2/[a2122h-1x_1-5_2*NCC/3=O][a1122h-1x_1-5]/1-1-2/a?-b1_b?-c1
G25347ZR	714.269	Hex(1)HexNAc(2)Fuc(1)	WURCS=2.0/3,4,3/[a2122h-1x_1-5_2*NCC/3=O][a1122h-1x_1-5][a1221m-1x_1-5]/1-1-2-3/a?-b1_a?-d1_b?-c1
G86427WL	730.264	Hex(2)HexNAc(2)	WURCS=2.0/2,4,3/[a2122h-1x_1-5_2*NCC/3=O][a1122h-1x_1-5]/1-1-2-2/a?-b1_b?-c1_c?-d1
G00507LK	771.291	Hex(1)HexNAc(3)	WURCS=2.0/2,4,3/[a2122h-1x_1-5_2*NCC/3=O][a1122h-1x_1-5]/1-1-2-1/a?-b1_b?-c1_c?-d1
G19483CU	876.322	Hex(2)HexNAc(2)Fuc(1)	WURCS=2.0/3,5,4/[a2122h-1x_1-5_2*NCC/3=O][a1122h-1x_1-5][a1221m-1x_1-5]/1-1-2-2-3/a?-b1_a?-e1_b?-c1_c?-d1
G22768VO	892.317	Hex(3)HexNAc(2)	WURCS=2.0/3,5,4/[a2122h-1b_1-5_2*NCC/3=O][a1122h-1b_1-5][a1122h-1a_1-5]/1-1-2-3-3/a4-b1_b4-c1_c3-d1_c6-e1
G74446IE	892.317	Hex(3)HexNAc(2)	WURCS=2.0/3,6,4+/[a2122h-1b_1-5_2*NCC/3=O][a1122h-1b_1-5][a1122h-1a_1-5]/1-1-2-3-3-1/a4-b1_b4-c1_c3-d1_c6-e1
G79044QL	892.317	Hex(3)HexNAc(2)	WURCS=2.0/3,6,4+/[a2122h-1b_1-5_2*NCC/3=O][a1122h-1b_1-5][a1122h-1a_1-5]/1-1-2-3-3-3/a4-b1_b4-c1_c3-d1_c6-e1
G43547MI	892.317	Hex(3)HexNAc(2)	WURCS=2.0/4,5,4/[a2122h-1a_1-5_2*NCC/3=O][a2122h-1b_1-5_2*NCC/3=O][a1122h-1b_1-5][a1122h-1a_1-5]/1-2-3-4-4/a4-b1_b4-c1_c3-d1_c6-e1
G20624LQ	892.317	Hex(3)HexNAc(2)	WURCS=2.0/4,5,4/[a2122h-1x_1-5_2*NCC/3=O][a2122h-1b_1-5_2*NCC/3=O][a1122h-1b_1-5][a1122h-1a_1-5]/1-2-3-4-4/a4-b1_b4-c1_c3-d1_c6-e1
G00026MO	892.317	Hex(3)HexNAc(2)	WURCS=2.0/4,5,4/[u2122h_2*NCC/3=O][a2122h-1b_1-5_2*NCC/3=O][a1122h-1b_1-5][a1122h-1a_1-5]/1-2-3-4-4/a4-b1_b4-c1_c3-d1_c6-e1
G89797IW	892.317	Hex(3)HexNAc(2)	WURCS=2.0/4,5,4/[u2122h_2*NCC/3=O][a2122h-1b_1-5_2*NCC/3=O][a1122h-1b_1-5][a1122h-1a_1-5]/1-2-3-4-4/c3-d1_c6-e1_b1-a3|a4_c1-b3|b4
G05460IT	892.317	Hex(3)HexNAc(2)	WURCS=2.0/4,6,4+/[a2122h-1x_1-5_2*NCC/3=O][a2122h-1b_1-5_2*NCC/3=O][a1122h-1b_1-5][a1122h-1a_1-5]/1-2-3-4-4-2/a4-b1_b4-c1_c3-d1_c6-e1
G21471VV	892.317	Hex(3)HexNAc(2)	WURCS=2.0/4,7,5+/[a2122h-1b_1-5_2*NCC/3=O][a1122h-1b_1-5][a1122h-1a_1-5][a2112h-1b_1-5]/1-1-2-3-3-1-4/a4-b1_b4-c1_c3-d1_c6-e1_f4-g1
G84348FG	892.317	Hex(3)HexNAc(2)	WURCS=2.0/4,7,5+/[a2122h-1b_1-5_2*NCC/3=O][a1122h-1b_1-5][a1122h-1a_1-5][a2112h-1b_1-5]/1-1-2-3-3-1-4/a4-b1_b4-c1_c3-d1_c6-e1_f?-g1
G03092HX	892.317	Hex(3)HexNAc(2)	WURCS=2.0/5,10,6+/[a2122h-1b_1-5_2*NCC/3=O][a1122h-1b_1-5][a1122h-1a_1-5][a1221m-1a_1-5][a2112h-1b_1-5]/1-1-2-3-3-1-4-5-1-1/a4-b1_b4-c1_c3-d1_c6-e1_f3-g1_f4-h1
G74509UQ	892.317	Hex(3)HexNAc(2)	WURCS=2.0/5,10,7+/[a2122h-1b_1-5_2*NCC/3=O][a1122h-1b_1-5][a1122h-1a_1-5][a1221m-1a_1-5][a2112h-1b_1-5]/1-1-2-3-3-1-4-5-1-5/a4-b1_b4-c1_c3-d1_c6-e1_f3-g1_f4-h1_i4-j1
G24743IE	892.317	Hex(3)HexNAc(2)	WURCS=2.0/5,10,7+/[a2122h-1b_1-5_2*NCC/3=O][a1122h-1b_1-5][a1122h-1a_1-5][a2112h-1b_1-5][a1221m-1a_1-5]/1-1-2-3-3-1-4-5-1-4/a4-b1_b4-c1_c3-d1_c6-e1_f3-h1_f?-g1_i?-j1
G18320QX	892.317	Hex(3)HexNAc(2)	WURCS=2.0/5,11,6+/[a2122h-1b_1-5_2*NCC/3=O][a1122h-1b_1-5][a1122h-1a_1-5][a1221m-1a_1-5][a2112h-1b_1-5]/1-1-2-3-3-1-4-5-1-1-1/a4-b1_b4-c1_c3-d1_c6-e1_f3-g1_f4-h1
G10442LL	892.317	Hex(3)HexNAc(2)	WURCS=2.0/5,11,8+/[a2122h-1b_1-5_2*NCC/3=O][a1122h-1b_1-5][a1122h-1a_1-5][a2112h-1b_1-5][Aad21122h-2a_2-6_5*NCC/3=O]/1-1-2-3-3-1-4-5-1-4-5/a4-b1_b4-c1_c3-d1_c6-e1_g3-h2_j6-k2_f?-g1_i?-j1
G26482TY	892.317	Hex(3)HexNAc(2)	WURCS=2.0/5,12,8+/[a2122h-1b_1-5_2*NCC/3=O][a1122h-1b_1-5][a1122h-1a_1-5][a1221m-1a_1-5][a2112h-1b_1-5]/1-1-2-3-3-1-4-5-1-4-5-1/a4-b1_b4-c1_c3-d1_c6-e1_f3-g1_f4-h1_i3-j1_i4-k1
G32588AG	892.317	Hex(3)HexNAc(2)	WURCS=2.0/5,12,8+/[a2122h-1b_1-5_2*NCC/3=O][a1122h-1b_1-5][a1122h-1a_1-5][a1221m-1a_1-5][a2112h-1b_1-5]/1-1-2-3-3-1-4-5-1-5-1-5/a4-b1_b4-c1_c3-d1_c6-e1_f3-g1_f4-h1_i4-j1_k4-l1
G90799QM	892.317	Hex(3)HexNAc(2)	WURCS=2.0/5,12,8+/[a2122h-1b_1-5_2*NCC/3=O][a1122h-1b_1-5][a1122h-1a_1-5][a2112h-1b_1-5][a1221m-1a_1-5]/1-1-2-3-3-1-4-5-1-4-1-4/a4-b1_b4-c1_c3-d1_c6-e1_f3-h1_f?-g1_i?-j1_k?-l1
G09654LA	892.317	Hex(3)HexNAc(2)	WURCS=2.0/5,13,9+/[a2122h-1b_1-5_2*NCC/3=O][a1122h-1b_1-5][a1122h-1a_1-5][a1221m-1a_1-5][a2112h-1b_1-5]/1-1-2-3-3-1-4-5-1-4-5-1-5/a4-b1_b4-c1_c3-d1_c6-e1_f3-g1_f4-h1_i3-j1_i4-k1_l4-m1
G19061RN	892.317	Hex(3)HexNAc(2)	WURCS=2.0/5,13,9+/[a2122h-1b_1-5_2*NCC/3=O][a1122h-1b_1-5][a1122h-1a_1-5][a2112h-1b_1-5][Aad21122h-2a_2-6_5*NCC/3=O]/1-1-2-3-3-1-4-5-1-4-5-1-4/a4-b1_b4-c1_c3-d1_c6-e1_g3-h2_j6-k2_f?-g1_i?-j1_l?-m1
G43056LB	892.317	Hex(3)HexNAc(2)	WURCS=2.0/5,14,10+/[a2122h-1b_1-5_2*NCC/3=O][a1122h-1b_1-5][a1122h-1a_1-5][a2112h-1b_1-5][Aad21122h-2a_2-6_5*NCC/3=O]/1-1-2-3-3-1-4-5-1-4-5-1-4-5/a4-b1_b4-c1_c3-d1_c6-e1_g3-h2_j6-k2_m6-n2_f?-g1_i?-j1_l?-m1
G41493NA	892.317	Hex(3)HexNAc(2)	WURCS=2.0/5,14,9+/[a2122h-1b_1-5_2*NCC/3=O][a1122h-1b_1-5][a1122h-1a_1-5][a1221m-1a_1-5][a2112h-1b_1-5]/1-1-2-3-3-1-4-5-1-5-1-5-1-5/a4-b1_b4-c1_c3-d1_c6-e1_f3-g1_f4-h1_i4-j1_k4-l1_m4-n1
G02167JN	892.317	Hex(3)HexNAc(2)	WURCS=2.0/5,15,10+/[a2122h-1b_1-5_2*NCC/3=O][a1122h-1b_1-5][a1122h-1a_1-5][a1221m-1a_1-5][a2112h-1b_1-5]/1-1-2-3-3-1-4-5-1-4-5-1-5-1-5/a4-b1_b4-c1_c3-d1_c6-e1_f3-g1_f4-h1_i3-j1_i4-k1_l4-m1_n4-o1
G32983GF	892.317	Hex(3)HexNAc(2)	WURCS=2.0/5,7,5+/[a2122h-1x_1-5_2*NCC/3=O][a2122h-1b_1-5_2*NCC/3=O][a1122h-1b_1-5][a1122h-1a_1-5][a2112h-1b_1-5]/1-2-3-4-4-2-5/a4-b1_b4-c1_c3-d1_c6-e1_f4-g1
G45246MB	892.317	Hex(3)HexNAc(2)	WURCS=2.0/5,8,6+/[a2122h-1b_1-5_2*NCC/3=O][a1122h-1b_1-5][a1122h-1a_1-5][a1221m-1a_1-5][a2112h-1b_1-5]/1-1-2-3-3-1-4-5/a4-b1_b4-c1_c3-d1_c6-e1_f3-g1_f4-h1
G45042AB	892.317	Hex(3)HexNAc(2)	WURCS=2.0/5,8,6+/[a2122h-1b_1-5_2*NCC/3=O][a1122h-1b_1-5][a1122h-1a_1-5][a2112h-1b_1-5][Aad21122h-2a_2-6_5*NCC/3=O]/1-1-2-3-3-1-4-5/a4-b1_b4-c1_c3-d1_c6-e1_f4-g1_g6-h2
G84188DL	892.317	Hex(3)HexNAc(2)	WURCS=2.0/5,8,6+/[a2122h-1b_1-5_2*NCC/3=O][a1122h-1b_1-5][a1122h-1a_1-5][a2112h-1b_1-5][a2112h-1a_1-5]/1-1-2-3-3-1-4-5/a4-b1_b4-c1_c3-d1_c6-e1_f?-g1_g?-h1
G37551WX	892.317	Hex(3)HexNAc(2)	WURCS=2.0/5,9,6+/[a2122h-1b_1-5_2*NCC/3=O][a1122h-1b_1-5][a1122h-1a_1-5][a1221m-1a_1-5][a2112h-1b_1-5]/1-1-2-3-3-1-4-5-1/a4-b1_b4-c1_c3-d1_c6-e1_f3-g1_f4-h1
G23795YR	892.317	Hex(3)HexNAc(2)	WURCS=2.0/6,10,7+/[a2122h-1b_1-5_2*NCC/3=O][a1122h-1b_1-5][a1122h-1a_1-5][a1221m-1a_1-5][a2112h-1b_1-5][Aad21122h-2a_2-6_5*NCC/3=O]/1-1-2-3-3-1-4-5-6-1/a4-b1_b4-c1_c3-d1_c6-e1_f3-g1_f4-h1_h6-i2
G20486MN	892.317	Hex(3)HexNAc(2)	WURCS=2.0/6,11,8+/[a2122h-1b_1-5_2*NCC/3=O][a1122h-1b_1-5][a1122h-1a_1-5][a1221m-1a_1-5][a2112h-1b_1-5][Aad21122h-2a_2-6_5*NCC/3=O]/1-1-2-3-3-1-4-5-6-1-5/a4-b1_b4-c1_c3-d1_c6-e1_f3-g1_f4-h1_h3-i2_j4-k1
G13729TT	892.317	Hex(3)HexNAc(2)	WURCS=2.0/6,11,8+/[a2122h-1b_1-5_2*NCC/3=O][a1122h-1b_1-5][a1122h-1a_1-5][a1221m-1a_1-5][a2112h-1b_1-5][Aad21122h-2a_2-6_5*NCC/3=O]/1-1-2-3-3-1-4-5-6-1-5/a4-b1_b4-c1_c3-d1_c6-e1_f3-g1_f4-h1_h6-i2_j4-k1
G60274XG	892.317	Hex(3)HexNAc(2)	WURCS=2.0/6,11,8+/[a2122h-1b_1-5_2*NCC/3=O][a1122h-1b_1-5][a1122h-1a_1-5][a1221m-1a_1-5][a2112h-1b_1-5][Aad21122h-2a_2-6_5*NCC/3=O]/1-1-2-3-3-1-4-5-6-1-5/a4-b1_b4-c1_c3-d1_c6-e1_f3-g1_f4-h1_j4-k1_h?-i2
G19589IH	892.317	Hex(3)HexNAc(2)	WURCS=2.0/6,11,8+/[a2122h-1b_1-5_2*NCC/3=O][a1122h-1b_1-5][a1122h-1a_1-5][a2112h-1b_1-5][Aad21122h-2a_2-6_5*NCC/3=O][a1221m-1a_1-5]/1-1-2-3-3-1-4-5-1-6-4/a4-b1_b4-c1_c3-d1_c6-e1_f4-g1_g3-h2_i3-j1_i4-k1
G82544CO	892.317	Hex(3)HexNAc(2)	WURCS=2.0/6,11,8+/[a2122h-1b_1-5_2*NCC/3=O][a1122h-1b_1-5][a1122h-1a_1-5][a2112h-1b_1-5][Aad21122h-2a_2-6_5*NCC/3=O][a1221m-1a_1-5]/1-1-2-3-3-1-4-5-1-6-4/a4-b1_b4-c1_c3-d1_c6-e1_f4-g1_g6-h2_i3-j1_i4-k1
G72436KG	892.317	Hex(3)HexNAc(2)	WURCS=2.0/6,11,8+/[a2122h-1b_1-5_2*NCC/3=O][a1122h-1b_1-5][a1122h-1a_1-5][a2112h-1b_1-5][Aad21122h-2a_2-6_5*NCC/3=O][a1221m-1a_1-5]/1-1-2-3-3-1-4-5-1-6-4/a4-b1_b4-c1_c3-d1_c6-e1_f4-g1_i3-j1_i4-k1_g?-h2
G42400CU	892.317	Hex(3)HexNAc(2)	WURCS=2.0/6,11,8+/[a2122h-1b_1-5_2*NCC/3=O][a1122h-1b_1-5][a1122h-1a_1-5][a2112h-1b_1-5][Aad21122h-2a_2-6_5*NCC/3=O][a1221m-1a_1-5]/1-1-2-3-3-1-4-5-6-1-4/a4-b1_b4-c1_c3-d1_c6-e1_f3-i1_f?-g1_g?-h2_j?-k1
G07477RM	892.317	Hex(3)HexNAc(2)	WURCS=2.0/6,11,8+/[a2122h-1b_1-5_2*NCC/3=O][a1122h-1b_1-5][a1122h-1a_1-5][a2112h-1b_1-5_2*NCC/3=O][Aad21122h-2a_2-6_5*NCC/3=O][a2112h-1b_1-5]/1-1-2-3-3-1-4-5-1-6-5/a4-b1_b4-c1_c3-d1_c6-e1_f?-g1_g?-h2_i?-j1_j?-k2
G12009DH	892.317	Hex(3)HexNAc(2)	WURCS=2.0/6,12,9+/[a2122h-1b_1-5_2*NCC/3=O][a1122h-1b_1-5][a1122h-1a_1-5][a1221m-1a_1-5][a2112h-1b_1-5][Aad21122h-2a_2-6_5*NCC/3=O]/1-1-2-3-3-1-4-5-6-1-5-6/a4-b1_b4-c1_c3-d1_c6-e1_f3-g1_f4-h1_j4-k1_h?-i2_k?-l2
G90084NC	892.317	Hex(3)HexNAc(2)	WURCS=2.0/6,13,9+/[a2122h-1b_1-5_2*NCC/3=O][a1122h-1b_1-5][a1122h-1a_1-5][a1221m-1a_1-5][a2112h-1b_1-5][Aad21122h-2a_2-6_5*NCC/3=O]/1-1-2-3-3-1-4-5-6-1-5-1-5/a4-b1_b4-c1_c3-d1_c6-e1_f3-g1_f4-h1_j4-k1_l4-m1_h?-i2
G23041LU	892.317	Hex(3)HexNAc(2)	WURCS=2.0/6,13,9+/[a2122h-1b_1-5_2*NCC/3=O][a1122h-1b_1-5][a1122h-1a_1-5][a2112h-1b_1-5][Aad21122h-2a_2-6_5*NCC/3=O][a1221m-1a_1-5]/1-1-2-3-3-1-4-5-1-6-4-1-4/a4-b1_b4-c1_c3-d1_c6-e1_f4-g1_i3-j1_i4-k1_l4-m1_g?-h2
G05884FS	892.317	Hex(3)HexNAc(2)	WURCS=2.0/6,14,10+/[a2122h-1b_1-5_2*NCC/3=O][a1122h-1b_1-5][a1122h-1a_1-5][a1221m-1a_1-5][a2112h-1b_1-5][Aad21122h-2a_2-6_5*NCC/3=O]/1-1-2-3-3-1-4-5-6-1-5-6-1-5/a4-b1_b4-c1_c3-d1_c6-e1_f3-g1_f4-h1_h3-i2_j4-k1_k6-l2_m4-n1
G83322BD	892.317	Hex(3)HexNAc(2)	WURCS=2.0/6,14,10+/[a2122h-1b_1-5_2*NCC/3=O][a1122h-1b_1-5][a1122h-1a_1-5][a1221m-1a_1-5][a2112h-1b_1-5][Aad21122h-2a_2-6_5*NCC/3=O]/1-1-2-3-3-1-4-5-6-1-5-6-1-5/a4-b1_b4-c1_c3-d1_c6-e1_f3-g1_f4-h1_h6-i2_j4-k1_k3-l2_m4-n1
G49024GS	892.317	Hex(3)HexNAc(2)	WURCS=2.0/6,14,10+/[a2122h-1b_1-5_2*NCC/3=O][a1122h-1b_1-5][a1122h-1a_1-5][a1221m-1a_1-5][a2112h-1b_1-5][Aad21122h-2a_2-6_5*NCC/3=O]/1-1-2-3-3-1-4-5-6-1-5-6-1-5/a4-b1_b4-c1_c3-d1_c6-e1_f3-g1_f4-h1_h6-i2_j4-k1_k6-l2_m4-n1
G30494NO	892.317	Hex(3)HexNAc(2)	WURCS=2.0/6,14,10+/[a2122h-1b_1-5_2*NCC/3=O][a1122h-1b_1-5][a1122h-1a_1-5][a2112h-1b_1-5][Aad21122h-2a_2-6_5*NCC/3=O][a1221m-1a_1-5]/1-1-2-3-3-1-4-5-1-4-5-1-6-4/a4-b1_b4-c1_c3-d1_c6-e1_f4-g1_g6-h2_i4-j1_j6-k2_l3-m1_l4-n1
G00826FI	892.317	Hex(3)HexNAc(2)	WURCS=2.0/6,15,11+/[a2122h-1b_1-5_2*NCC/3=O][a1122h-1b_1-5][a1122h-1a_1-5][a1221m-1a_1-5][a2112h-1b_1-5][Aad21122h-2a_2-6_5*NCC/3=O]/1-1-2-3-3-1-4-5-6-1-5-6-1-5-6/a4-b1_b4-c1_c3-d1_c6-e1_f3-g1_f4-h1_h3-i2_j4-k1_k3-l2_m4-n1_n6-o2
G37339IA	892.317	Hex(3)HexNAc(2)	WURCS=2.0/6,15,11+/[a2122h-1b_1-5_2*NCC/3=O][a1122h-1b_1-5][a1122h-1a_1-5][a1221m-1a_1-5][a2112h-1b_1-5][Aad21122h-2a_2-6_5*NCC/3=O]/1-1-2-3-3-1-4-5-6-1-5-6-1-5-6/a4-b1_b4-c1_c3-d1_c6-e1_f3-g1_f4-h1_h3-i2_j4-k1_k6-l2_m4-n1_n6-o2
G81475RB	892.317	Hex(3)HexNAc(2)	WURCS=2.0/6,15,11+/[a2122h-1b_1-5_2*NCC/3=O][a1122h-1b_1-5][a1122h-1a_1-5][a1221m-1a_1-5][a2112h-1b_1-5][Aad21122h-2a_2-6_5*NCC/3=O]/1-1-2-3-3-1-4-5-6-1-5-6-1-5-6/a4-b1_b4-c1_c3-d1_c6-e1_f3-g1_f4-h1_h6-i2_j4-k1_k3-l2_m4-n1_n3-o2
G25718IU	892.317	Hex(3)HexNAc(2)	WURCS=2.0/6,15,11+/[a2122h-1b_1-5_2*NCC/3=O][a1122h-1b_1-5][a1122h-1a_1-5][a1221m-1a_1-5][a2112h-1b_1-5][Aad21122h-2a_2-6_5*NCC/3=O]/1-1-2-3-3-1-4-5-6-1-5-6-1-5-6/a4-b1_b4-c1_c3-d1_c6-e1_f3-g1_f4-h1_h6-i2_j4-k1_k3-l2_m4-n1_n6-o2
G01147ML	892.317	Hex(3)HexNAc(2)	WURCS=2.0/6,15,11+/[a2122h-1b_1-5_2*NCC/3=O][a1122h-1b_1-5][a1122h-1a_1-5][a1221m-1a_1-5][a2112h-1b_1-5][Aad21122h-2a_2-6_5*NCC/3=O]/1-1-2-3-3-1-4-5-6-1-5-6-1-5-6/a4-b1_b4-c1_c3-d1_c6-e1_f3-g1_f4-h1_h6-i2_j4-k1_k6-l2_m4-n1_n6-o2
G09624UN	892.317	Hex(3)HexNAc(2)	WURCS=2.0/6,18,13+/[a2122h-1b_1-5_2*NCC/3=O][a1122h-1b_1-5][a1122h-1a_1-5][a1221m-1a_1-5][a2112h-1b_1-5][Aad21122h-2a_2-6_5*NCC/3=O]/1-1-2-3-3-1-4-5-6-1-5-6-1-5-6-1-5-6/a4-b1_b4-c1_c3-d1_c6-e1_f3-g1_f4-h1_j4-k1_m4-n1_p4-q1_h?-i2_k?-l2_n?-o2_q?-r2
G27820EN	892.317	Hex(3)HexNAc(2)	WURCS=2.0/6,8,6+/[a2122h-1x_1-5_2*NCC/3=O][a2122h-1b_1-5_2*NCC/3=O][a1122h-1b_1-5][a1122h-1a_1-5][a2112h-1b_1-5][Aad21122h-2a_2-6_5*NCCO/3=O]/1-2-3-4-4-2-5-6/a4-b1_b4-c1_c3-d1_c6-e1_f4-g1_h2-g3|g6
G82348BZ	1038.38	Hex(3)HexNAc(2)Fuc(1)	WURCS=2.0/4,6,5/[a2122h-1b_1-5_2*NCC/3=O][a1122h-1b_1-5][a1122h-1a_1-5][a1221m-1a_1-5]/1-1-2-3-3-4/a4-b1_a6-f1_b4-c1_c3-d1_c6-e1
G31616YD	1038.38	Hex(3)HexNAc(2)Fuc(1)	WURCS=2.0/4,6,5/[a2122h-1b_1-5_2*NCC/3=O][a1122h-1b_1-5][a1122h-1a_1-5][a1221m-1b_1-5]/1-1-2-3-3-4/a4-b1_a6-f1_b4-c1_c3-d1_c6-e1
G44201QD	1038.38	Hex(3)HexNAc(2)Fuc(1)	WURCS=2.0/4,6,5/[a2122h-1b_1-5_2*NCC/3=O][a1122h-1b_1-5][a1122h-1a_1-5][a2112m-1a_1-5]/1-1-2-3-3-4/a4-b1_a6-f1_b4-c1_c3-d1_c6-e1
G54162CJ	1038.38	Hex(3)HexNAc(2)Fuc(1)	WURCS=2.0/4,6,5/[a2122h-1b_1-5_2*NCC/3=O][a1221m-1a_1-5][a1122h-1b_1-5][a1122h-1a_1-5]/1-2-1-3-4-4/a2-b1_a4-c1_c4-d1_d3-e1_d6-f1
G43648DB	1038.38	Hex(3)HexNAc(2)Fuc(1)	WURCS=2.0/4,6,5/[a2122h-1b_1-5_2*NCC/3=O][a1221m-1a_1-5][a1122h-1b_1-5][a1122h-1a_1-5]/1-2-1-3-4-4/a3-b1_a4-c1_c4-d1_d3-e1_d6-f1
G89290XU	1038.38	Hex(3)HexNAc(2)Fuc(1)	WURCS=2.0/4,6,5/[a2122h-1b_1-5_2*NCC/3=O][a1221m-1b_1-5][a1122h-1b_1-5][a1122h-1a_1-5]/1-2-1-3-4-4/a3-b1_a4-c1_c4-d1_d3-e1_d6-f1
G84811LS	1038.38	Hex(3)HexNAc(2)Fuc(1)	WURCS=2.0/4,6,5/[a2122h-1b_1-5_2*NCC/3=O][a1221m-1x_1-5][a1122h-1b_1-5][a1122h-1a_1-5]/1-2-1-3-4-4/a4-c1_c4-d1_a?-b1_d?-e1_d?-f1
G86601RH	1038.38	Hex(3)HexNAc(2)Fuc(1)	WURCS=2.0/4,6,5/[a2122h-1b_1-5_2*NCC/3=O][a2112m-1a_1-5][a1122h-1b_1-5][a1122h-1a_1-5]/1-2-1-3-4-4/a3-b1_a4-c1_c4-d1_d3-e1_d6-f1
G73036NN	1038.38	Hex(3)HexNAc(2)Fuc(1)	WURCS=2.0/4,7,5+/[a2122h-1b_1-5_2*NCC/3=O][a1221m-1a_1-5][a1122h-1b_1-5][a1122h-1a_1-5]/1-2-1-3-4-4-1/a3-b1_a4-c1_c4-d1_d3-e1_d6-f1
G05926RC	1038.38	Hex(3)HexNAc(2)Fuc(1)	WURCS=2.0/5,10,7+/[a2122h-1b_1-5_2*NCC/3=O][a1122h-1b_1-5][a1122h-1a_1-5][a1221m-1a_1-5][a2112h-1b_1-5]/1-1-2-3-3-4-1-4-5-1/a4-b1_a6-f1_b4-c1_c3-d1_c6-e1_g3-h1_g4-i1
G87124VQ	1038.38	Hex(3)HexNAc(2)Fuc(1)	WURCS=2.0/5,11,7+/[a2122h-1b_1-5_2*NCC/3=O][a1122h-1b_1-5][a1122h-1a_1-5][a1221m-1a_1-5][a2112h-1b_1-5]/1-1-2-3-3-4-1-4-5-1-1/a4-b1_a6-f1_b4-c1_c3-d1_c6-e1_g3-h1_g4-i1
G39217SU	1038.38	Hex(3)HexNAc(2)Fuc(1)	WURCS=2.0/5,11,8+/[a2122h-1b_1-5_2*NCC/3=O][a1122h-1b_1-5][a1122h-1a_1-5][a1221m-1a_1-5][a2112h-1b_1-5]/1-1-2-3-3-4-1-4-5-1-5/a4-b1_a6-f1_b4-c1_c3-d1_c6-e1_g3-h1_g4-i1_j4-k1
G94150SJ	1038.38	Hex(3)HexNAc(2)Fuc(1)	WURCS=2.0/5,12,9+/[a2122h-1b_1-5_2*NCC/3=O][a1122h-1b_1-5][a1122h-1a_1-5][a1221m-1a_1-5][a2112h-1b_1-5]/1-1-2-3-3-4-1-4-5-4-1-5/a4-b1_a6-f1_b4-c1_c3-d1_c6-e1_g3-h1_g4-i1_i2-j1_k4-l1
G85959ZV	1038.38	Hex(3)HexNAc(2)Fuc(1)	WURCS=2.0/5,12,9+/[a2122h-1b_1-5_2*NCC/3=O][a1122h-1b_1-5][a1122h-1a_1-5][a1221m-1a_1-5][a2112h-1b_1-5]/1-1-2-3-3-4-1-5-4-1-4-5/a4-b1_a6-f1_b4-c1_c3-d1_c6-e1_g4-h1_h2-i1_j3-k1_j4-l1
G84762NL	1038.38	Hex(3)HexNAc(2)Fuc(1)	WURCS=2.0/5,13,10+/[a2122h-1b_1-5_2*NCC/3=O][a1122h-1b_1-5][a1122h-1a_1-5][a1221m-1a_1-5][a2112h-1b_1-5]/1-1-2-3-3-4-1-4-5-4-1-4-5/a4-b1_a6-f1_b4-c1_c3-d1_c6-e1_g3-h1_g4-i1_i2-j1_k3-l1_k4-m1
G06131RO	1038.38	Hex(3)HexNAc(2)Fuc(1)	WURCS=2.0/5,13,10+/[a2122h-1b_1-5_2*NCC/3=O][a1122h-1b_1-5][a1122h-1a_1-5][a1221m-1a_1-5][a2112h-1b_1-5]/1-1-2-3-3-4-1-4-5-4-1-5-4/a4-b1_a6-f1_b4-c1_c3-d1_c6-e1_g3-h1_g4-i1_i2-j1_k4-l1_l2-m1
G14743OY	1038.38	Hex(3)HexNAc(2)Fuc(1)	WURCS=2.0/5,13,9+/[a2122h-1b_1-5_2*NCC/3=O][a1122h-1b_1-5][a1122h-1a_1-5][a1221m-1a_1-5][a2112h-1b_1-5]/1-1-2-3-3-4-1-4-5-1-4-5-1/a4-b1_a6-f1_b4-c1_c3-d1_c6-e1_g3-h1_g4-i1_j3-k1_j4-l1
G96343GM	1038.38	Hex(3)HexNAc(2)Fuc(1)	WURCS=2.0/5,13,9+/[a2122h-1b_1-5_2*NCC/3=O][a1122h-1b_1-5][a1122h-1a_1-5][a1221m-1a_1-5][a2112h-1b_1-5]/1-1-2-3-3-4-1-4-5-1-5-1-5/a4-b1_a6-f1_b4-c1_c3-d1_c6-e1_g3-h1_g4-i1_j4-k1_l4-m1
G45492NT	1038.38	Hex(3)HexNAc(2)Fuc(1)	WURCS=2.0/5,14,10+/[a2122h-1b_1-5_2*NCC/3=O][a1122h-1b_1-5][a1122h-1a_1-5][a1221m-1a_1-5][a2112h-1b_1-5]/1-1-2-3-3-4-1-4-5-1-4-5-1-5/a4-b1_a6-f1_b4-c1_c3-d1_c6-e1_g3-h1_g4-i1_j3-k1_j4-l1_m4-n1
G95165LE	1038.38	Hex(3)HexNAc(2)Fuc(1)	WURCS=2.0/5,15,10+/[a2122h-1b_1-5_2*NCC/3=O][a1122h-1b_1-5][a1122h-1a_1-5][a1221m-1a_1-5][a2112h-1b_1-5]/1-1-2-3-3-4-1-4-5-1-4-5-1-5-1/a4-b1_a6-f1_b4-c1_c3-d1_c6-e1_g3-h1_g4-i1_j3-k1_j4-l1_m4-n1
G78169LI	1038.38	Hex(3)HexNAc(2)Fuc(1)	WURCS=2.0/5,6,5/[a2122h-1x_1-5_2*NCC/3=O][a1221m-1a_1-5][a2122h-1b_1-5_2*NCC/3=O][a1122h-1b_1-5][a1122h-1a_1-5]/1-2-3-4-5-5/a2-b1_a4-c1_c4-d1_d3-e1_d6-f1
G92612ZM	1038.38	Hex(3)HexNAc(2)Fuc(1)	WURCS=2.0/5,6,5/[a2122h-1x_1-5_2*NCC/3=O][a1221m-1a_1-5][a2122h-1b_1-5_2*NCC/3=O][a1122h-1b_1-5][a1122h-1a_1-5]/1-2-3-4-5-5/a3-b1_a4-c1_c4-d1_d3-e1_d6-f1
G45995IV	1038.38	Hex(3)HexNAc(2)Fuc(1)	WURCS=2.0/5,6,5/[a2122h-1x_1-5_2*NCC/3=O][a2122h-1b_1-5_2*NCC/3=O][a1122h-1b_1-5][a1122h-1a_1-5][a1221m-1a_1-5]/1-2-3-4-4-5/a4-b1_a6-f1_b4-c1_c3-d1_c6-e1
G15329MZ	1038.38	Hex(3)HexNAc(2)Fuc(1)	WURCS=2.0/5,6,5/[a2122h-1x_1-5_2*NCC/3=O][a2122h-1b_1-5_2*NCC/3=O][a1122h-1b_1-5][a1122h-1a_1-5][a2112m-1a_1-5]/1-2-3-4-4-5/a4-b1_a6-f1_b4-c1_c3-d1_c6-e1
G67806KQ	1038.38	Hex(3)HexNAc(2)Fuc(1)	WURCS=2.0/5,6,5/[o2122h_2*NCC/3=O][a1221m-1a_1-5][a2122h-1b_1-5_2*NCC/3=O][a1122h-1b_1-5][a1122h-1a_1-5]/1-2-3-4-5-5/a2-b1_a4-c1_c4-d1_d3-e1_d6-f1
G38638WU	1038.38	Hex(3)HexNAc(2)Fuc(1)	WURCS=2.0/5,6,5/[u2122h_2*NCC/3=O][a1221m-1a_1-5][a2122h-1b_1-5_2*NCC/3=O][a1122h-1b_1-5][a1122h-1a_1-5]/1-2-3-4-5-5/a3-b1_a4-c1_c4-d1_d3-e1_d6-f1
G16119YF	1038.38	Hex(3)HexNAc(2)Fuc(1)	WURCS=2.0/5,6,5/[u2122h_2*NCC/3=O][a2122h-1b_1-5_2*NCC/3=O][a1122h-1b_1-5][a1122h-1a_1-5][a1221m-1a_1-5]/1-2-3-4-4-5/a4-b1_a6-f1_b4-c1_c3-d1_c6-e1
G59003TN	1038.38	Hex(3)HexNAc(2)Fuc(1)	WURCS=2.0/5,7,5+/[a2122h-1x_1-5_2*NCC/3=O][a2122h-1b_1-5_2*NCC/3=O][a1122h-1b_1-5][a1122h-1a_1-5][a1221m-1a_1-5]/1-2-3-4-4-5-2/a4-b1_a6-f1_b4-c1_c3-d1_c6-e1
G61607JF	1038.38	Hex(3)HexNAc(2)Fuc(1)	WURCS=2.0/6,12,9+/[a2122h-1b_1-5_2*NCC/3=O][a1122h-1b_1-5][a1122h-1a_1-5][a1221m-1a_1-5][a2112h-1b_1-5][Aad21122h-2a_2-6_5*NCC/3=O]/1-1-2-3-3-4-1-4-5-6-1-5/a4-b1_a6-f1_b4-c1_c3-d1_c6-e1_g3-h1_g4-i1_i3-j2_k4-l1
G41282UZ	1038.38	Hex(3)HexNAc(2)Fuc(1)	WURCS=2.0/6,12,9+/[a2122h-1b_1-5_2*NCC/3=O][a1122h-1b_1-5][a1122h-1a_1-5][a1221m-1a_1-5][a2112h-1b_1-5][Aad21122h-2a_2-6_5*NCC/3=O]/1-1-2-3-3-4-1-4-5-6-1-5/a4-b1_a6-f1_b4-c1_c3-d1_c6-e1_g3-h1_g4-i1_k4-l1_i?-j2
G91114SN	1038.38	Hex(3)HexNAc(2)Fuc(1)	WURCS=2.0/6,12,9+/[a2122h-1b_1-5_2*NCC/3=O][a1122h-1b_1-5][a1122h-1a_1-5][a1221m-1a_1-5][a2112h-1b_1-5][Aad21122h-2a_2-6_5*NCC/3=O]/1-1-2-3-3-4-1-5-6-1-4-5/a4-b1_a6-f1_b4-c1_c3-d1_c6-e1_g4-h1_j3-k1_j4-l1_h?-i2
G11294AF	1038.38	Hex(3)HexNAc(2)Fuc(1)	WURCS=2.0/6,12,9+/[a2122h-1b_1-5_2*NCC/3=O][a1122h-1b_1-5][a1122h-1a_1-5][a1221m-1a_1-5][a2122h-1x_1-5_2*NCC/3=O][a2112h-1b_1-5]/1-1-2-3-3-4-5-4-6-4-5-6/a4-b1_a6-f1_b4-c1_c3-d1_c6-e1_g3-h1_g4-i1_i2-j1_k4-l1
G01647KA	1038.38	Hex(3)HexNAc(2)Fuc(1)	WURCS=2.0/6,12,9+/[a2122h-1b_1-5_2*NCC/3=O][a1122h-1b_1-5][a1122h-1a_1-5][a1221m-1a_1-5][a2122h-1x_1-5_2*NCC/3=O][a2112h-1b_1-5]/1-1-2-3-3-4-5-6-4-5-4-6/a4-b1_a6-f1_b4-c1_c3-d1_c6-e1_g4-h1_h2-i1_j3-k1_j4-l1
G75953QO	1038.38	Hex(3)HexNAc(2)Fuc(1)	WURCS=2.0/6,13,10+/[a2122h-1b_1-5_2*NCC/3=O][a1122h-1b_1-5][a1122h-1a_1-5][a1221m-1a_1-5][a2122h-1x_1-5_2*NCC/3=O][a2112h-1b_1-5]/1-1-2-3-3-4-5-4-6-4-5-6-4/a4-b1_a6-f1_b4-c1_c3-d1_c6-e1_g3-h1_g4-i1_i2-j1_k4-l1_l2-m1
G68049CD	1038.38	Hex(3)HexNAc(2)Fuc(1)	WURCS=2.0/6,15,11+/[a2122h-1b_1-5_2*NCC/3=O][a1122h-1b_1-5][a1122h-1a_1-5][a1221m-1a_1-5][a2112h-1b_1-5][Aad21122h-2a_2-6_5*NCC/3=O]/1-1-2-3-3-4-1-4-5-6-1-4-5-1-5/a4-b1_a6-f1_b4-c1_c3-d1_c6-e1_g3-h1_g4-i1_k3-l1_k4-m1_n4-o1_i?-j2
G94059GK	1038.38	Hex(3)HexNAc(2)Fuc(1)	WURCS=2.0/6,15,11+/[a2122h-1b_1-5_2*NCC/3=O][a1122h-1b_1-5][a1122h-1a_1-5][a1221m-1a_1-5][a2112h-1b_1-5][Aad21122h-2a_2-6_5*NCC/3=O]/1-1-2-3-3-4-1-5-6-1-5-6-1-5-6/a4-b1_a6-f1_b4-c1_c3-d1_c6-e1_h3-i2_k6-l2_n6-o2_g?-h1_j?-k1_m?-n1
G47482UI	1038.38	Hex(3)HexNAc(2)Fuc(1)	WURCS=2.0/6,15,11+/[a2122h-1b_1-5_2*NCC/3=O][a1122h-1b_1-5][a1122h-1a_1-5][a1221m-1a_1-5][a2112h-1b_1-5][Aad21122h-2a_2-6_5*NCC/3=O]/1-1-2-3-3-4-1-5-6-4-1-4-5-1-5/a?-b1_a?-f1_b?-c1_c?-d1_c?-e1_g?-h1_g?-j1_h?-i2_k?-l1_k?-m1_n?-o1
G66935BF	1038.38	Hex(3)HexNAc(2)Fuc(1)	WURCS=2.0/7,12,9+/[a2122h-1b_1-5_2*NCC/3=O][a1122h-1b_1-5][a1122h-1a_1-5][a1221m-1a_1-5][a2112h-1b_1-5_2*NCC/3=O][Aad21122h-2a_2-6_5*NCC/3=O][a2112h-1b_1-5]/1-1-2-3-3-4-1-5-6-1-7-6/a4-b1_a6-f1_b4-c1_c3-d1_c6-e1_g?-h1_h?-i2_j?-k1_k?-l2
G50101EJ	1038.38	Hex(3)HexNAc(2)Fuc(1)	WURCS=2.0/7,9,7+/[a2122h-1x_1-5_2*NCC/3=O][a2122h-1b_1-5_2*NCC/3=O][a1122h-1b_1-5][a1122h-1a_1-5][a1221m-1a_1-5][a2112h-1b_1-5][Aad21122h-2a_2-6_5*NCCO/3=O]/1-2-3-4-4-5-2-6-7/a4-b1_a6-f1_b4-c1_c3-d1_c6-e1_g4-h1_i2-h3|h6
G41943OZ	1054.37	Hex(4)HexNAc(2)	WURCS=2.0/3,6,5/[a2122h-1b_1-5_2*NCC/3=O][a1122h-1b_1-5][a1122h-1a_1-5]/1-1-2-3-2-3/a4-b1_b4-c1_c3-d1_c4-e1_c6-f1
G78727VW	1054.37	Hex(4)HexNAc(2)	WURCS=2.0/3,6,5/[a2122h-1b_1-5_2*NCC/3=O][a1122h-1b_1-5][a1122h-1a_1-5]/1-1-2-3-2-3/a4-b1_b4-c1_c3-d1_c6-f1_d2-e1
G64803HZ	1054.37	Hex(4)HexNAc(2)	WURCS=2.0/3,6,5/[a2122h-1b_1-5_2*NCC/3=O][a1122h-1b_1-5][a1122h-1a_1-5]/1-1-2-3-2-3/a4-b1_b4-c1_c3-d1_c6-f1_d6-e1
G19886LH	1054.37	Hex(4)HexNAc(2)	WURCS=2.0/3,6,5/[a2122h-1b_1-5_2*NCC/3=O][a1122h-1b_1-5][a1122h-1a_1-5]/1-1-2-3-3-2/a4-b1_b4-c1_c3-d1_c6-e1_e3-f1
G32484KU	1054.37	Hex(4)HexNAc(2)	WURCS=2.0/3,6,5/[a2122h-1b_1-5_2*NCC/3=O][a1122h-1b_1-5][a1122h-1a_1-5]/1-1-2-3-3-2/a4-b1_b4-c1_c3-d1_c6-e1_e6-f1
G60415BS	1054.37	Hex(4)HexNAc(2)	WURCS=2.0/3,6,5/[a2122h-1b_1-5_2*NCC/3=O][a1122h-1b_1-5][a1122h-1a_1-5]/1-1-2-3-3-3/a4-b1_b4-c1_c3-d1_c6-e1_e2-f1
G09724ZC	1054.37	Hex(4)HexNAc(2)	WURCS=2.0/3,6,5/[a2122h-1b_1-5_2*NCC/3=O][a1122h-1b_1-5][a1122h-1a_1-5]/1-1-2-3-3-3/a4-b1_b4-c1_c3-d1_c6-e1_e3-f1
G34220DL	1054.37	Hex(4)HexNAc(2)	WURCS=2.0/3,6,5/[a2122h-1b_1-5_2*NCC/3=O][a1122h-1b_1-5][a1122h-1a_1-5]/1-1-2-3-3-3/a4-b1_b4-c1_c3-d1_c6-e1_e4-f1
G34442SS	1054.37	Hex(4)HexNAc(2)	WURCS=2.0/3,6,5/[a2122h-1b_1-5_2*NCC/3=O][a1122h-1b_1-5][a1122h-1a_1-5]/1-1-2-3-3-3/a4-b1_b4-c1_c3-d1_c6-e1_e6-f1
G42039DE	1054.37	Hex(4)HexNAc(2)	WURCS=2.0/3,6,5/[a2122h-1b_1-5_2*NCC/3=O][a1122h-1b_1-5][a1122h-1a_1-5]/1-1-2-3-3-3/a4-b1_b4-c1_c3-d1_c6-e1_e?-f1
G55982TK	1054.37	Hex(4)HexNAc(2)	WURCS=2.0/3,6,5/[a2122h-1b_1-5_2*NCC/3=O][a1122h-1b_1-5][a1122h-1a_1-5]/1-1-2-3-3-3/a4-b1_b4-c1_c3-d1_c6-e1_f1-d?|e?}
G84552CD	1054.37	Hex(4)HexNAc(2)	WURCS=2.0/3,6,5/[a2122h-1b_1-5_2*NCC/3=O][a1122h-1b_1-5][a1122h-1a_1-5]/1-1-2-3-3-3/a4-b1_b4-c1_c3-d1_c6-e1_f1-e3|e6
G56014GC	1054.37	Hex(4)HexNAc(2)	WURCS=2.0/3,6,5/[a2122h-1b_1-5_2*NCC/3=O][a1122h-1b_1-5][a1122h-1a_1-5]/1-1-2-3-3-3/a4-b1_b4-c1_c3-d1_c6-f1_d2-e1
G42984ZU	1054.37	Hex(4)HexNAc(2)	WURCS=2.0/3,6,5/[a2122h-1b_1-5_2*NCC/3=O][a1122h-1b_1-5][a1122h-1a_1-5]/1-1-2-3-3-3/a4-b1_b4-c1_c3-d1_c6-f1_d3-e1
G00850LT	1054.37	Hex(4)HexNAc(2)	WURCS=2.0/3,6,5/[a2122h-1b_1-5_2*NCC/3=O][a1122h-1b_1-5][a1122h-1a_1-5]/1-1-2-3-3-3/a4-b1_b4-c1_c3-d1_c6-f1_d6-e1
G60458LX	1054.37	Hex(4)HexNAc(2)	WURCS=2.0/3,6,5/[a2122h-1b_1-5_2*NCC/3=O][a1122h-1b_1-5][a1122h-1a_1-5]/1-1-2-3-3-3/a4-b1_b4-c1_c3-d1_c6-f1_d?-e1
G81269JJ	1054.37	Hex(4)HexNAc(2)	WURCS=2.0/3,6,5/[a2122h-1b_1-5_2*NCC/3=O][a1122h-1b_1-5][a1122h-1a_1-5]/1-1-2-3-3-3/a4-b1_b4-c1_c?-d1_c?-f1_d?-e1
G77964WB	1054.37	Hex(4)HexNAc(2)	WURCS=2.0/3,6,5/[a2122h-1b_1-5_2*NCC/3=O][a1122h-1b_1-5][a1122h-1a_1-5]/1-1-2-3-3-3/a4-b1_b4-c1_d1-c3|c6_e1-d3|d6_f1-c3|c6
G35257SQ	1054.37	Hex(4)HexNAc(2)	WURCS=2.0/4,6,5/[a2122h-1a_1-5_2*NCC/3=O][a2122h-1b_1-5_2*NCC/3=O][a1122h-1b_1-5][a1122h-1a_1-5]/1-2-3-4-4-4/a4-b1_b4-c1_c3-d1_c6-f1_d2-e1
G02402FF	1054.37	Hex(4)HexNAc(2)	WURCS=2.0/4,6,5/[a2122h-1b_1-5_2*NCC/3=O][a1122h-1b_1-5][a1122h-1a_1-5][a1122h-1x_1-5]/1-1-2-3-3-4/a4-b1_b4-c1_c3-d1_c6-e1_f1-a?|b?|c?|d?|e?}
G47909JD	1054.37	Hex(4)HexNAc(2)	WURCS=2.0/4,6,5/[a2122h-1b_1-5_2*NCC/3=O][a1122h-1b_1-5][a1122h-1a_1-5][a1122h-1x_1-5]/1-1-2-3-3-4/a4-b1_b4-c1_c3-d1_c6-e1_f?-a?|b?|c?|d?|e?}
G83273JI	1054.37	Hex(4)HexNAc(2)	WURCS=2.0/4,6,5/[a2122h-1b_1-5_2*NCC/3=O][a1122h-1b_1-5][a1122h-1a_1-5][a1122h-1x_1-5]/1-1-2-3-3-4/a4-b1_b4-c1_d1-c3|c6_e1-c3|c6_f1-a?|b?|c?|d?|e?}
G38407UP	1054.37	Hex(4)HexNAc(2)	WURCS=2.0/4,6,5/[a2122h-1b_1-5_2*NCC/3=O][a1122h-1b_1-5][a1122h-1a_1-5][a1122h-1x_1-5]/1-1-2-3-4-3/a4-b1_b4-c1_c?-d1_c?-f1_d?-e1
G89738LW	1054.37	Hex(4)HexNAc(2)	WURCS=2.0/4,6,5/[a2122h-1b_1-5_2*NCC/3=O][a1122h-1b_1-5][a1122h-1a_1-5][a1122h-1x_1-5]/1-1-2-3-4-3/a4-b1_b4-c1_d1-c3|c6_f1-c3|c6_d?-e1
G27456PF	1054.37	Hex(4)HexNAc(2)	WURCS=2.0/4,6,5/[a2122h-1b_1-5_2*NCC/3=O][a1122h-1b_1-5][a1122h-1a_1-5][a2112h-1b_1-5]/1-1-2-3-3-4/a4-b1_b4-c1_c3-d1_c6-e1_e4-f1
G83948CA	1054.37	Hex(4)HexNAc(2)	WURCS=2.0/4,6,5/[a2122h-1x_1-5_2*NCC/3=O][a2122h-1b_1-5_2*NCC/3=O][a1122h-1b_1-5][a1122h-1a_1-5]/1-2-3-4-4-4/a4-b1_b4-c1_c3-d1_c6-e1_e2-f1
G40915GX	1054.37	Hex(4)HexNAc(2)	WURCS=2.0/4,6,5/[a2122h-1x_1-5_2*NCC/3=O][a2122h-1b_1-5_2*NCC/3=O][a1122h-1b_1-5][a1122h-1a_1-5]/1-2-3-4-4-4/a4-b1_b4-c1_c3-d1_c6-e1_e3-f1
G23824XF	1054.37	Hex(4)HexNAc(2)	WURCS=2.0/4,6,5/[a2122h-1x_1-5_2*NCC/3=O][a2122h-1b_1-5_2*NCC/3=O][a1122h-1b_1-5][a1122h-1a_1-5]/1-2-3-4-4-4/a4-b1_b4-c1_c3-d1_c6-e1_e6-f1
G46626WO	1054.37	Hex(4)HexNAc(2)	WURCS=2.0/4,6,5/[a2122h-1x_1-5_2*NCC/3=O][a2122h-1b_1-5_2*NCC/3=O][a1122h-1b_1-5][a1122h-1a_1-5]/1-2-3-4-4-4/a4-b1_b4-c1_c3-d1_c6-e1_e?-f1
G97023FS	1054.37	Hex(4)HexNAc(2)	WURCS=2.0/4,6,5/[a2122h-1x_1-5_2*NCC/3=O][a2122h-1b_1-5_2*NCC/3=O][a1122h-1b_1-5][a1122h-1a_1-5]/1-2-3-4-4-4/a4-b1_b4-c1_c3-d1_c6-f1_d2-e1
G55192VG	1054.37	Hex(4)HexNAc(2)	WURCS=2.0/4,6,5/[a2122h-1x_1-5_2*NCC/3=O][a2122h-1b_1-5_2*NCC/3=O][a1122h-1b_1-5][a1122h-1a_1-5]/1-2-3-4-4-4/a4-b1_b4-c1_c3-d1_c6-f1_d6-e1
G06442NS	1054.37	Hex(4)HexNAc(2)	WURCS=2.0/4,6,5/[a2122h-1x_1-5_2*NCC/3=O][a2122h-1b_1-5_2*NCC/3=O][a1122h-1b_1-5][a1122h-1a_1-5]/1-2-3-4-4-4/a4-b1_b4-c1_c?-d1_c?-f1_d?-e1
G41510DX	1054.37	Hex(4)HexNAc(2)	WURCS=2.0/4,6,5/[u2122h_2*NCC/3=O][a2122h-1b_1-5_2*NCC/3=O][a1122h-1b_1-5][a1122h-1a_1-5]/1-2-3-4-4-4/a4-b1_b4-c1_c3-d1_c6-e1_e3-f1
G26983WI	1054.37	Hex(4)HexNAc(2)	WURCS=2.0/4,6,5/[u2122h_2*NCC/3=O][a2122h-1b_1-5_2*NCC/3=O][a1122h-1b_1-5][a1122h-1a_1-5]/1-2-3-4-4-4/a4-b1_b4-c1_c3-d1_c6-e1_e6-f1
G86399IJ	1054.37	Hex(4)HexNAc(2)	WURCS=2.0/4,6,5/[u2122h_2*NCC/3=O][a2122h-1b_1-5_2*NCC/3=O][a1122h-1b_1-5][a1122h-1a_1-5]/1-2-3-4-4-4/a4-b1_b4-c1_c3-d1_c6-e1_f1-e3|e6
G42552PM	1054.37	Hex(4)HexNAc(2)	WURCS=2.0/4,6,5/[u2122h_2*NCC/3=O][a2122h-1b_1-5_2*NCC/3=O][a1122h-1b_1-5][a1122h-1a_1-5]/1-2-3-4-4-4/a4-b1_b4-c1_c3-d1_c6-f1_d2-e1
G74268SC	1054.37	Hex(4)HexNAc(2)	WURCS=2.0/4,6,5/[u2122h_2*NCC/3=O][a2122h-1b_1-5_2*NCC/3=O][a1122h-1b_1-5][a1122h-1a_1-5]/1-2-3-4-4-4/a4-b1_b4-c1_d1-c3|c6_e1-d3|d6_f1-c3|c6
G46929BM	1054.37	Hex(4)HexNAc(2)	WURCS=2.0/4,6,5/[u2122h_2*NCC/3=O][a2122h-1b_1-5_2*NCC/3=O][a1122h-1b_1-5][a1122h-1a_1-5]/1-2-3-4-4-4/c3-d1_c6-e1_e3-f1_b1-a3|a4_c1-b3|b4
G70596QH	1054.37	Hex(4)HexNAc(2)	WURCS=2.0/4,6,5/[u2122h_2*NCC/3=O][a2122h-1b_1-5_2*NCC/3=O][a1122h-1b_1-5][a1122h-1a_1-5]/1-2-3-4-4-4/c3-d1_c6-f1_d2-e1_b1-a3|a4_c1-b3|b4
G76268HT	1054.37	Hex(4)HexNAc(2)	WURCS=2.0/4,8,5+/[a2122h-1x_1-5_2*NCC/3=O][a2122h-1b_1-5_2*NCC/3=O][a1122h-1b_1-5][a1122h-1a_1-5]/1-2-3-4-4-4-4-4/a4-b1_b4-c1_c3-d1_c6-e1_e6-f1
G03546AH	1054.37	Hex(4)HexNAc(2)	WURCS=2.0/5,6,5/[a2122h-1x_1-5_2*NCC/3=O][a2122h-1b_1-5_2*NCC/3=O][a1122h-1b_1-5][a1122h-1a_1-5][a1122h-1x_1-5]/1-2-3-4-4-5/a4-b1_b4-c1_c3-d1_c6-e1_f?-a?|b?|c?|d?|e?}
G41178NB	1054.37	Hex(4)HexNAc(2)	WURCS=2.0/5,6,5/[a2122h-1x_1-5_2*NCC/3=O][a2122h-1b_1-5_2*NCC/3=O][a1122h-1b_1-5][a1122h-1a_1-5][a2112h-1b_1-5]/1-2-3-4-4-5/a4-b1_b4-c1_c3-d1_c6-e1_e4-f1
G96906RY	1054.37	Hex(4)HexNAc(2)	WURCS=2.0/5,6,5/[a2122h-1x_1-5_2*NCC/3=O][a2122h-1b_1-5_2*NCC/3=O][a1122h-1b_1-5][a1122h-1a_1-5][a2112h-1b_1-5]/1-2-3-4-5-4/a4-b1_b4-c1_c3-d1_c6-f1_d2-e1
G35619UY	1095.4	Hex(3)HexNAc(3)	WURCS=2.0/3,6,5/[a2122h-1b_1-5_2*NCC/3=O][a1122h-1b_1-5][a1122h-1a_1-5]/1-1-2-3-1-3/a4-b1_b4-c1_c3-d1_c4-e1_c6-f1
G61751GZ	1095.4	Hex(3)HexNAc(3)	WURCS=2.0/3,6,5/[a2122h-1b_1-5_2*NCC/3=O][a1122h-1b_1-5][a1122h-1a_1-5]/1-1-2-3-1-3/a4-b1_b4-c1_c3-d1_c6-f1_d2-e1
G29905OR	1095.4	Hex(3)HexNAc(3)	WURCS=2.0/3,6,5/[a2122h-1b_1-5_2*NCC/3=O][a1122h-1b_1-5][a1122h-1a_1-5]/1-1-2-3-1-3/a4-b1_b4-c1_c3-d1_c6-f1_d4-e1
G88673AA	1095.4	Hex(3)HexNAc(3)	WURCS=2.0/3,6,5/[a2122h-1b_1-5_2*NCC/3=O][a1122h-1b_1-5][a1122h-1a_1-5]/1-1-2-3-1-3/a4-b1_b4-c1_c?-d1_c?-f1_d?-e1
G23109YO	1095.4	Hex(3)HexNAc(3)	WURCS=2.0/3,6,5/[a2122h-1b_1-5_2*NCC/3=O][a1122h-1b_1-5][a1122h-1a_1-5]/1-1-2-3-1-3/a4-b1_b4-c1_d2-e1_c?-d1_c?-f1
G11974GJ	1095.4	Hex(3)HexNAc(3)	WURCS=2.0/3,6,5/[a2122h-1b_1-5_2*NCC/3=O][a1122h-1b_1-5][a1122h-1a_1-5]/1-1-2-3-1-3/a4-b1_b4-c1_d2-e1_d1-c3|c6_f1-c3|c6
G64481DJ	1095.4	Hex(3)HexNAc(3)	WURCS=2.0/3,6,5/[a2122h-1b_1-5_2*NCC/3=O][a1122h-1b_1-5][a1122h-1a_1-5]/1-1-2-3-3-1/a4-b1_b4-c1_c3-d1_c6-e1_e2-f1
G94156YI	1095.4	Hex(3)HexNAc(3)	WURCS=2.0/3,6,5/[a2122h-1b_1-5_2*NCC/3=O][a1122h-1b_1-5][a1122h-1a_1-5]/1-1-2-3-3-1/a4-b1_b4-c1_c3-d1_c6-e1_e4-f1
G85041WE	1095.4	Hex(3)HexNAc(3)	WURCS=2.0/3,6,5/[a2122h-1b_1-5_2*NCC/3=O][a1122h-1b_1-5][a1122h-1a_1-5]/1-1-2-3-3-1/a4-b1_b4-c1_c3-d1_c6-e1_e6-f1
G96771UL	1095.4	Hex(3)HexNAc(3)	WURCS=2.0/3,6,5/[a2122h-1b_1-5_2*NCC/3=O][a1122h-1b_1-5][a1122h-1a_1-5]/1-1-2-3-3-1/a4-b1_b4-c1_c3-d1_c6-e1_f1-a2|b2|c2|d2|e2}
G85737WG	1095.4	Hex(3)HexNAc(3)	WURCS=2.0/3,6,5/[a2122h-1b_1-5_2*NCC/3=O][a1122h-1b_1-5][a1122h-1a_1-5]/1-1-2-3-3-1/a4-b1_b4-c1_c3-d1_c6-e1_f1-a?|b?|c?|d?|e?}
G03109ER	1095.4	Hex(3)HexNAc(3)	WURCS=2.0/3,6,5/[a2122h-1b_1-5_2*NCC/3=O][a1122h-1b_1-5][a1122h-1a_1-5]/1-1-2-3-3-1/a4-b1_b4-c1_c3-d1_c6-e1_f1-d2|e2}
G11516EC	1095.4	Hex(3)HexNAc(3)	WURCS=2.0/3,7,5+/[a2122h-1b_1-5_2*NCC/3=O][a1122h-1b_1-5][a1122h-1a_1-5]/1-1-2-3-1-3-1/a4-b1_b4-c1_c3-d1_c4-e1_c6-f1
G19816UN	1095.4	Hex(3)HexNAc(3)	WURCS=2.0/3,7,5+/[a2122h-1b_1-5_2*NCC/3=O][a1122h-1b_1-5][a1122h-1a_1-5]/1-1-2-3-1-3-3/a4-b1_b4-c1_c3-d1_c6-f1_d2-e1
G63411NB	1095.4	Hex(3)HexNAc(3)	WURCS=2.0/4,6,5/[a2122h-1a_1-5_2*NCC/3=O][a2122h-1b_1-5_2*NCC/3=O][a1122h-1b_1-5][a1122h-1a_1-5]/1-2-3-4-2-4/a4-b1_b4-c1_c3-d1_c6-f1_d2-e1
G79172UW	1095.4	Hex(3)HexNAc(3)	WURCS=2.0/4,6,5/[a2122h-1b_1-5_2*NCC/3=O][a1122h-1b_1-5][a1122h-1a_1-5][a2122h-1x_1-5_2*NCC/3=O]/1-1-2-3-3-4/a4-b1_b4-c1_c3-d1_c6-e1_e4-f1
G27251WT	1095.4	Hex(3)HexNAc(3)	WURCS=2.0/4,6,5/[a2122h-1b_1-5_2*NCC/3=O][a1122h-1b_1-5][a1122h-1a_1-5][a2122h-1x_1-5_2*NCC/3=O]/1-1-2-3-3-4/a4-b1_b4-c1_c3-d1_c6-e1_f1-a?|b?|c?|d?|e?}
G95368PR	1095.4	Hex(3)HexNAc(3)	WURCS=2.0/4,6,5/[a2122h-1b_1-5_2*NCC/3=O][a1122h-1b_1-5][a1122h-1a_1-5][a2122h-1x_1-5_2*NCC/3=O]/1-1-2-3-3-4/a4-b1_b4-c1_c3-d1_c6-e1_f?-a?|b?|c?|d?|e?}
G63179CS	1095.4	Hex(3)HexNAc(3)	WURCS=2.0/4,6,5/[a2122h-1b_1-5_2*NCC/3=O][a1122h-1b_1-5][a1122h-1a_1-5][a2122h-1x_1-5_2*NCC/3=O]/1-1-2-3-4-3/a4-b1_b4-c1_c3-d1_c6-f1_d4-e1
G65343UJ	1095.4	Hex(3)HexNAc(3)	WURCS=2.0/4,6,5/[a2122h-1b_1-5_2*NCC/3=O][a1122h-1b_1-5][a1122h-1a_1-5][a2122h-1x_1-5_2*NCC/3=O]/1-1-2-3-4-3/a4-b1_b4-c1_c?-d1_c?-f1_d?-e1
G13168NE	1095.4	Hex(3)HexNAc(3)	WURCS=2.0/4,6,5/[a2122h-1x_1-5_2*NCC/3=O][a2122h-1b_1-5_2*NCC/3=O][a1122h-1b_1-5][a1122h-1a_1-5]/1-2-3-4-1-4/a4-b1_b4-c1_c3-d1_c6-f1_d4-e1
G82953UJ	1095.4	Hex(3)HexNAc(3)	WURCS=2.0/4,6,5/[a2122h-1x_1-5_2*NCC/3=O][a2122h-1b_1-5_2*NCC/3=O][a1122h-1b_1-5][a1122h-1a_1-5]/1-2-3-4-1-4/a4-b1_b4-c1_c?-d1_c?-f1_d?-e1
G48421GV	1095.4	Hex(3)HexNAc(3)	WURCS=2.0/4,6,5/[a2122h-1x_1-5_2*NCC/3=O][a2122h-1b_1-5_2*NCC/3=O][a1122h-1b_1-5][a1122h-1a_1-5]/1-2-3-4-2-4/a4-b1_b4-c1_c3-d1_c4-e1_c6-f1
G70073SG	1095.4	Hex(3)HexNAc(3)	WURCS=2.0/4,6,5/[a2122h-1x_1-5_2*NCC/3=O][a2122h-1b_1-5_2*NCC/3=O][a1122h-1b_1-5][a1122h-1a_1-5]/1-2-3-4-2-4/a4-b1_b4-c1_c3-d1_c6-f1_d2-e1
G07169PS	1095.4	Hex(3)HexNAc(3)	WURCS=2.0/4,6,5/[a2122h-1x_1-5_2*NCC/3=O][a2122h-1b_1-5_2*NCC/3=O][a1122h-1b_1-5][a1122h-1a_1-5]/1-2-3-4-2-4/a4-b1_b4-c1_c3-d1_c6-f1_d4-e1
G93460NV	1095.4	Hex(3)HexNAc(3)	WURCS=2.0/4,6,5/[a2122h-1x_1-5_2*NCC/3=O][a2122h-1b_1-5_2*NCC/3=O][a1122h-1b_1-5][a1122h-1a_1-5]/1-2-3-4-4-1/a4-b1_b4-c1_c3-d1_c6-e1_e4-f1
G45271AT	1095.4	Hex(3)HexNAc(3)	WURCS=2.0/4,6,5/[a2122h-1x_1-5_2*NCC/3=O][a2122h-1b_1-5_2*NCC/3=O][a1122h-1b_1-5][a1122h-1a_1-5]/1-2-3-4-4-1/a4-b1_b4-c1_c3-d1_c6-e1_f?-a?|b?|c?|d?|e?}
G06920GM	1095.4	Hex(3)HexNAc(3)	WURCS=2.0/4,6,5/[a2122h-1x_1-5_2*NCC/3=O][a2122h-1b_1-5_2*NCC/3=O][a1122h-1b_1-5][a1122h-1a_1-5]/1-2-3-4-4-2/a4-b1_b4-c1_c3-d1_c6-e1_e2-f1
G80650PW	1095.4	Hex(3)HexNAc(3)	WURCS=2.0/4,6,5/[a2122h-1x_1-5_2*NCC/3=O][a2122h-1b_1-5_2*NCC/3=O][a1122h-1b_1-5][a1122h-1a_1-5]/1-2-3-4-4-2/a4-b1_b4-c1_c3-d1_c6-e1_e4-f1
G87308QC	1095.4	Hex(3)HexNAc(3)	WURCS=2.0/4,6,5/[a2122h-1x_1-5_2*NCC/3=O][a2122h-1b_1-5_2*NCC/3=O][a1122h-1b_1-5][a1122h-1a_1-5]/1-2-3-4-4-2/a4-b1_b4-c1_c3-d1_c6-e1_e6-f1
G71549XT	1095.4	Hex(3)HexNAc(3)	WURCS=2.0/4,6,5/[a2122h-1x_1-5_2*NCC/3=O][a2122h-1b_1-5_2*NCC/3=O][a1122h-1b_1-5][a1122h-1a_1-5]/1-2-3-4-4-2/a4-b1_b4-c1_c3-d1_c6-e1_f1-a2|b2|c2|d2|e2}
G58750CR	1095.4	Hex(3)HexNAc(3)	WURCS=2.0/4,6,5/[a2122h-1x_1-5_2*NCC/3=O][a2122h-1b_1-5_2*NCC/3=O][a1122h-1b_1-5][a1122h-1a_1-5]/1-2-3-4-4-2/a4-b1_b4-c1_c3-d1_c6-e1_f1-a?|b?|c?|d?|e?}
G88455FN	1095.4	Hex(3)HexNAc(3)	WURCS=2.0/4,6,5/[a2122h-1x_1-5_2*NCC/3=O][a2122h-1b_1-5_2*NCC/3=O][a1122h-1b_1-5][a1122h-1a_1-5]/1-2-3-4-4-2/a4-b1_b4-c1_c3-d1_c6-e1_f1-d2|e2}
G40452ID	1095.4	Hex(3)HexNAc(3)	WURCS=2.0/4,6,5/[a2122h-1x_1-5_2*NCC/3=O][a2122h-1b_1-5_2*NCC/3=O][a1122h-1b_1-5][a1122h-1a_1-5]/1-2-3-4-4-2/a4-b1_b4-c1_c3-d1_c6-e1_f1-d?|e?}
G68395LV	1095.4	Hex(3)HexNAc(3)	WURCS=2.0/4,6,5/[u2122h_2*NCC/3=O][a2122h-1b_1-5_2*NCC/3=O][a1122h-1b_1-5][a1122h-1a_1-5]/1-2-3-4-2-4/a4-b1_b4-c1_c3-d1_c4-e1_c6-f1
G42680EX	1095.4	Hex(3)HexNAc(3)	WURCS=2.0/4,6,5/[u2122h_2*NCC/3=O][a2122h-1b_1-5_2*NCC/3=O][a1122h-1b_1-5][a1122h-1a_1-5]/1-2-3-4-2-4/a4-b1_b4-c1_c3-d1_c6-f1_d2-e1
G17875TE	1095.4	Hex(3)HexNAc(3)	WURCS=2.0/4,6,5/[u2122h_2*NCC/3=O][a2122h-1b_1-5_2*NCC/3=O][a1122h-1b_1-5][a1122h-1a_1-5]/1-2-3-4-2-4/a4-b1_b4-c1_c3-d1_c6-f1_d4-e1
G51699IR	1095.4	Hex(3)HexNAc(3)	WURCS=2.0/4,6,5/[u2122h_2*NCC/3=O][a2122h-1b_1-5_2*NCC/3=O][a1122h-1b_1-5][a1122h-1a_1-5]/1-2-3-4-4-2/a4-b1_b4-c1_c3-d1_c6-e1_e2-f1
G08096ND	1095.4	Hex(3)HexNAc(3)	WURCS=2.0/4,6,5/[u2122h_2*NCC/3=O][a2122h-1b_1-5_2*NCC/3=O][a1122h-1b_1-5][a1122h-1a_1-5]/1-2-3-4-4-2/a4-b1_b4-c1_c3-d1_c6-e1_e6-f1
G11460AB	1184.43	Hex(3)HexNAc(2)Fuc(2)	WURCS=2.0/4,7,6/[a2122h-1b_1-5_2*NCC/3=O][a1221m-1a_1-5][a1122h-1b_1-5][a1122h-1a_1-5]/1-2-1-3-4-4-2/a3-b1_a4-c1_a6-g1_c4-d1_d3-e1_d6-f1
G28851SS	1184.43	Hex(3)HexNAc(2)Fuc(2)	WURCS=2.0/4,7,6/[a2122h-1b_1-5_2*NCC/3=O][a2112m-1a_1-5][a1122h-1b_1-5][a1122h-1a_1-5]/1-2-1-3-4-4-2/a3-b1_a4-c1_a6-g1_c4-d1_d3-e1_d6-f1
G77479VH	1184.43	Hex(3)HexNAc(2)Fuc(2)	WURCS=2.0/5,7,6/[a2122h-1x_1-5_2*NCC/3=O][a1221m-1a_1-5][a2122h-1b_1-5_2*NCC/3=O][a1122h-1b_1-5][a1122h-1a_1-5]/1-2-3-4-5-5-2/a3-b1_a4-c1_a6-g1_c4-d1_d3-e1_d6-f1
G63699VG	1184.43	Hex(3)HexNAc(2)Fuc(2)	WURCS=2.0/5,7,6/[u2122h_2*NCC/3=O][a1221m-1a_1-5][a2122h-1b_1-5_2*NCC/3=O][a1122h-1b_1-5][a1122h-1a_1-5]/1-2-3-4-5-5-2/a3-b1_a4-c1_a6-g1_c4-d1_d3-e1_d6-f1
G32156ZV	1200.43	Hex(4)HexNAc(2)Fuc(1)	WURCS=2.0/4,7,6/[a2122h-1b_1-5_2*NCC/3=O][a1122h-1b_1-5][a1122h-1a_1-5][a1221m-1a_1-5]/1-1-2-3-3-3-4/a4-b1_a6-g1_b4-c1_c3-d1_c6-e1_e3-f1
G27389SR	1200.43	Hex(4)HexNAc(2)Fuc(1)	WURCS=2.0/4,7,6/[a2122h-1b_1-5_2*NCC/3=O][a1122h-1b_1-5][a1122h-1a_1-5][a1221m-1a_1-5]/1-1-2-3-3-3-4/a4-b1_a6-g1_b4-c1_c3-d1_c6-e1_e6-f1
G21411GO	1200.43	Hex(4)HexNAc(2)Fuc(1)	WURCS=2.0/4,7,6/[a2122h-1b_1-5_2*NCC/3=O][a1122h-1b_1-5][a1122h-1a_1-5][a1221m-1a_1-5]/1-1-2-3-3-3-4/a4-b1_a6-g1_b4-c1_c3-d1_c6-e1_e?-f1
G10440YK	1200.43	Hex(4)HexNAc(2)Fuc(1)	WURCS=2.0/4,7,6/[a2122h-1b_1-5_2*NCC/3=O][a1122h-1b_1-5][a1122h-1a_1-5][a1221m-1a_1-5]/1-1-2-3-3-3-4/a4-b1_a6-g1_b4-c1_c3-d1_c6-f1_d3-e1
G93975QL	1200.43	Hex(4)HexNAc(2)Fuc(1)	WURCS=2.0/4,7,6/[a2122h-1b_1-5_2*NCC/3=O][a1122h-1b_1-5][a1122h-1a_1-5][a1221m-1a_1-5]/1-1-2-3-3-3-4/a4-b1_a6-g1_b4-c1_c?-d1_c?-f1_d?-e1
G89170GQ	1200.43	Hex(4)HexNAc(2)Fuc(1)	WURCS=2.0/4,7,6/[a2122h-1b_1-5_2*NCC/3=O][a1122h-1b_1-5][a1122h-1a_1-5][a1221m-1a_1-5]/1-1-2-3-3-3-4/a4-b1_a6-g1_b4-c1_d2-e1_c?-d1_c?-f1
G45775XU	1200.43	Hex(4)HexNAc(2)Fuc(1)	WURCS=2.0/4,7,6/[a2122h-1b_1-5_2*NCC/3=O][a1122h-1b_1-5][a1122h-1a_1-5][a2112m-1a_1-5]/1-1-2-3-3-4-3/a4-b1_a6-f1_b4-c1_c3-d1_c6-e1_g1-d?|e?}
G37274WB	1200.43	Hex(4)HexNAc(2)Fuc(1)	WURCS=2.0/4,7,6/[a2122h-1b_1-5_2*NCC/3=O][a1221m-1a_1-5][a1122h-1b_1-5][a1122h-1a_1-5]/1-2-1-3-4-4-4/a3-b1_a4-c1_c4-d1_d3-e1_d6-g1_e2-f1
G36400RA	1200.43	Hex(4)HexNAc(2)Fuc(1)	WURCS=2.0/4,7,6/[a2122h-1b_1-5_2*NCC/3=O][a2112m-1a_1-5][a1122h-1b_1-5][a1122h-1a_1-5]/1-2-1-3-4-4-4/a3-b1_a4-c1_c4-d1_d3-e1_d6-g1_e2-f1
G08011QI	1200.43	Hex(4)HexNAc(2)Fuc(1)	WURCS=2.0/5,7,6/[a2122h-1b_1-5_2*NCC/3=O][a1122h-1b_1-5][a1122h-1a_1-5][a1221m-1a_1-5][a1122h-1x_1-5]/1-1-2-3-3-4-5/a4-b1_a6-f1_b4-c1_c3-d1_c6-e1_g1-a?|b?|c?|d?|e?|f?}
G08551YA	1200.43	Hex(4)HexNAc(2)Fuc(1)	WURCS=2.0/5,7,6/[a2122h-1b_1-5_2*NCC/3=O][a1122h-1b_1-5][a1122h-1a_1-5][a1221m-1a_1-5][a2112h-1b_1-5]/1-1-2-3-3-4-5/a4-b1_a6-f1_b4-c1_c3-d1_c6-e1_f4-g1
G34634NL	1200.43	Hex(4)HexNAc(2)Fuc(1)	WURCS=2.0/5,7,6/[a2122h-1b_1-5_2*NCC/3=O][a1122h-1b_1-5][a1122h-1a_1-5][a2112h-1b_1-5][a1221m-1a_1-5]/1-1-2-3-3-4-5/a4-b1_a6-g1_b4-c1_c3-d1_c6-e1_e6-f1
G33473DN	1200.43	Hex(4)HexNAc(2)Fuc(1)	WURCS=2.0/5,7,6/[a2122h-1b_1-5_2*NCC/3=O][a1122h-1b_1-5][a1122h-1a_1-5][a2112m-1a_1-5][a2112h-1b_1-5]/1-1-2-3-3-4-5/a4-b1_a6-f1_b4-c1_c3-d1_c6-e1_f4-g1
G39253LL	1200.43	Hex(4)HexNAc(2)Fuc(1)	WURCS=2.0/5,7,6/[a2122h-1b_1-5_2*NCC/3=O][a1221m-1x_1-5][a1122h-1b_1-5][a1122h-1a_1-5][a1122h-1x_1-5]/1-2-1-3-4-5-4/a4-c1_c4-d1_a?-b1_d?-e1_d?-g1_e?-f1
G06371NP	1200.43	Hex(4)HexNAc(2)Fuc(1)	WURCS=2.0/5,7,6/[a2122h-1x_1-5_2*NCC/3=O][a2122h-1b_1-5_2*NCC/3=O][a1122h-1b_1-5][a1122h-1a_1-5][a1221m-1a_1-5]/1-2-3-4-4-4-5/a4-b1_a6-g1_b4-c1_c3-d1_c6-e1_e3-f1
G79499QH	1200.43	Hex(4)HexNAc(2)Fuc(1)	WURCS=2.0/5,7,6/[a2122h-1x_1-5_2*NCC/3=O][a2122h-1b_1-5_2*NCC/3=O][a1122h-1b_1-5][a1122h-1a_1-5][a1221m-1a_1-5]/1-2-3-4-4-4-5/a4-b1_a6-g1_b4-c1_c3-d1_c6-e1_e6-f1
G23938MO	1200.43	Hex(4)HexNAc(2)Fuc(1)	WURCS=2.0/5,7,6/[a2122h-1x_1-5_2*NCC/3=O][a2122h-1b_1-5_2*NCC/3=O][a1122h-1b_1-5][a1122h-1a_1-5][a1221m-1a_1-5]/1-2-3-4-4-4-5/a4-b1_a6-g1_b4-c1_c3-d1_c6-e1_e?-f1
G20064NM	1200.43	Hex(4)HexNAc(2)Fuc(1)	WURCS=2.0/5,7,6/[a2122h-1x_1-5_2*NCC/3=O][a2122h-1b_1-5_2*NCC/3=O][a1122h-1b_1-5][a1122h-1a_1-5][a1221m-1a_1-5]/1-2-3-4-4-4-5/a4-b1_a6-g1_b4-c1_c3-d1_c6-f1_d2-e1
G09314IY	1200.43	Hex(4)HexNAc(2)Fuc(1)	WURCS=2.0/5,7,6/[a2122h-1x_1-5_2*NCC/3=O][a2122h-1b_1-5_2*NCC/3=O][a1122h-1b_1-5][a1122h-1a_1-5][a1221m-1a_1-5]/1-2-3-4-4-4-5/a4-b1_a6-g1_b4-c1_d2-e1_c?-d1_c?-f1
G95720YT	1200.43	Hex(4)HexNAc(2)Fuc(1)	WURCS=2.0/5,7,6/[a2122h-1x_1-5_2*NCC/3=O][a2122h-1b_1-5_2*NCC/3=O][a1122h-1b_1-5][a1122h-1a_1-5][a1221m-1a_1-5]/1-2-3-4-4-5-4/a4-b1_a6-f1_b4-c1_c3-d1_c6-e1_g1-d?|e?}
G73915OF	1200.43	Hex(4)HexNAc(2)Fuc(1)	WURCS=2.0/5,7,6/[u2122h_2*NCC/3=O][a2122h-1b_1-5_2*NCC/3=O][a1122h-1b_1-5][a1122h-1a_1-5][a1221m-1a_1-5]/1-2-3-4-4-4-5/a4-b1_a6-g1_b4-c1_c3-d1_c6-e1_e6-f1
G80142NN	1200.43	Hex(4)HexNAc(2)Fuc(1)	WURCS=2.0/6,7,6/[a2122h-1x_1-5_2*NCC/3=O][a2122h-1b_1-5_2*NCC/3=O][a1122h-1b_1-5][a1122h-1a_1-5][a1221m-1a_1-5][a2112h-1b_1-5]/1-2-3-4-4-5-6/a4-b1_a6-f1_b4-c1_c3-d1_c6-e1_f4-g1
G00383KP	1200.43	Hex(4)HexNAc(2)Fuc(1)	WURCS=2.0/6,7,6/[a2122h-1x_1-5_2*NCC/3=O][a2122h-1b_1-5_2*NCC/3=O][a1122h-1b_1-5][a1122h-1a_1-5][a2112h-1b_1-5][a1221m-1a_1-5]/1-2-3-4-4-5-6/a4-b1_a6-g1_b4-c1_c3-d1_c6-e1_e6-f1
G92303LR	1216.42	Hex(5)HexNAc(2)	WURCS=2.0/3,7,6/[a2122h-1b_1-5_2*NCC/3=O][a1122h-1b_1-5][a1122h-1a_1-5]/1-1-2-3-3-2-2/a4-b1_b4-c1_c3-d1_c6-e1_e3-f1_e6-g1
G34059IB	1216.42	Hex(5)HexNAc(2)	WURCS=2.0/3,7,6/[a2122h-1b_1-5_2*NCC/3=O][a1122h-1b_1-5][a1122h-1a_1-5]/1-1-2-3-3-3-2/a4-b1_b4-c1_c3-d1_c6-e1_e3-f1_e6-g1
G99516QU	1216.42	Hex(5)HexNAc(2)	WURCS=2.0/3,7,6/[a2122h-1b_1-5_2*NCC/3=O][a1122h-1b_1-5][a1122h-1a_1-5]/1-1-2-3-3-3-3/a4-b1_b4-c1_c3-d1_c6-e1_e2-f1_e6-g1
G25984CA	1216.42	Hex(5)HexNAc(2)	WURCS=2.0/3,7,6/[a2122h-1b_1-5_2*NCC/3=O][a1122h-1b_1-5][a1122h-1a_1-5]/1-1-2-3-3-3-3/a4-b1_b4-c1_c3-d1_c6-e1_e2-f1_f2-g1
G55220VL	1216.42	Hex(5)HexNAc(2)	WURCS=2.0/3,7,6/[a2122h-1b_1-5_2*NCC/3=O][a1122h-1b_1-5][a1122h-1a_1-5]/1-1-2-3-3-3-3/a4-b1_b4-c1_c3-d1_c6-e1_e3-f1_e6-g1
G16404YH	1216.42	Hex(5)HexNAc(2)	WURCS=2.0/3,7,6/[a2122h-1b_1-5_2*NCC/3=O][a1122h-1b_1-5][a1122h-1a_1-5]/1-1-2-3-3-3-3/a4-b1_b4-c1_c3-d1_c6-e1_e3-f1_f2-g1
G92805XC	1216.42	Hex(5)HexNAc(2)	WURCS=2.0/3,7,6/[a2122h-1b_1-5_2*NCC/3=O][a1122h-1b_1-5][a1122h-1a_1-5]/1-1-2-3-3-3-3/a4-b1_b4-c1_c3-d1_c6-e1_e6-f1_f2-g1
G37605QB	1216.42	Hex(5)HexNAc(2)	WURCS=2.0/3,7,6/[a2122h-1b_1-5_2*NCC/3=O][a1122h-1b_1-5][a1122h-1a_1-5]/1-1-2-3-3-3-3/a4-b1_b4-c1_c3-d1_c6-e1_f1-a?|b?|c?|d?|e?}_g1-a?|b?|c?|d?|e?}
G07617FP	1216.42	Hex(5)HexNAc(2)	WURCS=2.0/3,7,6/[a2122h-1b_1-5_2*NCC/3=O][a1122h-1b_1-5][a1122h-1a_1-5]/1-1-2-3-3-3-3/a4-b1_b4-c1_c3-d1_c6-f1_d2-e1_f3-g1
G23799GS	1216.42	Hex(5)HexNAc(2)	WURCS=2.0/3,7,6/[a2122h-1b_1-5_2*NCC/3=O][a1122h-1b_1-5][a1122h-1a_1-5]/1-1-2-3-3-3-3/a4-b1_b4-c1_c3-d1_c6-f1_d2-e1_f6-g1
G11052OE	1216.42	Hex(5)HexNAc(2)	WURCS=2.0/3,7,6/[a2122h-1b_1-5_2*NCC/3=O][a1122h-1b_1-5][a1122h-1a_1-5]/1-1-2-3-3-3-3/a4-b1_b4-c1_c3-d1_c6-f1_d3-e1_f3-g1
G76882CO	1216.42	Hex(5)HexNAc(2)	WURCS=2.0/3,7,6/[a2122h-1b_1-5_2*NCC/3=O][a1122h-1b_1-5][a1122h-1a_1-5]/1-1-2-3-3-3-3/a4-b1_b4-c1_c3-d1_c6-f1_d6-e1_f6-g1
G46836GH	1216.42	Hex(5)HexNAc(2)	WURCS=2.0/3,7,6/[a2122h-1b_1-5_2*NCC/3=O][a1122h-1b_1-5][a1122h-1a_1-5]/1-1-2-3-3-3-3/a4-b1_b4-c1_c3-d1_c6-g1_d2-e1_e2-f1
G97423PY	1216.42	Hex(5)HexNAc(2)	WURCS=2.0/3,7,6/[a2122h-1b_1-5_2*NCC/3=O][a1122h-1b_1-5][a1122h-1a_1-5]/1-1-2-3-3-3-3/a4-b1_b4-c1_c3-d1_c6-g1_d3-e1_d6-f1
G83957LU	1216.42	Hex(5)HexNAc(2)	WURCS=2.0/3,7,6/[a2122h-1b_1-5_2*NCC/3=O][a1122h-1b_1-5][a1122h-1a_1-5]/1-1-2-3-3-3-3/a4-b1_b4-c1_c3-d1_c6-g1_d6-e1_e3-f1
G77852EK	1216.42	Hex(5)HexNAc(2)	WURCS=2.0/3,7,6/[a2122h-1b_1-5_2*NCC/3=O][a1122h-1b_1-5][a1122h-1a_1-5]/1-1-2-3-3-3-3/a4-b1_b4-c1_c?-d1_c?-g1_d?-e1_d?-f1
G87889NL	1216.42	Hex(5)HexNAc(2)	WURCS=2.0/3,7,6/[a2122h-1b_1-5_2*NCC/3=O][a1122h-1b_1-5][a1122h-1a_1-5]/1-1-2-3-3-3-3/a4-b1_b4-c1_d3-e1_d6-f1_c?-d1_c?-g1
G05241IE	1216.42	Hex(5)HexNAc(2)	WURCS=2.0/3,7,6/[a2122h-1b_1-5_2*NCC/3=O][a1122h-1b_1-5][a1122h-1a_1-5]/1-1-2-3-3-3-3/a4-b1_b4-c1_d3-e1_d6-f1_d1-c3|c6_g1-c3|c6
G33981PS	1216.42	Hex(5)HexNAc(2)	WURCS=2.0/4,10,6+/[a2122h-1x_1-5_2*NCC/3=O][a2122h-1b_1-5_2*NCC/3=O][a1122h-1b_1-5][a1122h-1a_1-5]/1-2-3-4-4-4-4-4-4-4/a4-b1_b4-c1_c3-d1_c6-e1_e3-f1_e6-g1
G70465KA	1216.42	Hex(5)HexNAc(2)	WURCS=2.0/4,10,6+/[a2122h-1x_1-5_2*NCC/3=O][a2122h-1b_1-5_2*NCC/3=O][a1122h-1b_1-5][a1122h-1a_1-5]/1-2-3-4-4-4-4-4-4-4/a4-b1_b4-c1_d3-e1_d6-f1_c?-d1_c?-g1
G19381GQ	1216.42	Hex(5)HexNAc(2)	WURCS=2.0/4,11,6+/[a2122h-1x_1-5_2*NCC/3=O][a2122h-1b_1-5_2*NCC/3=O][a1122h-1b_1-5][a1122h-1a_1-5]/1-2-3-4-4-4-4-4-4-4-4/a4-b1_b4-c1_c3-d1_c6-e1_e3-f1_e6-g1
G08449LN	1216.42	Hex(5)HexNAc(2)	WURCS=2.0/4,11,6+/[a2122h-1x_1-5_2*NCC/3=O][a2122h-1b_1-5_2*NCC/3=O][a1122h-1b_1-5][a1122h-1a_1-5]/1-2-3-4-4-4-4-4-4-4-4/a4-b1_b4-c1_d3-e1_d6-f1_c?-d1_c?-g1
G90318OY	1216.42	Hex(5)HexNAc(2)	WURCS=2.0/4,12,6+/[a2122h-1x_1-5_2*NCC/3=O][a2122h-1b_1-5_2*NCC/3=O][a1122h-1b_1-5][a1122h-1a_1-5]/1-2-3-4-4-4-4-4-4-4-4-4/a4-b1_b4-c1_c3-d1_c6-e1_e3-f1_e6-g1
G74650AS	1216.42	Hex(5)HexNAc(2)	WURCS=2.0/4,13,6+/[a2122h-1x_1-5_2*NCC/3=O][a2122h-1b_1-5_2*NCC/3=O][a1122h-1b_1-5][a1122h-1a_1-5]/1-2-3-4-4-4-4-4-4-4-4-4-4/a4-b1_b4-c1_c3-d1_c6-e1_e3-f1_e6-g1
G58214IQ	1216.42	Hex(5)HexNAc(2)	WURCS=2.0/4,7,6/[a2122h-1a_1-5_2*NCC/3=O][a2122h-1b_1-5_2*NCC/3=O][a1122h-1b_1-5][a1122h-1a_1-5]/1-2-3-4-4-4-4/a4-b1_b4-c1_c3-d1_c6-e1_e3-f1_e6-g1
G59406KS	1216.42	Hex(5)HexNAc(2)	WURCS=2.0/4,7,6/[a2122h-1a_1-5_2*NCC/3=O][a2122h-1b_1-5_2*NCC/3=O][a1122h-1b_1-5][a1122h-1a_1-5]/1-2-3-4-4-4-4/a4-b1_b4-c1_c3-d1_c6-g1_d2-e1_e2-f1
G90206GU	1216.42	Hex(5)HexNAc(2)	WURCS=2.0/4,7,6/[a2122h-1b_1-5_2*NCC/3=O][a1122h-1b_1-5][a1122h-1a_1-5][a1122h-1x_1-5]/1-1-2-3-3-4-4/a4-b1_b4-c1_c3-d1_c6-e1_e?-f1_e?-g1
G51623PN	1216.42	Hex(5)HexNAc(2)	WURCS=2.0/4,7,6/[a2122h-1b_1-5_2*NCC/3=O][a1122h-1b_1-5][a1122h-1a_1-5][a1122h-1x_1-5]/1-1-2-3-3-4-4/a4-b1_b4-c1_c3-d1_c6-e1_f1-a?|b?|c?|d?|e?}_g1-a?|b?|c?|d?|e?}
G45841FE	1216.42	Hex(5)HexNAc(2)	WURCS=2.0/4,7,6/[a2122h-1b_1-5_2*NCC/3=O][a1122h-1b_1-5][a1122h-1a_1-5][a1122h-1x_1-5]/1-1-2-3-3-4-4/a4-b1_b4-c1_c3-d1_c6-e1_f?-a?|b?|c?|d?|e?}_g?-a?|b?|c?|d?|e?}
G32104JU	1216.42	Hex(5)HexNAc(2)	WURCS=2.0/4,7,6/[a2122h-1b_1-5_2*NCC/3=O][a1122h-1b_1-5][a1122h-1a_1-5][a1122h-1x_1-5]/1-1-2-3-4-3-4/a4-b1_b4-c1_c3-d1_c6-f1_d?-e1_f?-g1
G91471TQ	1216.42	Hex(5)HexNAc(2)	WURCS=2.0/4,7,6/[a2122h-1b_1-5_2*NCC/3=O][a1122h-1b_1-5][a1122h-1a_1-5][a1122h-1x_1-5]/1-1-2-3-4-3-4/a4-b1_b4-c1_d1-c3|c6_f1-c3|c6_d?-e1_g1-a?|b?|c?|d?|e?|f?}
G44276EF	1216.42	Hex(5)HexNAc(2)	WURCS=2.0/4,7,6/[a2122h-1b_1-5_2*NCC/3=O][a1122h-1b_1-5][a1122h-1a_1-5][a1122h-1x_1-5]/1-1-2-3-4-4-3/a4-b1_b4-c1_c?-d1_c?-g1_d?-e1_d?-f1
G54059XR	1216.42	Hex(5)HexNAc(2)	WURCS=2.0/4,7,6/[a2122h-1b_1-5_2*NCC/3=O][a1122h-1b_1-5][a1122h-1a_1-5][a1122h-1x_1-5]/1-1-2-3-4-4-3/a4-b1_b4-c1_d1-c3|c6_g1-c3|c6_d?-e1_d?-f1
G12802HY	1216.42	Hex(5)HexNAc(2)	WURCS=2.0/4,7,6/[a2122h-1b_1-5_2*NCC/3=O][a1122h-1b_1-5][a1122h-1a_1-5][a2112h-1b_1-4]/1-1-2-3-3-4-3/a4-b1_b4-c1_c3-d1_c6-e1_e2-f1_e3-g1
G49840MH	1216.42	Hex(5)HexNAc(2)	WURCS=2.0/4,7,6/[a2122h-1b_1-5_2*NCC/3=O][a1122h-1b_1-5][a1122h-1a_1-5][a2112h-1b_1-5]/1-1-2-3-4-3-4/a4-b1_b4-c1_c3-d1_c6-f1_d4-e1_f4-g1
G29231QJ	1216.42	Hex(5)HexNAc(2)	WURCS=2.0/4,7,6/[a2122h-1b_1-5_2*NCC/3=O][a1122h-1b_1-5][a1122h-1a_1-5][a4334h-1b_1-4]/1-1-2-3-3-4-3/a4-b1_b4-c1_c3-d1_c6-e1_e2-f1_e3-g1
G49721VX	1216.42	Hex(5)HexNAc(2)	WURCS=2.0/4,7,6/[a2122h-1x_1-5_2*NCC/3=O][a2122h-1b_1-5_2*NCC/3=O][a1122h-1b_1-5][a1122h-1a_1-5]/1-2-3-4-4-4-4/a4-b1_b4-c1_c3-d1_c6-e1_e2-f1_e6-g1
G03652TR	1216.42	Hex(5)HexNAc(2)	WURCS=2.0/4,7,6/[a2122h-1x_1-5_2*NCC/3=O][a2122h-1b_1-5_2*NCC/3=O][a1122h-1b_1-5][a1122h-1a_1-5]/1-2-3-4-4-4-4/a4-b1_b4-c1_c3-d1_c6-e1_e3-f1_e6-g1
G69480BN	1216.42	Hex(5)HexNAc(2)	WURCS=2.0/4,7,6/[a2122h-1x_1-5_2*NCC/3=O][a2122h-1b_1-5_2*NCC/3=O][a1122h-1b_1-5][a1122h-1a_1-5]/1-2-3-4-4-4-4/a4-b1_b4-c1_c3-d1_c6-e1_e3-f1_f2-g1
G24797UH	1216.42	Hex(5)HexNAc(2)	WURCS=2.0/4,7,6/[a2122h-1x_1-5_2*NCC/3=O][a2122h-1b_1-5_2*NCC/3=O][a1122h-1b_1-5][a1122h-1a_1-5]/1-2-3-4-4-4-4/a4-b1_b4-c1_c3-d1_c6-e1_e6-f1_f2-g1
G13614FV	1216.42	Hex(5)HexNAc(2)	WURCS=2.0/4,7,6/[a2122h-1x_1-5_2*NCC/3=O][a2122h-1b_1-5_2*NCC/3=O][a1122h-1b_1-5][a1122h-1a_1-5]/1-2-3-4-4-4-4/a4-b1_b4-c1_c3-d1_c6-f1_d2-e1_f3-g1
G58824LL	1216.42	Hex(5)HexNAc(2)	WURCS=2.0/4,7,6/[a2122h-1x_1-5_2*NCC/3=O][a2122h-1b_1-5_2*NCC/3=O][a1122h-1b_1-5][a1122h-1a_1-5]/1-2-3-4-4-4-4/a4-b1_b4-c1_c3-d1_c6-f1_d2-e1_f6-g1
G24599MW	1216.42	Hex(5)HexNAc(2)	WURCS=2.0/4,7,6/[a2122h-1x_1-5_2*NCC/3=O][a2122h-1b_1-5_2*NCC/3=O][a1122h-1b_1-5][a1122h-1a_1-5]/1-2-3-4-4-4-4/a4-b1_b4-c1_c3-d1_c6-g1_d2-e1_e2-f1
G58746AB	1216.42	Hex(5)HexNAc(2)	WURCS=2.0/4,7,6/[a2122h-1x_1-5_2*NCC/3=O][a2122h-1b_1-5_2*NCC/3=O][a1122h-1b_1-5][a1122h-1a_1-5]/1-2-3-4-4-4-4/a4-b1_b4-c1_c3-d1_c6-g1_d3-e1_d6-f1
G25864LQ	1216.42	Hex(5)HexNAc(2)	WURCS=2.0/4,7,6/[a2122h-1x_1-5_2*NCC/3=O][a2122h-1b_1-5_2*NCC/3=O][a1122h-1b_1-5][a1122h-1a_1-5]/1-2-3-4-4-4-4/a4-b1_b4-c1_c?-d1_c?-g1_d?-e1_d?-f1
G54969AE	1216.42	Hex(5)HexNAc(2)	WURCS=2.0/4,7,6/[a2122h-1x_1-5_2*NCC/3=O][a2122h-1b_1-5_2*NCC/3=O][a1122h-1b_1-5][a1122h-1a_1-5]/1-2-3-4-4-4-4/a4-b1_b4-c1_d3-e1_d6-f1_d1-c3|c6_g1-c3|c6
G00028MO	1216.42	Hex(5)HexNAc(2)	WURCS=2.0/4,7,6/[u2122h_2*NCC/3=O][a2122h-1b_1-5_2*NCC/3=O][a1122h-1b_1-5][a1122h-1a_1-5]/1-2-3-4-4-4-4/a4-b1_b4-c1_c3-d1_c6-e1_e3-f1_e6-g1
G28478RU	1216.42	Hex(5)HexNAc(2)	WURCS=2.0/4,7,6/[u2122h_2*NCC/3=O][a2122h-1b_1-5_2*NCC/3=O][a1122h-1b_1-5][a1122h-1a_1-5]/1-2-3-4-4-4-4/a4-b1_b4-c1_c3-d1_c6-e1_e3-f1_f2-g1
G17863YV	1216.42	Hex(5)HexNAc(2)	WURCS=2.0/4,7,6/[u2122h_2*NCC/3=O][a2122h-1b_1-5_2*NCC/3=O][a1122h-1b_1-5][a1122h-1a_1-5]/1-2-3-4-4-4-4/a4-b1_b4-c1_c3-d1_c6-e1_e6-f1_f2-g1
G34650EM	1216.42	Hex(5)HexNAc(2)	WURCS=2.0/4,7,6/[u2122h_2*NCC/3=O][a2122h-1b_1-5_2*NCC/3=O][a1122h-1b_1-5][a1122h-1a_1-5]/1-2-3-4-4-4-4/a4-b1_b4-c1_c3-d1_c6-f1_d2-e1_f3-g1
G88235TO	1216.42	Hex(5)HexNAc(2)	WURCS=2.0/4,7,6/[u2122h_2*NCC/3=O][a2122h-1b_1-5_2*NCC/3=O][a1122h-1b_1-5][a1122h-1a_1-5]/1-2-3-4-4-4-4/a4-b1_b4-c1_c3-d1_c6-f1_d2-e1_f6-g1
G53401FX	1216.42	Hex(5)HexNAc(2)	WURCS=2.0/4,7,6/[u2122h_2*NCC/3=O][a2122h-1b_1-5_2*NCC/3=O][a1122h-1b_1-5][a1122h-1a_1-5]/1-2-3-4-4-4-4/a4-b1_b4-c1_c3-d1_c6-g1_d2-e1_e2-f1
G06830II	1216.42	Hex(5)HexNAc(2)	WURCS=2.0/4,7,6/[u2122h_2*NCC/3=O][a2122h-1b_1-5_2*NCC/3=O][a1122h-1b_1-5][a1122h-1a_1-5]/1-2-3-4-4-4-4/a4-b1_b4-c1_c3-d1_c6-g1_d3-e1_d6-f1
G18995DL	1216.42	Hex(5)HexNAc(2)	WURCS=2.0/4,7,6/[u2122h_2*NCC/3=O][a2122h-1b_1-5_2*NCC/3=O][a1122h-1b_1-5][a1122h-1a_1-5]/1-2-3-4-4-4-4/a4-b1_c3-d1_c6-g1_d2-e1_e2-f1_c1-b3|b4
G53758RJ	1216.42	Hex(5)HexNAc(2)	WURCS=2.0/4,7,6/[u2122h_2*NCC/3=O][a2122h-1b_1-5_2*NCC/3=O][a1122h-1b_1-5][a1122h-1a_1-5]/1-2-3-4-4-4-4/c3-d1_c6-e1_e3-f1_e6-g1_b1-a3|a4_c1-b3|b4
G04512XN	1216.42	Hex(5)HexNAc(2)	WURCS=2.0/4,7,6/[u2122h_2*NCC/3=O][a2122h-1b_1-5_2*NCC/3=O][a1122h-1b_1-5][a1122h-1a_1-5]/1-2-3-4-4-4-4/c3-d1_c6-e1_e3-f1_f2-g1_b1-a3|a4_c1-b3|b4
G74275TG	1216.42	Hex(5)HexNAc(2)	WURCS=2.0/4,7,6/[u2122h_2*NCC/3=O][a2122h-1b_1-5_2*NCC/3=O][a1122h-1b_1-5][a1122h-1a_1-5]/1-2-3-4-4-4-4/c3-d1_c6-g1_d2-e1_e2-f1_b1-a3|a4_c1-b3|b4
G68796SF	1216.42	Hex(5)HexNAc(2)	WURCS=2.0/4,7,6/[u2122h_2*NCC/3=O][a2122h-1b_1-5_2*NCC/3=O][a1122h-1b_1-5][a1122h-1a_1-5]/1-2-3-4-4-4-4/c3-d1_c6-g1_d3-e1_e3-f1_b1-a3|a4_c1-b3|b4
G28643DX	1216.42	Hex(5)HexNAc(2)	WURCS=2.0/4,8,6+/[a2122h-1x_1-5_2*NCC/3=O][a2122h-1b_1-5_2*NCC/3=O][a1122h-1b_1-5][a1122h-1a_1-5]/1-2-3-4-4-4-4-4/a4-b1_b4-c1_c3-d1_c6-e1_e3-f1_e6-g1
G45998MS	1216.42	Hex(5)HexNAc(2)	WURCS=2.0/4,8,6+/[a2122h-1x_1-5_2*NCC/3=O][a2122h-1b_1-5_2*NCC/3=O][a1122h-1b_1-5][a1122h-1a_1-5]/1-2-3-4-4-4-4-4/a4-b1_b4-c1_d3-e1_d6-f1_c?-d1_c?-g1
G89433ZM	1216.42	Hex(5)HexNAc(2)	WURCS=2.0/4,9,6+/[a2122h-1x_1-5_2*NCC/3=O][a2122h-1b_1-5_2*NCC/3=O][a1122h-1b_1-5][a1122h-1a_1-5]/1-2-3-4-4-4-4-4-4/a4-b1_b4-c1_c3-d1_c6-e1_e3-f1_e6-g1
G25356PU	1216.42	Hex(5)HexNAc(2)	WURCS=2.0/4,9,6+/[a2122h-1x_1-5_2*NCC/3=O][a2122h-1b_1-5_2*NCC/3=O][a1122h-1b_1-5][a1122h-1a_1-5]/1-2-3-4-4-4-4-4-4/a4-b1_b4-c1_d3-e1_d6-f1_c?-d1_c?-g1
G29036ZZ	1216.42	Hex(5)HexNAc(2)	WURCS=2.0/4,9,7+/[a2122h-1x_1-5_2*NCC/3=O][a2122h-1b_1-5_2*NCC/3=O][a1122h-1b_1-5][a1122h-1a_1-5]/1-2-3-4-4-4-4-4-4/a4-b1_b4-c1_c3-d1_c6-e1_e3-f1_e6-g1_h2-i1
G28194IX	1216.42	Hex(5)HexNAc(2)	WURCS=2.0/5,10,6+/[a2122h-1x_1-5_2*NCC/3=O][a2122h-1b_1-5_2*NCC/3=O][a1122h-1b_1-5][a1122h-1a_1-5][a1122h-1x_1-5]/1-2-3-4-5-5-4-4-4-4/a4-b1_b4-c1_c?-d1_c?-g1_d?-e1_d?-f1
G11176QN	1216.42	Hex(5)HexNAc(2)	WURCS=2.0/5,7,6/[a2122h-1x_1-5_2*NCC/3=O][a2122h-1b_1-5_2*NCC/3=O][a1122h-1b_1-5][a1122h-1a_1-5][a1122h-1x_1-5]/1-2-3-4-4-5-5/a4-b1_b4-c1_c3-d1_c6-e1_e?-f1_e?-g1
G47961RS	1216.42	Hex(5)HexNAc(2)	WURCS=2.0/5,7,6/[a2122h-1x_1-5_2*NCC/3=O][a2122h-1b_1-5_2*NCC/3=O][a1122h-1b_1-5][a1122h-1a_1-5][a1122h-1x_1-5]/1-2-3-4-4-5-5/a4-b1_b4-c1_c3-d1_c6-e1_f?-a?|b?|c?|d?|e?}_g?-a?|b?|c?|d?|e?}
G59132RG	1216.42	Hex(5)HexNAc(2)	WURCS=2.0/5,7,6/[a2122h-1x_1-5_2*NCC/3=O][a2122h-1b_1-5_2*NCC/3=O][a1122h-1b_1-5][a1122h-1a_1-5][a1122h-1x_1-5]/1-2-3-4-5-5-4/a4-b1_b4-c1_c?-d1_c?-g1_d?-e1_d?-f1
G03820FM	1216.42	Hex(5)HexNAc(2)	WURCS=2.0/5,7,6/[a2122h-1x_1-5_2*NCC/3=O][a2122h-1b_1-5_2*NCC/3=O][a1122h-1b_1-5][a1122h-1a_1-5][a2112h-1b_1-4]/1-2-3-4-4-5-4/a4-b1_b4-c1_c3-d1_c6-e1_e2-f1_e3-g1
G41811PH	1216.42	Hex(5)HexNAc(2)	WURCS=2.0/5,7,6/[a2122h-1x_1-5_2*NCC/3=O][a2122h-1b_1-5_2*NCC/3=O][a1122h-1b_1-5][a1122h-1a_1-5][a2112h-1b_1-5]/1-2-3-4-5-4-5/a4-b1_b4-c1_c3-d1_c6-f1_d4-e1_f4-g1
G34852ZG	1216.42	Hex(5)HexNAc(2)	WURCS=2.0/5,7,6/[u2122h_2*NCC/3=O][a2122h-1b_1-5_2*NCC/3=O][a1122h-1b_1-5][a1122h-1a_1-5][a2112h-1b_1-4]/1-2-3-4-4-5-4/a4-b1_b4-c1_c3-d1_c6-e1_e2-f1_e3-g1
G81074FE	1216.42	Hex(5)HexNAc(2)	WURCS=2.0/5,8,6+/[a2122h-1x_1-5_2*NCC/3=O][a2122h-1b_1-5_2*NCC/3=O][a1122h-1b_1-5][a1122h-1a_1-5][a1122h-1x_1-5]/1-2-3-4-5-5-4-4/a4-b1_b4-c1_c?-d1_c?-g1_d?-e1_d?-f1
G20981TL	1216.42	Hex(5)HexNAc(2)	WURCS=2.0/5,9,6+/[a2122h-1x_1-5_2*NCC/3=O][a2122h-1b_1-5_2*NCC/3=O][a1122h-1b_1-5][a1122h-1a_1-5][a1122h-1x_1-5]/1-2-3-4-5-5-4-4-4/a4-b1_b4-c1_c?-d1_c?-g1_d?-e1_d?-f1
G31294RU	1241.45	Hex(3)HexNAc(3)Fuc(1)	WURCS=2.0/4,7,6/[a2122h-1b_1-5_2*NCC/3=O][a1122h-1b_1-5][a1122h-1a_1-5][a1221m-1a_1-5]/1-1-2-1-3-3-4/a4-b1_a6-g1_b4-c1_c2-d1_c3-e1_c6-f1
G95901MC	1241.45	Hex(3)HexNAc(3)Fuc(1)	WURCS=2.0/4,7,6/[a2122h-1b_1-5_2*NCC/3=O][a1122h-1b_1-5][a1122h-1a_1-5][a1221m-1a_1-5]/1-1-2-3-1-3-4/a4-b1_a6-g1_b4-c1_c3-d1_c4-e1_c6-f1
G07483YN	1241.45	Hex(3)HexNAc(3)Fuc(1)	WURCS=2.0/4,7,6/[a2122h-1b_1-5_2*NCC/3=O][a1122h-1b_1-5][a1122h-1a_1-5][a1221m-1a_1-5]/1-1-2-3-1-3-4/a4-b1_a6-g1_b4-c1_c3-d1_c6-f1_d2-e1
G11994QC	1241.45	Hex(3)HexNAc(3)Fuc(1)	WURCS=2.0/4,7,6/[a2122h-1b_1-5_2*NCC/3=O][a1122h-1b_1-5][a1122h-1a_1-5][a1221m-1a_1-5]/1-1-2-3-1-3-4/a4-b1_a6-g1_b4-c1_c3-d1_c6-f1_d4-e1
G11908FF	1241.45	Hex(3)HexNAc(3)Fuc(1)	WURCS=2.0/4,7,6/[a2122h-1b_1-5_2*NCC/3=O][a1122h-1b_1-5][a1122h-1a_1-5][a1221m-1a_1-5]/1-1-2-3-1-3-4/a4-b1_a6-g1_b4-c1_c?-d1_c?-f1_d?-e1
G64276SW	1241.45	Hex(3)HexNAc(3)Fuc(1)	WURCS=2.0/4,7,6/[a2122h-1b_1-5_2*NCC/3=O][a1122h-1b_1-5][a1122h-1a_1-5][a1221m-1a_1-5]/1-1-2-3-1-3-4/a4-b1_a6-g1_b4-c1_d2-e1_c?-d1_c?-f1
G30225PF	1241.45	Hex(3)HexNAc(3)Fuc(1)	WURCS=2.0/4,7,6/[a2122h-1b_1-5_2*NCC/3=O][a1122h-1b_1-5][a1122h-1a_1-5][a1221m-1a_1-5]/1-1-2-3-1-3-4/a4-b1_a6-g1_b4-c1_d2-e1_d1-c3|c6_f1-c3|c6
G45889JQ	1241.45	Hex(3)HexNAc(3)Fuc(1)	WURCS=2.0/4,7,6/[a2122h-1b_1-5_2*NCC/3=O][a1122h-1b_1-5][a1122h-1a_1-5][a1221m-1a_1-5]/1-1-2-3-3-1-4/a4-b1_a6-g1_b4-c1_c3-d1_c6-e1_e2-f1
G45036WQ	1241.45	Hex(3)HexNAc(3)Fuc(1)	WURCS=2.0/4,7,6/[a2122h-1b_1-5_2*NCC/3=O][a1122h-1b_1-5][a1122h-1a_1-5][a1221m-1a_1-5]/1-1-2-3-3-1-4/a4-b1_a6-g1_b4-c1_c3-d1_c6-e1_e6-f1
G61884GF	1241.45	Hex(3)HexNAc(3)Fuc(1)	WURCS=2.0/4,7,6/[a2122h-1b_1-5_2*NCC/3=O][a1122h-1b_1-5][a1122h-1a_1-5][a1221m-1a_1-5]/1-1-2-3-3-4-1/a4-b1_a6-f1_b4-c1_c3-d1_c6-e1_g1-a2|b2|c2|d2|e2|f2}
G69137CP	1241.45	Hex(3)HexNAc(3)Fuc(1)	WURCS=2.0/4,7,6/[a2122h-1b_1-5_2*NCC/3=O][a1122h-1b_1-5][a1122h-1a_1-5][a2112m-1a_1-5]/1-1-2-3-1-3-4/a4-b1_a6-g1_b4-c1_c3-d1_c4-e1_c6-f1
G85213FQ	1241.45	Hex(3)HexNAc(3)Fuc(1)	WURCS=2.0/4,7,6/[a2122h-1b_1-5_2*NCC/3=O][a1122h-1b_1-5][a1122h-1a_1-5][a2112m-1a_1-5]/1-1-2-3-1-3-4/a4-b1_a6-g1_b4-c1_c3-d1_c6-f1_d2-e1
G39394NX	1241.45	Hex(3)HexNAc(3)Fuc(1)	WURCS=2.0/4,7,6/[a2122h-1b_1-5_2*NCC/3=O][a1122h-1b_1-5][a1122h-1a_1-5][a2112m-1a_1-5]/1-1-2-3-1-3-4/a4-b1_a6-g1_b4-c1_c3-d1_c6-f1_d4-e1
G71989MV	1241.45	Hex(3)HexNAc(3)Fuc(1)	WURCS=2.0/4,7,6/[a2122h-1b_1-5_2*NCC/3=O][a1122h-1b_1-5][a1122h-1a_1-5][a2112m-1a_1-5]/1-1-2-3-3-1-4/a4-b1_a6-g1_b4-c1_c3-d1_c6-e1_e2-f1
G34072RB	1241.45	Hex(3)HexNAc(3)Fuc(1)	WURCS=2.0/4,7,6/[a2122h-1b_1-5_2*NCC/3=O][a1122h-1b_1-5][a1122h-1a_1-5][a2112m-1a_1-5]/1-1-2-3-3-1-4/a4-b1_a6-g1_b4-c1_c3-d1_c6-e1_e6-f1
G81874HD	1241.45	Hex(3)HexNAc(3)Fuc(1)	WURCS=2.0/4,7,6/[a2122h-1b_1-5_2*NCC/3=O][a1122h-1b_1-5][a1122h-1a_1-5][a2112m-1a_1-5]/1-1-2-3-3-4-1/a4-b1_a6-f1_b4-c1_c3-d1_c6-e1_g1-d2|e2}
G39089YD	1241.45	Hex(3)HexNAc(3)Fuc(1)	WURCS=2.0/4,7,6/[a2122h-1b_1-5_2*NCC/3=O][a1221m-1a_1-5][a1122h-1b_1-5][a1122h-1a_1-5]/1-2-1-3-4-1-4/a3-b1_a4-c1_c4-d1_d3-e1_d6-g1_e2-f1
G97831CJ	1241.45	Hex(3)HexNAc(3)Fuc(1)	WURCS=2.0/4,7,6/[a2122h-1b_1-5_2*NCC/3=O][a1221m-1a_1-5][a1122h-1b_1-5][a1122h-1a_1-5]/1-2-1-3-4-1-4/a3-b1_a4-c1_c4-d1_d?-e1_d?-g1_e?-f1
G38979QD	1241.45	Hex(3)HexNAc(3)Fuc(1)	WURCS=2.0/4,7,6/[a2122h-1b_1-5_2*NCC/3=O][a1221m-1a_1-5][a1122h-1b_1-5][a1122h-1a_1-5]/1-2-1-3-4-1-4/a3-b1_a4-c1_c4-d1_e2-f1_d?-e1_d?-g1
G48288NV	1241.45	Hex(3)HexNAc(3)Fuc(1)	WURCS=2.0/4,7,6/[a2122h-1b_1-5_2*NCC/3=O][a1221m-1a_1-5][a1122h-1b_1-5][a1122h-1a_1-5]/1-2-1-3-4-4-1/a3-b1_a4-c1_c4-d1_d3-e1_d6-f1_f2-g1
G18561NH	1241.45	Hex(3)HexNAc(3)Fuc(1)	WURCS=2.0/4,7,6/[a2122h-1b_1-5_2*NCC/3=O][a1221m-1a_1-5][a1122h-1b_1-5][a1122h-1a_1-5]/1-2-1-3-4-4-1/a3-b1_a4-c1_c4-d1_d3-e1_d6-f1_g1-a2|b2|c2|d2|e2|f2}
G46409AI	1241.45	Hex(3)HexNAc(3)Fuc(1)	WURCS=2.0/4,7,6/[a2122h-1b_1-5_2*NCC/3=O][a1221m-1x_1-5][a1122h-1b_1-5][a1122h-1a_1-5]/1-2-1-3-4-1-4/a3-b1_a4-c1_c4-d1_e2-f1_d?-e1_d?-g1
G01600VV	1241.45	Hex(3)HexNAc(3)Fuc(1)	WURCS=2.0/4,7,6/[a2122h-1b_1-5_2*NCC/3=O][a1221m-1x_1-5][a1122h-1b_1-5][a1122h-1a_1-5]/1-2-1-3-4-1-4/a4-c1_c4-d1_e2-f1_a?-b1_d?-e1_d?-g1
G94600JO	1241.45	Hex(3)HexNAc(3)Fuc(1)	WURCS=2.0/4,7,6/[a2122h-1b_1-5_2*NCC/3=O][a2112m-1a_1-5][a1122h-1b_1-5][a1122h-1a_1-5]/1-2-1-3-4-1-4/a3-b1_a4-c1_c4-d1_d3-e1_d6-g1_e2-f1
G99519QZ	1241.45	Hex(3)HexNAc(3)Fuc(1)	WURCS=2.0/4,7,6/[a2122h-1b_1-5_2*NCC/3=O][a2112m-1a_1-5][a1122h-1b_1-5][a1122h-1a_1-5]/1-2-1-3-4-4-1/a3-b1_a4-c1_c4-d1_d3-e1_d6-f1_f2-g1
G10776PT	1241.45	Hex(3)HexNAc(3)Fuc(1)	WURCS=2.0/4,7,6/[a2122h-1b_1-5_2*NCC/3=O][a2112m-1a_1-5][a1122h-1b_1-5][a1122h-1a_1-5]/1-2-1-3-4-4-1/a3-b1_a4-c1_c4-d1_d3-e1_d6-f1_g1-e2|f2}
G41988UR	1241.45	Hex(3)HexNAc(3)Fuc(1)	WURCS=2.0/5,11,8+/[a2122h-1b_1-5_2*NCC/3=O][a1122h-1b_1-5][a1122h-1a_1-5][a1221m-1a_1-5][a2112h-1b_1-5]/1-1-2-3-1-3-4-1-4-5-1/a4-b1_a6-g1_b4-c1_c3-d1_c4-e1_c6-f1_h3-i1_h4-j1
G85159UF	1241.45	Hex(3)HexNAc(3)Fuc(1)	WURCS=2.0/5,7,6/[a2122h-1a_1-5_2*NCC/3=O][a2122h-1b_1-5_2*NCC/3=O][a1122h-1b_1-5][a1122h-1a_1-5][a1221m-1b_1-5]/1-2-3-4-2-4-5/a4-b1_a6-g1_b4-c1_c3-d1_c6-f1_d2-e1
G03127AL	1241.45	Hex(3)HexNAc(3)Fuc(1)	WURCS=2.0/5,7,6/[a2122h-1b_1-5_2*NCC/3=O][a1122h-1b_1-5][a1122h-1a_1-5][a1221m-1a_1-5][a2122h-1x_1-5_2*NCC/3=O]/1-1-2-3-3-4-5/a4-b1_a6-f1_b4-c1_c3-d1_c6-e1_g1-a?|b?|c?|d?|e?|f?}
G35364KM	1241.45	Hex(3)HexNAc(3)Fuc(1)	WURCS=2.0/5,7,6/[a2122h-1b_1-5_2*NCC/3=O][a1122h-1b_1-5][a1122h-1a_1-5][a1221m-1x_1-5][a2122h-1x_1-5_2*NCC/3=O]/1-1-2-3-3-4-5/a4-b1_a6-f1_b4-c1_c3-d1_c6-e1_g?-a?|b?|c?|d?|e?|f?}
G29039FY	1241.45	Hex(3)HexNAc(3)Fuc(1)	WURCS=2.0/5,7,6/[a2122h-1b_1-5_2*NCC/3=O][a1122h-1b_1-5][a1122h-1a_1-5][a2122h-1x_1-5_2*NCC/3=O][a1221m-1a_1-5]/1-1-2-3-3-4-5/a4-b1_a6-g1_b4-c1_b6-f1_c3-d1_c6-e1
G01791PK	1241.45	Hex(3)HexNAc(3)Fuc(1)	WURCS=2.0/5,7,6/[a2122h-1b_1-5_2*NCC/3=O][a1122h-1b_1-5][a1122h-1a_1-5][a4344h-1x_1-5_2*NCC/3=O][a1221m-1a_1-5]/1-1-2-3-4-3-5/a4-b1_a6-g1_b4-c1_c3-d1_c4-e1_c6-f1
G14023ZV	1241.45	Hex(3)HexNAc(3)Fuc(1)	WURCS=2.0/5,7,6/[a2122h-1b_1-5_2*NCC/3=O][a1122h-1b_1-5][a1122h-1a_1-5][axxxxh-1x_1-5_2*NCC/3=O][a1221m-1a_1-5]/1-1-2-3-4-3-5/a4-b1_a6-g1_b4-c1_c?-d1_c?-f1_d?-e1
G16151YX	1241.45	Hex(3)HexNAc(3)Fuc(1)	WURCS=2.0/5,7,6/[a2122h-1b_1-5_2*NCC/3=O][a1221m-1a_1-5][a1122h-1b_1-5][a1122h-1a_1-5][a2122h-1x_1-5_2*NCC/3=O]/1-2-1-3-4-4-5/a3-b1_a4-c1_c4-d1_d3-e1_d6-f1_g1-a?|b?|c?|d?|e?|f?}
G78951XL	1241.45	Hex(3)HexNAc(3)Fuc(1)	WURCS=2.0/5,7,6/[a2122h-1b_1-5_2*NCC/3=O][a1221m-1x_1-5][a1122h-1b_1-5][a1122h-1a_1-5][a2122h-1x_1-5_2*NCC/3=O]/1-2-1-3-4-5-4/a4-c1_c4-d1_a?-b1_d?-e1_d?-g1_e?-f1
G17698NO	1241.45	Hex(3)HexNAc(3)Fuc(1)	WURCS=2.0/5,7,6/[a2122h-1x_1-5_2*NCC/3=O][a1221m-1a_1-5][a2122h-1b_1-5_2*NCC/3=O][a1122h-1b_1-5][a1122h-1a_1-5]/1-2-3-4-5-3-5/a3-b1_a4-c1_c4-d1_d3-e1_d6-g1_e2-f1
G71431OY	1241.45	Hex(3)HexNAc(3)Fuc(1)	WURCS=2.0/5,7,6/[a2122h-1x_1-5_2*NCC/3=O][a1221m-1a_1-5][a2122h-1b_1-5_2*NCC/3=O][a1122h-1b_1-5][a1122h-1a_1-5]/1-2-3-4-5-3-5/a3-b1_a4-c1_c4-d1_d3-e1_d6-g1_e?-f1
G63820GM	1241.45	Hex(3)HexNAc(3)Fuc(1)	WURCS=2.0/5,7,6/[a2122h-1x_1-5_2*NCC/3=O][a1221m-1a_1-5][a2122h-1b_1-5_2*NCC/3=O][a1122h-1b_1-5][a1122h-1a_1-5]/1-2-3-4-5-5-3/a3-b1_a4-c1_c4-d1_d3-e1_d6-f1_f2-g1
G02170ZK	1241.45	Hex(3)HexNAc(3)Fuc(1)	WURCS=2.0/5,7,6/[a2122h-1x_1-5_2*NCC/3=O][a1221m-1a_1-5][a2122h-1b_1-5_2*NCC/3=O][a1122h-1b_1-5][a1122h-1a_1-5]/1-2-3-4-5-5-3/a3-b1_a4-c1_c4-d1_d3-e1_d6-f1_f?-g1
G72103VZ	1241.45	Hex(3)HexNAc(3)Fuc(1)	WURCS=2.0/5,7,6/[a2122h-1x_1-5_2*NCC/3=O][a1221m-1x_1-5][a2122h-1b_1-5_2*NCC/3=O][a1122h-1b_1-5][a1122h-1a_1-5]/1-2-3-4-5-3-5/a3-b1_a4-c1_c4-d1_e2-f1_d?-e1_d?-g1
G12338DQ	1241.45	Hex(3)HexNAc(3)Fuc(1)	WURCS=2.0/5,7,6/[a2122h-1x_1-5_2*NCC/3=O][a1221m-1x_1-5][a2122h-1b_1-5_2*NCC/3=O][a1122h-1b_1-5][a1122h-1a_1-5]/1-2-3-4-5-3-5/a4-c1_c4-d1_e2-f1_a?-b1_d?-e1_d?-g1
G96768SN	1241.45	Hex(3)HexNAc(3)Fuc(1)	WURCS=2.0/5,7,6/[a2122h-1x_1-5_2*NCC/3=O][a2122h-1b_1-5_2*NCC/3=O][a1122h-1b_1-5][a1122h-1a_1-5][a1221m-1a_1-5]/1-2-3-2-4-4-5/a4-b1_a6-g1_b4-c1_c2-d1_c3-e1_c6-f1
G02923VP	1241.45	Hex(3)HexNAc(3)Fuc(1)	WURCS=2.0/5,7,6/[a2122h-1x_1-5_2*NCC/3=O][a2122h-1b_1-5_2*NCC/3=O][a1122h-1b_1-5][a1122h-1a_1-5][a1221m-1a_1-5]/1-2-3-4-1-4-5/a4-b1_a6-g1_b4-c1_c3-d1_c6-f1_d?-e1
G49282JI	1241.45	Hex(3)HexNAc(3)Fuc(1)	WURCS=2.0/5,7,6/[a2122h-1x_1-5_2*NCC/3=O][a2122h-1b_1-5_2*NCC/3=O][a1122h-1b_1-5][a1122h-1a_1-5][a1221m-1a_1-5]/1-2-3-4-2-4-5/a4-b1_a6-g1_b4-c1_c3-d1_c4-e1_c6-f1
G14576KZ	1241.45	Hex(3)HexNAc(3)Fuc(1)	WURCS=2.0/5,7,6/[a2122h-1x_1-5_2*NCC/3=O][a2122h-1b_1-5_2*NCC/3=O][a1122h-1b_1-5][a1122h-1a_1-5][a1221m-1a_1-5]/1-2-3-4-2-4-5/a4-b1_a6-g1_b4-c1_c3-d1_c6-f1_d2-e1
G00492CQ	1241.45	Hex(3)HexNAc(3)Fuc(1)	WURCS=2.0/5,7,6/[a2122h-1x_1-5_2*NCC/3=O][a2122h-1b_1-5_2*NCC/3=O][a1122h-1b_1-5][a1122h-1a_1-5][a1221m-1a_1-5]/1-2-3-4-2-4-5/a4-b1_a6-g1_b4-c1_c3-d1_c6-f1_d4-e1
G89049LM	1241.45	Hex(3)HexNAc(3)Fuc(1)	WURCS=2.0/5,7,6/[a2122h-1x_1-5_2*NCC/3=O][a2122h-1b_1-5_2*NCC/3=O][a1122h-1b_1-5][a1122h-1a_1-5][a1221m-1a_1-5]/1-2-3-4-2-4-5/a4-b1_a6-g1_b4-c1_d2-e1_c?-d1_c?-f1
G17207YJ	1241.45	Hex(3)HexNAc(3)Fuc(1)	WURCS=2.0/5,7,6/[a2122h-1x_1-5_2*NCC/3=O][a2122h-1b_1-5_2*NCC/3=O][a1122h-1b_1-5][a1122h-1a_1-5][a1221m-1a_1-5]/1-2-3-4-4-1-5/a4-b1_a6-g1_b4-c1_b6-f1_c3-d1_c6-e1
G69987TD	1241.45	Hex(3)HexNAc(3)Fuc(1)	WURCS=2.0/5,7,6/[a2122h-1x_1-5_2*NCC/3=O][a2122h-1b_1-5_2*NCC/3=O][a1122h-1b_1-5][a1122h-1a_1-5][a1221m-1a_1-5]/1-2-3-4-4-2-5/a4-b1_a6-g1_b4-c1_c3-d1_c6-e1_e2-f1
G82405LP	1241.45	Hex(3)HexNAc(3)Fuc(1)	WURCS=2.0/5,7,6/[a2122h-1x_1-5_2*NCC/3=O][a2122h-1b_1-5_2*NCC/3=O][a1122h-1b_1-5][a1122h-1a_1-5][a1221m-1a_1-5]/1-2-3-4-4-2-5/a4-b1_a6-g1_b4-c1_c3-d1_c6-e1_e6-f1
G23593WY	1241.45	Hex(3)HexNAc(3)Fuc(1)	WURCS=2.0/5,7,6/[a2122h-1x_1-5_2*NCC/3=O][a2122h-1b_1-5_2*NCC/3=O][a1122h-1b_1-5][a1122h-1a_1-5][a1221m-1a_1-5]/1-2-3-4-4-5-2/a4-b1_a6-f1_b4-c1_c3-d1_c6-e1_g1-a2|b2|c2|d2|e2|f2}
G46720ZO	1241.45	Hex(3)HexNAc(3)Fuc(1)	WURCS=2.0/5,7,6/[a2122h-1x_1-5_2*NCC/3=O][a2122h-1b_1-5_2*NCC/3=O][a1122h-1b_1-5][a1122h-1a_1-5][a1221m-1a_1-5]/1-2-3-4-4-5-2/a4-b1_a6-f1_b4-c1_c3-d1_c6-e1_g1-d2|e2}
G82605IU	1241.45	Hex(3)HexNAc(3)Fuc(1)	WURCS=2.0/5,7,6/[a2122h-1x_1-5_2*NCC/3=O][a2122h-1b_1-5_2*NCC/3=O][a1122h-1b_1-5][a1122h-1a_1-5][a1221m-1x_1-5]/1-2-3-4-4-5-1/a4-b1_a6-f1_b4-c1_c3-d1_c6-e1_g?-a?|b?|c?|d?|e?|f?}
G02660HR	1241.45	Hex(3)HexNAc(3)Fuc(1)	WURCS=2.0/5,7,6/[u2122h_2*NCC/3=O][a1221m-1a_1-5][a2122h-1b_1-5_2*NCC/3=O][a1122h-1b_1-5][a1122h-1a_1-5]/1-2-3-4-5-3-5/a3-b1_a4-c1_c4-d1_d3-e1_d6-g1_e?-f1
G72419BR	1241.45	Hex(3)HexNAc(3)Fuc(1)	WURCS=2.0/5,7,6/[u2122h_2*NCC/3=O][a1221m-1a_1-5][a2122h-1b_1-5_2*NCC/3=O][a1122h-1b_1-5][a1122h-1a_1-5]/1-2-3-4-5-5-3/a3-b1_a4-c1_c4-d1_d3-e1_d6-f1_f?-g1
G14190WK	1241.45	Hex(3)HexNAc(3)Fuc(1)	WURCS=2.0/5,7,6/[u2122h_2*NCC/3=O][a2122h-1b_1-5_2*NCC/3=O][a1122h-1b_1-5][a1122h-1a_1-5][a1221m-1a_1-5]/1-2-3-4-2-4-5/a4-b1_a6-g1_b4-c1_c3-d1_c4-e1_c6-f1
G12593TX	1241.45	Hex(3)HexNAc(3)Fuc(1)	WURCS=2.0/5,7,6/[u2122h_2*NCC/3=O][a2122h-1b_1-5_2*NCC/3=O][a1122h-1b_1-5][a1122h-1a_1-5][a1221m-1a_1-5]/1-2-3-4-2-4-5/a4-b1_a6-g1_b4-c1_c3-d1_c6-f1_d2-e1
G79771YZ	1241.45	Hex(3)HexNAc(3)Fuc(1)	WURCS=2.0/5,7,6/[u2122h_2*NCC/3=O][a2122h-1b_1-5_2*NCC/3=O][a1122h-1b_1-5][a1122h-1a_1-5][a1221m-1a_1-5]/1-2-3-4-2-4-5/a4-b1_a6-g1_b4-c1_c3-d1_c6-f1_d4-e1
G49503QY	1241.45	Hex(3)HexNAc(3)Fuc(1)	WURCS=2.0/5,7,6/[u2122h_2*NCC/3=O][a2122h-1b_1-5_2*NCC/3=O][a1122h-1b_1-5][a1122h-1a_1-5][a1221m-1a_1-5]/1-2-3-4-4-2-5/a4-b1_a6-g1_b4-c1_c3-d1_c6-e1_e2-f1
G34540VL	1241.45	Hex(3)HexNAc(3)Fuc(1)	WURCS=2.0/6,7,6/[a2122h-1x_1-5_2*NCC/3=O][a2122h-1b_1-5_2*NCC/3=O][a1122h-1b_1-5][a1122h-1a_1-5][axxxxh-1x_1-5_2*NCC/3=O][a1221m-1a_1-5]/1-2-3-4-5-4-6/a4-b1_a6-g1_b4-c1_c?-d1_c?-f1_d?-e1
G16411DN	1241.45	Hex(3)HexNAc(3)Fuc(1)	WURCS=2.0/6,7,6/[a2122h-1x_1-5_2*NCC/3=O][a2122h-1b_1-5_2*NCC/3=O][a1122h-1b_1-5][a1122h-1a_1-5][axxxxh-1x_1-?_2*NCC/3=O][a1221m-1a_1-5]/1-2-3-4-5-4-6/a4-b1_a6-g1_b4-c1_c?-d1_c?-f1_d?-e1
G42548XF	1257.45	Hex(4)HexNAc(3)	WURCS=2.0/3,7,6/[a2122h-1b_1-5_2*NCC/3=O][a1122h-1b_1-5][a1122h-1a_1-5]/1-1-2-3-1-3-3/a4-b1_b4-c1_c3-d1_c6-f1_d2-e1_f2-g1
G53168IY	1257.45	Hex(4)HexNAc(3)	WURCS=2.0/3,7,6/[a2122h-1b_1-5_2*NCC/3=O][a1122h-1b_1-5][a1122h-1a_1-5]/1-1-2-3-1-3-3/a4-b1_b4-c1_c3-d1_c6-f1_d2-e1_f3-g1
G75896PD	1257.45	Hex(4)HexNAc(3)	WURCS=2.0/3,7,6/[a2122h-1b_1-5_2*NCC/3=O][a1122h-1b_1-5][a1122h-1a_1-5]/1-1-2-3-1-3-3/a4-b1_b4-c1_c3-d1_c6-f1_d2-e1_f6-g1
G49889OJ	1257.45	Hex(4)HexNAc(3)	WURCS=2.0/3,7,6/[a2122h-1b_1-5_2*NCC/3=O][a1122h-1b_1-5][a1122h-1a_1-5]/1-1-2-3-1-3-3/a4-b1_b4-c1_c3-d1_c6-f1_d2-e1_f?-g1
G45303VF	1257.45	Hex(4)HexNAc(3)	WURCS=2.0/3,7,6/[a2122h-1b_1-5_2*NCC/3=O][a1122h-1b_1-5][a1122h-1a_1-5]/1-1-2-3-1-3-3/a4-b1_b4-c1_c3-d1_c6-f1_d2-e1_g1-d?|f?}
G66808JU	1257.45	Hex(4)HexNAc(3)	WURCS=2.0/3,7,6/[a2122h-1b_1-5_2*NCC/3=O][a1122h-1b_1-5][a1122h-1a_1-5]/1-1-2-3-1-3-3/a4-b1_b4-c1_c3-d1_c6-f1_d2-e1_g1-f3|f6
G10182XZ	1257.45	Hex(4)HexNAc(3)	WURCS=2.0/4,7,6/[a2122h-1b_1-5_2*NCC/3=O][a1122h-1b_1-5][a1122h-1a_1-5][a2112h-1b_1-5]/1-1-2-3-1-4-3/a4-b1_b4-c1_c3-d1_c6-g1_d2-e1_e3-f1
G69411IG	1257.45	Hex(4)HexNAc(3)	WURCS=2.0/4,7,6/[a2122h-1b_1-5_2*NCC/3=O][a1122h-1b_1-5][a1122h-1a_1-5][a2112h-1b_1-5]/1-1-2-3-1-4-3/a4-b1_b4-c1_c3-d1_c6-g1_d2-e1_e4-f1
G96417PJ	1257.45	Hex(4)HexNAc(3)	WURCS=2.0/4,7,6/[a2122h-1b_1-5_2*NCC/3=O][a1122h-1b_1-5][a1122h-1a_1-5][a2112h-1b_1-5]/1-1-2-3-1-4-3/a4-b1_b4-c1_c3-d1_c6-g1_d4-e1_e3-f1
G39602UU	1257.45	Hex(4)HexNAc(3)	WURCS=2.0/4,7,6/[a2122h-1b_1-5_2*NCC/3=O][a1122h-1b_1-5][a1122h-1a_1-5][a2112h-1b_1-5]/1-1-2-3-1-4-3/a4-b1_b4-c1_c3-d1_c6-g1_d4-e1_e4-f1
G03860PZ	1257.45	Hex(4)HexNAc(3)	WURCS=2.0/4,7,6/[a2122h-1b_1-5_2*NCC/3=O][a1122h-1b_1-5][a1122h-1a_1-5][a2112h-1b_1-5]/1-1-2-3-1-4-3/a4-b1_b4-c1_c?-d1_c?-g1_d?-e1_e?-f1
G26684GN	1257.45	Hex(4)HexNAc(3)	WURCS=2.0/4,7,6/[a2122h-1b_1-5_2*NCC/3=O][a1122h-1b_1-5][a1122h-1a_1-5][a2112h-1b_1-5]/1-1-2-3-1-4-3/a4-b1_b4-c1_d2-e1_e4-f1_c?-d1_c?-g1
G10874KI	1257.45	Hex(4)HexNAc(3)	WURCS=2.0/4,7,6/[a2122h-1b_1-5_2*NCC/3=O][a1122h-1b_1-5][a1122h-1a_1-5][a2112h-1b_1-5]/1-1-2-3-1-4-3/a4-b1_b4-c1_d2-e1_e4-f1_d1-c3|c6_g1-c3|c6
G28663KH	1257.45	Hex(4)HexNAc(3)	WURCS=2.0/4,7,6/[a2122h-1b_1-5_2*NCC/3=O][a1122h-1b_1-5][a1122h-1a_1-5][a2112h-1b_1-5]/1-1-2-3-3-1-4/a4-b1_b4-c1_c3-d1_c6-e1_e2-f1_f4-g1
G44073EJ	1257.45	Hex(4)HexNAc(3)	WURCS=2.0/4,7,6/[a2122h-1b_1-5_2*NCC/3=O][a1122h-1b_1-5][a1122h-1a_1-5][a2112h-1b_1-5]/1-1-2-3-3-1-4/a4-b1_b4-c1_c3-d1_c6-e1_e4-f1_f4-g1
G56269EA	1257.45	Hex(4)HexNAc(3)	WURCS=2.0/4,7,6/[a2122h-1b_1-5_2*NCC/3=O][a1122h-1b_1-5][a1122h-1a_1-5][a2112h-1b_1-5]/1-1-2-3-3-1-4/a4-b1_b4-c1_c3-d1_c6-e1_e6-f1_f4-g1
G36888AO	1257.45	Hex(4)HexNAc(3)	WURCS=2.0/4,7,6/[a2122h-1b_1-5_2*NCC/3=O][a1122h-1b_1-5][a1122h-1a_1-5][a2112h-1b_1-5]/1-1-2-3-3-1-4/a4-b1_b4-c1_c3-d1_c6-e1_f1-d2|e2}_f?-g1
G14985NB	1257.45	Hex(4)HexNAc(3)	WURCS=2.0/4,7,6/[a2122h-1b_1-5_2*NCC/3=O][a1122h-1b_1-5][a1122h-1a_1-5][a2112h-1b_1-5]/1-1-2-3-3-1-4/a4-b1_b4-c1_c3-d1_c6-e1_f4-g1_f1-d2|e2}
G85895SP	1257.45	Hex(4)HexNAc(3)	WURCS=2.0/4,7,6/[a2122h-1b_1-5_2*NCC/3=O][a1122h-1b_1-5][a1122h-1a_1-5][a2122h-1b_1-5]/1-1-2-3-1-4-3/a4-b1_b4-c1_c3-d1_c6-g1_d2-e1_e4-f1
G67976OZ	1257.45	Hex(4)HexNAc(3)	WURCS=2.0/4,7,6/[a2122h-1b_1-5_2*NCC/3=O][a1122h-1b_1-5][a1122h-1a_1-5][a2122h-1x_1-5_2*NCC/3=O]/1-1-2-3-3-3-4/a4-b1_b4-c1_c3-d1_c6-f1_d4-e1_f4-g1
G59522PY	1257.45	Hex(4)HexNAc(3)	WURCS=2.0/4,7,6/[a2122h-1x_1-5_2*NCC/3=O][a2122h-1b_1-5_2*NCC/3=O][a1122h-1b_1-5][a1122h-1a_1-5]/1-2-3-4-1-4-4/a4-b1_b4-c1_c3-d1_c6-f1_f3-g1_d?-e1
G30673AC	1257.45	Hex(4)HexNAc(3)	WURCS=2.0/4,7,6/[a2122h-1x_1-5_2*NCC/3=O][a2122h-1b_1-5_2*NCC/3=O][a1122h-1b_1-5][a1122h-1a_1-5]/1-2-3-4-2-4-4/a4-b1_b4-c1_c3-d1_c6-f1_d2-e1_f2-g1
G04445KN	1257.45	Hex(4)HexNAc(3)	WURCS=2.0/4,7,6/[a2122h-1x_1-5_2*NCC/3=O][a2122h-1b_1-5_2*NCC/3=O][a1122h-1b_1-5][a1122h-1a_1-5]/1-2-3-4-2-4-4/a4-b1_b4-c1_c3-d1_c6-f1_d2-e1_f3-g1
G17336FF	1257.45	Hex(4)HexNAc(3)	WURCS=2.0/4,7,6/[a2122h-1x_1-5_2*NCC/3=O][a2122h-1b_1-5_2*NCC/3=O][a1122h-1b_1-5][a1122h-1a_1-5]/1-2-3-4-2-4-4/a4-b1_b4-c1_c3-d1_c6-f1_d2-e1_f6-g1
G66675LM	1257.45	Hex(4)HexNAc(3)	WURCS=2.0/4,7,6/[a2122h-1x_1-5_2*NCC/3=O][a2122h-1b_1-5_2*NCC/3=O][a1122h-1b_1-5][a1122h-1a_1-5]/1-2-3-4-2-4-4/a4-b1_b4-c1_c3-d1_c6-f1_d2-e1_f?-g1
G87320GN	1257.45	Hex(4)HexNAc(3)	WURCS=2.0/4,7,6/[a2122h-1x_1-5_2*NCC/3=O][a2122h-1b_1-5_2*NCC/3=O][a1122h-1b_1-5][a1122h-1a_1-5]/1-2-3-4-2-4-4/a4-b1_b4-c1_c3-d1_c6-f1_d2-e1_g1-f3|f6
G45374ZW	1257.45	Hex(4)HexNAc(3)	WURCS=2.0/4,7,6/[a2122h-1x_1-5_2*NCC/3=O][a2122h-1b_1-5_2*NCC/3=O][a1122h-1b_1-5][a1122h-1a_1-5]/1-2-3-4-2-4-4/a4-b1_b4-c1_c3-d1_c6-f1_d4-e1_f3-g1
G00029MO	1257.45	Hex(4)HexNAc(3)	WURCS=2.0/4,7,6/[a2122h-1x_1-5_2*NCC/3=O][a2122h-1b_1-5_2*NCC/3=O][a1122h-1b_1-5][a1122h-1a_1-5]/1-2-3-4-2-4-4/a4-b1_b4-c1_c3-d1_c6-f1_e1-d2|d4_g1-f3|f6
G41605VJ	1257.45	Hex(4)HexNAc(3)	WURCS=2.0/4,7,6/[a2122h-1x_1-5_2*NCC/3=O][a2122h-1b_1-5_2*NCC/3=O][a1122h-1b_1-5][a1122h-1a_1-5]/1-2-3-4-4-4-1/a4-b1_b4-c1_c3-d1_c6-f1_d4-e1_f4-g1
G37841NF	1257.45	Hex(4)HexNAc(3)	WURCS=2.0/4,7,6/[u2122h_2*NCC/3=O][a2122h-1b_1-5_2*NCC/3=O][a1122h-1b_1-5][a1122h-1a_1-5]/1-2-3-4-2-4-4/a4-b1_b4-c1_c3-d1_c6-f1_d2-e1_f3-g1
G90922MJ	1257.45	Hex(4)HexNAc(3)	WURCS=2.0/4,7,6/[u2122h_2*NCC/3=O][a2122h-1b_1-5_2*NCC/3=O][a1122h-1b_1-5][a1122h-1a_1-5]/1-2-3-4-2-4-4/a4-b1_b4-c1_c3-d1_c6-f1_d2-e1_g1-f3|f6
G82055JY	1257.45	Hex(4)HexNAc(3)	WURCS=2.0/4,8,6+/[a2122h-1b_1-5_2*NCC/3=O][a1122h-1b_1-5][a1122h-1a_1-5][a2112h-1b_1-5]/1-1-2-3-1-4-3-3/a4-b1_b4-c1_c3-d1_c6-g1_d2-e1_e4-f1
G37664BH	1257.45	Hex(4)HexNAc(3)	WURCS=2.0/5,7,6/[a2122h-1b_1-5_2*NCC/3=O][a1122h-1b_1-5][a1122h-1a_1-5][a2122h-1x_1-5_2*NCC/3=O][a1122h-1x_1-5]/1-1-2-3-4-3-5/a4-b1_b4-c1_c?-d1_c?-f1_d?-e1_f?-g1
G27993JQ	1257.45	Hex(4)HexNAc(3)	WURCS=2.0/5,7,6/[a2122h-1b_1-5_2*NCC/3=O][a1122h-1b_1-5][a1122h-1a_1-5][a2122h-1x_1-5_2*NCC/3=O][a2112h-1x_1-5]/1-1-2-3-3-4-5/a4-b1_b4-c1_c3-d1_c6-e1_f?-g1_f1-a?|b?|c?|d?|e?}
G17410PS	1257.45	Hex(4)HexNAc(3)	WURCS=2.0/5,7,6/[a2122h-1b_1-5_2*NCC/3=O][a1122h-1b_1-5][a1122h-1a_1-5][a2122h-1x_1-5_2*NCC/3=O][a2112h-1x_1-5]/1-1-2-3-4-5-3/a4-b1_b4-c1_c?-d1_c?-g1_d?-e1_e?-f1
G17483QF	1257.45	Hex(4)HexNAc(3)	WURCS=2.0/5,7,6/[a2122h-1x_1-5_2*NCC/3=O][a2122h-1b_1-5_2*NCC/3=O][a1122h-1b_1-5][a1122h-1a_1-5][a1122h-1x_1-5]/1-2-3-4-2-4-5/a4-b1_b4-c1_c3-d1_c4-e1_c6-f1_f?-g1
G60692DB	1257.45	Hex(4)HexNAc(3)	WURCS=2.0/5,7,6/[a2122h-1x_1-5_2*NCC/3=O][a2122h-1b_1-5_2*NCC/3=O][a1122h-1b_1-5][a1122h-1a_1-5][a2112h-1b_1-5]/1-2-3-4-2-5-4/a4-b1_b4-c1_c3-d1_c6-g1_d2-e1_e3-f1
G86386QT	1257.45	Hex(4)HexNAc(3)	WURCS=2.0/5,7,6/[a2122h-1x_1-5_2*NCC/3=O][a2122h-1b_1-5_2*NCC/3=O][a1122h-1b_1-5][a1122h-1a_1-5][a2112h-1b_1-5]/1-2-3-4-2-5-4/a4-b1_b4-c1_c3-d1_c6-g1_d2-e1_e4-f1
G00982QD	1257.45	Hex(4)HexNAc(3)	WURCS=2.0/5,7,6/[a2122h-1x_1-5_2*NCC/3=O][a2122h-1b_1-5_2*NCC/3=O][a1122h-1b_1-5][a1122h-1a_1-5][a2112h-1b_1-5]/1-2-3-4-2-5-4/a4-b1_b4-c1_c3-d1_c6-g1_d4-e1_e3-f1
G79249GP	1257.45	Hex(4)HexNAc(3)	WURCS=2.0/5,7,6/[a2122h-1x_1-5_2*NCC/3=O][a2122h-1b_1-5_2*NCC/3=O][a1122h-1b_1-5][a1122h-1a_1-5][a2112h-1b_1-5]/1-2-3-4-2-5-4/a4-b1_b4-c1_c3-d1_c6-g1_d4-e1_e4-f1
G60634GK	1257.45	Hex(4)HexNAc(3)	WURCS=2.0/5,7,6/[a2122h-1x_1-5_2*NCC/3=O][a2122h-1b_1-5_2*NCC/3=O][a1122h-1b_1-5][a1122h-1a_1-5][a2112h-1b_1-5]/1-2-3-4-2-5-4/a4-b1_b4-c1_d2-e1_e4-f1_c?-d1_c?-g1
G10106TL	1257.45	Hex(4)HexNAc(3)	WURCS=2.0/5,7,6/[a2122h-1x_1-5_2*NCC/3=O][a2122h-1b_1-5_2*NCC/3=O][a1122h-1b_1-5][a1122h-1a_1-5][a2112h-1b_1-5]/1-2-3-4-4-2-5/a4-b1_b4-c1_c3-d1_c6-e1_e2-f1_f4-g1
G92848QA	1257.45	Hex(4)HexNAc(3)	WURCS=2.0/5,7,6/[a2122h-1x_1-5_2*NCC/3=O][a2122h-1b_1-5_2*NCC/3=O][a1122h-1b_1-5][a1122h-1a_1-5][a2112h-1b_1-5]/1-2-3-4-4-2-5/a4-b1_b4-c1_c3-d1_c6-e1_e4-f1_f4-g1
G10881VB	1257.45	Hex(4)HexNAc(3)	WURCS=2.0/5,7,6/[a2122h-1x_1-5_2*NCC/3=O][a2122h-1b_1-5_2*NCC/3=O][a1122h-1b_1-5][a1122h-1a_1-5][a2112h-1b_1-5]/1-2-3-4-4-2-5/a4-b1_b4-c1_c3-d1_c6-e1_e6-f1_f4-g1
G64403MT	1257.45	Hex(4)HexNAc(3)	WURCS=2.0/5,7,6/[a2122h-1x_1-5_2*NCC/3=O][a2122h-1b_1-5_2*NCC/3=O][a1122h-1b_1-5][a1122h-1a_1-5][a2112h-1b_1-5]/1-2-3-4-4-2-5/a4-b1_b4-c1_c3-d1_c6-e1_f4-g1_f1-d2|e2}
G35823EX	1257.45	Hex(4)HexNAc(3)	WURCS=2.0/5,7,6/[a2122h-1x_1-5_2*NCC/3=O][a2122h-1b_1-5_2*NCC/3=O][a1122h-1b_1-5][a1122h-1a_1-5][a2122h-1b_1-5]/1-2-3-4-2-5-4/a4-b1_b4-c1_c3-d1_c6-g1_d2-e1_e4-f1
G93986UQ	1257.45	Hex(4)HexNAc(3)	WURCS=2.0/5,7,6/[u2122h_2*NCC/3=O][a2122h-1b_1-5_2*NCC/3=O][a1122h-1b_1-5][a1122h-1a_1-5][a2112h-1b_1-5]/1-2-3-4-2-5-4/a4-b1_b4-c1_c3-d1_c6-g1_d2-e1_e3-f1
G00978TF	1257.45	Hex(4)HexNAc(3)	WURCS=2.0/5,7,6/[u2122h_2*NCC/3=O][a2122h-1b_1-5_2*NCC/3=O][a1122h-1b_1-5][a1122h-1a_1-5][a2112h-1b_1-5]/1-2-3-4-2-5-4/a4-b1_b4-c1_c3-d1_c6-g1_d2-e1_e4-f1
G70377VS	1257.45	Hex(4)HexNAc(3)	WURCS=2.0/5,7,6/[u2122h_2*NCC/3=O][a2122h-1b_1-5_2*NCC/3=O][a1122h-1b_1-5][a1122h-1a_1-5][a2112h-1b_1-5]/1-2-3-4-2-5-4/a4-b1_b4-c1_c3-d1_c6-g1_d4-e1_e4-f1
G26246KG	1257.45	Hex(4)HexNAc(3)	WURCS=2.0/5,7,6/[u2122h_2*NCC/3=O][a2122h-1b_1-5_2*NCC/3=O][a1122h-1b_1-5][a1122h-1a_1-5][a2112h-1b_1-5]/1-2-3-4-2-5-4/a4-b1_b4-c1_d2-e1_e4-f1_d1-c3|c6_g1-c3|c6
G85460ZG	1257.45	Hex(4)HexNAc(3)	WURCS=2.0/5,7,6/[u2122h_2*NCC/3=O][a2122h-1b_1-5_2*NCC/3=O][a1122h-1b_1-5][a1122h-1a_1-5][a2112h-1b_1-5]/1-2-3-4-4-2-5/a4-b1_b4-c1_c3-d1_c6-e1_e2-f1_f4-g1
G64965ZH	1257.45	Hex(4)HexNAc(3)	WURCS=2.0/5,7,6/[u2122h_2*NCC/3=O][a2122h-1b_1-5_2*NCC/3=O][a1122h-1b_1-5][a1122h-1a_1-5][a2112h-1b_1-5]/1-2-3-4-4-2-5/a4-b1_b4-c1_c3-d1_c6-e1_e4-f1_f4-g1
G42398FX	1257.45	Hex(4)HexNAc(3)	WURCS=2.0/5,7,6/[u2122h_2*NCC/3=O][a2122h-1b_1-5_2*NCC/3=O][a1122h-1b_1-5][a1122h-1a_1-5][a2122h-1x_1-5_2*NCC/3=O]/1-2-3-4-4-4-5/a4-b1_b4-c1_c3-d1_c6-f1_d4-e1_f4-g1
G98140IX	1298.48	Hex(3)HexNAc(4)	WURCS=2.0/3,7,6/[a2122h-1b_1-5_2*NCC/3=O][a1122h-1b_1-5][a1122h-1a_1-5]/1-1-2-3-1-1-3/a4-b1_b4-c1_c3-d1_c4-f1_c6-g1_d2-e1
G92024SL	1298.48	Hex(3)HexNAc(4)	WURCS=2.0/3,7,6/[a2122h-1b_1-5_2*NCC/3=O][a1122h-1b_1-5][a1122h-1a_1-5]/1-1-2-3-1-1-3/a4-b1_b4-c1_c3-d1_c6-g1_d2-e1_d4-f1
G74916CC	1298.48	Hex(3)HexNAc(4)	WURCS=2.0/3,7,6/[a2122h-1b_1-5_2*NCC/3=O][a1122h-1b_1-5][a1122h-1a_1-5]/1-1-2-3-1-3-1/a4-b1_b4-c1_c3-d1_c4-e1_c6-f1_f2-g1
G05027SR	1298.48	Hex(3)HexNAc(4)	WURCS=2.0/3,7,6/[a2122h-1b_1-5_2*NCC/3=O][a1122h-1b_1-5][a1122h-1a_1-5]/1-1-2-3-1-3-1/a4-b1_b4-c1_c3-d1_c4-e1_c6-f1_g1-d2|f2}
G39213VZ	1298.48	Hex(3)HexNAc(4)	WURCS=2.0/3,7,6/[a2122h-1b_1-5_2*NCC/3=O][a1122h-1b_1-5][a1122h-1a_1-5]/1-1-2-3-1-3-1/a4-b1_b4-c1_c3-d1_c6-f1_d2-e1_f2-g1
G74090KZ	1298.48	Hex(3)HexNAc(4)	WURCS=2.0/3,7,6/[a2122h-1b_1-5_2*NCC/3=O][a1122h-1b_1-5][a1122h-1a_1-5]/1-1-2-3-1-3-1/a4-b1_b4-c1_c3-d1_c6-f1_d2-e1_f6-g1
G42679AH	1298.48	Hex(3)HexNAc(4)	WURCS=2.0/3,7,6/[a2122h-1b_1-5_2*NCC/3=O][a1122h-1b_1-5][a1122h-1a_1-5]/1-1-2-3-1-3-1/a4-b1_b4-c1_c3-d1_c6-f1_d4-e1_f2-g1
G56977BH	1298.48	Hex(3)HexNAc(4)	WURCS=2.0/3,7,6/[a2122h-1b_1-5_2*NCC/3=O][a1122h-1b_1-5][a1122h-1a_1-5]/1-1-2-3-1-3-1/a4-b1_b4-c1_c3-d1_c6-f1_d4-e1_f4-g1
G26664GH	1298.48	Hex(3)HexNAc(4)	WURCS=2.0/3,7,6/[a2122h-1b_1-5_2*NCC/3=O][a1122h-1b_1-5][a1122h-1a_1-5]/1-1-2-3-1-3-1/a4-b1_b4-c1_c3-d1_c6-f1_d4-e1_f6-g1
G11453BM	1298.48	Hex(3)HexNAc(4)	WURCS=2.0/3,7,6/[a2122h-1b_1-5_2*NCC/3=O][a1122h-1b_1-5][a1122h-1a_1-5]/1-1-2-3-1-3-1/a4-b1_b4-c1_c3-d1_c6-f1_d?-e1_f?-g1
G30633FJ	1298.48	Hex(3)HexNAc(4)	WURCS=2.0/3,7,6/[a2122h-1b_1-5_2*NCC/3=O][a1122h-1b_1-5][a1122h-1a_1-5]/1-1-2-3-1-3-1/a4-b1_b4-c1_c3-d1_c6-f1_f6-g1_d?-e1
G06721LM	1298.48	Hex(3)HexNAc(4)	WURCS=2.0/3,7,6/[a2122h-1b_1-5_2*NCC/3=O][a1122h-1b_1-5][a1122h-1a_1-5]/1-1-2-3-3-1-1/a4-b1_b4-c1_c3-d1_c6-e1_e2-f1_e6-g1
G59741XZ	1298.48	Hex(3)HexNAc(4)	WURCS=2.0/4,7,6/[a2122h-1b_1-5_2*NCC/3=O][a1122h-1b_1-5][a1122h-1a_1-5][a2112h-1b_1-5_2*NCC/3=O]/1-1-2-3-1-4-3/a4-b1_b4-c1_c3-d1_c6-g1_d2-e1_e4-f1
G50707YR	1298.48	Hex(3)HexNAc(4)	WURCS=2.0/4,7,6/[a2122h-1b_1-5_2*NCC/3=O][a1122h-1b_1-5][a1122h-1a_1-5][a2122h-1x_1-5_2*NCC/3=O]/1-1-2-3-3-4-4/a4-b1_b4-c1_c3-d1_c6-e1_f?-a?|b?|c?|d?|e?}_g?-a?|b?|c?|d?|e?}
G90743AT	1298.48	Hex(3)HexNAc(4)	WURCS=2.0/4,7,6/[a2122h-1b_1-5_2*NCC/3=O][a1122h-1b_1-5][a1122h-1a_1-5][a2122h-1x_1-5_2*NCC/3=O]/1-1-2-3-4-3-4/a4-b1_b4-c1_c3-d1_c6-f1_d2-e1_f2-g1
G39943KJ	1298.48	Hex(3)HexNAc(4)	WURCS=2.0/4,7,6/[a2122h-1b_1-5_2*NCC/3=O][a1122h-1b_1-5][a1122h-1a_1-5][a2122h-1x_1-5_2*NCC/3=O]/1-1-2-3-4-3-4/a4-b1_b4-c1_c3-d1_c6-f1_d?-e1_f?-g1
G66032DV	1298.48	Hex(3)HexNAc(4)	WURCS=2.0/4,7,6/[a2122h-1b_1-5_2*NCC/3=O][a1122h-1b_1-5][a1122h-1a_1-5][axxxxh-1b_1-5_2*NCC/3=O]/1-1-2-3-1-3-4/a4-b1_b4-c1_c3-d1_c6-f1_d2-e1_g1-a?|b?|c?|d?|e?|f?}
G36999JV	1298.48	Hex(3)HexNAc(4)	WURCS=2.0/4,7,6/[a2122h-1x_1-5_2*NCC/3=O][a2122h-1b_1-5_2*NCC/3=O][a1122h-1b_1-5][a1122h-1a_1-5]/1-2-3-4-1-4-1/a4-b1_b4-c1_c3-d1_c6-f1_d2-e1_f2-g1
G14606UO	1298.48	Hex(3)HexNAc(4)	WURCS=2.0/4,7,6/[a2122h-1x_1-5_2*NCC/3=O][a2122h-1b_1-5_2*NCC/3=O][a1122h-1b_1-5][a1122h-1a_1-5]/1-2-3-4-1-4-1/a4-b1_b4-c1_c3-d1_c6-f1_d?-e1_f?-g1
G72108VJ	1298.48	Hex(3)HexNAc(4)	WURCS=2.0/4,7,6/[a2122h-1x_1-5_2*NCC/3=O][a2122h-1b_1-5_2*NCC/3=O][a1122h-1b_1-5][a1122h-1a_1-5]/1-2-3-4-2-2-4/a4-b1_b4-c1_c3-d1_c4-f1_c6-g1_d2-e1
G07209HW	1298.48	Hex(3)HexNAc(4)	WURCS=2.0/4,7,6/[a2122h-1x_1-5_2*NCC/3=O][a2122h-1b_1-5_2*NCC/3=O][a1122h-1b_1-5][a1122h-1a_1-5]/1-2-3-4-2-2-4/a4-b1_b4-c1_c3-d1_c6-g1_d2-e1_d4-f1
G00565QJ	1298.48	Hex(3)HexNAc(4)	WURCS=2.0/4,7,6/[a2122h-1x_1-5_2*NCC/3=O][a2122h-1b_1-5_2*NCC/3=O][a1122h-1b_1-5][a1122h-1a_1-5]/1-2-3-4-2-4-1/a4-b1_b4-c1_c3-d1_c4-e1_c6-f1_f?-g1
G30915AU	1298.48	Hex(3)HexNAc(4)	WURCS=2.0/4,7,6/[a2122h-1x_1-5_2*NCC/3=O][a2122h-1b_1-5_2*NCC/3=O][a1122h-1b_1-5][a1122h-1a_1-5]/1-2-3-4-2-4-2/a4-b1_b4-c1_c3-d1_c4-e1_c6-f1_f2-g1
G88876JQ	1298.48	Hex(3)HexNAc(4)	WURCS=2.0/4,7,6/[a2122h-1x_1-5_2*NCC/3=O][a2122h-1b_1-5_2*NCC/3=O][a1122h-1b_1-5][a1122h-1a_1-5]/1-2-3-4-2-4-2/a4-b1_b4-c1_c3-d1_c6-f1_d2-e1_f2-g1
G32082KI	1298.48	Hex(3)HexNAc(4)	WURCS=2.0/4,7,6/[a2122h-1x_1-5_2*NCC/3=O][a2122h-1b_1-5_2*NCC/3=O][a1122h-1b_1-5][a1122h-1a_1-5]/1-2-3-4-2-4-2/a4-b1_b4-c1_c3-d1_c6-f1_d2-e1_f3-g1
G44046WQ	1298.48	Hex(3)HexNAc(4)	WURCS=2.0/4,7,6/[a2122h-1x_1-5_2*NCC/3=O][a2122h-1b_1-5_2*NCC/3=O][a1122h-1b_1-5][a1122h-1a_1-5]/1-2-3-4-2-4-2/a4-b1_b4-c1_c3-d1_c6-f1_d2-e1_f6-g1
G56175ED	1298.48	Hex(3)HexNAc(4)	WURCS=2.0/4,7,6/[a2122h-1x_1-5_2*NCC/3=O][a2122h-1b_1-5_2*NCC/3=O][a1122h-1b_1-5][a1122h-1a_1-5]/1-2-3-4-2-4-2/a4-b1_b4-c1_c3-d1_c6-f1_d4-e1_f2-g1
G41125AS	1298.48	Hex(3)HexNAc(4)	WURCS=2.0/4,7,6/[a2122h-1x_1-5_2*NCC/3=O][a2122h-1b_1-5_2*NCC/3=O][a1122h-1b_1-5][a1122h-1a_1-5]/1-2-3-4-2-4-2/a4-b1_b4-c1_c3-d1_c6-f1_d4-e1_f4-g1
G61283FH	1298.48	Hex(3)HexNAc(4)	WURCS=2.0/4,7,6/[a2122h-1x_1-5_2*NCC/3=O][a2122h-1b_1-5_2*NCC/3=O][a1122h-1b_1-5][a1122h-1a_1-5]/1-2-3-4-2-4-2/a4-b1_b4-c1_c3-d1_c6-f1_d4-e1_f6-g1
G44151FI	1298.48	Hex(3)HexNAc(4)	WURCS=2.0/4,7,6/[a2122h-1x_1-5_2*NCC/3=O][a2122h-1b_1-5_2*NCC/3=O][a1122h-1b_1-5][a1122h-1a_1-5]/1-2-3-4-2-4-2/a4-b1_b4-c1_c3-d1_c6-f1_d6-e1_f2-g1
G78068ZV	1298.48	Hex(3)HexNAc(4)	WURCS=2.0/4,7,6/[a2122h-1x_1-5_2*NCC/3=O][a2122h-1b_1-5_2*NCC/3=O][a1122h-1b_1-5][a1122h-1a_1-5]/1-2-3-4-2-4-2/a4-b1_b4-c1_c3-d1_c6-f1_d?-e1_f?-g1
G76702YY	1298.48	Hex(3)HexNAc(4)	WURCS=2.0/4,7,6/[a2122h-1x_1-5_2*NCC/3=O][a2122h-1b_1-5_2*NCC/3=O][a1122h-1b_1-5][a1122h-1a_1-5]/1-2-3-4-2-4-2/a4-b1_b4-c1_c3-d1_c6-f1_f6-g1_d?-e1
G05421KO	1298.48	Hex(3)HexNAc(4)	WURCS=2.0/4,7,6/[a2122h-1x_1-5_2*NCC/3=O][a2122h-1b_1-5_2*NCC/3=O][a1122h-1b_1-5][a1122h-1a_1-5]/1-2-3-4-2-4-2/a4-b1_b4-c1_c3-d1_c6-f1_f6-g1_e1-d2|d4
G62922WK	1298.48	Hex(3)HexNAc(4)	WURCS=2.0/4,7,6/[a2122h-1x_1-5_2*NCC/3=O][a2122h-1b_1-5_2*NCC/3=O][a1122h-1b_1-5][a1122h-1a_1-5]/1-2-3-4-4-1-1/a4-b1_b4-c1_c3-d1_c6-e1_f?-a?|b?|c?|d?|e?}_g?-a?|b?|c?|d?|e?}
G40900UQ	1298.48	Hex(3)HexNAc(4)	WURCS=2.0/4,7,6/[a2122h-1x_1-5_2*NCC/3=O][a2122h-1b_1-5_2*NCC/3=O][a1122h-1b_1-5][a1122h-1a_1-5]/1-2-3-4-4-2-2/a4-b1_b4-c1_c3-d1_c6-e1_e2-f1_e6-g1
G78368CZ	1298.48	Hex(3)HexNAc(4)	WURCS=2.0/4,7,6/[u2122h_2*NCC/3=O][a2122h-1b_1-5_2*NCC/3=O][a1122h-1b_1-5][a1122h-1a_1-5]/1-2-3-4-2-2-4/a4-b1_b4-c1_c3-d1_c4-f1_c6-g1_d2-e1
G85100QD	1298.48	Hex(3)HexNAc(4)	WURCS=2.0/4,7,6/[u2122h_2*NCC/3=O][a2122h-1b_1-5_2*NCC/3=O][a1122h-1b_1-5][a1122h-1a_1-5]/1-2-3-4-2-4-2/a4-b1_b4-c1_c3-d1_c4-e1_c6-f1_f2-g1
G84678BK	1298.48	Hex(3)HexNAc(4)	WURCS=2.0/4,7,6/[u2122h_2*NCC/3=O][a2122h-1b_1-5_2*NCC/3=O][a1122h-1b_1-5][a1122h-1a_1-5]/1-2-3-4-2-4-2/a4-b1_b4-c1_c3-d1_c6-f1_d2-e1_f2-g1
G10996NE	1298.48	Hex(3)HexNAc(4)	WURCS=2.0/4,7,6/[u2122h_2*NCC/3=O][a2122h-1b_1-5_2*NCC/3=O][a1122h-1b_1-5][a1122h-1a_1-5]/1-2-3-4-2-4-2/a4-b1_b4-c1_c3-d1_c6-f1_e1-d2|d4_f?-g1
G00030MO	1298.48	Hex(3)HexNAc(4)	WURCS=2.0/4,7,6/[u2122h_2*NCC/3=O][a2122h-1b_1-5_2*NCC/3=O][a1122h-1b_1-5][a1122h-1a_1-5]/1-2-3-4-2-4-2/a4-b1_b4-c1_c3-d1_c6-f1_e1-d2|d4_g1-f2|f4
G01364WM	1298.48	Hex(3)HexNAc(4)	WURCS=2.0/4,7,6/[u2122h_2*NCC/3=O][a2122h-1b_1-5_2*NCC/3=O][a1122h-1b_1-5][a1122h-1a_1-5]/1-2-3-4-2-4-2/a4-b1_b4-c1_c3-d1_c6-f1_f2-g1_e1-d2|d4
G60149QJ	1298.48	Hex(3)HexNAc(4)	WURCS=2.0/4,7,6/[u2122h_2*NCC/3=O][a2122h-1b_1-5_2*NCC/3=O][a1122h-1b_1-5][a1122h-1a_1-5]/1-2-3-4-4-2-2/a4-b1_b4-c1_c3-d1_c6-e1_e2-f1_e6-g1
G01110VT	1298.48	Hex(3)HexNAc(4)	WURCS=2.0/4,8,6+/[a2122h-1b_1-5_2*NCC/3=O][a1122h-1b_1-5][a1122h-1a_1-5][a2112h-1b_1-5]/1-1-2-3-1-3-1-4/a4-b1_b4-c1_c3-d1_c6-f1_d2-e1_f2-g1
G30474KX	1298.48	Hex(3)HexNAc(4)	WURCS=2.0/4,8,6+/[a2122h-1x_1-5_2*NCC/3=O][a2122h-1b_1-5_2*NCC/3=O][a1122h-1b_1-5][a1122h-1a_1-5]/1-2-3-4-2-4-2-2/a4-b1_b4-c1_c3-d1_c6-f1_d2-e1_f2-g1
G85085RX	1298.48	Hex(3)HexNAc(4)	WURCS=2.0/5,7,6/[a2122h-1b_1-5_2*NCC/3=O][a1122h-1b_1-5][a1122h-1a_1-5][a2122h-1x_1-5_2*NCC/3=O][a2112h-1x_1-5_2*NCC/3=O]/1-1-2-3-4-5-3/a4-b1_b4-c1_c?-d1_c?-g1_d?-e1_e?-f1
G04048YA	1298.48	Hex(3)HexNAc(4)	WURCS=2.0/5,7,6/[a2122h-1x_1-5_2*NCC/3=O][a2122h-1b_1-5_2*NCC/3=O][a1122h-1b_1-5][a1122h-1a_1-5][a2112h-1b_1-5_2*NCC/3=O]/1-2-3-4-2-5-4/a4-b1_b4-c1_c3-d1_c6-g1_d2-e1_e4-f1
G95382MF	1298.48	Hex(3)HexNAc(4)	WURCS=2.0/5,7,6/[a2122h-1x_1-5_2*NCC/3=O][a2122h-1b_1-5_2*NCC/3=O][a1122h-1b_1-5][a1122h-1a_1-5][a2112h-1b_1-5_2*NCC/3=O]/1-2-3-4-5-4-2/a4-b1_b4-c1_c3-d1_c6-f1_d2-e1_f2-g1
G84000CM	1298.48	Hex(3)HexNAc(4)	WURCS=2.0/5,7,6/[a2122h-1x_1-5_2*NCC/3=O][a2122h-1b_1-5_2*NCC/3=O][a1122h-1b_1-5][a1122h-1a_1-5][axxxxh-1b_1-5_2*NCC/3=O]/1-2-3-4-2-4-5/a4-b1_b4-c1_c3-d1_c6-f1_d2-e1_g1-a?|b?|c?|d?|e?|f?}
G60026QM	1298.48	Hex(3)HexNAc(4)	WURCS=2.0/5,7,6/[a2122h-1x_1-5_2*NCC/3=O][a2122h-1b_1-5_2*NCC/3=O][a1122h-1b_1-5][a1122h-1a_1-5][axxxxh-1b_1-?_2*NCC/3=O]/1-2-3-4-2-4-5/a4-b1_b4-c1_c3-d1_c6-f1_d2-e1_g1-a?|b?|c?|d?|e?|f?}
G93310KW	1298.48	Hex(3)HexNAc(4)	WURCS=2.0/5,7,6/[u2122h_2*NCC/3=O][a2122h-1b_1-5_2*NCC/3=O][a1122h-1b_1-5][a1122h-1a_1-5][a2112h-1b_1-5_2*NCC/3=O]/1-2-3-4-2-5-4/a4-b1_b4-c1_c3-d1_c6-g1_d2-e1_e4-f1
G82291YU	1298.48	Hex(3)HexNAc(4)	WURCS=2.0/5,8,6+/[a2122h-1x_1-5_2*NCC/3=O][a2122h-1b_1-5_2*NCC/3=O][a1122h-1b_1-5][a1122h-1a_1-5][a2112h-1b_1-5]/1-2-3-4-2-2-4-5/a4-b1_b4-c1_c3-d1_c6-g1_d2-e1_d4-f1
G38671IV	1298.48	Hex(3)HexNAc(4)	WURCS=2.0/5,8,6+/[a2122h-1x_1-5_2*NCC/3=O][a2122h-1b_1-5_2*NCC/3=O][a1122h-1b_1-5][a1122h-1a_1-5][a2112h-1b_1-5]/1-2-3-4-2-4-2-5/a4-b1_b4-c1_c3-d1_c6-f1_f6-g1_d?-e1
G18251MV	1298.48	Hex(3)HexNAc(4)	WURCS=2.0/5,8,6+/[a2122h-1x_1-5_2*NCC/3=O][a2122h-1b_1-5_2*NCC/3=O][a1122h-1b_1-5][a1122h-1a_1-5][a2112h-1b_1-5]/1-2-3-4-2-4-2-5/a4-b1_b4-c1_c3-d1_c6-f1_f6-g1_e1-d2|d4
G05596SM	1298.48	Hex(3)HexNAc(4)	WURCS=2.0/5,8,6+/[a2122h-1x_1-5_2*NCC/3=O][a2122h-1b_1-5_2*NCC/3=O][a1122h-1b_1-5][a1122h-1a_1-5][a2112h-1b_1-5]/1-2-3-4-4-2-2-5/a4-b1_b4-c1_c3-d1_c6-e1_e2-f1_e6-g1
G53829AI	1298.48	Hex(3)HexNAc(4)	WURCS=2.0/5,9,6+/[a2122h-1b_1-5_2*NCC/3=O][a1122h-1b_1-5][a1122h-1a_1-5][a1221m-1a_1-5][a2112h-1b_1-5]/1-1-2-3-1-3-1-4-5/a4-b1_b4-c1_c3-d1_c6-f1_d2-e1_f2-g1
G54453NH	1298.48	Hex(3)HexNAc(4)	WURCS=2.0/5,9,6+/[a2122h-1b_1-5_2*NCC/3=O][a1122h-1b_1-5][a1122h-1a_1-5][a2112h-1b_1-5_2*NCC/3=O][a2112h-1b_1-5]/1-1-2-3-1-3-1-4-5/a4-b1_b4-c1_c3-d1_c6-f1_d2-e1_f2-g1
G24058XD	1298.48	Hex(3)HexNAc(4)	WURCS=2.0/5,9,7+/[a2122h-1b_1-5_2*NCC/3=O][a1122h-1b_1-5][a1122h-1a_1-5][a2112h-1b_1-5][Aad21122h-2a_2-6_5*NCC/3=O]/1-1-2-3-1-3-1-4-5/a4-b1_b4-c1_c3-d1_c6-f1_d2-e1_f2-g1_h3-i2
G60266DN	1298.48	Hex(3)HexNAc(4)	WURCS=2.0/5,9,7+/[a2122h-1b_1-5_2*NCC/3=O][a1122h-1b_1-5][a1122h-1a_1-5][a2112h-1b_1-5][Aad21122h-2a_2-6_5*NCC/3=O]/1-1-2-3-1-3-1-4-5/a4-b1_b4-c1_c3-d1_c6-f1_d2-e1_f2-g1_h6-i2
G65026ZX	1298.48	Hex(3)HexNAc(4)	WURCS=2.0/5,9,7+/[a2122h-1b_1-5_2*NCC/3=O][a1122h-1b_1-5][a1122h-1a_1-5][a2112h-1b_1-5][Aad21122h-2a_2-6_5*NCC/3=O]/1-1-2-3-1-3-1-4-5/a4-b1_b4-c1_c3-d1_c6-f1_d2-e1_f2-g1_h?-i2
G08329WI	1298.48	Hex(3)HexNAc(4)	WURCS=2.0/6,10,6+/[a2122h-1b_1-5_2*NCC/3=O][a1122h-1b_1-5][a1122h-1a_1-5][a1221m-1a_1-5][a2112h-1b_1-5_2*NCC/3=O][a2112h-1b_1-5]/1-1-2-3-1-3-1-4-5-6/a4-b1_b4-c1_c3-d1_c6-f1_d2-e1_f2-g1
G57437DO	1298.48	Hex(3)HexNAc(4)	WURCS=2.0/6,10,7+/[a2122h-1b_1-5_2*NCC/3=O][a1122h-1b_1-5][a1122h-1a_1-5][a2112h-1b_1-5][Aad21122h-2a_2-6_5*NCC/3=O][a1221m-1a_1-5]/1-1-2-3-1-3-1-4-5-6/a4-b1_b4-c1_c3-d1_c6-f1_d2-e1_f2-g1_h6-i2
G35614YE	1298.48	Hex(3)HexNAc(4)	WURCS=2.0/6,10,7+/[a2122h-1b_1-5_2*NCC/3=O][a1122h-1b_1-5][a1122h-1a_1-5][a2112h-1b_1-5][Aad21122h-2a_2-6_5*NCC/3=O][a1221m-1a_1-5]/1-1-2-3-1-3-1-4-5-6/a4-b1_b4-c1_c3-d1_c6-f1_d2-e1_f2-g1_h?-i2
G95241IE	1346.49	Hex(4)HexNAc(2)Fuc(2)	WURCS=2.0/4,8,7/[a2122h-1b_1-5_2*NCC/3=O][a1221m-1a_1-5][a1122h-1b_1-5][a1122h-1a_1-5]/1-2-1-3-4-4-4-2/a3-b1_a4-c1_a6-h1_c4-d1_d?-e1_d?-g1_e?-f1
G01732IU	1346.49	Hex(4)HexNAc(2)Fuc(2)	WURCS=2.0/5,8,7/[a2122h-1b_1-5_2*NCC/3=O][a1221m-1a_1-5][a1122h-1b_1-5][a1122h-1a_1-5][a2112h-1b_1-5]/1-2-1-3-4-4-2-5/a3-b1_a4-c1_a6-g1_c4-d1_d3-e1_d6-f1_g4-h1
G44669OM	1346.49	Hex(4)HexNAc(2)Fuc(2)	WURCS=2.0/5,8,7/[a2122h-1b_1-5_2*NCC/3=O][a2112m-1a_1-5][a1122h-1b_1-5][a1122h-1a_1-5][a2112h-1b_1-5]/1-2-1-3-4-4-2-5/a3-b1_a4-c1_a6-g1_c4-d1_d3-e1_d6-f1_g4-h1
G35135UK	1346.49	Hex(4)HexNAc(2)Fuc(2)	WURCS=2.0/5,8,7/[a2122h-1x_1-5_2*NCC/3=O][a1221m-1a_1-5][a2122h-1b_1-5_2*NCC/3=O][a1122h-1b_1-5][a1122h-1a_1-5]/1-2-3-4-5-5-5-2/a3-b1_a4-c1_a6-h1_c4-d1_d3-e1_d6-f1_f?-g1
G69782CH	1346.49	Hex(4)HexNAc(2)Fuc(2)	WURCS=2.0/6,8,7/[a2122h-1x_1-5_2*NCC/3=O][a1221m-1a_1-5][a2122h-1b_1-5_2*NCC/3=O][a1122h-1b_1-5][a1122h-1a_1-5][a2112h-1b_1-5]/1-2-3-4-5-5-2-6/a3-b1_a4-c1_a6-g1_c4-d1_d3-e1_d6-f1_g4-h1
G99858XP	1362.48	Hex(5)HexNAc(2)Fuc(1)	WURCS=2.0/4,8,7/[a2122h-1b_1-5_2*NCC/3=O][a1122h-1b_1-5][a1122h-1a_1-5][a1221m-1a_1-5]/1-1-2-3-3-3-3-4/a4-b1_a6-h1_b4-c1_c3-d1_c6-e1_e3-f1_e6-g1
G01304XG	1362.48	Hex(5)HexNAc(2)Fuc(1)	WURCS=2.0/4,8,7/[a2122h-1b_1-5_2*NCC/3=O][a1122h-1b_1-5][a1122h-1a_1-5][a1221m-1a_1-5]/1-1-2-3-3-3-3-4/a4-b1_a6-h1_b4-c1_c?-d1_c?-g1_d?-e1_d?-f1
G24172SG	1362.48	Hex(5)HexNAc(2)Fuc(1)	WURCS=2.0/4,8,7/[a2122h-1b_1-5_2*NCC/3=O][a2112m-1a_1-5][a1122h-1b_1-5][a1122h-1a_1-5]/1-2-1-3-4-4-4-4/a3-b1_a4-c1_c4-d1_d3-e1_d6-f1_f3-g1_f6-h1
G95575GS	1362.48	Hex(5)HexNAc(2)Fuc(1)	WURCS=2.0/5,8,7/[a2122h-1b_1-5_2*NCC/3=O][a1122h-1b_1-5][a1122h-1a_1-5][a1122h-1x_1-5][a1221m-1a_1-5]/1-1-2-3-4-4-3-5/a4-b1_a6-h1_b4-c1_d1-c3|c6_g1-c3|c6_d?-e1_d?-f1
G84155GY	1362.48	Hex(5)HexNAc(2)Fuc(1)	WURCS=2.0/5,8,7/[a2122h-1b_1-5_2*NCC/3=O][a1122h-1b_1-5][a1122h-1a_1-5][a1221m-1a_1-5][a1122h-1x_1-5]/1-1-2-3-3-4-5-5/a4-b1_a6-f1_b4-c1_c3-d1_c6-e1_g1-a?|b?|c?|d?|e?|f?}_h1-a?|b?|c?|d?|e?|f?}
G98795XC	1362.48	Hex(5)HexNAc(2)Fuc(1)	WURCS=2.0/5,8,7/[a2122h-1b_1-5_2*NCC/3=O][a1122h-1b_1-5][a1122h-1a_1-5][a2112h-1b_1-5][a1221m-1a_1-5]/1-1-2-3-4-3-5-4/a4-b1_a6-g1_b4-c1_c3-d1_c4-e1_c6-f1_g4-h1
G18410AS	1362.48	Hex(5)HexNAc(2)Fuc(1)	WURCS=2.0/5,8,7/[a2122h-1x_1-5_2*NCC/3=O][a2122h-1b_1-5_2*NCC/3=O][a1122h-1b_1-5][a1122h-1a_1-5][a1221m-1a_1-5]/1-2-3-4-4-4-4-5/a4-b1_a6-h1_b4-c1_c3-d1_c6-e1_e3-f1_e6-g1
G05744AS	1362.48	Hex(5)HexNAc(2)Fuc(1)	WURCS=2.0/5,8,7/[a2122h-1x_1-5_2*NCC/3=O][a2122h-1b_1-5_2*NCC/3=O][a1122h-1b_1-5][a1122h-1a_1-5][a1221m-1a_1-5]/1-2-3-4-4-4-4-5/a4-b1_a6-h1_b4-c1_c?-d1_c?-g1_d?-e1_d?-f1
G88727SH	1362.48	Hex(5)HexNAc(2)Fuc(1)	WURCS=2.0/5,8,7/[a2122h-1x_1-5_2*NCC/3=O][a2122h-1b_1-5_2*NCC/3=O][a1122h-1b_1-5][a1122h-1a_1-5][a1221m-1a_1-5]/1-2-3-4-4-4-4-5/a4-b1_b4-c1_c3-d1_c6-e1_e3-f1_f2-g1_g2-h1
G45229AI	1362.48	Hex(5)HexNAc(2)Fuc(1)	WURCS=2.0/5,8,7/[a2122h-1x_1-5_2*NCC/3=O][a2122h-1b_1-5_2*NCC/3=O][a1122h-1b_1-5][a1122h-1a_1-5][a1221m-1a_1-5]/1-2-3-4-4-4-5-4/a4-b1_b4-c1_c3-d1_c6-h1_d2-e1_e2-f1_f2-g1
G26629TM	1362.48	Hex(5)HexNAc(2)Fuc(1)	WURCS=2.0/5,8,7/[u2122h_2*NCC/3=O][a2122h-1b_1-5_2*NCC/3=O][a1122h-1b_1-5][a1122h-1a_1-5][a1221m-1a_1-5]/1-2-3-4-4-4-4-5/a4-b1_a6-h1_b4-c1_c3-d1_c6-e1_e3-f1_e6-g1
G59349JW	1378.48	Hex(6)HexNAc(2)	WURCS=2.0/3,10,7+/[a2122h-1b_1-5_2*NCC/3=O][a1122h-1b_1-5][a1122h-1a_1-5]/1-1-2-3-3-3-3-3-3-3/a4-b1_b4-c1_c3-d1_c6-f1_d2-e1_f3-g1_f6-h1
G61846BY	1378.48	Hex(6)HexNAc(2)	WURCS=2.0/3,8,7/[a2122h-1b_1-5_2*NCC/3=O][a1122h-1b_1-5][a1122h-1a_1-5]/1-1-2-3-3-3-3-3/a4-b1_b4-c1_c3-d1_c6-e1_e3-f1_e6-g1_g2-h1
G15956KF	1378.48	Hex(6)HexNAc(2)	WURCS=2.0/3,8,7/[a2122h-1b_1-5_2*NCC/3=O][a1122h-1b_1-5][a1122h-1a_1-5]/1-1-2-3-3-3-3-3/a4-b1_b4-c1_c3-d1_c6-e1_e3-f1_e6-g1_h1-a2|b2|c2|d2|e2|f2|g2}
G48362SO	1378.48	Hex(6)HexNAc(2)	WURCS=2.0/3,8,7/[a2122h-1b_1-5_2*NCC/3=O][a1122h-1b_1-5][a1122h-1a_1-5]/1-1-2-3-3-3-3-3/a4-b1_b4-c1_c3-d1_c6-e1_e3-f1_e6-g1_h1-a6|b6|c6|d6|e6|f6|g6}
G00629YK	1378.48	Hex(6)HexNAc(2)	WURCS=2.0/3,8,7/[a2122h-1b_1-5_2*NCC/3=O][a1122h-1b_1-5][a1122h-1a_1-5]/1-1-2-3-3-3-3-3/a4-b1_b4-c1_c3-d1_c6-e1_e3-f1_e6-g1_h1-d?|f?|g?}
G34499SX	1378.48	Hex(6)HexNAc(2)	WURCS=2.0/3,8,7/[a2122h-1b_1-5_2*NCC/3=O][a1122h-1b_1-5][a1122h-1a_1-5]/1-1-2-3-3-3-3-3/a4-b1_b4-c1_c3-d1_c6-e1_e3-f1_e6-h1_f2-g1
G71066WE	1378.48	Hex(6)HexNAc(2)	WURCS=2.0/3,8,7/[a2122h-1b_1-5_2*NCC/3=O][a1122h-1b_1-5][a1122h-1a_1-5]/1-1-2-3-3-3-3-3/a4-b1_b4-c1_c3-d1_c6-e1_e6-f1_g1-a2|b2|c2|d2|e2|f2}_h1-a2|b2|c2|d2|e2|f2}
G85726QE	1378.48	Hex(6)HexNAc(2)	WURCS=2.0/3,8,7/[a2122h-1b_1-5_2*NCC/3=O][a1122h-1b_1-5][a1122h-1a_1-5]/1-1-2-3-3-3-3-3/a4-b1_b4-c1_c3-d1_c6-e1_f1-a?|b?|c?|d?|e?}_g1-a?|b?|c?|d?|e?}_h1-a?|b?|c?|d?|e?}
G18627LZ	1378.48	Hex(6)HexNAc(2)	WURCS=2.0/3,8,7/[a2122h-1b_1-5_2*NCC/3=O][a1122h-1b_1-5][a1122h-1a_1-5]/1-1-2-3-3-3-3-3/a4-b1_b4-c1_c3-d1_c6-e1_f2-g1_e?-f1_e?-h1
G62592GA	1378.48	Hex(6)HexNAc(2)	WURCS=2.0/3,8,7/[a2122h-1b_1-5_2*NCC/3=O][a1122h-1b_1-5][a1122h-1a_1-5]/1-1-2-3-3-3-3-3/a4-b1_b4-c1_c3-d1_c6-f1_d2-e1_f2-g1_f6-h1
G00335DM	1378.48	Hex(6)HexNAc(2)	WURCS=2.0/3,8,7/[a2122h-1b_1-5_2*NCC/3=O][a1122h-1b_1-5][a1122h-1a_1-5]/1-1-2-3-3-3-3-3/a4-b1_b4-c1_c3-d1_c6-f1_d2-e1_f2-g1_g2-h1
G80966KZ	1378.48	Hex(6)HexNAc(2)	WURCS=2.0/3,8,7/[a2122h-1b_1-5_2*NCC/3=O][a1122h-1b_1-5][a1122h-1a_1-5]/1-1-2-3-3-3-3-3/a4-b1_b4-c1_c3-d1_c6-f1_d2-e1_f3-g1_f6-h1
G33303XH	1378.48	Hex(6)HexNAc(2)	WURCS=2.0/3,8,7/[a2122h-1b_1-5_2*NCC/3=O][a1122h-1b_1-5][a1122h-1a_1-5]/1-1-2-3-3-3-3-3/a4-b1_b4-c1_c3-d1_c6-f1_d2-e1_f3-g1_g2-h1
G94734OT	1378.48	Hex(6)HexNAc(2)	WURCS=2.0/3,8,7/[a2122h-1b_1-5_2*NCC/3=O][a1122h-1b_1-5][a1122h-1a_1-5]/1-1-2-3-3-3-3-3/a4-b1_b4-c1_c3-d1_c6-f1_d2-e1_f3-g1_g6-h1
G03321AC	1378.48	Hex(6)HexNAc(2)	WURCS=2.0/3,8,7/[a2122h-1b_1-5_2*NCC/3=O][a1122h-1b_1-5][a1122h-1a_1-5]/1-1-2-3-3-3-3-3/a4-b1_b4-c1_c3-d1_c6-f1_d2-e1_f6-g1_g2-h1
G33530VI	1378.48	Hex(6)HexNAc(2)	WURCS=2.0/3,8,7/[a2122h-1b_1-5_2*NCC/3=O][a1122h-1b_1-5][a1122h-1a_1-5]/1-1-2-3-3-3-3-3/a4-b1_b4-c1_c3-d1_c6-f1_d2-e1_g1-f3|f6_h1-g3|g6
G86582QF	1378.48	Hex(6)HexNAc(2)	WURCS=2.0/3,8,7/[a2122h-1b_1-5_2*NCC/3=O][a1122h-1b_1-5][a1122h-1a_1-5]/1-1-2-3-3-3-3-3/a4-b1_b4-c1_c3-d1_c6-f1_d3-e1_f3-g1_g2-h1
G92684AL	1378.48	Hex(6)HexNAc(2)	WURCS=2.0/3,8,7/[a2122h-1b_1-5_2*NCC/3=O][a1122h-1b_1-5][a1122h-1a_1-5]/1-1-2-3-3-3-3-3/a4-b1_b4-c1_c3-d1_c6-f1_d6-e1_f3-g1_f6-h1
G51624KI	1378.48	Hex(6)HexNAc(2)	WURCS=2.0/3,8,7/[a2122h-1b_1-5_2*NCC/3=O][a1122h-1b_1-5][a1122h-1a_1-5]/1-1-2-3-3-3-3-3/a4-b1_b4-c1_c3-d1_c6-g1_d2-e1_e2-f1_g2-h1
G83582BK	1378.48	Hex(6)HexNAc(2)	WURCS=2.0/3,8,7/[a2122h-1b_1-5_2*NCC/3=O][a1122h-1b_1-5][a1122h-1a_1-5]/1-1-2-3-3-3-3-3/a4-b1_b4-c1_c3-d1_c6-g1_d2-e1_e2-f1_g3-h1
G81980VO	1378.48	Hex(6)HexNAc(2)	WURCS=2.0/3,8,7/[a2122h-1b_1-5_2*NCC/3=O][a1122h-1b_1-5][a1122h-1a_1-5]/1-1-2-3-3-3-3-3/a4-b1_b4-c1_c3-d1_c6-g1_d2-e1_e2-f1_g6-h1
G67855QE	1378.48	Hex(6)HexNAc(2)	WURCS=2.0/3,8,7/[a2122h-1b_1-5_2*NCC/3=O][a1122h-1b_1-5][a1122h-1a_1-5]/1-1-2-3-3-3-3-3/a4-b1_b4-c1_c3-d1_c6-g1_d3-e1_d6-f1_g2-h1
G56038AR	1378.48	Hex(6)HexNAc(2)	WURCS=2.0/3,8,7/[a2122h-1b_1-5_2*NCC/3=O][a1122h-1b_1-5][a1122h-1a_1-5]/1-1-2-3-3-3-3-3/a4-b1_b4-c1_c3-d1_c6-h1_d2-e1_d6-g1_e2-f1
G40097PQ	1378.48	Hex(6)HexNAc(2)	WURCS=2.0/3,8,7/[a2122h-1b_1-5_2*NCC/3=O][a1122h-1b_1-5][a1122h-1a_1-5]/1-1-2-3-3-3-3-3/a4-b1_b4-c1_c3-d1_c6-h1_d2-e1_e2-f1_f3-g1
G10073SM	1378.48	Hex(6)HexNAc(2)	WURCS=2.0/3,8,7/[a2122h-1b_1-5_2*NCC/3=O][a1122h-1b_1-5][a1122h-1a_1-5]/1-1-2-3-3-3-3-3/a4-b1_b4-c1_c?-d1_c?-g1_d?-e1_d?-f1_g?-h1
G62690FM	1378.48	Hex(6)HexNAc(2)	WURCS=2.0/3,8,7/[a2122h-1b_1-5_2*NCC/3=O][a1122h-1b_1-5][a1122h-1a_1-5]/1-1-2-3-3-3-3-3/a4-b1_b4-c1_c?-d1_c?-h1_d?-e1_d?-g1_e?-f1
G22981GY	1378.48	Hex(6)HexNAc(2)	WURCS=2.0/3,8,7/[a2122h-1b_1-5_2*NCC/3=O][a1122h-1b_1-5][a1122h-1a_1-5]/1-1-2-3-3-3-3-3/a4-b1_b4-c1_d3-e1_d6-f1_g2-h1_c?-d1_c?-g1
G54873FX	1378.48	Hex(6)HexNAc(2)	WURCS=2.0/3,8,7/[a2122h-1b_1-5_2*NCC/3=O][a1122h-1b_1-5][a1122h-1a_1-5]/1-1-2-3-3-3-3-3/a4-b1_b4-c1_d3-e1_d6-f1_g2-h1_d1-c3|c6_g1-c3|c6
G46823OG	1378.48	Hex(6)HexNAc(2)	WURCS=2.0/3,8,7/[a2122h-1b_1-5_2*NCC/3=O][a1122h-1b_1-5][a1122h-1a_1-5]/1-1-2-3-3-3-3-3/a4-b1_b4-c1_d3-e1_d6-f1_h1-a2|b2|c2|d2|e2|f2|g2}_c?-d1_c?-g1
G95087VX	1378.48	Hex(6)HexNAc(2)	WURCS=2.0/3,9,7+/[a2122h-1b_1-5_2*NCC/3=O][a1122h-1b_1-5][a1122h-1a_1-5]/1-1-2-3-3-3-3-3-3/a4-b1_b4-c1_c3-d1_c6-f1_d2-e1_f3-g1_f6-h1
G37875NQ	1378.48	Hex(6)HexNAc(2)	WURCS=2.0/4,10,7+/[a2122h-1x_1-5_2*NCC/3=O][a2122h-1b_1-5_2*NCC/3=O][a1122h-1b_1-5][a1122h-1a_1-5]/1-2-3-4-4-4-4-4-4-4/a4-b1_b4-c1_c3-d1_c6-f1_d2-e1_f3-g1_f6-h1
G00976RM	1378.48	Hex(6)HexNAc(2)	WURCS=2.0/4,10,7+/[a2122h-1x_1-5_2*NCC/3=O][a2122h-1b_1-5_2*NCC/3=O][a1122h-1b_1-5][a1122h-1a_1-5]/1-2-3-4-4-4-4-4-4-4/a4-b1_b4-c1_c?-d1_c?-g1_d?-e1_d?-f1_g?-h1
G44865OQ	1378.48	Hex(6)HexNAc(2)	WURCS=2.0/4,8,7/[a2122h-1a_1-5_2*NCC/3=O][a2122h-1b_1-5_2*NCC/3=O][a1122h-1b_1-5][a1122h-1a_1-5]/1-2-3-4-4-4-4-4/a4-b1_b4-c1_c3-d1_c6-g1_d2-e1_e2-f1_g3-h1
G25386IJ	1378.48	Hex(6)HexNAc(2)	WURCS=2.0/4,8,7/[a2122h-1b_1-5_2*NCC/3=O][a1122h-1b_1-5][a1122h-1a_1-5][a1122h-1x_1-5]/1-1-2-3-3-4-4-4/a4-b1_b4-c1_c3-d1_c6-e1_f1-a?|b?|c?|d?|e?}_g1-a?|b?|c?|d?|e?}_h1-a?|b?|c?|d?|e?}
G21001NA	1378.48	Hex(6)HexNAc(2)	WURCS=2.0/4,8,7/[a2122h-1b_1-5_2*NCC/3=O][a1122h-1b_1-5][a1122h-1a_1-5][a1122h-1x_1-5]/1-1-2-3-3-4-4-4/a4-b1_b4-c1_c3-d1_c6-e1_f?-a?|b?|c?|d?|e?}_g?-a?|b?|c?|d?|e?}_h?-a?|b?|c?|d?|e?}
G10471FG	1378.48	Hex(6)HexNAc(2)	WURCS=2.0/4,8,7/[a2122h-1b_1-5_2*NCC/3=O][a1122h-1b_1-5][a1122h-1a_1-5][a1122h-1x_1-5]/1-1-2-3-4-3-3-3/a4-b1_b4-c1_c3-d1_c6-f1_f3-g1_f6-h1_d?-e1
G67030CA	1378.48	Hex(6)HexNAc(2)	WURCS=2.0/4,8,7/[a2122h-1b_1-5_2*NCC/3=O][a1122h-1b_1-5][a1122h-1a_1-5][a1122h-1x_1-5]/1-1-2-3-4-3-4-4/a4-b1_b4-c1_c3-d1_c6-f1_d?-e1_f?-g1_f?-h1
G45864TJ	1378.48	Hex(6)HexNAc(2)	WURCS=2.0/4,8,7/[a2122h-1b_1-5_2*NCC/3=O][a1122h-1b_1-5][a1122h-1a_1-5][a1122h-1x_1-5]/1-1-2-3-4-4-3-3/a4-b1_b4-c1_h1-a2|b2|c2|d2|e2|f2|g2}_c?-d1_c?-g1_d?-e1_d?-f1
G10609HO	1378.48	Hex(6)HexNAc(2)	WURCS=2.0/4,8,7/[a2122h-1b_1-5_2*NCC/3=O][a1122h-1b_1-5][a1122h-1a_1-5][a1122h-1x_1-5]/1-1-2-3-4-4-3-4/a4-b1_b4-c1_d1-c3|c6_g1-c3|c6_d?-e1_d?-f1_g?-h1
G26624YG	1378.48	Hex(6)HexNAc(2)	WURCS=2.0/4,8,7/[a2122h-1b_1-5_2*NCC/3=O][a1122h-1b_1-5][a1122h-1a_1-5][a1122h-1x_1-5]/1-1-2-3-4-4-4-3/a4-b1_b4-c1_d1-c3|c6_h1-c3|c6_d?-e1_d?-g1_e?-f1
G65370RS	1378.48	Hex(6)HexNAc(2)	WURCS=2.0/4,8,7/[a2122h-1b_1-5_2*NCC/3=O][a1122h-1b_1-5][a1122h-1a_1-5][a2112h-1a_1-4]/1-1-2-3-3-3-4-3/a4-b1_b4-c1_c3-d1_c6-e1_e3-f1_e6-h1_f2-g1
G49232RW	1378.48	Hex(6)HexNAc(2)	WURCS=2.0/4,8,7/[a2122h-1b_1-5_2*NCC/3=O][a1122h-1b_1-5][a1122h-1a_1-5][a2112h-1b_1-4]/1-1-2-3-3-4-3-3/a4-b1_b4-c1_c3-d1_c6-e1_e2-f1_e3-g1_e6-h1
G50775RM	1378.48	Hex(6)HexNAc(2)	WURCS=2.0/4,8,7/[a2122h-1b_1-5_2*NCC/3=O][a1122h-1b_1-5][a1122h-1a_1-5][a2122h-1a_1-5]/1-1-2-3-3-3-4-3/a4-b1_b4-c1_c3-d1_c6-h1_d2-e1_e2-f1_f2-g1
G09416DG	1378.48	Hex(6)HexNAc(2)	WURCS=2.0/4,8,7/[a2122h-1b_1-5_2*NCC/3=O][a1122h-1b_1-5][a1122h-1a_1-5][a2122h-1a_1-5]/1-1-2-3-3-3-4-3/a4-b1_b4-c1_c3-d1_c6-h1_d2-e1_e2-f1_f3-g1
G26985TZ	1378.48	Hex(6)HexNAc(2)	WURCS=2.0/4,8,7/[a2122h-1b_1-5_2*NCC/3=O][a1122h-1b_1-5][a1122h-1a_1-5][a2122h-1a_1-5]/1-1-2-3-4-3-3-3/a4-b1_b4-c1_c3-d1_c6-f1_d3-e1_f3-g1_f6-h1
G35777BH	1378.48	Hex(6)HexNAc(2)	WURCS=2.0/4,8,7/[a2122h-1b_1-5_2*NCC/3=O][a1122h-1b_1-5][a1122h-1a_1-5][a4334h-1a_1-4]/1-1-2-3-3-3-4-3/a4-b1_b4-c1_c3-d1_c6-e1_e3-f1_e6-h1_f2-g1
G42528HF	1378.48	Hex(6)HexNAc(2)	WURCS=2.0/4,8,7/[a2122h-1b_1-5_2*NCC/3=O][a1122h-1b_1-5][a1122h-1a_1-5][a4334h-1b_1-4]/1-1-2-3-3-4-3-3/a4-b1_b4-c1_c3-d1_c6-e1_e2-f1_e3-g1_e6-h1
G21284IS	1378.48	Hex(6)HexNAc(2)	WURCS=2.0/4,8,7/[a2122h-1b_1-5_2*NCC/3=O][a1122h-1b_1-5][a1122h-1a_1-5][a4344h-1a_1-?]/1-1-2-3-3-3-4-3/a4-b1_b4-c1_c3-d1_c6-h1_d2-e1_e2-f1_f3-g1
G53899GT	1378.48	Hex(6)HexNAc(2)	WURCS=2.0/4,8,7/[a2122h-1x_1-5_2*NCC/3=O][a2122h-1b_1-5_2*NCC/3=O][a1122h-1b_1-5][a1122h-1a_1-5]/1-2-3-4-4-4-3-4/a4-b1_b4-c1_c3-d1_c6-f1_d2-e1_f3-g1_f6-h1
G20174ZL	1378.48	Hex(6)HexNAc(2)	WURCS=2.0/4,8,7/[a2122h-1x_1-5_2*NCC/3=O][a2122h-1b_1-5_2*NCC/3=O][a1122h-1b_1-5][a1122h-1a_1-5]/1-2-3-4-4-4-4-4/a4-b1_b4-c1_c3-d1_c6-e1_e3-f1_e6-g1_g2-h1
G37162GZ	1378.48	Hex(6)HexNAc(2)	WURCS=2.0/4,8,7/[a2122h-1x_1-5_2*NCC/3=O][a2122h-1b_1-5_2*NCC/3=O][a1122h-1b_1-5][a1122h-1a_1-5]/1-2-3-4-4-4-4-4/a4-b1_b4-c1_c3-d1_c6-e1_e3-f1_e6-g1_h1-a2|b2|c2|d2|e2|f2|g2}
G52518HE	1378.48	Hex(6)HexNAc(2)	WURCS=2.0/4,8,7/[a2122h-1x_1-5_2*NCC/3=O][a2122h-1b_1-5_2*NCC/3=O][a1122h-1b_1-5][a1122h-1a_1-5]/1-2-3-4-4-4-4-4/a4-b1_b4-c1_c3-d1_c6-e1_e3-f1_e6-g1_h1-a6|b6|c6|d6|e6|f6|g6}
G53725UB	1378.48	Hex(6)HexNAc(2)	WURCS=2.0/4,8,7/[a2122h-1x_1-5_2*NCC/3=O][a2122h-1b_1-5_2*NCC/3=O][a1122h-1b_1-5][a1122h-1a_1-5]/1-2-3-4-4-4-4-4/a4-b1_b4-c1_c3-d1_c6-e1_e3-f1_e6-g1_h1-d2|f2|g2}
G48442VP	1378.48	Hex(6)HexNAc(2)	WURCS=2.0/4,8,7/[a2122h-1x_1-5_2*NCC/3=O][a2122h-1b_1-5_2*NCC/3=O][a1122h-1b_1-5][a1122h-1a_1-5]/1-2-3-4-4-4-4-4/a4-b1_b4-c1_c3-d1_c6-e1_e3-f1_e6-h1_f2-g1
G25710JB	1378.48	Hex(6)HexNAc(2)	WURCS=2.0/4,8,7/[a2122h-1x_1-5_2*NCC/3=O][a2122h-1b_1-5_2*NCC/3=O][a1122h-1b_1-5][a1122h-1a_1-5]/1-2-3-4-4-4-4-4/a4-b1_b4-c1_c3-d1_c6-e1_e6-f1_g1-a2|b2|c2|d2|e2|f2}_h1-a2|b2|c2|d2|e2|f2}
G46747LH	1378.48	Hex(6)HexNAc(2)	WURCS=2.0/4,8,7/[a2122h-1x_1-5_2*NCC/3=O][a2122h-1b_1-5_2*NCC/3=O][a1122h-1b_1-5][a1122h-1a_1-5]/1-2-3-4-4-4-4-4/a4-b1_b4-c1_c3-d1_c6-e1_f2-g1_e?-f1_e?-h1
G42674AX	1378.48	Hex(6)HexNAc(2)	WURCS=2.0/4,8,7/[a2122h-1x_1-5_2*NCC/3=O][a2122h-1b_1-5_2*NCC/3=O][a1122h-1b_1-5][a1122h-1a_1-5]/1-2-3-4-4-4-4-4/a4-b1_b4-c1_c3-d1_c6-f1_d2-e1_f2-g1_f6-h1
G19747OA	1378.48	Hex(6)HexNAc(2)	WURCS=2.0/4,8,7/[a2122h-1x_1-5_2*NCC/3=O][a2122h-1b_1-5_2*NCC/3=O][a1122h-1b_1-5][a1122h-1a_1-5]/1-2-3-4-4-4-4-4/a4-b1_b4-c1_c3-d1_c6-f1_d2-e1_f3-g1_f6-h1
G15638PX	1378.48	Hex(6)HexNAc(2)	WURCS=2.0/4,8,7/[a2122h-1x_1-5_2*NCC/3=O][a2122h-1b_1-5_2*NCC/3=O][a1122h-1b_1-5][a1122h-1a_1-5]/1-2-3-4-4-4-4-4/a4-b1_b4-c1_c3-d1_c6-f1_d2-e1_f3-g1_g2-h1
G93516TF	1378.48	Hex(6)HexNAc(2)	WURCS=2.0/4,8,7/[a2122h-1x_1-5_2*NCC/3=O][a2122h-1b_1-5_2*NCC/3=O][a1122h-1b_1-5][a1122h-1a_1-5]/1-2-3-4-4-4-4-4/a4-b1_b4-c1_c3-d1_c6-f1_d2-e1_f3-g1_g6-h1
G13049QY	1378.48	Hex(6)HexNAc(2)	WURCS=2.0/4,8,7/[a2122h-1x_1-5_2*NCC/3=O][a2122h-1b_1-5_2*NCC/3=O][a1122h-1b_1-5][a1122h-1a_1-5]/1-2-3-4-4-4-4-4/a4-b1_b4-c1_c3-d1_c6-f1_d2-e1_f6-g1_g2-h1
G30314VR	1378.48	Hex(6)HexNAc(2)	WURCS=2.0/4,8,7/[a2122h-1x_1-5_2*NCC/3=O][a2122h-1b_1-5_2*NCC/3=O][a1122h-1b_1-5][a1122h-1a_1-5]/1-2-3-4-4-4-4-4/a4-b1_b4-c1_c3-d1_c6-f1_d2-e1_f6-g1_g6-h1
G45325UV	1378.48	Hex(6)HexNAc(2)	WURCS=2.0/4,8,7/[a2122h-1x_1-5_2*NCC/3=O][a2122h-1b_1-5_2*NCC/3=O][a1122h-1b_1-5][a1122h-1a_1-5]/1-2-3-4-4-4-4-4/a4-b1_b4-c1_c3-d1_c6-f1_d3-e1_f3-g1_f6-h1
G59716UA	1378.48	Hex(6)HexNAc(2)	WURCS=2.0/4,8,7/[a2122h-1x_1-5_2*NCC/3=O][a2122h-1b_1-5_2*NCC/3=O][a1122h-1b_1-5][a1122h-1a_1-5]/1-2-3-4-4-4-4-4/a4-b1_b4-c1_c3-d1_c6-f1_d6-e1_f3-g1_f6-h1
G32744YO	1378.48	Hex(6)HexNAc(2)	WURCS=2.0/4,8,7/[a2122h-1x_1-5_2*NCC/3=O][a2122h-1b_1-5_2*NCC/3=O][a1122h-1b_1-5][a1122h-1a_1-5]/1-2-3-4-4-4-4-4/a4-b1_b4-c1_c3-d1_c6-g1_d2-e1_e2-f1_g2-h1
G63024BG	1378.48	Hex(6)HexNAc(2)	WURCS=2.0/4,8,7/[a2122h-1x_1-5_2*NCC/3=O][a2122h-1b_1-5_2*NCC/3=O][a1122h-1b_1-5][a1122h-1a_1-5]/1-2-3-4-4-4-4-4/a4-b1_b4-c1_c3-d1_c6-g1_d2-e1_e2-f1_g3-h1
G39318IJ	1378.48	Hex(6)HexNAc(2)	WURCS=2.0/4,8,7/[a2122h-1x_1-5_2*NCC/3=O][a2122h-1b_1-5_2*NCC/3=O][a1122h-1b_1-5][a1122h-1a_1-5]/1-2-3-4-4-4-4-4/a4-b1_b4-c1_c3-d1_c6-g1_d2-e1_e2-f1_g6-h1
G95786NX	1378.48	Hex(6)HexNAc(2)	WURCS=2.0/4,8,7/[a2122h-1x_1-5_2*NCC/3=O][a2122h-1b_1-5_2*NCC/3=O][a1122h-1b_1-5][a1122h-1a_1-5]/1-2-3-4-4-4-4-4/a4-b1_b4-c1_c3-d1_c6-g1_d3-e1_d6-f1_g2-h1
G71714EQ	1378.48	Hex(6)HexNAc(2)	WURCS=2.0/4,8,7/[a2122h-1x_1-5_2*NCC/3=O][a2122h-1b_1-5_2*NCC/3=O][a1122h-1b_1-5][a1122h-1a_1-5]/1-2-3-4-4-4-4-4/a4-b1_b4-c1_c3-d1_c6-h1_d2-e1_d6-g1_e2-f1
G12438YM	1378.48	Hex(6)HexNAc(2)	WURCS=2.0/4,8,7/[a2122h-1x_1-5_2*NCC/3=O][a2122h-1b_1-5_2*NCC/3=O][a1122h-1b_1-5][a1122h-1a_1-5]/1-2-3-4-4-4-4-4/a4-b1_b4-c1_c3-d1_c6-h1_d2-e1_e2-f1_f2-g1
G47877IZ	1378.48	Hex(6)HexNAc(2)	WURCS=2.0/4,8,7/[a2122h-1x_1-5_2*NCC/3=O][a2122h-1b_1-5_2*NCC/3=O][a1122h-1b_1-5][a1122h-1a_1-5]/1-2-3-4-4-4-4-4/a4-b1_b4-c1_c3-d1_c6-h1_d2-e1_e2-f1_f3-g1
G29617QF	1378.48	Hex(6)HexNAc(2)	WURCS=2.0/4,8,7/[a2122h-1x_1-5_2*NCC/3=O][a2122h-1b_1-5_2*NCC/3=O][a1122h-1b_1-5][a1122h-1a_1-5]/1-2-3-4-4-4-4-4/a4-b1_b4-c1_c3-d1_c6-h1_d2-e1_e2-f1_f6-g1
G70613ZY	1378.48	Hex(6)HexNAc(2)	WURCS=2.0/4,8,7/[a2122h-1x_1-5_2*NCC/3=O][a2122h-1b_1-5_2*NCC/3=O][a1122h-1b_1-5][a1122h-1a_1-5]/1-2-3-4-4-4-4-4/a4-b1_b4-c1_d3-e1_d6-f1_h1-a2|b2|c2|d2|e2|f2|g2}_c?-d1_c?-g1
G57484FV	1378.48	Hex(6)HexNAc(2)	WURCS=2.0/4,8,7/[u2122h_2*NCC/3=O][a2122h-1b_1-5_2*NCC/3=O][a1122h-1b_1-5][a1122h-1a_1-5]/1-2-3-4-4-4-4-4/a4-b1_b4-c1_c3-d1_c6-e1_e3-f1_e6-g1_g2-h1
G76666KS	1378.48	Hex(6)HexNAc(2)	WURCS=2.0/4,8,7/[u2122h_2*NCC/3=O][a2122h-1b_1-5_2*NCC/3=O][a1122h-1b_1-5][a1122h-1a_1-5]/1-2-3-4-4-4-4-4/a4-b1_b4-c1_c3-d1_c6-e1_e3-f1_e6-h1_f2-g1
G59311AO	1378.48	Hex(6)HexNAc(2)	WURCS=2.0/4,8,7/[u2122h_2*NCC/3=O][a2122h-1b_1-5_2*NCC/3=O][a1122h-1b_1-5][a1122h-1a_1-5]/1-2-3-4-4-4-4-4/a4-b1_b4-c1_c3-d1_c6-f1_d2-e1_f3-g1_f6-h1
G76084VW	1378.48	Hex(6)HexNAc(2)	WURCS=2.0/4,8,7/[u2122h_2*NCC/3=O][a2122h-1b_1-5_2*NCC/3=O][a1122h-1b_1-5][a1122h-1a_1-5]/1-2-3-4-4-4-4-4/a4-b1_b4-c1_c3-d1_c6-f1_d2-e1_f3-g1_g2-h1
G44974AB	1378.48	Hex(6)HexNAc(2)	WURCS=2.0/4,8,7/[u2122h_2*NCC/3=O][a2122h-1b_1-5_2*NCC/3=O][a1122h-1b_1-5][a1122h-1a_1-5]/1-2-3-4-4-4-4-4/a4-b1_b4-c1_c3-d1_c6-f1_d2-e1_f3-g1_g6-h1
G95732UV	1378.48	Hex(6)HexNAc(2)	WURCS=2.0/4,8,7/[u2122h_2*NCC/3=O][a2122h-1b_1-5_2*NCC/3=O][a1122h-1b_1-5][a1122h-1a_1-5]/1-2-3-4-4-4-4-4/a4-b1_b4-c1_c3-d1_c6-f1_d2-e1_f6-g1_g2-h1
G52166GV	1378.48	Hex(6)HexNAc(2)	WURCS=2.0/4,8,7/[u2122h_2*NCC/3=O][a2122h-1b_1-5_2*NCC/3=O][a1122h-1b_1-5][a1122h-1a_1-5]/1-2-3-4-4-4-4-4/a4-b1_b4-c1_c3-d1_c6-f1_d6-e1_f3-g1_f6-h1
G13113SB	1378.48	Hex(6)HexNAc(2)	WURCS=2.0/4,8,7/[u2122h_2*NCC/3=O][a2122h-1b_1-5_2*NCC/3=O][a1122h-1b_1-5][a1122h-1a_1-5]/1-2-3-4-4-4-4-4/a4-b1_b4-c1_c3-d1_c6-g1_d2-e1_e2-f1_g3-h1
G44743IQ	1378.48	Hex(6)HexNAc(2)	WURCS=2.0/4,8,7/[u2122h_2*NCC/3=O][a2122h-1b_1-5_2*NCC/3=O][a1122h-1b_1-5][a1122h-1a_1-5]/1-2-3-4-4-4-4-4/a4-b1_b4-c1_c3-d1_c6-g1_d2-e1_e2-f1_g6-h1
G89923TD	1378.48	Hex(6)HexNAc(2)	WURCS=2.0/4,8,7/[u2122h_2*NCC/3=O][a2122h-1b_1-5_2*NCC/3=O][a1122h-1b_1-5][a1122h-1a_1-5]/1-2-3-4-4-4-4-4/a4-b1_b4-c1_c3-d1_c6-g1_d3-e1_d6-f1_g2-h1
G49504OJ	1378.48	Hex(6)HexNAc(2)	WURCS=2.0/4,8,7/[u2122h_2*NCC/3=O][a2122h-1b_1-5_2*NCC/3=O][a1122h-1b_1-5][a1122h-1a_1-5]/1-2-3-4-4-4-4-4/a4-b1_b4-c1_c3-d1_c6-h1_d2-e1_d6-g1_e2-f1
G95639FY	1378.48	Hex(6)HexNAc(2)	WURCS=2.0/4,8,7/[u2122h_2*NCC/3=O][a2122h-1b_1-5_2*NCC/3=O][a1122h-1b_1-5][a1122h-1a_1-5]/1-2-3-4-4-4-4-4/a4-b1_b4-c1_c3-d1_c6-h1_d2-e1_e2-f1_f3-g1
G28355VE	1378.48	Hex(6)HexNAc(2)	WURCS=2.0/4,8,7/[u2122h_2*NCC/3=O][a2122h-1b_1-5_2*NCC/3=O][a1122h-1b_1-5][a1122h-1a_1-5]/1-2-3-4-4-4-4-4/a4-b1_b4-c1_c3-d1_c6-h1_d2-e1_e2-f1_f6-g1
G88569LV	1378.48	Hex(6)HexNAc(2)	WURCS=2.0/4,8,7/[u2122h_2*NCC/3=O][a2122h-1b_1-5_2*NCC/3=O][a1122h-1b_1-5][a1122h-1a_1-5]/1-2-3-4-4-4-4-4/a4-b1_b4-c1_d3-e1_d6-f1_g2-h1_d1-c3|c6_g1-c3|c6
G03399GQ	1378.48	Hex(6)HexNAc(2)	WURCS=2.0/4,8,7/[u2122h_2*NCC/3=O][a2122h-1b_1-5_2*NCC/3=O][a1122h-1b_1-5][a1122h-1a_1-5]/1-2-3-4-4-4-4-4/c3-d1_c6-g1_d2-e1_e2-f1_g3-h1_b1-a3|a4_c1-b3|b4
G20063FD	1378.48	Hex(6)HexNAc(2)	WURCS=2.0/4,8,7/[u2122h_2*NCC/3=O][a2122h-1b_1-5_2*NCC/3=O][a1122h-1b_1-5][a1122h-1a_1-5]/1-2-3-4-4-4-4-4/c3-d1_c6-g1_d2-e1_e2-f1_g6-h1_b1-a3|a4_c1-b3|b4
G02279OJ	1378.48	Hex(6)HexNAc(2)	WURCS=2.0/4,9,7+/[a2122h-1x_1-5_2*NCC/3=O][a2122h-1b_1-5_2*NCC/3=O][a1122h-1b_1-5][a1122h-1a_1-5]/1-2-3-4-4-4-4-4-4/a4-b1_b4-c1_c3-d1_c6-f1_d2-e1_f3-g1_f6-h1
G32872JC	1378.48	Hex(6)HexNAc(2)	WURCS=2.0/4,9,7+/[a2122h-1x_1-5_2*NCC/3=O][a2122h-1b_1-5_2*NCC/3=O][a1122h-1b_1-5][a1122h-1a_1-5]/1-2-3-4-4-4-4-4-4/a4-b1_b4-c1_c3-d1_c6-g1_d2-e1_e2-f1_g3-h1
G37463DS	1378.48	Hex(6)HexNAc(2)	WURCS=2.0/4,9,7+/[a2122h-1x_1-5_2*NCC/3=O][a2122h-1b_1-5_2*NCC/3=O][a1122h-1b_1-5][a1122h-1a_1-5]/1-2-3-4-4-4-4-4-4/a4-b1_b4-c1_c?-d1_c?-g1_d?-e1_d?-f1_g?-h1
G38982WX	1378.48	Hex(6)HexNAc(2)	WURCS=2.0/4,9,7+/[a2122h-1x_1-5_2*NCC/3=O][a2122h-1b_1-5_2*NCC/3=O][a1122h-1b_1-5][a1122h-1a_1-5]/1-2-3-4-4-4-4-4-4/a4-b1_b4-c1_d3-e1_d6-f1_g2-h1_c?-d1_c?-g1
G51266ML	1378.48	Hex(6)HexNAc(2)	WURCS=2.0/5,8,7/[a2122h-1x_1-5_2*NCC/3=O][a2122h-1b_1-5_2*NCC/3=O][a1122h-1b_1-5][a1122h-1a_1-5][a1122h-1x_1-5]/1-2-3-4-4-5-5-5/a4-b1_b4-c1_c3-d1_c6-e1_f?-a?|b?|c?|d?|e?}_g?-a?|b?|c?|d?|e?}_h?-a?|b?|c?|d?|e?}
G95513KP	1378.48	Hex(6)HexNAc(2)	WURCS=2.0/5,8,7/[a2122h-1x_1-5_2*NCC/3=O][a2122h-1b_1-5_2*NCC/3=O][a1122h-1b_1-5][a1122h-1a_1-5][a1122h-1x_1-5]/1-2-3-4-5-4-5-5/a4-b1_b4-c1_c3-d1_c6-f1_d?-e1_f?-g1_f?-h1
G83312UD	1378.48	Hex(6)HexNAc(2)	WURCS=2.0/5,8,7/[a2122h-1x_1-5_2*NCC/3=O][a2122h-1b_1-5_2*NCC/3=O][a1122h-1b_1-5][a1122h-1a_1-5][a2112h-1a_1-4]/1-2-3-4-4-4-5-4/a4-b1_b4-c1_c3-d1_c6-e1_e3-f1_e6-h1_f2-g1
G32779JS	1378.48	Hex(6)HexNAc(2)	WURCS=2.0/5,8,7/[a2122h-1x_1-5_2*NCC/3=O][a2122h-1b_1-5_2*NCC/3=O][a1122h-1b_1-5][a1122h-1a_1-5][a2112h-1b_1-4]/1-2-3-4-4-5-4-4/a4-b1_b4-c1_c3-d1_c6-e1_e2-f1_e3-g1_e6-h1
G12378KS	1378.48	Hex(6)HexNAc(2)	WURCS=2.0/5,8,7/[a2122h-1x_1-5_2*NCC/3=O][a2122h-1b_1-5_2*NCC/3=O][a1122h-1b_1-5][a1122h-1a_1-5][a2122h-1a_1-5]/1-2-3-4-4-4-5-4/a4-b1_b4-c1_c3-d1_c6-h1_d2-e1_e2-f1_f2-g1
G76924RW	1378.48	Hex(6)HexNAc(2)	WURCS=2.0/5,8,7/[a2122h-1x_1-5_2*NCC/3=O][a2122h-1b_1-5_2*NCC/3=O][a1122h-1b_1-5][a1122h-1a_1-5][a2122h-1a_1-5]/1-2-3-4-4-4-5-4/a4-b1_b4-c1_c3-d1_c6-h1_d2-e1_e2-f1_f3-g1
G66692CW	1378.48	Hex(6)HexNAc(2)	WURCS=2.0/5,8,7/[u2122h_2*NCC/3=O][a2122h-1b_1-5_2*NCC/3=O][a1122h-1b_1-5][a1122h-1a_1-5][a2112h-1a_1-4]/1-2-3-4-4-4-5-4/a4-b1_b4-c1_c3-d1_c6-e1_e3-f1_e6-h1_f2-g1
G29467ZM	1378.48	Hex(6)HexNAc(2)	WURCS=2.0/5,8,7/[u2122h_2*NCC/3=O][a2122h-1b_1-5_2*NCC/3=O][a1122h-1b_1-5][a1122h-1a_1-5][a2112h-1b_1-4]/1-2-3-4-4-5-4-4/a4-b1_b4-c1_c3-d1_c6-e1_e2-f1_e3-g1_e6-h1
G50448ZV	1378.48	Hex(6)HexNAc(2)	WURCS=2.0/5,8,7/[u2122h_2*NCC/3=O][a2122h-1b_1-5_2*NCC/3=O][a1122h-1b_1-5][a1122h-1a_1-5][a2122h-1a_1-5]/1-2-3-4-4-4-5-4/a4-b1_b4-c1_c3-d1_c6-h1_d2-e1_e2-f1_f2-g1
G26534TO	1378.48	Hex(6)HexNAc(2)	WURCS=2.0/5,8,7/[u2122h_2*NCC/3=O][a2122h-1b_1-5_2*NCC/3=O][a1122h-1b_1-5][a1122h-1a_1-5][a2122h-1a_1-5]/1-2-3-4-4-4-5-4/a4-b1_b4-c1_c3-d1_c6-h1_d2-e1_e2-f1_f3-g1
G27188NC	1387.51	Hex(3)HexNAc(3)Fuc(2)	WURCS=2.0/4,8,7/[a2122h-1b_1-5_2*NCC/3=O][a1122h-1b_1-5][a1122h-1a_1-5][a1221m-1a_1-5]/1-1-2-3-1-4-3-4/a4-b1_a6-h1_b4-c1_c3-d1_c6-g1_d2-e1_e3-f1
G10425SO	1387.51	Hex(3)HexNAc(3)Fuc(2)	WURCS=2.0/4,8,7/[a2122h-1b_1-5_2*NCC/3=O][a1122h-1b_1-5][a1122h-1a_1-5][a1221m-1a_1-5]/1-1-2-3-3-1-4-4/a4-b1_a6-h1_b4-c1_c3-d1_c6-e1_e2-f1_f3-g1
G41720HN	1387.51	Hex(3)HexNAc(3)Fuc(2)	WURCS=2.0/4,8,7/[a2122h-1b_1-5_2*NCC/3=O][a1221m-1a_1-5][a1122h-1b_1-5][a1122h-1a_1-5]/1-2-1-3-4-1-4-2/a3-b1_a4-c1_a6-h1_c4-d1_d3-e1_d6-g1_e2-f1
G47760VS	1387.51	Hex(3)HexNAc(3)Fuc(2)	WURCS=2.0/4,8,7/[a2122h-1b_1-5_2*NCC/3=O][a1221m-1a_1-5][a1122h-1b_1-5][a1122h-1a_1-5]/1-2-1-3-4-1-4-2/a3-b1_a4-c1_a6-h1_c4-d1_d?-e1_d?-g1_e?-f1
G89117DH	1387.51	Hex(3)HexNAc(3)Fuc(2)	WURCS=2.0/4,8,7/[a2122h-1b_1-5_2*NCC/3=O][a1221m-1a_1-5][a1122h-1b_1-5][a1122h-1a_1-5]/1-2-1-3-4-4-1-2/a3-b1_a4-c1_a6-h1_c4-d1_d3-e1_d6-f1_f2-g1
G37595VX	1387.51	Hex(3)HexNAc(3)Fuc(2)	WURCS=2.0/4,8,7/[a2122h-1b_1-5_2*NCC/3=O][a2112m-1a_1-5][a1122h-1b_1-5][a1122h-1a_1-5]/1-2-1-3-4-1-4-2/a3-b1_a4-c1_a6-h1_c4-d1_d3-e1_d6-g1_e2-f1
G09117NC	1387.51	Hex(3)HexNAc(3)Fuc(2)	WURCS=2.0/4,8,7/[a2122h-1b_1-5_2*NCC/3=O][a2112m-1a_1-5][a1122h-1b_1-5][a1122h-1a_1-5]/1-2-1-3-4-4-2-1/a3-b1_a4-c1_a6-g1_c4-d1_d3-e1_d6-f1_h1-e2|f2}
G31416KB	1387.51	Hex(3)HexNAc(3)Fuc(2)	WURCS=2.0/5,8,7/[a2122h-1x_1-5_2*NCC/3=O][a1221m-1a_1-5][a2122h-1b_1-5_2*NCC/3=O][a1122h-1b_1-5][a1122h-1a_1-5]/1-2-3-4-5-3-5-2/a3-b1_a4-c1_a6-h1_c4-d1_d3-e1_d6-g1_e2-f1
G28654UV	1387.51	Hex(3)HexNAc(3)Fuc(2)	WURCS=2.0/5,8,7/[a2122h-1x_1-5_2*NCC/3=O][a1221m-1a_1-5][a2122h-1b_1-5_2*NCC/3=O][a1122h-1b_1-5][a1122h-1a_1-5]/1-2-3-4-5-5-3-2/a3-b1_a4-c1_a6-h1_c4-d1_d3-e1_d6-f1_f2-g1
G00706QN	1387.51	Hex(3)HexNAc(3)Fuc(2)	WURCS=2.0/5,8,7/[a2122h-1x_1-5_2*NCC/3=O][a2122h-1b_1-5_2*NCC/3=O][a1122h-1b_1-5][a1122h-1a_1-5][a1221m-1a_1-5]/1-2-3-4-2-5-4-5/a4-b1_a6-h1_b4-c1_c3-d1_c6-g1_d2-e1_e3-f1
G87668ED	1387.51	Hex(3)HexNAc(3)Fuc(2)	WURCS=2.0/5,8,7/[a2122h-1x_1-5_2*NCC/3=O][a2122h-1b_1-5_2*NCC/3=O][a1122h-1b_1-5][a1122h-1a_1-5][a1221m-1a_1-5]/1-2-3-4-4-2-5-5/a4-b1_a6-h1_b4-c1_c3-d1_c6-e1_e2-f1_f3-g1
G64518MK	1387.51	Hex(3)HexNAc(3)Fuc(2)	WURCS=2.0/5,8,7/[u2122h_2*NCC/3=O][a1221m-1a_1-5][a2122h-1b_1-5_2*NCC/3=O][a1122h-1b_1-5][a1122h-1a_1-5]/1-2-3-4-5-3-5-2/a3-b1_a4-c1_a6-h1_c4-d1_d3-e1_d6-g1_e2-f1
G65447JX	1387.51	Hex(3)HexNAc(3)Fuc(2)	WURCS=2.0/5,8,7/[u2122h_2*NCC/3=O][a1221m-1a_1-5][a2122h-1b_1-5_2*NCC/3=O][a1122h-1b_1-5][a1122h-1a_1-5]/1-2-3-4-5-5-3-2/a3-b1_a4-c1_a6-h1_c4-d1_d3-e1_d6-f1_f2-g1
G58969RU	1403.51	Hex(4)HexNAc(3)Fuc(1)	WURCS=2.0/4,8,7/[a2122h-1b_1-5_2*NCC/3=O][a1122h-1b_1-5][a1122h-1a_1-5][a1221m-1a_1-5]/1-1-2-3-1-3-3-4/a4-b1_a6-h1_b4-c1_c3-d1_c6-f1_d2-e1_f3-g1
G03597FX	1403.51	Hex(4)HexNAc(3)Fuc(1)	WURCS=2.0/4,8,7/[a2122h-1b_1-5_2*NCC/3=O][a1122h-1b_1-5][a1122h-1a_1-5][a1221m-1a_1-5]/1-1-2-3-1-3-3-4/a4-b1_a6-h1_b4-c1_c3-d1_c6-f1_d2-e1_f?-g1
G53308ZH	1403.51	Hex(4)HexNAc(3)Fuc(1)	WURCS=2.0/4,8,7/[a2122h-1b_1-5_2*NCC/3=O][a1122h-1b_1-5][a1122h-1a_1-5][a2112m-1a_1-5]/1-1-2-3-1-3-4-3/a4-b1_a6-g1_b4-c1_c3-d1_c6-f1_d2-e1_h1-d?|f?}
G24994OK	1403.51	Hex(4)HexNAc(3)Fuc(1)	WURCS=2.0/5,8,7/[a2122h-1b_1-5_2*NCC/3=O][a1122h-1b_1-5][a1122h-1a_1-5][a1221m-1a_1-5][a2112h-1b_1-5]/1-1-2-3-1-3-4-5/a4-b1_a6-g1_b4-c1_c3-d1_c6-f1_d2-e1_g4-h1
G89036WC	1403.51	Hex(4)HexNAc(3)Fuc(1)	WURCS=2.0/5,8,7/[a2122h-1b_1-5_2*NCC/3=O][a1122h-1b_1-5][a1122h-1a_1-5][a1221m-1a_1-5][a2112h-1b_1-5]/1-1-2-3-1-4-5-3/a4-b1_b4-c1_c3-d1_c6-h1_d2-e1_e3-f1_e4-g1
G53676AB	1403.51	Hex(4)HexNAc(3)Fuc(1)	WURCS=2.0/5,8,7/[a2122h-1b_1-5_2*NCC/3=O][a1122h-1b_1-5][a1122h-1a_1-5][a1221m-1a_1-5][a2112h-1b_1-5]/1-1-2-3-1-4-5-3/a4-b1_b4-c1_d2-e1_e3-f1_e4-g1_d1-c3|c6_h1-c3|c6
G45274BL	1403.51	Hex(4)HexNAc(3)Fuc(1)	WURCS=2.0/5,8,7/[a2122h-1b_1-5_2*NCC/3=O][a1122h-1b_1-5][a1122h-1a_1-5][a1221m-1a_1-5][a2112h-1b_1-5]/1-1-2-3-3-1-4-5/a4-b1_b4-c1_c3-d1_c6-e1_f3-g1_f4-h1_f1-d2|e2}
G10209QU	1403.51	Hex(4)HexNAc(3)Fuc(1)	WURCS=2.0/5,8,7/[a2122h-1b_1-5_2*NCC/3=O][a1122h-1b_1-5][a1122h-1a_1-5][a2112h-1b_1-5][a1221m-1a_1-5]/1-1-2-3-1-4-3-5/a4-b1_a6-h1_b4-c1_c3-d1_c6-g1_d2-e1_e3-f1
G12398HZ	1403.51	Hex(4)HexNAc(3)Fuc(1)	WURCS=2.0/5,8,7/[a2122h-1b_1-5_2*NCC/3=O][a1122h-1b_1-5][a1122h-1a_1-5][a2112h-1b_1-5][a1221m-1a_1-5]/1-1-2-3-1-4-3-5/a4-b1_a6-h1_b4-c1_c3-d1_c6-g1_d2-e1_e4-f1
G33734YD	1403.51	Hex(4)HexNAc(3)Fuc(1)	WURCS=2.0/5,8,7/[a2122h-1b_1-5_2*NCC/3=O][a1122h-1b_1-5][a1122h-1a_1-5][a2112h-1b_1-5][a1221m-1a_1-5]/1-1-2-3-1-4-3-5/a4-b1_a6-h1_b4-c1_c3-d1_c6-g1_d4-e1_e4-f1
G15560RP	1403.51	Hex(4)HexNAc(3)Fuc(1)	WURCS=2.0/5,8,7/[a2122h-1b_1-5_2*NCC/3=O][a1122h-1b_1-5][a1122h-1a_1-5][a2112h-1b_1-5][a1221m-1a_1-5]/1-1-2-3-1-4-3-5/a4-b1_a6-h1_b4-c1_d2-e1_e4-f1_c?-d1_c?-g1
G99253YR	1403.51	Hex(4)HexNAc(3)Fuc(1)	WURCS=2.0/5,8,7/[a2122h-1b_1-5_2*NCC/3=O][a1122h-1b_1-5][a1122h-1a_1-5][a2112h-1b_1-5][a1221m-1a_1-5]/1-1-2-3-1-4-3-5/a4-b1_a6-h1_b4-c1_d2-e1_e4-f1_d1-c3|c6_g1-c3|c6
G86002PC	1403.51	Hex(4)HexNAc(3)Fuc(1)	WURCS=2.0/5,8,7/[a2122h-1b_1-5_2*NCC/3=O][a1122h-1b_1-5][a1122h-1a_1-5][a2112h-1b_1-5][a1221m-1a_1-5]/1-1-2-3-1-4-5-3/a4-b1_b4-c1_c3-d1_c6-h1_d2-e1_e4-f1_f2-g1
G61334IA	1403.51	Hex(4)HexNAc(3)Fuc(1)	WURCS=2.0/5,8,7/[a2122h-1b_1-5_2*NCC/3=O][a1122h-1b_1-5][a1122h-1a_1-5][a2112h-1b_1-5][a1221m-1a_1-5]/1-1-2-3-3-1-4-5/a4-b1_a6-h1_b4-c1_c3-d1_c6-e1_e2-f1_f4-g1
G04744XB	1403.51	Hex(4)HexNAc(3)Fuc(1)	WURCS=2.0/5,8,7/[a2122h-1b_1-5_2*NCC/3=O][a1122h-1b_1-5][a1122h-1a_1-5][a2112h-1b_1-5][a1221m-1a_1-5]/1-1-2-3-3-1-4-5/a4-b1_a6-h1_b4-c1_c3-d1_c6-e1_e6-f1_f4-g1
G82081LV	1403.51	Hex(4)HexNAc(3)Fuc(1)	WURCS=2.0/5,8,7/[a2122h-1b_1-5_2*NCC/3=O][a1122h-1b_1-5][a1122h-1a_1-5][a2112h-1b_1-5][a1221m-1b_1-5]/1-1-2-3-3-1-4-5/a4-b1_a6-h1_b4-c1_c3-d1_c6-e1_e2-f1_f4-g1
G29492IF	1403.51	Hex(4)HexNAc(3)Fuc(1)	WURCS=2.0/5,8,7/[a2122h-1b_1-5_2*NCC/3=O][a1122h-1b_1-5][a1122h-1a_1-5][a2112h-1b_1-5][a2112m-1a_1-5]/1-1-2-3-1-4-3-5/a4-b1_a6-h1_b4-c1_c3-d1_c6-g1_d2-e1_e4-f1
G40991AO	1403.51	Hex(4)HexNAc(3)Fuc(1)	WURCS=2.0/5,8,7/[a2122h-1b_1-5_2*NCC/3=O][a1122h-1b_1-5][a1122h-1a_1-5][a2112h-1b_1-5][a2112m-1a_1-5]/1-1-2-3-1-4-3-5/a4-b1_a6-h1_b4-c1_c3-d1_c6-g1_d2-e1_e?-f1
G56893CG	1403.51	Hex(4)HexNAc(3)Fuc(1)	WURCS=2.0/5,8,7/[a2122h-1b_1-5_2*NCC/3=O][a1122h-1b_1-5][a1122h-1a_1-5][a2112h-1b_1-5][a2112m-1a_1-5]/1-1-2-3-1-4-3-5/a4-b1_a6-h1_b4-c1_c3-d1_c6-g1_d4-e1_e3-f1
G97066VR	1403.51	Hex(4)HexNAc(3)Fuc(1)	WURCS=2.0/5,8,7/[a2122h-1b_1-5_2*NCC/3=O][a1122h-1b_1-5][a1122h-1a_1-5][a2112h-1b_1-5][a2112m-1a_1-5]/1-1-2-3-1-4-3-5/a4-b1_a6-h1_b4-c1_c3-d1_c6-g1_d4-e1_e4-f1
G28118QI	1403.51	Hex(4)HexNAc(3)Fuc(1)	WURCS=2.0/5,8,7/[a2122h-1b_1-5_2*NCC/3=O][a1122h-1b_1-5][a1122h-1a_1-5][a2112h-1b_1-5][a2112m-1a_1-5]/1-1-2-3-3-1-4-5/a4-b1_a6-h1_b4-c1_c3-d1_c6-e1_e2-f1_f?-g1
G51699UE	1403.51	Hex(4)HexNAc(3)Fuc(1)	WURCS=2.0/5,8,7/[a2122h-1b_1-5_2*NCC/3=O][a1122h-1b_1-5][a1122h-1a_1-5][a2112h-1b_1-5][a2112m-1a_1-5]/1-1-2-3-3-1-4-5/a4-b1_a6-h1_b4-c1_c3-d1_c6-e1_e6-f1_f4-g1
G71407IE	1403.51	Hex(4)HexNAc(3)Fuc(1)	WURCS=2.0/5,8,7/[a2122h-1b_1-5_2*NCC/3=O][a1122h-1b_1-5][a1122h-1a_1-5][a2112h-1b_1-5][a2112m-1b_1-5]/1-1-2-3-1-4-3-5/a4-b1_a6-h1_b4-c1_c3-d1_c6-g1_d2-e1_e4-f1
G70192XQ	1403.51	Hex(4)HexNAc(3)Fuc(1)	WURCS=2.0/5,8,7/[a2122h-1b_1-5_2*NCC/3=O][a1122h-1b_1-5][a1122h-1a_1-5][a2112m-1a_1-5][a2112h-1b_1-5]/1-1-2-3-3-4-1-5/a4-b1_a6-f1_b4-c1_c3-d1_c6-e1_g1-d2|e2}_g?-h1
G29239NH	1403.51	Hex(4)HexNAc(3)Fuc(1)	WURCS=2.0/5,8,7/[a2122h-1b_1-5_2*NCC/3=O][a1122h-1b_1-5][a1122h-1a_1-5][a2112m-1a_1-5][a2112h-1b_1-5]/1-1-2-3-3-4-1-5/a4-b1_a6-f1_b4-c1_c3-d1_c6-e1_g4-h1_g1-d2|e2}
G52622SW	1403.51	Hex(4)HexNAc(3)Fuc(1)	WURCS=2.0/5,8,7/[a2122h-1b_1-5_2*NCC/3=O][a1221m-1x_1-5][a1122h-1b_1-5][a1122h-1a_1-5][a2112h-1b_1-5]/1-2-1-3-4-1-5-4/a4-c1_c4-d1_a?-b1_d?-e1_d?-h1_e?-f1_f?-g1
G59358BQ	1403.51	Hex(4)HexNAc(3)Fuc(1)	WURCS=2.0/5,8,7/[a2122h-1b_1-5_2*NCC/3=O][a1221m-1x_1-5][a1122h-1b_1-5][a1122h-1a_1-5][a2112h-1b_1-5]/1-2-1-3-4-1-5-4/a4-c1_c4-d1_e2-f1_f4-g1_a?-b1_d?-e1_d?-h1
G15727JK	1403.51	Hex(4)HexNAc(3)Fuc(1)	WURCS=2.0/5,8,7/[a2122h-1b_1-5_2*NCC/3=O][a2112m-1a_1-5][a1122h-1b_1-5][a1122h-1a_1-5][a2112h-1b_1-5]/1-2-1-3-4-1-5-4/a3-b1_a4-c1_c4-d1_d3-e1_d6-h1_e2-f1_f4-g1
G94132EL	1403.51	Hex(4)HexNAc(3)Fuc(1)	WURCS=2.0/5,8,7/[a2122h-1b_1-5_2*NCC/3=O][a2112m-1a_1-5][a1122h-1b_1-5][a1122h-1a_1-5][a2112h-1b_1-5]/1-2-1-3-4-4-1-5/a3-b1_a4-c1_c4-d1_d3-e1_d6-f1_f2-g1_g4-h1
G56955UZ	1403.51	Hex(4)HexNAc(3)Fuc(1)	WURCS=2.0/5,8,7/[a2122h-1x_1-5_2*NCC/3=O][a1221m-1a_1-5][a2122h-1b_1-5_2*NCC/3=O][a1122h-1b_1-5][a1122h-1a_1-5]/1-2-3-4-5-3-5-4/a4-c1_c4-d1_d3-e1_d6-g1_e2-f1_g3-h1_a?-b1
G68013TU	1403.51	Hex(4)HexNAc(3)Fuc(1)	WURCS=2.0/5,8,7/[a2122h-1x_1-5_2*NCC/3=O][a2122h-1b_1-5_2*NCC/3=O][a1122h-1b_1-5][a1122h-1a_1-5][a1221m-1a_1-5]/1-2-3-4-1-4-4-5/a4-b1_a6-h1_b4-c1_c3-d1_c6-f1_f3-g1_d?-e1
G58992VJ	1403.51	Hex(4)HexNAc(3)Fuc(1)	WURCS=2.0/5,8,7/[a2122h-1x_1-5_2*NCC/3=O][a2122h-1b_1-5_2*NCC/3=O][a1122h-1b_1-5][a1122h-1a_1-5][a1221m-1a_1-5]/1-2-3-4-2-4-4-5/a4-b1_a6-h1_b4-c1_c3-d1_c6-f1_d2-e1_f3-g1
G41120BJ	1403.51	Hex(4)HexNAc(3)Fuc(1)	WURCS=2.0/5,8,7/[a2122h-1x_1-5_2*NCC/3=O][a2122h-1b_1-5_2*NCC/3=O][a1122h-1b_1-5][a1122h-1a_1-5][a1221m-1a_1-5]/1-2-3-4-2-4-4-5/a4-b1_a6-h1_b4-c1_c3-d1_c6-f1_d2-e1_f?-g1
G13849YJ	1403.51	Hex(4)HexNAc(3)Fuc(1)	WURCS=2.0/5,8,7/[a2122h-1x_1-5_2*NCC/3=O][a2122h-1b_1-5_2*NCC/3=O][a1122h-1b_1-5][a1122h-1a_1-5][a1221m-1a_1-5]/1-2-3-4-2-4-4-5/a4-b1_a6-h1_b4-c1_c3-d1_c6-f1_d2-e1_g1-f3|f6
G35393VS	1403.51	Hex(4)HexNAc(3)Fuc(1)	WURCS=2.0/5,9,7+/[a2122h-1b_1-5_2*NCC/3=O][a1122h-1b_1-5][a1122h-1a_1-5][a2112h-1b_1-5][a1221m-1a_1-5]/1-1-2-3-1-4-3-5-1/a4-b1_a6-h1_b4-c1_c3-d1_c6-g1_d2-e1_e4-f1
G11679NT	1403.51	Hex(4)HexNAc(3)Fuc(1)	WURCS=2.0/6,8,7/[a2122h-1a_1-5_2*NCC/3=O][a2122h-1b_1-5_2*NCC/3=O][a1122h-1b_1-5][a1122h-1a_1-5][a2112h-1b_1-5][a1221m-1b_1-5]/1-2-3-4-4-2-5-6/a4-b1_a6-h1_b4-c1_c3-d1_c6-e1_e2-f1_f4-g1
G02660WC	1403.51	Hex(4)HexNAc(3)Fuc(1)	WURCS=2.0/6,8,7/[a2122h-1a_1-5_2*NCC/3=O][a2122h-1b_1-5_2*NCC/3=O][a1122h-1b_1-5][a1122h-1a_1-5][a2112h-1b_1-5][a2112m-1a_1-5]/1-2-3-4-2-5-4-6/a4-b1_a6-h1_b4-c1_c3-d1_c6-g1_d2-e1_e4-f1
G31337GK	1403.51	Hex(4)HexNAc(3)Fuc(1)	WURCS=2.0/6,8,7/[a2122h-1a_1-5_2*NCC/3=O][a2122h-1b_1-5_2*NCC/3=O][a1122h-1b_1-5][a1122h-1a_1-5][a2112h-1b_1-5][a2112m-1b_1-5]/1-2-3-4-2-5-4-6/a4-b1_a6-h1_b4-c1_c3-d1_c6-g1_d2-e1_e4-f1
G68698AP	1403.51	Hex(4)HexNAc(3)Fuc(1)	WURCS=2.0/6,8,7/[a2122h-1b_1-5_2*NCC/3=O][a1122h-1b_1-5][a1122h-1a_1-5][a1221m-1a_1-5][a2122h-1x_1-5_2*NCC/3=O][a2112h-1x_1-5]/1-1-2-3-3-4-5-6/a4-b1_a6-f1_b4-c1_c3-d1_c6-e1_g?-h1_g1-a?|b?|c?|d?|e?|f?}
G75502NG	1403.51	Hex(4)HexNAc(3)Fuc(1)	WURCS=2.0/6,8,7/[a2122h-1b_1-5_2*NCC/3=O][a1122h-1b_1-5][a1122h-1a_1-5][a2122h-1a_1-5_2*NCC/3=O][a2112h-1b_1-5][a1221m-1a_1-5]/1-1-2-3-3-4-5-6/a4-b1_a6-h1_b4-c1_c3-d1_c6-e1_e2-f1_f4-g1
G80155BS	1403.51	Hex(4)HexNAc(3)Fuc(1)	WURCS=2.0/6,8,7/[a2122h-1b_1-5_2*NCC/3=O][a1122h-1b_1-5][a1122h-1a_1-5][a2122h-1x_1-5_2*NCC/3=O][a2112h-1x_1-5][a1221m-1a_1-5]/1-1-2-3-4-5-3-6/a4-b1_a6-h1_b4-c1_c?-d1_c?-g1_d?-e1_e?-f1
G09176OA	1403.51	Hex(4)HexNAc(3)Fuc(1)	WURCS=2.0/6,8,7/[a2122h-1b_1-5_2*NCC/3=O][a1122h-1b_1-5][a1122h-1a_1-5][a2122h-1x_1-5_2*NCC/3=O][a2112h-1x_1-5][a1221m-1x_1-5]/1-1-2-3-4-5-3-6/a4-b1_a6-h1_b4-c1_c?-d1_c?-g1_d?-e1_e?-f1
G53241XQ	1403.51	Hex(4)HexNAc(3)Fuc(1)	WURCS=2.0/6,8,7/[a2122h-1b_1-5_2*NCC/3=O][a1221m-1x_1-5][a1122h-1b_1-5][a1122h-1a_1-5][a2122h-1x_1-5_2*NCC/3=O][a1122h-1x_1-5]/1-2-1-3-4-5-4-6/a4-c1_c4-d1_a?-b1_d?-e1_d?-g1_e?-f1_g?-h1
G41847IM	1403.51	Hex(4)HexNAc(3)Fuc(1)	WURCS=2.0/6,8,7/[a2122h-1x_1-5_2*NCC/3=O][a2122h-1b_1-5_2*NCC/3=O][a1122h-1b_1-5][a1122h-1a_1-5][a1221m-1a_1-5][a2112h-1b_1-5]/1-2-3-4-2-5-6-4/a4-b1_b4-c1_c3-d1_c6-h1_d2-e1_e3-f1_e4-g1
G56737NO	1403.51	Hex(4)HexNAc(3)Fuc(1)	WURCS=2.0/6,8,7/[a2122h-1x_1-5_2*NCC/3=O][a2122h-1b_1-5_2*NCC/3=O][a1122h-1b_1-5][a1122h-1a_1-5][a2112h-1b_1-5][a1221m-1a_1-5]/1-2-3-4-2-5-4-6/a4-b1_a6-h1_b4-c1_c3-d1_c6-g1_d2-e1_e3-f1
G61717JN	1403.51	Hex(4)HexNAc(3)Fuc(1)	WURCS=2.0/6,8,7/[a2122h-1x_1-5_2*NCC/3=O][a2122h-1b_1-5_2*NCC/3=O][a1122h-1b_1-5][a1122h-1a_1-5][a2112h-1b_1-5][a1221m-1a_1-5]/1-2-3-4-2-5-4-6/a4-b1_a6-h1_b4-c1_c3-d1_c6-g1_d2-e1_e4-f1
G18160VJ	1403.51	Hex(4)HexNAc(3)Fuc(1)	WURCS=2.0/6,8,7/[a2122h-1x_1-5_2*NCC/3=O][a2122h-1b_1-5_2*NCC/3=O][a1122h-1b_1-5][a1122h-1a_1-5][a2112h-1b_1-5][a1221m-1a_1-5]/1-2-3-4-2-5-4-6/a4-b1_a6-h1_b4-c1_c3-d1_c6-g1_d4-e1_e4-f1
G39893KL	1403.51	Hex(4)HexNAc(3)Fuc(1)	WURCS=2.0/6,8,7/[a2122h-1x_1-5_2*NCC/3=O][a2122h-1b_1-5_2*NCC/3=O][a1122h-1b_1-5][a1122h-1a_1-5][a2112h-1b_1-5][a1221m-1a_1-5]/1-2-3-4-4-2-5-6/a4-b1_a6-h1_b4-c1_c3-d1_c6-e1_e2-f1_f4-g1
G92257YN	1403.51	Hex(4)HexNAc(3)Fuc(1)	WURCS=2.0/6,8,7/[a2122h-1x_1-5_2*NCC/3=O][a2122h-1b_1-5_2*NCC/3=O][a1122h-1b_1-5][a1122h-1a_1-5][a2112h-1b_1-5][a1221m-1a_1-5]/1-2-3-4-4-2-5-6/a4-b1_a6-h1_b4-c1_c3-d1_c6-e1_e6-f1_f4-g1
G39829HV	1403.51	Hex(4)HexNAc(3)Fuc(1)	WURCS=2.0/6,8,7/[a2122h-1x_1-5_2*NCC/3=O][a2122h-1b_1-5_2*NCC/3=O][a1122h-1b_1-5][a1122h-1a_1-5][a2112h-1b_1-5][a2112m-1a_1-5]/1-2-3-4-4-2-5-6/a4-b1_a6-h1_b4-c1_c3-d1_c6-e1_e2-f1_f4-g1
G06070ZH	1403.51	Hex(4)HexNAc(3)Fuc(1)	WURCS=2.0/6,8,7/[a2122h-1x_1-5_2*NCC/3=O][a2122h-1b_1-5_2*NCC/3=O][a1122h-1b_1-5][a1122h-1a_1-5][a2112h-1x_1-5][a1221m-1x_1-5]/1-2-3-4-1-5-4-6/a4-b1_a6-h1_b4-c1_c?-d1_c?-g1_d?-e1_e?-f1
G25660ZB	1403.51	Hex(4)HexNAc(3)Fuc(1)	WURCS=2.0/6,8,7/[u2122h_2*NCC/3=O][a2122h-1b_1-5_2*NCC/3=O][a1122h-1b_1-5][a1122h-1a_1-5][a1221m-1a_1-5][a2112h-1b_1-5]/1-2-3-4-2-5-6-4/a4-b1_b4-c1_d2-e1_e3-f1_e4-g1_d1-c3|c6_h1-c3|c6
G30585MP	1403.51	Hex(4)HexNAc(3)Fuc(1)	WURCS=2.0/6,8,7/[u2122h_2*NCC/3=O][a2122h-1b_1-5_2*NCC/3=O][a1122h-1b_1-5][a1122h-1a_1-5][a2112h-1b_1-5][a1221m-1a_1-5]/1-2-3-4-2-5-4-6/a4-b1_a6-h1_b4-c1_c3-d1_c6-g1_d2-e1_e3-f1
G65937EW	1403.51	Hex(4)HexNAc(3)Fuc(1)	WURCS=2.0/6,8,7/[u2122h_2*NCC/3=O][a2122h-1b_1-5_2*NCC/3=O][a1122h-1b_1-5][a1122h-1a_1-5][a2112h-1b_1-5][a1221m-1a_1-5]/1-2-3-4-2-5-4-6/a4-b1_a6-h1_b4-c1_c3-d1_c6-g1_d2-e1_e4-f1
G11865ZE	1403.51	Hex(4)HexNAc(3)Fuc(1)	WURCS=2.0/6,8,7/[u2122h_2*NCC/3=O][a2122h-1b_1-5_2*NCC/3=O][a1122h-1b_1-5][a1122h-1a_1-5][a2112h-1b_1-5][a1221m-1a_1-5]/1-2-3-4-2-5-4-6/a4-b1_a6-h1_b4-c1_d2-e1_e4-f1_d1-c3|c6_g1-c3|c6
G36118RA	1403.51	Hex(4)HexNAc(3)Fuc(1)	WURCS=2.0/6,8,7/[u2122h_2*NCC/3=O][a2122h-1b_1-5_2*NCC/3=O][a1122h-1b_1-5][a1122h-1a_1-5][a2112h-1b_1-5][a1221m-1a_1-5]/1-2-3-4-4-2-5-6/a4-b1_a6-h1_b4-c1_c3-d1_c6-e1_e2-f1_f4-g1
G13074BX	1403.51	Hex(4)HexNAc(3)Fuc(1)	WURCS=2.0/6,8,7/[u2122h_2*NCC/3=O][a2122h-1b_1-5_2*NCC/3=O][a1122h-1b_1-5][a1122h-1a_1-5][a2112h-1b_1-5][a1221m-1a_1-5]/1-2-3-4-4-2-5-6/a4-b1_a6-h1_b4-c1_c3-d1_c6-e1_e6-f1_f4-g1
G03595ET	1419.5	Hex(5)HexNAc(3)	WURCS=2.0/3,8,7/[a2122h-1b_1-5_2*NCC/3=O][a1122h-1b_1-5][a1122h-1a_1-5]/1-1-2-3-1-3-3-3/a4-b1_b4-c1_c3-d1_c4-e1_c6-f1_f3-g1_f6-h1
G08520NM	1419.5	Hex(5)HexNAc(3)	WURCS=2.0/3,8,7/[a2122h-1b_1-5_2*NCC/3=O][a1122h-1b_1-5][a1122h-1a_1-5]/1-1-2-3-1-3-3-3/a4-b1_b4-c1_c3-d1_c6-f1_d2-e1_f3-g1_f6-h1
G59403TM	1419.5	Hex(5)HexNAc(3)	WURCS=2.0/3,8,7/[a2122h-1b_1-5_2*NCC/3=O][a1122h-1b_1-5][a1122h-1a_1-5]/1-1-2-3-1-3-3-3/a4-b1_b4-c1_c3-d1_c6-f1_f3-g1_f6-h1_e1-d3|d6
G37369XO	1419.5	Hex(5)HexNAc(3)	WURCS=2.0/3,8,7/[a2122h-1b_1-5_2*NCC/3=O][a1122h-1b_1-5][a1122h-1a_1-5]/1-1-2-3-3-3-3-1/a4-b1_b4-c1_c?-d1_c?-g1_d?-e1_d?-f1_g?-h1
G01999JH	1419.5	Hex(5)HexNAc(3)	WURCS=2.0/4,8,7/[a2122h-1a_1-5_2*NCC/3=O][a2122h-1b_1-5_2*NCC/3=O][a1122h-1b_1-5][a1122h-1a_1-5]/1-2-3-4-2-4-4-4/a4-b1_b4-c1_c3-d1_c6-f1_d2-e1_f3-g1_f6-h1
G95956WE	1419.5	Hex(5)HexNAc(3)	WURCS=2.0/4,8,7/[a2122h-1b_1-5_2*NCC/3=O][a1122h-1b_1-5][a1122h-1a_1-5][a2112h-1b_1-5]/1-1-2-3-1-4-3-3/a4-b1_b4-c1_c3-d1_c6-g1_d2-e1_e4-f1_g2-h1
G51367TM	1419.5	Hex(5)HexNAc(3)	WURCS=2.0/4,8,7/[a2122h-1b_1-5_2*NCC/3=O][a1122h-1b_1-5][a1122h-1a_1-5][a2112h-1b_1-5]/1-1-2-3-1-4-3-3/a4-b1_b4-c1_c3-d1_c6-g1_d2-e1_e4-f1_g3-h1
G06921UA	1419.5	Hex(5)HexNAc(3)	WURCS=2.0/4,8,7/[a2122h-1b_1-5_2*NCC/3=O][a1122h-1b_1-5][a1122h-1a_1-5][a2112h-1b_1-5]/1-1-2-3-1-4-3-3/a4-b1_b4-c1_c3-d1_c6-g1_d2-e1_e4-f1_g?-h1
G07929VT	1419.5	Hex(5)HexNAc(3)	WURCS=2.0/4,8,7/[a2122h-1b_1-5_2*NCC/3=O][a1122h-1b_1-5][a1122h-1a_1-5][a2112h-1b_1-5]/1-1-2-3-1-4-3-3/a4-b1_b4-c1_c3-d1_c6-g1_d2-e1_e4-f1_h1-d?|g?}
G95226CD	1419.5	Hex(5)HexNAc(3)	WURCS=2.0/4,8,7/[a2122h-1b_1-5_2*NCC/3=O][a1122h-1b_1-5][a1122h-1a_1-5][a2112h-1b_1-5]/1-1-2-3-1-4-3-3/a4-b1_b4-c1_c3-d1_c6-g1_d2-e1_e4-f1_h1-g3|g6
G98723AA	1419.5	Hex(5)HexNAc(3)	WURCS=2.0/4,8,7/[a2122h-1b_1-5_2*NCC/3=O][a1122h-1b_1-5][a1122h-1a_1-5][a2112h-1b_1-5]/1-1-2-3-1-4-3-3/a4-b1_b4-c1_c3-d1_c6-g1_d4-e1_e4-f1_g3-h1
G44842OK	1419.5	Hex(5)HexNAc(3)	WURCS=2.0/4,8,7/[a2122h-1b_1-5_2*NCC/3=O][a1122h-1b_1-5][a1122h-1a_1-5][a2112h-1b_1-5]/1-1-2-3-1-4-3-3/a4-b1_b4-c1_d2-e1_e4-f1_d1-c3|c6_g1-c3|c6_h1-g3|g6
G71537VS	1419.5	Hex(5)HexNAc(3)	WURCS=2.0/4,8,7/[a2122h-1b_1-5_2*NCC/3=O][a1122h-1b_1-5][a1122h-1a_1-5][a2112h-1b_1-5]/1-1-2-3-1-4-3-3/a4-b1_b4-c1_d2-e1_e4-f1_g3-h1_c?-d1_c?-g1
G97309BN	1419.5	Hex(5)HexNAc(3)	WURCS=2.0/4,8,7/[a2122h-1b_1-5_2*NCC/3=O][a1122h-1b_1-5][a1122h-1a_1-5][a2112h-1b_1-5]/1-1-2-3-1-4-3-4/a4-b1_b4-c1_c3-d1_c6-g1_d2-e1_d6-f1_g6-h1
G14767DF	1419.5	Hex(5)HexNAc(3)	WURCS=2.0/4,8,7/[a2122h-1b_1-5_2*NCC/3=O][a1122h-1b_1-5][a1122h-1a_1-5][a2112h-1b_1-5]/1-1-2-3-1-4-3-4/a4-b1_b4-c1_c3-d1_c6-g1_d2-e1_e4-f1_g6-h1
G78325SJ	1419.5	Hex(5)HexNAc(3)	WURCS=2.0/4,8,7/[a2122h-1b_1-5_2*NCC/3=O][a1122h-1b_1-5][a1122h-1a_1-5][a2112h-1b_1-5]/1-1-2-3-2-3-1-4/a4-b1_b4-c1_c3-d1_c6-f1_d2-e1_f2-g1_g4-h1
G84222WV	1419.5	Hex(5)HexNAc(3)	WURCS=2.0/4,8,7/[a2122h-1b_1-5_2*NCC/3=O][a1122h-1b_1-5][a1122h-1a_1-5][a2112h-1x_1-5]/1-1-2-3-1-4-4-3/a4-b1_b4-c1_c3-d1_c4-e1_c6-h1_e?-f1_f?-g1
G43014FZ	1419.5	Hex(5)HexNAc(3)	WURCS=2.0/4,8,7/[a2122h-1b_1-5_2*NCC/3=O][a1122h-1b_1-5][a1122h-1a_1-5][a2122h-1a_1-5_2*NCC/3=O]/1-1-2-3-4-3-3-3/a4-b1_b4-c1_c3-d1_c6-f1_d2-e1_f3-g1_f6-h1
G36881GV	1419.5	Hex(5)HexNAc(3)	WURCS=2.0/4,8,7/[a2122h-1b_1-5_2*NCC/3=O][a1122h-1b_1-5][a1122h-1a_1-5][a2122h-1x_1-5_2*NCC/3=O]/1-1-2-3-4-3-3-3/a4-b1_b4-c1_c3-d1_c6-f1_d4-e1_f3-g1_f6-h1
G89319AW	1419.5	Hex(5)HexNAc(3)	WURCS=2.0/4,8,7/[a2122h-1b_1-5_2*NCC/3=O][a1122h-1b_1-5][a1122h-1a_1-5][a2122h-1x_1-5_2*NCC/3=O]/1-1-2-3-4-3-3-3/a4-b1_b4-c1_c3-d1_c6-f1_f3-g1_f6-h1_d?-e1
G37427PW	1419.5	Hex(5)HexNAc(3)	WURCS=2.0/4,8,7/[a2122h-1x_1-5_2*NCC/3=O][a2122h-1b_1-5_2*NCC/3=O][a1122h-1b_1-5][a1122h-1a_1-5]/1-2-3-4-1-4-4-4/a4-b1_b4-c1_c3-d1_c6-f1_d4-e1_f3-g1_f6-h1
G35916SR	1419.5	Hex(5)HexNAc(3)	WURCS=2.0/4,8,7/[a2122h-1x_1-5_2*NCC/3=O][a2122h-1b_1-5_2*NCC/3=O][a1122h-1b_1-5][a1122h-1a_1-5]/1-2-3-4-1-4-4-4/a4-b1_b4-c1_c3-d1_c6-f1_f3-g1_f6-h1_d?-e1
G57707WO	1419.5	Hex(5)HexNAc(3)	WURCS=2.0/4,8,7/[a2122h-1x_1-5_2*NCC/3=O][a2122h-1b_1-5_2*NCC/3=O][a1122h-1b_1-5][a1122h-1a_1-5]/1-2-3-4-2-4-4-4/a4-b1_b4-c1_c3-d1_c4-e1_c6-f1_f3-g1_f6-h1
G38297TU	1419.5	Hex(5)HexNAc(3)	WURCS=2.0/4,8,7/[a2122h-1x_1-5_2*NCC/3=O][a2122h-1b_1-5_2*NCC/3=O][a1122h-1b_1-5][a1122h-1a_1-5]/1-2-3-4-2-4-4-4/a4-b1_b4-c1_c3-d1_c6-f1_d2-e1_f3-g1_f6-h1
G96866DI	1419.5	Hex(5)HexNAc(3)	WURCS=2.0/4,8,7/[u2122h_2*NCC/3=O][a2122h-1b_1-5_2*NCC/3=O][a1122h-1b_1-5][a1122h-1a_1-5]/1-2-3-4-2-4-4-4/a4-b1_b4-c1_c3-d1_c4-e1_c6-f1_f3-g1_f6-h1
G78341DP	1419.5	Hex(5)HexNAc(3)	WURCS=2.0/4,8,7/[u2122h_2*NCC/3=O][a2122h-1b_1-5_2*NCC/3=O][a1122h-1b_1-5][a1122h-1a_1-5]/1-2-3-4-2-4-4-4/a4-b1_b4-c1_c3-d1_c6-f1_d2-e1_f3-g1_f6-h1
G85302QR	1419.5	Hex(5)HexNAc(3)	WURCS=2.0/5,8,7/[a2122h-1b_1-5_2*NCC/3=O][a1122h-1b_1-5][a1122h-1a_1-5][a1122h-1x_1-5][a2122h-1x_1-5_2*NCC/3=O]/1-1-2-3-4-4-3-5/a4-b1_b4-c1_c?-d1_c?-g1_d?-e1_d?-f1_g?-h1
G13592VY	1419.5	Hex(5)HexNAc(3)	WURCS=2.0/5,8,7/[a2122h-1b_1-5_2*NCC/3=O][a1122h-1b_1-5][a1122h-1a_1-5][a2112h-1b_1-5][a2112h-1a_1-5]/1-1-2-3-1-4-5-3/a4-b1_b4-c1_c3-d1_c6-h1_d2-e1_e4-f1_f3-g1
G31373ZL	1419.5	Hex(5)HexNAc(3)	WURCS=2.0/5,8,7/[a2122h-1b_1-5_2*NCC/3=O][a1122h-1b_1-5][a1122h-1a_1-5][a2112h-1b_1-5][a2112h-1a_1-5]/1-1-2-3-3-1-4-5/a4-b1_b4-c1_c3-d1_c6-e1_e2-f1_f4-g1_g3-h1
G97276BC	1419.5	Hex(5)HexNAc(3)	WURCS=2.0/5,8,7/[a2122h-1b_1-5_2*NCC/3=O][a1122h-1b_1-5][a1122h-1a_1-5][a2112h-1b_1-5][a2112h-1a_1-5]/1-1-2-3-3-1-4-5/a4-b1_b4-c1_c3-d1_c6-e1_f1-d2|e2}_f?-g1_g?-h1
G51688VK	1419.5	Hex(5)HexNAc(3)	WURCS=2.0/5,8,7/[a2122h-1x_1-5_2*NCC/3=O][a2122h-1b_1-5_2*NCC/3=O][a1122h-1b_1-5][a1122h-1a_1-5][a2112h-1b_1-5]/1-2-3-4-2-5-4-4/a4-b1_b4-c1_c3-d1_c6-g1_d2-e1_e4-f1_g2-h1
G47498FQ	1419.5	Hex(5)HexNAc(3)	WURCS=2.0/5,8,7/[a2122h-1x_1-5_2*NCC/3=O][a2122h-1b_1-5_2*NCC/3=O][a1122h-1b_1-5][a1122h-1a_1-5][a2112h-1b_1-5]/1-2-3-4-2-5-4-4/a4-b1_b4-c1_c3-d1_c6-g1_d2-e1_e4-f1_g3-h1
G35938WG	1419.5	Hex(5)HexNAc(3)	WURCS=2.0/5,8,7/[a2122h-1x_1-5_2*NCC/3=O][a2122h-1b_1-5_2*NCC/3=O][a1122h-1b_1-5][a1122h-1a_1-5][a2112h-1b_1-5]/1-2-3-4-2-5-4-4/a4-b1_b4-c1_d2-e1_e4-f1_g2-h1_c?-d1_c?-g1
G76504TU	1419.5	Hex(5)HexNAc(3)	WURCS=2.0/5,8,7/[a2122h-1x_1-5_2*NCC/3=O][a2122h-1b_1-5_2*NCC/3=O][a1122h-1b_1-5][a1122h-1a_1-5][a2112h-1b_1-5]/1-2-3-4-2-5-4-4/a4-b1_b4-c1_d2-e1_e4-f1_g3-h1_d1-c3|c6_g1-c3|c6
G74388OG	1419.5	Hex(5)HexNAc(3)	WURCS=2.0/5,8,7/[a2122h-1x_1-5_2*NCC/3=O][a2122h-1b_1-5_2*NCC/3=O][a1122h-1b_1-5][a1122h-1a_1-5][a2112h-1b_1-5]/1-2-3-4-2-5-4-5/a4-b1_b4-c1_c3-d1_c6-g1_d2-e1_d6-f1_g6-h1
G64098LT	1419.5	Hex(5)HexNAc(3)	WURCS=2.0/5,8,7/[a2122h-1x_1-5_2*NCC/3=O][a2122h-1b_1-5_2*NCC/3=O][a1122h-1b_1-5][a1122h-1a_1-5][a2112h-1b_1-5]/1-2-3-4-2-5-4-5/a4-b1_b4-c1_c3-d1_c6-g1_d2-e1_e4-f1_g6-h1
G48860TK	1419.5	Hex(5)HexNAc(3)	WURCS=2.0/5,8,7/[a2122h-1x_1-5_2*NCC/3=O][a2122h-1b_1-5_2*NCC/3=O][a1122h-1b_1-5][a1122h-1a_1-5][a2122h-1a_1-5_2*NCC/3=O]/1-2-3-4-5-4-4-4/a4-b1_b4-c1_c3-d1_c6-f1_d2-e1_f3-g1_f6-h1
G17226QK	1419.5	Hex(5)HexNAc(3)	WURCS=2.0/5,8,7/[u2122h_2*NCC/3=O][a2122h-1b_1-5_2*NCC/3=O][a1122h-1b_1-5][a1122h-1a_1-5][a2112h-1b_1-5]/1-2-3-4-2-5-4-4/a4-b1_b4-c1_c3-d1_c6-g1_d2-e1_e4-f1_g2-h1
G29271US	1419.5	Hex(5)HexNAc(3)	WURCS=2.0/5,8,7/[u2122h_2*NCC/3=O][a2122h-1b_1-5_2*NCC/3=O][a1122h-1b_1-5][a1122h-1a_1-5][a2112h-1b_1-5]/1-2-3-4-2-5-4-4/a4-b1_b4-c1_d2-e1_e4-f1_d1-c3|c6_g1-c3|c6_h1-g3|g6
G29407ZG	1419.5	Hex(5)HexNAc(3)	WURCS=2.0/5,8,7/[u2122h_2*NCC/3=O][a2122h-1b_1-5_2*NCC/3=O][a1122h-1b_1-5][a1122h-1a_1-5][a2112h-1b_1-5]/1-2-3-4-2-5-4-4/a4-b1_b4-c1_d2-e1_e4-f1_g3-h1_d1-c3|c6_g1-c3|c6
G24305IZ	1419.5	Hex(5)HexNAc(3)	WURCS=2.0/5,8,7/[u2122h_2*NCC/3=O][a2122h-1b_1-5_2*NCC/3=O][a1122h-1b_1-5][a1122h-1a_1-5][a2122h-1a_1-5_2*NCC/3=O]/1-2-3-4-5-4-4-4/a4-b1_b4-c1_c3-d1_c6-f1_d2-e1_f3-g1_f6-h1
G55143IM	1419.5	Hex(5)HexNAc(3)	WURCS=2.0/6,8,7/[a2122h-1b_1-5_2*NCC/3=O][a1122h-1b_1-5][a1122h-1a_1-5][a2122h-1x_1-5_2*NCC/3=O][a2112h-1x_1-5][a1122h-1x_1-5]/1-1-2-3-3-4-5-6/a4-b1_b4-c1_c3-d1_c6-e1_f?-g1_f1-a?|b?|c?|d?|e?}_h1-a?|b?|c?|d?|e?}
G06928XT	1419.5	Hex(5)HexNAc(3)	WURCS=2.0/6,8,7/[a2122h-1b_1-5_2*NCC/3=O][a1122h-1b_1-5][a1122h-1a_1-5][a2122h-1x_1-5_2*NCC/3=O][a2112h-1x_1-5][a1122h-1x_1-5]/1-1-2-3-4-5-3-6/a4-b1_b4-c1_c?-d1_c?-g1_d?-e1_e?-f1_g?-h1
G14889WU	1419.5	Hex(5)HexNAc(3)	WURCS=2.0/6,8,7/[a2122h-1b_1-5_2*NCC/3=O][a1122h-1b_1-5][a1122h-1a_1-5][a2122h-1x_1-5_2*NCC/3=O][a2112h-1x_1-5][a1122h-1x_1-5]/1-1-2-3-4-5-3-6/a4-b1_b4-c1_d1-c3|c6_g1-c3|c6_d?-e1_e?-f1_g?-h1
G92466QX	1419.5	Hex(5)HexNAc(3)	WURCS=2.0/6,8,7/[a2122h-1x_1-5_2*NCC/3=O][a2122h-1b_1-5_2*NCC/3=O][a1122h-1b_1-5][a1122h-1a_1-5][a2112h-1x_1-5][a1122h-1x_1-5]/1-2-3-4-1-5-4-6/a4-b1_b4-c1_c?-d1_c?-g1_d?-e1_e?-f1_g?-h1
G12164BJ	1419.5	Hex(5)HexNAc(3)	WURCS=2.0/6,9,7+/[a2122h-1x_1-5_2*NCC/3=O][a2122h-1b_1-5_2*NCC/3=O][a1122h-1b_1-5][a1122h-1a_1-5][a2112h-1b_1-5][Aad21122h-2a_2-6_5*NCC/3=O]/1-2-3-4-2-5-4-4-6/a4-b1_b4-c1_c3-d1_c6-g1_d2-e1_e4-f1_g3-h1
G51490BW	1444.53	Hex(3)HexNAc(4)Fuc(1)	WURCS=2.0/4,8,7/[a2122h-1b_1-5_2*NCC/3=O][a1122h-1b_1-5][a1122h-1a_1-5][a1221m-1a_1-5]/1-1-2-3-1-1-3-4/a4-b1_a6-h1_b4-c1_c3-d1_c4-f1_c6-g1_d2-e1
G26182BM	1444.53	Hex(3)HexNAc(4)Fuc(1)	WURCS=2.0/4,8,7/[a2122h-1b_1-5_2*NCC/3=O][a1122h-1b_1-5][a1122h-1a_1-5][a1221m-1a_1-5]/1-1-2-3-1-1-3-4/a4-b1_a6-h1_b4-c1_c3-d1_c6-g1_d2-e1_d4-f1
G82680EC	1444.53	Hex(3)HexNAc(4)Fuc(1)	WURCS=2.0/4,8,7/[a2122h-1b_1-5_2*NCC/3=O][a1122h-1b_1-5][a1122h-1a_1-5][a1221m-1a_1-5]/1-1-2-3-1-3-1-4/a4-b1_a6-h1_b4-c1_c3-d1_c4-e1_c6-f1_f2-g1
G80858MF	1444.53	Hex(3)HexNAc(4)Fuc(1)	WURCS=2.0/4,8,7/[a2122h-1b_1-5_2*NCC/3=O][a1122h-1b_1-5][a1122h-1a_1-5][a1221m-1a_1-5]/1-1-2-3-1-3-1-4/a4-b1_a6-h1_b4-c1_c3-d1_c6-f1_d2-e1_f2-g1
G31604HF	1444.53	Hex(3)HexNAc(4)Fuc(1)	WURCS=2.0/4,8,7/[a2122h-1b_1-5_2*NCC/3=O][a1122h-1b_1-5][a1122h-1a_1-5][a1221m-1a_1-5]/1-1-2-3-1-3-1-4/a4-b1_a6-h1_b4-c1_c3-d1_c6-f1_d2-e1_f6-g1
G40579SX	1444.53	Hex(3)HexNAc(4)Fuc(1)	WURCS=2.0/4,8,7/[a2122h-1b_1-5_2*NCC/3=O][a1122h-1b_1-5][a1122h-1a_1-5][a1221m-1a_1-5]/1-1-2-3-1-3-1-4/a4-b1_a6-h1_b4-c1_c3-d1_c6-f1_d4-e1_f2-g1
G46123YD	1444.53	Hex(3)HexNAc(4)Fuc(1)	WURCS=2.0/4,8,7/[a2122h-1b_1-5_2*NCC/3=O][a1122h-1b_1-5][a1122h-1a_1-5][a1221m-1a_1-5]/1-1-2-3-1-3-1-4/a4-b1_a6-h1_b4-c1_c3-d1_c6-f1_d4-e1_f4-g1
G08456TO	1444.53	Hex(3)HexNAc(4)Fuc(1)	WURCS=2.0/4,8,7/[a2122h-1b_1-5_2*NCC/3=O][a1122h-1b_1-5][a1122h-1a_1-5][a1221m-1a_1-5]/1-1-2-3-1-3-1-4/a4-b1_a6-h1_b4-c1_c3-d1_c6-f1_d4-e1_f6-g1
G17336WC	1444.53	Hex(3)HexNAc(4)Fuc(1)	WURCS=2.0/4,8,7/[a2122h-1b_1-5_2*NCC/3=O][a1122h-1b_1-5][a1122h-1a_1-5][a1221m-1a_1-5]/1-1-2-3-1-3-1-4/a4-b1_a6-h1_b4-c1_c3-d1_c6-f1_d?-e1_f?-g1
G89561DW	1444.53	Hex(3)HexNAc(4)Fuc(1)	WURCS=2.0/4,8,7/[a2122h-1b_1-5_2*NCC/3=O][a1122h-1b_1-5][a1122h-1a_1-5][a1221m-1a_1-5]/1-1-2-3-1-3-1-4/a4-b1_b4-c1_c3-d1_c6-f1_d2-e1_f2-g1_g6-h1
G07674LF	1444.53	Hex(3)HexNAc(4)Fuc(1)	WURCS=2.0/4,8,7/[a2122h-1b_1-5_2*NCC/3=O][a1122h-1b_1-5][a1122h-1a_1-5][a1221m-1a_1-5]/1-1-2-3-3-1-1-4/a4-b1_a6-h1_b4-c1_c3-d1_c6-e1_e2-f1_e6-g1
G59451NL	1444.53	Hex(3)HexNAc(4)Fuc(1)	WURCS=2.0/4,8,7/[a2122h-1b_1-5_2*NCC/3=O][a1122h-1b_1-5][a1122h-1a_1-5][a1221m-1b_1-5]/1-1-2-3-1-3-1-4/a4-b1_a6-h1_b4-c1_c3-d1_c6-f1_d2-e1_f2-g1
G65962DP	1444.53	Hex(3)HexNAc(4)Fuc(1)	WURCS=2.0/4,8,7/[a2122h-1b_1-5_2*NCC/3=O][a1122h-1b_1-5][a1122h-1a_1-5][a1221m-1x_1-5]/1-1-2-3-1-3-1-4/a4-b1_a6-h1_b4-c1_c3-d1_c6-f1_d2-e1_f2-g1
G67167QM	1444.53	Hex(3)HexNAc(4)Fuc(1)	WURCS=2.0/4,8,7/[a2122h-1b_1-5_2*NCC/3=O][a1122h-1b_1-5][a1122h-1a_1-5][a2112m-1a_1-5]/1-1-2-3-1-1-3-4/a4-b1_a6-h1_b4-c1_c3-d1_c4-f1_c6-g1_d2-e1
G65500VO	1444.53	Hex(3)HexNAc(4)Fuc(1)	WURCS=2.0/4,8,7/[a2122h-1b_1-5_2*NCC/3=O][a1122h-1b_1-5][a1122h-1a_1-5][a2112m-1a_1-5]/1-1-2-3-1-1-3-4/a4-b1_a6-h1_b4-c1_c3-d1_c6-g1_d2-e1_d4-f1
G69812OF	1444.53	Hex(3)HexNAc(4)Fuc(1)	WURCS=2.0/4,8,7/[a2122h-1b_1-5_2*NCC/3=O][a1122h-1b_1-5][a1122h-1a_1-5][a2112m-1a_1-5]/1-1-2-3-1-3-1-4/a4-b1_a6-h1_b4-c1_c3-d1_c6-f1_d2-e1_f2-g1
G99997WS	1444.53	Hex(3)HexNAc(4)Fuc(1)	WURCS=2.0/4,8,7/[a2122h-1b_1-5_2*NCC/3=O][a1122h-1b_1-5][a1122h-1a_1-5][a2112m-1a_1-5]/1-1-2-3-1-3-1-4/a4-b1_a6-h1_b4-c1_c3-d1_c6-f1_d2-e1_f6-g1
G63720BV	1444.53	Hex(3)HexNAc(4)Fuc(1)	WURCS=2.0/4,8,7/[a2122h-1b_1-5_2*NCC/3=O][a1122h-1b_1-5][a1122h-1a_1-5][a2112m-1a_1-5]/1-1-2-3-1-3-1-4/a4-b1_a6-h1_b4-c1_c3-d1_c6-f1_d4-e1_f2-g1
G93211HX	1444.53	Hex(3)HexNAc(4)Fuc(1)	WURCS=2.0/4,8,7/[a2122h-1b_1-5_2*NCC/3=O][a1122h-1b_1-5][a1122h-1a_1-5][a2112m-1a_1-5]/1-1-2-3-1-3-1-4/a4-b1_a6-h1_b4-c1_c3-d1_c6-f1_d4-e1_f6-g1
G01424EN	1444.53	Hex(3)HexNAc(4)Fuc(1)	WURCS=2.0/4,8,7/[a2122h-1b_1-5_2*NCC/3=O][a1122h-1b_1-5][a1122h-1a_1-5][a2112m-1a_1-5]/1-1-2-3-3-1-1-4/a4-b1_a6-h1_b4-c1_c3-d1_c6-e1_e2-f1_e6-g1
G64669AQ	1444.53	Hex(3)HexNAc(4)Fuc(1)	WURCS=2.0/4,8,7/[a2122h-1b_1-5_2*NCC/3=O][a1221m-1a_1-5][a1122h-1b_1-5][a1122h-1a_1-5]/1-2-1-3-4-1-4-1/a3-b1_a4-c1_c4-d1_d3-e1_d6-g1_e2-f1_g2-h1
G11329LI	1444.53	Hex(3)HexNAc(4)Fuc(1)	WURCS=2.0/4,8,7/[a2122h-1b_1-5_2*NCC/3=O][a1221m-1a_1-5][a1122h-1b_1-5][a1122h-1a_1-5]/1-2-1-3-4-1-4-1/a3-b1_a4-c1_c4-d1_d3-e1_d6-g1_e?-f1_g?-h1
G20751GZ	1444.53	Hex(3)HexNAc(4)Fuc(1)	WURCS=2.0/4,8,7/[a2122h-1b_1-5_2*NCC/3=O][a1221m-1x_1-5][a1122h-1b_1-5][a1122h-1a_1-5]/1-2-1-3-4-1-4-1/a4-c1_c4-d1_d3-e1_d6-g1_e2-f1_g2-h1_a?-b1
G80652ZF	1444.53	Hex(3)HexNAc(4)Fuc(1)	WURCS=2.0/4,8,7/[a2122h-1b_1-5_2*NCC/3=O][a2112m-1a_1-5][a1122h-1b_1-5][a1122h-1a_1-5]/1-2-1-3-4-1-4-1/a3-b1_a4-c1_c4-d1_d3-e1_d6-g1_e2-f1_g2-h1
G37476QB	1444.53	Hex(3)HexNAc(4)Fuc(1)	WURCS=2.0/5,8,7/[a2122h-1b_1-5_2*NCC/3=O][a1122h-1b_1-5][a1122h-1a_1-5][a1221m-1a_1-5][a2112h-1b_1-5_2*NCC/3=O]/1-1-2-3-1-4-5-3/a4-b1_b4-c1_c3-d1_c6-h1_d2-e1_e3-f1_e4-g1
G42604PC	1444.53	Hex(3)HexNAc(4)Fuc(1)	WURCS=2.0/5,8,7/[a2122h-1b_1-5_2*NCC/3=O][a1122h-1b_1-5][a1122h-1a_1-5][a1221m-1a_1-5][axxxxh-1b_1-5_2*NCC/3=O]/1-1-2-3-1-3-4-5/a4-b1_a6-g1_b4-c1_c3-d1_c6-f1_d2-e1_h1-a?|b?|c?|d?|e?|f?|g?}
G41440AQ	1444.53	Hex(3)HexNAc(4)Fuc(1)	WURCS=2.0/5,8,7/[a2122h-1b_1-5_2*NCC/3=O][a1122h-1b_1-5][a1122h-1a_1-5][a1221m-1a_1-5][axxxxh-1x_1-5_2*NCC/3=O]/1-1-2-3-3-4-5-5/a4-b1_a6-f1_b4-c1_c3-d1_c6-e1_g?-a?|b?|c?|d?|e?|f?}_h?-a?|b?|c?|d?|e?|f?}
G53492UE	1444.53	Hex(3)HexNAc(4)Fuc(1)	WURCS=2.0/5,8,7/[a2122h-1b_1-5_2*NCC/3=O][a1122h-1b_1-5][a1122h-1a_1-5][a1221m-1x_1-5][a2122h-1x_1-5_2*NCC/3=O]/1-1-2-3-3-4-5-5/a4-b1_a6-f1_b4-c1_c3-d1_c6-e1_g?-a?|b?|c?|d?|e?|f?}_h?-a?|b?|c?|d?|e?|f?}
G20956ZK	1444.53	Hex(3)HexNAc(4)Fuc(1)	WURCS=2.0/5,8,7/[a2122h-1b_1-5_2*NCC/3=O][a1122h-1b_1-5][a1122h-1a_1-5][a2112h-1b_1-5_2*NCC/3=O][a1221m-1a_1-5]/1-1-2-3-1-4-3-5/a4-b1_a6-h1_b4-c1_c3-d1_c6-g1_d2-e1_e4-f1
G64324VB	1444.53	Hex(3)HexNAc(4)Fuc(1)	WURCS=2.0/5,8,7/[a2122h-1b_1-5_2*NCC/3=O][a1122h-1b_1-5][a1122h-1a_1-5][a2112h-1b_1-5_2*NCC/3=O][a2112m-1a_1-5]/1-1-2-3-1-4-3-5/a4-b1_a6-h1_b4-c1_c3-d1_c6-g1_d2-e1_e4-f1
G56903ZB	1444.53	Hex(3)HexNAc(4)Fuc(1)	WURCS=2.0/5,8,7/[a2122h-1b_1-5_2*NCC/3=O][a1122h-1b_1-5][a1122h-1a_1-5][a2122h-1x_1-5_2*NCC/3=O][a1221m-1a_1-5]/1-1-2-3-4-3-4-5/a4-b1_a6-h1_b4-c1_c3-d1_c6-f1_d?-e1_f?-g1
G10374FO	1444.53	Hex(3)HexNAc(4)Fuc(1)	WURCS=2.0/5,8,7/[a2122h-1b_1-5_2*NCC/3=O][a1221m-1a_1-5][a1122h-1b_1-5][a1122h-1a_1-5][a2122h-1x_1-5_2*NCC/3=O]/1-2-1-3-4-5-4-5/a4-c1_c4-d1_d3-e1_d6-g1_a?-b1_e?-f1_g?-h1
G83355KE	1444.53	Hex(3)HexNAc(4)Fuc(1)	WURCS=2.0/5,8,7/[a2122h-1b_1-5_2*NCC/3=O][a1221m-1x_1-5][a1122h-1b_1-5][a1122h-1a_1-5][a2122h-1x_1-5_2*NCC/3=O]/1-2-1-3-4-5-4-5/a4-c1_c4-d1_d3-e1_d6-g1_a?-b1_e?-f1_g?-h1
G78525CL	1444.53	Hex(3)HexNAc(4)Fuc(1)	WURCS=2.0/5,8,7/[a2122h-1x_1-5_2*NCC/3=O][a1221m-1a_1-5][a2122h-1b_1-5_2*NCC/3=O][a1122h-1b_1-5][a1122h-1a_1-5]/1-2-3-4-5-1-5-1/a4-c1_c4-d1_d3-e1_d6-g1_a?-b1_e?-f1_g?-h1
G53190JD	1444.53	Hex(3)HexNAc(4)Fuc(1)	WURCS=2.0/5,8,7/[a2122h-1x_1-5_2*NCC/3=O][a1221m-1a_1-5][a2122h-1b_1-5_2*NCC/3=O][a1122h-1b_1-5][a1122h-1a_1-5]/1-2-3-4-5-3-5-3/a3-b1_a4-c1_c4-d1_d3-e1_d6-g1_e2-f1_g2-h1
G03913NS	1444.53	Hex(3)HexNAc(4)Fuc(1)	WURCS=2.0/5,8,7/[a2122h-1x_1-5_2*NCC/3=O][a1221m-1a_1-5][a2122h-1b_1-5_2*NCC/3=O][a1122h-1b_1-5][a1122h-1a_1-5]/1-2-3-4-5-3-5-3/a3-b1_a4-c1_c4-d1_d3-e1_d6-g1_e?-f1_g?-h1
G75737EH	1444.53	Hex(3)HexNAc(4)Fuc(1)	WURCS=2.0/5,8,7/[a2122h-1x_1-5_2*NCC/3=O][a1221m-1a_1-5][a2122h-1b_1-5_2*NCC/3=O][a1122h-1b_1-5][a1122h-1a_1-5]/1-2-3-4-5-3-5-3/a4-c1_c4-d1_d3-e1_d6-g1_e2-f1_g3-h1_a?-b1
G64541LV	1444.53	Hex(3)HexNAc(4)Fuc(1)	WURCS=2.0/5,8,7/[a2122h-1x_1-5_2*NCC/3=O][a1221m-1x_1-5][a2122h-1b_1-5_2*NCC/3=O][a1122h-1b_1-5][a1122h-1a_1-5]/1-2-3-4-5-1-5-1/a4-c1_c4-d1_d3-e1_d6-g1_a?-b1_e?-f1_g?-h1
G56321MP	1444.53	Hex(3)HexNAc(4)Fuc(1)	WURCS=2.0/5,8,7/[a2122h-1x_1-5_2*NCC/3=O][a1221m-1x_1-5][a2122h-1b_1-5_2*NCC/3=O][a1122h-1b_1-5][a1122h-1a_1-5]/1-2-3-4-5-3-5-3/a4-c1_c4-d1_d3-e1_d6-g1_e2-f1_g2-h1_a?-b1
G58886BN	1444.53	Hex(3)HexNAc(4)Fuc(1)	WURCS=2.0/5,8,7/[a2122h-1x_1-5_2*NCC/3=O][a2122h-1b_1-5_2*NCC/3=O][a1122h-1b_1-5][a1122h-1a_1-5][a1221m-1a_1-5]/1-2-3-4-1-4-1-5/a4-b1_a6-h1_b4-c1_c3-d1_c6-f1_d?-e1_f?-g1
G14809NR	1444.53	Hex(3)HexNAc(4)Fuc(1)	WURCS=2.0/5,8,7/[a2122h-1x_1-5_2*NCC/3=O][a2122h-1b_1-5_2*NCC/3=O][a1122h-1b_1-5][a1122h-1a_1-5][a1221m-1a_1-5]/1-2-3-4-2-2-4-5/a4-b1_a6-h1_b4-c1_c3-d1_c4-f1_c6-g1_d2-e1
G70642RS	1444.53	Hex(3)HexNAc(4)Fuc(1)	WURCS=2.0/5,8,7/[a2122h-1x_1-5_2*NCC/3=O][a2122h-1b_1-5_2*NCC/3=O][a1122h-1b_1-5][a1122h-1a_1-5][a1221m-1a_1-5]/1-2-3-4-2-2-4-5/a4-b1_a6-h1_b4-c1_c3-d1_c6-g1_d2-e1_d4-f1
G87777GG	1444.53	Hex(3)HexNAc(4)Fuc(1)	WURCS=2.0/5,8,7/[a2122h-1x_1-5_2*NCC/3=O][a2122h-1b_1-5_2*NCC/3=O][a1122h-1b_1-5][a1122h-1a_1-5][a1221m-1a_1-5]/1-2-3-4-2-4-2-5/a4-b1_a6-h1_b4-c1_c3-d1_c4-e1_c6-f1_f2-g1
G65984FE	1444.53	Hex(3)HexNAc(4)Fuc(1)	WURCS=2.0/5,8,7/[a2122h-1x_1-5_2*NCC/3=O][a2122h-1b_1-5_2*NCC/3=O][a1122h-1b_1-5][a1122h-1a_1-5][a1221m-1a_1-5]/1-2-3-4-2-4-2-5/a4-b1_a6-h1_b4-c1_c3-d1_c6-f1_d2-e1_f2-g1
G65825CX	1444.53	Hex(3)HexNAc(4)Fuc(1)	WURCS=2.0/5,8,7/[a2122h-1x_1-5_2*NCC/3=O][a2122h-1b_1-5_2*NCC/3=O][a1122h-1b_1-5][a1122h-1a_1-5][a1221m-1a_1-5]/1-2-3-4-2-4-2-5/a4-b1_a6-h1_b4-c1_c3-d1_c6-f1_d2-e1_f6-g1
G76705RJ	1444.53	Hex(3)HexNAc(4)Fuc(1)	WURCS=2.0/5,8,7/[a2122h-1x_1-5_2*NCC/3=O][a2122h-1b_1-5_2*NCC/3=O][a1122h-1b_1-5][a1122h-1a_1-5][a1221m-1a_1-5]/1-2-3-4-2-4-2-5/a4-b1_a6-h1_b4-c1_c3-d1_c6-f1_d4-e1_f2-g1
G45250VC	1444.53	Hex(3)HexNAc(4)Fuc(1)	WURCS=2.0/5,8,7/[a2122h-1x_1-5_2*NCC/3=O][a2122h-1b_1-5_2*NCC/3=O][a1122h-1b_1-5][a1122h-1a_1-5][a1221m-1a_1-5]/1-2-3-4-2-4-2-5/a4-b1_a6-h1_b4-c1_c3-d1_c6-f1_d4-e1_f4-g1
G59869XG	1444.53	Hex(3)HexNAc(4)Fuc(1)	WURCS=2.0/5,8,7/[a2122h-1x_1-5_2*NCC/3=O][a2122h-1b_1-5_2*NCC/3=O][a1122h-1b_1-5][a1122h-1a_1-5][a1221m-1a_1-5]/1-2-3-4-2-4-2-5/a4-b1_a6-h1_b4-c1_c3-d1_c6-f1_d4-e1_f6-g1
G76085KR	1444.53	Hex(3)HexNAc(4)Fuc(1)	WURCS=2.0/5,8,7/[a2122h-1x_1-5_2*NCC/3=O][a2122h-1b_1-5_2*NCC/3=O][a1122h-1b_1-5][a1122h-1a_1-5][a1221m-1a_1-5]/1-2-3-4-2-4-2-5/a4-b1_a6-h1_b4-c1_c3-d1_c6-f1_d?-e1_f?-g1
G27692UI	1444.53	Hex(3)HexNAc(4)Fuc(1)	WURCS=2.0/5,8,7/[a2122h-1x_1-5_2*NCC/3=O][a2122h-1b_1-5_2*NCC/3=O][a1122h-1b_1-5][a1122h-1a_1-5][a1221m-1a_1-5]/1-2-3-4-4-2-2-5/a4-b1_a6-h1_b4-c1_c3-d1_c6-e1_e2-f1_e6-g1
G49993RR	1444.53	Hex(3)HexNAc(4)Fuc(1)	WURCS=2.0/5,8,7/[a2122h-1x_1-5_2*NCC/3=O][a2122h-1b_1-5_2*NCC/3=O][a1122h-1b_1-5][a1122h-1a_1-5][a1221m-1x_1-5]/1-2-3-4-2-4-2-5/a4-b1_a6-h1_b4-c1_c3-d1_c6-f1_d2-e1_f2-g1
G38618HZ	1444.53	Hex(3)HexNAc(4)Fuc(1)	WURCS=2.0/5,8,7/[a2122h-1x_1-5_2*NCC/3=O][a2122h-1b_1-5_2*NCC/3=O][a1122h-1b_1-5][a1122h-1a_1-5][a1221m-1x_1-5]/1-2-3-4-4-5-1-1/a4-b1_a6-f1_b4-c1_c3-d1_c6-e1_g?-a?|b?|c?|d?|e?|f?}_h?-a?|b?|c?|d?|e?|f?}
G23117SI	1444.53	Hex(3)HexNAc(4)Fuc(1)	WURCS=2.0/5,8,7/[a2122h-1x_1-5_2*NCC/3=O][a2122h-1b_1-5_2*NCC/3=O][a1122h-1b_1-5][a1122h-1a_1-5][a2112m-1a_1-5]/1-2-3-4-2-4-2-5/a4-b1_a6-h1_b4-c1_c3-d1_c6-f1_d2-e1_f2-g1
G00900AZ	1444.53	Hex(3)HexNAc(4)Fuc(1)	WURCS=2.0/5,8,7/[u2122h_2*NCC/3=O][a1221m-1a_1-5][a2122h-1b_1-5_2*NCC/3=O][a1122h-1b_1-5][a1122h-1a_1-5]/1-2-3-4-5-3-5-3/a3-b1_a4-c1_c4-d1_d3-e1_d6-g1_e2-f1_g2-h1
G22330AF	1444.53	Hex(3)HexNAc(4)Fuc(1)	WURCS=2.0/5,8,7/[u2122h_2*NCC/3=O][a2122h-1b_1-5_2*NCC/3=O][a1122h-1b_1-5][a1122h-1a_1-5][a1221m-1a_1-5]/1-2-3-4-2-2-4-5/a4-b1_a6-h1_b4-c1_c3-d1_c4-f1_c6-g1_d2-e1
G27461ST	1444.53	Hex(3)HexNAc(4)Fuc(1)	WURCS=2.0/5,8,7/[u2122h_2*NCC/3=O][a2122h-1b_1-5_2*NCC/3=O][a1122h-1b_1-5][a1122h-1a_1-5][a1221m-1a_1-5]/1-2-3-4-2-4-2-5/a4-b1_a6-h1_b4-c1_c3-d1_c4-e1_c6-f1_f2-g1
G89637WE	1444.53	Hex(3)HexNAc(4)Fuc(1)	WURCS=2.0/5,8,7/[u2122h_2*NCC/3=O][a2122h-1b_1-5_2*NCC/3=O][a1122h-1b_1-5][a1122h-1a_1-5][a1221m-1a_1-5]/1-2-3-4-2-4-2-5/a4-b1_a6-h1_b4-c1_c3-d1_c6-f1_d2-e1_f2-g1
G48886SH	1444.53	Hex(3)HexNAc(4)Fuc(1)	WURCS=2.0/5,8,7/[u2122h_2*NCC/3=O][a2122h-1b_1-5_2*NCC/3=O][a1122h-1b_1-5][a1122h-1a_1-5][a1221m-1a_1-5]/1-2-3-4-4-2-2-5/a4-b1_a6-h1_b4-c1_c3-d1_c6-e1_e2-f1_e6-g1
G64114ZY	1444.53	Hex(3)HexNAc(4)Fuc(1)	WURCS=2.0/5,9,7+/[a2122h-1b_1-5_2*NCC/3=O][a1122h-1b_1-5][a1122h-1a_1-5][a1221m-1a_1-5][a2112h-1b_1-5_2*NCC/3=O]/1-1-2-3-1-3-1-4-5/a4-b1_a6-h1_b4-c1_c3-d1_c6-f1_d2-e1_f2-g1
G47405NT	1444.53	Hex(3)HexNAc(4)Fuc(1)	WURCS=2.0/5,9,7+/[a2122h-1x_1-5_2*NCC/3=O][a2122h-1b_1-5_2*NCC/3=O][a1122h-1b_1-5][a1122h-1a_1-5][a1221m-1a_1-5]/1-2-3-4-2-4-2-5-2/a4-b1_a6-h1_b4-c1_c3-d1_c6-f1_d2-e1_f2-g1
G58541TH	1444.53	Hex(3)HexNAc(4)Fuc(1)	WURCS=2.0/5,9,7+/[a2122h-1x_1-5_2*NCC/3=O][a2122h-1b_1-5_2*NCC/3=O][a1122h-1b_1-5][a1122h-1a_1-5][a1221m-1x_1-5]/1-2-3-4-2-4-2-5-2/a4-b1_a6-h1_b4-c1_c3-d1_c6-f1_d2-e1_f2-g1
G16258LE	1444.53	Hex(3)HexNAc(4)Fuc(1)	WURCS=2.0/6,10,7+/[a2122h-1b_1-5_2*NCC/3=O][a1122h-1b_1-5][a1122h-1a_1-5][a1221m-1a_1-5][a2112h-1b_1-5_2*NCC/3=O][a2112h-1b_1-5]/1-1-2-3-1-3-1-4-5-6/a4-b1_a6-h1_b4-c1_c3-d1_c6-f1_d2-e1_f2-g1
G34626WJ	1444.53	Hex(3)HexNAc(4)Fuc(1)	WURCS=2.0/6,11,8+/[a2122h-1b_1-5_2*NCC/3=O][a1122h-1b_1-5][a1122h-1a_1-5][a1221m-1a_1-5][a2112h-1b_1-5][a2112h-1b_1-5_2*NCC/3=O]/1-1-2-3-1-3-1-4-5-4-6/a4-b1_a6-h1_b4-c1_c3-d1_c6-f1_d2-e1_f2-g1_i2-j1
G68011BL	1444.53	Hex(3)HexNAc(4)Fuc(1)	WURCS=2.0/6,8,7/[a2122h-1b_1-5_2*NCC/3=O][a1221m-1x_1-5][a1122h-1b_1-5][a1122h-1a_1-5][a2122h-1x_1-5_2*NCC/3=O][a2112h-1x_1-5_2*NCC/3=O]/1-2-1-3-4-5-6-4/a4-c1_c4-d1_a?-b1_d?-e1_d?-h1_e?-f1_f?-g1
G87773EB	1444.53	Hex(3)HexNAc(4)Fuc(1)	WURCS=2.0/6,8,7/[a2122h-1x_1-5_2*NCC/3=O][a2122h-1b_1-5_2*NCC/3=O][a1122h-1b_1-5][a1122h-1a_1-5][a1221m-1a_1-5][a2112h-1b_1-5_2*NCC/3=O]/1-2-3-4-2-5-6-4/a4-b1_b4-c1_c3-d1_c6-h1_d2-e1_e3-f1_e4-g1
G22220FW	1444.53	Hex(3)HexNAc(4)Fuc(1)	WURCS=2.0/6,8,7/[a2122h-1x_1-5_2*NCC/3=O][a2122h-1b_1-5_2*NCC/3=O][a1122h-1b_1-5][a1122h-1a_1-5][a1221m-1a_1-5][axxxxh-1b_1-5_2*NCC/3=O]/1-2-3-4-2-4-5-6/a4-b1_a6-g1_b4-c1_c3-d1_c6-f1_d2-e1_h1-a?|b?|c?|d?|e?|f?|g?}
G61921TA	1444.53	Hex(3)HexNAc(4)Fuc(1)	WURCS=2.0/6,8,7/[a2122h-1x_1-5_2*NCC/3=O][a2122h-1b_1-5_2*NCC/3=O][a1122h-1b_1-5][a1122h-1a_1-5][a1221m-1a_1-5][axxxxh-1b_1-?_2*NCC/3=O]/1-2-3-4-2-4-5-6/a4-b1_a6-g1_b4-c1_c3-d1_c6-f1_d2-e1_h1-a?|b?|c?|d?|e?|f?|g?}
G28493JL	1444.53	Hex(3)HexNAc(4)Fuc(1)	WURCS=2.0/6,8,7/[a2122h-1x_1-5_2*NCC/3=O][a2122h-1b_1-5_2*NCC/3=O][a1122h-1b_1-5][a1122h-1a_1-5][a1221m-1a_1-5][axxxxh-1x_1-5_2*NCC/3=O]/1-2-3-4-4-5-6-6/a4-b1_a6-f1_b4-c1_c3-d1_c6-e1_g?-a?|b?|c?|d?|e?|f?}_h?-a?|b?|c?|d?|e?|f?}
G45953IA	1444.53	Hex(3)HexNAc(4)Fuc(1)	WURCS=2.0/6,8,7/[a2122h-1x_1-5_2*NCC/3=O][a2122h-1b_1-5_2*NCC/3=O][a1122h-1b_1-5][a1122h-1a_1-5][a1221m-1a_1-5][axxxxh-1x_1-?_2*NCC/3=O]/1-2-3-4-4-5-6-6/a4-b1_a6-f1_b4-c1_c3-d1_c6-e1_g?-a?|b?|c?|d?|e?|f?}_h?-a?|b?|c?|d?|e?|f?}
G78342SP	1444.53	Hex(3)HexNAc(4)Fuc(1)	WURCS=2.0/6,8,7/[a2122h-1x_1-5_2*NCC/3=O][a2122h-1b_1-5_2*NCC/3=O][a1122h-1b_1-5][a1122h-1a_1-5][a2112h-1b_1-5_2*NCC/3=O][a1221m-1a_1-5]/1-2-3-4-2-5-4-6/a4-b1_a6-h1_b4-c1_c3-d1_c6-g1_d2-e1_e4-f1
G80019MD	1444.53	Hex(3)HexNAc(4)Fuc(1)	WURCS=2.0/6,8,7/[u2122h_2*NCC/3=O][a2122h-1b_1-5_2*NCC/3=O][a1122h-1b_1-5][a1122h-1a_1-5][a1221m-1a_1-5][a2112h-1b_1-5_2*NCC/3=O]/1-2-3-4-2-5-6-4/a4-b1_b4-c1_c3-d1_c6-h1_d2-e1_e3-f1_e4-g1
G06070KG	1444.53	Hex(3)HexNAc(4)Fuc(1)	WURCS=2.0/6,8,7/[u2122h_2*NCC/3=O][a2122h-1b_1-5_2*NCC/3=O][a1122h-1b_1-5][a1122h-1a_1-5][a2112h-1b_1-5_2*NCC/3=O][a1221m-1a_1-5]/1-2-3-4-2-5-4-6/a4-b1_a6-h1_b4-c1_c3-d1_c6-g1_d2-e1_e4-f1
G89107VR	1444.53	Hex(3)HexNAc(4)Fuc(1)	WURCS=2.0/6,9,7+/[a2122h-1x_1-5_2*NCC/3=O][a2122h-1b_1-5_2*NCC/3=O][a1122h-1b_1-5][a1122h-1a_1-5][a1221m-1a_1-5][a2112h-1b_1-5]/1-2-3-4-2-4-2-5-6/a4-b1_a6-h1_b4-c1_c3-d1_c6-f1_d2-e1_f2-g1
G18310JG	1444.53	Hex(3)HexNAc(4)Fuc(1)	WURCS=2.0/7,10,8+/[a2122h-1b_1-5_2*NCC/3=O][a1122h-1b_1-5][a1122h-1a_1-5][a2122h-1x_1-5_2*NCC/3=O][a1221m-1a_1-5][a2112h-1x_1-5][Aad21122h-2x_2-6_5*NCC/3=O]/1-1-2-3-4-3-4-5-6-7/a4-b1_a6-h1_b4-c1_c3-d1_c6-f1_d?-e1_f?-g1_i?-j2
G86569OA	1444.53	Hex(3)HexNAc(4)Fuc(1)	WURCS=2.0/7,10,8+/[a2122h-1x_1-5_2*NCC/3=O][a2122h-1b_1-5_2*NCC/3=O][a1122h-1b_1-5][a1122h-1a_1-5][a1221m-1a_1-5][a2112h-1b_1-5][Aad21122h-2a_2-6_5*NCC/3=O]/1-2-3-4-2-4-2-5-6-7/a4-b1_a6-h1_b4-c1_c3-d1_c6-f1_d2-e1_f2-g1_i3-j2
G13338YG	1444.53	Hex(3)HexNAc(4)Fuc(1)	WURCS=2.0/7,10,8+/[a2122h-1x_1-5_2*NCC/3=O][a2122h-1b_1-5_2*NCC/3=O][a1122h-1b_1-5][a1122h-1a_1-5][a1221m-1a_1-5][a2112h-1b_1-5][Aad21122h-2a_2-6_5*NCC/3=O]/1-2-3-4-2-4-2-5-6-7/a4-b1_a6-h1_b4-c1_c3-d1_c6-f1_d2-e1_f2-g1_j2-i3|i6
G97828WO	1444.53	Hex(3)HexNAc(4)Fuc(1)	WURCS=2.0/7,11,9+/[a2122h-1b_1-5_2*NCC/3=O][a1122h-1b_1-5][a1122h-1a_1-5][a2112m-1a_1-5][a2112h-1b_1-5][a2112h-1a_1-5][Aad21122h-2a_2-6_5*NCC/3=O]/1-1-2-3-1-3-1-4-5-6-7/a4-b1_a6-h1_b4-c1_c3-d1_c6-f1_d2-e1_f2-g1_i?-j1_j?-k2
G08545AR	1444.53	Hex(3)HexNAc(4)Fuc(1)	WURCS=2.0/7,12,9+/[a2122h-1b_1-5_2*NCC/3=O][a1122h-1b_1-5][a1122h-1a_1-5][a1221m-1a_1-5][a2112h-1b_1-5_2*NCC/3=O][Aad21122h-2a_2-6_5*NCC/3=O][a2112h-1b_1-5]/1-1-2-3-1-3-1-4-5-6-7-6/a4-b1_a6-h1_b4-c1_c3-d1_c6-f1_d2-e1_f2-g1_i?-j2_k?-l2
G57671LP	1460.53	Hex(4)HexNAc(4)	WURCS=2.0/3,8,7/[a2122h-1b_1-5_2*NCC/3=O][a1122h-1b_1-5][a1122h-1a_1-5]/1-1-2-3-1-1-3-3/a4-b1_b4-c1_c3-d1_c4-f1_c6-g1_d2-e1_g3-h1
G32977ZV	1460.53	Hex(4)HexNAc(4)	WURCS=2.0/3,8,7/[a2122h-1b_1-5_2*NCC/3=O][a1122h-1b_1-5][a1122h-1a_1-5]/1-1-2-3-1-1-3-3/a4-b1_b4-c1_c3-d1_c4-f1_c6-g1_d2-e1_g6-h1
G13753JW	1460.53	Hex(4)HexNAc(4)	WURCS=2.0/3,8,7/[a2122h-1b_1-5_2*NCC/3=O][a1122h-1b_1-5][a1122h-1a_1-5]/1-1-2-3-1-1-3-3/a4-b1_b4-c1_c3-d1_c4-f1_c6-g1_d2-e1_h1-d?|g?}
G97686QU	1460.53	Hex(4)HexNAc(4)	WURCS=2.0/3,8,7/[a2122h-1b_1-5_2*NCC/3=O][a1122h-1b_1-5][a1122h-1a_1-5]/1-1-2-3-1-1-3-3/a4-b1_b4-c1_c3-d1_c6-g1_d2-e1_d4-f1_g3-h1
G96726MO	1460.53	Hex(4)HexNAc(4)	WURCS=2.0/3,8,7/[a2122h-1b_1-5_2*NCC/3=O][a1122h-1b_1-5][a1122h-1a_1-5]/1-1-2-3-1-1-3-3/a4-b1_b4-c1_c3-d1_c6-g1_d2-e1_d4-f1_h1-g3|g6
G61330YQ	1460.53	Hex(4)HexNAc(4)	WURCS=2.0/4,8,7/[a2122h-1b_1-5_2*NCC/3=O][a1122h-1b_1-5][a1122h-1a_1-5][a2112h-1b_1-5]/1-1-2-3-1-1-3-4/a4-b1_b4-c1_c3-d1_c6-g1_d2-e1_d4-f1_h1-a4|b4|c4|d4|e4|f4|g4}
G09976WS	1460.53	Hex(4)HexNAc(4)	WURCS=2.0/4,8,7/[a2122h-1b_1-5_2*NCC/3=O][a1122h-1b_1-5][a1122h-1a_1-5][a2112h-1b_1-5]/1-1-2-3-1-1-4-3/a4-b1_b4-c1_c3-d1_c6-h1_d2-e1_d4-f1_f3-g1
G99829YW	1460.53	Hex(4)HexNAc(4)	WURCS=2.0/4,8,7/[a2122h-1b_1-5_2*NCC/3=O][a1122h-1b_1-5][a1122h-1a_1-5][a2112h-1b_1-5]/1-1-2-3-1-3-1-4/a4-b1_b4-c1_c3-d1_c4-e1_c6-f1_f2-g1_g4-h1
G89993FE	1460.53	Hex(4)HexNAc(4)	WURCS=2.0/4,8,7/[a2122h-1b_1-5_2*NCC/3=O][a1122h-1b_1-5][a1122h-1a_1-5][a2112h-1b_1-5]/1-1-2-3-1-3-1-4/a4-b1_b4-c1_c3-d1_c6-f1_d2-e1_f2-g1_g4-h1
G47843KQ	1460.53	Hex(4)HexNAc(4)	WURCS=2.0/4,8,7/[a2122h-1b_1-5_2*NCC/3=O][a1122h-1b_1-5][a1122h-1a_1-5][a2112h-1b_1-5]/1-1-2-3-1-3-1-4/a4-b1_b4-c1_c3-d1_c6-f1_d2-e1_f2-g1_g?-h1
G63640QH	1460.53	Hex(4)HexNAc(4)	WURCS=2.0/4,8,7/[a2122h-1b_1-5_2*NCC/3=O][a1122h-1b_1-5][a1122h-1a_1-5][a2112h-1b_1-5]/1-1-2-3-1-3-1-4/a4-b1_b4-c1_c3-d1_c6-f1_d2-e1_f2-g1_h1-a4|b4|c4|d4|e4|f4|g4}
G53151DR	1460.53	Hex(4)HexNAc(4)	WURCS=2.0/4,8,7/[a2122h-1b_1-5_2*NCC/3=O][a1122h-1b_1-5][a1122h-1a_1-5][a2112h-1b_1-5]/1-1-2-3-1-3-1-4/a4-b1_b4-c1_c3-d1_c6-f1_d2-e1_f2-g1_h1-e4|g4}
G21746MX	1460.53	Hex(4)HexNAc(4)	WURCS=2.0/4,8,7/[a2122h-1b_1-5_2*NCC/3=O][a1122h-1b_1-5][a1122h-1a_1-5][a2112h-1b_1-5]/1-1-2-3-1-3-1-4/a4-b1_b4-c1_c3-d1_c6-f1_d2-e1_f2-g1_h1-e?|g?}
G83006TR	1460.53	Hex(4)HexNAc(4)	WURCS=2.0/4,8,7/[a2122h-1b_1-5_2*NCC/3=O][a1122h-1b_1-5][a1122h-1a_1-5][a2112h-1b_1-5]/1-1-2-3-1-3-1-4/a4-b1_b4-c1_c3-d1_c6-f1_d4-e1_f2-g1_g4-h1
G11254FL	1460.53	Hex(4)HexNAc(4)	WURCS=2.0/4,8,7/[a2122h-1b_1-5_2*NCC/3=O][a1122h-1b_1-5][a1122h-1a_1-5][a2112h-1b_1-5]/1-1-2-3-1-3-1-4/a4-b1_b4-c1_c3-d1_c6-f1_f6-g1_h1-a4|b4|c4|d4|e4|f4|g4}_d?-e1
G43677TG	1460.53	Hex(4)HexNAc(4)	WURCS=2.0/4,8,7/[a2122h-1b_1-5_2*NCC/3=O][a1122h-1b_1-5][a1122h-1a_1-5][a2112h-1b_1-5]/1-1-2-3-1-4-1-3/a4-b1_b4-c1_c3-d1_c4-g1_c6-h1_d2-e1_e4-f1
G24420RT	1460.53	Hex(4)HexNAc(4)	WURCS=2.0/4,8,7/[a2122h-1b_1-5_2*NCC/3=O][a1122h-1b_1-5][a1122h-1a_1-5][a2112h-1b_1-5]/1-1-2-3-1-4-1-3/a4-b1_b4-c1_c3-d1_c6-h1_d2-e1_d4-g1_e4-f1
G79348ZY	1460.53	Hex(4)HexNAc(4)	WURCS=2.0/4,8,7/[a2122h-1b_1-5_2*NCC/3=O][a1122h-1b_1-5][a1122h-1a_1-5][a2112h-1b_1-5]/1-1-2-3-1-4-3-1/a4-b1_b4-c1_c3-d1_c6-g1_d2-e1_e3-f1_g2-h1
G66937TJ	1460.53	Hex(4)HexNAc(4)	WURCS=2.0/4,8,7/[a2122h-1b_1-5_2*NCC/3=O][a1122h-1b_1-5][a1122h-1a_1-5][a2112h-1b_1-5]/1-1-2-3-1-4-3-1/a4-b1_b4-c1_c3-d1_c6-g1_d2-e1_e4-f1_g2-h1
G96396MI	1460.53	Hex(4)HexNAc(4)	WURCS=2.0/4,8,7/[a2122h-1b_1-5_2*NCC/3=O][a1122h-1b_1-5][a1122h-1a_1-5][a2112h-1b_1-5]/1-1-2-3-1-4-3-1/a4-b1_b4-c1_c3-d1_c6-g1_d2-e1_g2-h1_e?-f1
G24987DS	1460.53	Hex(4)HexNAc(4)	WURCS=2.0/4,8,7/[a2122h-1b_1-5_2*NCC/3=O][a1122h-1b_1-5][a1122h-1a_1-5][a2112h-1b_1-5]/1-1-2-3-1-4-3-1/a4-b1_b4-c1_c3-d1_c6-g1_d4-e1_e3-f1_g2-h1
G81397LO	1460.53	Hex(4)HexNAc(4)	WURCS=2.0/4,8,7/[a2122h-1b_1-5_2*NCC/3=O][a1122h-1b_1-5][a1122h-1a_1-5][a2112h-1b_1-5]/1-1-2-3-1-4-3-1/a4-b1_b4-c1_c3-d1_c6-g1_d4-e1_e4-f1_g2-h1
G95776JG	1460.53	Hex(4)HexNAc(4)	WURCS=2.0/4,8,7/[a2122h-1b_1-5_2*NCC/3=O][a1122h-1b_1-5][a1122h-1a_1-5][a2112h-1b_1-5]/1-1-2-3-1-4-3-1/a4-b1_b4-c1_c?-d1_c?-g1_d?-e1_e?-f1_g?-h1
G52064IJ	1460.53	Hex(4)HexNAc(4)	WURCS=2.0/4,8,7/[a2122h-1b_1-5_2*NCC/3=O][a1122h-1b_1-5][a1122h-1a_1-5][a2112h-1b_1-5]/1-1-2-3-1-4-3-1/a4-b1_b4-c1_d2-e1_e4-f1_g2-h1_c?-d1_c?-g1
G29188SG	1460.53	Hex(4)HexNAc(4)	WURCS=2.0/4,8,7/[a2122h-1b_1-5_2*NCC/3=O][a1122h-1b_1-5][a1122h-1a_1-5][a2112h-1b_1-5]/1-1-2-3-1-4-3-1/a4-b1_b4-c1_d2-e1_e4-f1_g2-h1_d1-c3|c6_g1-c3|c6
G20779SK	1460.53	Hex(4)HexNAc(4)	WURCS=2.0/4,8,7/[a2122h-1b_1-5_2*NCC/3=O][a1122h-1b_1-5][a1122h-1a_1-5][a2112h-1b_1-5]/1-1-2-3-1-4-3-1/a4-b1_b4-c1_g2-h1_c?-d1_c?-g1_d?-e1_e?-f1
G25381UC	1460.53	Hex(4)HexNAc(4)	WURCS=2.0/4,8,7/[a2122h-1b_1-5_2*NCC/3=O][a1122h-1b_1-5][a1122h-1a_1-5][a2112h-1b_1-5]/1-1-2-3-3-1-1-4/a4-b1_b4-c1_c3-d1_c6-e1_e2-f1_e6-g1_h1-a4|b4|c4|d4|e4|f4|g4}
G88435TS	1460.53	Hex(4)HexNAc(4)	WURCS=2.0/4,8,7/[a2122h-1b_1-5_2*NCC/3=O][a1122h-1b_1-5][a1122h-1a_1-5][a2112h-1b_1-5]/1-1-2-3-3-1-4-1/a4-b1_b4-c1_c3-d1_c6-e1_e2-f1_e6-h1_f4-g1
G59231NT	1460.53	Hex(4)HexNAc(4)	WURCS=2.0/4,8,7/[a2122h-1b_1-5_2*NCC/3=O][a1122h-1b_1-5][a1122h-1a_1-5][a2112h-1b_1-5_2*NCC/3=O]/1-1-2-3-1-4-3-3/a4-b1_b4-c1_c3-d1_c6-g1_d2-e1_e4-f1_g3-h1
G26939ZY	1460.53	Hex(4)HexNAc(4)	WURCS=2.0/4,8,7/[a2122h-1b_1-5_2*NCC/3=O][a1122h-1b_1-5][a1122h-1a_1-5][a2122h-1b_1-5]/1-1-2-3-1-4-3-1/a4-b1_b4-c1_c3-d1_c6-g1_d2-e1_e4-f1_g2-h1
G57626SM	1460.53	Hex(4)HexNAc(4)	WURCS=2.0/4,8,7/[a2122h-1x_1-5_2*NCC/3=O][a2122h-1b_1-5_2*NCC/3=O][a1122h-1b_1-5][a1122h-1a_1-5]/1-2-3-4-2-2-4-4/a4-b1_b4-c1_c3-d1_c4-f1_c6-g1_d2-e1_g3-h1
G85530IT	1460.53	Hex(4)HexNAc(4)	WURCS=2.0/4,8,7/[a2122h-1x_1-5_2*NCC/3=O][a2122h-1b_1-5_2*NCC/3=O][a1122h-1b_1-5][a1122h-1a_1-5]/1-2-3-4-2-2-4-4/a4-b1_b4-c1_c3-d1_c4-f1_c6-g1_d2-e1_g6-h1
G00468KU	1460.53	Hex(4)HexNAc(4)	WURCS=2.0/4,8,7/[a2122h-1x_1-5_2*NCC/3=O][a2122h-1b_1-5_2*NCC/3=O][a1122h-1b_1-5][a1122h-1a_1-5]/1-2-3-4-2-2-4-4/a4-b1_b4-c1_c3-d1_c4-f1_c6-g1_d2-e1_g?-h1
G54961LP	1460.53	Hex(4)HexNAc(4)	WURCS=2.0/4,8,7/[a2122h-1x_1-5_2*NCC/3=O][a2122h-1b_1-5_2*NCC/3=O][a1122h-1b_1-5][a1122h-1a_1-5]/1-2-3-4-2-2-4-4/a4-b1_b4-c1_c3-d1_c6-g1_d2-e1_d4-f1_g3-h1
G72233LJ	1460.53	Hex(4)HexNAc(4)	WURCS=2.0/4,8,7/[u2122h_2*NCC/3=O][a2122h-1b_1-5_2*NCC/3=O][a1122h-1b_1-5][a1122h-1a_1-5]/1-2-3-4-2-2-4-4/a4-b1_b4-c1_c3-d1_c4-f1_c6-g1_d2-e1_g3-h1
G82546ZE	1460.53	Hex(4)HexNAc(4)	WURCS=2.0/5,10,8+/[a2122h-1x_1-5_2*NCC/3=O][a2122h-1b_1-5_2*NCC/3=O][a1122h-1b_1-5][a1122h-1a_1-5][a2112h-1b_1-5]/1-2-3-4-2-5-4-2-2-5/a4-b1_b4-c1_c3-d1_c6-g1_d2-e1_e4-f1_g2-h1_i4-j1
G65668CK	1460.53	Hex(4)HexNAc(4)	WURCS=2.0/5,8,7/[a2122h-1b_1-5_2*NCC/3=O][a1122h-1b_1-5][a1122h-1a_1-5][a2122h-1x_1-5_2*NCC/3=O][a1122h-1x_1-5]/1-1-2-3-4-3-5-4/a4-b1_b4-c1_d1-c3|c6_f1-c3|c6_d?-e1_f?-g1_h1-a?|b?|c?|d?|e?|f?|g?}
G43835NS	1460.53	Hex(4)HexNAc(4)	WURCS=2.0/5,8,7/[a2122h-1b_1-5_2*NCC/3=O][a1122h-1b_1-5][a1122h-1a_1-5][a2122h-1x_1-5_2*NCC/3=O][a1122h-1x_1-5]/1-1-2-3-4-4-3-5/a4-b1_b4-c1_c3-d1_c6-g1_d?-e1_d?-f1_g?-h1
G98068RN	1460.53	Hex(4)HexNAc(4)	WURCS=2.0/5,8,7/[a2122h-1b_1-5_2*NCC/3=O][a1122h-1b_1-5][a1122h-1a_1-5][a2122h-1x_1-5_2*NCC/3=O][a2112h-1x_1-5]/1-1-2-3-4-3-4-5/a4-b1_b4-c1_c3-d1_c6-f1_d?-e1_f?-g1_g?-h1
G75798PH	1460.53	Hex(4)HexNAc(4)	WURCS=2.0/5,8,7/[a2122h-1b_1-5_2*NCC/3=O][a1122h-1b_1-5][a1122h-1a_1-5][a2122h-1x_1-5_2*NCC/3=O][a2112h-1x_1-5]/1-1-2-3-4-3-4-5/a4-b1_b4-c1_c3-d1_c6-f1_d?-e1_f?-g1_h1-a?|b?|c?|d?|e?|f?|g?}
G02561FC	1460.53	Hex(4)HexNAc(4)	WURCS=2.0/5,8,7/[a2122h-1b_1-5_2*NCC/3=O][a1122h-1b_1-5][a1122h-1a_1-5][a2122h-1x_1-5_2*NCC/3=O][a2112h-1x_1-5]/1-1-2-3-4-5-3-4/a4-b1_b4-c1_c?-d1_c?-g1_d?-e1_e?-f1_g?-h1
G42460RM	1460.53	Hex(4)HexNAc(4)	WURCS=2.0/5,8,7/[a2122h-1x_1-5_2*NCC/3=O][a2122h-1b_1-5_2*NCC/3=O][a1122h-1b_1-5][a1122h-1a_1-5][a2112h-1b_1-5]/1-2-3-4-2-2-4-5/a4-b1_b4-c1_c3-d1_c6-g1_d2-e1_d4-f1_h1-a4|b4|c4|d4|e4|f4|g4}
G03195HW	1460.53	Hex(4)HexNAc(4)	WURCS=2.0/5,8,7/[a2122h-1x_1-5_2*NCC/3=O][a2122h-1b_1-5_2*NCC/3=O][a1122h-1b_1-5][a1122h-1a_1-5][a2112h-1b_1-5]/1-2-3-4-2-2-4-5/a4-b1_b4-c1_c3-d1_c6-g1_d2-e1_d4-f1_h1-e4|f4}
G12086GM	1460.53	Hex(4)HexNAc(4)	WURCS=2.0/5,8,7/[a2122h-1x_1-5_2*NCC/3=O][a2122h-1b_1-5_2*NCC/3=O][a1122h-1b_1-5][a1122h-1a_1-5][a2112h-1b_1-5]/1-2-3-4-2-4-2-5/a4-b1_b4-c1_c3-d1_c4-e1_c6-f1_f2-g1_g4-h1
G44754DF	1460.53	Hex(4)HexNAc(4)	WURCS=2.0/5,8,7/[a2122h-1x_1-5_2*NCC/3=O][a2122h-1b_1-5_2*NCC/3=O][a1122h-1b_1-5][a1122h-1a_1-5][a2112h-1b_1-5]/1-2-3-4-2-4-2-5/a4-b1_b4-c1_c3-d1_c6-f1_d2-e1_f2-g1_g4-h1
G93624ZP	1460.53	Hex(4)HexNAc(4)	WURCS=2.0/5,8,7/[a2122h-1x_1-5_2*NCC/3=O][a2122h-1b_1-5_2*NCC/3=O][a1122h-1b_1-5][a1122h-1a_1-5][a2112h-1b_1-5]/1-2-3-4-2-4-2-5/a4-b1_b4-c1_c3-d1_c6-f1_d4-e1_f2-g1_g4-h1
G44905SX	1460.53	Hex(4)HexNAc(4)	WURCS=2.0/5,8,7/[a2122h-1x_1-5_2*NCC/3=O][a2122h-1b_1-5_2*NCC/3=O][a1122h-1b_1-5][a1122h-1a_1-5][a2112h-1b_1-5]/1-2-3-4-2-4-2-5/a4-b1_b4-c1_c3-d1_c6-f1_f6-g1_e1-d2|d4_h1-e4|g4}
G53476DF	1460.53	Hex(4)HexNAc(4)	WURCS=2.0/5,8,7/[a2122h-1x_1-5_2*NCC/3=O][a2122h-1b_1-5_2*NCC/3=O][a1122h-1b_1-5][a1122h-1a_1-5][a2112h-1b_1-5]/1-2-3-4-2-4-2-5/a4-b1_b4-c1_c3-d1_c6-f1_f6-g1_h1-a4|b4|c4|d4|e4|f4|g4}_d?-e1
G74111MH	1460.53	Hex(4)HexNAc(4)	WURCS=2.0/5,8,7/[a2122h-1x_1-5_2*NCC/3=O][a2122h-1b_1-5_2*NCC/3=O][a1122h-1b_1-5][a1122h-1a_1-5][a2112h-1b_1-5]/1-2-3-4-2-5-2-4/a4-b1_b4-c1_c3-d1_c4-g1_c6-h1_d2-e1_e4-f1
G21311PN	1460.53	Hex(4)HexNAc(4)	WURCS=2.0/5,8,7/[a2122h-1x_1-5_2*NCC/3=O][a2122h-1b_1-5_2*NCC/3=O][a1122h-1b_1-5][a1122h-1a_1-5][a2112h-1b_1-5]/1-2-3-4-2-5-4-2/a4-b1_b4-c1_c3-d1_c6-g1_d2-e1_e3-f1_g2-h1
G36859SD	1460.53	Hex(4)HexNAc(4)	WURCS=2.0/5,8,7/[a2122h-1x_1-5_2*NCC/3=O][a2122h-1b_1-5_2*NCC/3=O][a1122h-1b_1-5][a1122h-1a_1-5][a2112h-1b_1-5]/1-2-3-4-2-5-4-2/a4-b1_b4-c1_c3-d1_c6-g1_d2-e1_e4-f1_g2-h1
G82169SQ	1460.53	Hex(4)HexNAc(4)	WURCS=2.0/5,8,7/[a2122h-1x_1-5_2*NCC/3=O][a2122h-1b_1-5_2*NCC/3=O][a1122h-1b_1-5][a1122h-1a_1-5][a2112h-1b_1-5]/1-2-3-4-2-5-4-2/a4-b1_b4-c1_c3-d1_c6-g1_d4-e1_e3-f1_g2-h1
G91599FN	1460.53	Hex(4)HexNAc(4)	WURCS=2.0/5,8,7/[a2122h-1x_1-5_2*NCC/3=O][a2122h-1b_1-5_2*NCC/3=O][a1122h-1b_1-5][a1122h-1a_1-5][a2112h-1b_1-5]/1-2-3-4-2-5-4-2/a4-b1_b4-c1_c3-d1_c6-g1_d4-e1_e4-f1_g2-h1
G97101NC	1460.53	Hex(4)HexNAc(4)	WURCS=2.0/5,8,7/[a2122h-1x_1-5_2*NCC/3=O][a2122h-1b_1-5_2*NCC/3=O][a1122h-1b_1-5][a1122h-1a_1-5][a2112h-1b_1-5]/1-2-3-4-2-5-4-2/a4-b1_b4-c1_c?-d1_c?-g1_d?-e1_e?-f1_g?-h1
G90364OQ	1460.53	Hex(4)HexNAc(4)	WURCS=2.0/5,8,7/[a2122h-1x_1-5_2*NCC/3=O][a2122h-1b_1-5_2*NCC/3=O][a1122h-1b_1-5][a1122h-1a_1-5][a2112h-1b_1-5]/1-2-3-4-2-5-4-2/a4-b1_b4-c1_d2-e1_e4-f1_g2-h1_d1-c3|c6_g1-c3|c6
G92908SH	1460.53	Hex(4)HexNAc(4)	WURCS=2.0/5,8,7/[a2122h-1x_1-5_2*NCC/3=O][a2122h-1b_1-5_2*NCC/3=O][a1122h-1b_1-5][a1122h-1a_1-5][a2112h-1b_1-5]/1-2-3-4-4-2-2-5/a4-b1_b4-c1_c3-d1_c6-e1_e2-f1_e6-g1_h1-a4|b4|c4|d4|e4|f4|g4}
G45238KD	1460.53	Hex(4)HexNAc(4)	WURCS=2.0/5,8,7/[a2122h-1x_1-5_2*NCC/3=O][a2122h-1b_1-5_2*NCC/3=O][a1122h-1b_1-5][a1122h-1a_1-5][a2112h-1b_1-5]/1-2-3-4-4-2-2-5/a4-b1_b4-c1_c3-d1_c6-e1_e2-f1_e6-g1_h1-f4|g4}
G88784SV	1460.53	Hex(4)HexNAc(4)	WURCS=2.0/5,8,7/[a2122h-1x_1-5_2*NCC/3=O][a2122h-1b_1-5_2*NCC/3=O][a1122h-1b_1-5][a1122h-1a_1-5][a2112h-1b_1-5]/1-2-3-4-4-2-5-2/a4-b1_b4-c1_c3-d1_c6-e1_e2-f1_e6-h1_f4-g1
G41081WD	1460.53	Hex(4)HexNAc(4)	WURCS=2.0/5,8,7/[a2122h-1x_1-5_2*NCC/3=O][a2122h-1b_1-5_2*NCC/3=O][a1122h-1b_1-5][a1122h-1a_1-5][a2112h-1x_1-5]/1-2-3-4-1-4-1-5/a4-b1_b4-c1_c3-d1_c6-f1_d?-e1_f?-g1_g?-h1
G55530MC	1460.53	Hex(4)HexNAc(4)	WURCS=2.0/5,8,7/[a2122h-1x_1-5_2*NCC/3=O][a2122h-1b_1-5_2*NCC/3=O][a1122h-1b_1-5][a1122h-1a_1-5][a2112h-1x_1-5]/1-2-3-4-1-5-4-1/a4-b1_b4-c1_c3-d1_c6-g1_d?-e1_e?-f1_g?-h1
G31744OB	1460.53	Hex(4)HexNAc(4)	WURCS=2.0/5,8,7/[a2122h-1x_1-5_2*NCC/3=O][a2122h-1b_1-5_2*NCC/3=O][a1122h-1b_1-5][a1122h-1a_1-5][a2112h-1x_1-5]/1-2-3-4-1-5-4-1/a4-b1_b4-c1_c?-d1_c?-g1_d?-e1_e?-f1_g?-h1
G72085DL	1460.53	Hex(4)HexNAc(4)	WURCS=2.0/5,8,7/[a2122h-1x_1-5_2*NCC/3=O][a2122h-1b_1-5_2*NCC/3=O][a1122h-1b_1-5][a1122h-1a_1-5][a2122h-1b_1-5]/1-2-3-4-2-5-4-2/a4-b1_b4-c1_c3-d1_c6-g1_d2-e1_e4-f1_g2-h1
G40317YZ	1460.53	Hex(4)HexNAc(4)	WURCS=2.0/5,8,7/[u2122h_2*NCC/3=O][a2122h-1b_1-5_2*NCC/3=O][a1122h-1b_1-5][a1122h-1a_1-5][a2112h-1b_1-5]/1-2-3-4-2-4-2-5/a4-b1_b4-c1_c3-d1_c4-e1_c6-f1_f2-g1_g4-h1
G86102WJ	1460.53	Hex(4)HexNAc(4)	WURCS=2.0/5,8,7/[u2122h_2*NCC/3=O][a2122h-1b_1-5_2*NCC/3=O][a1122h-1b_1-5][a1122h-1a_1-5][a2112h-1b_1-5]/1-2-3-4-2-4-2-5/a4-b1_b4-c1_c3-d1_c6-f1_d2-e1_f2-g1_g4-h1
G85317AM	1460.53	Hex(4)HexNAc(4)	WURCS=2.0/5,8,7/[u2122h_2*NCC/3=O][a2122h-1b_1-5_2*NCC/3=O][a1122h-1b_1-5][a1122h-1a_1-5][a2112h-1b_1-5]/1-2-3-4-2-5-2-4/a4-b1_b4-c1_c3-d1_c4-g1_c6-h1_d2-e1_e4-f1
G10197JO	1460.53	Hex(4)HexNAc(4)	WURCS=2.0/5,8,7/[u2122h_2*NCC/3=O][a2122h-1b_1-5_2*NCC/3=O][a1122h-1b_1-5][a1122h-1a_1-5][a2112h-1b_1-5]/1-2-3-4-2-5-4-2/a4-b1_b4-c1_c3-d1_c6-g1_d2-e1_e3-f1_g2-h1
G99129GB	1460.53	Hex(4)HexNAc(4)	WURCS=2.0/5,8,7/[u2122h_2*NCC/3=O][a2122h-1b_1-5_2*NCC/3=O][a1122h-1b_1-5][a1122h-1a_1-5][a2112h-1b_1-5]/1-2-3-4-2-5-4-2/a4-b1_b4-c1_c3-d1_c6-g1_d2-e1_e4-f1_g2-h1
G37601IJ	1460.53	Hex(4)HexNAc(4)	WURCS=2.0/5,8,7/[u2122h_2*NCC/3=O][a2122h-1b_1-5_2*NCC/3=O][a1122h-1b_1-5][a1122h-1a_1-5][a2112h-1b_1-5]/1-2-3-4-4-2-5-2/a4-b1_b4-c1_c3-d1_c6-e1_e2-f1_e6-h1_f4-g1
G44092MQ	1460.53	Hex(4)HexNAc(4)	WURCS=2.0/5,9,7+/[a2122h-1x_1-5_2*NCC/3=O][a2122h-1b_1-5_2*NCC/3=O][a1122h-1b_1-5][a1122h-1a_1-5][a2112h-1b_1-5]/1-2-3-4-2-5-4-2-2/a4-b1_b4-c1_c3-d1_c6-g1_d2-e1_e4-f1_g2-h1
G18929GK	1460.53	Hex(4)HexNAc(4)	WURCS=2.0/6,8,7/[a2122h-1b_1-5_2*NCC/3=O][a1122h-1b_1-5][a1122h-1a_1-5][a2122h-1x_1-5_2*NCC/3=O][a2112h-1x_1-5_2*NCC/3=O][a1122h-1x_1-5]/1-1-2-3-4-5-3-6/a4-b1_b4-c1_c?-d1_c?-g1_d?-e1_e?-f1_g?-h1
G38667YB	1460.53	Hex(4)HexNAc(4)	WURCS=2.0/6,8,7/[a2122h-1x_1-5_2*NCC/3=O][a2122h-1b_1-5_2*NCC/3=O][a1122h-1b_1-5][a1122h-1a_1-5][a2112h-1x_1-5_2*NCC/3=O][a1122h-1x_1-5]/1-2-3-4-1-5-4-6/a4-b1_b4-c1_c?-d1_c?-g1_d?-e1_e?-f1_g?-h1
G34527RW	1501.56	Hex(3)HexNAc(5)	WURCS=2.0/3,8,7/[a2122h-1b_1-5_2*NCC/3=O][a1122h-1b_1-5][a1122h-1a_1-5]/1-1-2-3-1-1-1-3/a4-b1_b4-c1_c3-d1_c4-g1_c6-h1_d2-e1_d4-f1
G59471TH	1501.56	Hex(3)HexNAc(5)	WURCS=2.0/3,8,7/[a2122h-1b_1-5_2*NCC/3=O][a1122h-1b_1-5][a1122h-1a_1-5]/1-1-2-3-1-1-3-1/a4-b1_b4-c1_c3-d1_c4-f1_c6-g1_d2-e1_g2-h1
G71602GO	1501.56	Hex(3)HexNAc(5)	WURCS=2.0/3,8,7/[a2122h-1b_1-5_2*NCC/3=O][a1122h-1b_1-5][a1122h-1a_1-5]/1-1-2-3-1-1-3-1/a4-b1_b4-c1_c3-d1_c4-f1_c6-g1_d4-e1_g2-h1
G29011JC	1501.56	Hex(3)HexNAc(5)	WURCS=2.0/3,8,7/[a2122h-1b_1-5_2*NCC/3=O][a1122h-1b_1-5][a1122h-1a_1-5]/1-1-2-3-1-1-3-1/a4-b1_b4-c1_c3-d1_c6-g1_d2-e1_d4-f1_g2-h1
G50222RE	1501.56	Hex(3)HexNAc(5)	WURCS=2.0/3,8,7/[a2122h-1b_1-5_2*NCC/3=O][a1122h-1b_1-5][a1122h-1a_1-5]/1-1-2-3-1-1-3-1/a4-b1_b4-c1_c3-d1_c6-g1_d2-e1_d4-f1_g6-h1
G88380UG	1501.56	Hex(3)HexNAc(5)	WURCS=2.0/3,8,7/[a2122h-1b_1-5_2*NCC/3=O][a1122h-1b_1-5][a1122h-1a_1-5]/1-1-2-3-1-1-3-1/a4-b1_b4-c1_c3-d1_c6-g1_d2-e1_d6-f1_g2-h1
G42970AZ	1501.56	Hex(3)HexNAc(5)	WURCS=2.0/3,8,7/[a2122h-1b_1-5_2*NCC/3=O][a1122h-1b_1-5][a1122h-1a_1-5]/1-1-2-3-1-1-3-1/a4-b1_b4-c1_d2-e1_d4-f1_g2-h1_d1-c3|c6_g1-c3|c6
G70277OJ	1501.56	Hex(3)HexNAc(5)	WURCS=2.0/3,8,7/[a2122h-1b_1-5_2*NCC/3=O][a1122h-1b_1-5][a1122h-1a_1-5]/1-1-2-3-1-1-3-1/a4-b1_b4-c1_d2-e1_d6-f1_g2-h1_c?-d1_c?-g1
G32611KT	1501.56	Hex(3)HexNAc(5)	WURCS=2.0/3,8,7/[a2122h-1b_1-5_2*NCC/3=O][a1122h-1b_1-5][a1122h-1a_1-5]/1-1-2-3-1-3-1-1/a4-b1_b4-c1_c3-d1_c6-f1_d2-e1_f2-g1_f4-h1
G10219AA	1501.56	Hex(3)HexNAc(5)	WURCS=2.0/3,8,7/[a2122h-1b_1-5_2*NCC/3=O][a1122h-1b_1-5][a1122h-1a_1-5]/1-1-2-3-1-3-1-1/a4-b1_b4-c1_c3-d1_c6-f1_d2-e1_f2-g1_f6-h1
G82540VC	1501.56	Hex(3)HexNAc(5)	WURCS=2.0/3,8,7/[a2122h-1b_1-5_2*NCC/3=O][a1122h-1b_1-5][a1122h-1a_1-5]/1-1-2-3-1-3-1-1/a4-b1_b4-c1_c3-d1_c6-f1_d2-e1_f2-g1_g4-h1
G00909GK	1501.56	Hex(3)HexNAc(5)	WURCS=2.0/3,8,7/[a2122h-1b_1-5_2*NCC/3=O][a1122h-1b_1-5][a1122h-1a_1-5]/1-1-2-3-1-3-1-1/a4-b1_b4-c1_c3-d1_c6-f1_d4-e1_f2-g1_f6-h1
G29536KL	1501.56	Hex(3)HexNAc(5)	WURCS=2.0/4,10,7+/[a2122h-1b_1-5_2*NCC/3=O][a1122h-1b_1-5][a1122h-1a_1-5][a2112h-1b_1-5]/1-1-2-3-1-1-3-1-4-4/a4-b1_b4-c1_c3-d1_c6-g1_d2-e1_d4-f1_g2-h1
G18684HK	1501.56	Hex(3)HexNAc(5)	WURCS=2.0/4,11,7+/[a2122h-1b_1-5_2*NCC/3=O][a1122h-1b_1-5][a1122h-1a_1-5][a2112h-1b_1-5]/1-1-2-3-1-1-3-1-4-4-4/a4-b1_b4-c1_c3-d1_c6-g1_d2-e1_d4-f1_g2-h1
G25429RR	1501.56	Hex(3)HexNAc(5)	WURCS=2.0/4,8,7/[a2122h-1a_1-5_2*NCC/3=O][a2122h-1b_1-5_2*NCC/3=O][a1122h-1b_1-5][a1122h-1a_1-5]/1-2-3-4-2-4-2-2/a4-b1_b4-c1_c3-d1_c6-f1_d2-e1_f2-g1_f4-h1
G19868AX	1501.56	Hex(3)HexNAc(5)	WURCS=2.0/4,8,7/[a2122h-1b_1-5_2*NCC/3=O][a1122h-1b_1-5][a1122h-1a_1-5][a2112h-1b_1-5_2*NCC/3=O]/1-1-2-3-1-3-1-4/a4-b1_b4-c1_c3-d1_c6-f1_d2-e1_f2-g1_g4-h1
G53605PF	1501.56	Hex(3)HexNAc(5)	WURCS=2.0/4,8,7/[a2122h-1b_1-5_2*NCC/3=O][a1122h-1b_1-5][a1122h-1a_1-5][a2112h-1b_1-5_2*NCC/3=O]/1-1-2-3-1-4-1-3/a4-b1_b4-c1_c3-d1_c4-g1_c6-h1_d2-e1_e4-f1
G67045LB	1501.56	Hex(3)HexNAc(5)	WURCS=2.0/4,8,7/[a2122h-1b_1-5_2*NCC/3=O][a1122h-1b_1-5][a1122h-1a_1-5][a2112h-1b_1-5_2*NCC/3=O]/1-1-2-3-1-4-3-1/a4-b1_b4-c1_c3-d1_c6-g1_d2-e1_e4-f1_g2-h1
G91972CK	1501.56	Hex(3)HexNAc(5)	WURCS=2.0/4,8,7/[a2122h-1b_1-5_2*NCC/3=O][a1122h-1b_1-5][a1122h-1a_1-5][a2122h-1x_1-5_2*NCC/3=O]/1-1-2-3-4-1-3-4/a4-b1_b4-c1_c3-d1_c4-f1_c6-g1_d2-e1_g2-h1
G12150CK	1501.56	Hex(3)HexNAc(5)	WURCS=2.0/4,8,7/[a2122h-1b_1-5_2*NCC/3=O][a1122h-1b_1-5][a1122h-1a_1-5][a2122h-1x_1-5_2*NCC/3=O]/1-1-2-3-4-1-3-4/a4-b1_b4-c1_c3-d1_c4-f1_c6-g1_d?-e1_g?-h1
G77148DL	1501.56	Hex(3)HexNAc(5)	WURCS=2.0/4,8,7/[a2122h-1b_1-5_2*NCC/3=O][a1122h-1b_1-5][a1122h-1a_1-5][a2122h-1x_1-5_2*NCC/3=O]/1-1-2-3-4-3-4-4/a4-b1_b4-c1_c3-d1_c6-f1_d2-e1_f2-g1_f6-h1
G89878ZY	1501.56	Hex(3)HexNAc(5)	WURCS=2.0/4,8,7/[a2122h-1b_1-5_2*NCC/3=O][a1122h-1b_1-5][a1122h-1a_1-5][a2122h-1x_1-5_2*NCC/3=O]/1-1-2-3-4-3-4-4/a4-b1_b4-c1_c3-d1_c6-f1_d?-e1_f?-g1_h1-a?|b?|c?|d?|e?|f?|g?}
G35479XP	1501.56	Hex(3)HexNAc(5)	WURCS=2.0/4,8,7/[a2122h-1b_1-5_2*NCC/3=O][a1122h-1b_1-5][a1122h-1a_1-5][a2122h-1x_1-5_2*NCC/3=O]/1-1-2-3-4-4-3-4/a4-b1_b4-c1_c3-d1_c6-g1_d2-e1_d4-f1_g2-h1
G78157SE	1501.56	Hex(3)HexNAc(5)	WURCS=2.0/4,8,7/[a2122h-1b_1-5_2*NCC/3=O][a1122h-1b_1-5][a1122h-1a_1-5][axxxxh-1b_1-5_2*NCC/3=O]/1-1-2-3-1-3-4-4/a4-b1_b4-c1_c3-d1_c6-f1_d2-e1_g1-a?|b?|c?|d?|e?|f?}_h1-a?|b?|c?|d?|e?|f?}
G75812MR	1501.56	Hex(3)HexNAc(5)	WURCS=2.0/4,8,7/[a2122h-1x_1-5_2*NCC/3=O][a2122h-1b_1-5_2*NCC/3=O][a1122h-1b_1-5][a1122h-1a_1-5]/1-2-3-4-1-1-4-1/a4-b1_b4-c1_c3-d1_c6-g1_d2-e1_d4-f1_g2-h1
G60092VE	1501.56	Hex(3)HexNAc(5)	WURCS=2.0/4,8,7/[a2122h-1x_1-5_2*NCC/3=O][a2122h-1b_1-5_2*NCC/3=O][a1122h-1b_1-5][a1122h-1a_1-5]/1-2-3-4-1-1-4-1/a4-b1_b4-c1_c3-d1_c6-g1_d?-e1_d?-f1_g?-h1
G92172MH	1501.56	Hex(3)HexNAc(5)	WURCS=2.0/4,8,7/[a2122h-1x_1-5_2*NCC/3=O][a2122h-1b_1-5_2*NCC/3=O][a1122h-1b_1-5][a1122h-1a_1-5]/1-2-3-4-1-2-4-1/a4-b1_b4-c1_c3-d1_c4-f1_c6-g1_d2-e1_g2-h1
G90484GL	1501.56	Hex(3)HexNAc(5)	WURCS=2.0/4,8,7/[a2122h-1x_1-5_2*NCC/3=O][a2122h-1b_1-5_2*NCC/3=O][a1122h-1b_1-5][a1122h-1a_1-5]/1-2-3-4-1-2-4-1/a4-b1_b4-c1_c3-d1_c4-f1_c6-g1_d?-e1_g?-h1
G26383OK	1501.56	Hex(3)HexNAc(5)	WURCS=2.0/4,8,7/[a2122h-1x_1-5_2*NCC/3=O][a2122h-1b_1-5_2*NCC/3=O][a1122h-1b_1-5][a1122h-1a_1-5]/1-2-3-4-1-4-1-1/a4-b1_b4-c1_c3-d1_c6-f1_d2-e1_f2-g1_f6-h1
G17342OD	1501.56	Hex(3)HexNAc(5)	WURCS=2.0/4,8,7/[a2122h-1x_1-5_2*NCC/3=O][a2122h-1b_1-5_2*NCC/3=O][a1122h-1b_1-5][a1122h-1a_1-5]/1-2-3-4-1-4-1-1/a4-b1_b4-c1_c3-d1_c6-f1_d?-e1_f?-g1_f?-h1
G47675LW	1501.56	Hex(3)HexNAc(5)	WURCS=2.0/4,8,7/[a2122h-1x_1-5_2*NCC/3=O][a2122h-1b_1-5_2*NCC/3=O][a1122h-1b_1-5][a1122h-1a_1-5]/1-2-3-4-2-2-2-4/a4-b1_b4-c1_c3-d1_c4-g1_c6-h1_d2-e1_d4-f1
G76241TN	1501.56	Hex(3)HexNAc(5)	WURCS=2.0/4,8,7/[a2122h-1x_1-5_2*NCC/3=O][a2122h-1b_1-5_2*NCC/3=O][a1122h-1b_1-5][a1122h-1a_1-5]/1-2-3-4-2-2-4-2/a4-b1_b4-c1_c3-d1_c4-f1_c6-g1_d2-e1_g2-h1
G82719GT	1501.56	Hex(3)HexNAc(5)	WURCS=2.0/4,8,7/[a2122h-1x_1-5_2*NCC/3=O][a2122h-1b_1-5_2*NCC/3=O][a1122h-1b_1-5][a1122h-1a_1-5]/1-2-3-4-2-2-4-2/a4-b1_b4-c1_c3-d1_c4-f1_c6-g1_d4-e1_g2-h1
G75584LU	1501.56	Hex(3)HexNAc(5)	WURCS=2.0/4,8,7/[a2122h-1x_1-5_2*NCC/3=O][a2122h-1b_1-5_2*NCC/3=O][a1122h-1b_1-5][a1122h-1a_1-5]/1-2-3-4-2-2-4-2/a4-b1_b4-c1_c3-d1_c6-g1_d2-e1_d4-f1_g2-h1
G03177HU	1501.56	Hex(3)HexNAc(5)	WURCS=2.0/4,8,7/[a2122h-1x_1-5_2*NCC/3=O][a2122h-1b_1-5_2*NCC/3=O][a1122h-1b_1-5][a1122h-1a_1-5]/1-2-3-4-2-2-4-2/a4-b1_b4-c1_c3-d1_c6-g1_d2-e1_e4-f1_g2-h1
G28720MP	1501.56	Hex(3)HexNAc(5)	WURCS=2.0/4,8,7/[a2122h-1x_1-5_2*NCC/3=O][a2122h-1b_1-5_2*NCC/3=O][a1122h-1b_1-5][a1122h-1a_1-5]/1-2-3-4-2-4-2-2/a4-b1_b4-c1_c3-d1_c6-f1_d2-e1_f2-g1_f4-h1
G56653RI	1501.56	Hex(3)HexNAc(5)	WURCS=2.0/4,8,7/[a2122h-1x_1-5_2*NCC/3=O][a2122h-1b_1-5_2*NCC/3=O][a1122h-1b_1-5][a1122h-1a_1-5]/1-2-3-4-2-4-2-2/a4-b1_b4-c1_c3-d1_c6-f1_d2-e1_f2-g1_f6-h1
G69082TL	1501.56	Hex(3)HexNAc(5)	WURCS=2.0/4,8,7/[a2122h-1x_1-5_2*NCC/3=O][a2122h-1b_1-5_2*NCC/3=O][a1122h-1b_1-5][a1122h-1a_1-5]/1-2-3-4-2-4-2-2/a4-b1_b4-c1_c3-d1_c6-f1_d2-e1_f2-g1_h1-d4|d6|f4|f6}
G93646CO	1501.56	Hex(3)HexNAc(5)	WURCS=2.0/4,8,7/[a2122h-1x_1-5_2*NCC/3=O][a2122h-1b_1-5_2*NCC/3=O][a1122h-1b_1-5][a1122h-1a_1-5]/1-2-3-4-2-4-2-2/a4-b1_b4-c1_c3-d1_c6-f1_d4-e1_f2-g1_f6-h1
G38047QV	1501.56	Hex(3)HexNAc(5)	WURCS=2.0/4,8,7/[u2122h_2*NCC/3=O][a2122h-1b_1-5_2*NCC/3=O][a1122h-1b_1-5][a1122h-1a_1-5]/1-2-3-4-2-2-2-4/a4-b1_b4-c1_c3-d1_c4-g1_c6-h1_d2-e1_d4-f1
G66348MF	1501.56	Hex(3)HexNAc(5)	WURCS=2.0/4,8,7/[u2122h_2*NCC/3=O][a2122h-1b_1-5_2*NCC/3=O][a1122h-1b_1-5][a1122h-1a_1-5]/1-2-3-4-2-2-4-2/a4-b1_b4-c1_c3-d1_c4-f1_c6-g1_d2-e1_g2-h1
G65415JG	1501.56	Hex(3)HexNAc(5)	WURCS=2.0/4,8,7/[u2122h_2*NCC/3=O][a2122h-1b_1-5_2*NCC/3=O][a1122h-1b_1-5][a1122h-1a_1-5]/1-2-3-4-2-2-4-2/a4-b1_b4-c1_c3-d1_c6-g1_d2-e1_d4-f1_g2-h1
G81253FL	1501.56	Hex(3)HexNAc(5)	WURCS=2.0/4,8,7/[u2122h_2*NCC/3=O][a2122h-1b_1-5_2*NCC/3=O][a1122h-1b_1-5][a1122h-1a_1-5]/1-2-3-4-2-4-2-2/a4-b1_b4-c1_c3-d1_c6-f1_d2-e1_f2-g1_f6-h1
G99839IH	1501.56	Hex(3)HexNAc(5)	WURCS=2.0/4,9,7+/[a2122h-1b_1-5_2*NCC/3=O][a1122h-1b_1-5][a1122h-1a_1-5][a2112h-1b_1-5]/1-1-2-3-1-1-3-1-4/a4-b1_b4-c1_c3-d1_c4-f1_c6-g1_d2-e1_g2-h1
G90278QK	1501.56	Hex(3)HexNAc(5)	WURCS=2.0/4,9,7+/[a2122h-1b_1-5_2*NCC/3=O][a1122h-1b_1-5][a1122h-1a_1-5][a2112h-1b_1-5]/1-1-2-3-1-1-3-1-4/a4-b1_b4-c1_c3-d1_c6-g1_d2-e1_d4-f1_g2-h1
G73532OX	1501.56	Hex(3)HexNAc(5)	WURCS=2.0/4,9,7+/[a2122h-1x_1-5_2*NCC/3=O][a2122h-1b_1-5_2*NCC/3=O][a1122h-1b_1-5][a1122h-1a_1-5]/1-2-3-4-2-2-4-2-2/a4-b1_b4-c1_c3-d1_c4-f1_c6-g1_d2-e1_g2-h1
G66438GQ	1501.56	Hex(3)HexNAc(5)	WURCS=2.0/5,10,7+/[a2122h-1b_1-5_2*NCC/3=O][a1122h-1b_1-5][a1122h-1a_1-5][a1221m-1a_1-5][a2112h-1b_1-5]/1-1-2-3-1-1-3-1-4-5/a4-b1_b4-c1_c3-d1_c6-g1_d2-e1_d4-f1_g2-h1
G52695VU	1501.56	Hex(3)HexNAc(5)	WURCS=2.0/5,10,7+/[a2122h-1x_1-5_2*NCC/3=O][a2122h-1b_1-5_2*NCC/3=O][a1122h-1b_1-5][a1122h-1a_1-5][a2112h-1b_1-5]/1-2-3-4-2-2-4-2-5-5/a4-b1_b4-c1_c3-d1_c6-g1_d2-e1_d4-f1_g2-h1
G88426LC	1501.56	Hex(3)HexNAc(5)	WURCS=2.0/5,10,7+/[a2122h-1x_1-5_2*NCC/3=O][a2122h-1b_1-5_2*NCC/3=O][a1122h-1b_1-5][a1122h-1a_1-5][a2112h-1b_1-5]/1-2-3-4-2-4-2-2-5-5/a4-b1_b4-c1_c3-d1_c6-f1_d2-e1_f2-g1_f6-h1
G20029WO	1501.56	Hex(3)HexNAc(5)	WURCS=2.0/5,10,8+/[a2122h-1b_1-5_2*NCC/3=O][a1122h-1b_1-5][a1122h-1a_1-5][a2112h-1b_1-5][Aad21122h-2a_2-6_5*NCC/3=O]/1-1-2-3-1-1-3-1-4-5/a4-b1_b4-c1_c3-d1_c4-f1_c6-g1_d2-e1_g2-h1_i?-j2
G32669VA	1501.56	Hex(3)HexNAc(5)	WURCS=2.0/5,11,7+/[a2122h-1b_1-5_2*NCC/3=O][a1122h-1b_1-5][a1122h-1a_1-5][a2112h-1b_1-5_2*NCC/3=O][a2112h-1b_1-5]/1-1-2-3-1-1-3-1-4-5-5/a4-b1_b4-c1_c3-d1_c6-g1_d2-e1_d4-f1_g2-h1
G02937DK	1501.56	Hex(3)HexNAc(5)	WURCS=2.0/5,11,8+/[a2122h-1b_1-5_2*NCC/3=O][a1122h-1b_1-5][a1122h-1a_1-5][a2112h-1b_1-5][Aad21122h-2a_2-6_5*NCC/3=O]/1-1-2-3-1-1-3-1-4-5-4/a4-b1_b4-c1_c3-d1_c6-g1_d2-e1_d4-f1_g2-h1_i6-j2
G43952SS	1501.56	Hex(3)HexNAc(5)	WURCS=2.0/5,12,7+/[a2122h-1b_1-5_2*NCC/3=O][a1122h-1b_1-5][a1122h-1a_1-5][a1221m-1a_1-5][a2112h-1b_1-5]/1-1-2-3-1-1-3-1-4-4-5-5/a4-b1_b4-c1_c3-d1_c6-g1_d2-e1_d4-f1_g2-h1
G85878CK	1501.56	Hex(3)HexNAc(5)	WURCS=2.0/5,12,9+/[a2122h-1b_1-5_2*NCC/3=O][a1122h-1b_1-5][a1122h-1a_1-5][a2112h-1b_1-5][Aad21122h-2a_2-6_5*NCC/3=O]/1-1-2-3-1-1-3-1-4-5-4-5/a4-b1_b4-c1_c3-d1_c6-g1_d2-e1_d4-f1_g2-h1_i3-j2_k3-l2
G45050LT	1501.56	Hex(3)HexNAc(5)	WURCS=2.0/5,12,9+/[a2122h-1b_1-5_2*NCC/3=O][a1122h-1b_1-5][a1122h-1a_1-5][a2112h-1b_1-5][Aad21122h-2a_2-6_5*NCC/3=O]/1-1-2-3-1-1-3-1-4-5-4-5/a4-b1_b4-c1_c3-d1_c6-g1_d2-e1_d4-f1_g2-h1_i6-j2_k6-l2
G77679NJ	1501.56	Hex(3)HexNAc(5)	WURCS=2.0/5,8,7/[a2122h-1b_1-5_2*NCC/3=O][a1122h-1b_1-5][a1122h-1a_1-5][a2122h-1x_1-5_2*NCC/3=O][a2112h-1x_1-5_2*NCC/3=O]/1-1-2-3-4-5-3-4/a4-b1_b4-c1_c?-d1_c?-g1_d?-e1_e?-f1_g?-h1
G44799JP	1501.56	Hex(3)HexNAc(5)	WURCS=2.0/5,8,7/[a2122h-1x_1-5_2*NCC/3=O][a2122h-1b_1-5_2*NCC/3=O][a1122h-1b_1-5][a1122h-1a_1-5][a2112h-1b_1-5_2*NCC/3=O]/1-2-3-4-2-4-2-5/a4-b1_b4-c1_c3-d1_c6-f1_d2-e1_f2-g1_g4-h1
G35429JB	1501.56	Hex(3)HexNAc(5)	WURCS=2.0/5,8,7/[a2122h-1x_1-5_2*NCC/3=O][a2122h-1b_1-5_2*NCC/3=O][a1122h-1b_1-5][a1122h-1a_1-5][a2112h-1b_1-5_2*NCC/3=O]/1-2-3-4-2-5-4-2/a4-b1_b4-c1_c3-d1_c6-g1_d2-e1_e4-f1_g2-h1
G21448NW	1501.56	Hex(3)HexNAc(5)	WURCS=2.0/5,8,7/[a2122h-1x_1-5_2*NCC/3=O][a2122h-1b_1-5_2*NCC/3=O][a1122h-1b_1-5][a1122h-1a_1-5][axxxxh-1b_1-5_2*NCC/3=O]/1-2-3-4-2-4-5-5/a4-b1_b4-c1_c3-d1_c6-f1_d2-e1_g1-a?|b?|c?|d?|e?|f?}_h1-a?|b?|c?|d?|e?|f?}
G54079AB	1501.56	Hex(3)HexNAc(5)	WURCS=2.0/5,8,7/[a2122h-1x_1-5_2*NCC/3=O][a2122h-1b_1-5_2*NCC/3=O][a1122h-1b_1-5][a1122h-1a_1-5][axxxxh-1b_1-?_2*NCC/3=O]/1-2-3-4-2-4-5-5/a4-b1_b4-c1_c3-d1_c6-f1_d2-e1_g1-a?|b?|c?|d?|e?|f?}_h1-a?|b?|c?|d?|e?|f?}
G52358FD	1501.56	Hex(3)HexNAc(5)	WURCS=2.0/5,8,7/[u2122h_2*NCC/3=O][a2122h-1b_1-5_2*NCC/3=O][a1122h-1b_1-5][a1122h-1a_1-5][a2112h-1b_1-5_2*NCC/3=O]/1-2-3-4-2-5-4-2/a4-b1_b4-c1_c3-d1_c6-g1_d2-e1_e4-f1_g2-h1
G02842XE	1501.56	Hex(3)HexNAc(5)	WURCS=2.0/5,9,7+/[a2122h-1x_1-5_2*NCC/3=O][a2122h-1b_1-5_2*NCC/3=O][a1122h-1b_1-5][a1122h-1a_1-5][a2112h-1b_1-5]/1-2-3-4-2-2-4-2-5/a4-b1_b4-c1_c3-d1_c6-g1_d2-e1_d4-f1_g2-h1
G97614JH	1501.56	Hex(3)HexNAc(5)	WURCS=2.0/5,9,7+/[a2122h-1x_1-5_2*NCC/3=O][a2122h-1b_1-5_2*NCC/3=O][a1122h-1b_1-5][a1122h-1a_1-5][a2112h-1b_1-5]/1-2-3-4-2-4-2-2-5/a4-b1_b4-c1_c3-d1_c6-f1_d2-e1_f2-g1_f6-h1
G85413ZM	1501.56	Hex(3)HexNAc(5)	WURCS=2.0/5,9,7+/[a2122h-1x_1-5_2*NCC/3=O][a2122h-1b_1-5_2*NCC/3=O][a1122h-1b_1-5][a1122h-1a_1-5][a2112h-1b_1-5_2*NCC/3=O]/1-2-3-4-2-2-4-2-5/a4-b1_b4-c1_d2-e1_d6-f1_g2-h1_c?-d1_c?-g1
G04983YO	1501.56	Hex(3)HexNAc(5)	WURCS=2.0/6,11,7+/[a2122h-1x_1-5_2*NCC/3=O][a2122h-1b_1-5_2*NCC/3=O][a1122h-1b_1-5][a1122h-1a_1-5][a2112h-1b_1-5_2*NCC/3=O][a2112h-1b_1-5]/1-2-3-4-2-2-4-2-5-5-6/a4-b1_b4-c1_d2-e1_d6-f1_g2-h1_c?-d1_c?-g1
G80327WI	1501.56	Hex(3)HexNAc(5)	WURCS=2.0/6,11,7+/[a2122h-1x_1-5_2*NCC/3=O][a2122h-1b_1-5_2*NCC/3=O][a1122h-1b_1-5][a1122h-1a_1-5][a2112h-1b_1-5_2*NCC/3=O][a2112h-1b_1-5]/1-2-3-4-2-2-4-2-5-6-6/a4-b1_b4-c1_d2-e1_d6-f1_g2-h1_c?-d1_c?-g1
G99002ML	1501.56	Hex(3)HexNAc(5)	WURCS=2.0/6,11,8+/[a2122h-1b_1-5_2*NCC/3=O][a1122h-1b_1-5][a1122h-1a_1-5][a2112h-1b_1-5][Aad21122h-2a_2-6_5*NCC/3=O][a2112h-1a_1-5]/1-1-2-3-1-1-3-1-4-5-6/a4-b1_b4-c1_c3-d1_c6-g1_d2-e1_d4-f1_g2-h1_i6-j2
G11424VD	1501.56	Hex(3)HexNAc(5)	WURCS=2.0/6,12,7+/[a2122h-1b_1-5_2*NCC/3=O][a1122h-1b_1-5][a1122h-1a_1-5][a1221m-1a_1-5][a2112h-1b_1-5_2*NCC/3=O][a2112h-1b_1-5]/1-1-2-3-1-1-3-1-4-5-6-6/a4-b1_b4-c1_c3-d1_c6-g1_d2-e1_d4-f1_g2-h1
G36750UM	1508.54	Hex(5)HexNAc(2)Fuc(2)	WURCS=2.0/5,9,8/[a2122h-1x_1-5_2*NCC/3=O][a2122h-1b_1-5_2*NCC/3=O][a1122h-1b_1-5][a1122h-1a_1-5][a1221m-1a_1-5]/1-2-3-4-4-4-5-4-5/a4-b1_a6-i1_b4-c1_c3-d1_c6-h1_d2-e1_e2-f1_f2-g1
G08790WV	1524.53	Hex(6)HexNAc(2)Fuc(1)	WURCS=2.0/4,9,8/[a2122h-1b_1-5_2*NCC/3=O][a1122h-1b_1-5][a1122h-1a_1-5][a1221m-1a_1-5]/1-1-2-3-3-3-3-3-4/a4-b1_a6-i1_b4-c1_c?-d1_c?-g1_d?-e1_d?-f1_g?-h1
G98205DC	1524.53	Hex(6)HexNAc(2)Fuc(1)	WURCS=2.0/5,10,8+/[a2122h-1x_1-5_2*NCC/3=O][a2122h-1b_1-5_2*NCC/3=O][a1122h-1b_1-5][a1122h-1a_1-5][a1221m-1a_1-5]/1-2-3-4-4-4-4-4-5-4/a4-b1_a6-i1_b4-c1_c?-d1_c?-g1_d?-e1_d?-f1_g?-h1
G87378XE	1524.53	Hex(6)HexNAc(2)Fuc(1)	WURCS=2.0/5,9,8/[a2122h-1b_1-5_2*NCC/3=O][a1122h-1b_1-5][a1122h-1a_1-5][a2112h-1x_1-4][a1221m-1a_1-5]/1-1-2-3-3-3-4-3-5/a4-b1_a6-i1_b4-c1_c3-d1_c6-h1_d2-e1_e2-f1_f?-g1
G63536HB	1524.53	Hex(6)HexNAc(2)Fuc(1)	WURCS=2.0/5,9,8/[a2122h-1b_1-5_2*NCC/3=O][a1122h-1b_1-5][a1122h-1a_1-5][a2122h-1a_1-5][a1221m-1a_1-5]/1-1-2-3-3-3-4-3-5/a4-b1_a6-i1_b4-c1_c3-d1_c6-h1_d2-e1_e2-f1_f3-g1
G40244KN	1524.53	Hex(6)HexNAc(2)Fuc(1)	WURCS=2.0/5,9,8/[a2122h-1x_1-5_2*NCC/3=O][a2122h-1b_1-5_2*NCC/3=O][a1122h-1b_1-5][a1122h-1a_1-5][a1221m-1a_1-5]/1-2-3-4-4-4-4-4-5/a4-b1_a6-i1_b4-c1_c3-d1_c6-e1_e3-f1_e6-g1_g2-h1
G96430HF	1524.53	Hex(6)HexNAc(2)Fuc(1)	WURCS=2.0/5,9,8/[a2122h-1x_1-5_2*NCC/3=O][a2122h-1b_1-5_2*NCC/3=O][a1122h-1b_1-5][a1122h-1a_1-5][a1221m-1a_1-5]/1-2-3-4-4-4-4-4-5/a4-b1_a6-i1_b4-c1_c?-d1_c?-g1_d?-e1_d?-f1_g?-h1
G26756UI	1524.53	Hex(6)HexNAc(2)Fuc(1)	WURCS=2.0/6,9,8/[a2122h-1x_1-5_2*NCC/3=O][a2122h-1b_1-5_2*NCC/3=O][a1122h-1b_1-5][a1122h-1a_1-5][a2122h-1a_1-5][a1221m-1a_1-5]/1-2-3-4-4-4-5-4-6/a4-b1_a6-i1_b4-c1_c3-d1_c6-h1_d2-e1_e2-f1_f3-g1
G54269AZ	1540.53	Hex(7)HexNAc(2)	WURCS=2.0/3,9,8/[a2122h-1b_1-5_2*NCC/3=O][a1122h-1b_1-5][a1122h-1a_1-5]/1-1-2-3-3-2-3-3-2/a4-b1_b4-c1_c3-d1_c6-h1_d2-e1_d6-g1_e2-f1_h6-i1
G91979JZ	1540.53	Hex(7)HexNAc(2)	WURCS=2.0/3,9,8/[a2122h-1b_1-5_2*NCC/3=O][a1122h-1b_1-5][a1122h-1a_1-5]/1-1-2-3-3-2-3-3-3/a4-b1_b4-c1_c3-d1_c6-h1_d2-e1_d6-g1_e2-f1_h6-i1
G09389FE	1540.53	Hex(7)HexNAc(2)	WURCS=2.0/3,9,8/[a2122h-1b_1-5_2*NCC/3=O][a1122h-1b_1-5][a1122h-1a_1-5]/1-1-2-3-3-2-3-3-3/a4-b1_b4-c1_c3-d1_c6-i1_d2-e1_d6-g1_e2-f1_g2-h1
G04689DA	1540.53	Hex(7)HexNAc(2)	WURCS=2.0/3,9,8/[a2122h-1b_1-5_2*NCC/3=O][a1122h-1b_1-5][a1122h-1a_1-5]/1-1-2-3-3-3-3-3-3/a4-b1_b4-c1_c3-d1_c6-e1_e3-f1_e6-g1_h1-a2|b2|c2|d2|e2|f2|g2}_i1-a2|b2|c2|d2|e2|f2|g2}
G37135JQ	1540.53	Hex(7)HexNAc(2)	WURCS=2.0/3,9,8/[a2122h-1b_1-5_2*NCC/3=O][a1122h-1b_1-5][a1122h-1a_1-5]/1-1-2-3-3-3-3-3-3/a4-b1_b4-c1_c3-d1_c6-e1_e3-f1_e6-h1_f2-g1_h2-i1
G95963DM	1540.53	Hex(7)HexNAc(2)	WURCS=2.0/3,9,8/[a2122h-1b_1-5_2*NCC/3=O][a1122h-1b_1-5][a1122h-1a_1-5]/1-1-2-3-3-3-3-3-3/a4-b1_b4-c1_c3-d1_c6-e1_e3-f1_e6-i1_f2-g1_g2-h1
G35769UV	1540.53	Hex(7)HexNAc(2)	WURCS=2.0/3,9,8/[a2122h-1b_1-5_2*NCC/3=O][a1122h-1b_1-5][a1122h-1a_1-5]/1-1-2-3-3-3-3-3-3/a4-b1_b4-c1_c3-d1_c6-f1_d2-e1_f2-g1_f6-h1_h2-i1
G83161QT	1540.53	Hex(7)HexNAc(2)	WURCS=2.0/3,9,8/[a2122h-1b_1-5_2*NCC/3=O][a1122h-1b_1-5][a1122h-1a_1-5]/1-1-2-3-3-3-3-3-3/a4-b1_b4-c1_c3-d1_c6-f1_d2-e1_f3-g1_f6-h1_h2-i1
G36699PG	1540.53	Hex(7)HexNAc(2)	WURCS=2.0/3,9,8/[a2122h-1b_1-5_2*NCC/3=O][a1122h-1b_1-5][a1122h-1a_1-5]/1-1-2-3-3-3-3-3-3/a4-b1_b4-c1_c3-d1_c6-f1_d2-e1_f3-g1_f6-h1_h3-i1
G87618BG	1540.53	Hex(7)HexNAc(2)	WURCS=2.0/3,9,8/[a2122h-1b_1-5_2*NCC/3=O][a1122h-1b_1-5][a1122h-1a_1-5]/1-1-2-3-3-3-3-3-3/a4-b1_b4-c1_c3-d1_c6-f1_d2-e1_f3-g1_f6-h1_i1-a2|b2|c2|d2|e2|f2|g2|h2}
G36059IK	1540.53	Hex(7)HexNAc(2)	WURCS=2.0/3,9,8/[a2122h-1b_1-5_2*NCC/3=O][a1122h-1b_1-5][a1122h-1a_1-5]/1-1-2-3-3-3-3-3-3/a4-b1_b4-c1_c3-d1_c6-f1_d2-e1_f3-g1_f6-h1_i1-e2|g2|h2}
G63337SS	1540.53	Hex(7)HexNAc(2)	WURCS=2.0/3,9,8/[a2122h-1b_1-5_2*NCC/3=O][a1122h-1b_1-5][a1122h-1a_1-5]/1-1-2-3-3-3-3-3-3/a4-b1_b4-c1_c3-d1_c6-f1_d2-e1_f3-g1_f6-i1_g2-h1
G09775CH	1540.53	Hex(7)HexNAc(2)	WURCS=2.0/3,9,8/[a2122h-1b_1-5_2*NCC/3=O][a1122h-1b_1-5][a1122h-1a_1-5]/1-1-2-3-3-3-3-3-3/a4-b1_b4-c1_c3-d1_c6-f1_d2-e1_g2-h1_g1-f3|f6_i1-f3|f6
G52461YB	1540.53	Hex(7)HexNAc(2)	WURCS=2.0/3,9,8/[a2122h-1b_1-5_2*NCC/3=O][a1122h-1b_1-5][a1122h-1a_1-5]/1-1-2-3-3-3-3-3-3/a4-b1_b4-c1_c3-d1_c6-f1_d3-e1_f3-g1_f6-h1_h2-i1
G55143WF	1540.53	Hex(7)HexNAc(2)	WURCS=2.0/3,9,8/[a2122h-1b_1-5_2*NCC/3=O][a1122h-1b_1-5][a1122h-1a_1-5]/1-1-2-3-3-3-3-3-3/a4-b1_b4-c1_c3-d1_c6-g1_d2-e1_d6-f1_g3-h1_g6-i1
G68668TB	1540.53	Hex(7)HexNAc(2)	WURCS=2.0/3,9,8/[a2122h-1b_1-5_2*NCC/3=O][a1122h-1b_1-5][a1122h-1a_1-5]/1-1-2-3-3-3-3-3-3/a4-b1_b4-c1_c3-d1_c6-g1_d2-e1_e2-f1_g3-h1_g6-i1
G04216GB	1540.53	Hex(7)HexNAc(2)	WURCS=2.0/3,9,8/[a2122h-1b_1-5_2*NCC/3=O][a1122h-1b_1-5][a1122h-1a_1-5]/1-1-2-3-3-3-3-3-3/a4-b1_b4-c1_c3-d1_c6-g1_d2-e1_e2-f1_g3-h1_h2-i1
G72037LH	1540.53	Hex(7)HexNAc(2)	WURCS=2.0/3,9,8/[a2122h-1b_1-5_2*NCC/3=O][a1122h-1b_1-5][a1122h-1a_1-5]/1-1-2-3-3-3-3-3-3/a4-b1_b4-c1_c3-d1_c6-g1_d2-e1_e2-f1_g3-h1_i1-a2|b2|c2|d2|e2|f2|g2|h2}
G04414GO	1540.53	Hex(7)HexNAc(2)	WURCS=2.0/3,9,8/[a2122h-1b_1-5_2*NCC/3=O][a1122h-1b_1-5][a1122h-1a_1-5]/1-1-2-3-3-3-3-3-3/a4-b1_b4-c1_c3-d1_c6-g1_d2-e1_e2-f1_g6-h1_h2-i1
G53428EC	1540.53	Hex(7)HexNAc(2)	WURCS=2.0/3,9,8/[a2122h-1b_1-5_2*NCC/3=O][a1122h-1b_1-5][a1122h-1a_1-5]/1-1-2-3-3-3-3-3-3/a4-b1_b4-c1_c3-d1_c6-g1_d3-e1_d6-f1_g2-h1_h2-i1
G48658CL	1540.53	Hex(7)HexNAc(2)	WURCS=2.0/3,9,8/[a2122h-1b_1-5_2*NCC/3=O][a1122h-1b_1-5][a1122h-1a_1-5]/1-1-2-3-3-3-3-3-3/a4-b1_b4-c1_c3-d1_c6-g1_d3-e1_e2-f1_g2-h1_h2-i1
G70113QZ	1540.53	Hex(7)HexNAc(2)	WURCS=2.0/3,9,8/[a2122h-1b_1-5_2*NCC/3=O][a1122h-1b_1-5][a1122h-1a_1-5]/1-1-2-3-3-3-3-3-3/a4-b1_b4-c1_c3-d1_c6-h1_d3-e1_d6-f1_f2-g1_h2-i1
G16932ML	1540.53	Hex(7)HexNAc(2)	WURCS=2.0/3,9,8/[a2122h-1b_1-5_2*NCC/3=O][a1122h-1b_1-5][a1122h-1a_1-5]/1-1-2-3-3-3-3-3-3/a4-b1_b4-c1_c3-d1_c6-i1_d2-e1_d6-g1_e2-f1_g2-h1
G35787ED	1540.53	Hex(7)HexNAc(2)	WURCS=2.0/3,9,8/[a2122h-1b_1-5_2*NCC/3=O][a1122h-1b_1-5][a1122h-1a_1-5]/1-1-2-3-3-3-3-3-3/a4-b1_b4-c1_c3-d1_c6-i1_d2-e1_d6-h1_e2-f1_f3-g1
G49447IS	1540.53	Hex(7)HexNAc(2)	WURCS=2.0/3,9,8/[a2122h-1b_1-5_2*NCC/3=O][a1122h-1b_1-5][a1122h-1a_1-5]/1-1-2-3-3-3-3-3-3/a4-b1_b4-c1_c?-d1_c?-g1_d?-e1_d?-f1_g?-h1_i1-a?|b?|c?|d?|e?|f?|g?|h?}
G52104WT	1540.53	Hex(7)HexNAc(2)	WURCS=2.0/3,9,8/[a2122h-1b_1-5_2*NCC/3=O][a1122h-1b_1-5][a1122h-1a_1-5]/1-1-2-3-3-3-3-3-3/a4-b1_b4-c1_c?-d1_c?-i1_d?-e1_d?-g1_e?-f1_g?-h1
G63976LA	1540.53	Hex(7)HexNAc(2)	WURCS=2.0/3,9,8/[a2122h-1b_1-5_2*NCC/3=O][a1122h-1b_1-5][a1122h-1a_1-5]/1-1-2-3-3-3-3-3-3/a4-b1_b4-c1_d3-e1_d6-f1_g2-h1_i1-a2|b2|c2|d2|e2|f2|g2|h2}_c?-d1_c?-g1
G57410TH	1540.53	Hex(7)HexNAc(2)	WURCS=2.0/3,9,8/[a2122h-1b_1-5_2*NCC/3=O][a1122h-1b_1-5][a1122h-1a_1-5]/1-1-2-3-3-3-3-3-3/a4-b1_b4-c1_d3-e1_d6-f1_h1-a2|b2|c2|d2|e2|f2|g2}_i1-a2|b2|c2|d2|e2|f2|g2}_c?-d1_c?-g1
G30069AJ	1540.53	Hex(7)HexNAc(2)	WURCS=2.0/4,10,8+/[a2122h-1x_1-5_2*NCC/3=O][a2122h-1b_1-5_2*NCC/3=O][a1122h-1b_1-5][a1122h-1a_1-5]/1-2-3-4-4-4-4-4-4-4/a4-b1_b4-c1_c3-d1_c6-f1_d2-e1_f3-g1_f6-h1_h2-i1
G14737ZA	1540.53	Hex(7)HexNAc(2)	WURCS=2.0/4,10,8+/[a2122h-1x_1-5_2*NCC/3=O][a2122h-1b_1-5_2*NCC/3=O][a1122h-1b_1-5][a1122h-1a_1-5]/1-2-3-4-4-4-4-4-4-4/a4-b1_b4-c1_c3-d1_c6-f1_d2-e1_g2-h1_f?-g1_f?-i1
G22012UZ	1540.53	Hex(7)HexNAc(2)	WURCS=2.0/4,10,8+/[a2122h-1x_1-5_2*NCC/3=O][a2122h-1b_1-5_2*NCC/3=O][a1122h-1b_1-5][a1122h-1a_1-5]/1-2-3-4-4-4-4-4-4-4/a4-b1_b4-c1_c?-d1_c?-g1_d?-e1_e?-f1_g?-h1_g?-i1
G87424CC	1540.53	Hex(7)HexNAc(2)	WURCS=2.0/4,11,9+/[a2122h-1x_1-5_2*NCC/3=O][a2122h-1b_1-5_2*NCC/3=O][a1122h-1b_1-5][a1122h-1a_1-5]/1-2-3-4-4-4-4-4-4-4-4/a4-b1_b4-c1_c3-d1_c6-i1_d2-e1_d6-g1_e2-f1_g2-h1_j3-k1
G07505DF	1540.53	Hex(7)HexNAc(2)	WURCS=2.0/4,9,8/[a2122h-1a_1-5_2*NCC/3=O][a2122h-1b_1-5_2*NCC/3=O][a1122h-1b_1-5][a1122h-1a_1-5]/1-2-3-4-4-4-4-4-4/a4-b1_b4-c1_c3-d1_c6-f1_d2-e1_f3-g1_f6-h1_h2-i1
G72103RY	1540.53	Hex(7)HexNAc(2)	WURCS=2.0/4,9,8/[a2122h-1a_1-5_2*NCC/3=O][a2122h-1b_1-5_2*NCC/3=O][a1122h-1b_1-5][a1122h-1a_1-5]/1-2-3-4-4-4-4-4-4/a4-b1_b4-c1_c3-d1_c6-g1_d2-e1_e2-f1_g3-h1_h2-i1
G82020ZR	1540.53	Hex(7)HexNAc(2)	WURCS=2.0/4,9,8/[a2122h-1b_1-5_2*NCC/3=O][a1122h-1b_1-5][a1122h-1a_1-5][a1122h-1x_1-5]/1-1-2-3-3-3-3-3-4/a4-b1_b4-c1_c3-d1_c6-f1_d2-e1_f3-g1_f6-h1_i1-a?|b?|c?|d?|e?|f?|g?|h?}
G85425ER	1540.53	Hex(7)HexNAc(2)	WURCS=2.0/4,9,8/[a2122h-1b_1-5_2*NCC/3=O][a1122h-1b_1-5][a1122h-1a_1-5][a1122h-1x_1-5]/1-1-2-3-3-3-3-3-4/a4-b1_b4-c1_d3-e1_d6-f1_g2-h1_d1-c3|c6_g1-c3|c6_i1-a?|b?|c?|d?|e?|f?|g?|h?}
G43947VZ	1540.53	Hex(7)HexNAc(2)	WURCS=2.0/4,9,8/[a2122h-1b_1-5_2*NCC/3=O][a1122h-1b_1-5][a1122h-1a_1-5][a1122h-1x_1-5]/1-1-2-3-3-4-4-4-4/a4-b1_b4-c1_c3-d1_c6-e1_f1-a?|b?|c?|d?|e?}_g1-a?|b?|c?|d?|e?}_h1-a?|b?|c?|d?|e?}_i1-a?|b?|c?|d?|e?}
G74910CR	1540.53	Hex(7)HexNAc(2)	WURCS=2.0/4,9,8/[a2122h-1b_1-5_2*NCC/3=O][a1122h-1b_1-5][a1122h-1a_1-5][a1122h-1x_1-5]/1-1-2-3-3-4-4-4-4/a4-b1_b4-c1_c3-d1_c6-e1_f?-a?|b?|c?|d?|e?}_g?-a?|b?|c?|d?|e?}_h?-a?|b?|c?|d?|e?}_i?-a?|b?|c?|d?|e?}
G21196UL	1540.53	Hex(7)HexNAc(2)	WURCS=2.0/4,9,8/[a2122h-1b_1-5_2*NCC/3=O][a1122h-1b_1-5][a1122h-1a_1-5][a1122h-1x_1-5]/1-1-2-3-4-3-4-4-4/a4-b1_b4-c1_c3-d1_c6-f1_d?-e1_f?-g1_f?-h1_i1-a?|b?|c?|d?|e?|f?|g?|h?}
G06098SY	1540.53	Hex(7)HexNAc(2)	WURCS=2.0/4,9,8/[a2122h-1b_1-5_2*NCC/3=O][a1122h-1b_1-5][a1122h-1a_1-5][a1122h-1x_1-5]/1-1-2-3-4-3-4-4-4/a4-b1_b4-c1_c3-d1_c6-f1_d?-e1_f?-g1_f?-i1_g?-h1
G70160EA	1540.53	Hex(7)HexNAc(2)	WURCS=2.0/4,9,8/[a2122h-1b_1-5_2*NCC/3=O][a1122h-1b_1-5][a1122h-1a_1-5][a1122h-1x_1-5]/1-1-2-3-4-4-3-3-3/a4-b1_b4-c1_c3-d1_c6-g1_g3-h1_g6-i1_d?-e1_e?-f1
G63923YN	1540.53	Hex(7)HexNAc(2)	WURCS=2.0/4,9,8/[a2122h-1b_1-5_2*NCC/3=O][a1122h-1b_1-5][a1122h-1a_1-5][a1122h-1x_1-5]/1-1-2-3-4-4-3-3-3/a4-b1_b4-c1_h1-a2|b2|c2|d2|e2|f2|g2}_i1-a2|b2|c2|d2|e2|f2|g2}_c?-d1_c?-g1_d?-e1_d?-f1
G77085GN	1540.53	Hex(7)HexNAc(2)	WURCS=2.0/4,9,8/[a2122h-1b_1-5_2*NCC/3=O][a1122h-1b_1-5][a1122h-1a_1-5][a1122h-1x_1-5]/1-1-2-3-4-4-3-4-4/a4-b1_b4-c1_d1-c3|c6_g1-c3|c6_d?-e1_d?-f1_g?-h1_i1-a?|b?|c?|d?|e?|f?|g?|h?}
G48626HI	1540.53	Hex(7)HexNAc(2)	WURCS=2.0/4,9,8/[a2122h-1b_1-5_2*NCC/3=O][a1122h-1b_1-5][a1122h-1a_1-5][a1122h-1x_1-5]/1-1-2-3-4-4-4-3-4/a4-b1_b4-c1_d1-c3|c6_h1-c3|c6_d?-e1_d?-g1_e?-f1_h?-i1
G35231LE	1540.53	Hex(7)HexNAc(2)	WURCS=2.0/4,9,8/[a2122h-1b_1-5_2*NCC/3=O][a1122h-1b_1-5][a1122h-1a_1-5][a1122h-1x_1-5]/1-1-2-3-4-4-4-4-3/a4-b1_b4-c1_d1-c3|c6_i1-c3|c6_d?-e1_d?-g1_e?-f1_g?-h1
G77807FL	1540.53	Hex(7)HexNAc(2)	WURCS=2.0/4,9,8/[a2122h-1b_1-5_2*NCC/3=O][a1122h-1b_1-5][a1122h-1a_1-5][a2112h-1a_1-4]/1-1-2-3-3-3-3-4-3/a4-b1_b4-c1_c3-d1_c6-f1_d2-e1_f3-g1_f6-i1_g2-h1
G95453LT	1540.53	Hex(7)HexNAc(2)	WURCS=2.0/4,9,8/[a2122h-1b_1-5_2*NCC/3=O][a1122h-1b_1-5][a1122h-1a_1-5][a2112h-1b_1-4]/1-1-2-3-3-3-4-3-3/a4-b1_b4-c1_c3-d1_c6-f1_d2-e1_f2-g1_f3-h1_f6-i1
G20621ZX	1540.53	Hex(7)HexNAc(2)	WURCS=2.0/4,9,8/[a2122h-1b_1-5_2*NCC/3=O][a1122h-1b_1-5][a1122h-1a_1-5][a2122h-1a_1-5]/1-1-2-3-3-3-4-3-3/a4-b1_b4-c1_c3-d1_c6-h1_d2-e1_e2-f1_f2-g1_h6-i1
G27171ZS	1540.53	Hex(7)HexNAc(2)	WURCS=2.0/4,9,8/[a2122h-1b_1-5_2*NCC/3=O][a1122h-1b_1-5][a1122h-1a_1-5][a2122h-1a_1-5]/1-1-2-3-3-3-4-3-3/a4-b1_b4-c1_c3-d1_c6-h1_d2-e1_e2-f1_f3-g1_h3-i1
G40033UH	1540.53	Hex(7)HexNAc(2)	WURCS=2.0/4,9,8/[a2122h-1b_1-5_2*NCC/3=O][a1122h-1b_1-5][a1122h-1a_1-5][a2122h-1a_1-5]/1-1-2-3-3-3-4-4-3/a4-b1_b4-c1_c3-d1_c6-i1_d2-e1_e2-f1_f3-g1_g2-h1
G88334IC	1540.53	Hex(7)HexNAc(2)	WURCS=2.0/4,9,8/[a2122h-1b_1-5_2*NCC/3=O][a1122h-1b_1-5][a1122h-1a_1-5][a2122h-1a_1-5]/1-1-2-3-3-3-4-4-3/a4-b1_b4-c1_c3-d1_c6-i1_d2-e1_e2-f1_f3-g1_g3-h1
G32422LV	1540.53	Hex(7)HexNAc(2)	WURCS=2.0/4,9,8/[a2122h-1b_1-5_2*NCC/3=O][a1122h-1b_1-5][a1122h-1a_1-5][a4334h-1a_1-4]/1-1-2-3-3-3-3-4-3/a4-b1_b4-c1_c3-d1_c6-f1_d2-e1_f3-g1_f6-i1_g2-h1
G24977CN	1540.53	Hex(7)HexNAc(2)	WURCS=2.0/4,9,8/[a2122h-1b_1-5_2*NCC/3=O][a1122h-1b_1-5][a1122h-1a_1-5][a4334h-1b_1-4]/1-1-2-3-3-3-4-3-3/a4-b1_b4-c1_c3-d1_c6-f1_d2-e1_f2-g1_f3-h1_f6-i1
G96869HB	1540.53	Hex(7)HexNAc(2)	WURCS=2.0/4,9,8/[a2122h-1b_1-5_2*NCC/3=O][a1122h-1b_1-5][a1122h-1a_1-5][a4334h-1x_1-4]/1-1-2-3-3-3-3-3-4/a4-b1_b4-c1_c3-d1_c6-f1_d2-e1_f3-g1_g2-h1_h?-i1
G60853HR	1540.53	Hex(7)HexNAc(2)	WURCS=2.0/4,9,8/[a2122h-1b_1-5_2*NCC/3=O][a1122h-1b_1-5][a1122h-1a_1-5][a4334h-1x_1-4]/1-1-2-3-3-3-4-3-3/a4-b1_b4-c1_c3-d1_c6-h1_d2-e1_e2-f1_h3-i1_f?-g1
G16272GL	1540.53	Hex(7)HexNAc(2)	WURCS=2.0/4,9,8/[a2122h-1b_1-5_2*NCC/3=O][a1122h-1b_1-5][a1122h-1a_1-5][a4344h-1a_1-?]/1-1-2-3-3-3-4-3-3/a4-b1_b4-c1_c3-d1_c6-h1_d2-e1_e2-f1_f3-g1_h3-i1
G92708ST	1540.53	Hex(7)HexNAc(2)	WURCS=2.0/4,9,8/[a2122h-1b_1-5_2*NCC/3=O][a1122h-1b_1-5][a1122h-1a_1-5][a4344h-1a_1-?]/1-1-2-3-3-3-4-4-3/a4-b1_b4-c1_c3-d1_c6-i1_d2-e1_e2-f1_f3-g1_g2-h1
G97129CF	1540.53	Hex(7)HexNAc(2)	WURCS=2.0/4,9,8/[a2122h-1b_1-5_2*NCC/3=O][a1122h-1b_1-5][a1122h-1a_1-5][a4344h-1a_1-?]/1-1-2-3-3-3-4-4-3/a4-b1_b4-c1_c3-d1_c6-i1_d2-e1_e2-f1_f3-g1_g3-h1
G92383TF	1540.53	Hex(7)HexNAc(2)	WURCS=2.0/4,9,8/[a2122h-1x_1-5_2*NCC/3=O][a2122h-1b_1-5_2*NCC/3=O][a1122h-1b_1-5][a1122h-1a_1-5]/1-2-3-4-4-4-4-4-4/a4-b1_b4-c1_c3-d1_c6-e1_e3-f1_e6-g1_g2-h1_h2-i1
G19826RH	1540.53	Hex(7)HexNAc(2)	WURCS=2.0/4,9,8/[a2122h-1x_1-5_2*NCC/3=O][a2122h-1b_1-5_2*NCC/3=O][a1122h-1b_1-5][a1122h-1a_1-5]/1-2-3-4-4-4-4-4-4/a4-b1_b4-c1_c3-d1_c6-e1_e3-f1_e6-g1_h1-a2|b2|c2|d2|e2|f2|g2}_i1-a2|b2|c2|d2|e2|f2|g2}
G28387ZC	1540.53	Hex(7)HexNAc(2)	WURCS=2.0/4,9,8/[a2122h-1x_1-5_2*NCC/3=O][a2122h-1b_1-5_2*NCC/3=O][a1122h-1b_1-5][a1122h-1a_1-5]/1-2-3-4-4-4-4-4-4/a4-b1_b4-c1_c3-d1_c6-e1_e3-f1_e6-g1_h2-i1_h1-d2|f2|g2}
G83600PQ	1540.53	Hex(7)HexNAc(2)	WURCS=2.0/4,9,8/[a2122h-1x_1-5_2*NCC/3=O][a2122h-1b_1-5_2*NCC/3=O][a1122h-1b_1-5][a1122h-1a_1-5]/1-2-3-4-4-4-4-4-4/a4-b1_b4-c1_c3-d1_c6-e1_e3-f1_e6-h1_f2-g1_h2-i1
G20034RK	1540.53	Hex(7)HexNAc(2)	WURCS=2.0/4,9,8/[a2122h-1x_1-5_2*NCC/3=O][a2122h-1b_1-5_2*NCC/3=O][a1122h-1b_1-5][a1122h-1a_1-5]/1-2-3-4-4-4-4-4-4/a4-b1_b4-c1_c3-d1_c6-e1_e3-f1_e6-i1_f2-g1_g2-h1
G64334QQ	1540.53	Hex(7)HexNAc(2)	WURCS=2.0/4,9,8/[a2122h-1x_1-5_2*NCC/3=O][a2122h-1b_1-5_2*NCC/3=O][a1122h-1b_1-5][a1122h-1a_1-5]/1-2-3-4-4-4-4-4-4/a4-b1_b4-c1_c3-d1_c6-f1_d2-e1_f2-g1_f6-h1_h2-i1
G86053IC	1540.53	Hex(7)HexNAc(2)	WURCS=2.0/4,9,8/[a2122h-1x_1-5_2*NCC/3=O][a2122h-1b_1-5_2*NCC/3=O][a1122h-1b_1-5][a1122h-1a_1-5]/1-2-3-4-4-4-4-4-4/a4-b1_b4-c1_c3-d1_c6-f1_d2-e1_f3-g1_f6-h1_h2-i1
G56867YK	1540.53	Hex(7)HexNAc(2)	WURCS=2.0/4,9,8/[a2122h-1x_1-5_2*NCC/3=O][a2122h-1b_1-5_2*NCC/3=O][a1122h-1b_1-5][a1122h-1a_1-5]/1-2-3-4-4-4-4-4-4/a4-b1_b4-c1_c3-d1_c6-f1_d2-e1_f3-g1_f6-h1_h3-i1
G88641WO	1540.53	Hex(7)HexNAc(2)	WURCS=2.0/4,9,8/[a2122h-1x_1-5_2*NCC/3=O][a2122h-1b_1-5_2*NCC/3=O][a1122h-1b_1-5][a1122h-1a_1-5]/1-2-3-4-4-4-4-4-4/a4-b1_b4-c1_c3-d1_c6-f1_d2-e1_f3-g1_f6-h1_i1-a2|b2|c2|d2|e2|f2|g2|h2}
G64632PP	1540.53	Hex(7)HexNAc(2)	WURCS=2.0/4,9,8/[a2122h-1x_1-5_2*NCC/3=O][a2122h-1b_1-5_2*NCC/3=O][a1122h-1b_1-5][a1122h-1a_1-5]/1-2-3-4-4-4-4-4-4/a4-b1_b4-c1_c3-d1_c6-f1_d2-e1_f3-g1_f6-h1_i1-e2|g2}
G50507PS	1540.53	Hex(7)HexNAc(2)	WURCS=2.0/4,9,8/[a2122h-1x_1-5_2*NCC/3=O][a2122h-1b_1-5_2*NCC/3=O][a1122h-1b_1-5][a1122h-1a_1-5]/1-2-3-4-4-4-4-4-4/a4-b1_b4-c1_c3-d1_c6-f1_d2-e1_f3-g1_f6-i1_g2-h1
G80945SX	1540.53	Hex(7)HexNAc(2)	WURCS=2.0/4,9,8/[a2122h-1x_1-5_2*NCC/3=O][a2122h-1b_1-5_2*NCC/3=O][a1122h-1b_1-5][a1122h-1a_1-5]/1-2-3-4-4-4-4-4-4/a4-b1_b4-c1_c3-d1_c6-g1_d2-e1_d6-f1_g3-h1_g6-i1
G40198OD	1540.53	Hex(7)HexNAc(2)	WURCS=2.0/4,9,8/[a2122h-1x_1-5_2*NCC/3=O][a2122h-1b_1-5_2*NCC/3=O][a1122h-1b_1-5][a1122h-1a_1-5]/1-2-3-4-4-4-4-4-4/a4-b1_b4-c1_c3-d1_c6-g1_d2-e1_e2-f1_g3-h1_g6-i1
G04220HB	1540.53	Hex(7)HexNAc(2)	WURCS=2.0/4,9,8/[a2122h-1x_1-5_2*NCC/3=O][a2122h-1b_1-5_2*NCC/3=O][a1122h-1b_1-5][a1122h-1a_1-5]/1-2-3-4-4-4-4-4-4/a4-b1_b4-c1_c3-d1_c6-g1_d2-e1_e2-f1_g3-h1_h2-i1
G74300EL	1540.53	Hex(7)HexNAc(2)	WURCS=2.0/4,9,8/[a2122h-1x_1-5_2*NCC/3=O][a2122h-1b_1-5_2*NCC/3=O][a1122h-1b_1-5][a1122h-1a_1-5]/1-2-3-4-4-4-4-4-4/a4-b1_b4-c1_c3-d1_c6-g1_d2-e1_e2-f1_g3-h1_i1-a2|b2|c2|d2|e2|f2|g2|h2}
G48630BP	1540.53	Hex(7)HexNAc(2)	WURCS=2.0/4,9,8/[a2122h-1x_1-5_2*NCC/3=O][a2122h-1b_1-5_2*NCC/3=O][a1122h-1b_1-5][a1122h-1a_1-5]/1-2-3-4-4-4-4-4-4/a4-b1_b4-c1_c3-d1_c6-g1_d2-e1_e2-f1_g6-h1_h2-i1
G82529OA	1540.53	Hex(7)HexNAc(2)	WURCS=2.0/4,9,8/[a2122h-1x_1-5_2*NCC/3=O][a2122h-1b_1-5_2*NCC/3=O][a1122h-1b_1-5][a1122h-1a_1-5]/1-2-3-4-4-4-4-4-4/a4-b1_b4-c1_c3-d1_c6-g1_d3-e1_d6-f1_g2-h1_h2-i1
G44845VH	1540.53	Hex(7)HexNAc(2)	WURCS=2.0/4,9,8/[a2122h-1x_1-5_2*NCC/3=O][a2122h-1b_1-5_2*NCC/3=O][a1122h-1b_1-5][a1122h-1a_1-5]/1-2-3-4-4-4-4-4-4/a4-b1_b4-c1_c3-d1_c6-g1_d3-e1_e2-f1_g2-h1_h2-i1
G39478RR	1540.53	Hex(7)HexNAc(2)	WURCS=2.0/4,9,8/[a2122h-1x_1-5_2*NCC/3=O][a2122h-1b_1-5_2*NCC/3=O][a1122h-1b_1-5][a1122h-1a_1-5]/1-2-3-4-4-4-4-4-4/a4-b1_b4-c1_c3-d1_c6-h1_d3-e1_d6-f1_f2-g1_h2-i1
G34394BR	1540.53	Hex(7)HexNAc(2)	WURCS=2.0/4,9,8/[a2122h-1x_1-5_2*NCC/3=O][a2122h-1b_1-5_2*NCC/3=O][a1122h-1b_1-5][a1122h-1a_1-5]/1-2-3-4-4-4-4-4-4/a4-b1_b4-c1_c3-d1_c6-i1_d2-e1_d6-g1_e2-f1_g2-h1
G57522MT	1540.53	Hex(7)HexNAc(2)	WURCS=2.0/4,9,8/[a2122h-1x_1-5_2*NCC/3=O][a2122h-1b_1-5_2*NCC/3=O][a1122h-1b_1-5][a1122h-1a_1-5]/1-2-3-4-4-4-4-4-4/a4-b1_b4-c1_c3-d1_c6-i1_d2-e1_d6-h1_e2-f1_f2-g1
G23805AC	1540.53	Hex(7)HexNAc(2)	WURCS=2.0/4,9,8/[a2122h-1x_1-5_2*NCC/3=O][a2122h-1b_1-5_2*NCC/3=O][a1122h-1b_1-5][a1122h-1a_1-5]/1-2-3-4-4-4-4-4-4/a4-b1_b4-c1_c3-d1_c6-i1_d2-e1_d6-h1_e2-f1_f3-g1
G39383KR	1540.53	Hex(7)HexNAc(2)	WURCS=2.0/4,9,8/[a2122h-1x_1-5_2*NCC/3=O][a2122h-1b_1-5_2*NCC/3=O][a1122h-1b_1-5][a1122h-1a_1-5]/1-2-3-4-4-4-4-4-4/a4-b1_b4-c1_c3-d1_c6-i1_d2-e1_e2-f1_f2-g1_g3-h1
G46413RD	1540.53	Hex(7)HexNAc(2)	WURCS=2.0/4,9,8/[a2122h-1x_1-5_2*NCC/3=O][a2122h-1b_1-5_2*NCC/3=O][a1122h-1b_1-5][a1122h-1a_1-5]/1-2-3-4-4-4-4-4-4/a4-b1_b4-c1_c?-d1_c?-g1_d?-e1_d?-f1_g?-h1_i1-a?|b?|c?|d?|e?|f?|g?|h?}
G99669MJ	1540.53	Hex(7)HexNAc(2)	WURCS=2.0/4,9,8/[u2122h_2*NCC/3=O][a2122h-1b_1-5_2*NCC/3=O][a1122h-1b_1-5][a1122h-1a_1-5]/1-2-3-4-4-4-4-4-4/a4-b1_b4-c1_c3-d1_c6-e1_e3-f1_e6-h1_f2-g1_h2-i1
G00883ZT	1540.53	Hex(7)HexNAc(2)	WURCS=2.0/4,9,8/[u2122h_2*NCC/3=O][a2122h-1b_1-5_2*NCC/3=O][a1122h-1b_1-5][a1122h-1a_1-5]/1-2-3-4-4-4-4-4-4/a4-b1_b4-c1_c3-d1_c6-f1_d2-e1_f3-g1_f6-h1_h2-i1
G65518IK	1540.53	Hex(7)HexNAc(2)	WURCS=2.0/4,9,8/[u2122h_2*NCC/3=O][a2122h-1b_1-5_2*NCC/3=O][a1122h-1b_1-5][a1122h-1a_1-5]/1-2-3-4-4-4-4-4-4/a4-b1_b4-c1_c3-d1_c6-f1_d2-e1_f3-g1_f6-i1_g2-h1
G97292GW	1540.53	Hex(7)HexNAc(2)	WURCS=2.0/4,9,8/[u2122h_2*NCC/3=O][a2122h-1b_1-5_2*NCC/3=O][a1122h-1b_1-5][a1122h-1a_1-5]/1-2-3-4-4-4-4-4-4/a4-b1_b4-c1_c3-d1_c6-g1_d2-e1_e2-f1_g3-h1_g6-i1
G92983WW	1540.53	Hex(7)HexNAc(2)	WURCS=2.0/4,9,8/[u2122h_2*NCC/3=O][a2122h-1b_1-5_2*NCC/3=O][a1122h-1b_1-5][a1122h-1a_1-5]/1-2-3-4-4-4-4-4-4/a4-b1_b4-c1_c3-d1_c6-g1_d2-e1_e2-f1_g3-h1_h2-i1
G04816EV	1540.53	Hex(7)HexNAc(2)	WURCS=2.0/4,9,8/[u2122h_2*NCC/3=O][a2122h-1b_1-5_2*NCC/3=O][a1122h-1b_1-5][a1122h-1a_1-5]/1-2-3-4-4-4-4-4-4/a4-b1_b4-c1_c3-d1_c6-g1_d2-e1_e2-f1_g6-h1_h2-i1
G57267KB	1540.53	Hex(7)HexNAc(2)	WURCS=2.0/4,9,8/[u2122h_2*NCC/3=O][a2122h-1b_1-5_2*NCC/3=O][a1122h-1b_1-5][a1122h-1a_1-5]/1-2-3-4-4-4-4-4-4/a4-b1_b4-c1_c3-d1_c6-g1_d3-e1_d6-f1_g2-h1_h2-i1
G60383WH	1540.53	Hex(7)HexNAc(2)	WURCS=2.0/4,9,8/[u2122h_2*NCC/3=O][a2122h-1b_1-5_2*NCC/3=O][a1122h-1b_1-5][a1122h-1a_1-5]/1-2-3-4-4-4-4-4-4/a4-b1_b4-c1_c3-d1_c6-g1_d3-e1_e2-f1_g2-h1_h2-i1
G59532XE	1540.53	Hex(7)HexNAc(2)	WURCS=2.0/4,9,8/[u2122h_2*NCC/3=O][a2122h-1b_1-5_2*NCC/3=O][a1122h-1b_1-5][a1122h-1a_1-5]/1-2-3-4-4-4-4-4-4/a4-b1_b4-c1_c3-d1_c6-h1_d3-e1_d6-f1_f2-g1_h2-i1
G27495UM	1540.53	Hex(7)HexNAc(2)	WURCS=2.0/4,9,8/[u2122h_2*NCC/3=O][a2122h-1b_1-5_2*NCC/3=O][a1122h-1b_1-5][a1122h-1a_1-5]/1-2-3-4-4-4-4-4-4/a4-b1_b4-c1_c3-d1_c6-i1_d2-e1_d6-g1_e2-f1_g2-h1
G85885QD	1540.53	Hex(7)HexNAc(2)	WURCS=2.0/4,9,8/[u2122h_2*NCC/3=O][a2122h-1b_1-5_2*NCC/3=O][a1122h-1b_1-5][a1122h-1a_1-5]/1-2-3-4-4-4-4-4-4/a4-b1_b4-c1_c3-d1_c6-i1_d2-e1_d6-h1_e2-f1_f3-g1
G76167TO	1540.53	Hex(7)HexNAc(2)	WURCS=2.0/4,9,8/[u2122h_2*NCC/3=O][a2122h-1b_1-5_2*NCC/3=O][a1122h-1b_1-5][a1122h-1a_1-5]/1-2-3-4-4-4-4-4-4/c3-d1_c6-g1_d2-e1_e2-f1_g3-h1_g6-i1_b1-a3|a4_c1-b3|b4
G51070HN	1540.53	Hex(7)HexNAc(2)	WURCS=2.0/4,9,8/[u2122h_2*NCC/3=O][a2122h-1b_1-5_2*NCC/3=O][a1122h-1b_1-5][a1122h-1a_1-5]/1-2-3-4-4-4-4-4-4/c3-d1_c6-g1_d2-e1_e2-f1_g3-h1_h2-i1_b1-a3|a4_c1-b3|b4
G45294YQ	1540.53	Hex(7)HexNAc(2)	WURCS=2.0/5,9,8/[a2122h-1x_1-5_2*NCC/3=O][a2122h-1b_1-5_2*NCC/3=O][a1122h-1b_1-5][a1122h-1a_1-5][a1122h-1x_1-5]/1-2-3-4-4-4-4-4-5/a4-b1_b4-c1_c3-d1_c6-f1_d2-e1_f3-g1_f6-h1_i1-a?|b?|c?|d?|e?|f?|g?|h?}
G10122RQ	1540.53	Hex(7)HexNAc(2)	WURCS=2.0/5,9,8/[a2122h-1x_1-5_2*NCC/3=O][a2122h-1b_1-5_2*NCC/3=O][a1122h-1b_1-5][a1122h-1a_1-5][a1122h-1x_1-5]/1-2-3-4-4-5-5-5-5/a4-b1_b4-c1_c3-d1_c6-e1_f?-a?|b?|c?|d?|e?}_g?-a?|b?|c?|d?|e?}_h?-a?|b?|c?|d?|e?}_i?-a?|b?|c?|d?|e?}
G21982KM	1540.53	Hex(7)HexNAc(2)	WURCS=2.0/5,9,8/[a2122h-1x_1-5_2*NCC/3=O][a2122h-1b_1-5_2*NCC/3=O][a1122h-1b_1-5][a1122h-1a_1-5][a1122h-1x_1-5]/1-2-3-4-5-4-5-5-5/a4-b1_b4-c1_c3-d1_c6-f1_d?-e1_f?-g1_f?-h1_i1-a?|b?|c?|d?|e?|f?|g?|h?}
G85237DE	1540.53	Hex(7)HexNAc(2)	WURCS=2.0/5,9,8/[a2122h-1x_1-5_2*NCC/3=O][a2122h-1b_1-5_2*NCC/3=O][a1122h-1b_1-5][a1122h-1a_1-5][a2112h-1a_1-4]/1-2-3-4-4-4-4-5-4/a4-b1_b4-c1_c3-d1_c6-f1_d2-e1_f3-g1_f6-i1_g2-h1
G50493GL	1540.53	Hex(7)HexNAc(2)	WURCS=2.0/5,9,8/[a2122h-1x_1-5_2*NCC/3=O][a2122h-1b_1-5_2*NCC/3=O][a1122h-1b_1-5][a1122h-1a_1-5][a2112h-1b_1-4]/1-2-3-4-4-4-5-4-4/a4-b1_b4-c1_c3-d1_c6-f1_d2-e1_f2-g1_f3-h1_f6-i1
G29628IK	1540.53	Hex(7)HexNAc(2)	WURCS=2.0/5,9,8/[a2122h-1x_1-5_2*NCC/3=O][a2122h-1b_1-5_2*NCC/3=O][a1122h-1b_1-5][a1122h-1a_1-5][a2122h-1a_1-5]/1-2-3-4-4-4-5-4-4/a4-b1_b4-c1_c3-d1_c6-h1_d2-e1_e2-f1_f2-g1_h6-i1
G00433KW	1540.53	Hex(7)HexNAc(2)	WURCS=2.0/5,9,8/[a2122h-1x_1-5_2*NCC/3=O][a2122h-1b_1-5_2*NCC/3=O][a1122h-1b_1-5][a1122h-1a_1-5][a2122h-1a_1-5]/1-2-3-4-4-4-5-4-4/a4-b1_b4-c1_c3-d1_c6-h1_d2-e1_e2-f1_f3-g1_h3-i1
G98728LU	1540.53	Hex(7)HexNAc(2)	WURCS=2.0/5,9,8/[a2122h-1x_1-5_2*NCC/3=O][a2122h-1b_1-5_2*NCC/3=O][a1122h-1b_1-5][a1122h-1a_1-5][a2122h-1a_1-5]/1-2-3-4-4-4-5-5-4/a4-b1_b4-c1_c3-d1_c6-i1_d2-e1_e2-f1_f3-g1_g2-h1
G27929ZE	1540.53	Hex(7)HexNAc(2)	WURCS=2.0/5,9,8/[a2122h-1x_1-5_2*NCC/3=O][a2122h-1b_1-5_2*NCC/3=O][a1122h-1b_1-5][a1122h-1a_1-5][a2122h-1a_1-5]/1-2-3-4-4-4-5-5-4/a4-b1_b4-c1_c3-d1_c6-i1_d2-e1_e2-f1_f3-g1_g3-h1
G65545WL	1540.53	Hex(7)HexNAc(2)	WURCS=2.0/5,9,8/[a2122h-1x_1-5_2*NCC/3=O][a2122h-1b_1-5_2*NCC/3=O][a1122h-1b_1-5][a1122h-1a_1-5][a4334h-1x_1-4]/1-2-3-4-4-4-4-4-5/a4-b1_b4-c1_c3-d1_c6-f1_d2-e1_f3-g1_g2-h1_h?-i1
G00227SV	1540.53	Hex(7)HexNAc(2)	WURCS=2.0/5,9,8/[a2122h-1x_1-5_2*NCC/3=O][a2122h-1b_1-5_2*NCC/3=O][a1122h-1b_1-5][a1122h-1a_1-5][a4334h-1x_1-4]/1-2-3-4-4-4-5-4-4/a4-b1_b4-c1_c3-d1_c6-h1_d2-e1_e2-f1_h3-i1_f?-g1
G67598LP	1540.53	Hex(7)HexNAc(2)	WURCS=2.0/5,9,8/[u2122h_2*NCC/3=O][a2122h-1b_1-5_2*NCC/3=O][a1122h-1b_1-5][a1122h-1a_1-5][a2112h-1a_1-4]/1-2-3-4-4-4-4-5-4/a4-b1_b4-c1_c3-d1_c6-f1_d2-e1_f3-g1_f6-i1_g2-h1
G09584MK	1540.53	Hex(7)HexNAc(2)	WURCS=2.0/5,9,8/[u2122h_2*NCC/3=O][a2122h-1b_1-5_2*NCC/3=O][a1122h-1b_1-5][a1122h-1a_1-5][a2112h-1b_1-4]/1-2-3-4-4-4-5-4-4/a4-b1_b4-c1_c3-d1_c6-f1_d2-e1_f2-g1_f3-h1_f6-i1
G08936DJ	1540.53	Hex(7)HexNAc(2)	WURCS=2.0/5,9,8/[u2122h_2*NCC/3=O][a2122h-1b_1-5_2*NCC/3=O][a1122h-1b_1-5][a1122h-1a_1-5][a2122h-1a_1-5]/1-2-3-4-4-4-5-4-4/a4-b1_b4-c1_c3-d1_c6-h1_d2-e1_e2-f1_f2-g1_h6-i1
G97179UV	1540.53	Hex(7)HexNAc(2)	WURCS=2.0/5,9,8/[u2122h_2*NCC/3=O][a2122h-1b_1-5_2*NCC/3=O][a1122h-1b_1-5][a1122h-1a_1-5][a2122h-1a_1-5]/1-2-3-4-4-4-5-4-4/a4-b1_b4-c1_c3-d1_c6-h1_d2-e1_e2-f1_f3-g1_h3-i1
G22914HB	1540.53	Hex(7)HexNAc(2)	WURCS=2.0/5,9,8/[u2122h_2*NCC/3=O][a2122h-1b_1-5_2*NCC/3=O][a1122h-1b_1-5][a1122h-1a_1-5][a2122h-1a_1-5]/1-2-3-4-4-4-5-5-4/a4-b1_b4-c1_c3-d1_c6-i1_d2-e1_e2-f1_f3-g1_g3-h1
G14996IQ	1548.54	Hex(4)HexNAc(3)NeuAc(1)	WURCS=2.0/5,8,7/[a2122h-1b_1-5_2*NCC/3=O][a1122h-1b_1-5][a1122h-1a_1-5][a2112h-1b_1-5][Aad21122h-2a_2-6_5*NCC/3=O]/1-1-2-3-1-4-5-3/a4-b1_b4-c1_c3-d1_c6-h1_d2-e1_e4-f1_f3-g2
G06209KS	1548.54	Hex(4)HexNAc(3)NeuAc(1)	WURCS=2.0/5,8,7/[a2122h-1b_1-5_2*NCC/3=O][a1122h-1b_1-5][a1122h-1a_1-5][a2112h-1b_1-5][Aad21122h-2a_2-6_5*NCC/3=O]/1-1-2-3-1-4-5-3/a4-b1_b4-c1_c3-d1_c6-h1_d2-e1_e4-f1_f6-g2
G40578SN	1548.54	Hex(4)HexNAc(3)NeuAc(1)	WURCS=2.0/5,8,7/[a2122h-1b_1-5_2*NCC/3=O][a1122h-1b_1-5][a1122h-1a_1-5][a2112h-1b_1-5][Aad21122h-2a_2-6_5*NCC/3=O]/1-1-2-3-1-4-5-3/a4-b1_b4-c1_c3-d1_c6-h1_d2-e1_e4-f1_g2-f3|f6
G23946TS	1548.54	Hex(4)HexNAc(3)NeuAc(1)	WURCS=2.0/5,8,7/[a2122h-1b_1-5_2*NCC/3=O][a1122h-1b_1-5][a1122h-1a_1-5][a2112h-1b_1-5][Aad21122h-2a_2-6_5*NCC/3=O]/1-1-2-3-1-4-5-3/a4-b1_b4-c1_c3-d1_c6-h1_d4-e1_e3-f1_e6-g2
G21411AR	1548.54	Hex(4)HexNAc(3)NeuAc(1)	WURCS=2.0/5,8,7/[a2122h-1b_1-5_2*NCC/3=O][a1122h-1b_1-5][a1122h-1a_1-5][a2112h-1b_1-5][Aad21122h-2a_2-6_5*NCC/3=O]/1-1-2-3-1-4-5-3/a4-b1_b4-c1_c3-d1_c6-h1_d4-e1_e3-f1_f3-g2
G61551YB	1548.54	Hex(4)HexNAc(3)NeuAc(1)	WURCS=2.0/5,8,7/[a2122h-1b_1-5_2*NCC/3=O][a1122h-1b_1-5][a1122h-1a_1-5][a2112h-1b_1-5][Aad21122h-2a_2-6_5*NCC/3=O]/1-1-2-3-1-4-5-3/a4-b1_b4-c1_c3-d1_c6-h1_d4-e1_e4-f1_f3-g2
G31814JO	1548.54	Hex(4)HexNAc(3)NeuAc(1)	WURCS=2.0/5,8,7/[a2122h-1b_1-5_2*NCC/3=O][a1122h-1b_1-5][a1122h-1a_1-5][a2112h-1b_1-5][Aad21122h-2a_2-6_5*NCC/3=O]/1-1-2-3-1-4-5-3/a4-b1_b4-c1_c3-d1_c6-h1_d4-e1_e4-f1_f6-g2
G31565BP	1548.54	Hex(4)HexNAc(3)NeuAc(1)	WURCS=2.0/5,8,7/[a2122h-1b_1-5_2*NCC/3=O][a1122h-1b_1-5][a1122h-1a_1-5][a2112h-1b_1-5][Aad21122h-2a_2-6_5*NCC/3=O]/1-1-2-3-1-4-5-3/a4-b1_b4-c1_d2-e1_e4-f1_d1-c3|c6_h1-c3|c6_f?-g2
G09057YJ	1548.54	Hex(4)HexNAc(3)NeuAc(1)	WURCS=2.0/5,8,7/[a2122h-1b_1-5_2*NCC/3=O][a1122h-1b_1-5][a1122h-1a_1-5][a2112h-1b_1-5][Aad21122h-2a_2-6_5*NCC/3=O]/1-1-2-3-1-4-5-3/a4-b1_b4-c1_d2-e1_e4-f1_f3-g2_c?-d1_c?-h1
G61370BB	1548.54	Hex(4)HexNAc(3)NeuAc(1)	WURCS=2.0/5,8,7/[a2122h-1b_1-5_2*NCC/3=O][a1122h-1b_1-5][a1122h-1a_1-5][a2112h-1b_1-5][Aad21122h-2a_2-6_5*NCC/3=O]/1-1-2-3-1-4-5-3/a4-b1_b4-c1_d2-e1_e4-f1_f3-g2_d1-c3|c6_h1-c3|c6
G27165KO	1548.54	Hex(4)HexNAc(3)NeuAc(1)	WURCS=2.0/5,8,7/[a2122h-1b_1-5_2*NCC/3=O][a1122h-1b_1-5][a1122h-1a_1-5][a2112h-1b_1-5][Aad21122h-2a_2-6_5*NCC/3=O]/1-1-2-3-1-4-5-3/a4-b1_b4-c1_d2-e1_e4-f1_f6-g2_c?-d1_c?-h1
G94449IF	1548.54	Hex(4)HexNAc(3)NeuAc(1)	WURCS=2.0/5,8,7/[a2122h-1b_1-5_2*NCC/3=O][a1122h-1b_1-5][a1122h-1a_1-5][a2112h-1b_1-5][Aad21122h-2a_2-6_5*NCC/3=O]/1-1-2-3-1-4-5-3/a4-b1_b4-c1_d2-e1_e4-f1_f6-g2_d1-c3|c6_h1-c3|c6
G97720QM	1548.54	Hex(4)HexNAc(3)NeuAc(1)	WURCS=2.0/5,8,7/[a2122h-1b_1-5_2*NCC/3=O][a1122h-1b_1-5][a1122h-1a_1-5][a2112h-1b_1-5][Aad21122h-2a_2-6_5*NCC/3=O]/1-1-2-3-3-1-4-5/a4-b1_b4-c1_c3-d1_c6-e1_e2-f1_f4-g1_g3-h2
G88421PE	1548.54	Hex(4)HexNAc(3)NeuAc(1)	WURCS=2.0/5,8,7/[a2122h-1b_1-5_2*NCC/3=O][a1122h-1b_1-5][a1122h-1a_1-5][a2112h-1b_1-5][Aad21122h-2a_2-6_5*NCC/3=O]/1-1-2-3-3-1-4-5/a4-b1_b4-c1_c3-d1_c6-e1_e2-f1_f4-g1_g6-h2
G25612NR	1548.54	Hex(4)HexNAc(3)NeuAc(1)	WURCS=2.0/5,8,7/[a2122h-1b_1-5_2*NCC/3=O][a1122h-1b_1-5][a1122h-1a_1-5][a2112h-1b_1-5][Aad21122h-2a_2-6_5*NCC/3=O]/1-1-2-3-3-1-4-5/a4-b1_b4-c1_c3-d1_c6-e1_e6-f1_f4-g1_g3-h2
G68828SF	1548.54	Hex(4)HexNAc(3)NeuAc(1)	WURCS=2.0/5,8,7/[a2122h-1b_1-5_2*NCC/3=O][a1122h-1b_1-5][a1122h-1a_1-5][a2112h-1b_1-5][Aad21122h-2a_2-6_5*NCC/3=O]/1-1-2-3-3-1-4-5/a4-b1_b4-c1_c3-d1_c6-e1_f4-g1_g6-h2_f1-d2|e2}
G20036KU	1548.54	Hex(4)HexNAc(3)NeuAc(1)	WURCS=2.0/5,9,7+/[a2122h-1b_1-5_2*NCC/3=O][a1122h-1b_1-5][a1122h-1a_1-5][a2112h-1b_1-5][Aad21122h-2a_2-6_5*NCC/3=O]/1-1-2-3-1-4-5-3-3/a4-b1_b4-c1_c3-d1_c6-h1_d2-e1_e4-f1_f?-g2
G57262WV	1548.54	Hex(4)HexNAc(3)NeuAc(1)	WURCS=2.0/6,8,7/[a2122h-1a_1-5_2*NCC/3=O][a2122h-1b_1-5_2*NCC/3=O][a1122h-1b_1-5][a1122h-1a_1-5][a2112h-1b_1-5][Aad21122h-2a_2-6_5*NCC/3=O]/1-2-3-4-2-5-6-4/a4-b1_b4-c1_c3-d1_c6-h1_d2-e1_e4-f1_f6-g2
G14549GA	1548.54	Hex(4)HexNAc(3)NeuAc(1)	WURCS=2.0/6,8,7/[a2122h-1b_1-5_2*NCC/3=O][a1122h-1b_1-5][a1122h-1a_1-5][a2122h-1a_1-5_2*NCC/3=O][a2112h-1b_1-5][Aad21122h-2a_2-6_5*NCC/3=O]/1-1-2-3-4-5-6-3/a4-b1_b4-c1_c3-d1_c6-h1_d2-e1_e4-f1_f3-g2
G98666DD	1548.54	Hex(4)HexNAc(3)NeuAc(1)	WURCS=2.0/6,8,7/[a2122h-1b_1-5_2*NCC/3=O][a1122h-1b_1-5][a1122h-1a_1-5][a2122h-1x_1-5_2*NCC/3=O][a2112h-1x_1-5][Aad21122h-2a_2-6_5*NCC/3=O]/1-1-2-3-3-4-5-6/a4-b1_b4-c1_c3-d1_c6-e1_g3-h2_f?-g1_f1-a?|b?|c?|d?|e?}
G44513XM	1548.54	Hex(4)HexNAc(3)NeuAc(1)	WURCS=2.0/6,8,7/[a2122h-1b_1-5_2*NCC/3=O][a1122h-1b_1-5][a1122h-1a_1-5][a2122h-1x_1-5_2*NCC/3=O][a2112h-1x_1-5][Aad21122h-2x_2-6_5*NCC/3=O]/1-1-2-3-3-4-5-6/a4-b1_b4-c1_c3-d1_c6-e1_f?-g1_g?-h2_f1-a?|b?|c?|d?|e?}
G87418CY	1548.54	Hex(4)HexNAc(3)NeuAc(1)	WURCS=2.0/6,8,7/[a2122h-1b_1-5_2*NCC/3=O][a1122h-1b_1-5][a1122h-1a_1-5][a2122h-1x_1-5_2*NCC/3=O][a2112h-1x_1-5][Aad21122h-2x_2-6_5*NCC/3=O]/1-1-2-3-4-5-6-3/a4-b1_b4-c1_c3-d1_c6-h1_d?-e1_e?-f1_f?-g2
G21005TQ	1548.54	Hex(4)HexNAc(3)NeuAc(1)	WURCS=2.0/6,8,7/[a2122h-1x_1-5_2*NCC/3=O][a2122h-1b_1-5_2*NCC/3=O][a1122h-1b_1-5][a1122h-1a_1-5][a2112h-1b_1-5][Aad21122h-2a_2-6_5*NCC/3=O]/1-2-3-4-2-5-6-4/a4-b1_b4-c1_c3-d1_c6-h1_d2-e1_e4-f1_f3-g2
G62112AO	1548.54	Hex(4)HexNAc(3)NeuAc(1)	WURCS=2.0/6,8,7/[a2122h-1x_1-5_2*NCC/3=O][a2122h-1b_1-5_2*NCC/3=O][a1122h-1b_1-5][a1122h-1a_1-5][a2112h-1b_1-5][Aad21122h-2a_2-6_5*NCC/3=O]/1-2-3-4-2-5-6-4/a4-b1_b4-c1_c3-d1_c6-h1_d2-e1_e4-f1_f6-g2
G41036NU	1548.54	Hex(4)HexNAc(3)NeuAc(1)	WURCS=2.0/6,8,7/[a2122h-1x_1-5_2*NCC/3=O][a2122h-1b_1-5_2*NCC/3=O][a1122h-1b_1-5][a1122h-1a_1-5][a2112h-1b_1-5][Aad21122h-2a_2-6_5*NCC/3=O]/1-2-3-4-2-5-6-4/a4-b1_b4-c1_c3-d1_c6-h1_d2-e1_e4-f1_g2-f3|f6
G12715AH	1548.54	Hex(4)HexNAc(3)NeuAc(1)	WURCS=2.0/6,8,7/[a2122h-1x_1-5_2*NCC/3=O][a2122h-1b_1-5_2*NCC/3=O][a1122h-1b_1-5][a1122h-1a_1-5][a2112h-1b_1-5][Aad21122h-2a_2-6_5*NCC/3=O]/1-2-3-4-4-2-5-6/a4-b1_b4-c1_c3-d1_c6-e1_e2-f1_f4-g1_g3-h2
G31865AG	1548.54	Hex(4)HexNAc(3)NeuAc(1)	WURCS=2.0/6,8,7/[a2122h-1x_1-5_2*NCC/3=O][a2122h-1b_1-5_2*NCC/3=O][a1122h-1b_1-5][a1122h-1a_1-5][a2112h-1b_1-5][Aad21122h-2a_2-6_5*NCC/3=O]/1-2-3-4-4-2-5-6/a4-b1_b4-c1_c3-d1_c6-e1_e2-f1_f4-g1_g6-h2
G41787AW	1548.54	Hex(4)HexNAc(3)NeuAc(1)	WURCS=2.0/6,8,7/[a2122h-1x_1-5_2*NCC/3=O][a2122h-1b_1-5_2*NCC/3=O][a1122h-1b_1-5][a1122h-1a_1-5][a2112h-1x_1-5][Aad21122h-2x_2-6_5*NCC/3=O]/1-2-3-4-1-5-6-4/a4-b1_b4-c1_c3-d1_c6-h1_d?-e1_e?-f1_f?-g2
G38362AS	1548.54	Hex(4)HexNAc(3)NeuAc(1)	WURCS=2.0/6,8,7/[u2122h_2*NCC/3=O][a2122h-1b_1-5_2*NCC/3=O][a1122h-1b_1-5][a1122h-1a_1-5][a2112h-1b_1-5][Aad21122h-2a_2-6_5*NCC/3=O]/1-2-3-4-2-5-6-4/a4-b1_b4-c1_c3-d1_c6-h1_d2-e1_e4-f1_f3-g2
G02410EE	1548.54	Hex(4)HexNAc(3)NeuAc(1)	WURCS=2.0/6,8,7/[u2122h_2*NCC/3=O][a2122h-1b_1-5_2*NCC/3=O][a1122h-1b_1-5][a1122h-1a_1-5][a2112h-1b_1-5][Aad21122h-2a_2-6_5*NCC/3=O]/1-2-3-4-2-5-6-4/a4-b1_b4-c1_c3-d1_c6-h1_d2-e1_e4-f1_f6-g2
G98338IO	1548.54	Hex(4)HexNAc(3)NeuAc(1)	WURCS=2.0/6,8,7/[u2122h_2*NCC/3=O][a2122h-1b_1-5_2*NCC/3=O][a1122h-1b_1-5][a1122h-1a_1-5][a2112h-1b_1-5][Aad21122h-2a_2-6_5*NCC/3=O]/1-2-3-4-2-5-6-4/a4-b1_b4-c1_c3-d1_c6-h1_d2-e1_e4-f1_g2-f3|f6
G95166FG	1548.54	Hex(4)HexNAc(3)NeuAc(1)	WURCS=2.0/6,8,7/[u2122h_2*NCC/3=O][a2122h-1b_1-5_2*NCC/3=O][a1122h-1b_1-5][a1122h-1a_1-5][a2112h-1b_1-5][Aad21122h-2a_2-6_5*NCC/3=O]/1-2-3-4-2-5-6-4/a4-b1_b4-c1_d2-e1_e4-f1_f3-g2_d1-c3|c6_h1-c3|c6
G99258WN	1548.54	Hex(4)HexNAc(3)NeuAc(1)	WURCS=2.0/6,8,7/[u2122h_2*NCC/3=O][a2122h-1b_1-5_2*NCC/3=O][a1122h-1b_1-5][a1122h-1a_1-5][a2112h-1b_1-5][Aad21122h-2a_2-6_5*NCC/3=O]/1-2-3-4-4-2-5-6/a4-b1_b4-c1_c3-d1_c6-e1_e2-f1_f4-g1_g3-h2
G28550OD	1549.57	Hex(4)HexNAc(3)Fuc(2)	WURCS=2.0/5,9,8/[a2122h-1b_1-5_2*NCC/3=O][a1122h-1b_1-5][a1122h-1a_1-5][a1221m-1a_1-5][a2112h-1b_1-5]/1-1-2-3-1-4-5-3-4/a4-b1_a6-i1_b4-c1_c3-d1_c6-h1_d2-e1_e3-f1_e4-g1
G97884WW	1549.57	Hex(4)HexNAc(3)Fuc(2)	WURCS=2.0/5,9,8/[a2122h-1b_1-5_2*NCC/3=O][a1122h-1b_1-5][a1122h-1a_1-5][a1221m-1a_1-5][a2112h-1b_1-5]/1-1-2-3-1-4-5-3-4/a4-b1_a6-i1_b4-c1_d2-e1_e3-f1_e4-g1_d1-c3|c6_h1-c3|c6
G21916IS	1549.57	Hex(4)HexNAc(3)Fuc(2)	WURCS=2.0/5,9,8/[a2122h-1b_1-5_2*NCC/3=O][a1122h-1b_1-5][a1122h-1a_1-5][a1221m-1a_1-5][a2112h-1b_1-5]/1-1-2-3-3-1-4-5-4/a4-b1_a6-i1_b4-c1_c3-d1_c6-e1_e2-f1_f3-g1_f4-h1
G52956BX	1549.57	Hex(4)HexNAc(3)Fuc(2)	WURCS=2.0/5,9,8/[a2122h-1b_1-5_2*NCC/3=O][a1122h-1b_1-5][a1122h-1a_1-5][a2112h-1b_1-5][a1221m-1a_1-5]/1-1-2-3-1-4-5-3-5/a4-b1_a6-i1_b4-c1_c3-d1_c6-h1_d2-e1_e4-f1_f2-g1
G64468KS	1549.57	Hex(4)HexNAc(3)Fuc(2)	WURCS=2.0/5,9,8/[a2122h-1b_1-5_2*NCC/3=O][a1122h-1b_1-5][a1122h-1a_1-5][a2112h-1b_1-5][a1221m-1a_1-5]/1-1-2-3-3-1-4-5-5/a4-b1_a6-i1_b4-c1_c3-d1_c6-e1_e2-f1_f4-g1_g2-h1
G36004BS	1549.57	Hex(4)HexNAc(3)Fuc(2)	WURCS=2.0/5,9,8/[a2122h-1b_1-5_2*NCC/3=O][a1221m-1a_1-5][a1122h-1b_1-5][a1122h-1a_1-5][a2112h-1b_1-5]/1-2-1-3-4-1-5-4-2/a3-b1_a4-c1_a6-i1_c4-d1_d3-e1_d6-h1_e2-f1_f4-g1
G24068UY	1549.57	Hex(4)HexNAc(3)Fuc(2)	WURCS=2.0/5,9,8/[a2122h-1b_1-5_2*NCC/3=O][a1221m-1a_1-5][a1122h-1b_1-5][a1122h-1a_1-5][a2112h-1b_1-5]/1-2-1-3-4-1-5-4-2/a3-b1_a4-c1_a6-i1_c4-d1_d?-e1_d?-h1_e?-f1_f?-g1
G54177WI	1549.57	Hex(4)HexNAc(3)Fuc(2)	WURCS=2.0/5,9,8/[a2122h-1b_1-5_2*NCC/3=O][a2112m-1a_1-5][a1122h-1b_1-5][a1122h-1a_1-5][a2112h-1b_1-5]/1-2-1-3-4-1-5-2-4/a3-b1_a4-c1_c4-d1_d3-e1_d6-i1_e2-f1_f4-g1_f6-h1
G65593RU	1549.57	Hex(4)HexNAc(3)Fuc(2)	WURCS=2.0/5,9,8/[a2122h-1b_1-5_2*NCC/3=O][a2112m-1a_1-5][a1122h-1b_1-5][a1122h-1a_1-5][a2112h-1b_1-5]/1-2-1-3-4-1-5-4-2/a3-b1_a4-c1_a6-i1_c4-d1_d3-e1_d6-h1_e2-f1_f4-g1
G04269TC	1549.57	Hex(4)HexNAc(3)Fuc(2)	WURCS=2.0/5,9,8/[a2122h-1b_1-5_2*NCC/3=O][a2112m-1a_1-5][a1122h-1b_1-5][a1122h-1a_1-5][a2112h-1b_1-5]/1-2-1-3-4-4-1-5-2/a3-b1_a4-c1_c4-d1_d3-e1_d6-f1_f2-g1_g4-h1_g6-i1
G90396JH	1549.57	Hex(4)HexNAc(3)Fuc(2)	WURCS=2.0/5,9,8/[a2122h-1b_1-5_2*NCC/3=O][a2112m-1a_1-5][a1122h-1b_1-5][a1122h-1a_1-5][a2112h-1b_1-5]/1-2-1-3-4-4-2-1-5/a3-b1_a4-c1_a6-g1_c4-d1_d3-e1_d6-f1_h1-e2|f2}_h?-i1
G92709EO	1549.57	Hex(4)HexNAc(3)Fuc(2)	WURCS=2.0/6,9,8/[a2122h-1b_1-5_2*NCC/3=O][a1122h-1b_1-5][a1122h-1a_1-5][a2122h-1x_1-5_2*NCC/3=O][a1221m-1x_1-5][a2112h-1x_1-5]/1-1-2-3-4-5-6-3-5/a4-b1_a6-i1_b4-c1_c?-d1_c?-h1_d?-e1_e?-f1_e?-g1
G35692YN	1549.57	Hex(4)HexNAc(3)Fuc(2)	WURCS=2.0/6,9,8/[a2122h-1x_1-5_2*NCC/3=O][a1221m-1a_1-5][a2122h-1b_1-5_2*NCC/3=O][a1122h-1b_1-5][a1122h-1a_1-5][a2112h-1b_1-5]/1-2-3-4-5-3-6-5-2/a3-b1_a4-c1_a6-i1_c4-d1_d3-e1_d6-h1_e2-f1_f4-g1
G24668UI	1549.57	Hex(4)HexNAc(3)Fuc(2)	WURCS=2.0/6,9,8/[a2122h-1x_1-5_2*NCC/3=O][a2122h-1b_1-5_2*NCC/3=O][a1122h-1b_1-5][a1122h-1a_1-5][a1221m-1a_1-5][a2112h-1b_1-5]/1-2-3-4-2-5-6-4-5/a4-b1_a6-i1_b4-c1_c3-d1_c6-h1_d2-e1_e3-f1_e4-g1
G17977UE	1549.57	Hex(4)HexNAc(3)Fuc(2)	WURCS=2.0/6,9,8/[a2122h-1x_1-5_2*NCC/3=O][a2122h-1b_1-5_2*NCC/3=O][a1122h-1b_1-5][a1122h-1a_1-5][a1221m-1a_1-5][a2112h-1b_1-5]/1-2-3-4-4-2-5-6-5/a4-b1_a6-i1_b4-c1_c3-d1_c6-e1_e2-f1_f3-g1_f4-h1
G70387YT	1549.57	Hex(4)HexNAc(3)Fuc(2)	WURCS=2.0/6,9,8/[a2122h-1x_1-5_2*NCC/3=O][a2122h-1b_1-5_2*NCC/3=O][a1122h-1b_1-5][a1122h-1a_1-5][a2112h-1b_1-5][a1221m-1a_1-5]/1-2-3-4-2-5-6-4-6/a4-b1_a6-i1_b4-c1_c3-d1_c6-h1_d2-e1_e4-f1_f2-g1
G79781PS	1549.57	Hex(4)HexNAc(3)Fuc(2)	WURCS=2.0/6,9,8/[a2122h-1x_1-5_2*NCC/3=O][a2122h-1b_1-5_2*NCC/3=O][a1122h-1b_1-5][a1122h-1a_1-5][a2112h-1b_1-5][a1221m-1a_1-5]/1-2-3-4-4-2-5-6-6/a4-b1_a6-i1_b4-c1_c3-d1_c6-e1_e2-f1_f4-g1_g2-h1
G38271CW	1549.57	Hex(4)HexNAc(3)Fuc(2)	WURCS=2.0/6,9,8/[u2122h_2*NCC/3=O][a2122h-1b_1-5_2*NCC/3=O][a1122h-1b_1-5][a1122h-1a_1-5][a1221m-1a_1-5][a2112h-1b_1-5]/1-2-3-4-2-5-6-4-5/a4-b1_a6-i1_b4-c1_c3-d1_c6-h1_d2-e1_e3-f1_e4-g1
G65712VD	1549.57	Hex(4)HexNAc(3)Fuc(2)	WURCS=2.0/6,9,8/[u2122h_2*NCC/3=O][a2122h-1b_1-5_2*NCC/3=O][a1122h-1b_1-5][a1122h-1a_1-5][a1221m-1a_1-5][a2112h-1b_1-5]/1-2-3-4-2-5-6-4-5/a4-b1_a6-i1_b4-c1_d2-e1_e3-f1_e4-g1_d1-c3|c6_h1-c3|c6
G68107BZ	1549.57	Hex(4)HexNAc(3)Fuc(2)	WURCS=2.0/7,11,9+/[a2122h-1x_1-5_2*NCC/3=O][a2122h-1b_1-5_2*NCC/3=O][a1122h-1b_1-5][a1122h-1a_1-5][a1221m-1x_1-5][a2112h-1x_1-5][a1221m-1a_1-5]/1-2-3-4-1-5-6-4-7-1-6/a4-b1_a6-i1_b4-c1_d2-e1_e3-f1_e4-g1_j4-k1_c?-d1_c?-h1
G57117TO	1564.54	Hex(4)HexNAc(3)NeuGc(1)	WURCS=2.0/5,8,7/[a2122h-1b_1-5_2*NCC/3=O][a1122h-1b_1-5][a1122h-1a_1-5][a2112h-1b_1-5][Aad21122h-2a_2-6_5*NCCO/3=O]/1-1-2-3-1-4-5-3/a4-b1_b4-c1_c3-d1_c6-h1_d2-e1_e4-f1_f3-g2
G97267JL	1564.54	Hex(4)HexNAc(3)NeuGc(1)	WURCS=2.0/5,8,7/[a2122h-1b_1-5_2*NCC/3=O][a1122h-1b_1-5][a1122h-1a_1-5][a2112h-1b_1-5][Aad21122h-2a_2-6_5*NCCO/3=O]/1-1-2-3-1-4-5-3/a4-b1_b4-c1_c3-d1_c6-h1_d2-e1_e4-f1_f6-g2
G63382KW	1564.54	Hex(4)HexNAc(3)NeuGc(1)	WURCS=2.0/5,8,7/[a2122h-1b_1-5_2*NCC/3=O][a1122h-1b_1-5][a1122h-1a_1-5][a2112h-1b_1-5][Aad21122h-2a_2-6_5*NCCO/3=O]/1-1-2-3-1-4-5-3/a4-b1_b4-c1_d2-e1_e4-f1_c?-d1_c?-h1_f?-g2
G54977LV	1564.54	Hex(4)HexNAc(3)NeuGc(1)	WURCS=2.0/5,8,7/[a2122h-1b_1-5_2*NCC/3=O][a1122h-1b_1-5][a1122h-1a_1-5][a2112h-1b_1-5][Aad21122h-2a_2-6_5*NCCO/3=O]/1-1-2-3-3-1-4-5/a4-b1_b4-c1_c3-d1_c6-e1_e2-f1_f4-g1_g6-h2
G86654CJ	1564.54	Hex(4)HexNAc(3)NeuGc(1)	WURCS=2.0/6,8,7/[a2122h-1x_1-5_2*NCC/3=O][a2122h-1b_1-5_2*NCC/3=O][a1122h-1b_1-5][a1122h-1a_1-5][a2112h-1b_1-5][Aad21122h-2a_2-6_5*NCCO/3=O]/1-2-3-4-2-5-6-4/a4-b1_b4-c1_c3-d1_c6-h1_d2-e1_e4-f1_g2-f3|f6
G24350QN	1564.54	Hex(4)HexNAc(3)NeuGc(1)	WURCS=2.0/6,8,7/[a2122h-1x_1-5_2*NCC/3=O][a2122h-1b_1-5_2*NCC/3=O][a1122h-1b_1-5][a1122h-1a_1-5][a2112h-1b_1-5][Aad21122h-2a_2-6_5*NCCO/3=O]/1-2-3-4-2-5-6-4/a4-b1_b4-c1_d2-e1_e4-f1_c?-d1_c?-h1_f?-g2
G93819BH	1564.54	Hex(4)HexNAc(3)NeuGc(1)	WURCS=2.0/6,8,7/[a2122h-1x_1-5_2*NCC/3=O][a2122h-1b_1-5_2*NCC/3=O][a1122h-1b_1-5][a1122h-1a_1-5][a2112h-1b_1-5][Aad21122h-2a_2-6_5*NCCO/3=O]/1-2-3-4-4-2-5-6/a4-b1_b4-c1_c3-d1_c6-e1_f4-g1_f1-d2|e2}_h2-g3|g6
G82942ZJ	1565.56	Hex(5)HexNAc(3)Fuc(1)	WURCS=2.0/4,9,8/[a2122h-1b_1-5_2*NCC/3=O][a1122h-1b_1-5][a1122h-1a_1-5][a1221m-1a_1-5]/1-1-2-3-1-3-3-3-4/a4-b1_a6-i1_b4-c1_c3-d1_c6-f1_d2-e1_f3-g1_f6-h1
G12504XV	1565.56	Hex(5)HexNAc(3)Fuc(1)	WURCS=2.0/4,9,8/[a2122h-1b_1-5_2*NCC/3=O][a1122h-1b_1-5][a1122h-1a_1-5][a2112m-1a_1-5]/1-1-2-3-1-3-3-3-4/a4-b1_a6-i1_b4-c1_c3-d1_c6-f1_d2-e1_f3-g1_f6-h1
G50730KL	1565.56	Hex(5)HexNAc(3)Fuc(1)	WURCS=2.0/4,9,8/[a2122h-1b_1-5_2*NCC/3=O][a1221m-1a_1-5][a1122h-1b_1-5][a1122h-1a_1-5]/1-2-1-3-4-1-4-4-4/a3-b1_a4-c1_c4-d1_d3-e1_d6-g1_e2-f1_g3-h1_g6-i1
G15732HH	1565.56	Hex(5)HexNAc(3)Fuc(1)	WURCS=2.0/4,9,8/[a2122h-1b_1-5_2*NCC/3=O][a2112m-1a_1-5][a1122h-1b_1-5][a1122h-1a_1-5]/1-2-1-3-4-1-4-4-4/a3-b1_a4-c1_c4-d1_d3-e1_d6-g1_e2-f1_g3-h1_g6-i1
G94092TX	1565.56	Hex(5)HexNAc(3)Fuc(1)	WURCS=2.0/5,10,8+/[a2122h-1x_1-5_2*NCC/3=O][a2122h-1b_1-5_2*NCC/3=O][a1122h-1b_1-5][a1122h-1a_1-5][a1221m-1a_1-5]/1-2-3-4-2-4-4-4-5-4/a4-b1_a6-i1_b4-c1_c3-d1_c6-f1_d2-e1_f3-g1_f6-h1
G43325ZI	1565.56	Hex(5)HexNAc(3)Fuc(1)	WURCS=2.0/5,9,8/[a2122h-1b_1-5_2*NCC/3=O][a1122h-1b_1-5][a1122h-1a_1-5][a1221m-1a_1-5][a2112h-1b_1-5]/1-1-2-3-1-4-5-3-3/a4-b1_b4-c1_c3-d1_c6-h1_d2-e1_e3-f1_e4-g1_h6-i1
G62389NM	1565.56	Hex(5)HexNAc(3)Fuc(1)	WURCS=2.0/5,9,8/[a2122h-1b_1-5_2*NCC/3=O][a1122h-1b_1-5][a1122h-1a_1-5][a2112h-1b_1-5][a1221m-1a_1-5]/1-1-2-3-1-4-3-3-5/a4-b1_a6-i1_b4-c1_c3-d1_c6-g1_d2-e1_e4-f1_g3-h1
G21305WL	1565.56	Hex(5)HexNAc(3)Fuc(1)	WURCS=2.0/5,9,8/[a2122h-1b_1-5_2*NCC/3=O][a1122h-1b_1-5][a1122h-1a_1-5][a2112h-1b_1-5][a1221m-1a_1-5]/1-1-2-3-1-4-3-3-5/a4-b1_a6-i1_b4-c1_c3-d1_c6-g1_e4-f1_d?-e1_g?-h1
G09709WX	1565.56	Hex(5)HexNAc(3)Fuc(1)	WURCS=2.0/5,9,8/[a2122h-1b_1-5_2*NCC/3=O][a1122h-1b_1-5][a1122h-1a_1-5][a2112h-1b_1-5][a1221m-1a_1-5]/1-1-2-3-1-4-3-3-5/a4-b1_a6-i1_b4-c1_d2-e1_e4-f1_c?-d1_c?-g1_g?-h1
G70410NP	1565.56	Hex(5)HexNAc(3)Fuc(1)	WURCS=2.0/5,9,8/[a2122h-1b_1-5_2*NCC/3=O][a1122h-1b_1-5][a1122h-1a_1-5][a2112h-1b_1-5][a2112m-1a_1-5]/1-1-2-3-1-4-3-3-5/a4-b1_a6-i1_b4-c1_c3-d1_c6-g1_d2-e1_e4-f1_g3-h1
G71042XC	1565.56	Hex(5)HexNAc(3)Fuc(1)	WURCS=2.0/5,9,8/[a2122h-1b_1-5_2*NCC/3=O][a1122h-1b_1-5][a1122h-1a_1-5][a2112h-1b_1-5][a2112m-1a_1-5]/1-1-2-3-1-4-3-5-3/a4-b1_a6-h1_b4-c1_c3-d1_c6-g1_d2-e1_e4-f1_i1-d?|g?}
G71972AT	1565.56	Hex(5)HexNAc(3)Fuc(1)	WURCS=2.0/5,9,8/[a2122h-1b_1-5_2*NCC/3=O][a1122h-1b_1-5][a1122h-1a_1-5][a2112h-1b_1-5][a2112m-1b_1-5]/1-1-2-3-1-4-3-3-5/a4-b1_a6-i1_b4-c1_c3-d1_c6-g1_d2-e1_e4-f1_g3-h1
G48405LH	1565.56	Hex(5)HexNAc(3)Fuc(1)	WURCS=2.0/5,9,8/[a2122h-1x_1-5_2*NCC/3=O][a1221m-1a_1-5][a2122h-1b_1-5_2*NCC/3=O][a1122h-1b_1-5][a1122h-1a_1-5]/1-2-3-4-5-3-5-5-5/a3-b1_a4-c1_c4-d1_d3-e1_d6-g1_e2-f1_g3-h1_g6-i1
G87815ZV	1565.56	Hex(5)HexNAc(3)Fuc(1)	WURCS=2.0/5,9,8/[a2122h-1x_1-5_2*NCC/3=O][a1221m-1a_1-5][a2122h-1b_1-5_2*NCC/3=O][a1122h-1b_1-5][a1122h-1a_1-5]/1-2-3-4-5-3-5-5-5/a4-c1_c4-d1_d3-e1_d6-g1_e2-f1_g3-h1_g6-i1_a?-b1
G32954SJ	1565.56	Hex(5)HexNAc(3)Fuc(1)	WURCS=2.0/5,9,8/[a2122h-1x_1-5_2*NCC/3=O][a2122h-1b_1-5_2*NCC/3=O][a1122h-1b_1-5][a1122h-1a_1-5][a1221m-1a_1-5]/1-2-3-4-1-4-4-4-5/a4-b1_a6-i1_b4-c1_c3-d1_c6-f1_f3-g1_f6-h1_d?-e1
G65893EZ	1565.56	Hex(5)HexNAc(3)Fuc(1)	WURCS=2.0/5,9,8/[a2122h-1x_1-5_2*NCC/3=O][a2122h-1b_1-5_2*NCC/3=O][a1122h-1b_1-5][a1122h-1a_1-5][a1221m-1a_1-5]/1-2-3-4-2-4-4-4-5/a4-b1_a6-i1_b4-c1_c3-d1_c6-f1_d2-e1_f3-g1_f6-h1
G19841IT	1565.56	Hex(5)HexNAc(3)Fuc(1)	WURCS=2.0/5,9,8/[u2122h_2*NCC/3=O][a2122h-1b_1-5_2*NCC/3=O][a1122h-1b_1-5][a1122h-1a_1-5][a1221m-1a_1-5]/1-2-3-4-2-4-4-4-5/a4-b1_a6-i1_b4-c1_c3-d1_c6-f1_d2-e1_f3-g1_f6-h1
G31213GU	1565.56	Hex(5)HexNAc(3)Fuc(1)	WURCS=2.0/6,9,8/[a2122h-1a_1-5_2*NCC/3=O][a2122h-1b_1-5_2*NCC/3=O][a1122h-1b_1-5][a1122h-1a_1-5][a2112h-1b_1-5][a2112m-1a_1-5]/1-2-3-4-2-5-4-4-6/a4-b1_a6-i1_b4-c1_c3-d1_c6-g1_d2-e1_e4-f1_g3-h1
G02081QK	1565.56	Hex(5)HexNAc(3)Fuc(1)	WURCS=2.0/6,9,8/[a2122h-1a_1-5_2*NCC/3=O][a2122h-1b_1-5_2*NCC/3=O][a1122h-1b_1-5][a1122h-1a_1-5][a2112h-1b_1-5][a2112m-1b_1-5]/1-2-3-4-2-5-4-4-6/a4-b1_a6-i1_b4-c1_c3-d1_c6-g1_d2-e1_e4-f1_g3-h1
G49357ZK	1565.56	Hex(5)HexNAc(3)Fuc(1)	WURCS=2.0/6,9,8/[a2122h-1b_1-5_2*NCC/3=O][a1122h-1b_1-5][a1122h-1a_1-5][a1221m-1a_1-5][a2112h-1b_1-5][a2112h-1a_1-5]/1-1-2-3-1-4-5-6-3/a4-b1_b4-c1_c3-d1_c6-i1_d2-e1_e3-f1_e4-g1_g3-h1
G32704TW	1565.56	Hex(5)HexNAc(3)Fuc(1)	WURCS=2.0/6,9,8/[a2122h-1b_1-5_2*NCC/3=O][a1122h-1b_1-5][a1122h-1a_1-5][a2112h-1b_1-5][a2112h-1a_1-5][a1221m-1a_1-5]/1-1-2-3-1-4-5-3-6/a4-b1_a6-i1_b4-c1_c3-d1_c6-h1_d2-e1_e4-f1_f3-g1
G31276XF	1565.56	Hex(5)HexNAc(3)Fuc(1)	WURCS=2.0/6,9,8/[a2122h-1b_1-5_2*NCC/3=O][a1122h-1b_1-5][a1122h-1a_1-5][a2112h-1b_1-5][a2112h-1a_1-5][a1221m-1a_1-5]/1-1-2-3-1-4-5-3-6/a4-b1_a6-i1_b4-c1_c3-d1_c6-h1_d2-e1_e4-f1_f?-g1
G95272YB	1565.56	Hex(5)HexNAc(3)Fuc(1)	WURCS=2.0/6,9,8/[a2122h-1b_1-5_2*NCC/3=O][a1122h-1b_1-5][a1122h-1a_1-5][a2112h-1b_1-5][a2112h-1a_1-5][a2112m-1a_1-5]/1-1-2-3-3-1-4-5-6/a4-b1_a6-i1_b4-c1_c3-d1_c6-e1_e2-f1_f4-g1_g3-h1
G53770LT	1565.56	Hex(5)HexNAc(3)Fuc(1)	WURCS=2.0/6,9,8/[a2122h-1b_1-5_2*NCC/3=O][a1122h-1b_1-5][a1122h-1a_1-5][a2112m-1a_1-5][a2112h-1b_1-5][a2112h-1a_1-5]/1-1-2-3-3-4-1-5-6/a4-b1_a6-f1_b4-c1_c3-d1_c6-e1_g1-d2|e2}_g?-h1_h?-i1
G83653PM	1565.56	Hex(5)HexNAc(3)Fuc(1)	WURCS=2.0/6,9,8/[a2122h-1b_1-5_2*NCC/3=O][a1221m-1a_1-5][a1122h-1b_1-5][a1122h-1a_1-5][a1122h-1x_1-5][a2122h-1x_1-5_2*NCC/3=O]/1-2-1-3-4-5-5-4-6/a4-c1_c4-d1_a?-b1_d?-e1_d?-h1_e?-f1_e?-g1_h?-i1
G37238KB	1565.56	Hex(5)HexNAc(3)Fuc(1)	WURCS=2.0/6,9,8/[a2122h-1x_1-5_2*NCC/3=O][a1221m-1a_1-5][a2122h-1b_1-5_2*NCC/3=O][a1122h-1b_1-5][a1122h-1a_1-5][a1122h-1x_1-5]/1-2-3-4-5-6-6-5-1/a4-c1_c4-d1_a?-b1_d?-e1_d?-h1_e?-f1_e?-g1_h?-i1
G11286QT	1565.56	Hex(5)HexNAc(3)Fuc(1)	WURCS=2.0/6,9,8/[a2122h-1x_1-5_2*NCC/3=O][a2122h-1b_1-5_2*NCC/3=O][a1122h-1b_1-5][a1122h-1a_1-5][a1221m-1a_1-5][a2112h-1b_1-5]/1-2-3-4-2-5-6-4-4/a4-b1_b4-c1_c3-d1_c6-h1_d2-e1_e3-f1_e4-g1_h3-i1
G04109RU	1565.56	Hex(5)HexNAc(3)Fuc(1)	WURCS=2.0/6,9,8/[a2122h-1x_1-5_2*NCC/3=O][a2122h-1b_1-5_2*NCC/3=O][a1122h-1b_1-5][a1122h-1a_1-5][a2112h-1b_1-5][a1221m-1a_1-5]/1-2-3-4-2-5-4-4-6/a4-b1_a6-i1_b4-c1_c3-d1_c6-g1_d2-e1_e4-f1_g3-h1
G62477JN	1565.56	Hex(5)HexNAc(3)Fuc(1)	WURCS=2.0/6,9,8/[a2122h-1x_1-5_2*NCC/3=O][a2122h-1b_1-5_2*NCC/3=O][a1122h-1b_1-5][a1122h-1a_1-5][a2112h-1b_1-5][a1221m-1a_1-5]/1-2-3-4-2-5-4-4-6/a4-b1_a6-i1_b4-c1_d2-e1_e4-f1_d1-c3|c6_g1-c3|c6_h1-g3|g6
G90000WS	1565.56	Hex(5)HexNAc(3)Fuc(1)	WURCS=2.0/6,9,8/[a2122h-1x_1-5_2*NCC/3=O][a2122h-1b_1-5_2*NCC/3=O][a1122h-1b_1-5][a1122h-1a_1-5][a2112h-1b_1-5][a1221m-1a_1-5]/1-2-3-4-2-5-4-6-5/a4-b1_a6-h1_b4-c1_c3-d1_c6-g1_d2-e1_e3-f1_h4-i1
G17996KS	1565.56	Hex(5)HexNAc(3)Fuc(1)	WURCS=2.0/7,9,8/[a2122h-1b_1-5_2*NCC/3=O][a1122h-1b_1-5][a1122h-1a_1-5][a1221m-1a_1-5][a2122h-1x_1-5_2*NCC/3=O][a2112h-1x_1-5][a1122h-1x_1-5]/1-1-2-3-3-4-5-6-7/a4-b1_a6-f1_b4-c1_c3-d1_c6-e1_g?-h1_g1-a?|b?|c?|d?|e?|f?}_i1-a?|b?|c?|d?|e?|f?}
G87178PF	1565.56	Hex(5)HexNAc(3)Fuc(1)	WURCS=2.0/7,9,8/[a2122h-1x_1-5_2*NCC/3=O][a2122h-1b_1-5_2*NCC/3=O][a1122h-1b_1-5][a1122h-1a_1-5][a2112h-1b_1-5][a2112h-1a_1-5][a1221m-1a_1-5]/1-2-3-4-2-5-6-4-7/a4-b1_a6-i1_b4-c1_c3-d1_c6-h1_d2-e1_e4-f1_f3-g1
G71470CO	1581.56	Hex(6)HexNAc(3)	WURCS=2.0/3,9,8/[a2122h-1b_1-5_2*NCC/3=O][a1122h-1b_1-5][a1122h-1a_1-5]/1-1-2-3-1-3-3-3-3/a4-b1_b4-c1_c3-d1_c6-f1_d2-e1_f3-g1_f6-h1_h2-i1
G02050BR	1581.56	Hex(6)HexNAc(3)	WURCS=2.0/3,9,8/[a2122h-1b_1-5_2*NCC/3=O][a1122h-1b_1-5][a1122h-1a_1-5]/1-1-2-3-1-3-3-3-3/a4-b1_b4-c1_c3-d1_c6-f1_d2-e1_g2-h1_g1-f3|f6_i1-f3|f6
G19790PJ	1581.56	Hex(6)HexNAc(3)	WURCS=2.0/3,9,8/[a2122h-1b_1-5_2*NCC/3=O][a1122h-1b_1-5][a1122h-1a_1-5]/1-1-2-3-3-1-3-3-3/a4-b1_b4-c1_c3-d1_c4-f1_c6-g1_d2-e1_g3-h1_g6-i1
G16828VN	1581.56	Hex(6)HexNAc(3)	WURCS=2.0/4,9,8/[a2122h-1b_1-5_2*NCC/3=O][a1122h-1b_1-5][a1122h-1a_1-5][a2112h-1b_1-5]/1-1-2-3-1-4-3-3-3/a4-b1_b4-c1_c3-d1_c6-g1_d2-e1_e4-f1_g3-h1_g6-i1
G30514JJ	1581.56	Hex(6)HexNAc(3)	WURCS=2.0/4,9,8/[a2122h-1b_1-5_2*NCC/3=O][a1122h-1b_1-5][a1122h-1a_1-5][a2112h-1b_1-5]/1-1-2-3-1-4-3-3-3/a4-b1_b4-c1_c3-d1_c6-g1_d2-e1_e4-f1_g3-h1_h2-i1
G98671GW	1581.56	Hex(6)HexNAc(3)	WURCS=2.0/4,9,8/[a2122h-1b_1-5_2*NCC/3=O][a1122h-1b_1-5][a1122h-1a_1-5][a2112h-1b_1-5]/1-1-2-3-1-4-3-3-3/a4-b1_b4-c1_c3-d1_c6-g1_d4-e1_e3-f1_g3-h1_g6-i1
G24657IT	1581.56	Hex(6)HexNAc(3)	WURCS=2.0/4,9,8/[a2122h-1b_1-5_2*NCC/3=O][a1122h-1b_1-5][a1122h-1a_1-5][a2112h-1b_1-5]/1-1-2-3-1-4-3-3-3/a4-b1_b4-c1_c3-d1_c6-g1_d4-e1_e4-f1_g3-h1_g6-i1
G79167DN	1581.56	Hex(6)HexNAc(3)	WURCS=2.0/4,9,8/[a2122h-1b_1-5_2*NCC/3=O][a1122h-1b_1-5][a1122h-1a_1-5][a2112h-1b_1-5]/1-1-2-3-1-4-3-3-3/a4-b1_b4-c1_c?-d1_c?-g1_d?-e1_e?-f1_g?-h1_g?-i1
G28677QR	1581.56	Hex(6)HexNAc(3)	WURCS=2.0/4,9,8/[a2122h-1b_1-5_2*NCC/3=O][a1122h-1b_1-5][a1122h-1a_1-5][a2112h-1b_1-5]/1-1-2-3-1-4-3-3-3/a4-b1_b4-c1_d2-e1_e4-f1_g3-h1_g6-i1_c?-d1_c?-g1
G73573GX	1581.56	Hex(6)HexNAc(3)	WURCS=2.0/4,9,8/[a2122h-1x_1-5_2*NCC/3=O][a2122h-1b_1-5_2*NCC/3=O][a1122h-1b_1-5][a1122h-1a_1-5]/1-2-3-4-1-4-4-4-4/a4-b1_b4-c1_c3-d1_c6-f1_f3-g1_f6-h1_h2-i1_d?-e1
G02945KQ	1581.56	Hex(6)HexNAc(3)	WURCS=2.0/4,9,8/[a2122h-1x_1-5_2*NCC/3=O][a2122h-1b_1-5_2*NCC/3=O][a1122h-1b_1-5][a1122h-1a_1-5]/1-2-3-4-2-4-4-4-4/a4-b1_b4-c1_c3-d1_c6-f1_d2-e1_f3-g1_f6-h1_h2-i1
G64713KE	1581.56	Hex(6)HexNAc(3)	WURCS=2.0/4,9,8/[a2122h-1x_1-5_2*NCC/3=O][a2122h-1b_1-5_2*NCC/3=O][a1122h-1b_1-5][a1122h-1a_1-5]/1-2-3-4-4-2-4-4-4/a4-b1_b4-c1_c3-d1_c4-f1_c6-g1_d2-e1_g3-h1_g6-i1
G07218NO	1581.56	Hex(6)HexNAc(3)	WURCS=2.0/4,9,8/[u2122h_2*NCC/3=O][a2122h-1b_1-5_2*NCC/3=O][a1122h-1b_1-5][a1122h-1a_1-5]/1-2-3-4-4-2-4-4-4/a4-b1_b4-c1_c3-d1_c4-f1_c6-g1_d2-e1_g3-h1_g6-i1
G19051EV	1581.56	Hex(6)HexNAc(3)	WURCS=2.0/5,10,8+/[a2122h-1x_1-5_2*NCC/3=O][a2122h-1b_1-5_2*NCC/3=O][a1122h-1b_1-5][a1122h-1a_1-5][a2112h-1b_1-5]/1-2-3-4-2-5-4-4-4-4/a4-b1_b4-c1_c3-d1_c6-g1_d2-e1_e4-f1_g3-h1_g6-i1
G67269NB	1581.56	Hex(6)HexNAc(3)	WURCS=2.0/5,9,8/[a2122h-1b_1-5_2*NCC/3=O][a1122h-1b_1-5][a1122h-1a_1-5][a2112h-1b_1-5][a2112h-1a_1-5]/1-1-2-3-1-4-5-3-3/a4-b1_b4-c1_c3-d1_c6-h1_d2-e1_e4-f1_f3-g1_h6-i1
G11120HJ	1581.56	Hex(6)HexNAc(3)	WURCS=2.0/5,9,8/[a2122h-1b_1-5_2*NCC/3=O][a1122h-1b_1-5][a1122h-1a_1-5][a2112h-1b_1-5][a2112h-1a_1-5]/1-1-2-3-1-4-5-3-3/a4-b1_b4-c1_c3-d1_c6-h1_d2-e1_e4-f1_f?-g1_h?-i1
G50380XT	1581.56	Hex(6)HexNAc(3)	WURCS=2.0/5,9,8/[a2122h-1b_1-5_2*NCC/3=O][a1122h-1b_1-5][a1122h-1a_1-5][a2112h-1b_1-5][a2112h-1a_1-5]/1-1-2-3-1-4-5-3-3/a4-b1_b4-c1_c3-d1_c6-h1_d2-e1_e4-f1_h3-i1_f?-g1
G42493LZ	1581.56	Hex(6)HexNAc(3)	WURCS=2.0/5,9,8/[a2122h-1b_1-5_2*NCC/3=O][a1122h-1b_1-5][a1122h-1a_1-5][a2122h-1x_1-5_2*NCC/3=O][a2112h-1x_1-5]/1-1-2-3-4-5-3-3-3/a4-b1_b4-c1_g3-h1_g6-i1_d1-c3|c6_g1-c3|c6_d?-e1_e?-f1
G87139MR	1581.56	Hex(6)HexNAc(3)	WURCS=2.0/5,9,8/[a2122h-1x_1-5_2*NCC/3=O][a2122h-1b_1-5_2*NCC/3=O][a1122h-1b_1-5][a1122h-1a_1-5][a1122h-1x_1-5]/1-2-3-4-2-4-4-4-5/a4-b1_b4-c1_c3-d1_c6-f1_d2-e1_f3-g1_f6-h1_i1-a?|b?|c?|d?|e?|f?|g?|h?}
G44747CU	1581.56	Hex(6)HexNAc(3)	WURCS=2.0/5,9,8/[a2122h-1x_1-5_2*NCC/3=O][a2122h-1b_1-5_2*NCC/3=O][a1122h-1b_1-5][a1122h-1a_1-5][a2112h-1b_1-5]/1-2-3-4-2-5-4-4-4/a4-b1_b4-c1_c3-d1_c6-g1_d2-e1_e4-f1_g3-h1_g6-i1
G44962ZM	1581.56	Hex(6)HexNAc(3)	WURCS=2.0/5,9,8/[a2122h-1x_1-5_2*NCC/3=O][a2122h-1b_1-5_2*NCC/3=O][a1122h-1b_1-5][a1122h-1a_1-5][a2112h-1b_1-5]/1-2-3-4-2-5-4-4-4/a4-b1_b4-c1_c3-d1_c6-g1_d2-e1_e4-f1_g3-h1_h2-i1
G36542BE	1581.56	Hex(6)HexNAc(3)	WURCS=2.0/5,9,8/[a2122h-1x_1-5_2*NCC/3=O][a2122h-1b_1-5_2*NCC/3=O][a1122h-1b_1-5][a1122h-1a_1-5][a2112h-1b_1-5]/1-2-3-4-2-5-4-4-4/a4-b1_b4-c1_c3-d1_c6-g1_d4-e1_e3-f1_g3-h1_g6-i1
G27300LL	1581.56	Hex(6)HexNAc(3)	WURCS=2.0/5,9,8/[a2122h-1x_1-5_2*NCC/3=O][a2122h-1b_1-5_2*NCC/3=O][a1122h-1b_1-5][a1122h-1a_1-5][a2112h-1x_1-5]/1-2-3-4-1-5-4-4-4/a4-b1_b4-c1_c3-d1_c6-g1_g3-h1_g6-i1_d?-e1_e?-f1
G67924FL	1581.56	Hex(6)HexNAc(3)	WURCS=2.0/5,9,8/[u2122h_2*NCC/3=O][a2122h-1b_1-5_2*NCC/3=O][a1122h-1b_1-5][a1122h-1a_1-5][a2112h-1b_1-5]/1-2-3-4-2-5-4-4-4/a4-b1_b4-c1_c3-d1_c6-g1_d2-e1_e4-f1_g3-h1_g6-i1
G87727MU	1581.56	Hex(6)HexNAc(3)	WURCS=2.0/5,9,8/[u2122h_2*NCC/3=O][a2122h-1b_1-5_2*NCC/3=O][a1122h-1b_1-5][a1122h-1a_1-5][a2112h-1b_1-5]/1-2-3-4-2-5-4-4-4/a4-b1_b4-c1_d2-e1_e4-f1_g3-h1_g6-i1_d1-c3|c6_g1-c3|c6
G34219DS	1581.56	Hex(6)HexNAc(3)	WURCS=2.0/6,10,8+/[a2122h-1x_1-5_2*NCC/3=O][a2122h-1b_1-5_2*NCC/3=O][a1122h-1b_1-5][a1122h-1a_1-5][a2112h-1b_1-5][Aad21122h-2a_2-6_5*NCC/3=O]/1-2-3-4-2-5-4-4-4-6/a4-b1_b4-c1_c3-d1_c6-g1_d2-e1_e4-f1_g3-h1_g6-i1
G42262TV	1581.56	Hex(6)HexNAc(3)	WURCS=2.0/6,9,8/[a2122h-1b_1-5_2*NCC/3=O][a1122h-1b_1-5][a1122h-1a_1-5][a2122h-1x_1-5_2*NCC/3=O][a2112h-1x_1-5][a1122h-1x_1-5]/1-1-2-3-4-5-3-6-6/a4-b1_b4-c1_c?-d1_c?-g1_d?-e1_e?-f1_g?-h1_g?-i1
G00281HB	1581.56	Hex(6)HexNAc(3)	WURCS=2.0/6,9,8/[a2122h-1b_1-5_2*NCC/3=O][a1122h-1b_1-5][a1122h-1a_1-5][a2122h-1x_1-5_2*NCC/3=O][a2112h-1x_1-5][a1122h-1x_1-5]/1-1-2-3-4-5-3-6-6/a4-b1_b4-c1_d1-c3|c6_g1-c3|c6_d?-e1_e?-f1_g?-h1_g?-i1
G53933HU	1589.57	Hex(3)HexNAc(4)NeuAc(1)	WURCS=2.0/5,8,7/[a2122h-1b_1-5_2*NCC/3=O][a1122h-1b_1-5][a1122h-1a_1-5][a2112h-1b_1-5_2*NCC/3=O][Aad21122h-2a_2-6_5*NCC/3=O]/1-1-2-3-1-4-5-3/a4-b1_b4-c1_c3-d1_c6-h1_d2-e1_e4-f1_f6-g2
G33876UV	1589.57	Hex(3)HexNAc(4)NeuAc(1)	WURCS=2.0/5,8,7/[a2122h-1b_1-5_2*NCC/3=O][a1122h-1b_1-5][a1122h-1a_1-5][a2112h-1b_1-5_2*NCC/3=O][Aad21122h-2a_2-6_5*NCC/3=O]/1-1-2-3-1-4-5-3/a4-b1_b4-c1_d2-e1_e4-f1_f6-g2_c?-d1_c?-h1
G50680HC	1589.57	Hex(3)HexNAc(4)NeuAc(1)	WURCS=2.0/6,8,7/[a2122h-1b_1-5_2*NCC/3=O][a1122h-1b_1-5][a1122h-1a_1-5][a2122h-1x_1-5_2*NCC/3=O][a2112h-1x_1-5_2*NCC/3=O][Aad21122h-2x_2-6_5*NCC/3=O]/1-1-2-3-3-4-5-6/a4-b1_b4-c1_c3-d1_c6-e1_f?-g1_g?-h2_f1-a?|b?|c?|d?|e?}
G03834RX	1589.57	Hex(3)HexNAc(4)NeuAc(1)	WURCS=2.0/6,8,7/[a2122h-1x_1-5_2*NCC/3=O][a2122h-1b_1-5_2*NCC/3=O][a1122h-1b_1-5][a1122h-1a_1-5][a2112h-1b_1-5_2*NCC/3=O][Aad21122h-2a_2-6_5*NCC/3=O]/1-2-3-4-2-5-6-4/a4-b1_b4-c1_c3-d1_c6-h1_d2-e1_e4-f1_f6-g2
G69912LP	1590.59	Hex(3)HexNAc(4)Fuc(2)	WURCS=2.0/4,9,8/[a2122h-1b_1-5_2*NCC/3=O][a1221m-1a_1-5][a1122h-1b_1-5][a1122h-1a_1-5]/1-2-1-3-4-1-4-1-2/a3-b1_a4-c1_a6-i1_c4-d1_d3-e1_d6-g1_e2-f1_g2-h1
G81410HG	1590.59	Hex(3)HexNAc(4)Fuc(2)	WURCS=2.0/4,9,8/[a2122h-1b_1-5_2*NCC/3=O][a1221m-1a_1-5][a1122h-1b_1-5][a1122h-1a_1-5]/1-2-1-3-4-1-4-1-2/a3-b1_a4-c1_a6-i1_c4-d1_d3-e1_d6-g1_e?-f1_g?-h1
G86884BW	1590.59	Hex(3)HexNAc(4)Fuc(2)	WURCS=2.0/4,9,8/[a2122h-1b_1-5_2*NCC/3=O][a2112m-1a_1-5][a1122h-1b_1-5][a1122h-1a_1-5]/1-2-1-3-4-1-4-1-2/a3-b1_a4-c1_a6-i1_c4-d1_d3-e1_d6-g1_e2-f1_g2-h1
G27776PG	1590.59	Hex(3)HexNAc(4)Fuc(2)	WURCS=2.0/5,9,8/[a2122h-1b_1-5_2*NCC/3=O][a1122h-1b_1-5][a1122h-1a_1-5][a1221m-1a_1-5][a2112h-1b_1-5_2*NCC/3=O]/1-1-2-3-1-4-5-3-4/a4-b1_a6-i1_b4-c1_c3-d1_c6-h1_d2-e1_e3-f1_e4-g1
G90175OT	1590.59	Hex(3)HexNAc(4)Fuc(2)	WURCS=2.0/5,9,8/[a2122h-1b_1-5_2*NCC/3=O][a1221m-1a_1-5][a1122h-1b_1-5][a1122h-1a_1-5][a2112h-1b_1-5_2*NCC/3=O]/1-2-1-3-4-1-2-5-4/a3-b1_a4-c1_c4-d1_d3-e1_d6-i1_e2-f1_f3-g1_f4-h1
G64418SR	1590.59	Hex(3)HexNAc(4)Fuc(2)	WURCS=2.0/5,9,8/[a2122h-1x_1-5_2*NCC/3=O][a1221m-1a_1-5][a2122h-1b_1-5_2*NCC/3=O][a1122h-1b_1-5][a1122h-1a_1-5]/1-2-3-4-5-3-5-3-2/a3-b1_a4-c1_a6-i1_c4-d1_d3-e1_d6-g1_e2-f1_g2-h1
G19353SW	1590.59	Hex(3)HexNAc(4)Fuc(2)	WURCS=2.0/5,9,8/[a2122h-1x_1-5_2*NCC/3=O][a1221m-1a_1-5][a2122h-1b_1-5_2*NCC/3=O][a1122h-1b_1-5][a1122h-1a_1-5]/1-2-3-4-5-3-5-3-2/a3-b1_a4-c1_a6-i1_c4-d1_d3-e1_d6-g1_e?-f1_g?-h1
G29948BS	1590.59	Hex(3)HexNAc(4)Fuc(2)	WURCS=2.0/5,9,8/[u2122h_2*NCC/3=O][a1221m-1a_1-5][a2122h-1b_1-5_2*NCC/3=O][a1122h-1b_1-5][a1122h-1a_1-5]/1-2-3-4-5-3-5-3-2/a3-b1_a4-c1_a6-i1_c4-d1_d3-e1_d6-g1_e2-f1_g2-h1
G79643VQ	1590.59	Hex(3)HexNAc(4)Fuc(2)	WURCS=2.0/6,9,8/[a2122h-1x_1-5_2*NCC/3=O][a1221m-1a_1-5][a2122h-1b_1-5_2*NCC/3=O][a1122h-1b_1-5][a1122h-1a_1-5][a2112h-1b_1-5_2*NCC/3=O]/1-2-3-4-5-3-2-6-5/a3-b1_a4-c1_c4-d1_d3-e1_d6-i1_e2-f1_f3-g1_f4-h1
G17160IJ	1590.59	Hex(3)HexNAc(4)Fuc(2)	WURCS=2.0/6,9,8/[a2122h-1x_1-5_2*NCC/3=O][a2122h-1b_1-5_2*NCC/3=O][a1122h-1b_1-5][a1122h-1a_1-5][a1221m-1a_1-5][a2112h-1b_1-5_2*NCC/3=O]/1-2-3-4-2-5-6-4-5/a4-b1_a6-i1_b4-c1_c3-d1_c6-h1_d2-e1_e3-f1_e4-g1
G10223RO	1590.59	Hex(3)HexNAc(4)Fuc(2)	WURCS=2.0/6,9,8/[u2122h_2*NCC/3=O][a1221m-1a_1-5][a2122h-1b_1-5_2*NCC/3=O][a1122h-1b_1-5][a1122h-1a_1-5][a2112h-1b_1-5_2*NCC/3=O]/1-2-3-4-5-3-2-6-5/a3-b1_a4-c1_c4-d1_d3-e1_d6-i1_e2-f1_f3-g1_f4-h1
G84692YW	1590.59	Hex(3)HexNAc(4)Fuc(2)	WURCS=2.0/6,9,8/[u2122h_2*NCC/3=O][a2122h-1b_1-5_2*NCC/3=O][a1122h-1b_1-5][a1122h-1a_1-5][a1221m-1a_1-5][a2112h-1b_1-5_2*NCC/3=O]/1-2-3-4-2-5-6-4-5/a4-b1_a6-i1_b4-c1_c3-d1_c6-h1_d2-e1_e3-f1_e4-g1
G44548PM	1590.59	Hex(3)HexNAc(4)Fuc(2)	WURCS=2.0/8,11,9+/[a2122h-1x_1-5_2*NCC/3=O][a2122h-1b_1-5_2*NCC/3=O][a1122h-1b_1-5][a1122h-1a_1-5][a1221m-1x_1-5][a2112h-1x_1-5_2*NCC/3=O][a1221m-1a_1-5][a2112h-1x_1-5]/1-2-3-4-1-5-6-4-7-1-8/a4-b1_a6-i1_b4-c1_e3-f1_e4-g1_j4-k1_c?-d1_c?-h1_d?-e1
G68178JC	1605.57	Hex(3)HexNAc(4)NeuGc(1)	WURCS=2.0/5,8,7/[a2122h-1b_1-5_2*NCC/3=O][a1122h-1b_1-5][a1122h-1a_1-5][a2112h-1b_1-5_2*NCC/3=O][Aad21122h-2a_2-6_5*NCCO/3=O]/1-1-2-3-1-4-5-3/a4-b1_b4-c1_c3-d1_c6-h1_d2-e1_e4-f1_f6-g2
G01367ZS	1606.59	Hex(4)HexNAc(4)Fuc(1)	WURCS=2.0/4,9,8/[a2122h-1b_1-5_2*NCC/3=O][a1122h-1b_1-5][a1122h-1a_1-5][a1221m-1a_1-5]/1-1-2-3-1-1-3-3-4/a4-b1_a6-i1_b4-c1_c3-d1_c4-f1_c6-g1_d2-e1_g?-h1
G44413JJ	1606.59	Hex(4)HexNAc(4)Fuc(1)	WURCS=2.0/5,9,8/[a2122h-1b_1-5_2*NCC/3=O][a1122h-1b_1-5][a1122h-1a_1-5][a1221m-1a_1-5][a2112h-1b_1-5]/1-1-2-3-1-3-1-4-5/a4-b1_a6-h1_b4-c1_c3-d1_c6-f1_d2-e1_f2-g1_i1-a4|b4|c4|d4|e4|f4|g4|h4}
G05368PM	1606.59	Hex(4)HexNAc(4)Fuc(1)	WURCS=2.0/5,9,8/[a2122h-1b_1-5_2*NCC/3=O][a1122h-1b_1-5][a1122h-1a_1-5][a1221m-1a_1-5][a2112h-1b_1-5]/1-1-2-3-1-3-1-4-5/a4-b1_b4-c1_c3-d1_c6-f1_d2-e1_f2-g1_g3-h1_g4-i1
G54929QT	1606.59	Hex(4)HexNAc(4)Fuc(1)	WURCS=2.0/5,9,8/[a2122h-1b_1-5_2*NCC/3=O][a1122h-1b_1-5][a1122h-1a_1-5][a1221m-1a_1-5][a2112h-1b_1-5]/1-1-2-3-1-3-1-4-5/a4-b1_b4-c1_c3-d1_c6-f1_d2-e1_f2-g1_h1-e3|g3}_i1-e4|g4}
G03962UN	1606.59	Hex(4)HexNAc(4)Fuc(1)	WURCS=2.0/5,9,8/[a2122h-1b_1-5_2*NCC/3=O][a1122h-1b_1-5][a1122h-1a_1-5][a1221m-1a_1-5][a2112h-1b_1-5]/1-1-2-3-1-4-5-1-3/a4-b1_b4-c1_c3-d1_c4-h1_c6-i1_d2-e1_e3-f1_e4-g1
G95081VM	1606.59	Hex(4)HexNAc(4)Fuc(1)	WURCS=2.0/5,9,8/[a2122h-1b_1-5_2*NCC/3=O][a1122h-1b_1-5][a1122h-1a_1-5][a1221m-1a_1-5][a2112h-1b_1-5]/1-1-2-3-1-4-5-3-1/a4-b1_b4-c1_c3-d1_c6-h1_d2-e1_e3-f1_e4-g1_h2-i1
G53672HJ	1606.59	Hex(4)HexNAc(4)Fuc(1)	WURCS=2.0/5,9,8/[a2122h-1b_1-5_2*NCC/3=O][a1122h-1b_1-5][a1122h-1a_1-5][a1221m-1a_1-5][a2112h-1b_1-5]/1-1-2-3-3-1-4-5-1/a4-b1_b4-c1_c3-d1_c6-e1_f3-g1_f4-h1_f1-a?|b?|c?|d?|e?}_i1-a?|b?|c?|d?|e?}
G71812IK	1606.59	Hex(4)HexNAc(4)Fuc(1)	WURCS=2.0/5,9,8/[a2122h-1b_1-5_2*NCC/3=O][a1122h-1b_1-5][a1122h-1a_1-5][a2112h-1a_1-5][a1221m-1a_1-5]/1-1-2-3-1-3-1-4-5/a4-b1_a6-i1_b4-c1_c3-d1_c6-f1_d2-e1_f2-g1_g4-h1
G33271XM	1606.59	Hex(4)HexNAc(4)Fuc(1)	WURCS=2.0/5,9,8/[a2122h-1b_1-5_2*NCC/3=O][a1122h-1b_1-5][a1122h-1a_1-5][a2112h-1a_1-5][a1221m-1b_1-5]/1-1-2-3-1-3-1-4-5/a4-b1_a6-i1_b4-c1_c3-d1_c6-f1_d2-e1_f2-g1_g4-h1
G68957QP	1606.59	Hex(4)HexNAc(4)Fuc(1)	WURCS=2.0/5,9,8/[a2122h-1b_1-5_2*NCC/3=O][a1122h-1b_1-5][a1122h-1a_1-5][a2112h-1b_1-5][a1221m-1a_1-5]/1-1-2-3-1-3-1-4-5/a4-b1_a6-i1_b4-c1_c3-d1_c4-e1_c6-f1_f2-g1_g4-h1
G27919IH	1606.59	Hex(4)HexNAc(4)Fuc(1)	WURCS=2.0/5,9,8/[a2122h-1b_1-5_2*NCC/3=O][a1122h-1b_1-5][a1122h-1a_1-5][a2112h-1b_1-5][a1221m-1a_1-5]/1-1-2-3-1-3-1-4-5/a4-b1_a6-i1_b4-c1_c3-d1_c6-f1_d2-e1_f2-g1_g4-h1
G06152YZ	1606.59	Hex(4)HexNAc(4)Fuc(1)	WURCS=2.0/5,9,8/[a2122h-1b_1-5_2*NCC/3=O][a1122h-1b_1-5][a1122h-1a_1-5][a2112h-1b_1-5][a1221m-1a_1-5]/1-1-2-3-1-3-1-4-5/a4-b1_b4-c1_c3-d1_c6-f1_d2-e1_f2-g1_g4-h1_h2-i1
G72821WX	1606.59	Hex(4)HexNAc(4)Fuc(1)	WURCS=2.0/5,9,8/[a2122h-1b_1-5_2*NCC/3=O][a1122h-1b_1-5][a1122h-1a_1-5][a2112h-1b_1-5][a1221m-1a_1-5]/1-1-2-3-1-4-1-3-5/a4-b1_a6-i1_b4-c1_c3-d1_c4-g1_c6-h1_d2-e1_e4-f1
G42672MA	1606.59	Hex(4)HexNAc(4)Fuc(1)	WURCS=2.0/5,9,8/[a2122h-1b_1-5_2*NCC/3=O][a1122h-1b_1-5][a1122h-1a_1-5][a2112h-1b_1-5][a1221m-1a_1-5]/1-1-2-3-1-4-1-3-5/a4-b1_a6-i1_b4-c1_c3-d1_c6-h1_d2-e1_d4-g1_e4-f1
G45262QY	1606.59	Hex(4)HexNAc(4)Fuc(1)	WURCS=2.0/5,9,8/[a2122h-1b_1-5_2*NCC/3=O][a1122h-1b_1-5][a1122h-1a_1-5][a2112h-1b_1-5][a1221m-1a_1-5]/1-1-2-3-1-4-3-1-5/a4-b1_a6-i1_b4-c1_c3-d1_c6-g1_d2-e1_e3-f1_g2-h1
G58667NI	1606.59	Hex(4)HexNAc(4)Fuc(1)	WURCS=2.0/5,9,8/[a2122h-1b_1-5_2*NCC/3=O][a1122h-1b_1-5][a1122h-1a_1-5][a2112h-1b_1-5][a1221m-1a_1-5]/1-1-2-3-1-4-3-1-5/a4-b1_a6-i1_b4-c1_c3-d1_c6-g1_d2-e1_e4-f1_g2-h1
G75632DB	1606.59	Hex(4)HexNAc(4)Fuc(1)	WURCS=2.0/5,9,8/[a2122h-1b_1-5_2*NCC/3=O][a1122h-1b_1-5][a1122h-1a_1-5][a2112h-1b_1-5][a1221m-1a_1-5]/1-1-2-3-1-4-3-1-5/a4-b1_a6-i1_b4-c1_c4-h1_d2-e1_e4-f1_c?-d1_c?-g1
G75727PF	1606.59	Hex(4)HexNAc(4)Fuc(1)	WURCS=2.0/5,9,8/[a2122h-1b_1-5_2*NCC/3=O][a1122h-1b_1-5][a1122h-1a_1-5][a2112h-1b_1-5][a1221m-1a_1-5]/1-1-2-3-1-4-3-1-5/a4-b1_a6-i1_b4-c1_d2-e1_e4-f1_g2-h1_c?-d1_c?-g1
G22048BB	1606.59	Hex(4)HexNAc(4)Fuc(1)	WURCS=2.0/5,9,8/[a2122h-1b_1-5_2*NCC/3=O][a1122h-1b_1-5][a1122h-1a_1-5][a2112h-1b_1-5][a1221m-1a_1-5]/1-1-2-3-1-4-3-1-5/a4-b1_a6-i1_b4-c1_d2-e1_e4-f1_g2-h1_d1-c3|c6_g1-c3|c6
G52080WL	1606.59	Hex(4)HexNAc(4)Fuc(1)	WURCS=2.0/5,9,8/[a2122h-1b_1-5_2*NCC/3=O][a1122h-1b_1-5][a1122h-1a_1-5][a2112h-1b_1-5][a1221m-1a_1-5]/1-1-2-3-1-4-5-3-1/a4-b1_b4-c1_c3-d1_c6-h1_d2-e1_e4-f1_f2-g1_h2-i1
G33244HE	1606.59	Hex(4)HexNAc(4)Fuc(1)	WURCS=2.0/5,9,8/[a2122h-1b_1-5_2*NCC/3=O][a1122h-1b_1-5][a1122h-1a_1-5][a2112h-1b_1-5][a1221m-1b_1-5]/1-1-2-3-1-3-1-4-5/a4-b1_a6-i1_b4-c1_c3-d1_c6-f1_d2-e1_f2-g1_g4-h1
G02397SF	1606.59	Hex(4)HexNAc(4)Fuc(1)	WURCS=2.0/5,9,8/[a2122h-1b_1-5_2*NCC/3=O][a1122h-1b_1-5][a1122h-1a_1-5][a2112h-1b_1-5][a1221m-1x_1-5]/1-1-2-3-1-4-3-1-5/a4-b1_a6-i1_b4-c1_d2-e1_e4-f1_g2-h1_c?-d1_c?-g1
G05546WG	1606.59	Hex(4)HexNAc(4)Fuc(1)	WURCS=2.0/5,9,8/[a2122h-1b_1-5_2*NCC/3=O][a1122h-1b_1-5][a1122h-1a_1-5][a2112h-1b_1-5][a2112m-1a_1-5]/1-1-2-3-1-3-1-4-5/a4-b1_a6-i1_b4-c1_c3-d1_c6-f1_d2-e1_f2-g1_g4-h1
G53038IF	1606.59	Hex(4)HexNAc(4)Fuc(1)	WURCS=2.0/5,9,8/[a2122h-1b_1-5_2*NCC/3=O][a1122h-1b_1-5][a1122h-1a_1-5][a2112h-1b_1-5][a2112m-1a_1-5]/1-1-2-3-1-3-1-4-5/a4-b1_a6-i1_b4-c1_c3-d1_c6-f1_d2-e1_f2-g1_g?-h1
G52333AW	1606.59	Hex(4)HexNAc(4)Fuc(1)	WURCS=2.0/5,9,8/[a2122h-1b_1-5_2*NCC/3=O][a1122h-1b_1-5][a1122h-1a_1-5][a2112h-1b_1-5][a2112m-1a_1-5]/1-1-2-3-1-4-1-3-5/a4-b1_a6-i1_b4-c1_c3-d1_c4-g1_c6-h1_d2-e1_e4-f1
G09782JM	1606.59	Hex(4)HexNAc(4)Fuc(1)	WURCS=2.0/5,9,8/[a2122h-1b_1-5_2*NCC/3=O][a1122h-1b_1-5][a1122h-1a_1-5][a2112h-1b_1-5][a2112m-1a_1-5]/1-1-2-3-1-4-3-1-5/a4-b1_a6-i1_b4-c1_c3-d1_c6-g1_d2-e1_e4-f1_g2-h1
G70754FJ	1606.59	Hex(4)HexNAc(4)Fuc(1)	WURCS=2.0/5,9,8/[a2122h-1b_1-5_2*NCC/3=O][a1122h-1b_1-5][a1122h-1a_1-5][a2112h-1b_1-5][a2112m-1a_1-5]/1-1-2-3-1-4-3-1-5/a4-b1_a6-i1_b4-c1_c3-d1_c6-g1_d2-e1_g2-h1_e?-f1
G45048TZ	1606.59	Hex(4)HexNAc(4)Fuc(1)	WURCS=2.0/5,9,8/[a2122h-1b_1-5_2*NCC/3=O][a1122h-1b_1-5][a1122h-1a_1-5][a2112h-1b_1-5_2*NCC/3=O][a1221m-1a_1-5]/1-1-2-3-1-4-3-3-5/a4-b1_a6-i1_b4-c1_c3-d1_c6-g1_d2-e1_e4-f1_g3-h1
G77561JZ	1606.59	Hex(4)HexNAc(4)Fuc(1)	WURCS=2.0/5,9,8/[a2122h-1b_1-5_2*NCC/3=O][a1122h-1b_1-5][a1122h-1a_1-5][a2112m-1a_1-5][a2112h-1b_1-5]/1-1-2-3-1-3-1-4-5/a4-b1_a6-h1_b4-c1_c3-d1_c6-f1_d2-e1_f2-g1_i1-e4|g4}
G91177IA	1606.59	Hex(4)HexNAc(4)Fuc(1)	WURCS=2.0/5,9,8/[a2122h-1b_1-5_2*NCC/3=O][a1122h-1b_1-5][a1122h-1a_1-5][a2112m-1a_1-5][a2112h-1b_1-5]/1-1-2-3-1-3-1-4-5/a4-b1_a6-h1_b4-c1_c3-d1_c6-f1_d2-e1_f2-g1_i1-e?|g?}
G13292BE	1606.59	Hex(4)HexNAc(4)Fuc(1)	WURCS=2.0/5,9,8/[a2122h-1b_1-5_2*NCC/3=O][a1122h-1b_1-5][a1122h-1a_1-5][axxxxh-1x_1-5][a1221m-1x_1-5]/1-1-2-3-1-3-1-4-5/a4-b1_b4-c1_c3-d1_c6-f1_d2-e1_f2-g1_h1-a?|b?|c?|d?|e?|f?|g?}_i1-a?|b?|c?|d?|e?|f?|g?}
G87633UQ	1606.59	Hex(4)HexNAc(4)Fuc(1)	WURCS=2.0/5,9,8/[a2122h-1b_1-5_2*NCC/3=O][a1221m-1x_1-5][a1122h-1b_1-5][a1122h-1a_1-5][a2112h-1b_1-5]/1-2-1-3-4-1-5-4-1/a4-c1_c4-d1_a?-b1_d?-e1_d?-h1_e?-f1_f?-g1_h?-i1
G02661MY	1606.59	Hex(4)HexNAc(4)Fuc(1)	WURCS=2.0/5,9,8/[a2122h-1b_1-5_2*NCC/3=O][a1221m-1x_1-5][a1122h-1b_1-5][a1122h-1a_1-5][a2112h-1b_1-5]/1-2-1-3-4-1-5-4-1/a4-c1_c4-d1_e2-f1_f4-g1_h2-i1_a?-b1_d?-e1_d?-h1
G43654PQ	1606.59	Hex(4)HexNAc(4)Fuc(1)	WURCS=2.0/5,9,8/[a2122h-1b_1-5_2*NCC/3=O][a2112m-1a_1-5][a1122h-1b_1-5][a1122h-1a_1-5][a2112h-1b_1-5]/1-2-1-3-4-1-4-1-5/a3-b1_a4-c1_c4-d1_d3-e1_d6-g1_e2-f1_g2-h1_h4-i1
G49567KL	1606.59	Hex(4)HexNAc(4)Fuc(1)	WURCS=2.0/6,10,8+/[a2122h-1x_1-5_2*NCC/3=O][a2122h-1b_1-5_2*NCC/3=O][a1122h-1b_1-5][a1122h-1a_1-5][a1221m-1a_1-5][a2112h-1b_1-5]/1-2-3-4-2-5-6-4-2-2/a4-b1_b4-c1_c3-d1_c6-h1_d2-e1_e3-f1_e4-g1_h2-i1
G46264AQ	1606.59	Hex(4)HexNAc(4)Fuc(1)	WURCS=2.0/6,10,8+/[a2122h-1x_1-5_2*NCC/3=O][a2122h-1b_1-5_2*NCC/3=O][a1122h-1b_1-5][a1122h-1a_1-5][a2112h-1b_1-5][a1221m-1a_1-5]/1-2-3-4-2-5-4-2-6-2/a4-b1_a6-i1_b4-c1_c3-d1_c6-g1_d2-e1_e4-f1_g2-h1
G19056NI	1606.59	Hex(4)HexNAc(4)Fuc(1)	WURCS=2.0/6,10,8+/[a2122h-1x_1-5_2*NCC/3=O][a2122h-1b_1-5_2*NCC/3=O][a1122h-1b_1-5][a1122h-1a_1-5][a2112h-1b_1-5][a1221m-1x_1-5]/1-2-3-4-2-5-4-2-6-2/a4-b1_a6-i1_b4-c1_d2-e1_e4-f1_g2-h1_c?-d1_c?-g1
G17029WX	1606.59	Hex(4)HexNAc(4)Fuc(1)	WURCS=2.0/6,11,9+/[a2122h-1x_1-5_2*NCC/3=O][a2122h-1b_1-5_2*NCC/3=O][a1122h-1b_1-5][a1122h-1a_1-5][a1221m-1a_1-5][a2112h-1b_1-5]/1-2-3-4-2-5-6-4-2-2-6/a4-b1_b4-c1_c3-d1_c6-h1_d2-e1_e3-f1_e4-g1_h2-i1_j4-k1
G79137JV	1606.59	Hex(4)HexNAc(4)Fuc(1)	WURCS=2.0/6,11,9+/[a2122h-1x_1-5_2*NCC/3=O][a2122h-1b_1-5_2*NCC/3=O][a1122h-1b_1-5][a1122h-1a_1-5][a2112h-1b_1-5][a1221m-1a_1-5]/1-2-3-4-2-5-4-2-6-2-5/a4-b1_a6-i1_b4-c1_c3-d1_c6-g1_d2-e1_e4-f1_g2-h1_j4-k1
G29162CW	1606.59	Hex(4)HexNAc(4)Fuc(1)	WURCS=2.0/6,12,10+/[a2122h-1x_1-5_2*NCC/3=O][a2122h-1b_1-5_2*NCC/3=O][a1122h-1b_1-5][a1122h-1a_1-5][a1221m-1a_1-5][a2112h-1b_1-5]/1-2-3-4-2-5-6-4-2-2-5-6/a4-b1_b4-c1_c3-d1_c6-h1_d2-e1_e3-f1_e4-g1_h2-i1_j3-k1_j4-l1
G08126QR	1606.59	Hex(4)HexNAc(4)Fuc(1)	WURCS=2.0/6,9,8/[a2122h-1b_1-5_2*NCC/3=O][a1122h-1b_1-5][a1122h-1a_1-5][a2122h-1x_1-5_2*NCC/3=O][a1122h-1x_1-5][a1221m-1a_1-5]/1-1-2-3-4-3-5-6-4/a4-b1_a6-h1_b4-c1_d1-c3|c6_f1-c3|c6_d?-e1_f?-g1_i1-a?|b?|c?|d?|e?|f?|g?|h?}
G61937QU	1606.59	Hex(4)HexNAc(4)Fuc(1)	WURCS=2.0/6,9,8/[a2122h-1b_1-5_2*NCC/3=O][a1122h-1b_1-5][a1122h-1a_1-5][a2122h-1x_1-5_2*NCC/3=O][a1221m-1a_1-5][a2112h-1x_1-5]/1-1-2-3-4-3-4-5-6/a4-b1_a6-h1_b4-c1_c3-d1_c6-f1_d?-e1_f?-g1_i1-a?|b?|c?|d?|e?|f?|g?|h?}
G48054GJ	1606.59	Hex(4)HexNAc(4)Fuc(1)	WURCS=2.0/6,9,8/[a2122h-1b_1-5_2*NCC/3=O][a1122h-1b_1-5][a1122h-1a_1-5][a2122h-1x_1-5_2*NCC/3=O][a2112h-1x_1-5][a1221m-1a_1-5]/1-1-2-3-4-3-4-5-6/a4-b1_a6-i1_b4-c1_c3-d1_c6-f1_d?-e1_f?-g1_g?-h1
G77858IX	1606.59	Hex(4)HexNAc(4)Fuc(1)	WURCS=2.0/6,9,8/[a2122h-1b_1-5_2*NCC/3=O][a1122h-1b_1-5][a1122h-1a_1-5][a2122h-1x_1-5_2*NCC/3=O][a2112h-1x_1-5][a1221m-1a_1-5]/1-1-2-3-4-5-3-4-6/a4-b1_a6-i1_b4-c1_c3-d1_c6-g1_d?-e1_e?-f1_g?-h1
G43159MH	1606.59	Hex(4)HexNAc(4)Fuc(1)	WURCS=2.0/6,9,8/[a2122h-1b_1-5_2*NCC/3=O][a1122h-1b_1-5][a1122h-1a_1-5][a2122h-1x_1-5_2*NCC/3=O][a2112h-1x_1-5][a1221m-1a_1-5]/1-1-2-3-4-5-3-4-6/a4-b1_a6-i1_b4-c1_d1-c3|c6_g1-c3|c6_d?-e1_e?-f1_g?-h1
G86759QR	1606.59	Hex(4)HexNAc(4)Fuc(1)	WURCS=2.0/6,9,8/[a2122h-1b_1-5_2*NCC/3=O][a1122h-1b_1-5][a1122h-1a_1-5][a2122h-1x_1-5_2*NCC/3=O][a2112h-1x_1-5][a1221m-1a_1-5]/1-1-2-3-4-5-3-6-4/a4-b1_a6-h1_b4-c1_e4-f1_c?-d1_c?-g1_d?-e1_i?-a?|b?|c?|d?|e?|f?|g?|h?}
G51057KO	1606.59	Hex(4)HexNAc(4)Fuc(1)	WURCS=2.0/6,9,8/[a2122h-1b_1-5_2*NCC/3=O][a1122h-1b_1-5][a1122h-1a_1-5][a2122h-1x_1-5_2*NCC/3=O][a2112h-1x_1-5][a1221m-1x_1-5]/1-1-2-3-4-5-3-4-6/a4-b1_a6-i1_b4-c1_c?-d1_c?-g1_d?-e1_e?-f1_g?-h1
G69734OB	1606.59	Hex(4)HexNAc(4)Fuc(1)	WURCS=2.0/6,9,8/[a2122h-1b_1-5_2*NCC/3=O][a1221m-1a_1-5][a1122h-1b_1-5][a1122h-1a_1-5][a2122h-1x_1-5_2*NCC/3=O][a2112h-1b_1-5]/1-2-1-3-4-5-6-4-5/a4-c1_c4-d1_a?-b1_d?-e1_d?-h1_e?-f1_f?-g1_h?-i1
G37969WK	1606.59	Hex(4)HexNAc(4)Fuc(1)	WURCS=2.0/6,9,8/[a2122h-1b_1-5_2*NCC/3=O][a1221m-1a_1-5][a1122h-1b_1-5][a1122h-1a_1-5][a2122h-1x_1-5_2*NCC/3=O][a2112h-1x_1-5]/1-2-1-3-4-5-6-4-5/a4-c1_c4-d1_a?-b1_d?-e1_d?-h1_e?-f1_f?-g1_h?-i1
G50636SI	1606.59	Hex(4)HexNAc(4)Fuc(1)	WURCS=2.0/6,9,8/[a2122h-1b_1-5_2*NCC/3=O][a1221m-1x_1-5][a1122h-1b_1-5][a1122h-1a_1-5][a2122h-1x_1-5_2*NCC/3=O][a2112h-1x_1-5]/1-2-1-3-4-5-6-4-5/a4-c1_c4-d1_a?-b1_d?-e1_d?-h1_e?-f1_f?-g1_h?-i1
G70978CR	1606.59	Hex(4)HexNAc(4)Fuc(1)	WURCS=2.0/6,9,8/[a2122h-1x_1-5_2*NCC/3=O][a1221m-1x_1-5][a2122h-1b_1-5_2*NCC/3=O][a1122h-1b_1-5][a1122h-1a_1-5][a2112h-1x_1-5]/1-2-3-4-5-1-6-5-1/a4-c1_c4-d1_a?-b1_d?-e1_d?-h1_e?-f1_f?-g1_h?-i1
G17389UM	1606.59	Hex(4)HexNAc(4)Fuc(1)	WURCS=2.0/6,9,8/[a2122h-1x_1-5_2*NCC/3=O][a2122h-1b_1-5_2*NCC/3=O][a1122h-1b_1-5][a1122h-1a_1-5][a1221m-1a_1-5][a2112h-1b_1-5]/1-2-3-4-2-4-2-5-6/a4-b1_a6-h1_b4-c1_c3-d1_c6-f1_d2-e1_f2-g1_i1-a4|b4|c4|d4|e4|f4|g4|h4}
G57153UY	1606.59	Hex(4)HexNAc(4)Fuc(1)	WURCS=2.0/6,9,8/[a2122h-1x_1-5_2*NCC/3=O][a2122h-1b_1-5_2*NCC/3=O][a1122h-1b_1-5][a1122h-1a_1-5][a1221m-1a_1-5][a2112h-1b_1-5]/1-2-3-4-2-4-2-5-6/a4-b1_a6-h1_b4-c1_c3-d1_c6-f1_d2-e1_f2-g1_i1-e4|g4}
G61819UR	1606.59	Hex(4)HexNAc(4)Fuc(1)	WURCS=2.0/6,9,8/[a2122h-1x_1-5_2*NCC/3=O][a2122h-1b_1-5_2*NCC/3=O][a1122h-1b_1-5][a1122h-1a_1-5][a1221m-1a_1-5][a2112h-1b_1-5]/1-2-3-4-2-5-6-2-4/a4-b1_b4-c1_c3-d1_c4-h1_c6-i1_d2-e1_e3-f1_e4-g1
G19532EC	1606.59	Hex(4)HexNAc(4)Fuc(1)	WURCS=2.0/6,9,8/[a2122h-1x_1-5_2*NCC/3=O][a2122h-1b_1-5_2*NCC/3=O][a1122h-1b_1-5][a1122h-1a_1-5][a1221m-1a_1-5][a2112h-1b_1-5]/1-2-3-4-2-5-6-4-2/a4-b1_b4-c1_c3-d1_c6-h1_d2-e1_e3-f1_e4-g1_h2-i1
G16809IL	1606.59	Hex(4)HexNAc(4)Fuc(1)	WURCS=2.0/6,9,8/[a2122h-1x_1-5_2*NCC/3=O][a2122h-1b_1-5_2*NCC/3=O][a1122h-1b_1-5][a1122h-1a_1-5][a2112h-1a_1-5][a1221m-1a_1-5]/1-2-3-4-2-4-2-5-6/a4-b1_a6-i1_b4-c1_c3-d1_c6-f1_d2-e1_f2-g1_g4-h1
G50659JL	1606.59	Hex(4)HexNAc(4)Fuc(1)	WURCS=2.0/6,9,8/[a2122h-1x_1-5_2*NCC/3=O][a2122h-1b_1-5_2*NCC/3=O][a1122h-1b_1-5][a1122h-1a_1-5][a2112h-1b_1-5][a1221m-1a_1-5]/1-2-3-4-2-2-5-4-6/a4-b1_a6-i1_b4-c1_c3-d1_c6-h1_d2-e1_d4-f1_f4-g1
G22587DK	1606.59	Hex(4)HexNAc(4)Fuc(1)	WURCS=2.0/6,9,8/[a2122h-1x_1-5_2*NCC/3=O][a2122h-1b_1-5_2*NCC/3=O][a1122h-1b_1-5][a1122h-1a_1-5][a2112h-1b_1-5][a1221m-1a_1-5]/1-2-3-4-2-4-2-5-6/a4-b1_a6-i1_b4-c1_c3-d1_c4-e1_c6-f1_f2-g1_g4-h1
G29024OJ	1606.59	Hex(4)HexNAc(4)Fuc(1)	WURCS=2.0/6,9,8/[a2122h-1x_1-5_2*NCC/3=O][a2122h-1b_1-5_2*NCC/3=O][a1122h-1b_1-5][a1122h-1a_1-5][a2112h-1b_1-5][a1221m-1a_1-5]/1-2-3-4-2-4-2-5-6/a4-b1_a6-i1_b4-c1_c3-d1_c6-f1_d2-e1_f2-g1_g4-h1
G39062YR	1606.59	Hex(4)HexNAc(4)Fuc(1)	WURCS=2.0/6,9,8/[a2122h-1x_1-5_2*NCC/3=O][a2122h-1b_1-5_2*NCC/3=O][a1122h-1b_1-5][a1122h-1a_1-5][a2112h-1b_1-5][a1221m-1a_1-5]/1-2-3-4-2-5-2-4-6/a4-b1_a6-i1_b4-c1_c3-d1_c4-g1_c6-h1_d2-e1_e4-f1
G69175BJ	1606.59	Hex(4)HexNAc(4)Fuc(1)	WURCS=2.0/6,9,8/[a2122h-1x_1-5_2*NCC/3=O][a2122h-1b_1-5_2*NCC/3=O][a1122h-1b_1-5][a1122h-1a_1-5][a2112h-1b_1-5][a1221m-1a_1-5]/1-2-3-4-2-5-4-2-6/a4-b1_a6-i1_b4-c1_c3-d1_c6-g1_d2-e1_e3-f1_g2-h1
G53582JE	1606.59	Hex(4)HexNAc(4)Fuc(1)	WURCS=2.0/6,9,8/[a2122h-1x_1-5_2*NCC/3=O][a2122h-1b_1-5_2*NCC/3=O][a1122h-1b_1-5][a1122h-1a_1-5][a2112h-1b_1-5][a1221m-1a_1-5]/1-2-3-4-2-5-4-2-6/a4-b1_a6-i1_b4-c1_c3-d1_c6-g1_d2-e1_e4-f1_g2-h1
G01300OI	1606.59	Hex(4)HexNAc(4)Fuc(1)	WURCS=2.0/6,9,8/[a2122h-1x_1-5_2*NCC/3=O][a2122h-1b_1-5_2*NCC/3=O][a1122h-1b_1-5][a1122h-1a_1-5][a2112h-1b_1-5][a1221m-1a_1-5]/1-2-3-4-2-5-4-2-6/a4-b1_a6-i1_b4-c1_c3-d1_c6-g1_d2-e1_e4-f1_g4-h1
G03015LB	1606.59	Hex(4)HexNAc(4)Fuc(1)	WURCS=2.0/6,9,8/[a2122h-1x_1-5_2*NCC/3=O][a2122h-1b_1-5_2*NCC/3=O][a1122h-1b_1-5][a1122h-1a_1-5][a2112h-1b_1-5][a1221m-1a_1-5]/1-2-3-4-2-5-4-2-6/a4-b1_a6-i1_b4-c1_d2-e1_e4-f1_g2-h1_c?-d1_c?-g1
G98112EU	1606.59	Hex(4)HexNAc(4)Fuc(1)	WURCS=2.0/6,9,8/[a2122h-1x_1-5_2*NCC/3=O][a2122h-1b_1-5_2*NCC/3=O][a1122h-1b_1-5][a1122h-1a_1-5][a2112h-1b_1-5][a1221m-1a_1-5]/1-2-3-4-2-5-4-2-6/a4-b1_a6-i1_b4-c1_d2-e1_e4-f1_g2-h1_d1-c3|c6_g1-c3|c6
G37827FY	1606.59	Hex(4)HexNAc(4)Fuc(1)	WURCS=2.0/6,9,8/[a2122h-1x_1-5_2*NCC/3=O][a2122h-1b_1-5_2*NCC/3=O][a1122h-1b_1-5][a1122h-1a_1-5][a2112h-1b_1-5][a1221m-1a_1-5]/1-2-3-4-2-5-6-4-2/a4-b1_b4-c1_c3-d1_c6-h1_d2-e1_e4-f1_f2-g1_h2-i1
G55953GF	1606.59	Hex(4)HexNAc(4)Fuc(1)	WURCS=2.0/6,9,8/[a2122h-1x_1-5_2*NCC/3=O][a2122h-1b_1-5_2*NCC/3=O][a1122h-1b_1-5][a1122h-1a_1-5][a2112h-1b_1-5_2*NCC/3=O][a1221m-1a_1-5]/1-2-3-4-2-5-4-4-6/a4-b1_a6-i1_b4-c1_c3-d1_c6-g1_d2-e1_e4-f1_g3-h1
G99873PN	1606.59	Hex(4)HexNAc(4)Fuc(1)	WURCS=2.0/6,9,8/[a2122h-1x_1-5_2*NCC/3=O][a2122h-1b_1-5_2*NCC/3=O][a1122h-1b_1-5][a1122h-1a_1-5][a2112h-1x_1-5][a1221m-1a_1-5]/1-2-3-4-1-5-4-1-6/a4-b1_a6-i1_b4-c1_c3-d1_c6-g1_d?-e1_e?-f1_g?-h1
G51601CL	1606.59	Hex(4)HexNAc(4)Fuc(1)	WURCS=2.0/6,9,8/[u2122h_2*NCC/3=O][a2122h-1b_1-5_2*NCC/3=O][a1122h-1b_1-5][a1122h-1a_1-5][a2112h-1a_1-5][a1221m-1a_1-5]/1-2-3-4-2-4-2-5-6/a4-b1_a6-i1_b4-c1_c3-d1_c6-f1_d2-e1_f2-g1_g4-h1
G70819AR	1606.59	Hex(4)HexNAc(4)Fuc(1)	WURCS=2.0/6,9,8/[u2122h_2*NCC/3=O][a2122h-1b_1-5_2*NCC/3=O][a1122h-1b_1-5][a1122h-1a_1-5][a2112h-1b_1-5][a1221m-1a_1-5]/1-2-3-4-2-4-2-5-6/a4-b1_a6-i1_b4-c1_c3-d1_c4-e1_c6-f1_f2-g1_g4-h1
G70059SD	1606.59	Hex(4)HexNAc(4)Fuc(1)	WURCS=2.0/6,9,8/[u2122h_2*NCC/3=O][a2122h-1b_1-5_2*NCC/3=O][a1122h-1b_1-5][a1122h-1a_1-5][a2112h-1b_1-5][a1221m-1a_1-5]/1-2-3-4-2-4-2-5-6/a4-b1_a6-i1_b4-c1_c3-d1_c6-f1_d2-e1_f2-g1_g4-h1
G97910HZ	1606.59	Hex(4)HexNAc(4)Fuc(1)	WURCS=2.0/6,9,8/[u2122h_2*NCC/3=O][a2122h-1b_1-5_2*NCC/3=O][a1122h-1b_1-5][a1122h-1a_1-5][a2112h-1b_1-5][a1221m-1a_1-5]/1-2-3-4-2-5-2-4-6/a4-b1_a6-i1_b4-c1_c3-d1_c4-g1_c6-h1_d2-e1_e4-f1
G08894MB	1606.59	Hex(4)HexNAc(4)Fuc(1)	WURCS=2.0/6,9,8/[u2122h_2*NCC/3=O][a2122h-1b_1-5_2*NCC/3=O][a1122h-1b_1-5][a1122h-1a_1-5][a2112h-1b_1-5][a1221m-1a_1-5]/1-2-3-4-2-5-4-2-6/a4-b1_a6-i1_b4-c1_c3-d1_c6-g1_d2-e1_e3-f1_g2-h1
G74837KH	1606.59	Hex(4)HexNAc(4)Fuc(1)	WURCS=2.0/6,9,8/[u2122h_2*NCC/3=O][a2122h-1b_1-5_2*NCC/3=O][a1122h-1b_1-5][a1122h-1a_1-5][a2112h-1b_1-5][a1221m-1a_1-5]/1-2-3-4-2-5-4-2-6/a4-b1_a6-i1_b4-c1_c3-d1_c6-g1_d2-e1_e4-f1_g2-h1
G99287IC	1606.59	Hex(4)HexNAc(4)Fuc(1)	WURCS=2.0/6,9,8/[u2122h_2*NCC/3=O][a2122h-1b_1-5_2*NCC/3=O][a1122h-1b_1-5][a1122h-1a_1-5][a2112h-1b_1-5][a1221m-1a_1-5]/1-2-3-4-2-5-4-2-6/a4-b1_a6-i1_b4-c1_d2-e1_e4-f1_g2-h1_d1-c3|c6_g1-c3|c6
G32250QD	1606.59	Hex(4)HexNAc(4)Fuc(1)	WURCS=2.0/7,9,8/[a2122h-1b_1-5_2*NCC/3=O][a1221m-1x_1-5][a1122h-1b_1-5][a1122h-1a_1-5][a2122h-1x_1-5_2*NCC/3=O][a2112h-1x_1-5_2*NCC/3=O][a1122h-1x_1-5]/1-2-1-3-4-5-6-4-7/a4-c1_c4-d1_a?-b1_d?-e1_d?-h1_e?-f1_f?-g1_h?-i1
G38978PR	1606.59	Hex(4)HexNAc(4)Fuc(1)	WURCS=2.0/7,9,8/[a2122h-1x_1-5_2*NCC/3=O][a1221m-1x_1-5][a2122h-1b_1-5_2*NCC/3=O][a1122h-1b_1-5][a1122h-1a_1-5][a2112h-1x_1-5_2*NCC/3=O][a1122h-1x_1-5]/1-2-3-4-5-1-6-5-7/a4-c1_c4-d1_a?-b1_d?-e1_d?-h1_e?-f1_f?-g1_h?-i1
G84064AY	1622.58	Hex(5)HexNAc(4)	WURCS=2.0/3,9,8/[a2122h-1b_1-5_2*NCC/3=O][a1122h-1b_1-5][a1122h-1a_1-5]/1-1-2-1-3-1-3-3-3/a4-b1_b4-c1_c2-d1_c3-e1_c6-g1_e2-f1_g3-h1_g6-i1
G20966TZ	1622.58	Hex(5)HexNAc(4)	WURCS=2.0/3,9,8/[a2122h-1b_1-5_2*NCC/3=O][a1122h-1b_1-5][a1122h-1a_1-5]/1-1-2-3-1-1-3-3-3/a4-b1_b4-c1_c3-d1_c4-f1_c6-g1_d2-e1_g3-h1_g6-i1
G74465ET	1622.58	Hex(5)HexNAc(4)	WURCS=2.0/3,9,8/[a2122h-1b_1-5_2*NCC/3=O][a1122h-1b_1-5][a1122h-1a_1-5]/1-1-2-3-1-1-3-3-3/a4-b1_b4-c1_c3-d1_c4-f1_c6-g1_d3-e1_g3-h1_g6-i1
G30588SI	1622.58	Hex(5)HexNAc(4)	WURCS=2.0/3,9,8/[a2122h-1b_1-5_2*NCC/3=O][a1122h-1b_1-5][a1122h-1a_1-5]/1-1-2-3-1-1-3-3-3/a4-b1_b4-c1_c3-d1_c6-g1_d2-e1_d4-f1_g3-h1_g6-i1
G77922WZ	1622.58	Hex(5)HexNAc(4)	WURCS=2.0/3,9,8/[a2122h-1b_1-5_2*NCC/3=O][a1122h-1b_1-5][a1122h-1a_1-5]/1-1-2-3-1-3-3-1-3/a4-b1_b4-c1_c3-d1_c4-e1_c6-f1_f3-g1_f6-i1_g2-h1
G93060PS	1622.58	Hex(5)HexNAc(4)	WURCS=2.0/3,9,8/[a2122h-1b_1-5_2*NCC/3=O][a1122h-1b_1-5][a1122h-1a_1-5]/1-1-2-3-1-3-3-1-3/a4-b1_b4-c1_c3-d1_c6-f1_d2-e1_f3-g1_f4-h1_f6-i1
G82168GG	1622.58	Hex(5)HexNAc(4)	WURCS=2.0/4,9,8/[a2122h-1b_1-5_2*NCC/3=O][a1122h-1b_1-5][a1122h-1a_1-5][a2112h-1a_1-5]/1-1-2-3-1-4-3-1-4/a4-b1_b4-c1_c3-d1_c6-g1_d2-e1_e4-f1_g2-h1_h4-i1
G42175IR	1622.58	Hex(5)HexNAc(4)	WURCS=2.0/4,9,8/[a2122h-1b_1-5_2*NCC/3=O][a1122h-1b_1-5][a1122h-1a_1-5][a2112h-1b_1-5]/1-1-2-3-1-4-1-3-3/a4-b1_b4-c1_c3-d1_c4-g1_c6-h1_d2-e1_e4-f1_h3-i1
G07627PO	1622.58	Hex(5)HexNAc(4)	WURCS=2.0/4,9,8/[a2122h-1b_1-5_2*NCC/3=O][a1122h-1b_1-5][a1122h-1a_1-5][a2112h-1b_1-5]/1-1-2-3-1-4-1-3-3/a4-b1_b4-c1_c3-d1_c4-g1_c6-h1_d2-e1_e4-f1_i1-d?|h?}
G14512NS	1622.58	Hex(5)HexNAc(4)	WURCS=2.0/4,9,8/[a2122h-1b_1-5_2*NCC/3=O][a1122h-1b_1-5][a1122h-1a_1-5][a2112h-1b_1-5]/1-1-2-3-1-4-1-4-3/a4-b1_b4-c1_c3-d1_c6-i1_d2-e1_d4-g1_e4-f1_g3-h1
G43664YB	1622.58	Hex(5)HexNAc(4)	WURCS=2.0/4,9,8/[a2122h-1b_1-5_2*NCC/3=O][a1122h-1b_1-5][a1122h-1a_1-5][a2112h-1b_1-5]/1-1-2-3-1-4-1-4-3/a4-b1_b4-c1_c3-d1_c6-i1_d2-e1_d4-g1_e4-f1_g4-h1
G64633BH	1622.58	Hex(5)HexNAc(4)	WURCS=2.0/4,9,8/[a2122h-1b_1-5_2*NCC/3=O][a1122h-1b_1-5][a1122h-1a_1-5][a2112h-1b_1-5]/1-1-2-3-1-4-3-1-4/a4-b1_b4-c1_c3-d1_c6-g1_d2-e1_e3-f1_g2-h1_h3-i1
G30901GC	1622.58	Hex(5)HexNAc(4)	WURCS=2.0/4,9,8/[a2122h-1b_1-5_2*NCC/3=O][a1122h-1b_1-5][a1122h-1a_1-5][a2112h-1b_1-5]/1-1-2-3-1-4-3-1-4/a4-b1_b4-c1_c3-d1_c6-g1_d2-e1_e3-f1_g2-h1_h4-i1
G73560HZ	1622.58	Hex(5)HexNAc(4)	WURCS=2.0/4,9,8/[a2122h-1b_1-5_2*NCC/3=O][a1122h-1b_1-5][a1122h-1a_1-5][a2112h-1b_1-5]/1-1-2-3-1-4-3-1-4/a4-b1_b4-c1_c3-d1_c6-g1_d2-e1_e4-f1_g2-h1_h3-i1
G36191CD	1622.58	Hex(5)HexNAc(4)	WURCS=2.0/4,9,8/[a2122h-1b_1-5_2*NCC/3=O][a1122h-1b_1-5][a1122h-1a_1-5][a2112h-1b_1-5]/1-1-2-3-1-4-3-1-4/a4-b1_b4-c1_c3-d1_c6-g1_d2-e1_e4-f1_g2-h1_h4-i1
G10295MW	1622.58	Hex(5)HexNAc(4)	WURCS=2.0/4,9,8/[a2122h-1b_1-5_2*NCC/3=O][a1122h-1b_1-5][a1122h-1a_1-5][a2112h-1b_1-5]/1-1-2-3-1-4-3-1-4/a4-b1_b4-c1_c3-d1_c6-g1_d2-e1_e4-f1_g6-h1_h4-i1
G00868ZN	1622.58	Hex(5)HexNAc(4)	WURCS=2.0/4,9,8/[a2122h-1b_1-5_2*NCC/3=O][a1122h-1b_1-5][a1122h-1a_1-5][a2112h-1b_1-5]/1-1-2-3-1-4-3-1-4/a4-b1_b4-c1_c3-d1_c6-g1_d2-e1_g2-h1_e?-f1_h?-i1
G62798PI	1622.58	Hex(5)HexNAc(4)	WURCS=2.0/4,9,8/[a2122h-1b_1-5_2*NCC/3=O][a1122h-1b_1-5][a1122h-1a_1-5][a2112h-1b_1-5]/1-1-2-3-1-4-3-1-4/a4-b1_b4-c1_c3-d1_c6-g1_d4-e1_e3-f1_g2-h1_h4-i1
G00986YT	1622.58	Hex(5)HexNAc(4)	WURCS=2.0/4,9,8/[a2122h-1b_1-5_2*NCC/3=O][a1122h-1b_1-5][a1122h-1a_1-5][a2112h-1b_1-5]/1-1-2-3-1-4-3-1-4/a4-b1_b4-c1_c3-d1_c6-g1_d4-e1_e4-f1_g2-h1_h4-i1
G00883DO	1622.58	Hex(5)HexNAc(4)	WURCS=2.0/4,9,8/[a2122h-1b_1-5_2*NCC/3=O][a1122h-1b_1-5][a1122h-1a_1-5][a2112h-1b_1-5]/1-1-2-3-1-4-3-1-4/a4-b1_b4-c1_c3-d1_c6-g1_d4-e1_e4-f1_g4-h1_h4-i1
G29078QN	1622.58	Hex(5)HexNAc(4)	WURCS=2.0/4,9,8/[a2122h-1b_1-5_2*NCC/3=O][a1122h-1b_1-5][a1122h-1a_1-5][a2112h-1b_1-5]/1-1-2-3-1-4-3-1-4/a4-b1_b4-c1_c3-d1_c6-g1_d4-e1_e4-f1_g6-h1_h4-i1
G22340YC	1622.58	Hex(5)HexNAc(4)	WURCS=2.0/4,9,8/[a2122h-1b_1-5_2*NCC/3=O][a1122h-1b_1-5][a1122h-1a_1-5][a2112h-1b_1-5]/1-1-2-3-1-4-3-1-4/a4-b1_b4-c1_c3-d1_c6-g1_d?-e1_e?-f1_g?-h1_h?-i1
G28347RJ	1622.58	Hex(5)HexNAc(4)	WURCS=2.0/4,9,8/[a2122h-1b_1-5_2*NCC/3=O][a1122h-1b_1-5][a1122h-1a_1-5][a2112h-1b_1-5]/1-1-2-3-1-4-3-1-4/a4-b1_b4-c1_c3-d1_c6-g1_e4-f1_g6-h1_h4-i1_d?-e1
G23087XI	1622.58	Hex(5)HexNAc(4)	WURCS=2.0/4,9,8/[a2122h-1b_1-5_2*NCC/3=O][a1122h-1b_1-5][a1122h-1a_1-5][a2112h-1b_1-5]/1-1-2-3-1-4-3-1-4/a4-b1_b4-c1_c3-d1_c6-g1_e4-f1_h4-i1_d?-e1_g?-h1
G34723UV	1622.58	Hex(5)HexNAc(4)	WURCS=2.0/4,9,8/[a2122h-1b_1-5_2*NCC/3=O][a1122h-1b_1-5][a1122h-1a_1-5][a2112h-1b_1-5]/1-1-2-3-1-4-3-1-4/a4-b1_b4-c1_d2-e1_e3-f1_g2-h1_h4-i1_c?-d1_c?-g1
G03216SJ	1622.58	Hex(5)HexNAc(4)	WURCS=2.0/4,9,8/[a2122h-1b_1-5_2*NCC/3=O][a1122h-1b_1-5][a1122h-1a_1-5][a2112h-1b_1-5]/1-1-2-3-3-1-4-1-4/a4-b1_b4-c1_c3-d1_c6-e1_e2-f1_e6-h1_f4-g1_h4-i1
G13151XE	1622.58	Hex(5)HexNAc(4)	WURCS=2.0/4,9,8/[a2122h-1b_1-5_2*NCC/3=O][a1122h-1b_1-5][a1122h-1a_1-5][a2112h-1b_1-5_2*NCC/3=O]/1-1-2-3-1-4-3-3-3/a4-b1_b4-c1_c3-d1_c6-g1_d2-e1_e4-f1_g3-h1_g6-i1
G90065BD	1622.58	Hex(5)HexNAc(4)	WURCS=2.0/4,9,8/[a2122h-1b_1-5_2*NCC/3=O][a1122h-1b_1-5][a1122h-1a_1-5][a2112h-1b_1-5_2*NCC/3=O]/1-1-2-3-1-4-3-3-3/a4-b1_b4-c1_c3-d1_c6-g1_d2-e1_e4-f1_g3-h1_h2-i1
G45777DE	1622.58	Hex(5)HexNAc(4)	WURCS=2.0/4,9,8/[a2122h-1b_1-5_2*NCC/3=O][a1122h-1b_1-5][a1122h-1a_1-5][a2122h-1b_1-5]/1-1-2-3-1-4-3-1-4/a4-b1_b4-c1_c3-d1_c6-g1_d2-e1_e4-f1_g2-h1_h4-i1
G28355WG	1622.58	Hex(5)HexNAc(4)	WURCS=2.0/4,9,8/[a2122h-1x_1-5_2*NCC/3=O][a2122h-1b_1-5_2*NCC/3=O][a1122h-1b_1-5][a1122h-1a_1-5]/1-2-3-2-4-2-4-4-4/a4-b1_b4-c1_c2-d1_c3-e1_c6-g1_e2-f1_g3-h1_g6-i1
G98602UY	1622.58	Hex(5)HexNAc(4)	WURCS=2.0/4,9,8/[a2122h-1x_1-5_2*NCC/3=O][a2122h-1b_1-5_2*NCC/3=O][a1122h-1b_1-5][a1122h-1a_1-5]/1-2-3-4-2-2-4-4-4/a4-b1_b4-c1_c3-d1_c4-f1_c6-g1_d2-e1_g3-h1_g6-i1
G23572BH	1622.58	Hex(5)HexNAc(4)	WURCS=2.0/4,9,8/[a2122h-1x_1-5_2*NCC/3=O][a2122h-1b_1-5_2*NCC/3=O][a1122h-1b_1-5][a1122h-1a_1-5]/1-2-3-4-2-2-4-4-4/a4-b1_b4-c1_c3-d1_c4-f1_c6-g1_d3-e1_g3-h1_g6-i1
G90363CW	1622.58	Hex(5)HexNAc(4)	WURCS=2.0/4,9,8/[a2122h-1x_1-5_2*NCC/3=O][a2122h-1b_1-5_2*NCC/3=O][a1122h-1b_1-5][a1122h-1a_1-5]/1-2-3-4-2-4-4-2-4/a4-b1_b4-c1_c3-d1_c4-e1_c6-f1_f3-g1_f6-i1_g2-h1
G24674CB	1622.58	Hex(5)HexNAc(4)	WURCS=2.0/4,9,8/[a2122h-1x_1-5_2*NCC/3=O][a2122h-1b_1-5_2*NCC/3=O][a1122h-1b_1-5][a1122h-1a_1-5]/1-2-3-4-2-4-4-2-4/a4-b1_b4-c1_c3-d1_c6-f1_d2-e1_f3-g1_f4-h1_f6-i1
G82233UN	1622.58	Hex(5)HexNAc(4)	WURCS=2.0/4,9,8/[u2122h_2*NCC/3=O][a2122h-1b_1-5_2*NCC/3=O][a1122h-1b_1-5][a1122h-1a_1-5]/1-2-3-4-2-2-4-4-4/a4-b1_b4-c1_c3-d1_c4-f1_c6-g1_d2-e1_g3-h1_g6-i1
G89845CN	1622.58	Hex(5)HexNAc(4)	WURCS=2.0/4,9,8/[u2122h_2*NCC/3=O][a2122h-1b_1-5_2*NCC/3=O][a1122h-1b_1-5][a1122h-1a_1-5]/1-2-3-4-2-2-4-4-4/a4-b1_b4-c1_c3-d1_c4-f1_c6-g1_d3-e1_g3-h1_g6-i1
G74249LE	1622.58	Hex(5)HexNAc(4)	WURCS=2.0/5,10,8+/[a2122h-1b_1-5_2*NCC/3=O][a1122h-1b_1-5][a1122h-1a_1-5][a2112h-1b_1-5][Aad21122h-2a_2-6_5*NCC/3=O]/1-1-2-3-1-4-3-1-4-5/a4-b1_b4-c1_c3-d1_c6-g1_d2-e1_e4-f1_g2-h1_h4-i1
G32755AG	1622.58	Hex(5)HexNAc(4)	WURCS=2.0/5,10,8+/[a2122h-1b_1-5_2*NCC/3=O][a1122h-1b_1-5][a1122h-1a_1-5][a2112h-1b_1-5][Aad21122h-2a_2-6_5*NCC/3=O]/1-1-2-3-1-4-3-1-4-5/a4-b1_b4-c1_c3-d1_c6-g1_d2-e1_g2-h1_e?-f1_h?-i1
G48876LB	1622.58	Hex(5)HexNAc(4)	WURCS=2.0/5,10,8+/[a2122h-1b_1-5_2*NCC/3=O][a1122h-1b_1-5][a1122h-1a_1-5][a2112h-1b_1-5][a1221m-1a_1-5]/1-1-2-3-1-4-3-1-4-5/a4-b1_b4-c1_c3-d1_c6-g1_d2-e1_e4-f1_g2-h1_h4-i1
G31303GK	1622.58	Hex(5)HexNAc(4)	WURCS=2.0/5,10,8+/[a2122h-1b_1-5_2*NCC/3=O][a1122h-1b_1-5][a1122h-1a_1-5][a2112h-1b_1-5][a2112h-1a_1-5]/1-1-2-3-1-4-3-1-4-5/a4-b1_b4-c1_c3-d1_c6-g1_d2-e1_g2-h1_e?-f1_h?-i1
G34753WP	1622.58	Hex(5)HexNAc(4)	WURCS=2.0/5,11,8+/[a2122h-1b_1-5_2*NCC/3=O][a1122h-1b_1-5][a1122h-1a_1-5][a2112h-1b_1-5][Aad21122h-2a_2-6_5*NCC/3=O]/1-1-2-3-1-4-3-1-4-5-5/a4-b1_b4-c1_c3-d1_c6-g1_d2-e1_e4-f1_g2-h1_h4-i1
G00290WD	1622.58	Hex(5)HexNAc(4)	WURCS=2.0/5,11,8+/[a2122h-1b_1-5_2*NCC/3=O][a1122h-1b_1-5][a1122h-1a_1-5][a2112h-1b_1-5][Aad21122h-2a_2-6_5*NCC/3=O]/1-1-2-3-1-4-3-1-4-5-5/a4-b1_b4-c1_c3-d1_c6-g1_d2-e1_g2-h1_e?-f1_h?-i1
G37776AU	1622.58	Hex(5)HexNAc(4)	WURCS=2.0/5,11,9+/[a2122h-1x_1-5_2*NCC/3=O][a2122h-1b_1-5_2*NCC/3=O][a1122h-1b_1-5][a1122h-1a_1-5][a2112h-1b_1-5]/1-2-3-4-1-5-4-1-5-1-5/a4-b1_b4-c1_c3-d1_c6-g1_d?-e1_e?-f1_g?-h1_h?-i1_j?-k1
G47204YN	1622.58	Hex(5)HexNAc(4)	WURCS=2.0/5,11,9+/[a2122h-1x_1-5_2*NCC/3=O][a2122h-1b_1-5_2*NCC/3=O][a1122h-1b_1-5][a1122h-1a_1-5][a2112h-1b_1-5]/1-2-3-4-1-5-4-1-5-1-5/a4-b1_b4-c1_c3-d1_c6-g1_e4-f1_h4-i1_j4-k1_d?-e1_g?-h1
G93134EL	1622.58	Hex(5)HexNAc(4)	WURCS=2.0/5,11,9+/[a2122h-1x_1-5_2*NCC/3=O][a2122h-1b_1-5_2*NCC/3=O][a1122h-1b_1-5][a1122h-1a_1-5][a2112h-1b_1-5]/1-2-3-4-2-5-4-2-5-2-5/a4-b1_b4-c1_c3-d1_c6-g1_d2-e1_e4-f1_g2-h1_h4-i1_j4-k1
G85544LX	1622.58	Hex(5)HexNAc(4)	WURCS=2.0/5,9,8/[a2122h-1b_1-5_2*NCC/3=O][a1122h-1b_1-5][a1122h-1a_1-5][a1122h-1x_1-5][a2122h-1x_1-5_2*NCC/3=O]/1-1-2-3-4-4-3-5-5/a4-b1_b4-c1_d1-c3|c6_g1-c3|c6_d?-e1_d?-f1_g?-h1_i1-a?|b?|c?|d?|e?|f?|g?|h?}
G25326BM	1622.58	Hex(5)HexNAc(4)	WURCS=2.0/5,9,8/[a2122h-1b_1-5_2*NCC/3=O][a1122h-1b_1-5][a1122h-1a_1-5][a2112h-1b_1-5][a2112h-1a_1-5]/1-1-2-3-1-3-1-4-5/a4-b1_b4-c1_c3-d1_c6-f1_d2-e1_f2-g1_g4-h1_h3-i1
G77466MH	1622.58	Hex(5)HexNAc(4)	WURCS=2.0/5,9,8/[a2122h-1b_1-5_2*NCC/3=O][a1122h-1b_1-5][a1122h-1a_1-5][a2112h-1b_1-5][a2112h-1a_1-5]/1-1-2-3-1-3-1-4-5/a4-b1_b4-c1_c3-d1_c6-f1_d2-e1_f2-g1_g4-h1_h4-i1
G05915MC	1622.58	Hex(5)HexNAc(4)	WURCS=2.0/5,9,8/[a2122h-1b_1-5_2*NCC/3=O][a1122h-1b_1-5][a1122h-1a_1-5][a2112h-1b_1-5][a2112h-1a_1-5]/1-1-2-3-1-3-1-4-5/a4-b1_b4-c1_c3-d1_c6-f1_d2-e1_f2-g1_g?-h1_h?-i1
G27946NT	1622.58	Hex(5)HexNAc(4)	WURCS=2.0/5,9,8/[a2122h-1b_1-5_2*NCC/3=O][a1122h-1b_1-5][a1122h-1a_1-5][a2112h-1b_1-5][a2112h-1a_1-5]/1-1-2-3-1-4-5-1-3/a4-b1_b4-c1_c3-d1_c6-i1_d2-e1_d4-h1_e4-f1_f3-g1
G83273WX	1622.58	Hex(5)HexNAc(4)	WURCS=2.0/5,9,8/[a2122h-1b_1-5_2*NCC/3=O][a1122h-1b_1-5][a1122h-1a_1-5][a2112h-1b_1-5][a2112h-1a_1-5]/1-1-2-3-1-4-5-3-1/a4-b1_b4-c1_c3-d1_c6-h1_d2-e1_h2-i1_e?-f1_f?-g1
G91438JH	1622.58	Hex(5)HexNAc(4)	WURCS=2.0/5,9,8/[a2122h-1b_1-5_2*NCC/3=O][a1122h-1b_1-5][a1122h-1a_1-5][a2122h-1x_1-5_2*NCC/3=O][a2112h-1b_1-5]/1-1-2-3-4-5-3-4-5/a4-b1_b4-c1_c3-d1_c6-g1_e3-f1_h3-i1_d?-e1_g?-h1
G29568VE	1622.58	Hex(5)HexNAc(4)	WURCS=2.0/5,9,8/[a2122h-1b_1-5_2*NCC/3=O][a1122h-1b_1-5][a1122h-1a_1-5][a2122h-1x_1-5_2*NCC/3=O][a2112h-1b_1-5]/1-1-2-3-4-5-3-4-5/a4-b1_b4-c1_c3-d1_c6-g1_e4-f1_h4-i1_d?-e1_g?-h1
G89241QS	1622.58	Hex(5)HexNAc(4)	WURCS=2.0/5,9,8/[a2122h-1b_1-5_2*NCC/3=O][a1122h-1b_1-5][a1122h-1a_1-5][a2122h-1x_1-5_2*NCC/3=O][a2112h-1b_1-5]/1-1-2-3-4-5-3-4-5/a4-b1_b4-c1_c3-d1_c6-g1_h4-i1_d?-e1_e?-f1_g?-h1
G90688JZ	1622.58	Hex(5)HexNAc(4)	WURCS=2.0/5,9,8/[a2122h-1b_1-5_2*NCC/3=O][a1122h-1b_1-5][a1122h-1a_1-5][a2122h-1x_1-5_2*NCC/3=O][a2112h-1b_1-5]/1-1-2-3-4-5-3-4-5/a4-b1_b4-c1_e3-f1_h4-i1_c?-d1_c?-g1_d?-e1_g?-h1
G53450AF	1622.58	Hex(5)HexNAc(4)	WURCS=2.0/5,9,8/[a2122h-1b_1-5_2*NCC/3=O][a1122h-1b_1-5][a1122h-1a_1-5][a2122h-1x_1-5_2*NCC/3=O][a2112h-1x_1-5]/1-1-2-3-4-5-3-4-5/a4-b1_b4-c1_c3-d1_c6-g1_d2-e1_e4-f1_g2-h1_h4-i1
G22140GZ	1622.58	Hex(5)HexNAc(4)	WURCS=2.0/5,9,8/[a2122h-1b_1-5_2*NCC/3=O][a1122h-1b_1-5][a1122h-1a_1-5][a2122h-1x_1-5_2*NCC/3=O][a2112h-1x_1-5]/1-1-2-3-4-5-3-4-5/a4-b1_b4-c1_c3-d1_c6-g1_d?-e1_e?-f1_g?-h1_h?-i1
G89738UT	1622.58	Hex(5)HexNAc(4)	WURCS=2.0/5,9,8/[a2122h-1x_1-5_2*NCC/3=O][a2122h-1b_1-5_2*NCC/3=O][a1122h-1b_1-5][a1122h-1a_1-5][a2112h-1b_1-5]/1-2-3-4-1-5-4-1-5/a4-b1_b4-c1_c3-d1_c6-g1_e3-f1_h3-i1_d?-e1_g?-h1
G27826HM	1622.58	Hex(5)HexNAc(4)	WURCS=2.0/5,9,8/[a2122h-1x_1-5_2*NCC/3=O][a2122h-1b_1-5_2*NCC/3=O][a1122h-1b_1-5][a1122h-1a_1-5][a2112h-1b_1-5]/1-2-3-4-1-5-4-1-5/a4-b1_b4-c1_c3-d1_c6-g1_e4-f1_h4-i1_d?-e1_g?-h1
G32692TS	1622.58	Hex(5)HexNAc(4)	WURCS=2.0/5,9,8/[a2122h-1x_1-5_2*NCC/3=O][a2122h-1b_1-5_2*NCC/3=O][a1122h-1b_1-5][a1122h-1a_1-5][a2112h-1b_1-5]/1-2-3-4-1-5-4-1-5/a4-b1_b4-c1_c3-d1_c6-g1_h4-i1_d?-e1_e?-f1_g?-h1
G79508WH	1622.58	Hex(5)HexNAc(4)	WURCS=2.0/5,9,8/[a2122h-1x_1-5_2*NCC/3=O][a2122h-1b_1-5_2*NCC/3=O][a1122h-1b_1-5][a1122h-1a_1-5][a2112h-1b_1-5]/1-2-3-4-2-5-2-4-4/a4-b1_b4-c1_c3-d1_c4-g1_c6-h1_d2-e1_e4-f1_h3-i1
G99622IJ	1622.58	Hex(5)HexNAc(4)	WURCS=2.0/5,9,8/[a2122h-1x_1-5_2*NCC/3=O][a2122h-1b_1-5_2*NCC/3=O][a1122h-1b_1-5][a1122h-1a_1-5][a2112h-1b_1-5]/1-2-3-4-2-5-2-5-4/a4-b1_b4-c1_c3-d1_c6-i1_d2-e1_d4-g1_e4-f1_g4-h1
G06067KZ	1622.58	Hex(5)HexNAc(4)	WURCS=2.0/5,9,8/[a2122h-1x_1-5_2*NCC/3=O][a2122h-1b_1-5_2*NCC/3=O][a1122h-1b_1-5][a1122h-1a_1-5][a2112h-1b_1-5]/1-2-3-4-2-5-4-2-5/a4-b1_b4-c1_c3-d1_c6-g1_d2-e1_e3-f1_g2-h1_h3-i1
G47766VH	1622.58	Hex(5)HexNAc(4)	WURCS=2.0/5,9,8/[a2122h-1x_1-5_2*NCC/3=O][a2122h-1b_1-5_2*NCC/3=O][a1122h-1b_1-5][a1122h-1a_1-5][a2112h-1b_1-5]/1-2-3-4-2-5-4-2-5/a4-b1_b4-c1_c3-d1_c6-g1_d2-e1_e3-f1_g2-h1_h4-i1
G66741YQ	1622.58	Hex(5)HexNAc(4)	WURCS=2.0/5,9,8/[a2122h-1x_1-5_2*NCC/3=O][a2122h-1b_1-5_2*NCC/3=O][a1122h-1b_1-5][a1122h-1a_1-5][a2112h-1b_1-5]/1-2-3-4-2-5-4-2-5/a4-b1_b4-c1_c3-d1_c6-g1_d2-e1_e4-f1_g2-h1_h4-i1
G57051OG	1622.58	Hex(5)HexNAc(4)	WURCS=2.0/5,9,8/[a2122h-1x_1-5_2*NCC/3=O][a2122h-1b_1-5_2*NCC/3=O][a1122h-1b_1-5][a1122h-1a_1-5][a2112h-1b_1-5]/1-2-3-4-2-5-4-2-5/a4-b1_b4-c1_c3-d1_c6-g1_d2-e1_e4-f1_g6-h1_h4-i1
G88884NJ	1622.58	Hex(5)HexNAc(4)	WURCS=2.0/5,9,8/[a2122h-1x_1-5_2*NCC/3=O][a2122h-1b_1-5_2*NCC/3=O][a1122h-1b_1-5][a1122h-1a_1-5][a2112h-1b_1-5]/1-2-3-4-2-5-4-2-5/a4-b1_b4-c1_c3-d1_c6-g1_d4-e1_e4-f1_g2-h1_h4-i1
G57208CK	1622.58	Hex(5)HexNAc(4)	WURCS=2.0/5,9,8/[a2122h-1x_1-5_2*NCC/3=O][a2122h-1b_1-5_2*NCC/3=O][a1122h-1b_1-5][a1122h-1a_1-5][a2112h-1b_1-5]/1-2-3-4-2-5-4-2-5/a4-b1_b4-c1_c3-d1_c6-g1_d4-e1_e4-f1_g4-h1_h4-i1
G62808KR	1622.58	Hex(5)HexNAc(4)	WURCS=2.0/5,9,8/[a2122h-1x_1-5_2*NCC/3=O][a2122h-1b_1-5_2*NCC/3=O][a1122h-1b_1-5][a1122h-1a_1-5][a2112h-1b_1-5]/1-2-3-4-2-5-4-2-5/a4-b1_b4-c1_c3-d1_c6-g1_d4-e1_e4-f1_g6-h1_h4-i1
G80563TH	1622.58	Hex(5)HexNAc(4)	WURCS=2.0/5,9,8/[a2122h-1x_1-5_2*NCC/3=O][a2122h-1b_1-5_2*NCC/3=O][a1122h-1b_1-5][a1122h-1a_1-5][a2112h-1b_1-5]/1-2-3-4-2-5-4-2-5/a4-b1_b4-c1_c3-d1_c6-g1_d?-e1_e?-f1_g?-h1_h?-i1
G09212KV	1622.58	Hex(5)HexNAc(4)	WURCS=2.0/5,9,8/[a2122h-1x_1-5_2*NCC/3=O][a2122h-1b_1-5_2*NCC/3=O][a1122h-1b_1-5][a1122h-1a_1-5][a2112h-1b_1-5]/1-2-3-4-2-5-4-2-5/a4-b1_b4-c1_c3-d1_c6-g1_e4-f1_g6-h1_h4-i1_d?-e1
G57028QM	1622.58	Hex(5)HexNAc(4)	WURCS=2.0/5,9,8/[a2122h-1x_1-5_2*NCC/3=O][a2122h-1b_1-5_2*NCC/3=O][a1122h-1b_1-5][a1122h-1a_1-5][a2112h-1b_1-5]/1-2-3-4-2-5-4-2-5/a4-b1_b4-c1_c3-d1_c6-g1_e4-f1_g6-h1_h4-i1_e1-d2|d4
G55075ZC	1622.58	Hex(5)HexNAc(4)	WURCS=2.0/5,9,8/[a2122h-1x_1-5_2*NCC/3=O][a2122h-1b_1-5_2*NCC/3=O][a1122h-1b_1-5][a1122h-1a_1-5][a2112h-1b_1-5]/1-2-3-4-2-5-4-2-5/a4-b1_b4-c1_c3-d1_c6-g1_e4-f1_h4-i1_d?-e1_g?-h1
G06216GN	1622.58	Hex(5)HexNAc(4)	WURCS=2.0/5,9,8/[a2122h-1x_1-5_2*NCC/3=O][a2122h-1b_1-5_2*NCC/3=O][a1122h-1b_1-5][a1122h-1a_1-5][a2112h-1b_1-5]/1-2-3-4-2-5-5-4-2/a4-b1_b4-c1_d2-e1_e4-f1_f4-g1_h2-i1_c?-d1_c?-h1
G27874QL	1622.58	Hex(5)HexNAc(4)	WURCS=2.0/5,9,8/[a2122h-1x_1-5_2*NCC/3=O][a2122h-1b_1-5_2*NCC/3=O][a1122h-1b_1-5][a1122h-1a_1-5][a2112h-1b_1-5]/1-2-3-4-4-2-5-2-5/a4-b1_b4-c1_c3-d1_c6-e1_e2-f1_e6-h1_f4-g1_h4-i1
G20173ZW	1622.58	Hex(5)HexNAc(4)	WURCS=2.0/5,9,8/[a2122h-1x_1-5_2*NCC/3=O][a2122h-1b_1-5_2*NCC/3=O][a1122h-1b_1-5][a1122h-1a_1-5][a2112h-1b_1-5_2*NCC/3=O]/1-2-3-4-2-5-4-4-4/a4-b1_b4-c1_c3-d1_c6-g1_d2-e1_e4-f1_g3-h1_g6-i1
G37919OJ	1622.58	Hex(5)HexNAc(4)	WURCS=2.0/5,9,8/[a2122h-1x_1-5_2*NCC/3=O][a2122h-1b_1-5_2*NCC/3=O][a1122h-1b_1-5][a1122h-1a_1-5][a2112h-1b_1-5_2*NCC/3=O]/1-2-3-4-2-5-4-4-4/a4-b1_b4-c1_c3-d1_c6-g1_d2-e1_e4-f1_g3-h1_h2-i1
G39065HZ	1622.58	Hex(5)HexNAc(4)	WURCS=2.0/5,9,8/[a2122h-1x_1-5_2*NCC/3=O][a2122h-1b_1-5_2*NCC/3=O][a1122h-1b_1-5][a1122h-1a_1-5][a2112h-1x_1-5]/1-2-3-4-1-5-4-1-5/a4-b1_b4-c1_c3-d1_c6-g1_d2-e1_e4-f1_g2-h1_h4-i1
G58521VQ	1622.58	Hex(5)HexNAc(4)	WURCS=2.0/5,9,8/[a2122h-1x_1-5_2*NCC/3=O][a2122h-1b_1-5_2*NCC/3=O][a1122h-1b_1-5][a1122h-1a_1-5][a2112h-1x_1-5]/1-2-3-4-1-5-4-1-5/a4-b1_b4-c1_c3-d1_c6-g1_d?-e1_e?-f1_g?-h1_h?-i1
G22117NA	1622.58	Hex(5)HexNAc(4)	WURCS=2.0/5,9,8/[a2122h-1x_1-5_2*NCC/3=O][a2122h-1b_1-5_2*NCC/3=O][a1122h-1b_1-5][a1122h-1a_1-5][a2122h-1b_1-5]/1-2-3-4-2-5-4-2-5/a4-b1_b4-c1_c3-d1_c6-g1_d2-e1_e4-f1_g2-h1_h4-i1
G63170HT	1622.58	Hex(5)HexNAc(4)	WURCS=2.0/5,9,8/[u2122h_2*NCC/3=O][a2122h-1b_1-5_2*NCC/3=O][a1122h-1b_1-5][a1122h-1a_1-5][a2112h-1b_1-5]/1-2-3-4-2-5-2-5-4/a4-b1_b4-c1_c3-d1_c6-i1_d2-e1_d4-g1_e4-f1_g4-h1
G68774DG	1622.58	Hex(5)HexNAc(4)	WURCS=2.0/5,9,8/[u2122h_2*NCC/3=O][a2122h-1b_1-5_2*NCC/3=O][a1122h-1b_1-5][a1122h-1a_1-5][a2112h-1b_1-5]/1-2-3-4-2-5-4-2-5/a4-b1_b4-c1_c3-d1_c6-g1_d2-e1_e3-f1_g2-h1_h3-i1
G18264WJ	1622.58	Hex(5)HexNAc(4)	WURCS=2.0/5,9,8/[u2122h_2*NCC/3=O][a2122h-1b_1-5_2*NCC/3=O][a1122h-1b_1-5][a1122h-1a_1-5][a2112h-1b_1-5]/1-2-3-4-2-5-4-2-5/a4-b1_b4-c1_c3-d1_c6-g1_d2-e1_e3-f1_g2-h1_h4-i1
G61706MD	1622.58	Hex(5)HexNAc(4)	WURCS=2.0/5,9,8/[u2122h_2*NCC/3=O][a2122h-1b_1-5_2*NCC/3=O][a1122h-1b_1-5][a1122h-1a_1-5][a2112h-1b_1-5]/1-2-3-4-2-5-4-2-5/a4-b1_b4-c1_c3-d1_c6-g1_d2-e1_e4-f1_g2-h1_h4-i1
G40200RC	1622.58	Hex(5)HexNAc(4)	WURCS=2.0/5,9,8/[u2122h_2*NCC/3=O][a2122h-1b_1-5_2*NCC/3=O][a1122h-1b_1-5][a1122h-1a_1-5][a2112h-1b_1-5]/1-2-3-4-2-5-4-2-5/a4-b1_b4-c1_c3-d1_c6-g1_d2-e1_e4-f1_g6-h1_h4-i1
G59804RR	1622.58	Hex(5)HexNAc(4)	WURCS=2.0/5,9,8/[u2122h_2*NCC/3=O][a2122h-1b_1-5_2*NCC/3=O][a1122h-1b_1-5][a1122h-1a_1-5][a2112h-1b_1-5]/1-2-3-4-2-5-4-2-5/a4-b1_b4-c1_c3-d1_c6-g1_d4-e1_e4-f1_g2-h1_h4-i1
G18165XJ	1622.58	Hex(5)HexNAc(4)	WURCS=2.0/5,9,8/[u2122h_2*NCC/3=O][a2122h-1b_1-5_2*NCC/3=O][a1122h-1b_1-5][a1122h-1a_1-5][a2112h-1b_1-5]/1-2-3-4-2-5-4-2-5/a4-b1_b4-c1_c3-d1_c6-g1_d4-e1_e4-f1_g6-h1_h4-i1
G20894MY	1622.58	Hex(5)HexNAc(4)	WURCS=2.0/5,9,8/[u2122h_2*NCC/3=O][a2122h-1b_1-5_2*NCC/3=O][a1122h-1b_1-5][a1122h-1a_1-5][a2112h-1b_1-5]/1-2-3-4-4-2-5-2-5/a4-b1_b4-c1_c3-d1_c6-e1_e2-f1_e6-h1_f4-g1_h4-i1
G05763EW	1622.58	Hex(5)HexNAc(4)	WURCS=2.0/5,9,8/[u2122h_2*NCC/3=O][a2122h-1b_1-5_2*NCC/3=O][a1122h-1b_1-5][a1122h-1a_1-5][a2112h-1b_1-5_2*NCC/3=O]/1-2-3-4-2-5-4-4-4/a4-b1_b4-c1_c3-d1_c6-g1_d2-e1_e4-f1_g3-h1_g6-i1
G68963BB	1622.58	Hex(5)HexNAc(4)	WURCS=2.0/5,9,8/[u2122h_2*NCC/3=O][a2122h-1b_1-5_2*NCC/3=O][a1122h-1b_1-5][a1122h-1a_1-5][a2122h-1b_1-5]/1-2-3-4-2-5-4-2-5/a4-b1_b4-c1_c3-d1_c6-g1_d2-e1_e4-f1_g2-h1_h4-i1
G14719UF	1622.58	Hex(5)HexNAc(4)	WURCS=2.0/6,10,8+/[a2122h-1x_1-5_2*NCC/3=O][a2122h-1b_1-5_2*NCC/3=O][a1122h-1b_1-5][a1122h-1a_1-5][a2112h-1b_1-5][Aad21122h-2a_2-6_5*NCC/3=O]/1-2-3-4-1-5-4-1-5-6/a4-b1_b4-c1_c3-d1_c6-g1_e4-f1_h4-i1_d?-e1_g?-h1
G67514UP	1622.58	Hex(5)HexNAc(4)	WURCS=2.0/6,10,8+/[a2122h-1x_1-5_2*NCC/3=O][a2122h-1b_1-5_2*NCC/3=O][a1122h-1b_1-5][a1122h-1a_1-5][a2112h-1b_1-5][Aad21122h-2a_2-6_5*NCC/3=O]/1-2-3-4-2-5-4-2-5-6/a4-b1_b4-c1_c3-d1_c6-g1_d2-e1_e4-f1_g2-h1_h4-i1
G47809JX	1622.58	Hex(5)HexNAc(4)	WURCS=2.0/6,10,8+/[a2122h-1x_1-5_2*NCC/3=O][a2122h-1b_1-5_2*NCC/3=O][a1122h-1b_1-5][a1122h-1a_1-5][a2112h-1b_1-5][Aad21122h-2a_2-6_5*NCCO/3=O]/1-2-3-4-1-5-4-1-5-6/a4-b1_b4-c1_c3-d1_c6-g1_e4-f1_h4-i1_d?-e1_g?-h1
G34085HA	1622.58	Hex(5)HexNAc(4)	WURCS=2.0/6,11,8+/[a2122h-1b_1-5_2*NCC/3=O][a1122h-1b_1-5][a1122h-1a_1-5][a2112h-1b_1-5][Aad21122h-2a_2-6_5*NCC/3=O][a1221m-1a_1-5]/1-1-2-3-1-4-3-1-4-5-6/a4-b1_b4-c1_c3-d1_c6-g1_d2-e1_e4-f1_g2-h1_h4-i1
G78867BY	1622.58	Hex(5)HexNAc(4)	WURCS=2.0/6,11,8+/[a2122h-1x_1-5_2*NCC/3=O][a2122h-1b_1-5_2*NCC/3=O][a1122h-1b_1-5][a1122h-1a_1-5][a2112h-1b_1-5][Aad21122h-2a_2-6_5*NCC/3=O]/1-2-3-4-1-5-4-1-5-6-6/a4-b1_b4-c1_c3-d1_c6-g1_e4-f1_h4-i1_d?-e1_g?-h1
G49101GY	1622.58	Hex(5)HexNAc(4)	WURCS=2.0/6,11,8+/[a2122h-1x_1-5_2*NCC/3=O][a2122h-1b_1-5_2*NCC/3=O][a1122h-1b_1-5][a1122h-1a_1-5][a2112h-1b_1-5][Aad21122h-2a_2-6_5*NCC/3=O]/1-2-3-4-2-5-4-2-5-6-6/a4-b1_b4-c1_c3-d1_c6-g1_d2-e1_e4-f1_g2-h1_h4-i1
G79197SR	1622.58	Hex(5)HexNAc(4)	WURCS=2.0/6,11,8+/[a2122h-1x_1-5_2*NCC/3=O][a2122h-1b_1-5_2*NCC/3=O][a1122h-1b_1-5][a1122h-1a_1-5][a2112h-1b_1-5][Aad21122h-2a_2-6_5*NCCO/3=O]/1-2-3-4-1-5-4-1-5-6-6/a4-b1_b4-c1_c3-d1_c6-g1_e4-f1_h4-i1_d?-e1_g?-h1
G91785YS	1622.58	Hex(5)HexNAc(4)	WURCS=2.0/6,11,9+/[a2122h-1x_1-5_2*NCC/3=O][a2122h-1b_1-5_2*NCC/3=O][a1122h-1b_1-5][a1122h-1a_1-5][a2112h-1b_1-5][a2112h-1b_1-5_2*NCC/3=O]/1-2-3-4-2-5-4-2-5-2-6/a4-b1_b4-c1_c3-d1_c6-g1_d2-e1_e4-f1_g2-h1_h4-i1_j4-k1
G25120KK	1622.58	Hex(5)HexNAc(4)	WURCS=2.0/6,12,8+/[a2122h-1x_1-5_2*NCC/3=O][a2122h-1b_1-5_2*NCC/3=O][a1122h-1b_1-5][a1122h-1a_1-5][a2112h-1b_1-5][Aad21122h-2a_2-6_5*NCC/3=O]/1-2-3-4-1-5-4-1-5-6-6-6/a4-b1_b4-c1_c3-d1_c6-g1_e4-f1_h4-i1_d?-e1_g?-h1
G11717AS	1622.58	Hex(5)HexNAc(4)	WURCS=2.0/6,12,8+/[a2122h-1x_1-5_2*NCC/3=O][a2122h-1b_1-5_2*NCC/3=O][a1122h-1b_1-5][a1122h-1a_1-5][a2112h-1b_1-5][Aad21122h-2a_2-6_5*NCCO/3=O]/1-2-3-4-1-5-4-1-5-6-6-6/a4-b1_b4-c1_c3-d1_c6-g1_e4-f1_h4-i1_d?-e1_g?-h1
G84599TY	1622.58	Hex(5)HexNAc(4)	WURCS=2.0/6,12,9+/[a2122h-1x_1-5_2*NCC/3=O][a2122h-1b_1-5_2*NCC/3=O][a1122h-1b_1-5][a1122h-1a_1-5][a2112h-1b_1-5][Aad21122h-2a_2-6_5*NCC/3=O]/1-2-3-4-1-5-4-1-5-1-5-6/a4-b1_b4-c1_c3-d1_c6-g1_e4-f1_h4-i1_j4-k1_d?-e1_g?-h1
G31745AL	1622.58	Hex(5)HexNAc(4)	WURCS=2.0/6,12,9+/[a2122h-1x_1-5_2*NCC/3=O][a2122h-1b_1-5_2*NCC/3=O][a1122h-1b_1-5][a1122h-1a_1-5][a2112h-1b_1-5][Aad21122h-2a_2-6_5*NCCO/3=O]/1-2-3-4-1-5-4-1-5-1-5-6/a4-b1_b4-c1_c3-d1_c6-g1_e4-f1_h4-i1_j4-k1_d?-e1_g?-h1
G92814QD	1622.58	Hex(5)HexNAc(4)	WURCS=2.0/6,13,9+/[a2122h-1x_1-5_2*NCC/3=O][a2122h-1b_1-5_2*NCC/3=O][a1122h-1b_1-5][a1122h-1a_1-5][a2112h-1b_1-5][Aad21122h-2a_2-6_5*NCC/3=O]/1-2-3-4-1-5-4-1-5-1-5-6-6/a4-b1_b4-c1_c3-d1_c6-g1_e4-f1_h4-i1_j4-k1_d?-e1_g?-h1
G45352LJ	1622.58	Hex(5)HexNAc(4)	WURCS=2.0/6,13,9+/[a2122h-1x_1-5_2*NCC/3=O][a2122h-1b_1-5_2*NCC/3=O][a1122h-1b_1-5][a1122h-1a_1-5][a2112h-1b_1-5][Aad21122h-2a_2-6_5*NCC/3=O]/1-2-3-4-2-5-4-2-5-2-5-6-6/a4-b1_b4-c1_c3-d1_c6-g1_d?-e1_e?-f1_g?-h1_h?-i1_j?-k1
G95326EA	1622.58	Hex(5)HexNAc(4)	WURCS=2.0/6,13,9+/[a2122h-1x_1-5_2*NCC/3=O][a2122h-1b_1-5_2*NCC/3=O][a1122h-1b_1-5][a1122h-1a_1-5][a2112h-1b_1-5][Aad21122h-2a_2-6_5*NCCO/3=O]/1-2-3-4-1-5-4-1-5-1-5-6-6/a4-b1_b4-c1_c3-d1_c6-g1_e4-f1_h4-i1_j4-k1_d?-e1_g?-h1
G66524MH	1622.58	Hex(5)HexNAc(4)	WURCS=2.0/6,14,9+/[a2122h-1x_1-5_2*NCC/3=O][a2122h-1b_1-5_2*NCC/3=O][a1122h-1b_1-5][a1122h-1a_1-5][a2112h-1b_1-5][Aad21122h-2a_2-6_5*NCC/3=O]/1-2-3-4-1-5-4-1-5-1-5-6-6-6/a4-b1_b4-c1_c3-d1_c6-g1_e4-f1_h4-i1_j4-k1_d?-e1_g?-h1
G86675II	1622.58	Hex(5)HexNAc(4)	WURCS=2.0/6,14,9+/[a2122h-1x_1-5_2*NCC/3=O][a2122h-1b_1-5_2*NCC/3=O][a1122h-1b_1-5][a1122h-1a_1-5][a2112h-1b_1-5][Aad21122h-2a_2-6_5*NCCO/3=O]/1-2-3-4-1-5-4-1-5-1-5-6-6-6/a4-b1_b4-c1_c3-d1_c6-g1_e4-f1_h4-i1_j4-k1_d?-e1_g?-h1
G07536YA	1622.58	Hex(5)HexNAc(4)	WURCS=2.0/6,15,9+/[a2122h-1x_1-5_2*NCC/3=O][a2122h-1b_1-5_2*NCC/3=O][a1122h-1b_1-5][a1122h-1a_1-5][a2112h-1b_1-5][Aad21122h-2a_2-6_5*NCC/3=O]/1-2-3-4-1-5-4-1-5-1-5-6-6-6-6/a4-b1_b4-c1_c3-d1_c6-g1_e4-f1_h4-i1_j4-k1_d?-e1_g?-h1
G49424TY	1622.58	Hex(5)HexNAc(4)	WURCS=2.0/6,9,8/[a2122h-1b_1-5_2*NCC/3=O][a1122h-1b_1-5][a1122h-1a_1-5][a2122h-1x_1-5_2*NCC/3=O][a2112h-1x_1-5_2*NCC/3=O][a1122h-1x_1-5]/1-1-2-3-4-5-3-6-6/a4-b1_b4-c1_c?-d1_c?-g1_d?-e1_e?-f1_g?-h1_g?-i1
G23817OE	1622.58	Hex(5)HexNAc(4)	WURCS=2.0/6,9,8/[a2122h-1x_1-5_2*NCC/3=O][a2122h-1b_1-5_2*NCC/3=O][a1122h-1b_1-5][a1122h-1a_1-5][a2112h-1b_1-5][a2112h-1a_1-5]/1-2-3-4-2-4-2-5-6/a4-b1_b4-c1_c3-d1_c6-f1_d2-e1_f2-g1_g4-h1_h3-i1
G38404PP	1622.58	Hex(5)HexNAc(4)	WURCS=2.0/6,9,8/[u2122h_2*NCC/3=O][a2122h-1b_1-5_2*NCC/3=O][a1122h-1b_1-5][a1122h-1a_1-5][a2112h-1b_1-5][a2112h-1a_1-5]/1-2-3-4-2-4-2-5-6/a4-b1_b4-c1_c3-d1_c6-f1_d2-e1_f2-g1_g4-h1_h3-i1
G53328LC	1622.58	Hex(5)HexNAc(4)	WURCS=2.0/7,12,8+/[a2122h-1x_1-5_2*NCC/3=O][a2122h-1b_1-5_2*NCC/3=O][a1122h-1b_1-5][a1122h-1a_1-5][a2112h-1b_1-5][Aad21122h-2a_2-6_5*NCC/3=O][Aad21122h-2a_2-6_5*NCCO/3=O]/1-2-3-4-1-5-4-1-5-6-6-7/a4-b1_b4-c1_c3-d1_c6-g1_e4-f1_h4-i1_d?-e1_g?-h1
G26824RF	1622.58	Hex(5)HexNAc(4)	WURCS=2.0/7,12,8+/[a2122h-1x_1-5_2*NCC/3=O][a2122h-1b_1-5_2*NCC/3=O][a1122h-1b_1-5][a1122h-1a_1-5][a2112h-1b_1-5][Aad21122h-2a_2-6_5*NCC/3=O][Aad21122h-2a_2-6_5*NCCO/3=O]/1-2-3-4-1-5-4-1-5-6-7-7/a4-b1_b4-c1_c3-d1_c6-g1_e4-f1_h4-i1_d?-e1_g?-h1
G38839TY	1622.58	Hex(5)HexNAc(4)	WURCS=2.0/7,13,9+/[a2122h-1x_1-5_2*NCC/3=O][a2122h-1b_1-5_2*NCC/3=O][a1122h-1b_1-5][a1122h-1a_1-5][a2112h-1b_1-5][Aad21122h-2a_2-6_5*NCC/3=O][Aad21122h-2a_2-6_5*NCCO/3=O]/1-2-3-4-1-5-4-1-5-1-5-6-7/a4-b1_b4-c1_c3-d1_c6-g1_e4-f1_h4-i1_j4-k1_d?-e1_g?-h1
G11152LX	1622.58	Hex(5)HexNAc(4)	WURCS=2.0/7,14,9+/[a2122h-1x_1-5_2*NCC/3=O][a2122h-1b_1-5_2*NCC/3=O][a1122h-1b_1-5][a1122h-1a_1-5][a2112h-1b_1-5][Aad21122h-2a_2-6_5*NCC/3=O][Aad21122h-2a_2-6_5*NCCO/3=O]/1-2-3-4-1-5-4-1-5-1-5-6-6-7/a4-b1_b4-c1_c3-d1_c6-g1_e4-f1_h4-i1_j4-k1_d?-e1_g?-h1
G96294FH	1622.58	Hex(5)HexNAc(4)	WURCS=2.0/7,14,9+/[a2122h-1x_1-5_2*NCC/3=O][a2122h-1b_1-5_2*NCC/3=O][a1122h-1b_1-5][a1122h-1a_1-5][a2112h-1b_1-5][Aad21122h-2a_2-6_5*NCC/3=O][Aad21122h-2a_2-6_5*NCCO/3=O]/1-2-3-4-1-5-4-1-5-1-5-6-7-7/a4-b1_b4-c1_c3-d1_c6-g1_e4-f1_h4-i1_j4-k1_d?-e1_g?-h1
G05785ID	1622.58	Hex(5)HexNAc(4)	WURCS=2.0/7,15,9+/[a2122h-1x_1-5_2*NCC/3=O][a2122h-1b_1-5_2*NCC/3=O][a1122h-1b_1-5][a1122h-1a_1-5][a2112h-1b_1-5][Aad21122h-2a_2-6_5*NCC/3=O][Aad21122h-2a_2-6_5*NCCO/3=O]/1-2-3-4-1-5-4-1-5-1-5-6-6-6-7/a4-b1_b4-c1_c3-d1_c6-g1_e4-f1_h4-i1_j4-k1_d?-e1_g?-h1
G46136SC	1622.58	Hex(5)HexNAc(4)	WURCS=2.0/7,15,9+/[a2122h-1x_1-5_2*NCC/3=O][a2122h-1b_1-5_2*NCC/3=O][a1122h-1b_1-5][a1122h-1a_1-5][a2112h-1b_1-5][Aad21122h-2a_2-6_5*NCC/3=O][Aad21122h-2a_2-6_5*NCCO/3=O]/1-2-3-4-1-5-4-1-5-1-5-6-6-7-7/a4-b1_b4-c1_c3-d1_c6-g1_e4-f1_h4-i1_j4-k1_d?-e1_g?-h1
G30159WR	1647.61	Hex(3)HexNAc(5)Fuc(1)	WURCS=2.0/4,9,8/[a2122h-1b_1-5_2*NCC/3=O][a1122h-1b_1-5][a1122h-1a_1-5][a1221m-1a_1-5]/1-1-2-3-1-1-3-1-4/a4-b1_a6-i1_b4-c1_c3-d1_c4-f1_c6-g1_d2-e1_g2-h1
G61207RZ	1647.61	Hex(3)HexNAc(5)Fuc(1)	WURCS=2.0/4,9,8/[a2122h-1b_1-5_2*NCC/3=O][a1122h-1b_1-5][a1122h-1a_1-5][a1221m-1a_1-5]/1-1-2-3-1-1-3-1-4/a4-b1_a6-i1_b4-c1_c3-d1_c6-g1_d2-e1_d4-f1_g2-h1
G47108UC	1647.61	Hex(3)HexNAc(5)Fuc(1)	WURCS=2.0/4,9,8/[a2122h-1b_1-5_2*NCC/3=O][a1122h-1b_1-5][a1122h-1a_1-5][a1221m-1a_1-5]/1-1-2-3-1-1-3-1-4/a4-b1_a6-i1_b4-c1_c3-d1_c6-g1_d2-e1_d6-f1_g2-h1
G15825OT	1647.61	Hex(3)HexNAc(5)Fuc(1)	WURCS=2.0/4,9,8/[a2122h-1b_1-5_2*NCC/3=O][a1122h-1b_1-5][a1122h-1a_1-5][a1221m-1a_1-5]/1-1-2-3-1-1-3-1-4/a4-b1_a6-i1_b4-c1_c3-d1_c6-g1_d3-e1_d4-f1_g2-h1
G80393PG	1647.61	Hex(3)HexNAc(5)Fuc(1)	WURCS=2.0/4,9,8/[a2122h-1b_1-5_2*NCC/3=O][a1122h-1b_1-5][a1122h-1a_1-5][a1221m-1a_1-5]/1-1-2-3-1-3-1-1-4/a4-b1_a6-i1_b4-c1_c3-d1_c6-f1_d2-e1_f2-g1_f6-h1
G55484MX	1647.61	Hex(3)HexNAc(5)Fuc(1)	WURCS=2.0/4,9,8/[a2122h-1b_1-5_2*NCC/3=O][a1122h-1b_1-5][a1122h-1a_1-5][a1221m-1x_1-5]/1-1-2-3-1-3-1-4-1/a4-b1_a6-h1_b4-c1_c3-d1_c6-f1_d2-e1_f2-g1_i1-a?|b?|c?|d?|e?|f?|g?|h?}
G62880PC	1647.61	Hex(3)HexNAc(5)Fuc(1)	WURCS=2.0/4,9,8/[a2122h-1b_1-5_2*NCC/3=O][a1122h-1b_1-5][a1122h-1a_1-5][a2112m-1a_1-5]/1-1-2-3-1-1-3-1-4/a4-b1_a6-i1_b4-c1_c3-d1_c4-f1_c6-g1_d2-e1_g2-h1
G61553DD	1647.61	Hex(3)HexNAc(5)Fuc(1)	WURCS=2.0/4,9,8/[a2122h-1b_1-5_2*NCC/3=O][a1122h-1b_1-5][a1122h-1a_1-5][a2112m-1a_1-5]/1-1-2-3-1-1-3-1-4/a4-b1_a6-i1_b4-c1_c3-d1_c6-g1_d2-e1_d4-f1_g2-h1
G55743SL	1647.61	Hex(3)HexNAc(5)Fuc(1)	WURCS=2.0/4,9,8/[a2122h-1b_1-5_2*NCC/3=O][a1122h-1b_1-5][a1122h-1a_1-5][a2112m-1a_1-5]/1-1-2-3-1-1-3-1-4/a4-b1_a6-i1_b4-c1_c3-d1_c6-g1_d2-e1_d4-f1_g6-h1
G29197GH	1647.61	Hex(3)HexNAc(5)Fuc(1)	WURCS=2.0/4,9,8/[a2122h-1b_1-5_2*NCC/3=O][a1122h-1b_1-5][a1122h-1a_1-5][a2112m-1a_1-5]/1-1-2-3-1-3-1-1-4/a4-b1_a6-i1_b4-c1_c3-d1_c6-f1_d2-e1_f2-g1_f6-h1
G78841KJ	1647.61	Hex(3)HexNAc(5)Fuc(1)	WURCS=2.0/4,9,8/[a2122h-1b_1-5_2*NCC/3=O][a1122h-1b_1-5][a1122h-1a_1-5][a2112m-1a_1-5]/1-1-2-3-1-3-1-1-4/a4-b1_a6-i1_b4-c1_c3-d1_c6-f1_d2-e1_f2-g1_g4-h1
G65948NJ	1647.61	Hex(3)HexNAc(5)Fuc(1)	WURCS=2.0/4,9,8/[a2122h-1b_1-5_2*NCC/3=O][a1122h-1b_1-5][a1122h-1a_1-5][a2112m-1a_1-5]/1-1-2-3-1-3-1-1-4/a4-b1_a6-i1_b4-c1_c3-d1_c6-f1_d4-e1_f2-g1_f6-h1
G05229BF	1647.61	Hex(3)HexNAc(5)Fuc(1)	WURCS=2.0/4,9,8/[a2122h-1b_1-5_2*NCC/3=O][a1221m-1x_1-5][a1122h-1b_1-5][a1122h-1a_1-5]/1-2-1-3-4-1-1-4-1/a4-c1_c4-d1_e2-f1_e6-g1_h2-i1_a?-b1_d?-e1_d?-h1
G01577FN	1647.61	Hex(3)HexNAc(5)Fuc(1)	WURCS=2.0/5,10,8+/[a2122h-1x_1-5_2*NCC/3=O][a2122h-1b_1-5_2*NCC/3=O][a1122h-1b_1-5][a1122h-1a_1-5][a1221m-1a_1-5]/1-2-3-4-2-2-4-2-5-2/a4-b1_a6-i1_b4-c1_c3-d1_c4-f1_c6-g1_d2-e1_g2-h1
G74120KH	1647.61	Hex(3)HexNAc(5)Fuc(1)	WURCS=2.0/5,9,8/[a2122h-1b_1-5_2*NCC/3=O][a1122h-1b_1-5][a1122h-1a_1-5][a1221m-1a_1-5][a2112h-1b_1-5_2*NCC/3=O]/1-1-2-3-1-3-1-4-5/a4-b1_a6-h1_b4-c1_c3-d1_c6-f1_d2-e1_f2-g1_i1-a?|b?|c?|d?|e?|f?|g?|h?}
G16117GO	1647.61	Hex(3)HexNAc(5)Fuc(1)	WURCS=2.0/5,9,8/[a2122h-1b_1-5_2*NCC/3=O][a1122h-1b_1-5][a1122h-1a_1-5][a1221m-1a_1-5][axxxxh-1b_1-5_2*NCC/3=O]/1-1-2-3-1-3-4-5-5/a4-b1_a6-g1_b4-c1_c3-d1_c6-f1_d2-e1_h1-a?|b?|c?|d?|e?|f?|g?}_i1-a?|b?|c?|d?|e?|f?|g?}
G44547LX	1647.61	Hex(3)HexNAc(5)Fuc(1)	WURCS=2.0/5,9,8/[a2122h-1b_1-5_2*NCC/3=O][a1122h-1b_1-5][a1122h-1a_1-5][a1221m-1a_1-5][axxxxh-1x_1-5_2*NCC/3=O]/1-1-2-3-3-4-5-5-5/a4-b1_a6-f1_b4-c1_c3-d1_c6-e1_g?-a?|b?|c?|d?|e?|f?}_h?-a?|b?|c?|d?|e?|f?}_i?-a?|b?|c?|d?|e?|f?}
G82312JY	1647.61	Hex(3)HexNAc(5)Fuc(1)	WURCS=2.0/5,9,8/[a2122h-1b_1-5_2*NCC/3=O][a1122h-1b_1-5][a1122h-1a_1-5][a2112h-1b_1-5_2*NCC/3=O][a1221m-1a_1-5]/1-1-2-3-1-3-1-4-5/a4-b1_a6-i1_b4-c1_c3-d1_c6-f1_d2-e1_f2-g1_g4-h1
G32283ZK	1647.61	Hex(3)HexNAc(5)Fuc(1)	WURCS=2.0/5,9,8/[a2122h-1b_1-5_2*NCC/3=O][a1122h-1b_1-5][a1122h-1a_1-5][a2112h-1b_1-5_2*NCC/3=O][a1221m-1a_1-5]/1-1-2-3-1-4-1-3-5/a4-b1_a6-i1_b4-c1_c3-d1_c6-h1_d2-e1_d4-g1_e4-f1
G88461FF	1647.61	Hex(3)HexNAc(5)Fuc(1)	WURCS=2.0/5,9,8/[a2122h-1b_1-5_2*NCC/3=O][a1122h-1b_1-5][a1122h-1a_1-5][a2112h-1b_1-5_2*NCC/3=O][a1221m-1a_1-5]/1-1-2-3-1-4-3-1-5/a4-b1_a6-i1_b4-c1_c3-d1_c6-g1_d2-e1_e4-f1_g2-h1
G01010HW	1647.61	Hex(3)HexNAc(5)Fuc(1)	WURCS=2.0/5,9,8/[a2122h-1b_1-5_2*NCC/3=O][a1122h-1b_1-5][a1122h-1a_1-5][a2112h-1b_1-5_2*NCC/3=O][a2112m-1a_1-5]/1-1-2-3-1-4-3-1-5/a4-b1_a6-i1_b4-c1_c3-d1_c6-g1_d2-e1_e4-f1_g2-h1
G92129PT	1647.61	Hex(3)HexNAc(5)Fuc(1)	WURCS=2.0/5,9,8/[a2122h-1b_1-5_2*NCC/3=O][a1122h-1b_1-5][a1122h-1a_1-5][a2122h-1x_1-5_2*NCC/3=O][a1221m-1a_1-5]/1-1-2-3-4-1-3-4-5/a4-b1_a6-i1_b4-c1_c3-d1_c4-f1_c6-g1_d?-e1_g?-h1
G55184VW	1647.61	Hex(3)HexNAc(5)Fuc(1)	WURCS=2.0/5,9,8/[a2122h-1b_1-5_2*NCC/3=O][a1122h-1b_1-5][a1122h-1a_1-5][a2122h-1x_1-5_2*NCC/3=O][a1221m-1a_1-5]/1-1-2-3-4-3-4-5-4/a4-b1_a6-h1_b4-c1_c3-d1_c6-f1_d2-e1_f2-g1_i?-a?|b?|c?|d?|e?|f?|g?|h?}
G90441KT	1647.61	Hex(3)HexNAc(5)Fuc(1)	WURCS=2.0/5,9,8/[a2122h-1b_1-5_2*NCC/3=O][a1122h-1b_1-5][a1122h-1a_1-5][a2122h-1x_1-5_2*NCC/3=O][a1221m-1a_1-5]/1-1-2-3-4-3-4-5-4/a4-b1_a6-h1_b4-c1_c3-d1_c6-f1_d?-e1_f?-g1_i1-a?|b?|c?|d?|e?|f?|g?|h?}
G15828HX	1647.61	Hex(3)HexNAc(5)Fuc(1)	WURCS=2.0/5,9,8/[a2122h-1b_1-5_2*NCC/3=O][a1122h-1b_1-5][a1122h-1a_1-5][a2122h-1x_1-5_2*NCC/3=O][a1221m-1a_1-5]/1-1-2-3-4-4-3-4-5/a4-b1_a6-i1_b4-c1_d1-c3|c6_g1-c3|c6_d?-e1_d?-f1_g?-h1
G75698JE	1647.61	Hex(3)HexNAc(5)Fuc(1)	WURCS=2.0/5,9,8/[a2122h-1b_1-5_2*NCC/3=O][a1122h-1b_1-5][a2122h-1x_1-5_2*NCC/3=O][a1122h-1a_1-5][a1221m-1a_1-5]/1-1-2-3-4-3-4-3-5/a4-b1_a6-i1_b4-c1_c3-e1_c6-g1_c?-d1_e?-f1_g?-h1
G01268DU	1647.61	Hex(3)HexNAc(5)Fuc(1)	WURCS=2.0/5,9,8/[a2122h-1b_1-5_2*NCC/3=O][a1221m-1a_1-5][a1122h-1b_1-5][axxxxh-1b_1-5_2*NCC/3=O][a1122h-1a_1-5]/1-2-1-3-4-5-4-5-4/a4-c1_c4-d1_d3-f1_d6-h1_a?-b1_d?-e1_f?-g1_h?-i1
G34135IW	1647.61	Hex(3)HexNAc(5)Fuc(1)	WURCS=2.0/5,9,8/[a2122h-1x_1-5_2*NCC/3=O][a1221m-1a_1-5][a2122h-1b_1-5_2*NCC/3=O][a1122h-1b_1-5][a1122h-1a_1-5]/1-2-3-4-3-5-1-5-1/a4-c1_c4-d1_d3-f1_d6-h1_a?-b1_d?-e1_f?-g1_h?-i1
G54578EI	1647.61	Hex(3)HexNAc(5)Fuc(1)	WURCS=2.0/5,9,8/[a2122h-1x_1-5_2*NCC/3=O][a2122h-1b_1-5_2*NCC/3=O][a1122h-1b_1-5][a1122h-1a_1-5][a1221m-1a_1-5]/1-2-3-1-4-1-4-1-5/a4-b1_a6-i1_b4-c1_c3-e1_c6-g1_c?-d1_e?-f1_g?-h1
G91302LT	1647.61	Hex(3)HexNAc(5)Fuc(1)	WURCS=2.0/5,9,8/[a2122h-1x_1-5_2*NCC/3=O][a2122h-1b_1-5_2*NCC/3=O][a1122h-1b_1-5][a1122h-1a_1-5][a1221m-1a_1-5]/1-2-3-4-1-1-4-1-5/a4-b1_a6-i1_b4-c1_c3-d1_c6-g1_d?-e1_d?-f1_g?-h1
G58284AM	1647.61	Hex(3)HexNAc(5)Fuc(1)	WURCS=2.0/5,9,8/[a2122h-1x_1-5_2*NCC/3=O][a2122h-1b_1-5_2*NCC/3=O][a1122h-1b_1-5][a1122h-1a_1-5][a1221m-1a_1-5]/1-2-3-4-1-2-4-1-5/a4-b1_a6-i1_b4-c1_c3-d1_c4-f1_c6-g1_d?-e1_g?-h1
G51739IA	1647.61	Hex(3)HexNAc(5)Fuc(1)	WURCS=2.0/5,9,8/[a2122h-1x_1-5_2*NCC/3=O][a2122h-1b_1-5_2*NCC/3=O][a1122h-1b_1-5][a1122h-1a_1-5][a1221m-1a_1-5]/1-2-3-4-1-4-1-1-5/a4-b1_a6-i1_b4-c1_c3-d1_c6-f1_d?-e1_f?-g1_f?-h1
G87279EE	1647.61	Hex(3)HexNAc(5)Fuc(1)	WURCS=2.0/5,9,8/[a2122h-1x_1-5_2*NCC/3=O][a2122h-1b_1-5_2*NCC/3=O][a1122h-1b_1-5][a1122h-1a_1-5][a1221m-1a_1-5]/1-2-3-4-1-4-1-5-1/a4-b1_a6-h1_b4-c1_c3-d1_c6-f1_d2-e1_f2-g1_i?-a?|b?|c?|d?|e?|f?|g?|h?}
G00695JO	1647.61	Hex(3)HexNAc(5)Fuc(1)	WURCS=2.0/5,9,8/[a2122h-1x_1-5_2*NCC/3=O][a2122h-1b_1-5_2*NCC/3=O][a1122h-1b_1-5][a1122h-1a_1-5][a1221m-1a_1-5]/1-2-3-4-2-2-2-4-5/a4-b1_a6-i1_b4-c1_c3-d1_c4-g1_c6-h1_d2-e1_d4-f1
G60956VN	1647.61	Hex(3)HexNAc(5)Fuc(1)	WURCS=2.0/5,9,8/[a2122h-1x_1-5_2*NCC/3=O][a2122h-1b_1-5_2*NCC/3=O][a1122h-1b_1-5][a1122h-1a_1-5][a1221m-1a_1-5]/1-2-3-4-2-2-4-2-5/a4-b1_a6-i1_b4-c1_c3-d1_c4-f1_c6-g1_d2-e1_g2-h1
G78681QL	1647.61	Hex(3)HexNAc(5)Fuc(1)	WURCS=2.0/5,9,8/[a2122h-1x_1-5_2*NCC/3=O][a2122h-1b_1-5_2*NCC/3=O][a1122h-1b_1-5][a1122h-1a_1-5][a1221m-1a_1-5]/1-2-3-4-2-2-4-2-5/a4-b1_a6-i1_b4-c1_c3-d1_c6-g1_d2-e1_d4-f1_g2-h1
G45826PJ	1647.61	Hex(3)HexNAc(5)Fuc(1)	WURCS=2.0/5,9,8/[a2122h-1x_1-5_2*NCC/3=O][a2122h-1b_1-5_2*NCC/3=O][a1122h-1b_1-5][a1122h-1a_1-5][a1221m-1a_1-5]/1-2-3-4-2-2-4-2-5/a4-b1_a6-i1_b4-c1_c3-d1_c6-g1_d2-e1_d6-f1_g2-h1
G79083TK	1647.61	Hex(3)HexNAc(5)Fuc(1)	WURCS=2.0/5,9,8/[a2122h-1x_1-5_2*NCC/3=O][a2122h-1b_1-5_2*NCC/3=O][a1122h-1b_1-5][a1122h-1a_1-5][a1221m-1a_1-5]/1-2-3-4-2-2-4-2-5/a4-b1_a6-i1_b4-c1_c3-d1_c6-g1_d3-e1_d4-f1_g2-h1
G87695KR	1647.61	Hex(3)HexNAc(5)Fuc(1)	WURCS=2.0/5,9,8/[a2122h-1x_1-5_2*NCC/3=O][a2122h-1b_1-5_2*NCC/3=O][a1122h-1b_1-5][a1122h-1a_1-5][a1221m-1a_1-5]/1-2-3-4-2-4-2-2-5/a4-b1_a6-i1_b4-c1_c3-d1_c6-f1_d2-e1_f2-g1_f6-h1
G91518YX	1647.61	Hex(3)HexNAc(5)Fuc(1)	WURCS=2.0/5,9,8/[a2122h-1x_1-5_2*NCC/3=O][a2122h-1b_1-5_2*NCC/3=O][a1122h-1b_1-5][a1122h-1a_1-5][a1221m-1a_1-5]/1-2-3-4-2-4-2-5-2/a4-b1_a6-h1_b4-c1_c3-d1_c6-f1_d2-e1_f2-g1_i1-d4|d6|f4|f6}
G57437DS	1647.61	Hex(3)HexNAc(5)Fuc(1)	WURCS=2.0/5,9,8/[a2122h-1x_1-5_2*NCC/3=O][a2122h-1b_1-5_2*NCC/3=O][a1122h-1b_1-5][a1122h-1a_1-5][a1221m-1x_1-5]/1-2-3-4-2-4-2-5-2/a4-b1_a6-h1_b4-c1_c3-d1_c6-f1_d2-e1_f2-g1_i1-a?|b?|c?|d?|e?|f?|g?|h?}
G89663TB	1647.61	Hex(3)HexNAc(5)Fuc(1)	WURCS=2.0/5,9,8/[u2122h_2*NCC/3=O][a2122h-1b_1-5_2*NCC/3=O][a1122h-1b_1-5][a1122h-1a_1-5][a1221m-1a_1-5]/1-2-3-4-2-2-4-2-5/a4-b1_a6-i1_b4-c1_c3-d1_c4-f1_c6-g1_d2-e1_g2-h1
G05382JE	1647.61	Hex(3)HexNAc(5)Fuc(1)	WURCS=2.0/5,9,8/[u2122h_2*NCC/3=O][a2122h-1b_1-5_2*NCC/3=O][a1122h-1b_1-5][a1122h-1a_1-5][a1221m-1a_1-5]/1-2-3-4-2-2-4-2-5/a4-b1_a6-i1_b4-c1_c3-d1_c6-g1_d2-e1_d4-f1_g2-h1
G87377GM	1647.61	Hex(3)HexNAc(5)Fuc(1)	WURCS=2.0/5,9,8/[u2122h_2*NCC/3=O][a2122h-1b_1-5_2*NCC/3=O][a1122h-1b_1-5][a1122h-1a_1-5][a1221m-1a_1-5]/1-2-3-4-2-2-4-2-5/a4-b1_a6-i1_b4-c1_c3-d1_c6-g1_d2-e1_d6-f1_g2-h1
G87309GS	1647.61	Hex(3)HexNAc(5)Fuc(1)	WURCS=2.0/5,9,8/[u2122h_2*NCC/3=O][a2122h-1b_1-5_2*NCC/3=O][a1122h-1b_1-5][a1122h-1a_1-5][a1221m-1a_1-5]/1-2-3-4-2-4-2-2-5/a4-b1_a6-i1_b4-c1_c3-d1_c6-f1_d2-e1_f2-g1_f6-h1
G19787LK	1647.61	Hex(3)HexNAc(5)Fuc(1)	WURCS=2.0/6,10,8+/[a2122h-1x_1-5_2*NCC/3=O][a1221m-1x_1-5][a2122h-1b_1-5_2*NCC/3=O][a1122h-1b_1-5][a1122h-1a_1-5][a2112h-1b_1-5]/1-2-3-4-5-3-3-5-3-6/a4-c1_c4-d1_e2-f1_e6-g1_h2-i1_a?-b1_d?-e1_d?-h1
G07224HZ	1647.61	Hex(3)HexNAc(5)Fuc(1)	WURCS=2.0/6,10,8+/[a2122h-1x_1-5_2*NCC/3=O][a2122h-1b_1-5_2*NCC/3=O][a1122h-1b_1-5][a1122h-1a_1-5][a1221m-1a_1-5][a2112h-1b_1-5]/1-2-3-4-2-2-4-2-5-6/a4-b1_a6-i1_b4-c1_c3-d1_c4-f1_c6-g1_d2-e1_g2-h1
G20390SR	1647.61	Hex(3)HexNAc(5)Fuc(1)	WURCS=2.0/6,10,8+/[a2122h-1x_1-5_2*NCC/3=O][a2122h-1b_1-5_2*NCC/3=O][a1122h-1b_1-5][a1122h-1a_1-5][a1221m-1a_1-5][a2112h-1b_1-5]/1-2-3-4-2-2-4-2-5-6/a4-b1_a6-i1_b4-c1_c3-d1_c6-g1_d2-e1_d4-f1_g2-h1
G69126KN	1647.61	Hex(3)HexNAc(5)Fuc(1)	WURCS=2.0/6,10,8+/[a2122h-1x_1-5_2*NCC/3=O][a2122h-1b_1-5_2*NCC/3=O][a1122h-1b_1-5][a1122h-1a_1-5][a1221m-1a_1-5][a2112h-1b_1-5]/1-2-3-4-2-2-4-2-5-6/a4-b1_a6-i1_b4-c1_d2-f1_g2-h1_c?-d1_c?-g1_d?-e1
G66844FI	1647.61	Hex(3)HexNAc(5)Fuc(1)	WURCS=2.0/6,10,8+/[a2122h-1x_1-5_2*NCC/3=O][a2122h-1b_1-5_2*NCC/3=O][a1122h-1b_1-5][a1122h-1a_1-5][a1221m-1a_1-5][a2112h-1b_1-5]/1-2-3-4-2-4-2-2-5-6/a4-b1_a6-i1_b4-c1_c3-d1_c6-f1_d2-e1_f2-g1_f6-h1
G61575NY	1647.61	Hex(3)HexNAc(5)Fuc(1)	WURCS=2.0/6,10,8+/[a2122h-1x_1-5_2*NCC/3=O][a2122h-1b_1-5_2*NCC/3=O][a1122h-1b_1-5][a1122h-1a_1-5][a1221m-1a_1-5][a2112h-1b_1-5_2*NCC/3=O]/1-2-3-4-2-2-4-2-5-6/a4-b1_a6-i1_b4-c1_d2-e1_d6-f1_g2-h1_c?-d1_c?-g1
G51749PV	1647.61	Hex(3)HexNAc(5)Fuc(1)	WURCS=2.0/6,10,8+/[a2122h-1x_1-5_2*NCC/3=O][a2122h-1b_1-5_2*NCC/3=O][a1122h-1b_1-5][a1122h-1a_1-5][a1221m-1a_1-5][a2112h-1b_1-5_2*NCC/3=O]/1-2-3-4-2-5-6-4-2-2/a4-b1_b4-c1_c3-d1_c6-h1_d2-e1_e3-f1_e4-g1_h2-i1
G33655AZ	1647.61	Hex(3)HexNAc(5)Fuc(1)	WURCS=2.0/6,11,8+/[a2122h-1x_1-5_2*NCC/3=O][a1221m-1x_1-5][a2122h-1b_1-5_2*NCC/3=O][a1122h-1b_1-5][a1122h-1a_1-5][a2112h-1b_1-5]/1-2-3-4-5-3-3-5-3-6-6/a4-c1_c4-d1_e2-f1_e6-g1_h2-i1_a?-b1_d?-e1_d?-h1
G45792XR	1647.61	Hex(3)HexNAc(5)Fuc(1)	WURCS=2.0/6,11,8+/[a2122h-1x_1-5_2*NCC/3=O][a2122h-1b_1-5_2*NCC/3=O][a1122h-1b_1-5][a1122h-1a_1-5][a1221m-1a_1-5][a2112h-1b_1-5]/1-2-3-4-2-2-4-2-5-6-6/a4-b1_a6-i1_b4-c1_c3-d1_c6-g1_d2-e1_d4-f1_g2-h1
G54591FF	1647.61	Hex(3)HexNAc(5)Fuc(1)	WURCS=2.0/6,11,8+/[a2122h-1x_1-5_2*NCC/3=O][a2122h-1b_1-5_2*NCC/3=O][a1122h-1b_1-5][a1122h-1a_1-5][a1221m-1a_1-5][a2112h-1b_1-5]/1-2-3-4-2-2-4-2-5-6-6/a4-b1_a6-i1_b4-c1_d2-f1_g2-h1_c?-d1_c?-g1_d?-e1
G62109GQ	1647.61	Hex(3)HexNAc(5)Fuc(1)	WURCS=2.0/6,11,8+/[a2122h-1x_1-5_2*NCC/3=O][a2122h-1b_1-5_2*NCC/3=O][a1122h-1b_1-5][a1122h-1a_1-5][a1221m-1a_1-5][a2112h-1b_1-5]/1-2-3-4-2-4-2-2-5-6-6/a4-b1_a6-i1_b4-c1_c3-d1_c6-f1_d2-e1_f2-g1_f6-h1
G18582XY	1647.61	Hex(3)HexNAc(5)Fuc(1)	WURCS=2.0/6,12,8+/[a2122h-1b_1-5_2*NCC/3=O][a1122h-1b_1-5][a1122h-1a_1-5][a1221m-1a_1-5][a2112h-1b_1-5_2*NCC/3=O][a2112h-1b_1-5]/1-1-2-3-1-1-3-1-4-5-6-6/a4-b1_a6-i1_b4-c1_c3-d1_c6-g1_d2-e1_d4-f1_g2-h1
G83676SN	1647.61	Hex(3)HexNAc(5)Fuc(1)	WURCS=2.0/6,12,8+/[a2122h-1x_1-5_2*NCC/3=O][a2122h-1b_1-5_2*NCC/3=O][a1122h-1b_1-5][a1122h-1a_1-5][a1221m-1a_1-5][a2112h-1b_1-5]/1-2-3-4-2-2-4-2-5-2-6-6/a4-b1_a6-i1_b4-c1_d2-f1_g2-h1_c?-d1_c?-g1_d?-e1
G25771RB	1647.61	Hex(3)HexNAc(5)Fuc(1)	WURCS=2.0/6,12,9+/[a2122h-1x_1-5_2*NCC/3=O][a2122h-1b_1-5_2*NCC/3=O][a1122h-1b_1-5][a1122h-1a_1-5][a1221m-1a_1-5][a2112h-1b_1-5]/1-2-3-4-2-4-2-2-5-6-5-6/a4-b1_a6-i1_b4-c1_c3-d1_c6-f1_d2-e1_f2-g1_f6-h1_j2-k1
G40717IV	1647.61	Hex(3)HexNAc(5)Fuc(1)	WURCS=2.0/6,13,8+/[a2122h-1b_1-5_2*NCC/3=O][a1122h-1b_1-5][a1122h-1a_1-5][a1221m-1a_1-5][a2112h-1b_1-5_2*NCC/3=O][a2112h-1b_1-5]/1-1-2-3-1-1-3-1-4-4-5-6-6/a4-b1_a6-i1_b4-c1_c3-d1_c6-g1_d2-e1_d4-f1_g2-h1
G33268IT	1647.61	Hex(3)HexNAc(5)Fuc(1)	WURCS=2.0/6,13,8+/[a2122h-1x_1-5_2*NCC/3=O][a2122h-1b_1-5_2*NCC/3=O][a1122h-1b_1-5][a1122h-1a_1-5][a1221m-1a_1-5][a2112h-1b_1-5]/1-2-3-4-2-2-4-2-5-2-6-6-6/a4-b1_a6-i1_b4-c1_d2-f1_g2-h1_c?-d1_c?-g1_d?-e1
G61170KL	1647.61	Hex(3)HexNAc(5)Fuc(1)	WURCS=2.0/6,9,8/[a2122h-1b_1-5_2*NCC/3=O][a1122h-1b_1-5][a1122h-1a_1-5][a1221m-1a_1-5][axxxxh-1x_1-5_2*NCC/3=O][a2122h-1x_1-5_2*NCC/3=O]/1-1-2-3-3-4-5-6-6/a4-b1_a6-f1_b4-c1_c3-d1_c6-e1_g1-a?|b?|c?|d?|e?|f?}_h1-a?|b?|c?|d?|e?|f?}_i1-a?|b?|c?|d?|e?|f?}
G45981GB	1647.61	Hex(3)HexNAc(5)Fuc(1)	WURCS=2.0/6,9,8/[a2122h-1b_1-5_2*NCC/3=O][a1122h-1b_1-5][a1122h-1a_1-5][a2112h-1b_1-5_2*NCC/3=O][axxxxh-1b_1-5_2*NCC/3=O][a1221m-1a_1-5]/1-1-2-3-1-4-3-5-6/a4-b1_a6-i1_b4-c1_c4-h1_d2-e1_e4-f1_c?-d1_c?-g1
G58386NJ	1647.61	Hex(3)HexNAc(5)Fuc(1)	WURCS=2.0/6,9,8/[a2122h-1b_1-5_2*NCC/3=O][a1122h-1b_1-5][a1122h-1a_1-5][a2122h-1x_1-5_2*NCC/3=O][a1221m-1a_1-5][a2112h-1x_1-5_2*NCC/3=O]/1-1-2-3-4-3-4-5-6/a4-b1_a6-h1_b4-c1_c3-d1_c6-f1_d?-e1_f?-g1_i1-a?|b?|c?|d?|e?|f?|g?|h?}
G84540IP	1647.61	Hex(3)HexNAc(5)Fuc(1)	WURCS=2.0/6,9,8/[a2122h-1b_1-5_2*NCC/3=O][a1122h-1b_1-5][a1122h-1a_1-5][a2122h-1x_1-5_2*NCC/3=O][a2112h-1x_1-5_2*NCC/3=O][a1221m-1a_1-5]/1-1-2-3-4-5-3-4-6/a4-b1_a6-i1_b4-c1_c3-d1_c6-g1_d?-e1_e?-f1_g?-h1
G98178JY	1647.61	Hex(3)HexNAc(5)Fuc(1)	WURCS=2.0/6,9,8/[a2122h-1b_1-5_2*NCC/3=O][a1221m-1a_1-5][a1122h-1b_1-5][a1122h-1a_1-5][a2122h-1x_1-5_2*NCC/3=O][a2112h-1x_1-5_2*NCC/3=O]/1-2-1-3-4-5-6-4-5/a4-c1_c4-d1_a?-b1_d?-e1_d?-h1_e?-f1_f?-g1_h?-i1
G17804IQ	1647.61	Hex(3)HexNAc(5)Fuc(1)	WURCS=2.0/6,9,8/[a2122h-1b_1-5_2*NCC/3=O][a1221m-1x_1-5][a1122h-1b_1-5][a1122h-1a_1-5][a2122h-1x_1-5_2*NCC/3=O][a2112h-1x_1-5_2*NCC/3=O]/1-2-1-3-4-5-6-4-5/a4-c1_c4-d1_a?-b1_d?-e1_d?-h1_e?-f1_f?-g1_h?-i1
G27121CS	1647.61	Hex(3)HexNAc(5)Fuc(1)	WURCS=2.0/6,9,8/[a2122h-1x_1-5_2*NCC/3=O][a1221m-1a_1-5][a2122h-1b_1-5_2*NCC/3=O][a1122h-1b_1-5][a1122h-1a_1-5][a2112h-1b_1-5_2*NCC/3=O]/1-2-3-4-5-3-5-3-6/a4-c1_c4-d1_d3-e1_d6-g1_e2-f1_g2-h1_h4-i1_a?-b1
G82886WI	1647.61	Hex(3)HexNAc(5)Fuc(1)	WURCS=2.0/6,9,8/[a2122h-1x_1-5_2*NCC/3=O][a1221m-1a_1-5][a2122h-1b_1-5_2*NCC/3=O][a1122h-1b_1-5][a1122h-1a_1-5][a2112h-1x_1-5_2*NCC/3=O]/1-2-3-4-5-1-6-5-1/a4-c1_c4-d1_a?-b1_d?-e1_d?-h1_e?-f1_f?-g1_h?-i1
G23623ST	1647.61	Hex(3)HexNAc(5)Fuc(1)	WURCS=2.0/6,9,8/[a2122h-1x_1-5_2*NCC/3=O][a1221m-1a_1-5][a2122h-1b_1-5_2*NCC/3=O][a1122h-1b_1-5][axxxxh-1b_1-5_2*NCC/3=O][a1122h-1a_1-5]/1-2-3-4-5-6-5-6-5/a4-c1_c4-d1_d3-f1_d6-h1_a?-b1_d?-e1_f?-g1_h?-i1
G45481SB	1647.61	Hex(3)HexNAc(5)Fuc(1)	WURCS=2.0/6,9,8/[a2122h-1x_1-5_2*NCC/3=O][a1221m-1a_1-5][a2122h-1b_1-5_2*NCC/3=O][a1122h-1b_1-5][axxxxh-1b_1-?_2*NCC/3=O][a1122h-1a_1-5]/1-2-3-4-5-6-5-6-5/a4-c1_c4-d1_d3-f1_d6-h1_a?-b1_d?-e1_f?-g1_h?-i1
G14510SZ	1647.61	Hex(3)HexNAc(5)Fuc(1)	WURCS=2.0/6,9,8/[a2122h-1x_1-5_2*NCC/3=O][a2122h-1b_1-5_2*NCC/3=O][a1122h-1b_1-5][a1122h-1a_1-5][a1221m-1a_1-5][a2112h-1b_1-5_2*NCC/3=O]/1-2-3-4-2-5-6-4-2/a4-b1_b4-c1_c3-d1_c6-h1_d2-e1_e3-f1_e4-g1_h2-i1
G82878DH	1647.61	Hex(3)HexNAc(5)Fuc(1)	WURCS=2.0/6,9,8/[a2122h-1x_1-5_2*NCC/3=O][a2122h-1b_1-5_2*NCC/3=O][a1122h-1b_1-5][a1122h-1a_1-5][a1221m-1a_1-5][axxxxh-1b_1-5_2*NCC/3=O]/1-2-3-4-2-4-5-6-6/a4-b1_a6-g1_b4-c1_c3-d1_c6-f1_d2-e1_h1-a?|b?|c?|d?|e?|f?|g?}_i1-a?|b?|c?|d?|e?|f?|g?}
G57207XG	1647.61	Hex(3)HexNAc(5)Fuc(1)	WURCS=2.0/6,9,8/[a2122h-1x_1-5_2*NCC/3=O][a2122h-1b_1-5_2*NCC/3=O][a1122h-1b_1-5][a1122h-1a_1-5][a1221m-1a_1-5][axxxxh-1b_1-?_2*NCC/3=O]/1-2-3-4-2-4-5-6-6/a4-b1_a6-g1_b4-c1_c3-d1_c6-f1_d2-e1_h1-a?|b?|c?|d?|e?|f?|g?}_i1-a?|b?|c?|d?|e?|f?|g?}
G28698EI	1647.61	Hex(3)HexNAc(5)Fuc(1)	WURCS=2.0/6,9,8/[a2122h-1x_1-5_2*NCC/3=O][a2122h-1b_1-5_2*NCC/3=O][a1122h-1b_1-5][a1122h-1a_1-5][a1221m-1a_1-5][axxxxh-1x_1-5_2*NCC/3=O]/1-2-3-4-4-5-6-6-6/a4-b1_a6-f1_b4-c1_c3-d1_c6-e1_g?-a?|b?|c?|d?|e?|f?}_h?-a?|b?|c?|d?|e?|f?}_i?-a?|b?|c?|d?|e?|f?}
G75410AW	1647.61	Hex(3)HexNAc(5)Fuc(1)	WURCS=2.0/6,9,8/[a2122h-1x_1-5_2*NCC/3=O][a2122h-1b_1-5_2*NCC/3=O][a1122h-1b_1-5][a1122h-1a_1-5][a1221m-1a_1-5][axxxxh-1x_1-?_2*NCC/3=O]/1-2-3-4-4-5-6-6-6/a4-b1_a6-f1_b4-c1_c3-d1_c6-e1_g?-a?|b?|c?|d?|e?|f?}_h?-a?|b?|c?|d?|e?|f?}_i?-a?|b?|c?|d?|e?|f?}
G98855LF	1647.61	Hex(3)HexNAc(5)Fuc(1)	WURCS=2.0/6,9,8/[a2122h-1x_1-5_2*NCC/3=O][a2122h-1b_1-5_2*NCC/3=O][a1122h-1b_1-5][a1122h-1a_1-5][a2112h-1b_1-5_2*NCC/3=O][a1221m-1a_1-5]/1-2-3-4-2-4-2-5-6/a4-b1_a6-i1_b4-c1_c3-d1_c6-f1_d2-e1_f2-g1_g4-h1
G44770ZI	1647.61	Hex(3)HexNAc(5)Fuc(1)	WURCS=2.0/6,9,8/[a2122h-1x_1-5_2*NCC/3=O][a2122h-1b_1-5_2*NCC/3=O][a1122h-1b_1-5][a1122h-1a_1-5][a2112h-1b_1-5_2*NCC/3=O][a1221m-1a_1-5]/1-2-3-4-2-5-4-2-6/a4-b1_a6-i1_b4-c1_c3-d1_c6-g1_d2-e1_e4-f1_g2-h1
G56721EV	1647.61	Hex(3)HexNAc(5)Fuc(1)	WURCS=2.0/6,9,8/[u2122h_2*NCC/3=O][a2122h-1b_1-5_2*NCC/3=O][a1122h-1b_1-5][a1122h-1a_1-5][a1221m-1x_1-5][a2112h-1b_1-5_2*NCC/3=O]/1-2-3-4-2-5-6-4-2/a4-b1_b4-c1_c3-d1_c6-h1_d2-e1_e4-g1_h2-i1_e?-f1
G84495HF	1647.61	Hex(3)HexNAc(5)Fuc(1)	WURCS=2.0/6,9,8/[u2122h_2*NCC/3=O][a2122h-1b_1-5_2*NCC/3=O][a1122h-1b_1-5][a1122h-1a_1-5][a2112h-1b_1-5_2*NCC/3=O][a1221m-1a_1-5]/1-2-3-4-2-5-4-2-6/a4-b1_a6-i1_b4-c1_c3-d1_c6-g1_d2-e1_e4-f1_g2-h1
G72654LF	1647.61	Hex(3)HexNAc(5)Fuc(1)	WURCS=2.0/7,11,8+/[a2122h-1x_1-5_2*NCC/3=O][a2122h-1b_1-5_2*NCC/3=O][a1122h-1b_1-5][a1122h-1a_1-5][a1221m-1a_1-5][Aad21122h-2a_2-6_5*NCC/3=O][a2112h-1b_1-5]/1-2-3-4-2-2-4-2-5-6-7/a4-b1_a6-i1_b4-c1_d2-f1_g2-h1_c?-d1_c?-g1_d?-e1
G07104SZ	1647.61	Hex(3)HexNAc(5)Fuc(1)	WURCS=2.0/7,11,9+/[a2122h-1x_1-5_2*NCC/3=O][a1221m-1x_1-5][a2122h-1b_1-5_2*NCC/3=O][a1122h-1b_1-5][a1122h-1a_1-5][a2112h-1b_1-5][Aad21122h-2a_2-6_5*NCC/3=O]/1-2-3-4-5-3-3-5-3-6-7/a4-c1_c4-d1_e2-f1_e6-g1_h2-i1_j6-k2_a?-b1_d?-e1_d?-h1
G32157BP	1647.61	Hex(3)HexNAc(5)Fuc(1)	WURCS=2.0/7,12,8+/[a2122h-1x_1-5_2*NCC/3=O][a1221m-1x_1-5][a2122h-1b_1-5_2*NCC/3=O][a1122h-1b_1-5][a1122h-1a_1-5][Aad21122h-2a_2-6_5*NCC/3=O][a2112h-1b_1-5]/1-2-3-4-5-3-3-5-3-6-7-7/a4-c1_c4-d1_e2-f1_e6-g1_h2-i1_a?-b1_d?-e1_d?-h1
G79669SO	1647.61	Hex(3)HexNAc(5)Fuc(1)	WURCS=2.0/7,12,8+/[a2122h-1x_1-5_2*NCC/3=O][a2122h-1b_1-5_2*NCC/3=O][a1122h-1b_1-5][a1122h-1a_1-5][a1221m-1a_1-5][Aad21122h-2a_2-6_5*NCC/3=O][a2112h-1b_1-5]/1-2-3-4-2-2-4-2-5-6-7-7/a4-b1_a6-i1_b4-c1_d2-f1_g2-h1_c?-d1_c?-g1_d?-e1
G56790VJ	1647.61	Hex(3)HexNAc(5)Fuc(1)	WURCS=2.0/7,12,8+/[a2122h-1x_1-5_2*NCC/3=O][a2122h-1b_1-5_2*NCC/3=O][a1122h-1b_1-5][a1122h-1a_1-5][a1221m-1a_1-5][a2112h-1b_1-5_2*NCC/3=O][a2112h-1b_1-5]/1-2-3-4-2-2-4-2-5-6-6-7/a4-b1_a6-i1_b4-c1_d2-e1_d6-f1_g2-h1_c?-d1_c?-g1
G58596LE	1647.61	Hex(3)HexNAc(5)Fuc(1)	WURCS=2.0/7,12,8+/[a2122h-1x_1-5_2*NCC/3=O][a2122h-1b_1-5_2*NCC/3=O][a1122h-1b_1-5][a1122h-1a_1-5][a1221m-1a_1-5][a2112h-1b_1-5_2*NCC/3=O][a2112h-1b_1-5]/1-2-3-4-2-2-4-2-5-6-7-7/a4-b1_a6-i1_b4-c1_d2-e1_d6-f1_g2-h1_c?-d1_c?-g1
G78767ON	1647.61	Hex(3)HexNAc(5)Fuc(1)	WURCS=2.0/7,13,9+/[a2122h-1x_1-5_2*NCC/3=O][a2122h-1b_1-5_2*NCC/3=O][a1122h-1b_1-5][a1122h-1a_1-5][a1221m-1a_1-5][a2112h-1b_1-5][a2112h-1a_1-5]/1-2-3-4-2-2-4-2-5-6-7-6-6/a4-b1_a6-i1_b4-c1_d2-f1_g2-h1_j3-k1_c?-d1_c?-g1_d?-e1
G11333WT	1647.61	Hex(3)HexNAc(5)Fuc(1)	WURCS=2.0/7,9,8/[a2122h-1x_1-5_2*NCC/3=O][a2122h-1b_1-5_2*NCC/3=O][a1122h-1b_1-5][a1122h-1a_1-5][a2112h-1b_1-5_2*NCC/3=O][axxxxh-1b_1-5_2*NCC/3=O][a1221m-1a_1-5]/1-2-3-4-2-5-4-6-7/a4-b1_a6-i1_b4-c1_c4-h1_d2-e1_e4-f1_c?-d1_c?-g1
G76807JB	1663.61	Hex(4)HexNAc(5)	WURCS=2.0/3,9,8/[a2122h-1b_1-5_2*NCC/3=O][a1122h-1b_1-5][a1122h-1a_1-5]/1-1-2-3-1-1-1-3-3/a4-b1_b4-c1_c3-d1_c4-g1_c6-h1_d2-e1_d4-f1_h3-i1
G43505GC	1663.61	Hex(4)HexNAc(5)	WURCS=2.0/3,9,8/[a2122h-1b_1-5_2*NCC/3=O][a1122h-1b_1-5][a1122h-1a_1-5]/1-1-2-3-1-1-1-3-3/a4-b1_b4-c1_c3-d1_c4-g1_c6-h1_d2-e1_d4-f1_i1-d?|h?}
G34483UH	1663.61	Hex(4)HexNAc(5)	WURCS=2.0/3,9,8/[a2122h-1b_1-5_2*NCC/3=O][a1122h-1b_1-5][a1122h-1a_1-5]/1-1-2-3-1-1-3-3-1/a4-b1_b4-c1_c3-d1_c6-g1_d2-e1_d4-f1_g3-h1_g4-i1
G11535IB	1663.61	Hex(4)HexNAc(5)	WURCS=2.0/4,9,8/[a2122h-1b_1-5_2*NCC/3=O][a1122h-1b_1-5][a1122h-1a_1-5][a2112h-1b_1-5]/1-1-2-3-1-1-3-1-4/a4-b1_b4-c1_c3-d1_c4-f1_c6-g1_d2-e1_g2-h1_h4-i1
G81150TA	1663.61	Hex(4)HexNAc(5)	WURCS=2.0/4,9,8/[a2122h-1b_1-5_2*NCC/3=O][a1122h-1b_1-5][a1122h-1a_1-5][a2112h-1b_1-5]/1-1-2-3-1-1-3-1-4/a4-b1_b4-c1_c3-d1_c4-f1_c6-g1_d2-e1_g2-h1_h?-i1
G72902CL	1663.61	Hex(4)HexNAc(5)	WURCS=2.0/4,9,8/[a2122h-1b_1-5_2*NCC/3=O][a1122h-1b_1-5][a1122h-1a_1-5][a2112h-1b_1-5]/1-1-2-3-1-1-3-1-4/a4-b1_b4-c1_c3-d1_c4-f1_c6-g1_d2-e1_g2-h1_i1-a4|b4|c4|d4|e4|f4|g4|h4}
G96014TN	1663.61	Hex(4)HexNAc(5)	WURCS=2.0/4,9,8/[a2122h-1b_1-5_2*NCC/3=O][a1122h-1b_1-5][a1122h-1a_1-5][a2112h-1b_1-5]/1-1-2-3-1-1-3-1-4/a4-b1_b4-c1_c3-d1_c4-f1_c6-g1_d2-e1_g2-h1_i1-e4|h4}
G06276SU	1663.61	Hex(4)HexNAc(5)	WURCS=2.0/4,9,8/[a2122h-1b_1-5_2*NCC/3=O][a1122h-1b_1-5][a1122h-1a_1-5][a2112h-1b_1-5]/1-1-2-3-1-1-3-1-4/a4-b1_b4-c1_c3-d1_c4-f1_c6-g1_d2-e1_g2-h1_i1-e?|h?}
G43299SD	1663.61	Hex(4)HexNAc(5)	WURCS=2.0/4,9,8/[a2122h-1b_1-5_2*NCC/3=O][a1122h-1b_1-5][a1122h-1a_1-5][a2112h-1b_1-5]/1-1-2-3-1-1-3-1-4/a4-b1_b4-c1_c3-d1_c6-g1_d2-e1_d4-f1_g2-h1_h4-i1
G90426CG	1663.61	Hex(4)HexNAc(5)	WURCS=2.0/4,9,8/[a2122h-1b_1-5_2*NCC/3=O][a1122h-1b_1-5][a1122h-1a_1-5][a2112h-1b_1-5]/1-1-2-3-1-1-3-1-4/a4-b1_b4-c1_c3-d1_c6-g1_d2-e1_d4-f1_g2-h1_i1-a4|b4|c4|d4|e4|f4|g4|h4}
G17171MV	1663.61	Hex(4)HexNAc(5)	WURCS=2.0/4,9,8/[a2122h-1b_1-5_2*NCC/3=O][a1122h-1b_1-5][a1122h-1a_1-5][a2112h-1b_1-5]/1-1-2-3-1-1-3-1-4/a4-b1_b4-c1_c3-d1_c6-g1_d2-e1_d4-f1_g2-h1_i1-e4|f4|h4}
G28421RZ	1663.61	Hex(4)HexNAc(5)	WURCS=2.0/4,9,8/[a2122h-1b_1-5_2*NCC/3=O][a1122h-1b_1-5][a1122h-1a_1-5][a2112h-1b_1-5]/1-1-2-3-1-1-3-1-4/a4-b1_b4-c1_c3-d1_c6-g1_d2-e1_d4-f1_g2-h1_i1-e?|f?|h?}
G29972ZX	1663.61	Hex(4)HexNAc(5)	WURCS=2.0/4,9,8/[a2122h-1b_1-5_2*NCC/3=O][a1122h-1b_1-5][a1122h-1a_1-5][a2112h-1b_1-5]/1-1-2-3-1-1-3-1-4/a4-b1_b4-c1_c3-d1_c6-g1_d2-e1_d6-f1_g2-h1_h4-i1
G73057DA	1663.61	Hex(4)HexNAc(5)	WURCS=2.0/4,9,8/[a2122h-1b_1-5_2*NCC/3=O][a1122h-1b_1-5][a1122h-1a_1-5][a2112h-1b_1-5]/1-1-2-3-1-1-4-1-3/a4-b1_b4-c1_c3-d1_c4-h1_c6-i1_d2-e1_d4-f1_f4-g1
G33742YO	1663.61	Hex(4)HexNAc(5)	WURCS=2.0/4,9,8/[a2122h-1b_1-5_2*NCC/3=O][a1122h-1b_1-5][a1122h-1a_1-5][a2112h-1b_1-5]/1-1-2-3-1-1-4-3-1/a4-b1_b4-c1_c3-d1_c6-h1_d2-e1_d4-f1_f3-g1_h2-i1
G91208VE	1663.61	Hex(4)HexNAc(5)	WURCS=2.0/4,9,8/[a2122h-1b_1-5_2*NCC/3=O][a1122h-1b_1-5][a1122h-1a_1-5][a2112h-1b_1-5]/1-1-2-3-1-1-4-3-1/a4-b1_b4-c1_c3-d1_c6-h1_d2-e1_d4-f1_f4-g1_h2-i1
G06290ZS	1663.61	Hex(4)HexNAc(5)	WURCS=2.0/4,9,8/[a2122h-1b_1-5_2*NCC/3=O][a1122h-1b_1-5][a1122h-1a_1-5][a2112h-1b_1-5]/1-1-2-3-1-3-1-1-4/a4-b1_b4-c1_c3-d1_c6-f1_d2-e1_f2-g1_f4-h1_h4-i1
G25481DT	1663.61	Hex(4)HexNAc(5)	WURCS=2.0/4,9,8/[a2122h-1b_1-5_2*NCC/3=O][a1122h-1b_1-5][a1122h-1a_1-5][a2112h-1b_1-5]/1-1-2-3-1-3-1-1-4/a4-b1_b4-c1_c3-d1_c6-f1_d2-e1_f2-g1_f6-h1_i1-a4|b4|c4|d4|e4|f4|g4|h4}
G52663AD	1663.61	Hex(4)HexNAc(5)	WURCS=2.0/4,9,8/[a2122h-1b_1-5_2*NCC/3=O][a1122h-1b_1-5][a1122h-1a_1-5][a2112h-1b_1-5]/1-1-2-3-1-3-1-4-1/a4-b1_b4-c1_c3-d1_c6-f1_d2-e1_f2-g1_f6-i1_g4-h1
G72718TT	1663.61	Hex(4)HexNAc(5)	WURCS=2.0/4,9,8/[a2122h-1b_1-5_2*NCC/3=O][a1122h-1b_1-5][a1122h-1a_1-5][a2112h-1b_1-5]/1-1-2-3-1-4-1-3-1/a4-b1_b4-c1_c3-d1_c4-g1_c6-h1_d2-e1_e4-f1_h2-i1
G04861MP	1663.61	Hex(4)HexNAc(5)	WURCS=2.0/4,9,8/[a2122h-1b_1-5_2*NCC/3=O][a1122h-1b_1-5][a1122h-1a_1-5][a2112h-1b_1-5]/1-1-2-3-1-4-1-3-1/a4-b1_b4-c1_c3-d1_c4-g1_c6-h1_d2-e1_h2-i1_e?-f1
G46638GC	1663.61	Hex(4)HexNAc(5)	WURCS=2.0/4,9,8/[a2122h-1b_1-5_2*NCC/3=O][a1122h-1b_1-5][a1122h-1a_1-5][a2112h-1b_1-5]/1-1-2-3-1-4-1-3-1/a4-b1_b4-c1_c3-d1_c6-h1_d2-e1_d4-g1_e4-f1_h2-i1
G33230CR	1663.61	Hex(4)HexNAc(5)	WURCS=2.0/4,9,8/[a2122h-1b_1-5_2*NCC/3=O][a1122h-1b_1-5][a1122h-1a_1-5][a2112h-1b_1-5]/1-1-2-3-1-4-3-1-1/a4-b1_b4-c1_c4-i1_d2-e1_e4-f1_g2-h1_c?-d1_c?-g1
G86477WA	1663.61	Hex(4)HexNAc(5)	WURCS=2.0/4,9,8/[a2122h-1b_1-5_2*NCC/3=O][a1122h-1b_1-5][a1122h-1a_1-5][a2112h-1b_1-5]/1-1-2-3-1-4-3-1-1/a4-b1_b4-c1_c4-i1_d2-e1_e4-f1_g2-h1_d1-c3|c6_g1-c3|c6
G85795PL	1663.61	Hex(4)HexNAc(5)	WURCS=2.0/4,9,8/[a2122h-1b_1-5_2*NCC/3=O][a1122h-1b_1-5][a1122h-1a_1-5][a2112h-1b_1-5_2*NCC/3=O]/1-1-2-3-1-4-1-3-3/a4-b1_b4-c1_c3-d1_c6-h1_d2-e1_d4-g1_e4-f1_h3-i1
G65855MN	1663.61	Hex(4)HexNAc(5)	WURCS=2.0/4,9,8/[a2122h-1x_1-5_2*NCC/3=O][a2122h-1b_1-5_2*NCC/3=O][a1122h-1b_1-5][a1122h-1a_1-5]/1-2-3-4-2-2-2-4-4/a4-b1_b4-c1_c3-d1_c4-g1_c6-h1_d2-e1_d4-f1_h3-i1
G84033EZ	1663.61	Hex(4)HexNAc(5)	WURCS=2.0/4,9,8/[a2122h-1x_1-5_2*NCC/3=O][a2122h-1b_1-5_2*NCC/3=O][a1122h-1b_1-5][a1122h-1a_1-5]/1-2-3-4-2-2-4-4-2/a4-b1_b4-c1_c3-d1_c6-g1_d2-e1_d4-f1_g3-h1_g4-i1
G49923GC	1663.61	Hex(4)HexNAc(5)	WURCS=2.0/4,9,8/[u2122h_2*NCC/3=O][a2122h-1b_1-5_2*NCC/3=O][a1122h-1b_1-5][a1122h-1a_1-5]/1-2-3-4-2-2-2-4-4/a4-b1_b4-c1_c3-d1_c4-g1_c6-h1_d2-e1_d4-f1_h3-i1
G75080ZA	1663.61	Hex(4)HexNAc(5)	WURCS=2.0/5,10,8+/[a2122h-1x_1-5_2*NCC/3=O][a2122h-1b_1-5_2*NCC/3=O][a1122h-1b_1-5][a1122h-1a_1-5][a2112h-1b_1-5]/1-2-3-4-2-5-2-4-2-2/a4-b1_b4-c1_c3-d1_c4-g1_c6-h1_d2-e1_e4-f1_h2-i1
G75975WF	1663.61	Hex(4)HexNAc(5)	WURCS=2.0/5,11,9+/[a2122h-1x_1-5_2*NCC/3=O][a2122h-1b_1-5_2*NCC/3=O][a1122h-1b_1-5][a1122h-1a_1-5][a2112h-1b_1-5]/1-2-3-4-2-5-2-4-2-2-5/a4-b1_b4-c1_c3-d1_c4-g1_c6-h1_d2-e1_e4-f1_h2-i1_j4-k1
G80962OX	1663.61	Hex(4)HexNAc(5)	WURCS=2.0/5,9,8/[a2122h-1b_1-5_2*NCC/3=O][a1122h-1b_1-5][a1122h-1a_1-5][a2112h-1b_1-5][a2112h-1b_1-5_2*NCC/3=O]/1-1-2-3-1-4-3-1-5/a4-b1_b4-c1_c3-d1_c6-g1_d2-e1_e4-f1_g2-h1_h4-i1
G96063MG	1663.61	Hex(4)HexNAc(5)	WURCS=2.0/5,9,8/[a2122h-1b_1-5_2*NCC/3=O][a1122h-1b_1-5][a1122h-1a_1-5][a2112h-1b_1-5_2*NCC/3=O][a2112h-1b_1-5]/1-1-2-3-1-4-3-1-5/a4-b1_b4-c1_c3-d1_c6-g1_d2-e1_e4-f1_g2-h1_h4-i1
G12417OE	1663.61	Hex(4)HexNAc(5)	WURCS=2.0/5,9,8/[a2122h-1b_1-5_2*NCC/3=O][a1122h-1b_1-5][a1122h-1a_1-5][a2112h-1b_1-5_2*NCC/3=O][a2112h-1b_1-5]/1-1-2-3-1-4-3-1-5/a4-b1_b4-c1_d2-e1_e4-f1_g2-h1_h4-i1_c?-d1_c?-g1
G55052CN	1663.61	Hex(4)HexNAc(5)	WURCS=2.0/5,9,8/[a2122h-1b_1-5_2*NCC/3=O][a1122h-1b_1-5][a1122h-1a_1-5][a2122h-1x_1-5_2*NCC/3=O][a2112h-1x_1-5]/1-1-2-3-4-1-3-4-5/a4-b1_b4-c1_c3-d1_c4-f1_c6-g1_d?-e1_g?-h1_i1-a?|b?|c?|d?|e?|f?|g?|h?}
G55868RH	1663.61	Hex(4)HexNAc(5)	WURCS=2.0/5,9,8/[a2122h-1b_1-5_2*NCC/3=O][a1122h-1b_1-5][a1122h-1a_1-5][a2122h-1x_1-5_2*NCC/3=O][a2112h-1x_1-5]/1-1-2-3-4-3-4-4-5/a4-b1_b4-c1_c3-d1_c6-f1_d?-e1_f?-g1_h1-a?|b?|c?|d?|e?|f?|g?}_i1-a?|b?|c?|d?|e?|f?|g?}
G56238AO	1663.61	Hex(4)HexNAc(5)	WURCS=2.0/5,9,8/[a2122h-1b_1-5_2*NCC/3=O][a1122h-1b_1-5][a1122h-1a_1-5][a2122h-1x_1-5_2*NCC/3=O][a2112h-1x_1-5]/1-1-2-3-4-4-3-4-5/a4-b1_b4-c1_d1-c3|c6_g1-c3|c6_d?-e1_d?-f1_g?-h1_i1-a?|b?|c?|d?|e?|f?|g?|h?}
G67915MO	1663.61	Hex(4)HexNAc(5)	WURCS=2.0/5,9,8/[a2122h-1x_1-5_2*NCC/3=O][a2122h-1b_1-5_2*NCC/3=O][a1122h-1b_1-5][a1122h-1a_1-5][a2112h-1b_1-5]/1-2-3-4-2-2-4-2-5/a4-b1_b4-c1_c3-d1_c4-f1_c6-g1_d2-e1_g2-h1_h4-i1
G63176TU	1663.61	Hex(4)HexNAc(5)	WURCS=2.0/5,9,8/[a2122h-1x_1-5_2*NCC/3=O][a2122h-1b_1-5_2*NCC/3=O][a1122h-1b_1-5][a1122h-1a_1-5][a2112h-1b_1-5]/1-2-3-4-2-2-4-2-5/a4-b1_b4-c1_c3-d1_c4-f1_c6-g1_d2-e1_g2-h1_i1-a4|b4|c4|d4|e4|f4|g4|h4}
G98292JT	1663.61	Hex(4)HexNAc(5)	WURCS=2.0/5,9,8/[a2122h-1x_1-5_2*NCC/3=O][a2122h-1b_1-5_2*NCC/3=O][a1122h-1b_1-5][a1122h-1a_1-5][a2112h-1b_1-5]/1-2-3-4-2-2-4-2-5/a4-b1_b4-c1_c3-d1_c6-g1_d2-e1_d4-f1_g2-h1_h4-i1
G14843XQ	1663.61	Hex(4)HexNAc(5)	WURCS=2.0/5,9,8/[a2122h-1x_1-5_2*NCC/3=O][a2122h-1b_1-5_2*NCC/3=O][a1122h-1b_1-5][a1122h-1a_1-5][a2112h-1b_1-5]/1-2-3-4-2-2-4-2-5/a4-b1_b4-c1_c3-d1_c6-g1_d2-e1_d4-f1_g2-h1_i1-a4|b4|c4|d4|e4|f4|g4|h4}
G52603AI	1663.61	Hex(4)HexNAc(5)	WURCS=2.0/5,9,8/[a2122h-1x_1-5_2*NCC/3=O][a2122h-1b_1-5_2*NCC/3=O][a1122h-1b_1-5][a1122h-1a_1-5][a2112h-1b_1-5]/1-2-3-4-2-2-4-2-5/a4-b1_b4-c1_c3-d1_c6-g1_d2-e1_d4-f1_g2-h1_i1-e4|f4|h4}
G74910NC	1663.61	Hex(4)HexNAc(5)	WURCS=2.0/5,9,8/[a2122h-1x_1-5_2*NCC/3=O][a2122h-1b_1-5_2*NCC/3=O][a1122h-1b_1-5][a1122h-1a_1-5][a2112h-1b_1-5]/1-2-3-4-2-2-5-2-4/a4-b1_b4-c1_c3-d1_c4-h1_c6-i1_d2-e1_d4-f1_f4-g1
G27048LG	1663.61	Hex(4)HexNAc(5)	WURCS=2.0/5,9,8/[a2122h-1x_1-5_2*NCC/3=O][a2122h-1b_1-5_2*NCC/3=O][a1122h-1b_1-5][a1122h-1a_1-5][a2112h-1b_1-5]/1-2-3-4-2-2-5-4-2/a4-b1_b4-c1_c3-d1_c6-h1_d2-e1_d4-f1_f3-g1_h2-i1
G29147GG	1663.61	Hex(4)HexNAc(5)	WURCS=2.0/5,9,8/[a2122h-1x_1-5_2*NCC/3=O][a2122h-1b_1-5_2*NCC/3=O][a1122h-1b_1-5][a1122h-1a_1-5][a2112h-1b_1-5]/1-2-3-4-2-2-5-4-2/a4-b1_b4-c1_c3-d1_c6-h1_d2-e1_d4-f1_f4-g1_h2-i1
G78000JX	1663.61	Hex(4)HexNAc(5)	WURCS=2.0/5,9,8/[a2122h-1x_1-5_2*NCC/3=O][a2122h-1b_1-5_2*NCC/3=O][a1122h-1b_1-5][a1122h-1a_1-5][a2112h-1b_1-5]/1-2-3-4-2-4-2-2-5/a4-b1_b4-c1_c3-d1_c6-f1_d2-e1_f2-g1_f4-h1_h4-i1
G56076DZ	1663.61	Hex(4)HexNAc(5)	WURCS=2.0/5,9,8/[a2122h-1x_1-5_2*NCC/3=O][a2122h-1b_1-5_2*NCC/3=O][a1122h-1b_1-5][a1122h-1a_1-5][a2112h-1b_1-5]/1-2-3-4-2-4-2-2-5/a4-b1_b4-c1_c3-d1_c6-f1_d2-e1_f2-g1_f6-h1_i1-a4|b4|c4|d4|e4|f4|g4|h4}
G79564YR	1663.61	Hex(4)HexNAc(5)	WURCS=2.0/5,9,8/[a2122h-1x_1-5_2*NCC/3=O][a2122h-1b_1-5_2*NCC/3=O][a1122h-1b_1-5][a1122h-1a_1-5][a2112h-1b_1-5]/1-2-3-4-2-4-2-2-5/a4-b1_b4-c1_c3-d1_c6-f1_d2-e1_f2-g1_f6-h1_i1-e4|g4|h4}
G67066JI	1663.61	Hex(4)HexNAc(5)	WURCS=2.0/5,9,8/[a2122h-1x_1-5_2*NCC/3=O][a2122h-1b_1-5_2*NCC/3=O][a1122h-1b_1-5][a1122h-1a_1-5][a2112h-1b_1-5]/1-2-3-4-2-4-2-5-2/a4-b1_b4-c1_c3-d1_c6-f1_d2-e1_f2-g1_f6-i1_g4-h1
G63480NF	1663.61	Hex(4)HexNAc(5)	WURCS=2.0/5,9,8/[a2122h-1x_1-5_2*NCC/3=O][a2122h-1b_1-5_2*NCC/3=O][a1122h-1b_1-5][a1122h-1a_1-5][a2112h-1b_1-5]/1-2-3-4-2-5-2-4-2/a4-b1_b4-c1_c3-d1_c4-g1_c6-h1_d2-e1_e4-f1_h2-i1
G17029IU	1663.61	Hex(4)HexNAc(5)	WURCS=2.0/5,9,8/[a2122h-1x_1-5_2*NCC/3=O][a2122h-1b_1-5_2*NCC/3=O][a1122h-1b_1-5][a1122h-1a_1-5][a2112h-1b_1-5]/1-2-3-4-2-5-2-4-2/a4-b1_b4-c1_c3-d1_c6-h1_d2-e1_d4-g1_e4-f1_h2-i1
G64622AB	1663.61	Hex(4)HexNAc(5)	WURCS=2.0/5,9,8/[a2122h-1x_1-5_2*NCC/3=O][a2122h-1b_1-5_2*NCC/3=O][a1122h-1b_1-5][a1122h-1a_1-5][a2112h-1b_1-5]/1-2-3-4-2-5-4-2-2/a4-b1_b4-c1_c3-d1_c6-g1_d2-e1_e4-f1_g2-h1_i1-d4|d6|g4|g6}
G74246AM	1663.61	Hex(4)HexNAc(5)	WURCS=2.0/5,9,8/[a2122h-1x_1-5_2*NCC/3=O][a2122h-1b_1-5_2*NCC/3=O][a1122h-1b_1-5][a1122h-1a_1-5][a2112h-1x_1-5]/1-2-3-4-1-5-2-4-1/a4-b1_b4-c1_c3-d1_c4-g1_c6-h1_d?-e1_e?-f1_h?-i1
G71865NO	1663.61	Hex(4)HexNAc(5)	WURCS=2.0/5,9,8/[u2122h_2*NCC/3=O][a2122h-1b_1-5_2*NCC/3=O][a1122h-1b_1-5][a1122h-1a_1-5][a2112h-1b_1-5]/1-2-3-4-2-2-4-2-5/a4-b1_b4-c1_c3-d1_c4-f1_c6-g1_d2-e1_g2-h1_h4-i1
G32241HI	1663.61	Hex(4)HexNAc(5)	WURCS=2.0/5,9,8/[u2122h_2*NCC/3=O][a2122h-1b_1-5_2*NCC/3=O][a1122h-1b_1-5][a1122h-1a_1-5][a2112h-1b_1-5]/1-2-3-4-2-2-4-2-5/a4-b1_b4-c1_c3-d1_c6-g1_d2-e1_d4-f1_g2-h1_h4-i1
G72533FB	1663.61	Hex(4)HexNAc(5)	WURCS=2.0/5,9,8/[u2122h_2*NCC/3=O][a2122h-1b_1-5_2*NCC/3=O][a1122h-1b_1-5][a1122h-1a_1-5][a2112h-1b_1-5]/1-2-3-4-2-4-2-5-2/a4-b1_b4-c1_c3-d1_c6-f1_d2-e1_f2-g1_f6-i1_g4-h1
G23980PE	1663.61	Hex(4)HexNAc(5)	WURCS=2.0/5,9,8/[u2122h_2*NCC/3=O][a2122h-1b_1-5_2*NCC/3=O][a1122h-1b_1-5][a1122h-1a_1-5][a2112h-1b_1-5]/1-2-3-4-2-5-2-4-2/a4-b1_b4-c1_c3-d1_c4-g1_c6-h1_d2-e1_e4-f1_h2-i1
G83490LO	1663.61	Hex(4)HexNAc(5)	WURCS=2.0/5,9,8/[u2122h_2*NCC/3=O][a2122h-1b_1-5_2*NCC/3=O][a1122h-1b_1-5][a1122h-1a_1-5][a2112h-1b_1-5]/1-2-3-4-2-5-2-4-2/a4-b1_b4-c1_c3-d1_c6-h1_d2-e1_d4-g1_e4-f1_h2-i1
G40013GE	1663.61	Hex(4)HexNAc(5)	WURCS=2.0/5,9,8/[u2122h_2*NCC/3=O][a2122h-1b_1-5_2*NCC/3=O][a1122h-1b_1-5][a1122h-1a_1-5][a2112h-1b_1-5]/1-2-3-4-2-5-4-2-2/a4-b1_b4-c1_c4-i1_d2-e1_e4-f1_g2-h1_d1-c3|c6_g1-c3|c6
G21248XI	1663.61	Hex(4)HexNAc(5)	WURCS=2.0/6,10,8+/[a2122h-1b_1-5_2*NCC/3=O][a1122h-1b_1-5][a1122h-1a_1-5][a2112h-1b_1-5][a2112h-1b_1-5_2*NCC/3=O][Aad21122h-2a_2-6_5*NCC/3=O]/1-1-2-3-1-4-3-1-5-6/a4-b1_b4-c1_c3-d1_c6-g1_d2-e1_g2-h1_e?-f1_h?-i1
G67992SW	1663.61	Hex(4)HexNAc(5)	WURCS=2.0/6,9,8/[a2122h-1b_1-5_2*NCC/3=O][a1122h-1b_1-5][a1122h-1a_1-5][a2122h-1x_1-5_2*NCC/3=O][a2112h-1x_1-5_2*NCC/3=O][a2112h-1x_1-5]/1-1-2-3-4-5-3-4-6/a4-b1_b4-c1_c?-d1_c?-g1_d?-e1_e?-f1_g?-h1_h?-i1
G34612DX	1663.61	Hex(4)HexNAc(5)	WURCS=2.0/6,9,8/[a2122h-1x_1-5_2*NCC/3=O][a2122h-1b_1-5_2*NCC/3=O][a1122h-1b_1-5][a1122h-1a_1-5][a2112h-1b_1-5][a2112h-1b_1-5_2*NCC/3=O]/1-2-3-4-2-5-4-2-6/a4-b1_b4-c1_c3-d1_c6-g1_d2-e1_e4-f1_g2-h1_h4-i1
G93746CY	1663.61	Hex(4)HexNAc(5)	WURCS=2.0/6,9,8/[a2122h-1x_1-5_2*NCC/3=O][a2122h-1b_1-5_2*NCC/3=O][a1122h-1b_1-5][a1122h-1a_1-5][a2112h-1b_1-5_2*NCC/3=O][a2112h-1b_1-5]/1-2-3-4-2-5-4-2-6/a4-b1_b4-c1_c3-d1_c6-g1_d2-e1_e4-f1_g2-h1_h4-i1
G42096BU	1663.61	Hex(4)HexNAc(5)	WURCS=2.0/6,9,8/[a2122h-1x_1-5_2*NCC/3=O][a2122h-1b_1-5_2*NCC/3=O][a1122h-1b_1-5][a1122h-1a_1-5][a2112h-1b_1-5_2*NCC/3=O][a2112h-1b_1-5]/1-2-3-4-2-5-4-2-6/a4-b1_b4-c1_d2-e1_e4-f1_g2-h1_h4-i1_d1-c3|c6_g1-c3|c6
G82458BB	1663.61	Hex(4)HexNAc(5)	WURCS=2.0/6,9,8/[u2122h_2*NCC/3=O][a2122h-1b_1-5_2*NCC/3=O][a1122h-1b_1-5][a1122h-1a_1-5][a2112h-1b_1-5_2*NCC/3=O][a2112h-1b_1-5]/1-2-3-4-2-5-4-2-6/a4-b1_b4-c1_c3-d1_c6-g1_d2-e1_e4-f1_g2-h1_h4-i1
G95750DR	1663.61	Hex(4)HexNAc(5)	WURCS=2.0/7,10,8+/[a2122h-1x_1-5_2*NCC/3=O][a2122h-1b_1-5_2*NCC/3=O][a1122h-1b_1-5][a1122h-1a_1-5][a2112h-1b_1-5_2*NCC/3=O][a2112h-1b_1-5][Aad21122h-2a_2-6_5*NCC/3=O]/1-2-3-4-2-5-4-2-6-7/a4-b1_b4-c1_d2-e1_e4-f1_g2-h1_h4-i1_c?-d1_c?-g1
G72282QM	1686.59	Hex(7)HexNAc(2)Fuc(1)	WURCS=2.0/4,10,9/[a2122h-1b_1-5_2*NCC/3=O][a1122h-1b_1-5][a1122h-1a_1-5][a1221m-1a_1-5]/1-1-2-3-3-3-3-3-4-3/a4-b1_a6-i1_b4-c1_c?-d1_c?-g1_d?-e1_d?-f1_g?-h1_j1-a?|b?|c?|d?|e?|f?|g?|h?|i?}
G04987NY	1686.59	Hex(7)HexNAc(2)Fuc(1)	WURCS=2.0/5,10,9/[a2122h-1b_1-5_2*NCC/3=O][a1122h-1b_1-5][a1122h-1a_1-5][a2122h-1a_1-5][a1221m-1a_1-5]/1-1-2-3-3-3-3-3-4-5/a4-b1_a6-j1_b4-c1_c3-d1_c6-e1_e3-f1_e6-g1_g2-h1_h3-i1
G64582TJ	1686.59	Hex(7)HexNAc(2)Fuc(1)	WURCS=2.0/5,10,9/[a2122h-1b_1-5_2*NCC/3=O][a1122h-1b_1-5][a1122h-1a_1-5][a2122h-1a_1-5][a1221m-1a_1-5]/1-1-2-3-3-3-4-4-3-5/a4-b1_a6-j1_b4-c1_c3-d1_c6-i1_d2-e1_e2-f1_f3-g1_g3-h1
G15001YX	1686.59	Hex(7)HexNAc(2)Fuc(1)	WURCS=2.0/5,10,9/[a2122h-1x_1-5_2*NCC/3=O][a2122h-1b_1-5_2*NCC/3=O][a1122h-1b_1-5][a1122h-1a_1-5][a1221m-1a_1-5]/1-2-3-4-4-4-4-4-4-5/a4-b1_a6-j1_b4-c1_c3-d1_c6-e1_e3-f1_e6-g1_g2-h1_h2-i1
G58183RP	1686.59	Hex(7)HexNAc(2)Fuc(1)	WURCS=2.0/6,10,9/[a2122h-1x_1-5_2*NCC/3=O][a2122h-1b_1-5_2*NCC/3=O][a1122h-1b_1-5][a1122h-1a_1-5][a2122h-1a_1-5][a1221m-1a_1-5]/1-2-3-4-4-4-4-4-5-6/a4-b1_a6-j1_b4-c1_c3-d1_c6-e1_e3-f1_e6-g1_g2-h1_h3-i1
G15222RS	1686.59	Hex(7)HexNAc(2)Fuc(1)	WURCS=2.0/6,10,9/[a2122h-1x_1-5_2*NCC/3=O][a2122h-1b_1-5_2*NCC/3=O][a1122h-1b_1-5][a1122h-1a_1-5][a2122h-1a_1-5][a1221m-1a_1-5]/1-2-3-4-4-4-5-5-4-6/a4-b1_a6-j1_b4-c1_c3-d1_c6-i1_d2-e1_e2-f1_f3-g1_g3-h1
G91958EI	1694.6	Hex(4)HexNAc(3)NeuAc(1)Fuc(1)	WURCS=2.0/6,10,8+/[a2122h-1b_1-5_2*NCC/3=O][a1122h-1b_1-5][a1122h-1a_1-5][a2112h-1b_1-5][Aad21122h-2a_2-6_5*NCC/3=O][a1221m-1a_1-5]/1-1-2-3-1-4-5-3-6-1/a4-b1_a6-i1_b4-c1_c3-d1_c6-h1_d2-e1_e4-f1_f6-g2
G39439UR	1694.6	Hex(4)HexNAc(3)NeuAc(1)Fuc(1)	WURCS=2.0/6,9,8/[a2122h-1b_1-5_2*NCC/3=O][a1122h-1b_1-5][a1122h-1a_1-5][a2112h-1b_1-5][Aad21122h-2a_2-6_5*NCC/3=O][a1221m-1a_1-5]/1-1-2-3-1-4-5-3-6/a4-b1_a6-i1_b4-c1_c3-d1_c6-h1_d2-e1_e3-f1_f3-g2
G48954CA	1694.6	Hex(4)HexNAc(3)NeuAc(1)Fuc(1)	WURCS=2.0/6,9,8/[a2122h-1b_1-5_2*NCC/3=O][a1122h-1b_1-5][a1122h-1a_1-5][a2112h-1b_1-5][Aad21122h-2a_2-6_5*NCC/3=O][a1221m-1a_1-5]/1-1-2-3-1-4-5-3-6/a4-b1_a6-i1_b4-c1_c3-d1_c6-h1_d2-e1_e4-f1_f3-g2
G84852GW	1694.6	Hex(4)HexNAc(3)NeuAc(1)Fuc(1)	WURCS=2.0/6,9,8/[a2122h-1b_1-5_2*NCC/3=O][a1122h-1b_1-5][a1122h-1a_1-5][a2112h-1b_1-5][Aad21122h-2a_2-6_5*NCC/3=O][a1221m-1a_1-5]/1-1-2-3-1-4-5-3-6/a4-b1_a6-i1_b4-c1_c3-d1_c6-h1_d2-e1_e4-f1_f6-g2
G23099XP	1694.6	Hex(4)HexNAc(3)NeuAc(1)Fuc(1)	WURCS=2.0/6,9,8/[a2122h-1b_1-5_2*NCC/3=O][a1122h-1b_1-5][a1122h-1a_1-5][a2112h-1b_1-5][Aad21122h-2a_2-6_5*NCC/3=O][a1221m-1a_1-5]/1-1-2-3-1-4-5-3-6/a4-b1_a6-i1_b4-c1_d2-e1_e4-f1_d1-c3|c6_g2-f3|f6_h1-c3|c6
G45578XY	1694.6	Hex(4)HexNAc(3)NeuAc(1)Fuc(1)	WURCS=2.0/6,9,8/[a2122h-1b_1-5_2*NCC/3=O][a1122h-1b_1-5][a1122h-1a_1-5][a2112h-1b_1-5][Aad21122h-2a_2-6_5*NCC/3=O][a1221m-1a_1-5]/1-1-2-3-1-4-5-3-6/a4-b1_a6-i1_b4-c1_d2-e1_e4-f1_f3-g2_d1-c3|c6_h1-c3|c6
G62349ZP	1694.6	Hex(4)HexNAc(3)NeuAc(1)Fuc(1)	WURCS=2.0/6,9,8/[a2122h-1b_1-5_2*NCC/3=O][a1122h-1b_1-5][a1122h-1a_1-5][a2112h-1b_1-5][Aad21122h-2a_2-6_5*NCC/3=O][a1221m-1a_1-5]/1-1-2-3-3-1-4-5-6/a4-b1_a6-i1_b4-c1_c3-d1_c6-e1_e2-f1_f3-g1_g3-h2
G44617UT	1694.6	Hex(4)HexNAc(3)NeuAc(1)Fuc(1)	WURCS=2.0/6,9,8/[a2122h-1b_1-5_2*NCC/3=O][a1122h-1b_1-5][a1122h-1a_1-5][a2112h-1b_1-5][Aad21122h-2a_2-6_5*NCC/3=O][a1221m-1a_1-5]/1-1-2-3-3-1-4-5-6/a4-b1_a6-i1_b4-c1_c3-d1_c6-e1_e2-f1_f4-g1_g3-h2
G30109UP	1694.6	Hex(4)HexNAc(3)NeuAc(1)Fuc(1)	WURCS=2.0/6,9,8/[a2122h-1b_1-5_2*NCC/3=O][a1122h-1b_1-5][a1122h-1a_1-5][a2112h-1b_1-5][Aad21122h-2a_2-6_5*NCC/3=O][a1221m-1a_1-5]/1-1-2-3-3-1-4-5-6/a4-b1_a6-i1_b4-c1_c3-d1_c6-e1_e2-f1_f4-g1_g6-h2
G75564FK	1694.6	Hex(4)HexNAc(3)NeuAc(1)Fuc(1)	WURCS=2.0/6,9,8/[a2122h-1b_1-5_2*NCC/3=O][a1122h-1b_1-5][a1122h-1a_1-5][a2112h-1b_1-5][Aad21122h-2a_2-6_5*NCC/3=O][a1221m-1a_1-5]/1-1-2-3-3-1-4-5-6/a4-b1_a6-i1_b4-c1_c3-d1_c6-e1_e6-f1_f3-g1_g3-h2
G94297FY	1694.6	Hex(4)HexNAc(3)NeuAc(1)Fuc(1)	WURCS=2.0/6,9,8/[a2122h-1b_1-5_2*NCC/3=O][a1122h-1b_1-5][a1122h-1a_1-5][a2112h-1b_1-5][Aad21122h-2a_2-6_5*NCC/3=O][a2112m-1a_1-5]/1-1-2-3-1-4-5-3-6/a4-b1_a6-i1_b4-c1_c3-d1_c6-h1_d2-e1_e4-f1_f3-g2
G90244AZ	1694.6	Hex(4)HexNAc(3)NeuAc(1)Fuc(1)	WURCS=2.0/6,9,8/[a2122h-1b_1-5_2*NCC/3=O][a1122h-1b_1-5][a1122h-1a_1-5][a2112h-1b_1-5][Aad21122h-2a_2-6_5*NCC/3=O][a2112m-1a_1-5]/1-1-2-3-1-4-5-3-6/a4-b1_a6-i1_b4-c1_c3-d1_c6-h1_d2-e1_e4-f1_f6-g2
G89838LO	1694.6	Hex(4)HexNAc(3)NeuAc(1)Fuc(1)	WURCS=2.0/6,9,8/[a2122h-1b_1-5_2*NCC/3=O][a1122h-1b_1-5][a1122h-1a_1-5][a2112h-1b_1-5][Aad21122h-2a_2-6_5*NCC/3=O][a2112m-1a_1-5]/1-1-2-3-3-1-4-5-6/a4-b1_a6-i1_b4-c1_c3-d1_c6-e1_e2-f1_f4-g1_g3-h2
G78513VM	1694.6	Hex(4)HexNAc(3)NeuAc(1)Fuc(1)	WURCS=2.0/6,9,8/[a2122h-1b_1-5_2*NCC/3=O][a1122h-1b_1-5][a1122h-1a_1-5][a2112h-1b_1-5][Aad21122h-2a_2-6_5*NCC/3=O][a2112m-1a_1-5]/1-1-2-3-3-1-4-5-6/a4-b1_a6-i1_b4-c1_c3-d1_c6-e1_e2-f1_f4-g1_g6-h2
G82917RE	1694.6	Hex(4)HexNAc(3)NeuAc(1)Fuc(1)	WURCS=2.0/6,9,8/[a2122h-1b_1-5_2*NCC/3=O][a1122h-1b_1-5][a1122h-1a_1-5][a2112h-1b_1-5][Aad21122h-2a_2-6_5*NCC/3=O][a2112m-1a_1-5]/1-1-2-3-3-1-4-5-6/a4-b1_a6-i1_b4-c1_c3-d1_c6-e1_e6-f1_f4-g1_g3-h2
G16201LW	1694.6	Hex(4)HexNAc(3)NeuAc(1)Fuc(1)	WURCS=2.0/6,9,8/[a2122h-1b_1-5_2*NCC/3=O][a1122h-1b_1-5][a1122h-1a_1-5][a2112h-1b_1-5][Aad21122h-2a_2-6_5*NCC/3=O][a2112m-1b_1-5]/1-1-2-3-1-4-5-3-6/a4-b1_a6-i1_b4-c1_c3-d1_c6-h1_d2-e1_e4-f1_f3-g2
G81581UV	1694.6	Hex(4)HexNAc(3)NeuAc(1)Fuc(1)	WURCS=2.0/6,9,8/[a2122h-1b_1-5_2*NCC/3=O][a1122h-1b_1-5][a1122h-1a_1-5][a2112h-1b_1-5][Aad21122h-2x_2-6_5*NCC/3=O][a1221m-1a_1-5]/1-1-2-3-1-4-5-3-6/a4-b1_a6-i1_b4-c1_c3-d1_c6-h1_d2-e1_e4-f1_f?-g2
G33269XL	1694.6	Hex(4)HexNAc(3)NeuAc(1)Fuc(1)	WURCS=2.0/6,9,8/[a2122h-1b_1-5_2*NCC/3=O][a1122h-1b_1-5][a1122h-1a_1-5][a2112h-1b_1-5][Aad21122h-2x_2-6_5*NCC/3=O][a1221m-1a_1-5]/1-1-2-3-3-1-4-5-6/a4-b1_a6-i1_b4-c1_c3-d1_c6-e1_e2-f1_f4-g1_g?-h2
G13146JE	1694.6	Hex(4)HexNAc(3)NeuAc(1)Fuc(1)	WURCS=2.0/6,9,8/[a2122h-1b_1-5_2*NCC/3=O][a1122h-1b_1-5][a1122h-1a_1-5][a2112m-1a_1-5][a2112h-1b_1-5][Aad21122h-2a_2-6_5*NCC/3=O]/1-1-2-3-3-4-1-5-6/a4-b1_a6-f1_b4-c1_c3-d1_c6-e1_g1-d2|e2}_g?-h1_h?-i2
G62094ME	1694.6	Hex(4)HexNAc(3)NeuAc(1)Fuc(1)	WURCS=2.0/6,9,8/[a2122h-1b_1-5_2*NCC/3=O][a1122h-1b_1-5][a1122h-1a_1-5][a2112m-1a_1-5][a2112h-1b_1-5][Aad21122h-2a_2-6_5*NCC/3=O]/1-1-2-3-3-4-1-5-6/a4-b1_a6-f1_b4-c1_c3-d1_c6-e1_g4-h1_g1-d2|e2}_h?-i2
G71681UC	1694.6	Hex(4)HexNAc(3)NeuAc(1)Fuc(1)	WURCS=2.0/6,9,8/[a2122h-1b_1-5_2*NCC/3=O][a1122h-1b_1-5][a1122h-1a_1-5][a2112m-1a_1-5][a2112h-1b_1-5][Aad21122h-2a_2-6_5*NCC/3=O]/1-1-2-3-3-4-1-5-6/a4-b1_a6-f1_b4-c1_c3-d1_c6-e1_g4-h1_h6-i2_g1-d2|e2}
G95729FI	1694.6	Hex(4)HexNAc(3)NeuAc(1)Fuc(1)	WURCS=2.0/6,9,8/[a2122h-1b_1-5_2*NCC/3=O][a1122h-1b_1-5][a1122h-1a_1-5][a2112m-1a_1-5][a2112h-1b_1-5][Aad21122h-2a_2-6_5*NCC/3=O]/1-1-2-3-3-4-1-5-6/a4-b1_a6-f1_b4-c1_c3-d1_c6-e1_h3-i2_g1-d2|e2}_g?-h1
G30733VD	1694.6	Hex(4)HexNAc(3)NeuAc(1)Fuc(1)	WURCS=2.0/6,9,8/[a2122h-1b_1-5_2*NCC/3=O][a1122h-1b_1-5][a1122h-1a_1-5][a2112m-1a_1-5][a2112h-1b_1-5][Aad21122h-2a_2-6_5*NCC/3=O]/1-1-2-3-3-4-1-5-6/a4-b1_a6-f1_b4-c1_c3-d1_c6-e1_h6-i2_g1-d2|e2}_g?-h1
G71146MY	1694.6	Hex(4)HexNAc(3)NeuAc(1)Fuc(1)	WURCS=2.0/6,9,8/[a2122h-1b_1-5_2*NCC/3=O][a1221m-1x_1-5][a1122h-1b_1-5][a1122h-1a_1-5][a2112h-1b_1-5][Aad21122h-2a_2-6_5*NCC/3=O]/1-2-1-3-4-1-5-6-4/a4-c1_c4-d1_e2-f1_f4-g1_g6-h2_a?-b1_d?-e1_d?-i1
G15204IM	1694.6	Hex(4)HexNAc(3)NeuAc(1)Fuc(1)	WURCS=2.0/7,9,8/[a2122h-1a_1-5_2*NCC/3=O][a2122h-1b_1-5_2*NCC/3=O][a1122h-1b_1-5][a1122h-1a_1-5][a2112h-1b_1-5][Aad21122h-2a_2-6_5*NCC/3=O][a2112m-1a_1-5]/1-2-3-4-2-5-6-4-7/a4-b1_a6-i1_b4-c1_c3-d1_c6-h1_d2-e1_e4-f1_f3-g2
G24517QL	1694.6	Hex(4)HexNAc(3)NeuAc(1)Fuc(1)	WURCS=2.0/7,9,8/[a2122h-1a_1-5_2*NCC/3=O][a2122h-1b_1-5_2*NCC/3=O][a1122h-1b_1-5][a1122h-1a_1-5][a2112h-1b_1-5][Aad21122h-2a_2-6_5*NCC/3=O][a2112m-1b_1-5]/1-2-3-4-2-5-6-4-7/a4-b1_a6-i1_b4-c1_c3-d1_c6-h1_d2-e1_e4-f1_f3-g2
G46759WS	1694.6	Hex(4)HexNAc(3)NeuAc(1)Fuc(1)	WURCS=2.0/7,9,8/[a2122h-1b_1-5_2*NCC/3=O][a1122h-1b_1-5][a1122h-1a_1-5][a1221m-1a_1-5][a2122h-1x_1-5_2*NCC/3=O][a2112h-1x_1-5][Aad21122h-2a_2-6_5*NCC/3=O]/1-1-2-3-3-4-5-6-7/a4-b1_a6-f1_b4-c1_c3-d1_c6-e1_h3-i2_g?-h1_g1-a?|b?|c?|d?|e?|f?}
G59576IJ	1694.6	Hex(4)HexNAc(3)NeuAc(1)Fuc(1)	WURCS=2.0/7,9,8/[a2122h-1b_1-5_2*NCC/3=O][a1122h-1b_1-5][a1122h-1a_1-5][a1221m-1a_1-5][a2122h-1x_1-5_2*NCC/3=O][a2112h-1x_1-5][Aad21122h-2a_2-6_5*NCC/3=O]/1-1-2-3-3-4-5-6-7/a4-b1_a6-f1_b4-c1_c3-d1_c6-e1_h6-i2_g?-h1_g1-a?|b?|c?|d?|e?|f?}
G37442IW	1694.6	Hex(4)HexNAc(3)NeuAc(1)Fuc(1)	WURCS=2.0/7,9,8/[a2122h-1b_1-5_2*NCC/3=O][a1122h-1b_1-5][a1122h-1a_1-5][a1221m-1a_1-5][a2122h-1x_1-5_2*NCC/3=O][a2112h-1x_1-5][Aad21122h-2x_2-6_5*NCC/3=O]/1-1-2-3-3-4-5-6-7/a4-b1_a6-f1_b4-c1_c3-d1_c6-e1_g?-h1_h?-i2_g1-a?|b?|c?|d?|e?|f?}
G18410UY	1694.6	Hex(4)HexNAc(3)NeuAc(1)Fuc(1)	WURCS=2.0/7,9,8/[a2122h-1b_1-5_2*NCC/3=O][a1122h-1b_1-5][a1122h-1a_1-5][a2122h-1x_1-5_2*NCC/3=O][a2112h-1x_1-5][Aad21122h-2x_2-6_5*NCC/3=O][a1221m-1a_1-5]/1-1-2-3-4-5-6-3-7/a4-b1_a6-i1_b4-c1_d1-c3|c6_h1-c3|c6_d?-e1_e?-f1_f?-g2
G51579YE	1694.6	Hex(4)HexNAc(3)NeuAc(1)Fuc(1)	WURCS=2.0/7,9,8/[a2122h-1x_1-5_2*NCC/3=O][a2122h-1b_1-5_2*NCC/3=O][a1122h-1b_1-5][a1122h-1a_1-5][a1221m-1a_1-5][a2112h-1b_1-5][Aad21122h-2a_2-6_5*NCC/3=O]/1-2-3-4-2-5-6-7-4/a4-b1_b4-c1_c3-d1_c6-i1_d2-e1_e3-f1_e4-g1_h2-g3|g6
G55481KF	1694.6	Hex(4)HexNAc(3)NeuAc(1)Fuc(1)	WURCS=2.0/7,9,8/[a2122h-1x_1-5_2*NCC/3=O][a2122h-1b_1-5_2*NCC/3=O][a1122h-1b_1-5][a1122h-1a_1-5][a2112h-1b_1-5][Aad21122h-2a_2-6_5*NCC/3=O][a1221m-1a_1-5]/1-2-3-4-2-5-6-4-7/a4-b1_a6-i1_b4-c1_c3-d1_c6-h1_d2-e1_e3-f1_f3-g2
G05319BS	1694.6	Hex(4)HexNAc(3)NeuAc(1)Fuc(1)	WURCS=2.0/7,9,8/[a2122h-1x_1-5_2*NCC/3=O][a2122h-1b_1-5_2*NCC/3=O][a1122h-1b_1-5][a1122h-1a_1-5][a2112h-1b_1-5][Aad21122h-2a_2-6_5*NCC/3=O][a1221m-1a_1-5]/1-2-3-4-2-5-6-4-7/a4-b1_a6-i1_b4-c1_c3-d1_c6-h1_d2-e1_e4-f1_f3-g2
G37986HU	1694.6	Hex(4)HexNAc(3)NeuAc(1)Fuc(1)	WURCS=2.0/7,9,8/[a2122h-1x_1-5_2*NCC/3=O][a2122h-1b_1-5_2*NCC/3=O][a1122h-1b_1-5][a1122h-1a_1-5][a2112h-1b_1-5][Aad21122h-2a_2-6_5*NCC/3=O][a1221m-1a_1-5]/1-2-3-4-2-5-6-4-7/a4-b1_a6-i1_b4-c1_c3-d1_c6-h1_d2-e1_e4-f1_f6-g2
G43216EX	1694.6	Hex(4)HexNAc(3)NeuAc(1)Fuc(1)	WURCS=2.0/7,9,8/[a2122h-1x_1-5_2*NCC/3=O][a2122h-1b_1-5_2*NCC/3=O][a1122h-1b_1-5][a1122h-1a_1-5][a2112h-1b_1-5][Aad21122h-2a_2-6_5*NCC/3=O][a1221m-1a_1-5]/1-2-3-4-2-5-6-4-7/a4-b1_a6-i1_b4-c1_c3-d1_c6-h1_d2-e1_e4-f1_g2-f3|f6
G44618FI	1694.6	Hex(4)HexNAc(3)NeuAc(1)Fuc(1)	WURCS=2.0/7,9,8/[a2122h-1x_1-5_2*NCC/3=O][a2122h-1b_1-5_2*NCC/3=O][a1122h-1b_1-5][a1122h-1a_1-5][a2112h-1b_1-5][Aad21122h-2a_2-6_5*NCC/3=O][a1221m-1a_1-5]/1-2-3-4-4-2-5-6-7/a4-b1_a6-i1_b4-c1_c3-d1_c6-e1_e2-f1_f3-g1_g3-h2
G53923UR	1694.6	Hex(4)HexNAc(3)NeuAc(1)Fuc(1)	WURCS=2.0/7,9,8/[a2122h-1x_1-5_2*NCC/3=O][a2122h-1b_1-5_2*NCC/3=O][a1122h-1b_1-5][a1122h-1a_1-5][a2112h-1b_1-5][Aad21122h-2a_2-6_5*NCC/3=O][a1221m-1a_1-5]/1-2-3-4-4-2-5-6-7/a4-b1_a6-i1_b4-c1_c3-d1_c6-e1_e2-f1_f4-g1_g3-h2
G95984JN	1694.6	Hex(4)HexNAc(3)NeuAc(1)Fuc(1)	WURCS=2.0/7,9,8/[a2122h-1x_1-5_2*NCC/3=O][a2122h-1b_1-5_2*NCC/3=O][a1122h-1b_1-5][a1122h-1a_1-5][a2112h-1b_1-5][Aad21122h-2a_2-6_5*NCC/3=O][a1221m-1a_1-5]/1-2-3-4-4-2-5-6-7/a4-b1_a6-i1_b4-c1_c3-d1_c6-e1_e2-f1_f4-g1_g6-h2
G56163DR	1694.6	Hex(4)HexNAc(3)NeuAc(1)Fuc(1)	WURCS=2.0/7,9,8/[a2122h-1x_1-5_2*NCC/3=O][a2122h-1b_1-5_2*NCC/3=O][a1122h-1b_1-5][a1122h-1a_1-5][a2112h-1b_1-5][Aad21122h-2a_2-6_5*NCC/3=O][a1221m-1a_1-5]/1-2-3-4-4-2-5-6-7/a4-b1_a6-i1_b4-c1_c3-d1_c6-e1_e6-f1_f3-g1_g3-h2
G54811KN	1694.6	Hex(4)HexNAc(3)NeuAc(1)Fuc(1)	WURCS=2.0/7,9,8/[a2122h-1x_1-5_2*NCC/3=O][a2122h-1b_1-5_2*NCC/3=O][a1122h-1b_1-5][a1122h-1a_1-5][a2112h-1x_1-5][Aad21122h-2x_2-6_5*NCC/3=O][a1221m-1a_1-5]/1-2-3-4-1-5-6-4-7/a4-b1_a6-i1_b4-c1_c3-d1_c6-h1_d?-e1_e?-f1_f?-g2
G67719WQ	1694.6	Hex(4)HexNAc(3)NeuAc(1)Fuc(1)	WURCS=2.0/7,9,8/[u2122h_2*NCC/3=O][a2122h-1b_1-5_2*NCC/3=O][a1122h-1b_1-5][a1122h-1a_1-5][a2112h-1b_1-5][Aad21122h-2a_2-6_5*NCC/3=O][a1221m-1a_1-5]/1-2-3-4-2-5-6-4-7/a4-b1_a6-i1_b4-c1_c3-d1_c6-h1_d2-e1_e4-f1_f3-g2
G05619KO	1694.6	Hex(4)HexNAc(3)NeuAc(1)Fuc(1)	WURCS=2.0/7,9,8/[u2122h_2*NCC/3=O][a2122h-1b_1-5_2*NCC/3=O][a1122h-1b_1-5][a1122h-1a_1-5][a2112h-1b_1-5][Aad21122h-2a_2-6_5*NCC/3=O][a1221m-1a_1-5]/1-2-3-4-2-5-6-4-7/a4-b1_a6-i1_b4-c1_c3-d1_c6-h1_d2-e1_e4-f1_f6-g2
G38883ZX	1694.6	Hex(4)HexNAc(3)NeuAc(1)Fuc(1)	WURCS=2.0/7,9,8/[u2122h_2*NCC/3=O][a2122h-1b_1-5_2*NCC/3=O][a1122h-1b_1-5][a1122h-1a_1-5][a2112h-1b_1-5][Aad21122h-2a_2-6_5*NCC/3=O][a1221m-1a_1-5]/1-2-3-4-2-5-6-4-7/a4-b1_a6-i1_b4-c1_d2-e1_e4-f1_d1-c3|c6_g2-f3|f6_h1-c3|c6
G09839ES	1694.6	Hex(4)HexNAc(3)NeuAc(1)Fuc(1)	WURCS=2.0/7,9,8/[u2122h_2*NCC/3=O][a2122h-1b_1-5_2*NCC/3=O][a1122h-1b_1-5][a1122h-1a_1-5][a2112h-1b_1-5][Aad21122h-2a_2-6_5*NCC/3=O][a1221m-1a_1-5]/1-2-3-4-2-5-6-4-7/a4-b1_a6-i1_b4-c1_d2-e1_e4-f1_f3-g2_d1-c3|c6_h1-c3|c6
G12531EE	1694.6	Hex(4)HexNAc(3)NeuAc(1)Fuc(1)	WURCS=2.0/7,9,8/[u2122h_2*NCC/3=O][a2122h-1b_1-5_2*NCC/3=O][a1122h-1b_1-5][a1122h-1a_1-5][a2112h-1b_1-5][Aad21122h-2a_2-6_5*NCC/3=O][a1221m-1a_1-5]/1-2-3-4-4-2-5-6-7/a4-b1_a6-i1_b4-c1_c3-d1_c6-e1_e2-f1_f4-g1_g3-h2
G74012OU	1695.62	Hex(4)HexNAc(3)Fuc(3)	WURCS=2.0/5,10,9/[a2122h-1b_1-5_2*NCC/3=O][a1122h-1b_1-5][a1122h-1a_1-5][a1221m-1a_1-5][a2112h-1b_1-5]/1-1-2-3-1-4-5-4-3-4/a4-b1_a6-j1_b4-c1_c3-d1_c6-i1_d2-e1_e3-f1_e4-g1_g2-h1
G80583XN	1695.62	Hex(4)HexNAc(3)Fuc(3)	WURCS=2.0/6,10,9/[a2122h-1x_1-5_2*NCC/3=O][a2122h-1b_1-5_2*NCC/3=O][a1122h-1b_1-5][a1122h-1a_1-5][a1221m-1a_1-5][a2112h-1b_1-5]/1-2-3-4-2-5-6-5-4-5/a4-b1_a6-j1_b4-c1_c3-d1_c6-i1_d2-e1_e3-f1_e4-g1_g2-h1
G20212GT	1702.58	Hex(8)HexNAc(2)	WURCS=2.0/3,10,9/[a2122h-1b_1-5_2*NCC/3=O][a1122h-1b_1-5][a1122h-1a_1-5]/1-1-2-3-2-3-3-3-3-3/a4-b1_b4-c1_c3-d1_c6-f1_d2-e1_f3-g1_f6-i1_g2-h1_i2-j1
G67381VP	1702.58	Hex(8)HexNAc(2)	WURCS=2.0/3,10,9/[a2122h-1b_1-5_2*NCC/3=O][a1122h-1b_1-5][a1122h-1a_1-5]/1-1-2-3-3-3-3-3-3-3/a4-b1_b4-c1_c3-d1_c6-e1_e3-f1_e6-g1_h1-a2|b2|c2|d2|e2|f2|g2}_i1-a2|b2|c2|d2|e2|f2|g2}_j1-a2|b2|c2|d2|e2|f2|g2}
G39111QK	1702.58	Hex(8)HexNAc(2)	WURCS=2.0/3,10,9/[a2122h-1b_1-5_2*NCC/3=O][a1122h-1b_1-5][a1122h-1a_1-5]/1-1-2-3-3-3-3-3-3-3/a4-b1_b4-c1_c3-d1_c6-e1_e3-f1_e6-j1_f2-g1_g2-h1_h2-i1
G05140WY	1702.58	Hex(8)HexNAc(2)	WURCS=2.0/3,10,9/[a2122h-1b_1-5_2*NCC/3=O][a1122h-1b_1-5][a1122h-1a_1-5]/1-1-2-3-3-3-3-3-3-3/a4-b1_b4-c1_c3-d1_c6-f1_d2-e1_f3-g1_f6-h1_h2-i1_j1-a2|b2|c2|d2|e2|f2|g2|h2|i2}
G93993PD	1702.58	Hex(8)HexNAc(2)	WURCS=2.0/3,10,9/[a2122h-1b_1-5_2*NCC/3=O][a1122h-1b_1-5][a1122h-1a_1-5]/1-1-2-3-3-3-3-3-3-3/a4-b1_b4-c1_c3-d1_c6-f1_d2-e1_f3-g1_f6-h1_i1-a2|b2|c2|d2|e2|f2|g2|h2}_j1-a2|b2|c2|d2|e2|f2|g2|h2}
G66723VB	1702.58	Hex(8)HexNAc(2)	WURCS=2.0/3,10,9/[a2122h-1b_1-5_2*NCC/3=O][a1122h-1b_1-5][a1122h-1a_1-5]/1-1-2-3-3-3-3-3-3-3/a4-b1_b4-c1_c3-d1_c6-f1_d2-e1_f3-g1_f6-h1_i1-e2|g2|h2}_j1-e2|g2|h2}
G89864BN	1702.58	Hex(8)HexNAc(2)	WURCS=2.0/3,10,9/[a2122h-1b_1-5_2*NCC/3=O][a1122h-1b_1-5][a1122h-1a_1-5]/1-1-2-3-3-3-3-3-3-3/a4-b1_b4-c1_c3-d1_c6-f1_d2-e1_f3-g1_f6-i1_g2-h1_i2-j1
G12866IA	1702.58	Hex(8)HexNAc(2)	WURCS=2.0/3,10,9/[a2122h-1b_1-5_2*NCC/3=O][a1122h-1b_1-5][a1122h-1a_1-5]/1-1-2-3-3-3-3-3-3-3/a4-b1_b4-c1_c3-d1_c6-f1_d2-e1_g2-h1_j1-a2|b2|c2|d2|e2|f2|g2|h2|i2}_f?-g1_f?-i1
G32190EA	1702.58	Hex(8)HexNAc(2)	WURCS=2.0/3,10,9/[a2122h-1b_1-5_2*NCC/3=O][a1122h-1b_1-5][a1122h-1a_1-5]/1-1-2-3-3-3-3-3-3-3/a4-b1_b4-c1_c3-d1_c6-g1_d2-e1_d6-f1_g3-h1_g6-i1_i2-j1
G11189WY	1702.58	Hex(8)HexNAc(2)	WURCS=2.0/3,10,9/[a2122h-1b_1-5_2*NCC/3=O][a1122h-1b_1-5][a1122h-1a_1-5]/1-1-2-3-3-3-3-3-3-3/a4-b1_b4-c1_c3-d1_c6-g1_d2-e1_e2-f1_g2-h1_g6-i1_i6-j1
G40702WU	1702.58	Hex(8)HexNAc(2)	WURCS=2.0/3,10,9/[a2122h-1b_1-5_2*NCC/3=O][a1122h-1b_1-5][a1122h-1a_1-5]/1-1-2-3-3-3-3-3-3-3/a4-b1_b4-c1_c3-d1_c6-g1_d2-e1_e2-f1_g3-h1_g6-i1_i2-j1
G14548ZL	1702.58	Hex(8)HexNAc(2)	WURCS=2.0/3,10,9/[a2122h-1b_1-5_2*NCC/3=O][a1122h-1b_1-5][a1122h-1a_1-5]/1-1-2-3-3-3-3-3-3-3/a4-b1_b4-c1_c3-d1_c6-g1_d2-e1_e2-f1_g3-h1_g6-i1_j1-a2|b2|c2|d2|e2|f2|g2|h2|i2}
G91704UR	1702.58	Hex(8)HexNAc(2)	WURCS=2.0/3,10,9/[a2122h-1b_1-5_2*NCC/3=O][a1122h-1b_1-5][a1122h-1a_1-5]/1-1-2-3-3-3-3-3-3-3/a4-b1_b4-c1_c3-d1_c6-g1_d2-e1_e2-f1_g3-h1_g6-j1_h2-i1
G92974UU	1702.58	Hex(8)HexNAc(2)	WURCS=2.0/3,10,9/[a2122h-1b_1-5_2*NCC/3=O][a1122h-1b_1-5][a1122h-1a_1-5]/1-1-2-3-3-3-3-3-3-3/a4-b1_b4-c1_c3-d1_c6-g1_d2-e1_e2-f1_h2-i1_g?-h1_g?-j1
G04792UK	1702.58	Hex(8)HexNAc(2)	WURCS=2.0/3,10,9/[a2122h-1b_1-5_2*NCC/3=O][a1122h-1b_1-5][a1122h-1a_1-5]/1-1-2-3-3-3-3-3-3-3/a4-b1_b4-c1_c3-d1_c6-g1_d4-e1_e4-f1_g3-h1_g6-i1_i4-j1
G80756MK	1702.58	Hex(8)HexNAc(2)	WURCS=2.0/3,10,9/[a2122h-1b_1-5_2*NCC/3=O][a1122h-1b_1-5][a1122h-1a_1-5]/1-1-2-3-3-3-3-3-3-3/a4-b1_b4-c1_c3-d1_c6-h1_d2-e1_d6-f1_f2-g1_h3-i1_h6-j1
G30762QR	1702.58	Hex(8)HexNAc(2)	WURCS=2.0/3,10,9/[a2122h-1b_1-5_2*NCC/3=O][a1122h-1b_1-5][a1122h-1a_1-5]/1-1-2-3-3-3-3-3-3-3/a4-b1_b4-c1_c3-d1_c6-h1_d3-e1_d6-f1_f2-g1_h2-i1_i2-j1
G30969JI	1702.58	Hex(8)HexNAc(2)	WURCS=2.0/3,10,9/[a2122h-1b_1-5_2*NCC/3=O][a1122h-1b_1-5][a1122h-1a_1-5]/1-1-2-3-3-3-3-3-3-3/a4-b1_b4-c1_c3-d1_c6-j1_d2-e1_d6-h1_e2-f1_f3-g1_h2-i1
G85121LW	1702.58	Hex(8)HexNAc(2)	WURCS=2.0/3,10,9/[a2122h-1b_1-5_2*NCC/3=O][a1122h-1b_1-5][a1122h-1a_1-5]/1-1-2-3-3-3-3-3-3-3/a4-b1_b4-c1_c?-d1_c?-g1_d?-e1_d?-f1_g?-h1_i1-a?|b?|c?|d?|e?|f?|g?|h?}_j1-a?|b?|c?|d?|e?|f?|g?|h?}
G76014WR	1702.58	Hex(8)HexNAc(2)	WURCS=2.0/3,10,9/[a2122h-1b_1-5_2*NCC/3=O][a1122h-1b_1-5][a1122h-1a_1-5]/1-1-2-3-3-3-3-3-3-3/a4-b1_b4-c1_c?-d1_c?-g1_d?-e1_e?-f1_g?-h1_g?-i1_j1-a?|b?|c?|d?|e?|f?|g?|h?|i?}
G63571FM	1702.58	Hex(8)HexNAc(2)	WURCS=2.0/3,10,9/[a2122h-1b_1-5_2*NCC/3=O][a1122h-1b_1-5][a1122h-1a_1-5]/1-1-2-3-3-3-3-3-3-3/a4-b1_b4-c1_c?-d1_c?-i1_d?-e1_d?-g1_e?-f1_g?-h1_i?-j1
G91819LE	1702.58	Hex(8)HexNAc(2)	WURCS=2.0/3,10,9/[a2122h-1b_1-5_2*NCC/3=O][a1122h-1b_1-5][a1122h-1a_1-5]/1-1-2-3-3-3-3-3-3-3/a4-b1_b4-c1_d3-e1_d6-f1_h1-a2|b2|c2|d2|e2|f2|g2}_i1-a2|b2|c2|d2|e2|f2|g2}_j1-a2|b2|c2|d2|e2|f2|g2}_c?-d1_c?-g1
G55811AY	1702.58	Hex(8)HexNAc(2)	WURCS=2.0/3,10,9/[a2122h-1b_1-5_2*NCC/3=O][a1122h-1b_1-5][a1122h-1a_1-5]/1-1-2-3-3-3-3-3-3-3/a4-b1_b4-c1_e2-f1_h2-i1_i2-j1_c?-d1_c?-h1_d?-e1_d?-g1
G55786MG	1702.58	Hex(8)HexNAc(2)	WURCS=2.0/4,10,9/[a2122h-1a_1-5_2*NCC/3=O][a2122h-1b_1-5_2*NCC/3=O][a1122h-1b_1-5][a1122h-1a_1-5]/1-2-3-4-4-4-4-4-4-4/a4-b1_b4-c1_c3-d1_c6-g1_d2-e1_e2-f1_g3-h1_g6-i1_i2-j1
G48148JS	1702.58	Hex(8)HexNAc(2)	WURCS=2.0/4,10,9/[a2122h-1a_1-5_2*NCC/3=O][a2122h-1b_1-5_2*NCC/3=O][a1122h-1b_1-5][a1122h-1a_1-5]/1-2-3-4-4-4-4-4-4-4/a4-b1_b4-c1_c3-d1_c6-g1_d2-e1_e2-f1_g3-h1_g6-j1_h2-i1
G64020XR	1702.58	Hex(8)HexNAc(2)	WURCS=2.0/4,10,9/[a2122h-1b_1-5_2*NCC/3=O][a1122h-1b_1-5][a1122h-1a_1-5][a1121h-1a_1-5]/1-1-2-3-4-3-3-3-3-3/a4-b1_b4-c1_c3-d1_c6-f1_d2-e1_f3-g1_f6-i1_g2-h1_i2-j1
G66676MI	1702.58	Hex(8)HexNAc(2)	WURCS=2.0/4,10,9/[a2122h-1b_1-5_2*NCC/3=O][a1122h-1b_1-5][a1122h-1a_1-5][a1122h-1x_1-5]/1-1-2-3-3-3-3-3-4-4/a4-b1_b4-c1_c3-d1_c6-f1_d2-e1_f3-g1_f6-h1_i1-a?|b?|c?|d?|e?|f?|g?|h?}_j1-a?|b?|c?|d?|e?|f?|g?|h?}
G75839LJ	1702.58	Hex(8)HexNAc(2)	WURCS=2.0/4,10,9/[a2122h-1b_1-5_2*NCC/3=O][a1122h-1b_1-5][a1122h-1a_1-5][a1122h-1x_1-5]/1-1-2-3-3-3-3-3-4-4/a4-b1_b4-c1_d3-e1_d6-f1_g2-h1_d1-c3|c6_g1-c3|c6_i1-a?|b?|c?|d?|e?|f?|g?|h?}_j1-a?|b?|c?|d?|e?|f?|g?|h?}
G20881QF	1702.58	Hex(8)HexNAc(2)	WURCS=2.0/4,10,9/[a2122h-1b_1-5_2*NCC/3=O][a1122h-1b_1-5][a1122h-1a_1-5][a1122h-1x_1-5]/1-1-2-3-3-3-3-4-3-4/a4-b1_b4-c1_c3-d1_c6-f1_d2-e1_f3-g1_f6-i1_g?-h1_i?-j1
G10601XM	1702.58	Hex(8)HexNAc(2)	WURCS=2.0/4,10,9/[a2122h-1b_1-5_2*NCC/3=O][a1122h-1b_1-5][a1122h-1a_1-5][a1122h-1x_1-5]/1-1-2-3-3-4-4-4-4-4/a4-b1_b4-c1_c3-d1_c6-e1_f1-a?|b?|c?|d?|e?}_g1-a?|b?|c?|d?|e?}_h1-a?|b?|c?|d?|e?}_i1-a?|b?|c?|d?|e?}_j1-a?|b?|c?|d?|e?}
G26335RK	1702.58	Hex(8)HexNAc(2)	WURCS=2.0/4,10,9/[a2122h-1b_1-5_2*NCC/3=O][a1122h-1b_1-5][a1122h-1a_1-5][a1122h-1x_1-5]/1-1-2-3-3-4-4-4-4-4/a4-b1_b4-c1_c3-d1_c6-e1_f?-a?|b?|c?|d?|e?}_g?-a?|b?|c?|d?|e?}_h?-a?|b?|c?|d?|e?}_i?-a?|b?|c?|d?|e?}_j?-a?|b?|c?|d?|e?}
G88433PA	1702.58	Hex(8)HexNAc(2)	WURCS=2.0/4,10,9/[a2122h-1b_1-5_2*NCC/3=O][a1122h-1b_1-5][a1122h-1a_1-5][a1122h-1x_1-5]/1-1-2-3-4-4-3-3-3-3/a4-b1_b4-c1_h1-a2|b2|c2|d2|e2|f2|g2}_i1-a2|b2|c2|d2|e2|f2|g2}_j1-a2|b2|c2|d2|e2|f2|g2}_c?-d1_c?-g1_d?-e1_d?-f1
G05312EE	1702.58	Hex(8)HexNAc(2)	WURCS=2.0/4,10,9/[a2122h-1b_1-5_2*NCC/3=O][a1122h-1b_1-5][a1122h-1a_1-5][a1122h-1x_1-5]/1-1-2-3-4-4-3-4-4-4/a4-b1_b4-c1_d1-c3|c6_g1-c3|c6_d?-e1_d?-f1_g?-h1_i1-a?|b?|c?|d?|e?|f?|g?|h?}_j1-a?|b?|c?|d?|e?|f?|g?|h?}
G56876DF	1702.58	Hex(8)HexNAc(2)	WURCS=2.0/4,10,9/[a2122h-1b_1-5_2*NCC/3=O][a1122h-1b_1-5][a1122h-1a_1-5][a1122h-1x_1-5]/1-1-2-3-4-4-4-3-4-4/a4-b1_b4-c1_d1-c3|c6_h1-c3|c6_d?-e1_d?-g1_e?-f1_h?-i1_i?-j1
G98940JV	1702.58	Hex(8)HexNAc(2)	WURCS=2.0/4,10,9/[a2122h-1b_1-5_2*NCC/3=O][a1122h-1b_1-5][a1122h-1a_1-5][a1122h-1x_1-5]/1-1-2-3-4-4-4-4-3-4/a4-b1_b4-c1_d1-c3|c6_i1-c3|c6_d?-e1_d?-g1_e?-f1_g?-h1_i?-j1
G33264BF	1702.58	Hex(8)HexNAc(2)	WURCS=2.0/4,10,9/[a2122h-1b_1-5_2*NCC/3=O][a1122h-1b_1-5][a1122h-1a_1-5][a2112h-1a_1-4]/1-1-2-3-3-3-3-3-4-3/a4-b1_b4-c1_c3-d1_c6-g1_d2-e1_e2-f1_g3-h1_g6-j1_h2-i1
G43072YM	1702.58	Hex(8)HexNAc(2)	WURCS=2.0/4,10,9/[a2122h-1b_1-5_2*NCC/3=O][a1122h-1b_1-5][a1122h-1a_1-5][a2112h-1b_1-4]/1-1-2-3-3-3-3-4-3-3/a4-b1_b4-c1_c3-d1_c6-g1_d2-e1_e2-f1_g2-h1_g3-i1_g6-j1
G41827IE	1702.58	Hex(8)HexNAc(2)	WURCS=2.0/4,10,9/[a2122h-1b_1-5_2*NCC/3=O][a1122h-1b_1-5][a1122h-1a_1-5][a2112h-1b_1-4]/1-1-2-3-3-3-4-3-3-3/a4-b1_b4-c1_c3-d1_c6-f1_d2-e1_f2-g1_f3-h1_f6-i1_i2-j1
G93054SS	1702.58	Hex(8)HexNAc(2)	WURCS=2.0/4,10,9/[a2122h-1b_1-5_2*NCC/3=O][a1122h-1b_1-5][a1122h-1a_1-5][a2112h-1x_1-5]/1-1-2-3-3-3-3-3-3-4/a4-b1_b4-c1_c3-d1_c6-f1_d2-e1_f3-g1_f6-h1_h2-i1_i?-j1
G13897ZB	1702.58	Hex(8)HexNAc(2)	WURCS=2.0/4,10,9/[a2122h-1b_1-5_2*NCC/3=O][a1122h-1b_1-5][a1122h-1a_1-5][a2112h-1x_1-5]/1-1-2-3-3-3-3-3-4-3/a4-b1_b4-c1_c3-d1_c6-f1_d2-e1_f3-g1_f6-j1_g2-h1_h?-i1
G74735AT	1702.58	Hex(8)HexNAc(2)	WURCS=2.0/4,10,9/[a2122h-1b_1-5_2*NCC/3=O][a1122h-1b_1-5][a1122h-1a_1-5][a2112h-1x_1-5]/1-1-2-3-3-3-4-3-3-3/a4-b1_b4-c1_c3-d1_c6-h1_d2-e1_e2-f1_h3-i1_h6-j1_f?-g1
G32149KV	1702.58	Hex(8)HexNAc(2)	WURCS=2.0/4,10,9/[a2122h-1b_1-5_2*NCC/3=O][a1122h-1b_1-5][a1122h-1a_1-5][a2122h-1a_1-5]/1-1-2-3-3-3-4-3-3-3/a4-b1_b4-c1_c3-d1_c6-h1_d2-e1_e2-f1_f3-g1_h3-i1_h6-j1
G24791UN	1702.58	Hex(8)HexNAc(2)	WURCS=2.0/4,10,9/[a2122h-1b_1-5_2*NCC/3=O][a1122h-1b_1-5][a1122h-1a_1-5][a2122h-1a_1-5]/1-1-2-3-3-3-4-3-3-3/a4-b1_b4-c1_c3-d1_c6-h1_d2-e1_e2-f1_f3-g1_h3-i1_i2-j1
G60646UB	1702.58	Hex(8)HexNAc(2)	WURCS=2.0/4,10,9/[a2122h-1b_1-5_2*NCC/3=O][a1122h-1b_1-5][a1122h-1a_1-5][a2122h-1a_1-5]/1-1-2-3-3-3-4-3-3-3/a4-b1_b4-c1_c3-d1_c6-h1_d2-e1_e2-f1_f3-g1_h6-i1_i2-j1
G63142AA	1702.58	Hex(8)HexNAc(2)	WURCS=2.0/4,10,9/[a2122h-1b_1-5_2*NCC/3=O][a1122h-1b_1-5][a1122h-1a_1-5][a2122h-1a_1-5]/1-1-2-3-3-3-4-3-3-3/a4-b1_b4-c1_c3-d1_c6-j1_d2-e1_d6-h1_e2-f1_f3-g1_h2-i1
G41824PC	1702.58	Hex(8)HexNAc(2)	WURCS=2.0/4,10,9/[a2122h-1b_1-5_2*NCC/3=O][a1122h-1b_1-5][a1122h-1a_1-5][a2122h-1a_1-5]/1-1-2-3-3-3-4-4-4-3/a4-b1_b4-c1_c3-d1_c6-j1_d2-e1_e2-f1_f3-g1_g3-h1_h2-i1
G73994XG	1702.58	Hex(8)HexNAc(2)	WURCS=2.0/4,10,9/[a2122h-1b_1-5_2*NCC/3=O][a1122h-1b_1-5][a1122h-1a_1-5][a2122h-1a_1-5]/1-1-2-3-3-4-4-4-4-3/a4-b1_b4-c1_c3-d1_c6-j1_d2-e1_e2-f1_f3-g1_g3-h1_h2-i1
G07626WD	1702.58	Hex(8)HexNAc(2)	WURCS=2.0/4,10,9/[a2122h-1b_1-5_2*NCC/3=O][a1122h-1b_1-5][a1122h-1a_1-5][a2122h-1a_1-5]/1-1-2-3-4-4-4-3-3-3/a4-b1_b4-c1_c3-d1_c6-h1_d3-e1_e3-f1_f2-g1_h3-i1_h6-j1
G54067ZR	1702.58	Hex(8)HexNAc(2)	WURCS=2.0/4,10,9/[a2122h-1b_1-5_2*NCC/3=O][a1122h-1b_1-5][a1122h-1a_1-5][a2122h-1b_1-5]/1-1-2-3-4-3-3-4-3-4/a4-b1_b4-c1_c3-d1_c6-f1_d4-e1_f3-g1_f6-i1_g4-h1_i4-j1
G74933IS	1702.58	Hex(8)HexNAc(2)	WURCS=2.0/4,10,9/[a2122h-1b_1-5_2*NCC/3=O][a1122h-1b_1-5][a1122h-1a_1-5][a2122h-1x_1-5]/1-1-2-3-3-3-4-3-3-3/a4-b1_b4-c1_c3-d1_c6-h1_d2-e1_e2-f1_f3-g1_h3-i1_h6-j1
G29729BX	1702.58	Hex(8)HexNAc(2)	WURCS=2.0/4,10,9/[a2122h-1b_1-5_2*NCC/3=O][a1122h-1b_1-5][a1122h-1a_1-5][a2122h-1x_1-5]/1-1-2-3-3-3-4-4-4-3/a4-b1_b4-c1_c3-d1_c6-j1_d2-e1_e2-f1_f3-g1_g3-h1_h2-i1
G34295PW	1702.58	Hex(8)HexNAc(2)	WURCS=2.0/4,10,9/[a2122h-1b_1-5_2*NCC/3=O][a1122h-1b_1-5][a1122h-1a_1-5][a4334h-1a_1-4]/1-1-2-3-3-3-3-3-4-3/a4-b1_b4-c1_c3-d1_c6-g1_d2-e1_e2-f1_g3-h1_g6-j1_h2-i1
G99502KX	1702.58	Hex(8)HexNAc(2)	WURCS=2.0/4,10,9/[a2122h-1b_1-5_2*NCC/3=O][a1122h-1b_1-5][a1122h-1a_1-5][a4334h-1b_1-4]/1-1-2-3-3-3-3-4-3-3/a4-b1_b4-c1_c3-d1_c6-g1_d2-e1_e2-f1_g2-h1_g3-i1_g6-j1
G36230AV	1702.58	Hex(8)HexNAc(2)	WURCS=2.0/4,10,9/[a2122h-1b_1-5_2*NCC/3=O][a1122h-1b_1-5][a1122h-1a_1-5][a4334h-1b_1-4]/1-1-2-3-3-3-4-3-3-3/a4-b1_b4-c1_c3-d1_c6-f1_d2-e1_f2-g1_f3-h1_f6-i1_i2-j1
G31033KO	1702.58	Hex(8)HexNAc(2)	WURCS=2.0/4,10,9/[a2122h-1b_1-5_2*NCC/3=O][a1122h-1b_1-5][a1122h-1a_1-5][a4344h-1a_1-?]/1-1-2-3-3-3-4-3-3-3/a4-b1_b4-c1_c3-d1_c6-h1_d2-e1_e2-f1_f3-g1_h3-i1_h6-j1
G59100TO	1702.58	Hex(8)HexNAc(2)	WURCS=2.0/4,10,9/[a2122h-1b_1-5_2*NCC/3=O][a1122h-1b_1-5][a1122h-1a_1-5][a4344h-1a_1-?]/1-1-2-3-3-3-4-3-3-3/a4-b1_b4-c1_c3-d1_c6-j1_d2-e1_d6-h1_e2-f1_f3-g1_h2-i1
G40442UK	1702.58	Hex(8)HexNAc(2)	WURCS=2.0/4,10,9/[a2122h-1b_1-5_2*NCC/3=O][a1122h-1b_1-5][a1122h-1a_1-5][a4344h-1a_1-?]/1-1-2-3-3-3-4-4-4-3/a4-b1_b4-c1_c3-d1_c6-j1_d2-e1_e2-f1_f3-g1_g3-h1_h2-i1
G29780RE	1702.58	Hex(8)HexNAc(2)	WURCS=2.0/4,10,9/[a2122h-1b_1-5_2*NCC/3=O][a1122h-1b_1-5][a1122h-1a_1-5][a4344h-1x_1-?]/1-1-2-3-3-3-4-3-3-3/a4-b1_b4-c1_c3-d1_c6-h1_d2-e1_e2-f1_f3-g1_h3-i1_h6-j1
G74541EU	1702.58	Hex(8)HexNAc(2)	WURCS=2.0/4,10,9/[a2122h-1x_1-5_2*NCC/3=O][a2122h-1b_1-5_2*NCC/3=O][a1122h-1b_1-5][a1122h-1a_1-5]/1-2-3-4-4-4-4-4-4-4/a4-b1_b4-c1_c3-d1_c6-e1_e3-f1_e6-g1_g2-h1_h2-i1_i2-j1
G32447FC	1702.58	Hex(8)HexNAc(2)	WURCS=2.0/4,10,9/[a2122h-1x_1-5_2*NCC/3=O][a2122h-1b_1-5_2*NCC/3=O][a1122h-1b_1-5][a1122h-1a_1-5]/1-2-3-4-4-4-4-4-4-4/a4-b1_b4-c1_c3-d1_c6-e1_e3-f1_e6-g1_h1-a2|b2|c2|d2|e2|f2|g2}_i1-a2|b2|c2|d2|e2|f2|g2}_j1-a2|b2|c2|d2|e2|f2|g2}
G22477EB	1702.58	Hex(8)HexNAc(2)	WURCS=2.0/4,10,9/[a2122h-1x_1-5_2*NCC/3=O][a2122h-1b_1-5_2*NCC/3=O][a1122h-1b_1-5][a1122h-1a_1-5]/1-2-3-4-4-4-4-4-4-4/a4-b1_b4-c1_c3-d1_c6-e1_e3-f1_e6-j1_f2-g1_g2-h1_h2-i1
G42772CJ	1702.58	Hex(8)HexNAc(2)	WURCS=2.0/4,10,9/[a2122h-1x_1-5_2*NCC/3=O][a2122h-1b_1-5_2*NCC/3=O][a1122h-1b_1-5][a1122h-1a_1-5]/1-2-3-4-4-4-4-4-4-4/a4-b1_b4-c1_c3-d1_c6-f1_d2-e1_f3-g1_f6-h1_h2-i1_j1-a2|b2|c2|d2|e2|f2|g2|h2|i2}
G75841HO	1702.58	Hex(8)HexNAc(2)	WURCS=2.0/4,10,9/[a2122h-1x_1-5_2*NCC/3=O][a2122h-1b_1-5_2*NCC/3=O][a1122h-1b_1-5][a1122h-1a_1-5]/1-2-3-4-4-4-4-4-4-4/a4-b1_b4-c1_c3-d1_c6-f1_d2-e1_f3-g1_f6-h1_i1-a2|b2|c2|d2|e2|f2|g2|h2}_j1-a2|b2|c2|d2|e2|f2|g2|h2}
G59513YA	1702.58	Hex(8)HexNAc(2)	WURCS=2.0/4,10,9/[a2122h-1x_1-5_2*NCC/3=O][a2122h-1b_1-5_2*NCC/3=O][a1122h-1b_1-5][a1122h-1a_1-5]/1-2-3-4-4-4-4-4-4-4/a4-b1_b4-c1_c3-d1_c6-f1_d2-e1_f3-g1_f6-i1_g2-h1_i2-j1
G22508JZ	1702.58	Hex(8)HexNAc(2)	WURCS=2.0/4,10,9/[a2122h-1x_1-5_2*NCC/3=O][a2122h-1b_1-5_2*NCC/3=O][a1122h-1b_1-5][a1122h-1a_1-5]/1-2-3-4-4-4-4-4-4-4/a4-b1_b4-c1_c3-d1_c6-f1_d2-e1_g2-h1_j1-a2|b2|c2|d2|e2|f2|g2|h2|i2}_f?-g1_f?-i1
G78280YO	1702.58	Hex(8)HexNAc(2)	WURCS=2.0/4,10,9/[a2122h-1x_1-5_2*NCC/3=O][a2122h-1b_1-5_2*NCC/3=O][a1122h-1b_1-5][a1122h-1a_1-5]/1-2-3-4-4-4-4-4-4-4/a4-b1_b4-c1_c3-d1_c6-g1_d2-e1_d6-f1_g3-h1_g6-i1_i2-j1
G66488GE	1702.58	Hex(8)HexNAc(2)	WURCS=2.0/4,10,9/[a2122h-1x_1-5_2*NCC/3=O][a2122h-1b_1-5_2*NCC/3=O][a1122h-1b_1-5][a1122h-1a_1-5]/1-2-3-4-4-4-4-4-4-4/a4-b1_b4-c1_c3-d1_c6-g1_d2-e1_e2-f1_g2-h1_g6-i1_i6-j1
G86385RC	1702.58	Hex(8)HexNAc(2)	WURCS=2.0/4,10,9/[a2122h-1x_1-5_2*NCC/3=O][a2122h-1b_1-5_2*NCC/3=O][a1122h-1b_1-5][a1122h-1a_1-5]/1-2-3-4-4-4-4-4-4-4/a4-b1_b4-c1_c3-d1_c6-g1_d2-e1_e2-f1_g3-h1_g6-i1_i2-j1
G63035DM	1702.58	Hex(8)HexNAc(2)	WURCS=2.0/4,10,9/[a2122h-1x_1-5_2*NCC/3=O][a2122h-1b_1-5_2*NCC/3=O][a1122h-1b_1-5][a1122h-1a_1-5]/1-2-3-4-4-4-4-4-4-4/a4-b1_b4-c1_c3-d1_c6-g1_d2-e1_e2-f1_g3-h1_g6-j1_h2-i1
G17541OC	1702.58	Hex(8)HexNAc(2)	WURCS=2.0/4,10,9/[a2122h-1x_1-5_2*NCC/3=O][a2122h-1b_1-5_2*NCC/3=O][a1122h-1b_1-5][a1122h-1a_1-5]/1-2-3-4-4-4-4-4-4-4/a4-b1_b4-c1_c3-d1_c6-g1_d2-e1_e2-f1_h2-i1_g?-h1_g?-j1
G33249PE	1702.58	Hex(8)HexNAc(2)	WURCS=2.0/4,10,9/[a2122h-1x_1-5_2*NCC/3=O][a2122h-1b_1-5_2*NCC/3=O][a1122h-1b_1-5][a1122h-1a_1-5]/1-2-3-4-4-4-4-4-4-4/a4-b1_b4-c1_c3-d1_c6-g1_d4-e1_e4-f1_g3-h1_g6-i1_i4-j1
G72393PG	1702.58	Hex(8)HexNAc(2)	WURCS=2.0/4,10,9/[a2122h-1x_1-5_2*NCC/3=O][a2122h-1b_1-5_2*NCC/3=O][a1122h-1b_1-5][a1122h-1a_1-5]/1-2-3-4-4-4-4-4-4-4/a4-b1_b4-c1_c3-d1_c6-g1_g3-h1_g6-i1_d?-e1_e?-f1_i?-j1
G42653GO	1702.58	Hex(8)HexNAc(2)	WURCS=2.0/4,10,9/[a2122h-1x_1-5_2*NCC/3=O][a2122h-1b_1-5_2*NCC/3=O][a1122h-1b_1-5][a1122h-1a_1-5]/1-2-3-4-4-4-4-4-4-4/a4-b1_b4-c1_c3-d1_c6-h1_d3-e1_d6-f1_f2-g1_h2-i1_i2-j1
G92320FG	1702.58	Hex(8)HexNAc(2)	WURCS=2.0/4,10,9/[a2122h-1x_1-5_2*NCC/3=O][a2122h-1b_1-5_2*NCC/3=O][a1122h-1b_1-5][a1122h-1a_1-5]/1-2-3-4-4-4-4-4-4-4/a4-b1_b4-c1_c3-d1_c6-j1_d2-e1_d6-h1_e2-f1_f3-g1_h2-i1
G52894LG	1702.58	Hex(8)HexNAc(2)	WURCS=2.0/4,10,9/[a2122h-1x_1-5_2*NCC/3=O][a2122h-1b_1-5_2*NCC/3=O][a1122h-1b_1-5][a1122h-1a_1-5]/1-2-3-4-4-4-4-4-4-4/a4-b1_b4-c1_c?-d1_c?-g1_d?-e1_e?-f1_g?-h1_g?-i1_j1-a?|b?|c?|d?|e?|f?|g?|h?|i?}
G63428PQ	1702.58	Hex(8)HexNAc(2)	WURCS=2.0/4,10,9/[a2122h-1x_1-5_2*NCC/3=O][a2122h-1b_1-5_2*NCC/3=O][a1122h-1b_1-5][a1122h-1a_1-5]/1-2-3-4-4-4-4-4-4-4/a4-b1_b4-c1_d3-e1_d6-f1_h1-a2|b2|c2|d2|e2|f2|g2}_i1-a2|b2|c2|d2|e2|f2|g2}_j1-a2|b2|c2|d2|e2|f2|g2}_c?-d1_c?-g1
G31429YW	1702.58	Hex(8)HexNAc(2)	WURCS=2.0/4,10,9/[u2122h_2*NCC/3=O][a2122h-1b_1-5_2*NCC/3=O][a1122h-1b_1-5][a1122h-1a_1-5]/1-2-3-4-4-4-4-4-4-4/a4-b1_b4-c1_c3-d1_c6-f1_d2-e1_f3-g1_f6-i1_g2-h1_i2-j1
G16999DQ	1702.58	Hex(8)HexNAc(2)	WURCS=2.0/4,10,9/[u2122h_2*NCC/3=O][a2122h-1b_1-5_2*NCC/3=O][a1122h-1b_1-5][a1122h-1a_1-5]/1-2-3-4-4-4-4-4-4-4/a4-b1_b4-c1_c3-d1_c6-g1_d2-e1_e2-f1_g2-h1_g6-i1_i6-j1
G48369JO	1702.58	Hex(8)HexNAc(2)	WURCS=2.0/4,10,9/[u2122h_2*NCC/3=O][a2122h-1b_1-5_2*NCC/3=O][a1122h-1b_1-5][a1122h-1a_1-5]/1-2-3-4-4-4-4-4-4-4/a4-b1_b4-c1_c3-d1_c6-g1_d2-e1_e2-f1_g3-h1_g6-i1_i2-j1
G42674LI	1702.58	Hex(8)HexNAc(2)	WURCS=2.0/4,10,9/[u2122h_2*NCC/3=O][a2122h-1b_1-5_2*NCC/3=O][a1122h-1b_1-5][a1122h-1a_1-5]/1-2-3-4-4-4-4-4-4-4/a4-b1_b4-c1_c3-d1_c6-g1_d2-e1_e2-f1_g3-h1_g6-j1_h2-i1
G34314SG	1702.58	Hex(8)HexNAc(2)	WURCS=2.0/4,10,9/[u2122h_2*NCC/3=O][a2122h-1b_1-5_2*NCC/3=O][a1122h-1b_1-5][a1122h-1a_1-5]/1-2-3-4-4-4-4-4-4-4/a4-b1_b4-c1_c3-d1_c6-h1_d3-e1_d6-f1_f2-g1_h2-i1_i2-j1
G05120VZ	1702.58	Hex(8)HexNAc(2)	WURCS=2.0/4,10,9/[u2122h_2*NCC/3=O][a2122h-1b_1-5_2*NCC/3=O][a1122h-1b_1-5][a1122h-1a_1-5]/1-2-3-4-4-4-4-4-4-4/a4-b1_b4-c1_c3-d1_c6-j1_d2-e1_d6-h1_e2-f1_f3-g1_h2-i1
G12098PC	1702.58	Hex(8)HexNAc(2)	WURCS=2.0/4,10,9/[u2122h_2*NCC/3=O][a2122h-1b_1-5_2*NCC/3=O][a1122h-1b_1-5][a1122h-1a_1-5]/1-2-3-4-4-4-4-4-4-4/c3-d1_c6-g1_d2-e1_e2-f1_g3-h1_g6-i1_i2-j1_b1-a3|a4_c1-b3|b4
G19805HY	1702.58	Hex(8)HexNAc(2)	WURCS=2.0/4,10,9/[u2122h_2*NCC/3=O][a2122h-1b_1-5_2*NCC/3=O][a1122h-1b_1-5][a1122h-1a_1-5]/1-2-3-4-4-4-4-4-4-4/c3-d1_c6-g1_d2-e1_e2-f1_g3-h1_g6-j1_h2-i1_b1-a3|a4_c1-b3|b4
G61601ZZ	1702.58	Hex(8)HexNAc(2)	WURCS=2.0/5,10,9/[a2122h-1a_1-5_2*NCC/3=O][a2122h-1b_1-5_2*NCC/3=O][a1122h-1b_1-5][a1122h-1a_1-5][a2122h-1a_1-5]/1-2-3-4-4-4-5-5-5-4/a4-b1_b4-c1_c3-d1_c6-j1_d2-e1_e2-f1_f3-g1_g3-h1_h2-i1
G07682NT	1702.58	Hex(8)HexNAc(2)	WURCS=2.0/5,10,9/[a2122h-1x_1-5_2*NCC/3=O][a2122h-1b_1-5_2*NCC/3=O][a1122h-1b_1-5][a1122h-1a_1-5][a1122h-1x_1-5]/1-2-3-4-4-4-4-4-5-5/a4-b1_b4-c1_c3-d1_c6-f1_d2-e1_f3-g1_f6-h1_i1-a?|b?|c?|d?|e?|f?|g?|h?}_j1-a?|b?|c?|d?|e?|f?|g?|h?}
G27933RJ	1702.58	Hex(8)HexNAc(2)	WURCS=2.0/5,10,9/[a2122h-1x_1-5_2*NCC/3=O][a2122h-1b_1-5_2*NCC/3=O][a1122h-1b_1-5][a1122h-1a_1-5][a1122h-1x_1-5]/1-2-3-4-4-5-5-5-5-5/a4-b1_b4-c1_c3-d1_c6-e1_f?-a?|b?|c?|d?|e?}_g?-a?|b?|c?|d?|e?}_h?-a?|b?|c?|d?|e?}_i?-a?|b?|c?|d?|e?}_j?-a?|b?|c?|d?|e?}
G82403CZ	1702.58	Hex(8)HexNAc(2)	WURCS=2.0/5,10,9/[a2122h-1x_1-5_2*NCC/3=O][a2122h-1b_1-5_2*NCC/3=O][a1122h-1b_1-5][a1122h-1a_1-5][a1122h-1x_1-5]/1-2-3-4-5-5-4-4-4-4/a4-b1_b4-c1_h1-a2|b2|c2|d2|e2|f2|g2}_i1-a2|b2|c2|d2|e2|f2|g2}_j1-a2|b2|c2|d2|e2|f2|g2}_c?-d1_c?-g1_d?-e1_d?-f1
G17490CY	1702.58	Hex(8)HexNAc(2)	WURCS=2.0/5,10,9/[a2122h-1x_1-5_2*NCC/3=O][a2122h-1b_1-5_2*NCC/3=O][a1122h-1b_1-5][a1122h-1a_1-5][a2112h-1a_1-4]/1-2-3-4-4-4-4-4-5-4/a4-b1_b4-c1_c3-d1_c6-g1_d2-e1_e2-f1_g3-h1_g6-j1_h2-i1
G83666RE	1702.58	Hex(8)HexNAc(2)	WURCS=2.0/5,10,9/[a2122h-1x_1-5_2*NCC/3=O][a2122h-1b_1-5_2*NCC/3=O][a1122h-1b_1-5][a1122h-1a_1-5][a2112h-1b_1-4]/1-2-3-4-4-4-4-5-4-4/a4-b1_b4-c1_c3-d1_c6-g1_d2-e1_e2-f1_g2-h1_g3-i1_g6-j1
G41263IO	1702.58	Hex(8)HexNAc(2)	WURCS=2.0/5,10,9/[a2122h-1x_1-5_2*NCC/3=O][a2122h-1b_1-5_2*NCC/3=O][a1122h-1b_1-5][a1122h-1a_1-5][a2112h-1b_1-4]/1-2-3-4-4-4-5-4-4-4/a4-b1_b4-c1_c3-d1_c6-f1_d2-e1_f2-g1_f3-h1_f6-i1_i2-j1
G80528TX	1702.58	Hex(8)HexNAc(2)	WURCS=2.0/5,10,9/[a2122h-1x_1-5_2*NCC/3=O][a2122h-1b_1-5_2*NCC/3=O][a1122h-1b_1-5][a1122h-1a_1-5][a2112h-1x_1-5]/1-2-3-4-4-4-4-4-4-5/a4-b1_b4-c1_c3-d1_c6-f1_d2-e1_f3-g1_f6-h1_h2-i1_i?-j1
G49580JX	1702.58	Hex(8)HexNAc(2)	WURCS=2.0/5,10,9/[a2122h-1x_1-5_2*NCC/3=O][a2122h-1b_1-5_2*NCC/3=O][a1122h-1b_1-5][a1122h-1a_1-5][a2112h-1x_1-5]/1-2-3-4-4-4-4-4-5-4/a4-b1_b4-c1_c3-d1_c6-f1_d2-e1_f3-g1_f6-j1_g2-h1_h?-i1
G58781JH	1702.58	Hex(8)HexNAc(2)	WURCS=2.0/5,10,9/[a2122h-1x_1-5_2*NCC/3=O][a2122h-1b_1-5_2*NCC/3=O][a1122h-1b_1-5][a1122h-1a_1-5][a2112h-1x_1-5]/1-2-3-4-4-4-5-4-4-4/a4-b1_b4-c1_c3-d1_c6-h1_d2-e1_e2-f1_h3-i1_h6-j1_f?-g1
G49440XK	1702.58	Hex(8)HexNAc(2)	WURCS=2.0/5,10,9/[a2122h-1x_1-5_2*NCC/3=O][a2122h-1b_1-5_2*NCC/3=O][a1122h-1b_1-5][a1122h-1a_1-5][a2122h-1a_1-5]/1-2-3-4-4-4-5-4-4-4/a4-b1_b4-c1_c3-d1_c6-h1_d2-e1_e2-f1_f3-g1_h3-i1_h6-j1
G55146FI	1702.58	Hex(8)HexNAc(2)	WURCS=2.0/5,10,9/[a2122h-1x_1-5_2*NCC/3=O][a2122h-1b_1-5_2*NCC/3=O][a1122h-1b_1-5][a1122h-1a_1-5][a2122h-1a_1-5]/1-2-3-4-4-4-5-4-4-4/a4-b1_b4-c1_c3-d1_c6-h1_d2-e1_e2-f1_f3-g1_h3-i1_i2-j1
G08060JF	1702.58	Hex(8)HexNAc(2)	WURCS=2.0/5,10,9/[a2122h-1x_1-5_2*NCC/3=O][a2122h-1b_1-5_2*NCC/3=O][a1122h-1b_1-5][a1122h-1a_1-5][a2122h-1a_1-5]/1-2-3-4-4-4-5-4-4-4/a4-b1_b4-c1_c3-d1_c6-h1_d2-e1_e2-f1_f3-g1_h6-i1_i2-j1
G25280VW	1702.58	Hex(8)HexNAc(2)	WURCS=2.0/5,10,9/[a2122h-1x_1-5_2*NCC/3=O][a2122h-1b_1-5_2*NCC/3=O][a1122h-1b_1-5][a1122h-1a_1-5][a2122h-1a_1-5]/1-2-3-4-4-4-5-4-4-4/a4-b1_b4-c1_c3-d1_c6-j1_d2-e1_d6-h1_e2-f1_f3-g1_h2-i1
G83958MI	1702.58	Hex(8)HexNAc(2)	WURCS=2.0/5,10,9/[a2122h-1x_1-5_2*NCC/3=O][a2122h-1b_1-5_2*NCC/3=O][a1122h-1b_1-5][a1122h-1a_1-5][a2122h-1a_1-5]/1-2-3-4-4-4-5-5-5-4/a4-b1_b4-c1_c3-d1_c6-j1_d2-e1_e2-f1_f3-g1_g3-h1_h2-i1
G81147VU	1702.58	Hex(8)HexNAc(2)	WURCS=2.0/5,10,9/[a2122h-1x_1-5_2*NCC/3=O][a2122h-1b_1-5_2*NCC/3=O][a1122h-1b_1-5][a1122h-1a_1-5][a2122h-1a_1-5]/1-2-3-4-4-5-5-5-5-4/a4-b1_b4-c1_c3-d1_c6-j1_d2-e1_e2-f1_f3-g1_g3-h1_h2-i1
G98906LL	1702.58	Hex(8)HexNAc(2)	WURCS=2.0/5,10,9/[a2122h-1x_1-5_2*NCC/3=O][a2122h-1b_1-5_2*NCC/3=O][a1122h-1b_1-5][a1122h-1a_1-5][a2122h-1x_1-5]/1-2-3-4-4-4-5-4-4-4/a4-b1_b4-c1_c3-d1_c6-h1_d2-e1_e2-f1_f3-g1_h3-i1_h6-j1
G50728CA	1702.58	Hex(8)HexNAc(2)	WURCS=2.0/5,10,9/[a2122h-1x_1-5_2*NCC/3=O][a2122h-1b_1-5_2*NCC/3=O][a1122h-1b_1-5][a1122h-1a_1-5][a2122h-1x_1-5]/1-2-3-4-4-4-5-5-5-4/a4-b1_b4-c1_c3-d1_c6-j1_d2-e1_e2-f1_f3-g1_g3-h1_h2-i1
G01028FJ	1702.58	Hex(8)HexNAc(2)	WURCS=2.0/5,10,9/[u2122h_2*NCC/3=O][a2122h-1b_1-5_2*NCC/3=O][a1122h-1b_1-5][a1122h-1a_1-5][a2112h-1a_1-4]/1-2-3-4-4-4-4-4-5-4/a4-b1_b4-c1_c3-d1_c6-g1_d2-e1_e2-f1_g3-h1_g6-j1_h2-i1
G11376KE	1702.58	Hex(8)HexNAc(2)	WURCS=2.0/5,10,9/[u2122h_2*NCC/3=O][a2122h-1b_1-5_2*NCC/3=O][a1122h-1b_1-5][a1122h-1a_1-5][a2112h-1b_1-4]/1-2-3-4-4-4-4-5-4-4/a4-b1_b4-c1_c3-d1_c6-g1_d2-e1_e2-f1_g2-h1_g3-i1_g6-j1
G71204PH	1702.58	Hex(8)HexNAc(2)	WURCS=2.0/5,10,9/[u2122h_2*NCC/3=O][a2122h-1b_1-5_2*NCC/3=O][a1122h-1b_1-5][a1122h-1a_1-5][a2112h-1b_1-4]/1-2-3-4-4-4-5-4-4-4/a4-b1_b4-c1_c3-d1_c6-f1_d2-e1_f2-g1_f3-h1_f6-i1_i2-j1
G35732LD	1702.58	Hex(8)HexNAc(2)	WURCS=2.0/5,10,9/[u2122h_2*NCC/3=O][a2122h-1b_1-5_2*NCC/3=O][a1122h-1b_1-5][a1122h-1a_1-5][a2122h-1a_1-5]/1-2-3-4-4-4-5-4-4-4/a4-b1_b4-c1_c3-d1_c6-h1_d2-e1_e2-f1_f3-g1_h3-i1_h6-j1
G79370VG	1702.58	Hex(8)HexNAc(2)	WURCS=2.0/5,10,9/[u2122h_2*NCC/3=O][a2122h-1b_1-5_2*NCC/3=O][a1122h-1b_1-5][a1122h-1a_1-5][a2122h-1a_1-5]/1-2-3-4-4-4-5-4-4-4/a4-b1_b4-c1_c3-d1_c6-h1_d2-e1_e2-f1_f3-g1_h3-i1_i2-j1
G21359LU	1702.58	Hex(8)HexNAc(2)	WURCS=2.0/5,10,9/[u2122h_2*NCC/3=O][a2122h-1b_1-5_2*NCC/3=O][a1122h-1b_1-5][a1122h-1a_1-5][a2122h-1a_1-5]/1-2-3-4-4-4-5-4-4-4/a4-b1_b4-c1_c3-d1_c6-h1_d2-e1_e2-f1_f3-g1_h6-i1_i2-j1
G57956SV	1702.58	Hex(8)HexNAc(2)	WURCS=2.0/5,10,9/[u2122h_2*NCC/3=O][a2122h-1b_1-5_2*NCC/3=O][a1122h-1b_1-5][a1122h-1a_1-5][a2122h-1a_1-5]/1-2-3-4-4-4-5-4-4-4/a4-b1_b4-c1_c3-d1_c6-j1_d2-e1_d6-h1_e2-f1_f3-g1_h2-i1
G79754SY	1702.58	Hex(8)HexNAc(2)	WURCS=2.0/5,10,9/[u2122h_2*NCC/3=O][a2122h-1b_1-5_2*NCC/3=O][a1122h-1b_1-5][a1122h-1a_1-5][a2122h-1a_1-5]/1-2-3-4-4-4-5-5-5-4/a4-b1_b4-c1_c3-d1_c6-j1_d2-e1_e2-f1_f3-g1_g3-h1_h2-i1
G45201FL	1702.58	Hex(8)HexNAc(2)	WURCS=2.0/5,10,9/[u2122h_2*NCC/3=O][a2122h-1b_1-5_2*NCC/3=O][a1122h-1b_1-5][a1122h-1a_1-5][a2122h-1b_1-5]/1-2-3-4-4-4-5-4-4-4/a4-b1_b4-c1_c3-d1_c6-h1_d2-e1_e2-f1_f3-g1_h3-i1_h6-j1
G19226BI	1702.58	Hex(8)HexNAc(2)	WURCS=2.0/5,10,9/[u2122h_2*NCC/3=O][a2122h-1b_1-5_2*NCC/3=O][a1122h-1b_1-5][a1122h-1a_1-5][a2122h-1b_1-5]/1-2-3-4-4-4-5-5-5-4/a4-b1_b4-c1_c3-d1_c6-j1_d2-e1_e2-f1_f3-g1_g3-h1_h2-i1
G18360DA	1702.58	Hex(8)HexNAc(2)	WURCS=2.0/5,10,9/[u2122h_2*NCC/3=O][a2122h-1b_1-5_2*NCC/3=O][a1122h-1b_1-5][a1122h-1a_1-5][a2122h-1x_1-5]/1-2-3-4-4-4-5-4-4-4/a4-b1_b4-c1_c3-d1_c6-h1_d2-e1_e2-f1_f3-g1_h3-i1_h6-j1
G30888FF	1702.58	Hex(8)HexNAc(2)	WURCS=2.0/5,10,9/[u2122h_2*NCC/3=O][a2122h-1b_1-5_2*NCC/3=O][a1122h-1b_1-5][a1122h-1a_1-5][a2122h-1x_1-5]/1-2-3-4-4-4-5-5-5-4/a4-b1_b4-c1_c3-d1_c6-j1_d2-e1_e2-f1_f3-g1_g3-h1_h2-i1
G99372TL	1702.58	Hex(8)HexNAc(2)	WURCS=2.0/5,11,9+/[a2122h-1x_1-5_2*NCC/3=O][a2122h-1b_1-5_2*NCC/3=O][a1122h-1b_1-5][a1122h-1a_1-5][a2122h-1a_1-5]/1-2-3-4-4-4-5-4-4-4-4/a4-b1_b4-c1_c3-d1_c6-h1_d2-e1_e2-f1_f3-g1_h3-i1_h6-j1
G38765BW	1702.58	Hex(8)HexNAc(2)	WURCS=2.0/5,11,9+/[a2122h-1x_1-5_2*NCC/3=O][a2122h-1b_1-5_2*NCC/3=O][a1122h-1b_1-5][a1122h-1a_1-5][a2122h-1x_1-5]/1-2-3-4-4-4-5-4-4-4-4/a4-b1_b4-c1_c3-d1_c6-h1_d2-e1_e2-f1_f3-g1_h3-i1_h6-j1
G89281QZ	1702.58	Hex(8)HexNAc(2)	WURCS=2.0/5,12,9+/[a2122h-1x_1-5_2*NCC/3=O][a2122h-1b_1-5_2*NCC/3=O][a1122h-1b_1-5][a1122h-1a_1-5][a2122h-1a_1-5]/1-2-3-4-4-4-5-4-4-4-4-4/a4-b1_b4-c1_c3-d1_c6-h1_d2-e1_e2-f1_f3-g1_h3-i1_h6-j1
G05393AC	1702.58	Hex(8)HexNAc(2)	WURCS=2.0/5,12,9+/[a2122h-1x_1-5_2*NCC/3=O][a2122h-1b_1-5_2*NCC/3=O][a1122h-1b_1-5][a1122h-1a_1-5][a2122h-1x_1-5]/1-2-3-4-4-4-5-4-4-4-4-4/a4-b1_b4-c1_c3-d1_c6-h1_d2-e1_e2-f1_f3-g1_h3-i1_h6-j1
G93500PH	1704.63	Hex(3)HexNAc(6)	WURCS=2.0/3,9,8/[a2122h-1b_1-5_2*NCC/3=O][a1122h-1b_1-5][a1122h-1a_1-5]/1-1-2-3-1-1-1-3-1/a4-b1_b4-c1_c3-d1_c4-g1_c6-h1_d2-e1_d4-f1_h2-i1
G47011KD	1704.63	Hex(3)HexNAc(6)	WURCS=2.0/3,9,8/[a2122h-1b_1-5_2*NCC/3=O][a1122h-1b_1-5][a1122h-1a_1-5]/1-1-2-3-1-1-1-3-1/a4-b1_b4-c1_c3-d1_c4-g1_c6-h1_d2-e1_d4-f1_h4-i1
G58281SK	1704.63	Hex(3)HexNAc(6)	WURCS=2.0/3,9,8/[a2122h-1b_1-5_2*NCC/3=O][a1122h-1b_1-5][a1122h-1a_1-5]/1-1-2-3-1-1-1-3-1/a4-b1_b4-c1_c3-d1_c4-g1_c6-h1_d2-e1_d6-f1_h2-i1
G82861UH	1704.63	Hex(3)HexNAc(6)	WURCS=2.0/3,9,8/[a2122h-1b_1-5_2*NCC/3=O][a1122h-1b_1-5][a1122h-1a_1-5]/1-1-2-3-1-1-3-1-1/a4-b1_b4-c1_c3-d1_c4-f1_c6-g1_d2-e1_g2-h1_g4-i1
G79198BK	1704.63	Hex(3)HexNAc(6)	WURCS=2.0/3,9,8/[a2122h-1b_1-5_2*NCC/3=O][a1122h-1b_1-5][a1122h-1a_1-5]/1-1-2-3-1-1-3-1-1/a4-b1_b4-c1_c3-d1_c4-f1_c6-g1_d2-e1_g2-h1_g6-i1
G99927HL	1704.63	Hex(3)HexNAc(6)	WURCS=2.0/3,9,8/[a2122h-1b_1-5_2*NCC/3=O][a1122h-1b_1-5][a1122h-1a_1-5]/1-1-2-3-1-1-3-1-1/a4-b1_b4-c1_c3-d1_c4-f1_c6-g1_d4-e1_g2-h1_g4-i1
G90223GH	1704.63	Hex(3)HexNAc(6)	WURCS=2.0/3,9,8/[a2122h-1b_1-5_2*NCC/3=O][a1122h-1b_1-5][a1122h-1a_1-5]/1-1-2-3-1-1-3-1-1/a4-b1_b4-c1_c3-d1_c6-g1_d2-e1_d4-f1_g2-h1_g4-i1
G20030CU	1704.63	Hex(3)HexNAc(6)	WURCS=2.0/3,9,8/[a2122h-1b_1-5_2*NCC/3=O][a1122h-1b_1-5][a1122h-1a_1-5]/1-1-2-3-1-1-3-1-1/a4-b1_b4-c1_c3-d1_c6-g1_d2-e1_d4-f1_g2-h1_g6-i1
G83717YJ	1704.63	Hex(3)HexNAc(6)	WURCS=2.0/3,9,8/[a2122h-1b_1-5_2*NCC/3=O][a1122h-1b_1-5][a1122h-1a_1-5]/1-1-2-3-1-1-3-1-1/a4-b1_b4-c1_c3-d1_c6-g1_d2-e1_d6-f1_g2-h1_g6-i1
G41278YY	1704.63	Hex(3)HexNAc(6)	WURCS=2.0/3,9,8/[a2122h-1b_1-5_2*NCC/3=O][a1122h-1b_1-5][a1122h-1a_1-5]/1-1-2-3-1-1-3-1-1/a4-b1_b4-c1_c3-d1_c6-g1_d2-e1_e4-f1_g2-h1_h4-i1
G48115MG	1704.63	Hex(3)HexNAc(6)	WURCS=2.0/3,9,8/[a2122h-1b_1-5_2*NCC/3=O][a1122h-1b_1-5][a1122h-1a_1-5]/1-1-2-3-1-1-3-1-1/a4-b1_b4-c1_c4-i1_d2-e1_d6-f1_g2-h1_d1-c3|c6_g1-c3|c6
G31774SW	1704.63	Hex(3)HexNAc(6)	WURCS=2.0/3,9,8/[a2122h-1b_1-5_2*NCC/3=O][a1122h-1b_1-5][a1122h-1a_1-5]/1-1-2-3-1-1-3-1-1/a4-b1_b4-c1_d2-e1_d4-f1_g2-h1_g6-i1_c?-d1_c?-g1
G46490ZC	1704.63	Hex(3)HexNAc(6)	WURCS=2.0/4,10,8+/[a2122h-1b_1-5_2*NCC/3=O][a1122h-1b_1-5][a1122h-1a_1-5][a2112h-1b_1-5]/1-1-2-3-1-1-3-1-1-4/a4-b1_b4-c1_c3-d1_c6-g1_d2-e1_d4-f1_g2-h1_g6-i1
G05897CQ	1704.63	Hex(3)HexNAc(6)	WURCS=2.0/4,11,8+/[a2122h-1b_1-5_2*NCC/3=O][a1122h-1b_1-5][a1122h-1a_1-5][a2112h-1b_1-5]/1-1-2-3-1-1-1-3-1-4-4/a4-b1_b4-c1_c3-d1_c4-g1_c6-h1_d2-e1_d4-f1_h2-i1
G97126KC	1704.63	Hex(3)HexNAc(6)	WURCS=2.0/4,11,8+/[a2122h-1b_1-5_2*NCC/3=O][a1122h-1b_1-5][a1122h-1a_1-5][a2112h-1b_1-5]/1-1-2-3-1-1-3-1-1-4-4/a4-b1_b4-c1_c3-d1_c6-g1_d2-e1_d4-f1_g2-h1_g6-i1
G16148ZR	1704.63	Hex(3)HexNAc(6)	WURCS=2.0/4,12,8+/[a2122h-1b_1-5_2*NCC/3=O][a1122h-1b_1-5][a1122h-1a_1-5][a2112h-1b_1-5]/1-1-2-3-1-1-3-1-1-4-4-4/a4-b1_b4-c1_c3-d1_c6-g1_d2-e1_d4-f1_g2-h1_g6-i1
G02527CE	1704.63	Hex(3)HexNAc(6)	WURCS=2.0/4,9,8/[a2122h-1b_1-5_2*NCC/3=O][a1122h-1b_1-5][a1122h-1a_1-5][a2112h-1b_1-5_2*NCC/3=O]/1-1-2-3-1-1-3-1-4/a4-b1_b4-c1_d2-e1_d6-f1_g2-h1_i1-a4|b4|c4|d4|e4|f4|g4|h4}_c?-d1_c?-g1
G29434RB	1704.63	Hex(3)HexNAc(6)	WURCS=2.0/4,9,8/[a2122h-1b_1-5_2*NCC/3=O][a1122h-1b_1-5][a1122h-1a_1-5][a2112h-1b_1-5_2*NCC/3=O]/1-1-2-3-1-4-1-3-1/a4-b1_b4-c1_c3-d1_c6-h1_d2-e1_d4-g1_e4-f1_h2-i1
G16523AO	1704.63	Hex(3)HexNAc(6)	WURCS=2.0/4,9,8/[a2122h-1b_1-5_2*NCC/3=O][a1122h-1b_1-5][a1122h-1a_1-5][a2112h-1b_1-5_2*NCC/3=O]/1-1-2-3-1-4-3-1-1/a4-b1_b4-c1_c3-d1_c6-g1_d2-e1_e4-f1_g2-h1_g6-i1
G09482NW	1704.63	Hex(3)HexNAc(6)	WURCS=2.0/4,9,8/[a2122h-1b_1-5_2*NCC/3=O][a1122h-1b_1-5][a1122h-1a_1-5][a2112h-1b_1-5_2*NCC/3=O]/1-1-2-3-1-4-3-1-4/a4-b1_b4-c1_c3-d1_c6-g1_d2-e1_e4-f1_g2-h1_h4-i1
G98066UT	1704.63	Hex(3)HexNAc(6)	WURCS=2.0/4,9,8/[a2122h-1b_1-5_2*NCC/3=O][a1122h-1b_1-5][a1122h-1a_1-5][a2112h-1b_1-5_2*NCC/3=O]/1-1-2-3-1-4-3-1-4/a4-b1_b4-c1_c3-d1_c6-g1_d4-e1_e4-f1_g4-h1_h4-i1
G91068DJ	1704.63	Hex(3)HexNAc(6)	WURCS=2.0/4,9,8/[a2122h-1b_1-5_2*NCC/3=O][a1122h-1b_1-5][a1122h-1a_1-5][a2122h-1a_1-5_2*NCC/3=O]/1-1-2-3-1-1-3-1-4/a4-b1_b4-c1_c3-d1_c6-g1_d2-e1_d4-f1_g2-h1_g6-i1
G85256OK	1704.63	Hex(3)HexNAc(6)	WURCS=2.0/4,9,8/[a2122h-1b_1-5_2*NCC/3=O][a1122h-1b_1-5][a1122h-1a_1-5][a2122h-1x_1-5_2*NCC/3=O]/1-1-2-3-4-4-3-4-4/a4-b1_b4-c1_c3-d1_c6-g1_d2-e1_d4-f1_g2-h1_g6-i1
G01659NO	1704.63	Hex(3)HexNAc(6)	WURCS=2.0/4,9,8/[a2122h-1b_1-5_2*NCC/3=O][a1122h-1b_1-5][a1122h-1a_1-5][a2122h-1x_1-5_2*NCC/3=O]/1-1-2-3-4-4-3-4-4/a4-b1_b4-c1_d1-c3|c6_g1-c3|c6_d?-e1_d?-f1_g?-h1_g?-i1
G16233TX	1704.63	Hex(3)HexNAc(6)	WURCS=2.0/4,9,8/[a2122h-1b_1-5_2*NCC/3=O][a1122h-1b_1-5][a1122h-1a_1-5][axxxxh-1b_1-5_2*NCC/3=O]/1-1-2-3-1-3-1-4-4/a4-b1_b4-c1_c3-d1_c6-f1_d2-e1_f2-g1_h1-a?|b?|c?|d?|e?|f?|g?}_i1-a?|b?|c?|d?|e?|f?|g?}
G15369VN	1704.63	Hex(3)HexNAc(6)	WURCS=2.0/4,9,8/[a2122h-1x_1-5_2*NCC/3=O][a2122h-1b_1-5_2*NCC/3=O][a1122h-1b_1-5][a1122h-1a_1-5]/1-2-3-4-1-1-4-1-1/a4-b1_b4-c1_c3-d1_c6-g1_d2-e1_d4-f1_g2-h1_g6-i1
G45256SO	1704.63	Hex(3)HexNAc(6)	WURCS=2.0/4,9,8/[a2122h-1x_1-5_2*NCC/3=O][a2122h-1b_1-5_2*NCC/3=O][a1122h-1b_1-5][a1122h-1a_1-5]/1-2-3-4-2-2-2-4-2/a4-b1_b4-c1_c3-d1_c4-g1_c6-h1_d2-e1_d4-f1_h2-i1
G79198HM	1704.63	Hex(3)HexNAc(6)	WURCS=2.0/4,9,8/[a2122h-1x_1-5_2*NCC/3=O][a2122h-1b_1-5_2*NCC/3=O][a1122h-1b_1-5][a1122h-1a_1-5]/1-2-3-4-2-2-2-4-2/a4-b1_b4-c1_c3-d1_c4-g1_c6-h1_d2-e1_d4-f1_h4-i1
G67610IY	1704.63	Hex(3)HexNAc(6)	WURCS=2.0/4,9,8/[a2122h-1x_1-5_2*NCC/3=O][a2122h-1b_1-5_2*NCC/3=O][a1122h-1b_1-5][a1122h-1a_1-5]/1-2-3-4-2-2-2-4-2/a4-b1_b4-c1_c3-d1_c4-g1_c6-h1_d2-e1_d6-f1_h2-i1
G07666IB	1704.63	Hex(3)HexNAc(6)	WURCS=2.0/4,9,8/[a2122h-1x_1-5_2*NCC/3=O][a2122h-1b_1-5_2*NCC/3=O][a1122h-1b_1-5][a1122h-1a_1-5]/1-2-3-4-2-2-4-2-2/a4-b1_b4-c1_c3-d1_c4-f1_c6-g1_d2-e1_g2-h1_g4-i1
G40735XY	1704.63	Hex(3)HexNAc(6)	WURCS=2.0/4,9,8/[a2122h-1x_1-5_2*NCC/3=O][a2122h-1b_1-5_2*NCC/3=O][a1122h-1b_1-5][a1122h-1a_1-5]/1-2-3-4-2-2-4-2-2/a4-b1_b4-c1_c3-d1_c4-f1_c6-g1_d2-e1_g2-h1_g6-i1
G99003YY	1704.63	Hex(3)HexNAc(6)	WURCS=2.0/4,9,8/[a2122h-1x_1-5_2*NCC/3=O][a2122h-1b_1-5_2*NCC/3=O][a1122h-1b_1-5][a1122h-1a_1-5]/1-2-3-4-2-2-4-2-2/a4-b1_b4-c1_c3-d1_c4-f1_c6-g1_d2-e1_g2-h1_i1-d4|d6|g4|g6}
G00361YF	1704.63	Hex(3)HexNAc(6)	WURCS=2.0/4,9,8/[a2122h-1x_1-5_2*NCC/3=O][a2122h-1b_1-5_2*NCC/3=O][a1122h-1b_1-5][a1122h-1a_1-5]/1-2-3-4-2-2-4-2-2/a4-b1_b4-c1_c3-d1_c4-f1_c6-g1_d4-e1_g2-h1_g4-i1
G82829MF	1704.63	Hex(3)HexNAc(6)	WURCS=2.0/4,9,8/[a2122h-1x_1-5_2*NCC/3=O][a2122h-1b_1-5_2*NCC/3=O][a1122h-1b_1-5][a1122h-1a_1-5]/1-2-3-4-2-2-4-2-2/a4-b1_b4-c1_c3-d1_c6-g1_d2-e1_d4-f1_g2-h1_g4-i1
G91247WI	1704.63	Hex(3)HexNAc(6)	WURCS=2.0/4,9,8/[a2122h-1x_1-5_2*NCC/3=O][a2122h-1b_1-5_2*NCC/3=O][a1122h-1b_1-5][a1122h-1a_1-5]/1-2-3-4-2-2-4-2-2/a4-b1_b4-c1_c3-d1_c6-g1_d2-e1_d4-f1_g2-h1_g6-i1
G03654ML	1704.63	Hex(3)HexNAc(6)	WURCS=2.0/4,9,8/[a2122h-1x_1-5_2*NCC/3=O][a2122h-1b_1-5_2*NCC/3=O][a1122h-1b_1-5][a1122h-1a_1-5]/1-2-3-4-2-2-4-2-2/a4-b1_b4-c1_c3-d1_c6-g1_d2-e1_e4-f1_g2-h1_h4-i1
G76583MP	1704.63	Hex(3)HexNAc(6)	WURCS=2.0/4,9,8/[u2122h_2*NCC/3=O][a2122h-1b_1-5_2*NCC/3=O][a1122h-1b_1-5][a1122h-1a_1-5]/1-2-3-4-2-2-2-4-2/a4-b1_b4-c1_c3-d1_c4-g1_c6-h1_d2-e1_d4-f1_h2-i1
G10026RE	1704.63	Hex(3)HexNAc(6)	WURCS=2.0/4,9,8/[u2122h_2*NCC/3=O][a2122h-1b_1-5_2*NCC/3=O][a1122h-1b_1-5][a1122h-1a_1-5]/1-2-3-4-2-2-2-4-2/a4-b1_b4-c1_c3-d1_c4-g1_c6-h1_d2-e1_d4-f1_h4-i1
G13687TQ	1704.63	Hex(3)HexNAc(6)	WURCS=2.0/4,9,8/[u2122h_2*NCC/3=O][a2122h-1b_1-5_2*NCC/3=O][a1122h-1b_1-5][a1122h-1a_1-5]/1-2-3-4-2-2-4-2-2/a4-b1_b4-c1_c3-d1_c4-f1_c6-g1_d2-e1_g2-h1_g4-i1
G63899VB	1704.63	Hex(3)HexNAc(6)	WURCS=2.0/4,9,8/[u2122h_2*NCC/3=O][a2122h-1b_1-5_2*NCC/3=O][a1122h-1b_1-5][a1122h-1a_1-5]/1-2-3-4-2-2-4-2-2/a4-b1_b4-c1_c3-d1_c6-g1_d2-e1_d4-f1_g2-h1_g4-i1
G90950UC	1704.63	Hex(3)HexNAc(6)	WURCS=2.0/4,9,8/[u2122h_2*NCC/3=O][a2122h-1b_1-5_2*NCC/3=O][a1122h-1b_1-5][a1122h-1a_1-5]/1-2-3-4-2-2-4-2-2/a4-b1_b4-c1_c3-d1_c6-g1_d2-e1_d4-f1_g2-h1_g6-i1
G06775XE	1704.63	Hex(3)HexNAc(6)	WURCS=2.0/5,10,8+/[a2122h-1x_1-5_2*NCC/3=O][a2122h-1b_1-5_2*NCC/3=O][a1122h-1b_1-5][a1122h-1a_1-5][a2112h-1b_1-5]/1-2-3-4-2-2-2-4-2-5/a4-b1_b4-c1_c3-d1_c4-g1_c6-h1_d2-e1_d4-f1_h2-i1
G02725JN	1704.63	Hex(3)HexNAc(6)	WURCS=2.0/5,10,8+/[a2122h-1x_1-5_2*NCC/3=O][a2122h-1b_1-5_2*NCC/3=O][a1122h-1b_1-5][a1122h-1a_1-5][a2112h-1b_1-5]/1-2-3-4-2-2-4-2-2-5/a4-b1_b4-c1_c3-d1_c4-f1_c6-g1_d2-e1_g2-h1_g6-i1
G28662UX	1704.63	Hex(3)HexNAc(6)	WURCS=2.0/5,10,8+/[a2122h-1x_1-5_2*NCC/3=O][a2122h-1b_1-5_2*NCC/3=O][a1122h-1b_1-5][a1122h-1a_1-5][a2112h-1b_1-5]/1-2-3-4-2-2-4-2-2-5/a4-b1_b4-c1_c3-d1_c6-g1_d2-e1_d4-f1_g2-h1_g6-i1
G77178VU	1704.63	Hex(3)HexNAc(6)	WURCS=2.0/5,10,8+/[a2122h-1x_1-5_2*NCC/3=O][a2122h-1b_1-5_2*NCC/3=O][a1122h-1b_1-5][a1122h-1a_1-5][a2112h-1b_1-5_2*NCC/3=O]/1-2-3-4-2-2-4-2-2-5/a4-b1_b4-c1_d2-e1_d4-f1_g2-h1_g6-i1_c?-d1_c?-g1
G08674MH	1704.63	Hex(3)HexNAc(6)	WURCS=2.0/5,11,8+/[a2122h-1b_1-5_2*NCC/3=O][a1122h-1b_1-5][a1122h-1a_1-5][a1221m-1a_1-5][a2112h-1b_1-5]/1-1-2-3-1-1-3-1-1-4-5/a4-b1_b4-c1_c3-d1_c6-g1_d2-e1_d4-f1_g2-h1_g6-i1
G82683ER	1704.63	Hex(3)HexNAc(6)	WURCS=2.0/5,11,8+/[a2122h-1x_1-5_2*NCC/3=O][a2122h-1b_1-5_2*NCC/3=O][a1122h-1b_1-5][a1122h-1a_1-5][a2112h-1b_1-5]/1-2-3-4-2-2-2-4-2-5-5/a4-b1_b4-c1_c3-d1_c4-g1_c6-h1_d2-e1_d4-f1_h2-i1
G93942HK	1704.63	Hex(3)HexNAc(6)	WURCS=2.0/5,11,8+/[a2122h-1x_1-5_2*NCC/3=O][a2122h-1b_1-5_2*NCC/3=O][a1122h-1b_1-5][a1122h-1a_1-5][a2112h-1b_1-5]/1-2-3-4-2-2-4-2-2-5-5/a4-b1_b4-c1_c3-d1_c4-f1_c6-g1_d2-e1_g2-h1_g6-i1
G57140CB	1704.63	Hex(3)HexNAc(6)	WURCS=2.0/5,11,8+/[a2122h-1x_1-5_2*NCC/3=O][a2122h-1b_1-5_2*NCC/3=O][a1122h-1b_1-5][a1122h-1a_1-5][a2112h-1b_1-5]/1-2-3-4-2-2-4-2-2-5-5/a4-b1_b4-c1_c3-d1_c6-g1_d2-e1_d4-f1_g2-h1_g6-i1
G42357FF	1704.63	Hex(3)HexNAc(6)	WURCS=2.0/5,12,8+/[a2122h-1x_1-5_2*NCC/3=O][a2122h-1b_1-5_2*NCC/3=O][a1122h-1b_1-5][a1122h-1a_1-5][a2112h-1b_1-5]/1-2-3-4-2-2-2-4-2-5-5-5/a4-b1_b4-c1_c3-d1_c4-g1_c6-h1_d2-e1_d4-f1_h2-i1
G03324QY	1704.63	Hex(3)HexNAc(6)	WURCS=2.0/5,12,8+/[a2122h-1x_1-5_2*NCC/3=O][a2122h-1b_1-5_2*NCC/3=O][a1122h-1b_1-5][a1122h-1a_1-5][a2112h-1b_1-5]/1-2-3-4-2-2-4-2-2-5-5-5/a4-b1_b4-c1_c3-d1_c4-f1_c6-g1_d2-e1_g2-h1_g6-i1
G18560YM	1704.63	Hex(3)HexNAc(6)	WURCS=2.0/5,12,8+/[a2122h-1x_1-5_2*NCC/3=O][a2122h-1b_1-5_2*NCC/3=O][a1122h-1b_1-5][a1122h-1a_1-5][a2112h-1b_1-5]/1-2-3-4-2-2-4-2-2-5-5-5/a4-b1_b4-c1_c3-d1_c6-g1_d2-e1_d4-f1_g2-h1_g6-i1
G02638LL	1704.63	Hex(3)HexNAc(6)	WURCS=2.0/5,12,8+/[a2122h-1x_1-5_2*NCC/3=O][a2122h-1b_1-5_2*NCC/3=O][a1122h-1b_1-5][a1122h-1a_1-5][a2112h-1b_1-5_2*NCC/3=O]/1-2-3-4-2-2-4-2-2-5-5-5/a4-b1_b4-c1_c3-d1_c6-g1_d2-e1_d4-f1_g2-h1_g6-i1
G41403MI	1704.63	Hex(3)HexNAc(6)	WURCS=2.0/5,9,8/[a2122h-1b_1-5_2*NCC/3=O][a1122h-1b_1-5][a1122h-1a_1-5][a2122h-1x_1-5_2*NCC/3=O][a2112h-1x_1-5_2*NCC/3=O]/1-1-2-3-4-5-3-4-5/a4-b1_b4-c1_c3-d1_c6-g1_d?-e1_e?-f1_g?-h1_h?-i1
G00279YF	1704.63	Hex(3)HexNAc(6)	WURCS=2.0/5,9,8/[a2122h-1x_1-5_2*NCC/3=O][a2122h-1b_1-5_2*NCC/3=O][a1122h-1b_1-5][a1122h-1a_1-5][a2112h-1b_1-5_2*NCC/3=O]/1-2-3-4-2-5-2-4-2/a4-b1_b4-c1_c3-d1_c6-h1_d2-e1_d4-g1_e4-f1_h2-i1
G70859XP	1704.63	Hex(3)HexNAc(6)	WURCS=2.0/5,9,8/[a2122h-1x_1-5_2*NCC/3=O][a2122h-1b_1-5_2*NCC/3=O][a1122h-1b_1-5][a1122h-1a_1-5][a2112h-1b_1-5_2*NCC/3=O]/1-2-3-4-2-5-4-2-2/a4-b1_b4-c1_c3-d1_c6-g1_d2-e1_e4-f1_g2-h1_g6-i1
G11960UF	1704.63	Hex(3)HexNAc(6)	WURCS=2.0/5,9,8/[a2122h-1x_1-5_2*NCC/3=O][a2122h-1b_1-5_2*NCC/3=O][a1122h-1b_1-5][a1122h-1a_1-5][a2112h-1b_1-5_2*NCC/3=O]/1-2-3-4-2-5-4-2-5/a4-b1_b4-c1_c3-d1_c6-g1_d2-e1_e4-f1_g2-h1_h4-i1
G07863NE	1704.63	Hex(3)HexNAc(6)	WURCS=2.0/5,9,8/[a2122h-1x_1-5_2*NCC/3=O][a2122h-1b_1-5_2*NCC/3=O][a1122h-1b_1-5][a1122h-1a_1-5][a2112h-1x_1-5_2*NCC/3=O]/1-2-3-4-1-5-4-1-5/a4-b1_b4-c1_c3-d1_c6-g1_d?-e1_e?-f1_g?-h1_h?-i1
G21573FN	1704.63	Hex(3)HexNAc(6)	WURCS=2.0/5,9,8/[a2122h-1x_1-5_2*NCC/3=O][a2122h-1b_1-5_2*NCC/3=O][a1122h-1b_1-5][a1122h-1a_1-5][axxxxh-1b_1-5_2*NCC/3=O]/1-2-3-4-2-4-2-5-5/a4-b1_b4-c1_c3-d1_c6-f1_d2-e1_f2-g1_h1-a?|b?|c?|d?|e?|f?|g?}_i1-a?|b?|c?|d?|e?|f?|g?}
G80382WR	1704.63	Hex(3)HexNAc(6)	WURCS=2.0/5,9,8/[a2122h-1x_1-5_2*NCC/3=O][a2122h-1b_1-5_2*NCC/3=O][a1122h-1b_1-5][a1122h-1a_1-5][axxxxh-1b_1-?_2*NCC/3=O]/1-2-3-4-2-4-2-5-5/a4-b1_b4-c1_c3-d1_c6-f1_d2-e1_f2-g1_h1-a?|b?|c?|d?|e?|f?|g?}_i1-a?|b?|c?|d?|e?|f?|g?}
G54884LT	1704.63	Hex(3)HexNAc(6)	WURCS=2.0/5,9,8/[u2122h_2*NCC/3=O][a2122h-1b_1-5_2*NCC/3=O][a1122h-1b_1-5][a1122h-1a_1-5][a2112h-1b_1-5_2*NCC/3=O]/1-2-3-4-2-5-2-4-2/a4-b1_b4-c1_c3-d1_c6-h1_d2-e1_d4-g1_e4-f1_h2-i1
G86606NT	1704.63	Hex(3)HexNAc(6)	WURCS=2.0/5,9,8/[u2122h_2*NCC/3=O][a2122h-1b_1-5_2*NCC/3=O][a1122h-1b_1-5][a1122h-1a_1-5][a2112h-1b_1-5_2*NCC/3=O]/1-2-3-4-2-5-4-2-2/a4-b1_b4-c1_c3-d1_c6-g1_d2-e1_e4-f1_g2-h1_g6-i1
G83062JW	1704.63	Hex(3)HexNAc(6)	WURCS=2.0/5,9,8/[u2122h_2*NCC/3=O][a2122h-1b_1-5_2*NCC/3=O][a1122h-1b_1-5][a1122h-1a_1-5][a2112h-1b_1-5_2*NCC/3=O]/1-2-3-4-2-5-4-2-5/a4-b1_b4-c1_c3-d1_c6-g1_d2-e1_e4-f1_g2-h1_h4-i1
G43464IR	1704.63	Hex(3)HexNAc(6)	WURCS=2.0/6,13,8+/[a2122h-1x_1-5_2*NCC/3=O][a2122h-1b_1-5_2*NCC/3=O][a1122h-1b_1-5][a1122h-1a_1-5][a2112h-1b_1-5_2*NCC/3=O][a2112h-1b_1-5]/1-2-3-4-2-2-4-2-2-5-5-6-6/a4-b1_b4-c1_d2-e1_d4-f1_g2-h1_g6-i1_c?-d1_c?-g1
G80204IK	1704.63	Hex(3)HexNAc(6)	WURCS=2.0/6,13,8+/[a2122h-1x_1-5_2*NCC/3=O][a2122h-1b_1-5_2*NCC/3=O][a1122h-1b_1-5][a1122h-1a_1-5][a2112h-1b_1-5_2*NCC/3=O][a2112h-1b_1-5]/1-2-3-4-2-2-4-2-2-5-6-6-6/a4-b1_b4-c1_d2-e1_d4-f1_g2-h1_g6-i1_c?-d1_c?-g1
G99356PZ	1710.6	Hex(4)HexNAc(3)NeuGc(1)Fuc(1)	WURCS=2.0/6,9,8/[a2122h-1b_1-5_2*NCC/3=O][a1122h-1b_1-5][a1122h-1a_1-5][a2112h-1b_1-5][Aad21122h-2a_2-6_5*NCCO/3=O][a1221m-1a_1-5]/1-1-2-3-1-4-5-3-6/a4-b1_a6-i1_b4-c1_c3-d1_c6-h1_d2-e1_e4-f1_f3-g2
G29159BL	1710.6	Hex(4)HexNAc(3)NeuGc(1)Fuc(1)	WURCS=2.0/6,9,8/[a2122h-1b_1-5_2*NCC/3=O][a1122h-1b_1-5][a1122h-1a_1-5][a2112h-1b_1-5][Aad21122h-2a_2-6_5*NCCO/3=O][a1221m-1a_1-5]/1-1-2-3-1-4-5-3-6/a4-b1_a6-i1_b4-c1_c3-d1_c6-h1_d2-e1_e4-f1_f6-g2
G06022DR	1710.6	Hex(4)HexNAc(3)NeuGc(1)Fuc(1)	WURCS=2.0/6,9,8/[a2122h-1b_1-5_2*NCC/3=O][a1122h-1b_1-5][a1122h-1a_1-5][a2112h-1b_1-5][Aad21122h-2a_2-6_5*NCCO/3=O][a1221m-1a_1-5]/1-1-2-3-1-4-5-3-6/a4-b1_a6-i1_b4-c1_d2-e1_e4-f1_c?-d1_c?-h1_f?-g2
G66634LZ	1710.6	Hex(4)HexNAc(3)NeuGc(1)Fuc(1)	WURCS=2.0/6,9,8/[a2122h-1b_1-5_2*NCC/3=O][a1122h-1b_1-5][a1122h-1a_1-5][a2112h-1b_1-5][Aad21122h-2a_2-6_5*NCCO/3=O][a2112m-1a_1-5]/1-1-2-3-1-4-5-3-6/a4-b1_a6-i1_b4-c1_c3-d1_c6-h1_d2-e1_e4-f1_f3-g2
G67776JA	1710.6	Hex(4)HexNAc(3)NeuGc(1)Fuc(1)	WURCS=2.0/6,9,8/[a2122h-1b_1-5_2*NCC/3=O][a1122h-1b_1-5][a1122h-1a_1-5][a2112h-1b_1-5][Aad21122h-2a_2-6_5*NCCO/3=O][a2112m-1a_1-5]/1-1-2-3-1-4-5-3-6/a4-b1_a6-i1_b4-c1_c3-d1_c6-h1_d2-e1_e4-f1_f6-g2
G52783KP	1710.6	Hex(4)HexNAc(3)NeuGc(1)Fuc(1)	WURCS=2.0/6,9,8/[a2122h-1b_1-5_2*NCC/3=O][a1122h-1b_1-5][a1122h-1a_1-5][a2112h-1b_1-5][Aad21122h-2a_2-6_5*NCCO/3=O][a2112m-1a_1-5]/1-1-2-3-3-1-4-5-6/a4-b1_a6-i1_b4-c1_c3-d1_c6-e1_e2-f1_f4-g1_g6-h2
G93265QH	1710.6	Hex(4)HexNAc(3)NeuGc(1)Fuc(1)	WURCS=2.0/6,9,8/[a2122h-1b_1-5_2*NCC/3=O][a1122h-1b_1-5][a1122h-1a_1-5][a2112h-1b_1-5][Aad21122h-2a_2-6_5*NCCO/3=O][a2112m-1b_1-5]/1-1-2-3-1-4-5-3-6/a4-b1_a6-i1_b4-c1_c3-d1_c6-h1_d2-e1_e4-f1_f3-g2
G67728UJ	1710.6	Hex(4)HexNAc(3)NeuGc(1)Fuc(1)	WURCS=2.0/7,9,8/[a2122h-1a_1-5_2*NCC/3=O][a2122h-1b_1-5_2*NCC/3=O][a1122h-1b_1-5][a1122h-1a_1-5][a2112h-1b_1-5][Aad21122h-2a_2-6_5*NCCO/3=O][a2112m-1a_1-5]/1-2-3-4-2-5-6-4-7/a4-b1_a6-i1_b4-c1_c3-d1_c6-h1_d2-e1_e4-f1_f3-g2
G24094XC	1710.6	Hex(4)HexNAc(3)NeuGc(1)Fuc(1)	WURCS=2.0/7,9,8/[a2122h-1a_1-5_2*NCC/3=O][a2122h-1b_1-5_2*NCC/3=O][a1122h-1b_1-5][a1122h-1a_1-5][a2112h-1b_1-5][Aad21122h-2a_2-6_5*NCCO/3=O][a2112m-1b_1-5]/1-2-3-4-2-5-6-4-7/a4-b1_a6-i1_b4-c1_c3-d1_c6-h1_d2-e1_e4-f1_f3-g2
G04501IZ	1710.6	Hex(4)HexNAc(3)NeuGc(1)Fuc(1)	WURCS=2.0/7,9,8/[a2122h-1x_1-5_2*NCC/3=O][a2122h-1b_1-5_2*NCC/3=O][a1122h-1b_1-5][a1122h-1a_1-5][a1221m-1a_1-5][a2112h-1b_1-5][Aad21122h-2a_2-6_5*NCCO/3=O]/1-2-3-4-2-5-6-7-4/a4-b1_b4-c1_c3-d1_c6-i1_d2-e1_e3-f1_e4-g1_h2-g3|g6
G87557PZ	1710.6	Hex(4)HexNAc(3)NeuGc(1)Fuc(1)	WURCS=2.0/7,9,8/[a2122h-1x_1-5_2*NCC/3=O][a2122h-1b_1-5_2*NCC/3=O][a1122h-1b_1-5][a1122h-1a_1-5][a1221m-1a_1-5][a2112h-1b_1-5][Aad21122h-2a_2-6_5*NCCO/3=O]/1-2-3-4-4-5-2-6-7/a4-b1_a6-f1_b4-c1_c3-d1_c6-e1_g4-h1_g1-d2|e2}_i2-h3|h6
G27419MQ	1710.6	Hex(4)HexNAc(3)NeuGc(1)Fuc(1)	WURCS=2.0/7,9,8/[a2122h-1x_1-5_2*NCC/3=O][a2122h-1b_1-5_2*NCC/3=O][a1122h-1b_1-5][a1122h-1a_1-5][a2112h-1b_1-5][Aad21122h-2a_2-6_5*NCCO/3=O][a1221m-1a_1-5]/1-2-3-4-2-5-6-4-7/a4-b1_a6-i1_b4-c1_c3-d1_c6-h1_d2-e1_e4-f1_f3-g2
G25601BM	1710.6	Hex(4)HexNAc(3)NeuGc(1)Fuc(1)	WURCS=2.0/7,9,8/[a2122h-1x_1-5_2*NCC/3=O][a2122h-1b_1-5_2*NCC/3=O][a1122h-1b_1-5][a1122h-1a_1-5][a2112h-1b_1-5][Aad21122h-2a_2-6_5*NCCO/3=O][a1221m-1a_1-5]/1-2-3-4-2-5-6-4-7/a4-b1_a6-i1_b4-c1_c3-d1_c6-h1_d2-e1_e4-f1_g2-f3|f6
G55321QC	1710.6	Hex(5)HexNAc(3)NeuAc(1)	WURCS=2.0/5,9,8/[a2122h-1b_1-5_2*NCC/3=O][a1122h-1b_1-5][a1122h-1a_1-5][a2112h-1b_1-5][Aad21122h-2a_2-6_5*NCC/3=O]/1-1-2-3-1-4-3-3-5/a4-b1_b4-c1_c3-d1_c6-g1_d2-e1_e4-f1_g3-h1_i2-a?|b?|c?|d?|e?|f?|g?|h?}
G53962WT	1710.6	Hex(5)HexNAc(3)NeuAc(1)	WURCS=2.0/5,9,8/[a2122h-1b_1-5_2*NCC/3=O][a1122h-1b_1-5][a1122h-1a_1-5][a2112h-1b_1-5][Aad21122h-2a_2-6_5*NCC/3=O]/1-1-2-3-1-4-5-3-3/a4-b1_b4-c1_c3-d1_c6-h1_d2-e1_e4-f1_f3-g2_h3-i1
G49933AX	1710.6	Hex(5)HexNAc(3)NeuAc(1)	WURCS=2.0/5,9,8/[a2122h-1b_1-5_2*NCC/3=O][a1122h-1b_1-5][a1122h-1a_1-5][a2112h-1b_1-5][Aad21122h-2a_2-6_5*NCC/3=O]/1-1-2-3-1-4-5-3-3/a4-b1_b4-c1_c3-d1_c6-h1_d2-e1_e4-f1_f6-g2_h3-i1
G71298BD	1710.6	Hex(5)HexNAc(3)NeuAc(1)	WURCS=2.0/5,9,8/[a2122h-1b_1-5_2*NCC/3=O][a1122h-1b_1-5][a1122h-1a_1-5][a2112h-1b_1-5][Aad21122h-2a_2-6_5*NCC/3=O]/1-1-2-3-1-4-5-3-3/a4-b1_b4-c1_c3-d1_c6-h1_d2-e1_e4-f1_f6-g2_h?-i1
G36861QC	1710.6	Hex(5)HexNAc(3)NeuAc(1)	WURCS=2.0/5,9,8/[a2122h-1b_1-5_2*NCC/3=O][a1122h-1b_1-5][a1122h-1a_1-5][a2112h-1b_1-5][Aad21122h-2a_2-6_5*NCC/3=O]/1-1-2-3-1-4-5-3-3/a4-b1_b4-c1_c3-d1_c6-h1_d2-e1_e4-f1_f6-g2_i1-d?|h?}
G45454HN	1710.6	Hex(5)HexNAc(3)NeuAc(1)	WURCS=2.0/5,9,8/[a2122h-1b_1-5_2*NCC/3=O][a1122h-1b_1-5][a1122h-1a_1-5][a2112h-1b_1-5][Aad21122h-2a_2-6_5*NCC/3=O]/1-1-2-3-1-4-5-3-3/a4-b1_b4-c1_c3-d1_c6-h1_d2-e1_e4-f1_f?-g2_i1-d?|h?}
G24440EI	1710.6	Hex(5)HexNAc(3)NeuAc(1)	WURCS=2.0/5,9,8/[a2122h-1b_1-5_2*NCC/3=O][a1122h-1b_1-5][a1122h-1a_1-5][a2112h-1b_1-5][Aad21122h-2a_2-6_5*NCC/3=O]/1-1-2-3-1-4-5-3-3/a4-b1_b4-c1_c3-d1_c6-h1_d2-e1_e4-f1_h3-i1_f?-g2
G41449ZD	1710.6	Hex(5)HexNAc(3)NeuAc(1)	WURCS=2.0/5,9,8/[a2122h-1b_1-5_2*NCC/3=O][a1122h-1b_1-5][a1122h-1a_1-5][a2112h-1b_1-5][Aad21122h-2a_2-6_5*NCC/3=O]/1-1-2-3-1-4-5-3-3/a4-b1_b4-c1_d2-e1_e4-f1_f3-g2_h3-i1_c?-d1_c?-h1
G66116BW	1710.6	Hex(5)HexNAc(3)NeuAc(1)	WURCS=2.0/5,9,8/[a2122h-1b_1-5_2*NCC/3=O][a1122h-1b_1-5][a1122h-1a_1-5][a2112h-1b_1-5][Aad21122h-2a_2-6_5*NCC/3=O]/1-1-2-3-1-4-5-3-3/a4-b1_b4-c1_d2-e1_e4-f1_f6-g2_c?-d1_c?-h1_h?-i1
G79982IL	1710.6	Hex(5)HexNAc(3)NeuAc(1)	WURCS=2.0/5,9,8/[a2122h-1b_1-5_2*NCC/3=O][a1122h-1b_1-5][a1122h-1a_1-5][a2112h-1b_1-5][Aad21122h-2a_2-6_5*NCC/3=O]/1-1-2-3-1-4-5-3-3/a4-b1_b4-c1_f6-g2_c?-d1_c?-h1_d?-e1_e?-f1_h?-i1
G54466RT	1710.6	Hex(5)HexNAc(3)NeuAc(1)	WURCS=2.0/6,9,8/[a2122h-1a_1-5_2*NCC/3=O][a2122h-1b_1-5_2*NCC/3=O][a1122h-1b_1-5][a1122h-1a_1-5][a2112h-1b_1-5][Aad21122h-2a_2-6_5*NCC/3=O]/1-2-3-4-2-5-6-4-4/a4-b1_b4-c1_c3-d1_c6-h1_d2-e1_e4-f1_f6-g2_h3-i1
G04930QT	1710.6	Hex(5)HexNAc(3)NeuAc(1)	WURCS=2.0/6,9,8/[a2122h-1x_1-5_2*NCC/3=O][a2122h-1b_1-5_2*NCC/3=O][a1122h-1b_1-5][a1122h-1a_1-5][a2112h-1b_1-5][Aad21122h-2a_2-6_5*NCC/3=O]/1-2-3-4-2-5-4-4-6/a4-b1_b4-c1_c3-d1_c6-g1_d2-e1_e4-f1_g3-h1_i2-a?|b?|c?|d?|e?|f?|g?|h?}
G97575FW	1710.6	Hex(5)HexNAc(3)NeuAc(1)	WURCS=2.0/6,9,8/[a2122h-1x_1-5_2*NCC/3=O][a2122h-1b_1-5_2*NCC/3=O][a1122h-1b_1-5][a1122h-1a_1-5][a2112h-1b_1-5][Aad21122h-2a_2-6_5*NCC/3=O]/1-2-3-4-2-5-6-4-4/a4-b1_b4-c1_c3-d1_c6-h1_d2-e1_e4-f1_f3-g2_h3-i1
G52928OQ	1710.6	Hex(5)HexNAc(3)NeuAc(1)	WURCS=2.0/6,9,8/[a2122h-1x_1-5_2*NCC/3=O][a2122h-1b_1-5_2*NCC/3=O][a1122h-1b_1-5][a1122h-1a_1-5][a2112h-1b_1-5][Aad21122h-2a_2-6_5*NCC/3=O]/1-2-3-4-2-5-6-4-4/a4-b1_b4-c1_c3-d1_c6-h1_d2-e1_e4-f1_f6-g2_h3-i1
G68427CL	1710.6	Hex(5)HexNAc(3)NeuAc(1)	WURCS=2.0/6,9,8/[a2122h-1x_1-5_2*NCC/3=O][a2122h-1b_1-5_2*NCC/3=O][a1122h-1b_1-5][a1122h-1a_1-5][a2112h-1b_1-5][Aad21122h-2a_2-6_5*NCC/3=O]/1-2-3-4-2-5-6-4-4/a4-b1_b4-c1_c3-d1_c6-h1_d2-e1_e4-f1_h3-i1_f?-g2
G85176IW	1710.6	Hex(5)HexNAc(3)NeuAc(1)	WURCS=2.0/6,9,8/[a2122h-1x_1-5_2*NCC/3=O][a2122h-1b_1-5_2*NCC/3=O][a1122h-1b_1-5][a1122h-1a_1-5][a2112h-1b_1-5][Aad21122h-2a_2-6_5*NCC/3=O]/1-2-3-4-2-5-6-4-4/a4-b1_b4-c1_c3-d1_c6-h1_d2-e1_e4-f1_h3-i1_g2-f3|f6
G52308VC	1710.6	Hex(5)HexNAc(3)NeuAc(1)	WURCS=2.0/6,9,8/[a2122h-1x_1-5_2*NCC/3=O][a2122h-1b_1-5_2*NCC/3=O][a1122h-1b_1-5][a1122h-1a_1-5][a2112h-1x_1-5][Aad21122h-2x_2-6_5*NCC/3=O]/1-2-3-4-1-5-6-4-4/a4-b1_b4-c1_c3-d1_c6-h1_h3-i1_d?-e1_e?-f1_f?-g2
G83393GK	1710.6	Hex(5)HexNAc(3)NeuAc(1)	WURCS=2.0/6,9,8/[u2122h_2*NCC/3=O][a2122h-1b_1-5_2*NCC/3=O][a1122h-1b_1-5][a1122h-1a_1-5][a2112h-1b_1-5][Aad21122h-2a_2-6_5*NCC/3=O]/1-2-3-4-2-5-6-4-4/a4-b1_b4-c1_c3-d1_c6-h1_d2-e1_e4-f1_f3-g2_h3-i1
G69299FB	1710.6	Hex(5)HexNAc(3)NeuAc(1)	WURCS=2.0/7,9,8/[a2122h-1b_1-5_2*NCC/3=O][a1122h-1b_1-5][a1122h-1a_1-5][a2122h-1x_1-5_2*NCC/3=O][a2112h-1x_1-5][Aad21122h-2x_2-6_5*NCC/3=O][a1122h-1x_1-5]/1-1-2-3-3-4-5-6-7/a4-b1_b4-c1_c3-d1_c6-e1_f?-g1_g?-h2_f1-a?|b?|c?|d?|e?}_i1-a?|b?|c?|d?|e?}
G83624CJ	1710.6	Hex(5)HexNAc(3)NeuAc(1)	WURCS=2.0/7,9,8/[a2122h-1b_1-5_2*NCC/3=O][a1122h-1b_1-5][a1122h-1a_1-5][a2122h-1x_1-5_2*NCC/3=O][a2112h-1x_1-5][Aad21122h-2x_2-6_5*NCC/3=O][a1122h-1x_1-5]/1-1-2-3-4-5-6-3-7/a4-b1_b4-c1_c3-d1_c6-h1_d?-e1_e?-f1_f?-g2_h?-i1
G15683CN	1710.6	Hex(5)HexNAc(3)NeuAc(1)	WURCS=2.0/7,9,8/[a2122h-1b_1-5_2*NCC/3=O][a1122h-1b_1-5][a1122h-1a_1-5][a2122h-1x_1-5_2*NCC/3=O][a2112h-1x_1-5][Aad21122h-2x_2-6_5*NCC/3=O][a1122h-1x_1-5]/1-1-2-3-4-5-6-3-7/a4-b1_b4-c1_d1-c3|c6_h1-c3|c6_d?-e1_e?-f1_f?-g2_h?-i1
G27783SY	1711.62	Hex(5)HexNAc(3)Fuc(2)	WURCS=2.0/5,10,9/[a2122h-1b_1-5_2*NCC/3=O][a1122h-1b_1-5][a1122h-1a_1-5][a1221m-1a_1-5][a2112h-1b_1-5]/1-1-2-3-1-4-5-3-3-4/a4-b1_a6-j1_b4-c1_c3-d1_c6-h1_d2-e1_e3-f1_e4-g1_h3-i1
G56555MU	1711.62	Hex(5)HexNAc(3)Fuc(2)	WURCS=2.0/5,10,9/[a2122h-1b_1-5_2*NCC/3=O][a1122h-1b_1-5][a1122h-1a_1-5][a1221m-1a_1-5][a2112h-1b_1-5]/1-1-2-3-1-4-5-3-3-4/a4-b1_a6-j1_b4-c1_c3-d1_c6-h1_d2-e1_e4-g1_e?-f1_h?-i1
G51677OC	1711.62	Hex(5)HexNAc(3)Fuc(2)	WURCS=2.0/6,10,9/[a2122h-1x_1-5_2*NCC/3=O][a2122h-1b_1-5_2*NCC/3=O][a1122h-1b_1-5][a1122h-1a_1-5][a1221m-1a_1-5][a2112h-1b_1-5]/1-2-3-4-2-5-6-4-4-5/a4-b1_a6-j1_b4-c1_c3-d1_c6-h1_d2-e1_e3-f1_e4-g1_h3-i1
G47809KW	1711.62	Hex(5)HexNAc(3)Fuc(2)	WURCS=2.0/6,10,9/[a2122h-1x_1-5_2*NCC/3=O][a2122h-1b_1-5_2*NCC/3=O][a1122h-1b_1-5][a1122h-1a_1-5][a1221m-1a_1-5][a2112h-1b_1-5]/1-2-3-4-2-5-6-4-4-5/a4-b1_a6-j1_b4-c1_c3-d1_c6-h1_d2-e1_e3-f1_e4-g1_h?-i1
G44572NU	1711.62	Hex(5)HexNAc(3)Fuc(2)	WURCS=2.0/6,10,9/[a2122h-1x_1-5_2*NCC/3=O][a2122h-1b_1-5_2*NCC/3=O][a1122h-1b_1-5][a1122h-1a_1-5][a2112h-1b_1-5][a1221m-1a_1-5]/1-2-3-4-2-5-6-4-4-6/a4-b1_a6-j1_b4-c1_c3-d1_c6-h1_d2-e1_e4-f1_f2-g1_h?-i1
G26421QW	1711.62	Hex(5)HexNAc(3)Fuc(2)	WURCS=2.0/7,10,9/[a2122h-1b_1-5_2*NCC/3=O][a1122h-1b_1-5][a1122h-1a_1-5][a2122h-1x_1-5_2*NCC/3=O][a1221m-1x_1-5][a1122h-1x_1-5][a1221m-1a_1-5]/1-1-2-3-4-5-3-6-6-7/a4-b1_a6-j1_b4-c1_d1-c3|c6_g1-c3|c6_d?-e1_e?-f1_g?-h1_g?-i1
G96192TD	1726.59	Hex(5)HexNAc(3)NeuGc(1)	WURCS=2.0/5,9,8/[a2122h-1b_1-5_2*NCC/3=O][a1122h-1b_1-5][a1122h-1a_1-5][a2112h-1b_1-5][Aad21122h-2a_2-6_5*NCCO/3=O]/1-1-2-3-1-4-5-3-3/a4-b1_b4-c1_c3-d1_c6-h1_d2-e1_e4-f1_f3-g2_h3-i1
G15148XJ	1726.59	Hex(5)HexNAc(3)NeuGc(1)	WURCS=2.0/6,9,8/[a2122h-1x_1-5_2*NCC/3=O][a2122h-1b_1-5_2*NCC/3=O][a1122h-1b_1-5][a1122h-1a_1-5][a2112h-1b_1-5][Aad21122h-2a_2-6_5*NCCO/3=O]/1-2-3-4-2-5-6-4-4/a4-b1_b4-c1_c3-d1_c6-h1_d2-e1_e4-f1_g2-f3|f6_i1-h3|h6
G79299VD	1726.59	Hex(5)HexNAc(3)NeuGc(1)	WURCS=2.0/6,9,8/[a2122h-1x_1-5_2*NCC/3=O][a2122h-1b_1-5_2*NCC/3=O][a1122h-1b_1-5][a1122h-1a_1-5][a2112h-1b_1-5][Aad21122h-2a_2-6_5*NCCO/3=O]/1-2-3-4-2-5-6-4-4/a4-b1_b4-c1_c3-d1_c6-h1_d2-e1_e4-f1_h3-i1_g2-f3|f6
G61832KO	1726.59	Hex(5)HexNAc(3)NeuGc(1)	WURCS=2.0/6,9,8/[a2122h-1x_1-5_2*NCC/3=O][a2122h-1b_1-5_2*NCC/3=O][a1122h-1b_1-5][a1122h-1a_1-5][a2112h-1x_1-5][Aad21122h-2x_2-6_5*NCCO/3=O]/1-2-3-4-1-5-6-4-4/a4-b1_b4-c1_c3-d1_c6-h1_h3-i1_d?-e1_e?-f1_f?-g2
G06374YY	1727.61	Hex(6)HexNAc(3)Fuc(1)	WURCS=2.0/5,10,9/[a2122h-1b_1-5_2*NCC/3=O][a1122h-1b_1-5][a1122h-1a_1-5][a1221m-1a_1-5][a2112h-1b_1-5]/1-1-2-3-1-4-5-3-3-3/a4-b1_b4-c1_c3-d1_c6-h1_d2-e1_e3-f1_e4-g1_h3-i1_h6-j1
G68732HN	1727.61	Hex(6)HexNAc(3)Fuc(1)	WURCS=2.0/5,10,9/[a2122h-1b_1-5_2*NCC/3=O][a1122h-1b_1-5][a1122h-1a_1-5][a1221m-1a_1-5][a2112h-1b_1-5]/1-1-2-3-1-4-5-3-3-3/a4-b1_b4-c1_c3-d1_c6-h1_d2-e1_e4-g1_h3-i1_h6-j1_e?-f1
G11637WL	1727.61	Hex(6)HexNAc(3)Fuc(1)	WURCS=2.0/5,10,9/[a2122h-1b_1-5_2*NCC/3=O][a1122h-1b_1-5][a1122h-1a_1-5][a2112h-1b_1-5][a1221m-1a_1-5]/1-1-2-3-1-4-3-3-3-5/a4-b1_a6-j1_b4-c1_c3-d1_c6-g1_d2-e1_e4-f1_g3-h1_g6-i1
G78980OK	1727.61	Hex(6)HexNAc(3)Fuc(1)	WURCS=2.0/5,10,9/[a2122h-1b_1-5_2*NCC/3=O][a1122h-1b_1-5][a1122h-1a_1-5][a2112h-1b_1-5][a1221m-1a_1-5]/1-1-2-3-1-4-3-3-3-5/a4-b1_a6-j1_b4-c1_c3-d1_c6-g1_d2-e1_e4-f1_g3-h1_h2-i1
G35291GU	1727.61	Hex(6)HexNAc(3)Fuc(1)	WURCS=2.0/5,10,9/[a2122h-1b_1-5_2*NCC/3=O][a1122h-1b_1-5][a1122h-1a_1-5][a2112h-1b_1-5][a1221m-1a_1-5]/1-1-2-3-1-4-3-3-3-5/a4-b1_a6-j1_b4-c1_d2-e1_e4-f1_g3-h1_g6-i1_c?-d1_c?-g1
G98766GK	1727.61	Hex(6)HexNAc(3)Fuc(1)	WURCS=2.0/5,10,9/[a2122h-1b_1-5_2*NCC/3=O][a1122h-1b_1-5][a1122h-1a_1-5][a2112h-1b_1-5][a2112m-1a_1-5]/1-1-2-3-1-4-3-3-3-5/a4-b1_a6-j1_b4-c1_c3-d1_c6-g1_d2-e1_e4-f1_g3-h1_g6-i1
G69960SA	1727.61	Hex(6)HexNAc(3)Fuc(1)	WURCS=2.0/5,10,9/[a2122h-1b_1-5_2*NCC/3=O][a1122h-1b_1-5][a1122h-1a_1-5][a2112h-1b_1-5][a2112m-1a_1-5]/1-1-2-3-1-4-3-3-3-5/a4-b1_a6-j1_b4-c1_c3-d1_c6-g1_d2-e1_e4-f1_g3-h1_h2-i1
G51471ON	1727.61	Hex(6)HexNAc(3)Fuc(1)	WURCS=2.0/5,10,9/[a2122h-1x_1-5_2*NCC/3=O][a2122h-1b_1-5_2*NCC/3=O][a1122h-1b_1-5][a1122h-1a_1-5][a1221m-1a_1-5]/1-2-3-4-2-4-4-4-5-4/a4-b1_a6-i1_b4-c1_c3-d1_c6-f1_d2-e1_f3-g1_f6-h1_j1-g2|h2}
G53464HK	1727.61	Hex(6)HexNAc(3)Fuc(1)	WURCS=2.0/6,10,9/[a2122h-1b_1-5_2*NCC/3=O][a1122h-1b_1-5][a1122h-1a_1-5][a2112h-1b_1-5][a2112h-1a_1-5][a1221m-1a_1-5]/1-1-2-3-1-4-5-3-3-6/a4-b1_a6-j1_b4-c1_c3-d1_c6-h1_d2-e1_e4-f1_f?-g1_h?-i1
G16614GV	1727.61	Hex(6)HexNAc(3)Fuc(1)	WURCS=2.0/6,10,9/[a2122h-1x_1-5_2*NCC/3=O][a2122h-1b_1-5_2*NCC/3=O][a1122h-1b_1-5][a1122h-1a_1-5][a1221m-1a_1-5][a2112h-1b_1-5]/1-2-3-4-2-5-6-4-4-4/a4-b1_b4-c1_c3-d1_c6-h1_d2-e1_e3-f1_e4-g1_h3-i1_h6-j1
G31993QW	1727.61	Hex(6)HexNAc(3)Fuc(1)	WURCS=2.0/6,10,9/[a2122h-1x_1-5_2*NCC/3=O][a2122h-1b_1-5_2*NCC/3=O][a1122h-1b_1-5][a1122h-1a_1-5][a2112h-1b_1-5][a1221m-1a_1-5]/1-2-3-4-2-5-4-4-4-6/a4-b1_a6-j1_b4-c1_c3-d1_c6-g1_d2-e1_e4-f1_g3-h1_g6-i1
G23897ET	1727.61	Hex(6)HexNAc(3)Fuc(1)	WURCS=2.0/6,10,9/[a2122h-1x_1-5_2*NCC/3=O][a2122h-1b_1-5_2*NCC/3=O][a1122h-1b_1-5][a1122h-1a_1-5][a2112h-1b_1-5][a1221m-1a_1-5]/1-2-3-4-2-5-4-4-4-6/a4-b1_a6-j1_b4-c1_c3-d1_c6-g1_d2-e1_e4-f1_g3-h1_h2-i1
G09025ID	1727.61	Hex(6)HexNAc(3)Fuc(1)	WURCS=2.0/6,10,9/[a2122h-1x_1-5_2*NCC/3=O][a2122h-1b_1-5_2*NCC/3=O][a1122h-1b_1-5][a1122h-1a_1-5][a2112h-1b_1-5][a2112m-1a_1-5]/1-2-3-4-2-5-4-4-4-6/a4-b1_a6-j1_b4-c1_c3-d1_c6-g1_d2-e1_e4-f1_g3-h1_h2-i1
G19600YQ	1727.61	Hex(6)HexNAc(3)Fuc(1)	WURCS=2.0/6,10,9/[a2122h-1x_1-5_2*NCC/3=O][a2122h-1b_1-5_2*NCC/3=O][a1122h-1b_1-5][a1122h-1a_1-5][a2112h-1x_1-5][a1221m-1a_1-5]/1-2-3-4-1-5-4-4-4-6/a4-b1_a6-j1_b4-c1_c3-d1_c6-g1_g3-h1_g6-i1_d?-e1_e?-f1
G46308WD	1727.61	Hex(6)HexNAc(3)Fuc(1)	WURCS=2.0/6,10,9/[u2122h_2*NCC/3=O][a2122h-1b_1-5_2*NCC/3=O][a1122h-1b_1-5][a1122h-1a_1-5][a2112h-1b_1-5][a1221m-1a_1-5]/1-2-3-4-2-5-4-4-4-6/a4-b1_a6-j1_b4-c1_c3-d1_c6-g1_d2-e1_e4-f1_g3-h1_g6-i1
G71356RZ	1727.61	Hex(6)HexNAc(3)Fuc(1)	WURCS=2.0/6,11,9+/[a2122h-1x_1-5_2*NCC/3=O][a2122h-1b_1-5_2*NCC/3=O][a1122h-1b_1-5][a1122h-1a_1-5][a2112h-1b_1-5][a1221m-1a_1-5]/1-2-3-4-2-5-4-4-4-6-4/a4-b1_a6-j1_b4-c1_c3-d1_c6-g1_d2-e1_e4-f1_g3-h1_g6-i1
G50943ZX	1735.63	Hex(3)HexNAc(4)NeuAc(1)Fuc(1)	WURCS=2.0/6,9,8/[a2122h-1b_1-5_2*NCC/3=O][a1122h-1b_1-5][a1122h-1a_1-5][a2112h-1b_1-5_2*NCC/3=O][Aad21122h-2a_2-6_5*NCC/3=O][a1221m-1a_1-5]/1-1-2-3-1-4-5-3-6/a4-b1_a6-i1_b4-c1_c3-d1_c6-h1_d2-e1_e4-f1_f6-g2
G15191JE	1735.63	Hex(3)HexNAc(4)NeuAc(1)Fuc(1)	WURCS=2.0/7,9,8/[a2122h-1b_1-5_2*NCC/3=O][a1122h-1b_1-5][a1122h-1a_1-5][a1221m-1a_1-5][a2122h-1x_1-5_2*NCC/3=O][a2112h-1x_1-5_2*NCC/3=O][Aad21122h-2x_2-6_5*NCC/3=O]/1-1-2-3-3-4-5-6-7/a4-b1_a6-f1_b4-c1_c3-d1_c6-e1_g?-h1_h?-i2_g1-a?|b?|c?|d?|e?|f?}
G38371WW	1735.63	Hex(3)HexNAc(4)NeuAc(1)Fuc(1)	WURCS=2.0/7,9,8/[a2122h-1x_1-5_2*NCC/3=O][a2122h-1b_1-5_2*NCC/3=O][a1122h-1b_1-5][a1122h-1a_1-5][a2112h-1b_1-5_2*NCC/3=O][Aad21122h-2a_2-6_5*NCC/3=O][a1221m-1a_1-5]/1-2-3-4-2-5-6-4-7/a4-b1_a6-i1_b4-c1_c3-d1_c6-h1_d2-e1_e4-f1_f6-g2
G16071DS	1736.65	Hex(3)HexNAc(4)Fuc(3)	WURCS=2.0/5,10,9/[a2122h-1b_1-5_2*NCC/3=O][a1221m-1a_1-5][a1122h-1b_1-5][a1122h-1a_1-5][a2112h-1b_1-5_2*NCC/3=O]/1-2-1-3-4-1-2-5-4-2/a3-b1_a4-c1_a6-j1_c4-d1_d3-e1_d6-i1_e2-f1_f3-g1_f4-h1
G24946XO	1736.65	Hex(3)HexNAc(4)Fuc(3)	WURCS=2.0/6,10,9/[a2122h-1x_1-5_2*NCC/3=O][a1221m-1a_1-5][a2122h-1b_1-5_2*NCC/3=O][a1122h-1b_1-5][a1122h-1a_1-5][a2112h-1b_1-5_2*NCC/3=O]/1-2-3-4-5-3-2-6-5-2/a3-b1_a4-c1_a6-j1_c4-d1_d3-e1_d6-i1_e2-f1_f3-g1_f4-h1
G61435AF	1736.65	Hex(3)HexNAc(4)Fuc(3)	WURCS=2.0/6,10,9/[u2122h_2*NCC/3=O][a1221m-1a_1-5][a2122h-1b_1-5_2*NCC/3=O][a1122h-1b_1-5][a1122h-1a_1-5][a2112h-1b_1-5_2*NCC/3=O]/1-2-3-4-5-3-2-6-5-2/a3-b1_a4-c1_a6-j1_c4-d1_d3-e1_d6-i1_e2-f1_f3-g1_f4-h1
G03275SD	1743.61	Hex(7)HexNAc(3)	WURCS=2.0/4,10,9/[a2122h-1b_1-5_2*NCC/3=O][a1122h-1b_1-5][a1122h-1a_1-5][a2112h-1b_1-5]/1-1-2-3-1-4-3-3-3-3/a4-b1_b4-c1_c3-d1_c6-g1_d2-e1_e4-f1_g3-h1_g6-i1_i2-j1
G93135PI	1743.61	Hex(7)HexNAc(3)	WURCS=2.0/4,10,9/[a2122h-1b_1-5_2*NCC/3=O][a1122h-1b_1-5][a1122h-1a_1-5][a2112h-1b_1-5]/1-1-2-3-1-4-3-3-3-3/a4-b1_b4-c1_c3-d1_c6-g1_d2-e1_e4-f1_g3-h1_g6-i1_j1-a2|b2|c2|d2|e2|f2|g2|h2|i2}
G38919QI	1743.61	Hex(7)HexNAc(3)	WURCS=2.0/4,10,9/[a2122h-1b_1-5_2*NCC/3=O][a1122h-1b_1-5][a1122h-1a_1-5][a2112h-1b_1-5]/1-1-2-3-3-3-3-3-1-4/a4-b1_b4-c1_d2-e1_e2-f1_f2-g1_h2-i1_i4-j1_d1-c3|c6_h1-c3|c6
G46213JU	1743.61	Hex(7)HexNAc(3)	WURCS=2.0/5,10,9/[a2122h-1b_1-5_2*NCC/3=O][a1122h-1b_1-5][a1122h-1a_1-5][a2112h-1b_1-5][a2112h-1a_1-5]/1-1-2-3-1-4-5-3-3-3/a4-b1_b4-c1_c3-d1_c6-h1_d2-e1_e4-f1_f3-g1_h3-i1_h6-j1
G85712TK	1743.61	Hex(7)HexNAc(3)	WURCS=2.0/5,10,9/[a2122h-1b_1-5_2*NCC/3=O][a1122h-1b_1-5][a1122h-1a_1-5][a2112h-1b_1-5][a2112h-1a_1-5]/1-1-2-3-1-4-5-3-3-3/a4-b1_b4-c1_c3-d1_c6-h1_d2-e1_e4-f1_h3-i1_h6-j1_f?-g1
G74248TD	1743.61	Hex(7)HexNAc(3)	WURCS=2.0/5,10,9/[a2122h-1x_1-5_2*NCC/3=O][a2122h-1b_1-5_2*NCC/3=O][a1122h-1b_1-5][a1122h-1a_1-5][a2112h-1b_1-5]/1-2-3-4-2-5-4-4-4-4/a4-b1_b4-c1_c3-d1_c6-g1_d2-e1_e4-f1_g3-h1_g6-i1_i2-j1
G67191UH	1743.61	Hex(7)HexNAc(3)	WURCS=2.0/5,10,9/[a2122h-1x_1-5_2*NCC/3=O][a2122h-1b_1-5_2*NCC/3=O][a1122h-1b_1-5][a1122h-1a_1-5][a2112h-1b_1-5]/1-2-3-4-2-5-4-4-4-4/a4-b1_b4-c1_c3-d1_c6-g1_d2-e1_e4-f1_g3-h1_g6-i1_j1-a2|b2|c2|d2|e2|f2|g2|h2|i2}
G46038XL	1743.61	Hex(7)HexNAc(3)	WURCS=2.0/5,10,9/[a2122h-1x_1-5_2*NCC/3=O][a2122h-1b_1-5_2*NCC/3=O][a1122h-1b_1-5][a1122h-1a_1-5][a2112h-1b_1-5]/1-2-3-4-4-4-4-4-2-5/a4-b1_b4-c1_c3-d1_c6-h1_d2-e1_e2-f1_f2-g1_h2-i1_i4-j1
G54981BW	1743.61	Hex(7)HexNAc(3)	WURCS=2.0/5,10,9/[u2122h_2*NCC/3=O][a2122h-1b_1-5_2*NCC/3=O][a1122h-1b_1-5][a1122h-1a_1-5][a2112h-1b_1-5]/1-2-3-4-4-4-4-4-2-5/a4-b1_b4-c1_d2-e1_e2-f1_f2-g1_h2-i1_i4-j1_d1-c3|c6_h1-c3|c6
G00741NZ	1743.61	Hex(7)HexNAc(3)	WURCS=2.0/6,10,9/[a2122h-1x_1-5_2*NCC/3=O][a2122h-1b_1-5_2*NCC/3=O][a1122h-1b_1-5][a1122h-1a_1-5][a2112h-1b_1-5][a2112h-1a_1-5]/1-2-3-4-2-5-6-4-4-4/a4-b1_b4-c1_c3-d1_c6-h1_d2-e1_e4-f1_f3-g1_h3-i1_h6-j1
G81528UX	1751.62	Hex(4)HexNAc(4)NeuAc(1)	WURCS=2.0/5,9,8/[a2122h-1b_1-5_2*NCC/3=O][a1122h-1b_1-5][a1122h-1a_1-5][a2112h-1b_1-5][Aad21122h-2a_2-6_5*NCC/3=O]/1-1-2-3-1-3-1-4-5/a4-b1_b4-c1_c3-d1_c6-f1_d2-e1_f2-g1_g4-h1_h3-i2
G90725ZC	1751.62	Hex(4)HexNAc(4)NeuAc(1)	WURCS=2.0/5,9,8/[a2122h-1b_1-5_2*NCC/3=O][a1122h-1b_1-5][a1122h-1a_1-5][a2112h-1b_1-5][Aad21122h-2a_2-6_5*NCC/3=O]/1-1-2-3-1-3-1-4-5/a4-b1_b4-c1_c3-d1_c6-f1_d2-e1_f2-g1_g4-h1_h6-i2
G17661OZ	1751.62	Hex(4)HexNAc(4)NeuAc(1)	WURCS=2.0/5,9,8/[a2122h-1b_1-5_2*NCC/3=O][a1122h-1b_1-5][a1122h-1a_1-5][a2112h-1b_1-5][Aad21122h-2a_2-6_5*NCC/3=O]/1-1-2-3-1-3-1-4-5/a4-b1_b4-c1_c3-d1_c6-f1_d2-e1_f2-g1_h1-e4|g4}_h?-i2
G51114UP	1751.62	Hex(4)HexNAc(4)NeuAc(1)	WURCS=2.0/5,9,8/[a2122h-1b_1-5_2*NCC/3=O][a1122h-1b_1-5][a1122h-1a_1-5][a2112h-1b_1-5][Aad21122h-2a_2-6_5*NCC/3=O]/1-1-2-3-1-3-1-4-5/a4-b1_b4-c1_c3-d1_c6-f1_d2-e1_f2-g1_h3-i2_h1-e4|g4}
G85989DY	1751.62	Hex(4)HexNAc(4)NeuAc(1)	WURCS=2.0/5,9,8/[a2122h-1b_1-5_2*NCC/3=O][a1122h-1b_1-5][a1122h-1a_1-5][a2112h-1b_1-5][Aad21122h-2a_2-6_5*NCC/3=O]/1-1-2-3-1-3-1-4-5/a4-b1_b4-c1_c3-d1_c6-f1_d2-e1_f2-g1_h3-i2_h1-e?|g?}
G40245CP	1751.62	Hex(4)HexNAc(4)NeuAc(1)	WURCS=2.0/5,9,8/[a2122h-1b_1-5_2*NCC/3=O][a1122h-1b_1-5][a1122h-1a_1-5][a2112h-1b_1-5][Aad21122h-2a_2-6_5*NCC/3=O]/1-1-2-3-1-3-1-4-5/a4-b1_b4-c1_c3-d1_c6-f1_d2-e1_f2-g1_h6-i2_h1-e4|g4}
G59877ET	1751.62	Hex(4)HexNAc(4)NeuAc(1)	WURCS=2.0/5,9,8/[a2122h-1b_1-5_2*NCC/3=O][a1122h-1b_1-5][a1122h-1a_1-5][a2112h-1b_1-5][Aad21122h-2a_2-6_5*NCC/3=O]/1-1-2-3-1-3-1-4-5/a4-b1_b4-c1_c3-d1_c6-f1_d2-e1_f2-g1_h6-i2_h1-e?|g?}
G28579RV	1751.62	Hex(4)HexNAc(4)NeuAc(1)	WURCS=2.0/5,9,8/[a2122h-1b_1-5_2*NCC/3=O][a1122h-1b_1-5][a1122h-1a_1-5][a2112h-1b_1-5][Aad21122h-2a_2-6_5*NCC/3=O]/1-1-2-3-1-3-1-4-5/a4-b1_b4-c1_c3-d1_c6-f1_d2-e1_f2-g1_h?-i2_h1-e?|g?}
G74608QW	1751.62	Hex(4)HexNAc(4)NeuAc(1)	WURCS=2.0/5,9,8/[a2122h-1b_1-5_2*NCC/3=O][a1122h-1b_1-5][a1122h-1a_1-5][a2112h-1b_1-5][Aad21122h-2a_2-6_5*NCC/3=O]/1-1-2-3-1-3-1-4-5/a4-b1_b4-c1_c3-d1_c6-f1_d4-e1_f4-g1_g4-h1_h6-i2
G34582DB	1751.62	Hex(4)HexNAc(4)NeuAc(1)	WURCS=2.0/5,9,8/[a2122h-1b_1-5_2*NCC/3=O][a1122h-1b_1-5][a1122h-1a_1-5][a2112h-1b_1-5][Aad21122h-2a_2-6_5*NCC/3=O]/1-1-2-3-1-3-1-4-5/a4-b1_b4-c1_c3-d1_c6-f1_d4-e1_f4-g1_g4-h1_h?-i2
G48802KI	1751.62	Hex(4)HexNAc(4)NeuAc(1)	WURCS=2.0/5,9,8/[a2122h-1b_1-5_2*NCC/3=O][a1122h-1b_1-5][a1122h-1a_1-5][a2112h-1b_1-5][Aad21122h-2a_2-6_5*NCC/3=O]/1-1-2-3-1-4-5-1-3/a4-b1_b4-c1_c3-d1_c4-h1_c6-i1_d2-e1_e4-f1_f6-g2
G30844CL	1751.62	Hex(4)HexNAc(4)NeuAc(1)	WURCS=2.0/5,9,8/[a2122h-1b_1-5_2*NCC/3=O][a1122h-1b_1-5][a1122h-1a_1-5][a2112h-1b_1-5][Aad21122h-2a_2-6_5*NCC/3=O]/1-1-2-3-1-4-5-1-3/a4-b1_b4-c1_c3-d1_c6-i1_d2-e1_d4-h1_e4-f1_f6-g2
G16759KR	1751.62	Hex(4)HexNAc(4)NeuAc(1)	WURCS=2.0/5,9,8/[a2122h-1b_1-5_2*NCC/3=O][a1122h-1b_1-5][a1122h-1a_1-5][a2112h-1b_1-5][Aad21122h-2a_2-6_5*NCC/3=O]/1-1-2-3-1-4-5-3-1/a4-b1_b4-c1_c3-d1_c6-h1_d2-e1_e4-f1_f3-g2_h2-i1
G04791QM	1751.62	Hex(4)HexNAc(4)NeuAc(1)	WURCS=2.0/5,9,8/[a2122h-1b_1-5_2*NCC/3=O][a1122h-1b_1-5][a1122h-1a_1-5][a2112h-1b_1-5][Aad21122h-2a_2-6_5*NCC/3=O]/1-1-2-3-1-4-5-3-1/a4-b1_b4-c1_c3-d1_c6-h1_d2-e1_e4-f1_f6-g2_h2-i1
G28839WC	1751.62	Hex(4)HexNAc(4)NeuAc(1)	WURCS=2.0/5,9,8/[a2122h-1b_1-5_2*NCC/3=O][a1122h-1b_1-5][a1122h-1a_1-5][a2112h-1b_1-5][Aad21122h-2a_2-6_5*NCC/3=O]/1-1-2-3-1-4-5-3-1/a4-b1_b4-c1_c?-d1_c?-h1_d?-e1_e?-f1_f?-g2_h?-i1
G13290KJ	1751.62	Hex(4)HexNAc(4)NeuAc(1)	WURCS=2.0/5,9,8/[a2122h-1b_1-5_2*NCC/3=O][a1122h-1b_1-5][a1122h-1a_1-5][a2112h-1b_1-5][Aad21122h-2a_2-6_5*NCC/3=O]/1-1-2-3-1-4-5-3-1/a4-b1_b4-c1_d2-e1_e4-f1_f6-g2_h2-i1_c?-d1_c?-h1
G88509SO	1751.62	Hex(4)HexNAc(4)NeuAc(1)	WURCS=2.0/5,9,8/[a2122h-1b_1-5_2*NCC/3=O][a1122h-1b_1-5][a1122h-1a_1-5][a2112h-1b_1-5][Aad21122h-2a_2-6_5*NCC/3=O]/1-1-2-3-1-4-5-3-1/a4-b1_b4-c1_f6-g2_c?-d1_c?-h1_d?-e1_e?-f1_h?-i1
G73139AM	1751.62	Hex(4)HexNAc(4)NeuAc(1)	WURCS=2.0/5,9,8/[a2122h-1b_1-5_2*NCC/3=O][a1122h-1b_1-5][a1122h-1a_1-5][a2112h-1b_1-5][Aad21122h-2x_2-6_5*NCC/3=O]/1-1-2-3-1-4-3-1-5/a4-b1_b4-c1_c3-d1_c6-g1_d2-e1_e4-f1_g2-h1_i?-a?|b?|c?|d?|e?|f?|g?|h?}
G74552WZ	1751.62	Hex(4)HexNAc(4)NeuAc(1)	WURCS=2.0/6,10,8+/[a2122h-1x_1-5_2*NCC/3=O][a2122h-1b_1-5_2*NCC/3=O][a1122h-1b_1-5][a1122h-1a_1-5][a2112h-1b_1-5][Aad21122h-2a_2-6_5*NCC/3=O]/1-2-3-4-2-5-6-4-2-2/a4-b1_b4-c1_c3-d1_c6-h1_d2-e1_e4-f1_h2-i1_g2-f3|f6
G78826SH	1751.62	Hex(4)HexNAc(4)NeuAc(1)	WURCS=2.0/6,11,9+/[a2122h-1x_1-5_2*NCC/3=O][a2122h-1b_1-5_2*NCC/3=O][a1122h-1b_1-5][a1122h-1a_1-5][a2112h-1b_1-5][Aad21122h-2a_2-6_5*NCC/3=O]/1-2-3-4-2-5-6-4-2-2-5/a4-b1_b4-c1_c3-d1_c6-h1_d2-e1_e4-f1_h2-i1_j4-k1_g2-f3|f6
G55175RZ	1751.62	Hex(4)HexNAc(4)NeuAc(1)	WURCS=2.0/6,12,10+/[a2122h-1x_1-5_2*NCC/3=O][a2122h-1b_1-5_2*NCC/3=O][a1122h-1b_1-5][a1122h-1a_1-5][a2112h-1b_1-5][Aad21122h-2a_2-6_5*NCC/3=O]/1-2-3-4-2-5-6-4-2-2-5-6/a4-b1_b4-c1_c3-d1_c6-h1_d2-e1_e4-f1_h2-i1_j4-k1_g2-f3|f6_l2-k3|k6
G83204BU	1751.62	Hex(4)HexNAc(4)NeuAc(1)	WURCS=2.0/6,9,8/[a2122h-1b_1-5_2*NCC/3=O][a1122h-1b_1-5][a1122h-1a_1-5][a2122h-1x_1-5_2*NCC/3=O][a2112h-1x_1-5][Aad21122h-2x_2-6_5*NCC/3=O]/1-1-2-3-4-3-4-5-6/a4-b1_b4-c1_c3-d1_c6-f1_d?-e1_f?-g1_h?-i2_h1-a?|b?|c?|d?|e?|f?|g?}
G36766ZC	1751.62	Hex(4)HexNAc(4)NeuAc(1)	WURCS=2.0/6,9,8/[a2122h-1x_1-5_2*NCC/3=O][a2122h-1b_1-5_2*NCC/3=O][a1122h-1b_1-5][a1122h-1a_1-5][a2112h-1b_1-5][Aad21122h-2a_2-6_5*NCC/3=O]/1-2-3-4-2-4-2-5-6/a4-b1_b4-c1_c3-d1_c6-f1_d2-e1_f2-g1_g4-h1_h3-i2
G70851FQ	1751.62	Hex(4)HexNAc(4)NeuAc(1)	WURCS=2.0/6,9,8/[a2122h-1x_1-5_2*NCC/3=O][a2122h-1b_1-5_2*NCC/3=O][a1122h-1b_1-5][a1122h-1a_1-5][a2112h-1b_1-5][Aad21122h-2a_2-6_5*NCC/3=O]/1-2-3-4-2-4-2-5-6/a4-b1_b4-c1_c3-d1_c6-f1_d2-e1_f2-g1_g4-h1_h6-i2
G46107JU	1751.62	Hex(4)HexNAc(4)NeuAc(1)	WURCS=2.0/6,9,8/[a2122h-1x_1-5_2*NCC/3=O][a2122h-1b_1-5_2*NCC/3=O][a1122h-1b_1-5][a1122h-1a_1-5][a2112h-1b_1-5][Aad21122h-2a_2-6_5*NCC/3=O]/1-2-3-4-2-4-2-5-6/a4-b1_b4-c1_c3-d1_c6-f1_d4-e1_f4-g1_g4-h1_h?-i2
G65515HD	1751.62	Hex(4)HexNAc(4)NeuAc(1)	WURCS=2.0/6,9,8/[a2122h-1x_1-5_2*NCC/3=O][a2122h-1b_1-5_2*NCC/3=O][a1122h-1b_1-5][a1122h-1a_1-5][a2112h-1b_1-5][Aad21122h-2a_2-6_5*NCC/3=O]/1-2-3-4-2-5-6-2-4/a4-b1_b4-c1_c3-d1_c4-h1_c6-i1_d2-e1_e4-f1_f6-g2
G18630TP	1751.62	Hex(4)HexNAc(4)NeuAc(1)	WURCS=2.0/6,9,8/[a2122h-1x_1-5_2*NCC/3=O][a2122h-1b_1-5_2*NCC/3=O][a1122h-1b_1-5][a1122h-1a_1-5][a2112h-1b_1-5][Aad21122h-2a_2-6_5*NCC/3=O]/1-2-3-4-2-5-6-2-4/a4-b1_b4-c1_c3-d1_c4-h1_c6-i1_d2-e1_e4-f1_g2-f3|f6
G96122UB	1751.62	Hex(4)HexNAc(4)NeuAc(1)	WURCS=2.0/6,9,8/[a2122h-1x_1-5_2*NCC/3=O][a2122h-1b_1-5_2*NCC/3=O][a1122h-1b_1-5][a1122h-1a_1-5][a2112h-1b_1-5][Aad21122h-2a_2-6_5*NCC/3=O]/1-2-3-4-2-5-6-4-2/a4-b1_b4-c1_c3-d1_c6-h1_d2-e1_e4-f1_f3-g2_h2-i1
G24585JV	1751.62	Hex(4)HexNAc(4)NeuAc(1)	WURCS=2.0/6,9,8/[a2122h-1x_1-5_2*NCC/3=O][a2122h-1b_1-5_2*NCC/3=O][a1122h-1b_1-5][a1122h-1a_1-5][a2112h-1b_1-5][Aad21122h-2a_2-6_5*NCC/3=O]/1-2-3-4-2-5-6-4-2/a4-b1_b4-c1_c3-d1_c6-h1_d2-e1_e4-f1_f6-g2_h2-i1
G78910WQ	1751.62	Hex(4)HexNAc(4)NeuAc(1)	WURCS=2.0/6,9,8/[a2122h-1x_1-5_2*NCC/3=O][a2122h-1b_1-5_2*NCC/3=O][a1122h-1b_1-5][a1122h-1a_1-5][a2112h-1b_1-5][Aad21122h-2a_2-6_5*NCC/3=O]/1-2-3-4-2-5-6-4-2/a4-b1_b4-c1_c3-d1_c6-h1_d2-e1_e4-f1_h2-i1_g2-f3|f6
G67983WD	1751.62	Hex(4)HexNAc(4)NeuAc(1)	WURCS=2.0/6,9,8/[a2122h-1x_1-5_2*NCC/3=O][a2122h-1b_1-5_2*NCC/3=O][a1122h-1b_1-5][a1122h-1a_1-5][a2112h-1b_1-5][Aad21122h-2a_2-6_5*NCC/3=O]/1-2-3-4-2-5-6-4-2/a4-b1_b4-c1_f6-g2_c?-d1_c?-h1_d?-e1_e?-f1_h?-i1
G07783DH	1751.62	Hex(4)HexNAc(4)NeuAc(1)	WURCS=2.0/6,9,8/[a2122h-1x_1-5_2*NCC/3=O][a2122h-1b_1-5_2*NCC/3=O][a1122h-1b_1-5][a1122h-1a_1-5][a2112h-1b_1-5][Aad21122h-2x_2-6_5*NCC/3=O]/1-2-3-4-2-5-4-2-6/a4-b1_b4-c1_c3-d1_c6-g1_d2-e1_e4-f1_g2-h1_i?-a?|b?|c?|d?|e?|f?|g?|h?}
G87267JO	1751.62	Hex(4)HexNAc(4)NeuAc(1)	WURCS=2.0/6,9,8/[a2122h-1x_1-5_2*NCC/3=O][a2122h-1b_1-5_2*NCC/3=O][a1122h-1b_1-5][a1122h-1a_1-5][a2112h-1x_1-5][Aad21122h-2x_2-6_5*NCC/3=O]/1-2-3-4-1-5-6-4-1/a4-b1_b4-c1_c3-d1_c6-h1_d?-e1_e?-f1_f?-g2_h?-i1
G36218DJ	1751.62	Hex(4)HexNAc(4)NeuAc(1)	WURCS=2.0/6,9,8/[u2122h_2*NCC/3=O][a2122h-1b_1-5_2*NCC/3=O][a1122h-1b_1-5][a1122h-1a_1-5][a2112h-1b_1-5][Aad21122h-2a_2-6_5*NCC/3=O]/1-2-3-4-2-5-6-4-2/a4-b1_b4-c1_c3-d1_c6-h1_d2-e1_e4-f1_f6-g2_h2-i1
G27293OK	1752.64	Hex(4)HexNAc(4)Fuc(2)	WURCS=2.0/5,10,9/[a2122h-1b_1-5_2*NCC/3=O][a1122h-1b_1-5][a1122h-1a_1-5][a1221m-1a_1-5][a2112h-1b_1-5]/1-1-2-3-1-3-1-4-5-4/a4-b1_a6-j1_b4-c1_c3-d1_c4-e1_c6-f1_f2-g1_g3-h1_g4-i1
G48975GN	1752.64	Hex(4)HexNAc(4)Fuc(2)	WURCS=2.0/5,10,9/[a2122h-1b_1-5_2*NCC/3=O][a1122h-1b_1-5][a1122h-1a_1-5][a1221m-1a_1-5][a2112h-1b_1-5]/1-1-2-3-1-3-1-4-5-4/a4-b1_a6-j1_b4-c1_c3-d1_c6-f1_d2-e1_f2-g1_g4-i1_g?-h1
G90017UO	1752.64	Hex(4)HexNAc(4)Fuc(2)	WURCS=2.0/5,10,9/[a2122h-1b_1-5_2*NCC/3=O][a1122h-1b_1-5][a1122h-1a_1-5][a1221m-1a_1-5][a2112h-1b_1-5]/1-1-2-3-1-4-5-3-1-4/a4-b1_a6-j1_b4-c1_c3-d1_c6-h1_d2-e1_e3-f1_e4-g1_h2-i1
G97459BD	1752.64	Hex(4)HexNAc(4)Fuc(2)	WURCS=2.0/5,10,9/[a2122h-1b_1-5_2*NCC/3=O][a1122h-1b_1-5][a1122h-1a_1-5][a1221m-1a_1-5][a2112h-1b_1-5]/1-1-2-3-1-4-5-3-1-4/a4-b1_a6-j1_b4-c1_c3-d1_c6-h1_d2-e1_e4-g1_h2-i1_e?-f1
G16536EO	1752.64	Hex(4)HexNAc(4)Fuc(2)	WURCS=2.0/5,10,9/[a2122h-1b_1-5_2*NCC/3=O][a1122h-1b_1-5][a1122h-1a_1-5][a1221m-1a_1-5][a2112h-1b_1-5]/1-1-2-3-1-4-5-3-1-4/a4-b1_a6-j1_b4-c1_c3-d1_c6-h1_d2-e1_h2-i1_e?-f1_e?-g1
G22493AJ	1752.64	Hex(4)HexNAc(4)Fuc(2)	WURCS=2.0/5,10,9/[a2122h-1b_1-5_2*NCC/3=O][a1122h-1b_1-5][a1122h-1a_1-5][a1221m-1a_1-5][a2112h-1b_1-5]/1-1-2-3-1-4-5-3-1-4/a4-b1_a6-j1_b4-c1_c3-d1_c6-h1_d2-e1_h2-i1_f1-e3|e4_g1-e3|e4
G23113NH	1752.64	Hex(4)HexNAc(4)Fuc(2)	WURCS=2.0/5,10,9/[a2122h-1b_1-5_2*NCC/3=O][a1122h-1b_1-5][a1122h-1a_1-5][a1221m-1a_1-5][a2112h-1b_1-5]/1-1-2-3-3-4-1-4-5-1/a4-b1_a6-f1_b4-c1_c3-d1_c6-e1_g3-h1_g4-i1_g1-a2|b2|c2|d2|e2|f2}_j1-a2|b2|c2|d2|e2|f2}
G68578NZ	1752.64	Hex(4)HexNAc(4)Fuc(2)	WURCS=2.0/5,10,9/[a2122h-1b_1-5_2*NCC/3=O][a2112m-1a_1-5][a1122h-1b_1-5][a1122h-1a_1-5][a2112h-1b_1-5]/1-2-1-3-4-1-4-1-5-2/a3-b1_a4-c1_c4-d1_d3-e1_d6-g1_e2-f1_g2-h1_h4-i1_h6-j1
G35878KK	1752.64	Hex(4)HexNAc(4)Fuc(2)	WURCS=2.0/6,10,9/[a2122h-1b_1-5_2*NCC/3=O][a1122h-1b_1-5][a1122h-1a_1-5][a1221m-1a_1-5][a2112h-1b_1-5][a2112m-1a_1-5]/1-1-2-3-1-4-5-3-1-6/a4-b1_a6-j1_b4-c1_c3-d1_c6-h1_d2-e1_e3-f1_e4-g1_h2-i1
G25495RY	1752.64	Hex(4)HexNAc(4)Fuc(2)	WURCS=2.0/6,10,9/[a2122h-1b_1-5_2*NCC/3=O][a1122h-1b_1-5][a1122h-1a_1-5][a1221m-1a_1-5][a2122h-1x_1-5_2*NCC/3=O][a2112h-1b_1-5]/1-1-2-3-3-4-5-4-6-5/a4-b1_a6-f1_b4-c1_c3-d1_c6-e1_g3-h1_g4-i1_g1-a?|b?|c?|d?|e?|f?}_j1-a?|b?|c?|d?|e?|f?}
G89547PG	1752.64	Hex(4)HexNAc(4)Fuc(2)	WURCS=2.0/6,10,9/[a2122h-1b_1-5_2*NCC/3=O][a1122h-1b_1-5][a1122h-1a_1-5][a2112m-1a_1-5][a1221m-1a_1-5][a2112h-1b_1-5]/1-1-2-3-1-3-1-4-5-6/a4-b1_a6-h1_b4-c1_c3-d1_c6-f1_d2-e1_f2-g1_i1-e3|g3}_j1-e4|g4}
G39232QP	1752.64	Hex(4)HexNAc(4)Fuc(2)	WURCS=2.0/6,10,9/[a2122h-1b_1-5_2*NCC/3=O][a1122h-1b_1-5][a1122h-1a_1-5][a2112m-1a_1-5][a2112h-1b_1-5][a1221m-1a_1-5]/1-1-2-3-1-3-1-4-5-6/a4-b1_a6-h1_b4-c1_c3-d1_c6-f1_d2-e1_f2-g1_i2-j1_i1-e4|g4}
G62364JZ	1752.64	Hex(4)HexNAc(4)Fuc(2)	WURCS=2.0/6,10,9/[a2122h-1x_1-5_2*NCC/3=O][a2122h-1b_1-5_2*NCC/3=O][a1122h-1b_1-5][a1122h-1a_1-5][a1221m-1a_1-5][a2112h-1b_1-5]/1-2-3-4-2-4-2-5-6-5/a4-b1_a6-j1_b4-c1_c3-d1_c4-e1_c6-f1_f2-g1_g3-h1_g4-i1
G65356DX	1752.64	Hex(4)HexNAc(4)Fuc(2)	WURCS=2.0/6,10,9/[a2122h-1x_1-5_2*NCC/3=O][a2122h-1b_1-5_2*NCC/3=O][a1122h-1b_1-5][a1122h-1a_1-5][a1221m-1a_1-5][a2112h-1b_1-5]/1-2-3-4-2-4-2-5-6-5/a4-b1_a6-j1_b4-c1_c3-d1_c6-f1_d2-e1_f2-g1_g3-h1_g4-i1
G85250EQ	1752.64	Hex(4)HexNAc(4)Fuc(2)	WURCS=2.0/6,10,9/[a2122h-1x_1-5_2*NCC/3=O][a2122h-1b_1-5_2*NCC/3=O][a1122h-1b_1-5][a1122h-1a_1-5][a1221m-1a_1-5][a2112h-1b_1-5]/1-2-3-4-2-5-6-2-4-5/a4-b1_a6-j1_b4-c1_c3-d1_c4-h1_c6-i1_d2-e1_e3-f1_e4-g1
G44541JO	1752.64	Hex(4)HexNAc(4)Fuc(2)	WURCS=2.0/6,10,9/[a2122h-1x_1-5_2*NCC/3=O][a2122h-1b_1-5_2*NCC/3=O][a1122h-1b_1-5][a1122h-1a_1-5][a1221m-1a_1-5][a2112h-1b_1-5]/1-2-3-4-2-5-6-4-2-5/a4-b1_a6-j1_b4-c1_c3-d1_c6-h1_d2-e1_e3-f1_e4-g1_h2-i1
G75817RU	1752.64	Hex(4)HexNAc(4)Fuc(2)	WURCS=2.0/6,10,9/[a2122h-1x_1-5_2*NCC/3=O][a2122h-1b_1-5_2*NCC/3=O][a1122h-1b_1-5][a1122h-1a_1-5][a1221m-1a_1-5][a2112h-1b_1-5]/1-2-3-4-2-5-6-4-2-5/a4-b1_a6-j1_b4-c1_c3-d1_c6-h1_d2-e1_h2-i1_e?-f1_e?-g1
G23399NX	1752.64	Hex(4)HexNAc(4)Fuc(2)	WURCS=2.0/6,10,9/[a2122h-1x_1-5_2*NCC/3=O][a2122h-1b_1-5_2*NCC/3=O][a1122h-1b_1-5][a1122h-1a_1-5][a2112h-1x_1-5][a1221m-1a_1-5]/1-2-3-4-1-5-6-4-1-6/a4-b1_a6-j1_b4-c1_c3-d1_c6-h1_e3-g1_d?-e1_e?-f1_h?-i1
G61145MC	1752.64	Hex(4)HexNAc(4)Fuc(2)	WURCS=2.0/6,11,9+/[a2122h-1x_1-5_2*NCC/3=O][a2122h-1b_1-5_2*NCC/3=O][a1122h-1b_1-5][a1122h-1a_1-5][a1221m-1a_1-5][a2112h-1b_1-5]/1-2-3-4-2-5-6-4-2-5-2/a4-b1_a6-j1_b4-c1_c3-d1_c6-h1_d2-e1_e3-f1_e4-g1_h2-i1
G25522KU	1752.64	Hex(4)HexNAc(4)Fuc(2)	WURCS=2.0/6,12,10+/[a2122h-1x_1-5_2*NCC/3=O][a2122h-1b_1-5_2*NCC/3=O][a1122h-1b_1-5][a1122h-1a_1-5][a1221m-1a_1-5][a2112h-1b_1-5]/1-2-3-4-2-5-6-4-2-5-2-6/a4-b1_a6-j1_b4-c1_c3-d1_c6-h1_d2-e1_e3-f1_e4-g1_h2-i1_k4-l1
G18064MR	1752.64	Hex(4)HexNAc(4)Fuc(2)	WURCS=2.0/6,13,11+/[a2122h-1x_1-5_2*NCC/3=O][a2122h-1b_1-5_2*NCC/3=O][a1122h-1b_1-5][a1122h-1a_1-5][a1221m-1a_1-5][a2112h-1b_1-5]/1-2-3-4-2-5-6-4-2-5-2-5-6/a4-b1_a6-j1_b4-c1_c3-d1_c6-h1_d2-e1_e3-f1_e4-g1_h2-i1_k3-l1_k4-m1
G53562KP	1767.62	Hex(4)HexNAc(4)NeuGc(1)	WURCS=2.0/5,9,8/[a2122h-1b_1-5_2*NCC/3=O][a1122h-1b_1-5][a1122h-1a_1-5][a2112h-1b_1-5][Aad21122h-2a_2-6_5*NCCO/3=O]/1-1-2-3-1-3-1-4-5/a4-b1_b4-c1_c3-d1_c6-f1_d2-e1_f2-g1_g4-h1_h6-i2
G30370YC	1767.62	Hex(4)HexNAc(4)NeuGc(1)	WURCS=2.0/5,9,8/[a2122h-1b_1-5_2*NCC/3=O][a1122h-1b_1-5][a1122h-1a_1-5][a2112h-1b_1-5][Aad21122h-2a_2-6_5*NCCO/3=O]/1-1-2-3-1-4-5-3-1/a4-b1_b4-c1_c3-d1_c6-h1_d2-e1_e4-f1_f6-g2_h2-i1
G32489DL	1767.62	Hex(4)HexNAc(4)NeuGc(1)	WURCS=2.0/6,9,8/[a2122h-1x_1-5_2*NCC/3=O][a2122h-1b_1-5_2*NCC/3=O][a1122h-1b_1-5][a1122h-1a_1-5][a2112h-1b_1-5][Aad21122h-2a_2-6_5*NCCO/3=O]/1-2-3-4-2-5-6-2-4/a4-b1_b4-c1_c3-d1_c4-h1_c6-i1_d2-e1_e4-f1_g2-f3|f6
G28365PG	1767.62	Hex(4)HexNAc(4)NeuGc(1)	WURCS=2.0/6,9,8/[a2122h-1x_1-5_2*NCC/3=O][a2122h-1b_1-5_2*NCC/3=O][a1122h-1b_1-5][a1122h-1a_1-5][a2112h-1b_1-5][Aad21122h-2a_2-6_5*NCCO/3=O]/1-2-3-4-2-5-6-4-2/a4-b1_b4-c1_c3-d1_c6-h1_d2-e1_e4-f1_h2-i1_g2-f3|f6
G82560WA	1767.62	Hex(4)HexNAc(4)NeuGc(1)	WURCS=2.0/6,9,8/[a2122h-1x_1-5_2*NCC/3=O][a2122h-1b_1-5_2*NCC/3=O][a1122h-1b_1-5][a1122h-1a_1-5][a2112h-1b_1-5_2*NCC/3=O][Aad21122h-2a_2-6_5*NCCO/3=O]/1-2-3-4-2-5-6-4-4/a4-b1_b4-c1_d2-e1_e4-f1_f3-g2_c?-d1_c?-h1_h?-i1
G37027AF	1767.62	Hex(4)HexNAc(4)NeuGc(1)	WURCS=2.0/6,9,8/[a2122h-1x_1-5_2*NCC/3=O][a2122h-1b_1-5_2*NCC/3=O][a1122h-1b_1-5][a1122h-1a_1-5][a2112h-1x_1-5][Aad21122h-2x_2-6_5*NCCO/3=O]/1-2-3-4-1-5-6-4-1/a4-b1_b4-c1_c3-d1_c6-h1_d?-e1_e?-f1_f?-g2_h?-i1
G40289RO	1768.64	Hex(5)HexNAc(4)Fuc(1)	WURCS=2.0/4,10,9/[a2122h-1b_1-5_2*NCC/3=O][a1122h-1b_1-5][a1122h-1a_1-5][a1221m-1a_1-5]/1-1-2-3-1-1-3-3-3-4/a4-b1_a6-j1_b4-c1_c3-d1_c4-f1_c6-g1_d2-e1_g3-h1_g6-i1
G65597BI	1768.64	Hex(5)HexNAc(4)Fuc(1)	WURCS=2.0/5,10,9/[a2122h-1b_1-5_2*NCC/3=O][a1122h-1b_1-5][a1122h-1a_1-5][a1221m-1a_1-5][a2112h-1b_1-5]/1-1-2-3-1-4-5-3-1-5/a4-b1_b4-c1_c3-d1_c6-h1_d2-e1_e3-f1_e4-g1_h2-i1_i4-j1
G09394JN	1768.64	Hex(5)HexNAc(4)Fuc(1)	WURCS=2.0/5,10,9/[a2122h-1b_1-5_2*NCC/3=O][a1122h-1b_1-5][a1122h-1a_1-5][a1221m-1a_1-5][a2112h-1b_1-5]/1-1-2-3-1-4-5-3-1-5/a4-b1_b4-c1_c3-d1_c6-h1_d2-e1_e4-g1_h2-i1_i4-j1_e?-f1
G89264ZR	1768.64	Hex(5)HexNAc(4)Fuc(1)	WURCS=2.0/5,10,9/[a2122h-1b_1-5_2*NCC/3=O][a1122h-1b_1-5][a1122h-1a_1-5][a1221m-1a_1-5][a2112h-1b_1-5]/1-1-2-3-3-1-4-5-1-5/a4-b1_b4-c1_c3-d1_c6-e1_f3-g1_f4-h1_i4-j1_f1-a?|b?|c?|d?|e?}_i1-a?|b?|c?|d?|e?}
G10617MG	1768.64	Hex(5)HexNAc(4)Fuc(1)	WURCS=2.0/5,10,9/[a2122h-1b_1-5_2*NCC/3=O][a1122h-1b_1-5][a1122h-1a_1-5][a1221m-1a_1-5][a2112h-1b_1-5]/1-1-2-3-3-4-1-5-1-5/a4-b1_a6-f1_b4-c1_c3-d1_c6-e1_g4-h1_i4-j1_g1-a2|a4|a6|b2|b4|b6|c2|c4|c6|d2|d4|d6|e2|e4|e6|f2|f4|f6}_i1-a2|a4|a6|b2|b4|b6|c2|c4|c6|d2|d4|d6|e2|e4|e6|f2|f4|f6}
G76983CM	1768.64	Hex(5)HexNAc(4)Fuc(1)	WURCS=2.0/5,10,9/[a2122h-1b_1-5_2*NCC/3=O][a1122h-1b_1-5][a1122h-1a_1-5][a2112h-1a_1-5][a1221m-1a_1-5]/1-1-2-3-1-4-3-1-4-5/a4-b1_a6-j1_b4-c1_c3-d1_c6-g1_d2-e1_e4-f1_g2-h1_h4-i1
G42477ZH	1768.64	Hex(5)HexNAc(4)Fuc(1)	WURCS=2.0/5,10,9/[a2122h-1b_1-5_2*NCC/3=O][a1122h-1b_1-5][a1122h-1a_1-5][a2112h-1b_1-5][a1221m-1a_1-5]/1-1-2-3-1-4-1-3-3-5/a4-b1_a6-j1_b4-c1_c3-d1_c4-g1_c6-h1_d2-e1_e4-f1_h3-i1
G52428MJ	1768.64	Hex(5)HexNAc(4)Fuc(1)	WURCS=2.0/5,10,9/[a2122h-1b_1-5_2*NCC/3=O][a1122h-1b_1-5][a1122h-1a_1-5][a2112h-1b_1-5][a1221m-1a_1-5]/1-1-2-3-1-4-1-4-3-5/a4-b1_a6-j1_b4-c1_c3-d1_c6-i1_d2-e1_d4-g1_e4-f1_g4-h1
G09921WG	1768.64	Hex(5)HexNAc(4)Fuc(1)	WURCS=2.0/5,10,9/[a2122h-1b_1-5_2*NCC/3=O][a1122h-1b_1-5][a1122h-1a_1-5][a2112h-1b_1-5][a1221m-1a_1-5]/1-1-2-3-1-4-3-1-4-5/a4-b1_a6-j1_b4-c1_c3-d1_c6-g1_d2-e1_e3-f1_g2-h1_h3-i1
G82420SH	1768.64	Hex(5)HexNAc(4)Fuc(1)	WURCS=2.0/5,10,9/[a2122h-1b_1-5_2*NCC/3=O][a1122h-1b_1-5][a1122h-1a_1-5][a2112h-1b_1-5][a1221m-1a_1-5]/1-1-2-3-1-4-3-1-4-5/a4-b1_a6-j1_b4-c1_c3-d1_c6-g1_d2-e1_e3-f1_g2-h1_h4-i1
G29706UC	1768.64	Hex(5)HexNAc(4)Fuc(1)	WURCS=2.0/5,10,9/[a2122h-1b_1-5_2*NCC/3=O][a1122h-1b_1-5][a1122h-1a_1-5][a2112h-1b_1-5][a1221m-1a_1-5]/1-1-2-3-1-4-3-1-4-5/a4-b1_a6-j1_b4-c1_c3-d1_c6-g1_d2-e1_e4-f1_g2-h1_h3-i1
G78059CC	1768.64	Hex(5)HexNAc(4)Fuc(1)	WURCS=2.0/5,10,9/[a2122h-1b_1-5_2*NCC/3=O][a1122h-1b_1-5][a1122h-1a_1-5][a2112h-1b_1-5][a1221m-1a_1-5]/1-1-2-3-1-4-3-1-4-5/a4-b1_a6-j1_b4-c1_c3-d1_c6-g1_d2-e1_e4-f1_g2-h1_h4-i1
G57345HS	1768.64	Hex(5)HexNAc(4)Fuc(1)	WURCS=2.0/5,10,9/[a2122h-1b_1-5_2*NCC/3=O][a1122h-1b_1-5][a1122h-1a_1-5][a2112h-1b_1-5][a1221m-1a_1-5]/1-1-2-3-1-4-3-1-4-5/a4-b1_a6-j1_b4-c1_c3-d1_c6-g1_d2-e1_e4-f1_g6-h1_h4-i1
G04483SK	1768.64	Hex(5)HexNAc(4)Fuc(1)	WURCS=2.0/5,10,9/[a2122h-1b_1-5_2*NCC/3=O][a1122h-1b_1-5][a1122h-1a_1-5][a2112h-1b_1-5][a1221m-1a_1-5]/1-1-2-3-1-4-3-1-4-5/a4-b1_a6-j1_b4-c1_c3-d1_c6-g1_d4-e1_e4-f1_g2-h1_h4-i1
G43657WC	1768.64	Hex(5)HexNAc(4)Fuc(1)	WURCS=2.0/5,10,9/[a2122h-1b_1-5_2*NCC/3=O][a1122h-1b_1-5][a1122h-1a_1-5][a2112h-1b_1-5][a1221m-1a_1-5]/1-1-2-3-1-4-3-1-4-5/a4-b1_a6-j1_b4-c1_c3-d1_c6-g1_d4-e1_e4-f1_g4-h1_h4-i1
G14311HQ	1768.64	Hex(5)HexNAc(4)Fuc(1)	WURCS=2.0/5,10,9/[a2122h-1b_1-5_2*NCC/3=O][a1122h-1b_1-5][a1122h-1a_1-5][a2112h-1b_1-5][a1221m-1a_1-5]/1-1-2-3-1-4-3-1-4-5/a4-b1_a6-j1_b4-c1_c3-d1_c6-g1_d4-e1_e4-f1_g6-h1_h4-i1
G42264OV	1768.64	Hex(5)HexNAc(4)Fuc(1)	WURCS=2.0/5,10,9/[a2122h-1b_1-5_2*NCC/3=O][a1122h-1b_1-5][a1122h-1a_1-5][a2112h-1b_1-5][a1221m-1a_1-5]/1-1-2-3-1-4-3-1-4-5/a4-b1_a6-j1_b4-c1_c3-d1_c6-g1_e4-f1_g6-h1_h4-i1_d?-e1
G17751ZM	1768.64	Hex(5)HexNAc(4)Fuc(1)	WURCS=2.0/5,10,9/[a2122h-1b_1-5_2*NCC/3=O][a1122h-1b_1-5][a1122h-1a_1-5][a2112h-1b_1-5][a1221m-1a_1-5]/1-1-2-3-1-4-3-1-4-5/a4-b1_a6-j1_b4-c1_c3-d1_c6-g1_e4-f1_h4-i1_d?-e1_g?-h1
G71835BN	1768.64	Hex(5)HexNAc(4)Fuc(1)	WURCS=2.0/5,10,9/[a2122h-1b_1-5_2*NCC/3=O][a1122h-1b_1-5][a1122h-1a_1-5][a2112h-1b_1-5][a1221m-1a_1-5]/1-1-2-3-1-4-3-1-4-5/a4-b1_b4-c1_c3-d1_c6-g1_d2-e1_e4-f1_g2-h1_h4-i1_i2-j1
G75310PZ	1768.64	Hex(5)HexNAc(4)Fuc(1)	WURCS=2.0/5,10,9/[a2122h-1b_1-5_2*NCC/3=O][a1122h-1b_1-5][a1122h-1a_1-5][a2112h-1b_1-5][a1221m-1a_1-5]/1-1-2-3-1-4-3-1-4-5/a4-b1_b4-c1_c3-d1_c6-g1_d2-e1_e4-f1_g2-h1_h4-i1_j1-a?|b?|c?|d?|e?|f?|g?|h?|i?}
G07024LX	1768.64	Hex(5)HexNAc(4)Fuc(1)	WURCS=2.0/5,10,9/[a2122h-1b_1-5_2*NCC/3=O][a1122h-1b_1-5][a1122h-1a_1-5][a2112h-1b_1-5][a1221m-1a_1-5]/1-1-2-3-1-4-3-1-4-5/a4-b1_b4-c1_c3-d1_c6-g1_d2-e1_e4-f1_g2-h1_h4-i1_j1-e3|h3}
G23451HI	1768.64	Hex(5)HexNAc(4)Fuc(1)	WURCS=2.0/5,10,9/[a2122h-1b_1-5_2*NCC/3=O][a1122h-1b_1-5][a1122h-1a_1-5][a2112h-1b_1-5][a1221m-1a_1-5]/1-1-2-3-1-4-3-1-4-5/a4-b1_b4-c1_c3-d1_c6-g1_d2-e1_e4-f1_g2-h1_h4-i1_j1-f3|i3}
G01935FK	1768.64	Hex(5)HexNAc(4)Fuc(1)	WURCS=2.0/5,10,9/[a2122h-1b_1-5_2*NCC/3=O][a1122h-1b_1-5][a1122h-1a_1-5][a2112h-1b_1-5][a1221m-1a_1-5]/1-1-2-3-1-4-3-1-5-4/a4-b1_b4-c1_c3-d1_c6-g1_d2-e1_e4-f1_g2-h1_h3-i1_h4-j1
G87073UP	1768.64	Hex(5)HexNAc(4)Fuc(1)	WURCS=2.0/5,10,9/[a2122h-1b_1-5_2*NCC/3=O][a1122h-1b_1-5][a1122h-1a_1-5][a2112h-1b_1-5][a1221m-1a_1-5]/1-1-2-3-1-4-5-3-1-4/a4-b1_b4-c1_c3-d1_c6-h1_d2-e1_e4-f1_f2-g1_h2-i1_i4-j1
G07695ZT	1768.64	Hex(5)HexNAc(4)Fuc(1)	WURCS=2.0/5,10,9/[a2122h-1b_1-5_2*NCC/3=O][a1122h-1b_1-5][a1122h-1a_1-5][a2112h-1b_1-5][a1221m-1a_1-5]/1-1-2-3-3-1-4-1-4-5/a4-b1_a6-j1_b4-c1_c3-d1_c6-e1_e2-f1_e6-h1_f4-g1_h4-i1
G23770JR	1768.64	Hex(5)HexNAc(4)Fuc(1)	WURCS=2.0/5,10,9/[a2122h-1b_1-5_2*NCC/3=O][a1122h-1b_1-5][a1122h-1a_1-5][a2112h-1b_1-5][a1221m-1b_1-5]/1-1-2-3-1-4-3-1-4-5/a4-b1_a6-j1_b4-c1_c3-d1_c6-g1_d2-e1_e4-f1_g2-h1_h4-i1
G91591MO	1768.64	Hex(5)HexNAc(4)Fuc(1)	WURCS=2.0/5,10,9/[a2122h-1b_1-5_2*NCC/3=O][a1122h-1b_1-5][a1122h-1a_1-5][a2112h-1b_1-5][a1221m-1x_1-5]/1-1-2-3-1-4-3-1-4-5/a4-b1_a6-j1_b4-c1_c3-d1_c6-g1_d2-e1_e4-f1_g2-h1_h4-i1
G74508NJ	1768.64	Hex(5)HexNAc(4)Fuc(1)	WURCS=2.0/5,10,9/[a2122h-1b_1-5_2*NCC/3=O][a1122h-1b_1-5][a1122h-1a_1-5][a2112h-1b_1-5][a1221m-1x_1-5]/1-1-2-3-1-4-3-1-4-5/a4-b1_b4-c1_c3-d1_c6-g1_d?-e1_e?-f1_g?-h1_h?-i1_j1-a?|b?|c?|d?|e?|f?|g?|h?|i?}
G31642UV	1768.64	Hex(5)HexNAc(4)Fuc(1)	WURCS=2.0/5,10,9/[a2122h-1b_1-5_2*NCC/3=O][a1122h-1b_1-5][a1122h-1a_1-5][a2112h-1b_1-5][a2112m-1a_1-5]/1-1-2-3-1-4-1-4-3-5/a4-b1_a6-j1_b4-c1_c3-d1_c6-i1_d2-e1_d4-g1_e4-f1_g4-h1
G28826SH	1768.64	Hex(5)HexNAc(4)Fuc(1)	WURCS=2.0/5,10,9/[a2122h-1b_1-5_2*NCC/3=O][a1122h-1b_1-5][a1122h-1a_1-5][a2112h-1b_1-5][a2112m-1a_1-5]/1-1-2-3-1-4-3-1-4-5/a4-b1_a6-j1_b4-c1_c3-d1_c6-g1_d2-e1_e4-f1_g2-h1_h4-i1
G43288IJ	1768.64	Hex(5)HexNAc(4)Fuc(1)	WURCS=2.0/5,10,9/[a2122h-1b_1-5_2*NCC/3=O][a1122h-1b_1-5][a1122h-1a_1-5][a2112h-1b_1-5][a2112m-1a_1-5]/1-1-2-3-1-4-3-1-4-5/a4-b1_a6-j1_b4-c1_c3-d1_c6-g1_d2-e1_e4-f1_g6-h1_h4-i1
G82977OF	1768.64	Hex(5)HexNAc(4)Fuc(1)	WURCS=2.0/5,10,9/[a2122h-1b_1-5_2*NCC/3=O][a1122h-1b_1-5][a1122h-1a_1-5][a2112h-1b_1-5][a2112m-1a_1-5]/1-1-2-3-1-4-3-1-4-5/a4-b1_a6-j1_b4-c1_c3-d1_c6-g1_d2-e1_g2-h1_e?-f1_h?-i1
G28127QJ	1768.64	Hex(5)HexNAc(4)Fuc(1)	WURCS=2.0/5,10,9/[a2122h-1b_1-5_2*NCC/3=O][a1122h-1b_1-5][a1122h-1a_1-5][a2112h-1b_1-5][a2112m-1a_1-5]/1-1-2-3-1-4-3-1-4-5/a4-b1_a6-j1_b4-c1_c3-d1_c6-g1_d4-e1_e4-f1_g2-h1_h4-i1
G90774IS	1768.64	Hex(5)HexNAc(4)Fuc(1)	WURCS=2.0/5,10,9/[a2122h-1b_1-5_2*NCC/3=O][a1122h-1b_1-5][a1122h-1a_1-5][a2112h-1b_1-5][a2112m-1a_1-5]/1-1-2-3-1-4-3-1-4-5/a4-b1_a6-j1_b4-c1_c3-d1_c6-g1_d4-e1_e4-f1_g6-h1_h4-i1
G48168SI	1768.64	Hex(5)HexNAc(4)Fuc(1)	WURCS=2.0/5,10,9/[a2122h-1b_1-5_2*NCC/3=O][a1122h-1b_1-5][a1122h-1a_1-5][a2112h-1b_1-5][a2112m-1a_1-5]/1-1-2-3-3-1-4-1-4-5/a4-b1_a6-j1_b4-c1_c3-d1_c6-e1_e2-f1_e6-h1_f4-g1_h4-i1
G99969SS	1768.64	Hex(5)HexNAc(4)Fuc(1)	WURCS=2.0/5,10,9/[a2122h-1b_1-5_2*NCC/3=O][a1122h-1b_1-5][a1122h-1a_1-5][a2112h-1b_1-5_2*NCC/3=O][a1221m-1a_1-5]/1-1-2-3-1-4-3-3-3-5/a4-b1_a6-j1_b4-c1_c3-d1_c6-g1_d2-e1_e4-f1_g3-h1_g6-i1
G40096SL	1768.64	Hex(5)HexNAc(4)Fuc(1)	WURCS=2.0/5,10,9/[a2122h-1b_1-5_2*NCC/3=O][a1122h-1b_1-5][a1122h-1a_1-5][a2112h-1b_1-5_2*NCC/3=O][a1221m-1a_1-5]/1-1-2-3-1-4-3-3-3-5/a4-b1_a6-j1_b4-c1_c3-d1_c6-g1_d2-e1_e4-f1_g3-h1_h2-i1
G48390IG	1768.64	Hex(5)HexNAc(4)Fuc(1)	WURCS=2.0/5,10,9/[a2122h-1b_1-5_2*NCC/3=O][a1221m-1a_1-5][a1122h-1b_1-5][a1122h-1a_1-5][a2112h-1b_1-5]/1-2-1-3-4-1-5-4-1-5/a4-c1_c4-d1_d3-e1_d6-h1_a?-b1_e?-f1_f?-g1_h?-i1_i?-j1
G10995NB	1768.64	Hex(5)HexNAc(4)Fuc(1)	WURCS=2.0/5,10,9/[a2122h-1b_1-5_2*NCC/3=O][a1221m-1a_1-5][a1122h-1b_1-5][a1122h-1a_1-5][a2112h-1b_1-5]/1-2-1-3-4-1-5-4-1-5/a4-c1_c4-d1_d3-e1_d6-h1_e2-f1_h2-i1_a?-b1_f?-g1_i?-j1
G11392CL	1768.64	Hex(5)HexNAc(4)Fuc(1)	WURCS=2.0/5,10,9/[a2122h-1b_1-5_2*NCC/3=O][a1221m-1x_1-5][a1122h-1b_1-5][a1122h-1a_1-5][a2112h-1b_1-5]/1-2-1-3-4-1-5-4-1-5/a4-c1_c4-d1_d3-e1_d6-h1_e2-f1_f4-g1_h2-i1_i4-j1_a?-b1
[truncated: 9,010 more rows]
