# Supplementary material for: Glyco-Decipher enables glycan database-independent peptide matching and in-depth characterization of site-specific N-glycosylation
Source: Nat Commun. 2022 Apr 7;13:1900. doi: 10.1038/s41467-022-29530-y (PMC8990002; doi:10.1038/s41467-022-29530-y)
Supplement: Supplementary file 5 — Supplementary Data 2 [file 41467_2022_29530_MOESM5_ESM.xlsx]

## Sheet: PSM_Before Expansion
Title	Scan	RT(min)	PrecursorMZ	PrecursorCharge	Peptide	Modification	PeptideMass	Protein	PeptideScore	PeptideFDR	GlycanExpMass
MouseBrain-Z-T-1.1756.1756.2	1756	13.21	919.376	2	NATSTK		620.313	sp|P02468|LAMC1_MOUSE(pre=K,post=A);	74.17	0.0014	1216.42
MouseBrain-Z-T-1.1788.1788.2	1788	13.35	1311.02	2	NTTDSK		664.303	sp|P47867|SCG3_MOUSE(pre=K,post=S);sp|P47867-2|SCG3_MOUSE(pre=K,post=T);	111.11	0.006	1955.72
MouseBrain-Z-T-1.1803.1803.3	1803	13.43	898.683	3	AAGMNHTK		828.391	sp|Q9Z2G6|SE1L1_MOUSE(pre=K,post=A);sp|Q9Z2G6-2|SE1L1_MOUSE(pre=K,post=A);	167.06	0	1864.63
MouseBrain-Z-T-1.1848.1848.2	1848	13.59	1154.46	2	GNLSSK		604.318	sp|Q8C4U2|TM145_MOUSE(pre=R,post=E);	122.08	0.0057	1702.58
MouseBrain-Z-T-1.1884.1884.2	1884	13.75	1262.98	2	INCNSSK	3,Carbamidomethyl(+57.0215);	821.37	sp|Q6P9K9|NRX3A_MOUSE(pre=R,post=G);sp|Q6P9K9-2|NRX3A_MOUSE(pre=R,post=G);sp|Q9CS84|NRX1A_MOUSE(pre=R,post=G);sp|Q9CS84-2|NRX1A_MOUSE(pre=R,post=G);sp|Q9CS84-3|NRX1A_MOUSE(pre=R,post=G);sp|Q9CS84-4|NRX1A_MOUSE(pre=R,post=G);sp|Q9CS84-5|NRX1A_MOUSE(pre=R,post=G);	46.51	0.0004	1702.58
MouseBrain-Z-T-1.1887.1887.3	1887	13.8	932.039	3	TLETHSNK		928.461	sp|O88307|SORL_MOUSE(pre=K,post=T);	144.28	0	1864.63
MouseBrain-Z-T-1.1890.1890.3	1890	13.8	890.378	3	NTTHLK		712.387	sp|O35136|NCAM2_MOUSE(pre=K,post=T);sp|O35136-2|NCAM2_MOUSE(pre=K,post=T);	206.47	0.0038	1955.73
MouseBrain-Z-T-1.1902.1902.3	1902	13.86	917.363	3	KCLNHTTQK	2,Carbamidomethyl(+57.0215);	1128.57	sp|Q9WV54|ASAH1_MOUSE(pre=K,post=N);	80.78	0.0001	1620.5
MouseBrain-Z-T-1.1911.1911.3	1911	13.91	993.082	3	NTTHLK		712.387	sp|O35136|NCAM2_MOUSE(pre=K,post=T);sp|O35136-2|NCAM2_MOUSE(pre=K,post=T);	183.51	0.0022	2263.84
MouseBrain-Z-T-1.1923.1923.3	1923	13.97	822.685	3	NTTHLK		712.387	sp|O35136|NCAM2_MOUSE(pre=K,post=T);sp|O35136-2|NCAM2_MOUSE(pre=K,post=T);	205.42	0.0001	1752.65
MouseBrain-Z-T-1.1944.1944.3	1944	14.06	875.025	3	NVSDTTKR		919.472	sp|P97797|SHPS1_MOUSE(pre=R,post=N);sp|P97797-2|SHPS1_MOUSE(pre=R,post=N);sp|P97797-3|SHPS1_MOUSE(pre=R,post=N);sp|P97797-4|SHPS1_MOUSE(pre=R,post=N);	98.41	0.0001	1702.58
MouseBrain-Z-T-1.1947.1947.3	1947	14.06	902.027	3	CLNHTTQK	1,Carbamidomethyl(+57.0215);	1000.48	sp|Q9WV54|ASAH1_MOUSE(pre=K,post=N);	80.35	0.0001	1702.58
MouseBrain-Z-T-1.1954.1954.3	1954	14.1	848.008	3	CLNHTTQK	1,Carbamidomethyl(+57.0215);	1000.48	sp|Q9WV54|ASAH1_MOUSE(pre=K,post=N);	167.93	0	1540.53
MouseBrain-Z-T-1.1966.1966.2	1966	14.13	1277.01	2	NQTAVR		687.366	sp|Q61072|ADAM9_MOUSE(pre=R,post=E);	48.75	0.0035	1864.64
MouseBrain-Z-T-1.1981.1981.3	1981	14.22	840.683	3	LHNDTR		754.372	sp|P97927|LAMA4_MOUSE(pre=R,post=S);	75.63	0.0022	1764.66
MouseBrain-Z-T-1.1982.1982.2	1982	14.22	1329.5	2	AVNSSCR	6,Carbamidomethyl(+57.0215);	792.355	sp|Q91ZX7|LRP1_MOUSE(pre=R,post=A);	70.23	0.0004	1864.64
MouseBrain-Z-T-1.1984.1984.2	1984	14.22	1210.99	2	LQNTSR		717.377	sp|Q8BYZ7|ELMO3_MOUSE(pre=R,post=E);sp|Q8C341|SUCO_MOUSE(pre=K,post=I);sp|Q8C341-2|SUCO_MOUSE(pre=K,post=I);	48.29	0.0053	1702.58
MouseBrain-Z-T-1.1989.1989.3	1989	14.25	883.369	3	NVSDTTKR		919.472	sp|P97797|SHPS1_MOUSE(pre=R,post=N);sp|P97797-2|SHPS1_MOUSE(pre=R,post=N);sp|P97797-3|SHPS1_MOUSE(pre=R,post=N);sp|P97797-4|SHPS1_MOUSE(pre=R,post=N);	89.56	0.0001	1727.61
MouseBrain-Z-T-1.1992.1992.3	1992	14.25	837.69	3	KNNTCVK	5,Carbamidomethyl(+57.0215);	862.433	sp|O88307|SORL_MOUSE(pre=R,post=E);	88.17	0.0024	1647.62
MouseBrain-Z-T-1.2000.2000.3	2000	14.29	715.969	3	TLETHSNK		928.461	sp|O88307|SORL_MOUSE(pre=K,post=T);	130.23	0	1216.42
MouseBrain-Z-T-1.2001.2001.2	2001	14.29	1152.96	2	NVSDTTK		763.371	sp|P97797|SHPS1_MOUSE(pre=R,post=R);sp|P97797-2|SHPS1_MOUSE(pre=R,post=R);sp|P97797-3|SHPS1_MOUSE(pre=R,post=R);sp|P97797-4|SHPS1_MOUSE(pre=R,post=R);	69.14	0.0001	1540.53
MouseBrain-Z-T-1.2003.2003.3	2003	14.32	890.378	3	NTTHLK		712.387	sp|O35136|NCAM2_MOUSE(pre=K,post=T);sp|O35136-2|NCAM2_MOUSE(pre=K,post=T);	182.5	0.0018	1955.73
MouseBrain-Z-T-1.2005.2005.2	2005	14.32	1159.97	2	TNSTVTR		777.398	sp|Q14CH0|F171B_MOUSE(pre=K,post=S);sp|Q14CH0-2|F171B_MOUSE(pre=K,post=S);	61	0.0001	1540.53
MouseBrain-Z-T-1.2021.2021.3	2021	14.39	766.99	3	NVSDTTKR		919.472	sp|P97797|SHPS1_MOUSE(pre=R,post=N);sp|P97797-2|SHPS1_MOUSE(pre=R,post=N);sp|P97797-3|SHPS1_MOUSE(pre=R,post=N);sp|P97797-4|SHPS1_MOUSE(pre=R,post=N);	161.5	0	1378.48
MouseBrain-Z-T-1.2036.2036.2	2036	14.45	1149.98	2	NVSDTTKR		919.472	sp|P97797|SHPS1_MOUSE(pre=R,post=N);sp|P97797-2|SHPS1_MOUSE(pre=R,post=N);sp|P97797-3|SHPS1_MOUSE(pre=R,post=N);sp|P97797-4|SHPS1_MOUSE(pre=R,post=N);	113.41	0	1378.47
MouseBrain-Z-T-1.2055.2055.2	2055	14.54	1231.99	2	NLGNNTK		759.388	sp|Q64676|CGT_MOUSE(pre=K,post=L);	108.6	0	1702.58
MouseBrain-Z-T-1.2057.2057.2	2057	14.54	1246.5	2	NVSDTTK		763.371	sp|P97797|SHPS1_MOUSE(pre=R,post=R);sp|P97797-2|SHPS1_MOUSE(pre=R,post=R);sp|P97797-3|SHPS1_MOUSE(pre=R,post=R);sp|P97797-4|SHPS1_MOUSE(pre=R,post=R);	111.63	0	1727.61
MouseBrain-Z-T-1.2061.2061.2	2061	14.54	1276.52	2	LVESNK		688.375	sp|Q80TR1|AGRL1_MOUSE(pre=R,post=T);sp|Q80TR1-2|AGRL1_MOUSE(pre=R,post=T);	86.5	0.0095	1862.66
MouseBrain-Z-T-1.2076.2076.3	2076	14.63	890.378	3	NTTHLK		712.387	sp|O35136|NCAM2_MOUSE(pre=K,post=T);sp|O35136-2|NCAM2_MOUSE(pre=K,post=T);	181.41	0.0059	1955.72
MouseBrain-Z-T-1.2084.2084.2	2084	14.67	977.369	2	NCTDPK	2,Carbamidomethyl(+57.0215);	733.307	sp|Q9CPW0|CNTP2_MOUSE(pre=R,post=Y);	94.73	0.0058	1219.42
MouseBrain-Z-T-1.2091.2091.3	2091	14.69	934.041	3	RNSTGCLK	6,Carbamidomethyl(+57.0215);	934.465	sp|Q06890|CLUS_MOUSE(pre=R,post=M);	72.71	0.008	1864.64
MouseBrain-Z-T-1.2094.2094.2	2094	14.69	1071.93	2	NVSDTTK		763.371	sp|P97797|SHPS1_MOUSE(pre=R,post=R);sp|P97797-2|SHPS1_MOUSE(pre=R,post=R);sp|P97797-3|SHPS1_MOUSE(pre=R,post=R);sp|P97797-4|SHPS1_MOUSE(pre=R,post=R);	153.65	0	1378.48
MouseBrain-Z-T-1.2099.2099.2	2099	14.73	1288.02	2	INCNSSK	3,Carbamidomethyl(+57.0215);	821.37	sp|Q6P9K9|NRX3A_MOUSE(pre=R,post=G);sp|Q6P9K9-2|NRX3A_MOUSE(pre=R,post=G);sp|Q9CS84|NRX1A_MOUSE(pre=R,post=G);sp|Q9CS84-2|NRX1A_MOUSE(pre=R,post=G);sp|Q9CS84-3|NRX1A_MOUSE(pre=R,post=G);sp|Q9CS84-4|NRX1A_MOUSE(pre=R,post=G);sp|Q9CS84-5|NRX1A_MOUSE(pre=R,post=G);	194.05	0.0001	1752.65
MouseBrain-Z-T-1.2109.2109.3	2109	14.78	885.338	3	FNHTDR		788.356	sp|Q6P6J9|TXD15_MOUSE(pre=R,post=T);	102.57	0.0058	1864.64
MouseBrain-Z-T-1.2110.2110.2	2110	14.78	1115.46	2	LVESNK		688.375	sp|Q80TR1|AGRL1_MOUSE(pre=R,post=T);sp|Q80TR1-2|AGRL1_MOUSE(pre=R,post=T);	104.62	0.0025	1540.53
MouseBrain-Z-T-1.2111.2111.3	2111	14.78	1122.79	3	GGPKNDTEER		1101.51	sp|Q62443|NPTX1_MOUSE(pre=K,post=A);	65.28	0.0001	2263.84
MouseBrain-Z-T-1.2113.2113.2	2113	14.78	1196.49	2	LVESNK		688.375	sp|Q80TR1|AGRL1_MOUSE(pre=R,post=T);sp|Q80TR1-2|AGRL1_MOUSE(pre=R,post=T);	115.63	0.0018	1702.58
MouseBrain-Z-T-1.2125.2125.3	2125	14.84	712.973	3	NVSDTTKR		919.472	sp|P97797|SHPS1_MOUSE(pre=R,post=N);sp|P97797-2|SHPS1_MOUSE(pre=R,post=N);sp|P97797-3|SHPS1_MOUSE(pre=R,post=N);sp|P97797-4|SHPS1_MOUSE(pre=R,post=N);	136.18	0	1216.42
MouseBrain-Z-T-1.2127.2127.2	2127	14.85	1068.96	2	NVSDTTKR		919.472	sp|P97797|SHPS1_MOUSE(pre=R,post=N);sp|P97797-2|SHPS1_MOUSE(pre=R,post=N);sp|P97797-3|SHPS1_MOUSE(pre=R,post=N);sp|P97797-4|SHPS1_MOUSE(pre=R,post=N);	102.03	0.0001	1216.42
MouseBrain-Z-T-1.2157.2157.3	2157	14.98	848.359	3	NVSDTTKR		919.472	sp|P97797|SHPS1_MOUSE(pre=R,post=N);sp|P97797-2|SHPS1_MOUSE(pre=R,post=N);sp|P97797-3|SHPS1_MOUSE(pre=R,post=N);sp|P97797-4|SHPS1_MOUSE(pre=R,post=N);	128.37	0	1622.58
MouseBrain-Z-T-1.2158.2158.2	2158	14.98	1071.93	2	NVSDTTK		763.371	sp|P97797|SHPS1_MOUSE(pre=R,post=R);sp|P97797-2|SHPS1_MOUSE(pre=R,post=R);sp|P97797-3|SHPS1_MOUSE(pre=R,post=R);sp|P97797-4|SHPS1_MOUSE(pre=R,post=R);	87.39	0.0001	1378.48
MouseBrain-Z-T-1.2174.2174.3	2174	15.06	1122.79	3	GGPKNDTEER		1101.51	sp|Q62443|NPTX1_MOUSE(pre=K,post=A);	50.43	0.0035	2263.84
MouseBrain-Z-T-1.2209.2209.2	2209	15.21	997.918	2	TNSTVTR		777.398	sp|Q14CH0|F171B_MOUSE(pre=K,post=S);sp|Q14CH0-2|F171B_MOUSE(pre=K,post=S);	53.04	0	1216.42
MouseBrain-Z-T-1.2216.2216.2	2216	15.25	1069.94	2	NLGNNTK		759.388	sp|Q64676|CGT_MOUSE(pre=K,post=L);	85.29	0.0001	1378.47
MouseBrain-Z-T-1.2225.2225.3	2225	15.29	823.348	3	NASAASTAK		819.409	sp|Q61292|LAMB2_MOUSE(pre=R,post=L);	26.16	0	1647.61
MouseBrain-Z-T-1.2239.2239.2	2239	15.34	1234.52	2	NASAASTAK		819.409	sp|Q61292|LAMB2_MOUSE(pre=R,post=L);	95.46	0	1647.62
MouseBrain-Z-T-1.2262.2262.2	2262	15.45	990.905	2	NVSDTTK		763.371	sp|P97797|SHPS1_MOUSE(pre=R,post=R);sp|P97797-2|SHPS1_MOUSE(pre=R,post=R);sp|P97797-3|SHPS1_MOUSE(pre=R,post=R);sp|P97797-4|SHPS1_MOUSE(pre=R,post=R);	167.07	0	1216.42
MouseBrain-Z-T-1.2267.2267.2	2267	15.47	952.903	2	NQTAVR		687.366	sp|Q61072|ADAM9_MOUSE(pre=R,post=E);	47.15	0.0033	1216.42
MouseBrain-Z-T-1.2273.2273.3	2273	15.49	910.702	3	YIDKGNR		864.445	sp|O08532|CA2D1_MOUSE(pre=R,post=T);sp|O08532-2|CA2D1_MOUSE(pre=R,post=T);sp|O08532-3|CA2D1_MOUSE(pre=R,post=T);sp|O08532-4|CA2D1_MOUSE(pre=R,post=T);sp|O08532-5|CA2D1_MOUSE(pre=R,post=T);	31.44	0.0095	1864.64
MouseBrain-Z-T-1.2277.2277.2	2277	15.49	1130.43	2	NVSDTTK		763.371	sp|P97797|SHPS1_MOUSE(pre=R,post=R);sp|P97797-2|SHPS1_MOUSE(pre=R,post=R);sp|P97797-3|SHPS1_MOUSE(pre=R,post=R);sp|P97797-4|SHPS1_MOUSE(pre=R,post=R);	107.83	0	1495.47
MouseBrain-Z-T-1.2283.2283.2	2283	15.52	1193.98	2	NVSDTTK		763.371	sp|P97797|SHPS1_MOUSE(pre=R,post=R);sp|P97797-2|SHPS1_MOUSE(pre=R,post=R);sp|P97797-3|SHPS1_MOUSE(pre=R,post=R);sp|P97797-4|SHPS1_MOUSE(pre=R,post=R);	159.07	0	1622.58
MouseBrain-Z-T-1.2288.2288.3	2288	15.55	877.366	3	NASAASTAK		819.409	sp|Q61292|LAMB2_MOUSE(pre=R,post=L);	76.92	0.0001	1809.67
MouseBrain-Z-T-1.2290.2290.3	2290	15.57	945.731	3	NVSDTTKR		919.472	sp|P97797|SHPS1_MOUSE(pre=R,post=N);sp|P97797-2|SHPS1_MOUSE(pre=R,post=N);sp|P97797-3|SHPS1_MOUSE(pre=R,post=N);sp|P97797-4|SHPS1_MOUSE(pre=R,post=N);	136.63	0.0001	1914.7
MouseBrain-Z-T-1.2291.2291.3	2291	15.57	787.674	3	NTTHLK		712.387	sp|O35136|NCAM2_MOUSE(pre=K,post=T);sp|O35136-2|NCAM2_MOUSE(pre=K,post=T);	207.42	0.0001	1647.61
MouseBrain-Z-T-1.2292.2292.3	2292	15.57	823.348	3	NASAASTAK		819.409	sp|Q61292|LAMB2_MOUSE(pre=R,post=L);	152.67	0	1647.61
MouseBrain-Z-T-1.2324.2324.2	2324	15.72	990.905	2	NVSDTTK		763.371	sp|P97797|SHPS1_MOUSE(pre=R,post=R);sp|P97797-2|SHPS1_MOUSE(pre=R,post=R);sp|P97797-3|SHPS1_MOUSE(pre=R,post=R);sp|P97797-4|SHPS1_MOUSE(pre=R,post=R);	149.47	0	1216.42
MouseBrain-Z-T-1.2325.2325.3	2325	15.72	796.325	3	NVSDTTK		763.371	sp|P97797|SHPS1_MOUSE(pre=R,post=R);sp|P97797-2|SHPS1_MOUSE(pre=R,post=R);sp|P97797-3|SHPS1_MOUSE(pre=R,post=R);sp|P97797-4|SHPS1_MOUSE(pre=R,post=R);	119.58	0	1622.58
MouseBrain-Z-T-1.2333.2333.2	2333	15.76	1389.56	2	INCNSSK	3,Carbamidomethyl(+57.0215);	821.37	sp|Q6P9K9|NRX3A_MOUSE(pre=R,post=G);sp|Q6P9K9-2|NRX3A_MOUSE(pre=R,post=G);sp|Q9CS84|NRX1A_MOUSE(pre=R,post=G);sp|Q9CS84-2|NRX1A_MOUSE(pre=R,post=G);sp|Q9CS84-3|NRX1A_MOUSE(pre=R,post=G);sp|Q9CS84-4|NRX1A_MOUSE(pre=R,post=G);sp|Q9CS84-5|NRX1A_MOUSE(pre=R,post=G);	189.52	0.002	1955.73
MouseBrain-Z-T-1.2339.2339.2	2339	15.78	909.879	2	NVSDTTK		763.371	sp|P97797|SHPS1_MOUSE(pre=R,post=R);sp|P97797-2|SHPS1_MOUSE(pre=R,post=R);sp|P97797-3|SHPS1_MOUSE(pre=R,post=R);sp|P97797-4|SHPS1_MOUSE(pre=R,post=R);	111.05	0	1054.37
MouseBrain-Z-T-1.2358.2358.2	2358	15.85	1311.49	2	CLNHTTQK	1,Carbamidomethyl(+57.0215);	1000.48	sp|Q9WV54|ASAH1_MOUSE(pre=K,post=N);	135.11	0	1620.49
MouseBrain-Z-T-1.2363.2363.3	2363	15.88	874.664	3	CLNHTTQK	1,Carbamidomethyl(+57.0215);	1000.48	sp|Q9WV54|ASAH1_MOUSE(pre=K,post=N);	130.96	0	1620.5
MouseBrain-Z-T-1.2366.2366.2	2366	15.9	953.407	2	LVESNK		688.375	sp|Q80TR1|AGRL1_MOUSE(pre=R,post=T);sp|Q80TR1-2|AGRL1_MOUSE(pre=R,post=T);	106.64	0.0049	1216.42
MouseBrain-Z-T-1.2367.2367.3	2367	15.9	867.351	3	NSSHSPLR		896.446	sp|O09126|SEM4D_MOUSE(pre=R,post=T);	163.88	0	1702.58
MouseBrain-Z-T-1.2368.2368.3	2368	15.9	921.367	3	NSSHSPLR		896.446	sp|O09126|SEM4D_MOUSE(pre=R,post=T);	92.79	0	1864.63
MouseBrain-Z-T-1.2377.2377.2	2377	15.95	1133.96	2	INCNSSK	3,Carbamidomethyl(+57.0215);	821.37	sp|Q6P9K9|NRX3A_MOUSE(pre=R,post=G);sp|Q6P9K9-2|NRX3A_MOUSE(pre=R,post=G);sp|Q9CS84|NRX1A_MOUSE(pre=R,post=G);sp|Q9CS84-2|NRX1A_MOUSE(pre=R,post=G);sp|Q9CS84-3|NRX1A_MOUSE(pre=R,post=G);sp|Q9CS84-4|NRX1A_MOUSE(pre=R,post=G);sp|Q9CS84-5|NRX1A_MOUSE(pre=R,post=G);	223.93	0.0001	1444.54
MouseBrain-Z-T-1.2381.2381.2	2381	15.95	1300.52	2	NSSHSPLR		896.446	sp|O09126|SEM4D_MOUSE(pre=R,post=T);	111.41	0	1702.58
MouseBrain-Z-T-1.2419.2419.2	2419	16.13	1322.51	2	NSTGCLK	5,Carbamidomethyl(+57.0215);	778.364	sp|Q06890|CLUS_MOUSE(pre=R,post=M);	161.94	0	1864.64
MouseBrain-Z-T-1.2421.2421.3	2421	16.13	893.697	3	NVSDTTK		763.371	sp|P97797|SHPS1_MOUSE(pre=R,post=R);sp|P97797-2|SHPS1_MOUSE(pre=R,post=R);sp|P97797-3|SHPS1_MOUSE(pre=R,post=R);sp|P97797-4|SHPS1_MOUSE(pre=R,post=R);	165.82	0	1914.7
MouseBrain-Z-T-1.2427.2427.2	2427	16.13	1340.04	2	NVSDTTK		763.371	sp|P97797|SHPS1_MOUSE(pre=R,post=R);sp|P97797-2|SHPS1_MOUSE(pre=R,post=R);sp|P97797-3|SHPS1_MOUSE(pre=R,post=R);sp|P97797-4|SHPS1_MOUSE(pre=R,post=R);	112.64	0.0001	1914.7
MouseBrain-Z-T-1.2435.2435.2	2435	16.19	1267.01	2	NVSDTTK		763.371	sp|P97797|SHPS1_MOUSE(pre=R,post=R);sp|P97797-2|SHPS1_MOUSE(pre=R,post=R);sp|P97797-3|SHPS1_MOUSE(pre=R,post=R);sp|P97797-4|SHPS1_MOUSE(pre=R,post=R);	172.96	0	1768.64
MouseBrain-Z-T-1.2455.2455.2	2455	16.29	1219.5	2	NSSHSPLR		896.446	sp|O09126|SEM4D_MOUSE(pre=R,post=T);	114.18	0	1540.53
MouseBrain-Z-T-1.2461.2461.2	2461	16.29	1350.5	2	NSSHSPLR		896.446	sp|O09126|SEM4D_MOUSE(pre=R,post=T);	63.76	0	1802.55
MouseBrain-Z-T-1.2467.2467.3	2467	16.35	908.033	3	DQPGHPVNR		1018.49	sp|Q64676|CGT_MOUSE(pre=K,post=T);	82.28	0	1702.58
MouseBrain-Z-T-1.2483.2483.3	2483	16.4	759.315	3	NSSHSPLR		896.446	sp|O09126|SEM4D_MOUSE(pre=R,post=T);	220.08	0	1378.48
MouseBrain-Z-T-1.2486.2486.3	2486	16.44	962.051	3	DQPGHPVNR		1018.49	sp|Q64676|CGT_MOUSE(pre=K,post=T);	116.23	0	1864.64
MouseBrain-Z-T-1.2487.2487.2	2487	16.44	1235.5	2	INCNSSK	3,Carbamidomethyl(+57.0215);	821.37	sp|Q6P9K9|NRX3A_MOUSE(pre=R,post=G);sp|Q6P9K9-2|NRX3A_MOUSE(pre=R,post=G);sp|Q9CS84|NRX1A_MOUSE(pre=R,post=G);sp|Q9CS84-2|NRX1A_MOUSE(pre=R,post=G);sp|Q9CS84-3|NRX1A_MOUSE(pre=R,post=G);sp|Q9CS84-4|NRX1A_MOUSE(pre=R,post=G);sp|Q9CS84-5|NRX1A_MOUSE(pre=R,post=G);	220.95	0.0001	1647.62
MouseBrain-Z-T-1.2488.2488.3	2488	16.44	824.002	3	INCNSSK	3,Carbamidomethyl(+57.0215);	821.37	sp|Q6P9K9|NRX3A_MOUSE(pre=R,post=G);sp|Q6P9K9-2|NRX3A_MOUSE(pre=R,post=G);sp|Q9CS84|NRX1A_MOUSE(pre=R,post=G);sp|Q9CS84-2|NRX1A_MOUSE(pre=R,post=G);sp|Q9CS84-3|NRX1A_MOUSE(pre=R,post=G);sp|Q9CS84-4|NRX1A_MOUSE(pre=R,post=G);sp|Q9CS84-5|NRX1A_MOUSE(pre=R,post=G);	200.02	0.0035	1647.62
MouseBrain-Z-T-1.2489.2489.2	2489	16.44	1138.47	2	NSSHSPLR		896.446	sp|O09126|SEM4D_MOUSE(pre=R,post=T);	70.55	0	1378.48
MouseBrain-Z-T-1.2496.2496.3	2496	16.48	868.715	3	IKNVTR		729.45	sp|Q9JI59|JAM2_MOUSE(pre=R,post=S);	130.89	0.0049	1873.67
MouseBrain-Z-T-1.2505.2505.2	2505	16.51	1196.49	2	LVDTNK		688.375	sp|Q8JZZ7|AGRL2_MOUSE(pre=K,post=T);sp|Q8JZZ7-2|AGRL2_MOUSE(pre=K,post=T);	91.78	0.0035	1702.58
MouseBrain-Z-T-1.2507.2507.3	2507	16.51	941.375	3	NTSLEHTR		956.467	sp|Q8BXZ1|TMX3_MOUSE(pre=K,post=L);	143.56	0	1864.64
MouseBrain-Z-T-1.2519.2519.3	2519	16.58	887.358	3	NTSLEHTR		956.467	sp|Q8BXZ1|TMX3_MOUSE(pre=K,post=L);	179.27	0	1702.58
MouseBrain-Z-T-1.2523.2523.2	2523	16.6	1461.54	2	NTSLEHTR		956.467	sp|Q8BXZ1|TMX3_MOUSE(pre=K,post=L);	60.37	0.0001	1964.6
MouseBrain-Z-T-1.2524.2524.2	2524	16.6	1115.46	2	LVDTNK		688.375	sp|Q8JZZ7|AGRL2_MOUSE(pre=K,post=T);sp|Q8JZZ7-2|AGRL2_MOUSE(pre=K,post=T);	99.62	0.0022	1540.53
MouseBrain-Z-T-1.2527.2527.2	2527	16.61	1330.53	2	NTSLEHTR		956.467	sp|Q8BXZ1|TMX3_MOUSE(pre=K,post=L);	115.8	0	1702.58
MouseBrain-Z-T-1.2529.2529.2	2529	16.61	1411.56	2	NTSLEHTR		956.467	sp|Q8BXZ1|TMX3_MOUSE(pre=K,post=L);	75.6	0	1864.64
MouseBrain-Z-T-1.2538.2538.3	2538	16.65	978.07	3	NTSLEHTR		956.467	sp|Q8BXZ1|TMX3_MOUSE(pre=K,post=L);	123.34	0	1974.72
MouseBrain-Z-T-1.2550.2550.3	2550	16.7	884.035	3	YIDKGNR		864.445	sp|O08532|CA2D1_MOUSE(pre=R,post=T);sp|O08532-2|CA2D1_MOUSE(pre=R,post=T);sp|O08532-3|CA2D1_MOUSE(pre=R,post=T);sp|O08532-4|CA2D1_MOUSE(pre=R,post=T);sp|O08532-5|CA2D1_MOUSE(pre=R,post=T);	28.66	0.0052	1784.64
MouseBrain-Z-T-1.2554.2554.2	2554	16.73	1235.5	2	INCNSSK	3,Carbamidomethyl(+57.0215);	821.37	sp|Q6P9K9|NRX3A_MOUSE(pre=R,post=G);sp|Q6P9K9-2|NRX3A_MOUSE(pre=R,post=G);sp|Q9CS84|NRX1A_MOUSE(pre=R,post=G);sp|Q9CS84-2|NRX1A_MOUSE(pre=R,post=G);sp|Q9CS84-3|NRX1A_MOUSE(pre=R,post=G);sp|Q9CS84-4|NRX1A_MOUSE(pre=R,post=G);sp|Q9CS84-5|NRX1A_MOUSE(pre=R,post=G);	217.73	0.0001	1647.62
MouseBrain-Z-T-1.2555.2555.3	2555	16.73	962.051	3	DQPGHPVNR		1018.49	sp|Q64676|CGT_MOUSE(pre=K,post=T);	88.92	0	1864.64
MouseBrain-Z-T-1.2556.2556.3	2556	16.73	824.002	3	INCNSSK	3,Carbamidomethyl(+57.0215);	821.37	sp|Q6P9K9|NRX3A_MOUSE(pre=R,post=G);sp|Q6P9K9-2|NRX3A_MOUSE(pre=R,post=G);sp|Q9CS84|NRX1A_MOUSE(pre=R,post=G);sp|Q9CS84-2|NRX1A_MOUSE(pre=R,post=G);sp|Q9CS84-3|NRX1A_MOUSE(pre=R,post=G);sp|Q9CS84-4|NRX1A_MOUSE(pre=R,post=G);sp|Q9CS84-5|NRX1A_MOUSE(pre=R,post=G);	166.89	0.0001	1647.62
MouseBrain-Z-T-1.2558.2558.2	2558	16.75	1333.53	2	TNGTGPVR		800.414	sp|P11627|L1CAM_MOUSE(pre=K,post=V);	61.63	0	1864.64
MouseBrain-Z-T-1.2568.2568.3	2568	16.79	993.701	3	NCTGDCVHEGK	2,Carbamidomethyl(+57.0215);6,Carbamidomethyl(+57.0215);	1275.5	sp|Q61220|NELL2_MOUSE(pre=K,post=V);	314.68	0	1702.58
MouseBrain-Z-T-1.2573.2573.3	2573	16.81	1047.72	3	NCTGDCVHEGK	2,Carbamidomethyl(+57.0215);6,Carbamidomethyl(+57.0215);	1275.5	sp|Q61220|NELL2_MOUSE(pre=K,post=V);	553.31	0	1864.64
MouseBrain-Z-T-1.2579.2579.2	2579	16.83	1375.57	2	GGPKNDTEER		1101.51	sp|Q62443|NPTX1_MOUSE(pre=K,post=A);	92.25	0.0001	1647.62
MouseBrain-Z-T-1.2584.2584.3	2584	16.86	1015.07	3	KNASNMEYR	6,Oxidation(+15.9949);	1127.5	sp|P97300|NPTN_MOUSE(pre=R,post=I);sp|P97300-1|NPTN_MOUSE(pre=R,post=I);sp|P97300-3|NPTN_MOUSE(pre=R,post=I);	97.33	0.003	1914.7
MouseBrain-Z-T-1.2588.2588.3	2588	16.87	887.357	3	NTSLEHTR		956.467	sp|Q8BXZ1|TMX3_MOUSE(pre=K,post=L);	87.51	0.0001	1702.58
MouseBrain-Z-T-1.2598.2598.3	2598	16.92	917.381	3	GGPKNDTEER		1101.51	sp|Q62443|NPTX1_MOUSE(pre=K,post=A);	157.14	0	1647.62
MouseBrain-Z-T-1.2619.2619.2	2619	17	1235.5	2	INCNSSK	3,Carbamidomethyl(+57.0215);	821.37	sp|Q6P9K9|NRX3A_MOUSE(pre=R,post=G);sp|Q6P9K9-2|NRX3A_MOUSE(pre=R,post=G);sp|Q9CS84|NRX1A_MOUSE(pre=R,post=G);sp|Q9CS84-2|NRX1A_MOUSE(pre=R,post=G);sp|Q9CS84-3|NRX1A_MOUSE(pre=R,post=G);sp|Q9CS84-4|NRX1A_MOUSE(pre=R,post=G);sp|Q9CS84-5|NRX1A_MOUSE(pre=R,post=G);	102.89	0.0087	1647.62
MouseBrain-Z-T-1.2650.2650.2	2650	17.13	1174.97	2	NQNGTFK		807.388	sp|Q8K0B2|LMBD1_MOUSE(pre=K,post=D);sp|Q8K0B2-2|LMBD1_MOUSE(pre=K,post=D);sp|Q8K0B2-3|LMBD1_MOUSE(pre=K,post=D);	108.61	0.0004	1540.53
MouseBrain-Z-T-1.2661.2661.3	2661	17.18	917.381	3	GGPKNDTEER		1101.51	sp|Q62443|NPTX1_MOUSE(pre=K,post=A);	134.19	0.0004	1647.62
MouseBrain-Z-T-1.2664.2664.3	2664	17.2	833.34	3	NTSLEHTR		956.467	sp|Q8BXZ1|TMX3_MOUSE(pre=K,post=L);	145.26	0.0001	1540.53
MouseBrain-Z-T-1.2667.2667.3	2667	17.2	779.322	3	NTSLEHTR		956.467	sp|Q8BXZ1|TMX3_MOUSE(pre=K,post=L);	60.87	0	1378.48
MouseBrain-Z-T-1.2681.2681.2	2681	17.27	1168.48	2	NTSLEHTR		956.467	sp|Q8BXZ1|TMX3_MOUSE(pre=K,post=L);	62.11	0.0058	1378.48
MouseBrain-Z-T-1.2690.2690.2	2690	17.32	1299.49	2	NTSLEHTR		956.467	sp|Q8BXZ1|TMX3_MOUSE(pre=K,post=L);	40.91	0.0038	1640.49
MouseBrain-Z-T-1.2698.2698.2	2698	17.35	1350.02	2	GNVSACAR	6,Carbamidomethyl(+57.0215);	833.381	sp|Q9ER39|TOR1A_MOUSE(pre=R,post=S);	76.34	0	1864.64
MouseBrain-Z-T-1.2699.2699.2	2699	17.35	1269.51	2	SLSNSTAR		834.419	sp|P19324|SERPH_MOUSE(pre=R,post=N);	73.02	0	1702.58
MouseBrain-Z-T-1.2706.2706.2	2706	17.39	1254.99	2	NISSEEK		805.382	sp|P13595|NCAM1_MOUSE(pre=R,post=T);sp|P13595-2|NCAM1_MOUSE(pre=R,post=T);sp|P13595-3|NCAM1_MOUSE(pre=R,post=T);sp|P13595-4|NCAM1_MOUSE(pre=R,post=T);	79.97	0.0034	1702.58
MouseBrain-Z-T-1.2710.2710.2	2710	17.39	1336.02	2	NISSEEK		805.382	sp|P13595|NCAM1_MOUSE(pre=R,post=T);sp|P13595-2|NCAM1_MOUSE(pre=R,post=T);sp|P13595-3|NCAM1_MOUSE(pre=R,post=T);sp|P13595-4|NCAM1_MOUSE(pre=R,post=T);	100.84	0.0064	1864.64
MouseBrain-Z-T-1.2716.2716.3	2716	17.43	900.346	3	GNVSACAR	6,Carbamidomethyl(+57.0215);	833.381	sp|Q9ER39|TOR1A_MOUSE(pre=R,post=S);	44.18	0.0036	1864.63
MouseBrain-Z-T-1.2730.2730.3	2730	17.49	779.322	3	NTSLEHTR		956.467	sp|Q8BXZ1|TMX3_MOUSE(pre=K,post=L);	138.32	0.009	1378.48
MouseBrain-Z-T-1.2732.2732.2	2732	17.49	1188.48	2	SLSNSTAR		834.419	sp|P19324|SERPH_MOUSE(pre=R,post=N);	43.33	0.0001	1540.53
MouseBrain-Z-T-1.2760.2760.3	2760	17.61	818.986	3	FLNHSHNK		995.494	sp|Q8BHT6|B3GLT_MOUSE(pre=K,post=I);	97.87	0	1458.44
MouseBrain-Z-T-1.2763.2763.2	2763	17.63	1350.02	2	GNVSACAR	6,Carbamidomethyl(+57.0215);	833.381	sp|Q9ER39|TOR1A_MOUSE(pre=R,post=S);	94.97	0	1864.64
MouseBrain-Z-T-1.2765.2765.3	2765	17.64	856.677	3	CVNESYKK	1,Carbamidomethyl(+57.0215);	1026.48	sp|O88531|PPT1_MOUSE(pre=R,post=N);	208.47	0	1540.53
MouseBrain-Z-T-1.2794.2794.3	2794	17.76	794.648	3	NCTDPK	2,Carbamidomethyl(+57.0215);	733.307	sp|Q9CPW0|CNTP2_MOUSE(pre=R,post=Y);	237.95	0.0001	1647.61
MouseBrain-Z-T-1.2796.2796.3	2796	17.76	881.367	3	DQPGHPVNR		1018.49	sp|Q64676|CGT_MOUSE(pre=K,post=T);	63.83	0.0004	1622.58
MouseBrain-Z-T-1.2800.2800.3	2800	17.78	964.724	3	HMNETSHTQGSLR	2,Oxidation(+15.9949);	1512.67	sp|P15209|NTRK2_MOUSE(pre=K,post=I);sp|P15209-2|NTRK2_MOUSE(pre=K,post=I);sp|P15209-3|NTRK2_MOUSE(pre=K,post=I);sp|P15209-4|NTRK2_MOUSE(pre=K,post=I);	139.58	0	1378.48
MouseBrain-Z-T-1.2805.2805.4	2805	17.8	723.795	4	HMNETSHTQGSLR	2,Oxidation(+15.9949);	1512.67	sp|P15209|NTRK2_MOUSE(pre=K,post=I);sp|P15209-2|NTRK2_MOUSE(pre=K,post=I);sp|P15209-3|NTRK2_MOUSE(pre=K,post=I);sp|P15209-4|NTRK2_MOUSE(pre=K,post=I);	160.87	0	1378.48
MouseBrain-Z-T-1.2809.2809.2	2809	17.82	1191.47	2	NCTDPK	2,Carbamidomethyl(+57.0215);	733.307	sp|Q9CPW0|CNTP2_MOUSE(pre=R,post=Y);	242.18	0.0001	1647.61
MouseBrain-Z-T-1.2812.2812.2	2812	17.82	1334.04	2	NNTIVNK		801.434	sp|P70699|LYAG_MOUSE(pre=K,post=L);	160.89	0	1864.64
MouseBrain-Z-T-1.2834.2834.2	2834	17.92	1247.01	2	NTTEVVK		789.423	sp|P22723|GBRG2_MOUSE(pre=R,post=T);sp|P22723-2|GBRG2_MOUSE(pre=R,post=T);	178.37	0	1702.58
MouseBrain-Z-T-1.2843.2843.3	2843	17.97	802.685	3	CVNESYKK	1,Carbamidomethyl(+57.0215);	1026.48	sp|O88531|PPT1_MOUSE(pre=R,post=N);	144.36	0	1378.55
MouseBrain-Z-T-1.2855.2855.2	2855	18.02	1386.53	2	NTTEVVK		789.423	sp|P22723|GBRG2_MOUSE(pre=R,post=T);sp|P22723-2|GBRG2_MOUSE(pre=R,post=T);	112.74	0	1981.63
MouseBrain-Z-T-1.2860.2860.3	2860	18.04	831.676	3	NTTEVVK		789.423	sp|P22723|GBRG2_MOUSE(pre=R,post=T);sp|P22723-2|GBRG2_MOUSE(pre=R,post=T);	129.07	0	1702.58
MouseBrain-Z-T-1.2866.2866.3	2866	18.07	1028.75	3	NISSEEK		805.382	sp|P13595|NCAM1_MOUSE(pre=R,post=T);sp|P13595-2|NCAM1_MOUSE(pre=R,post=T);sp|P13595-3|NCAM1_MOUSE(pre=R,post=T);sp|P13595-4|NCAM1_MOUSE(pre=R,post=T);	171.28	0.0058	2277.86
MouseBrain-Z-T-1.2868.2868.3	2868	18.07	998.047	3	HMNETSHTQGSLR	2,Oxidation(+15.9949);	1512.67	sp|P15209|NTRK2_MOUSE(pre=K,post=I);sp|P15209-2|NTRK2_MOUSE(pre=K,post=I);sp|P15209-3|NTRK2_MOUSE(pre=K,post=I);sp|P15209-4|NTRK2_MOUSE(pre=K,post=I);	150.76	0	1478.44
MouseBrain-Z-T-1.2875.2875.2	2875	18.11	1095.48	2	NISSEEK		805.382	sp|P13595|NCAM1_MOUSE(pre=R,post=T);sp|P13595-2|NCAM1_MOUSE(pre=R,post=T);sp|P13595-3|NCAM1_MOUSE(pre=R,post=T);sp|P13595-4|NCAM1_MOUSE(pre=R,post=T);	186	0.0001	1383.56
MouseBrain-Z-T-1.2876.2876.3	2876	18.11	1036.07	3	YHSQTYGNGSK		1240.55	sp|Q8K2C7|OS9_MOUSE(pre=R,post=C);sp|Q8K2C7-2|OS9_MOUSE(pre=R,post=C);	364.28	0	1864.63
MouseBrain-Z-T-1.2886.2886.2	2886	18.16	1165.98	2	NTTEVVK		789.423	sp|P22723|GBRG2_MOUSE(pre=R,post=T);sp|P22723-2|GBRG2_MOUSE(pre=R,post=T);	162.72	0	1540.53
MouseBrain-Z-T-1.2896.2896.2	2896	18.19	1331.53	2	QSNVSEPAK		958.472	sp|P51910|APOD_MOUSE(pre=K,post=L);	122.87	0	1702.58
MouseBrain-Z-T-1.2899.2899.3	2899	18.21	910.708	3	HMNETSHTQGSLR	2,Oxidation(+15.9949);	1512.67	sp|P15209|NTRK2_MOUSE(pre=K,post=I);sp|P15209-2|NTRK2_MOUSE(pre=K,post=I);sp|P15209-3|NTRK2_MOUSE(pre=K,post=I);sp|P15209-4|NTRK2_MOUSE(pre=K,post=I);	35.51	0	1216.43
MouseBrain-Z-T-1.2900.2900.2	2900	18.21	1247.01	2	NTTEVVK		789.423	sp|P22723|GBRG2_MOUSE(pre=R,post=T);sp|P22723-2|GBRG2_MOUSE(pre=R,post=T);	127.18	0.0001	1702.58
MouseBrain-Z-T-1.2908.2908.2	2908	18.21	1412.56	2	QSNVSEPAK		958.472	sp|P51910|APOD_MOUSE(pre=K,post=L);	143.9	0	1864.64
MouseBrain-Z-T-1.2918.2918.2	2918	18.28	1409.06	2	NTTEVVK		789.423	sp|P22723|GBRG2_MOUSE(pre=R,post=T);sp|P22723-2|GBRG2_MOUSE(pre=R,post=T);	159.17	0	2026.69
MouseBrain-Z-T-1.2921.2921.3	2921	18.31	1091.77	3	NISSEEK		805.382	sp|P13595|NCAM1_MOUSE(pre=R,post=T);sp|P13595-2|NCAM1_MOUSE(pre=R,post=T);sp|P13595-3|NCAM1_MOUSE(pre=R,post=T);sp|P13595-4|NCAM1_MOUSE(pre=R,post=T);	160.86	0.0099	2466.92
MouseBrain-Z-T-1.2932.2932.3	2932	18.35	889.722	3	GPGIKPNQTSK		1125.61	sp|Q8BFR4|GNS_MOUSE(pre=R,post=M);	214.39	0.0035	1540.53
MouseBrain-Z-T-1.2939.2939.3	2939	18.38	895.364	3	NSSSSNVEGR		1035.46	sp|P63239|NEC1_MOUSE(pre=K,post=R);	115.92	0	1647.61
MouseBrain-Z-T-1.2982.2982.2	2982	18.57	1165.98	2	NTTEVVK		789.423	sp|P22723|GBRG2_MOUSE(pre=R,post=T);sp|P22723-2|GBRG2_MOUSE(pre=R,post=T);	150.43	0.0001	1540.53
MouseBrain-Z-T-1.2995.2995.3	2995	18.62	976.392	3	NATGDYK		767.345	sp|Q61490|CD166_MOUSE(pre=R,post=C);	90.9	0.0034	2158.81
MouseBrain-Z-T-1.3015.3015.3	3015	18.71	874.712	3	VIYQNHNK		1014.52	sp|P11627|L1CAM_MOUSE(pre=R,post=T);	119.53	0.0001	1606.59
MouseBrain-Z-T-1.3022.3022.2	3022	18.74	1165.98	2	NTTEVVK		789.423	sp|P22723|GBRG2_MOUSE(pre=R,post=T);sp|P22723-2|GBRG2_MOUSE(pre=R,post=T);	184.78	0	1540.53
MouseBrain-Z-T-1.3041.3041.2	3041	18.82	1247.01	2	NTTEVVK		789.423	sp|P22723|GBRG2_MOUSE(pre=R,post=T);sp|P22723-2|GBRG2_MOUSE(pre=R,post=T);	87.26	0.0001	1702.58
MouseBrain-Z-T-1.3046.3046.2	3046	18.84	1165.98	2	NTTEVVK		789.423	sp|P22723|GBRG2_MOUSE(pre=R,post=T);sp|P22723-2|GBRG2_MOUSE(pre=R,post=T);	166.78	0	1540.53
MouseBrain-Z-T-1.3053.3053.2	3053	18.87	1084.96	2	NTTEVVK		789.423	sp|P22723|GBRG2_MOUSE(pre=R,post=T);sp|P22723-2|GBRG2_MOUSE(pre=R,post=T);	152.36	0	1378.48
MouseBrain-Z-T-1.3063.3063.3	3063	18.91	921.376	3	NISSEEK		805.382	sp|P13595|NCAM1_MOUSE(pre=R,post=T);sp|P13595-2|NCAM1_MOUSE(pre=R,post=T);sp|P13595-3|NCAM1_MOUSE(pre=R,post=T);sp|P13595-4|NCAM1_MOUSE(pre=R,post=T);	157.71	0.0001	1955.73
MouseBrain-Z-T-1.3066.3066.2	3066	18.92	1261	2	NATGDYK		767.345	sp|Q61490|CD166_MOUSE(pre=R,post=C);	172.94	0	1752.65
MouseBrain-Z-T-1.3107.3107.3	3107	19.1	921.376	3	NISSEEK		805.382	sp|P13595|NCAM1_MOUSE(pre=R,post=T);sp|P13595-2|NCAM1_MOUSE(pre=R,post=T);sp|P13595-3|NCAM1_MOUSE(pre=R,post=T);sp|P13595-4|NCAM1_MOUSE(pre=R,post=T);	192.61	0.0001	1955.73
MouseBrain-Z-T-1.3108.3108.2	3108	19.1	1290.01	2	VNASAPR		713.382	sp|Q03157|APLP1_MOUSE(pre=K,post=G);	45.79	0.0001	1864.63
MouseBrain-Z-T-1.3110.3110.2	3110	19.11	1208.99	2	VNASAPR		713.382	sp|Q03157|APLP1_MOUSE(pre=K,post=G);	70.05	0.0001	1702.58
MouseBrain-Z-T-1.3113.3113.2	3113	19.13	1084.96	2	NTTEVVK		789.423	sp|P22723|GBRG2_MOUSE(pre=R,post=T);sp|P22723-2|GBRG2_MOUSE(pre=R,post=T);	176.95	0	1378.48
MouseBrain-Z-T-1.3118.3118.3	3118	19.15	1024.08	3	NISSEEK		805.382	sp|P13595|NCAM1_MOUSE(pre=R,post=T);sp|P13595-2|NCAM1_MOUSE(pre=R,post=T);sp|P13595-3|NCAM1_MOUSE(pre=R,post=T);sp|P13595-4|NCAM1_MOUSE(pre=R,post=T);	162.53	0.0001	2263.84
MouseBrain-Z-T-1.3120.3120.2	3120	19.16	1381.56	2	NISSEEK		805.382	sp|P13595|NCAM1_MOUSE(pre=R,post=T);sp|P13595-2|NCAM1_MOUSE(pre=R,post=T);sp|P13595-3|NCAM1_MOUSE(pre=R,post=T);sp|P13595-4|NCAM1_MOUSE(pre=R,post=T);	181.09	0.0001	1955.73
MouseBrain-Z-T-1.3129.3129.2	3129	19.19	1261	2	NATGDYK		767.345	sp|Q61490|CD166_MOUSE(pre=R,post=C);	157.28	0	1752.65
MouseBrain-Z-T-1.3135.3135.2	3135	19.22	1285.54	2	TNGTGPVR		800.414	sp|P11627|L1CAM_MOUSE(pre=K,post=V);	69.24	0.0034	1768.64
MouseBrain-Z-T-1.3149.3149.3	3149	19.27	989.069	3	NISSEEK		805.382	sp|P13595|NCAM1_MOUSE(pre=R,post=T);sp|P13595-2|NCAM1_MOUSE(pre=R,post=T);sp|P13595-3|NCAM1_MOUSE(pre=R,post=T);sp|P13595-4|NCAM1_MOUSE(pre=R,post=T);	183.63	0.0001	2158.8
MouseBrain-Z-T-1.3172.3172.3	3172	19.37	1029.75	3	NISSEEK		805.382	sp|P13595|NCAM1_MOUSE(pre=R,post=T);sp|P13595-2|NCAM1_MOUSE(pre=R,post=T);sp|P13595-3|NCAM1_MOUSE(pre=R,post=T);sp|P13595-4|NCAM1_MOUSE(pre=R,post=T);	154.8	0.0035	2280.83
MouseBrain-Z-T-1.3184.3184.2	3184	19.42	1381.56	2	NISSEEK		805.382	sp|P13595|NCAM1_MOUSE(pre=R,post=T);sp|P13595-2|NCAM1_MOUSE(pre=R,post=T);sp|P13595-3|NCAM1_MOUSE(pre=R,post=T);sp|P13595-4|NCAM1_MOUSE(pre=R,post=T);	153.84	0.0003	1955.73
MouseBrain-Z-T-1.3190.3190.3	3190	19.46	921.376	3	NISSEEK		805.382	sp|P13595|NCAM1_MOUSE(pre=R,post=T);sp|P13595-2|NCAM1_MOUSE(pre=R,post=T);sp|P13595-3|NCAM1_MOUSE(pre=R,post=T);sp|P13595-4|NCAM1_MOUSE(pre=R,post=T);	160.8	0.0057	1955.73
MouseBrain-Z-T-1.3194.3194.3	3194	19.48	850.023	3	ANATIEVK		844.465	sp|P97300|NPTN_MOUSE(pre=K,post=A);sp|P97300-1|NPTN_MOUSE(pre=K,post=A);sp|P97300-3|NPTN_MOUSE(pre=K,post=A);	40.77	0.004	1702.58
MouseBrain-Z-T-1.3196.3196.2	3196	19.48	931.399	2	INGSVR		644.361	sp|Q6P9K9|NRX3A_MOUSE(pre=K,post=L);sp|Q6P9K9-2|NRX3A_MOUSE(pre=K,post=L);sp|Q8C985|NRX3B_MOUSE(pre=K,post=L);	75.85	0.003	1216.42
MouseBrain-Z-T-1.3205.3205.3	3205	19.52	942.405	3	VIYQNHNK		1014.52	sp|P11627|L1CAM_MOUSE(pre=R,post=T);	150.16	0.0003	1809.67
MouseBrain-Z-T-1.3206.3206.3	3206	19.52	802.701	3	IRNVSDTTKR		1188.66	sp|P97797|SHPS1_MOUSE(pre=R,post=N);sp|P97797-2|SHPS1_MOUSE(pre=R,post=N);sp|P97797-3|SHPS1_MOUSE(pre=R,post=N);sp|P97797-4|SHPS1_MOUSE(pre=R,post=N);	152.92	0	1216.42
MouseBrain-Z-T-1.3255.3255.3	3255	19.74	850.023	3	ANATIEVK		844.465	sp|P97300|NPTN_MOUSE(pre=K,post=A);sp|P97300-1|NPTN_MOUSE(pre=K,post=A);sp|P97300-3|NPTN_MOUSE(pre=K,post=A);	38.36	0.0001	1702.58
MouseBrain-Z-T-1.3262.3262.3	3262	19.77	989.069	3	NISSEEK		805.382	sp|P13595|NCAM1_MOUSE(pre=R,post=T);sp|P13595-2|NCAM1_MOUSE(pre=R,post=T);sp|P13595-3|NCAM1_MOUSE(pre=R,post=T);sp|P13595-4|NCAM1_MOUSE(pre=R,post=T);	141.71	0.002	2158.8
MouseBrain-Z-T-1.3271.3271.3	3271	19.81	942.405	3	VIYQNHNK		1014.52	sp|P11627|L1CAM_MOUSE(pre=R,post=T);	126.28	0.0042	1809.67
MouseBrain-Z-T-1.3273.3273.2	3273	19.81	1088.46	2	QSNVSEPAK		958.472	sp|P51910|APOD_MOUSE(pre=K,post=L);	97.91	0.0095	1216.42
MouseBrain-Z-T-1.3288.3288.2	3288	19.88	1280.02	2	NISSEEK		805.382	sp|P13595|NCAM1_MOUSE(pre=R,post=T);sp|P13595-2|NCAM1_MOUSE(pre=R,post=T);sp|P13595-3|NCAM1_MOUSE(pre=R,post=T);sp|P13595-4|NCAM1_MOUSE(pre=R,post=T);	181.52	0.0001	1752.65
MouseBrain-Z-T-1.3293.3293.2	3293	19.88	1218.47	2	NLSEDR		732.34	sp|P10852|4F2_MOUSE(pre=K,post=L);sp|P10852-2|4F2_MOUSE(pre=K,post=L);sp|Q8BG79|C19L2_MOUSE(pre=K,post=H);sp|Q8BG79-2|C19L2_MOUSE(pre=K,post=H);	45.51	0.009	1702.58
MouseBrain-Z-T-1.3314.3314.3	3314	19.99	853.683	3	NISSEEK		805.382	sp|P13595|NCAM1_MOUSE(pre=R,post=T);sp|P13595-2|NCAM1_MOUSE(pre=R,post=T);sp|P13595-3|NCAM1_MOUSE(pre=R,post=T);sp|P13595-4|NCAM1_MOUSE(pre=R,post=T);	79.69	0.0093	1752.64
MouseBrain-Z-T-1.3323.3323.3	3323	20.03	901.32	3	CLNHTTQK	1,Carbamidomethyl(+57.0215);	1000.48	sp|Q9WV54|ASAH1_MOUSE(pre=K,post=N);	96.56	0	1700.46
MouseBrain-Z-T-1.3330.3330.3	3330	20.06	843.024	3	SVTTSLHNK		985.519	sp|O88307|SORL_MOUSE(pre=K,post=T);	187.56	0	1540.53
MouseBrain-Z-T-1.3331.3331.2	3331	20.06	1351.48	2	CLNHTTQK	1,Carbamidomethyl(+57.0215);	1000.48	sp|Q9WV54|ASAH1_MOUSE(pre=K,post=N);	88.81	0.0001	1700.46
MouseBrain-Z-T-1.3340.3340.2	3340	20.11	1088.46	2	QSNVSEPAK		958.472	sp|P51910|APOD_MOUSE(pre=K,post=L);	161.48	0	1216.42
MouseBrain-Z-T-1.3344.3344.3	3344	20.11	993.386	3	RACQFNR	3,Carbamidomethyl(+57.0215);	950.45	sp|P14231|AT1B2_MOUSE(pre=K,post=T);	40.26	0.0095	2026.69
MouseBrain-Z-T-1.3349.3349.2	3349	20.14	1280.02	2	NISSEEK		805.382	sp|P13595|NCAM1_MOUSE(pre=R,post=T);sp|P13595-2|NCAM1_MOUSE(pre=R,post=T);sp|P13595-3|NCAM1_MOUSE(pre=R,post=T);sp|P13595-4|NCAM1_MOUSE(pre=R,post=T);	150.08	0.0039	1752.65
MouseBrain-Z-T-1.3357.3357.2	3357	20.17	1263.5	2	NLTTGR		660.356	sp|Q6A051|ATRN1_MOUSE(pre=K,post=Q);sp|Q6A051-2|ATRN1_MOUSE(pre=K,post=Q);	59.25	0.0049	1864.64
MouseBrain-Z-T-1.3377.3377.2	3377	20.27	1003.93	2	NTTEVVK		789.423	sp|P22723|GBRG2_MOUSE(pre=R,post=T);sp|P22723-2|GBRG2_MOUSE(pre=R,post=T);	172.4	0	1216.42
MouseBrain-Z-T-1.3379.3379.3	3379	20.27	908.697	3	NATGDYK		767.345	sp|Q61490|CD166_MOUSE(pre=R,post=C);	100.61	0.0035	1955.72
MouseBrain-Z-T-1.3380.3380.2	3380	20.27	1308.53	2	NISSEEK		805.382	sp|P13595|NCAM1_MOUSE(pre=R,post=T);sp|P13595-2|NCAM1_MOUSE(pre=R,post=T);sp|P13595-3|NCAM1_MOUSE(pre=R,post=T);sp|P13595-4|NCAM1_MOUSE(pre=R,post=T);	122.77	0.0053	1809.66
MouseBrain-Z-T-1.3382.3382.2	3382	20.29	1308.53	2	NISSEEK		805.382	sp|P13595|NCAM1_MOUSE(pre=R,post=T);sp|P13595-2|NCAM1_MOUSE(pre=R,post=T);sp|P13595-3|NCAM1_MOUSE(pre=R,post=T);sp|P13595-4|NCAM1_MOUSE(pre=R,post=T);	121.76	0.0058	1809.66
MouseBrain-Z-T-1.3388.3388.2	3388	20.31	1362.54	2	NATGDYK		767.345	sp|Q61490|CD166_MOUSE(pre=R,post=C);	106.68	0.0004	1955.73
MouseBrain-Z-T-1.3399.3399.3	3399	20.36	872.689	3	NISSEEK		805.382	sp|P13595|NCAM1_MOUSE(pre=R,post=T);sp|P13595-2|NCAM1_MOUSE(pre=R,post=T);sp|P13595-3|NCAM1_MOUSE(pre=R,post=T);sp|P13595-4|NCAM1_MOUSE(pre=R,post=T);	112.09	0.0013	1809.66
MouseBrain-Z-T-1.3403.3403.2	3403	20.37	1088.46	2	QSNVSEPAK		958.472	sp|P51910|APOD_MOUSE(pre=K,post=L);	92.81	0.0018	1216.42
MouseBrain-Z-T-1.3405.3405.3	3405	20.38	772.008	3	VIYQNHNK		1014.52	sp|P11627|L1CAM_MOUSE(pre=R,post=T);	130.55	0.0001	1298.48
MouseBrain-Z-T-1.3413.3413.2	3413	20.42	1230.98	2	NLSEDR		732.34	sp|P10852|4F2_MOUSE(pre=K,post=L);sp|P10852-2|4F2_MOUSE(pre=K,post=L);sp|Q8BG79|C19L2_MOUSE(pre=K,post=H);sp|Q8BG79-2|C19L2_MOUSE(pre=K,post=H);	80.44	0.0045	1727.62
MouseBrain-Z-T-1.3417.3417.3	3417	20.43	991.091	3	VIYQNHNK		1014.52	sp|P11627|L1CAM_MOUSE(pre=R,post=T);	165.15	0.0018	1955.73
MouseBrain-Z-T-1.3446.3446.3	3446	20.56	908.697	3	NATGDYK		767.345	sp|Q61490|CD166_MOUSE(pre=R,post=C);	186.71	0	1955.73
MouseBrain-Z-T-1.3452.3452.2	3452	20.58	1362.54	2	NATGDYK		767.345	sp|Q61490|CD166_MOUSE(pre=R,post=C);	161.33	0	1955.73
MouseBrain-Z-T-1.3481.3481.3	3481	20.7	804.685	3	IRNVSDTTK		1032.56	sp|P97797|SHPS1_MOUSE(pre=R,post=R);sp|P97797-2|SHPS1_MOUSE(pre=R,post=R);sp|P97797-3|SHPS1_MOUSE(pre=R,post=R);sp|P97797-4|SHPS1_MOUSE(pre=R,post=R);	109.7	0	1378.48
MouseBrain-Z-T-1.3487.3487.2	3487	20.7	1341.05	2	LNNSQIK		815.45	sp|P17047|LAMP2_MOUSE(pre=R,post=Y);sp|P17047-2|LAMP2_MOUSE(pre=R,post=Y);sp|P17047-3|LAMP2_MOUSE(pre=R,post=Y);	53.5	0.0034	1864.63
MouseBrain-Z-T-1.3501.3501.2	3501	20.79	932.876	2	TDNGTYR		825.362	sp|Q8BLQ9|CADM2_MOUSE(pre=K,post=C);sp|Q8BLQ9-2|CADM2_MOUSE(pre=K,post=C);sp|Q8BLQ9-3|CADM2_MOUSE(pre=K,post=C);sp|Q8R5M8|CADM1_MOUSE(pre=K,post=C);sp|Q8R5M8-2|CADM1_MOUSE(pre=K,post=C);sp|Q8R5M8-3|CADM1_MOUSE(pre=K,post=C);sp|Q8R5M8-4|CADM1_MOUSE(pre=K,post=C);sp|Q8R5M8-5|CADM1_MOUSE(pre=K,post=C);sp|Q8R5M8-6|CADM1_MOUSE(pre=K,post=C);sp|Q8R5M8-7|CADM1_MOUSE(pre=K,post=C);	75.29	0.0001	1038.38
MouseBrain-Z-T-1.3509.3509.2	3509	20.82	1260.03	2	LNNSQIK		815.45	sp|P17047|LAMP2_MOUSE(pre=R,post=Y);sp|P17047-2|LAMP2_MOUSE(pre=R,post=Y);sp|P17047-3|LAMP2_MOUSE(pre=R,post=Y);	128.16	0.0001	1702.59
MouseBrain-Z-T-1.3528.3528.3	3528	20.91	940.383	3	NISSEEK		805.382	sp|P13595|NCAM1_MOUSE(pre=R,post=T);sp|P13595-2|NCAM1_MOUSE(pre=R,post=T);sp|P13595-3|NCAM1_MOUSE(pre=R,post=T);sp|P13595-4|NCAM1_MOUSE(pre=R,post=T);	171.62	0.0001	2012.75
MouseBrain-Z-T-1.3550.3550.2	3550	20.99	1179	2	LNNSQIK		815.45	sp|P17047|LAMP2_MOUSE(pre=R,post=Y);sp|P17047-2|LAMP2_MOUSE(pre=R,post=Y);sp|P17047-3|LAMP2_MOUSE(pre=R,post=Y);	120.86	0.0001	1540.53
MouseBrain-Z-T-1.3551.3551.2	3551	20.99	1294.03	2	NQTLQEGEK		1045.5	sp|Q9QYC7|VKGC_MOUSE(pre=K,post=M);	142.31	0	1540.54
MouseBrain-Z-T-1.3560.3560.4	3560	21.04	825.856	4	VGNNTVHVHQEVHK		1596.81	sp|Q9QUN9|DKK3_MOUSE(pre=R,post=I);	197.09	0	1702.58
MouseBrain-Z-T-1.3564.3564.2	3564	21.05	922.886	2	NISSEEK		805.382	sp|P13595|NCAM1_MOUSE(pre=R,post=T);sp|P13595-2|NCAM1_MOUSE(pre=R,post=T);sp|P13595-3|NCAM1_MOUSE(pre=R,post=T);sp|P13595-4|NCAM1_MOUSE(pre=R,post=T);	169.63	0.0001	1038.38
MouseBrain-Z-T-1.3565.3565.3	3565	21.05	1188.15	3	VGNNTVHVHQEVHK		1596.81	sp|Q9QUN9|DKK3_MOUSE(pre=R,post=I);	143.93	0	1964.6
MouseBrain-Z-T-1.3569.3569.3	3569	21.09	921.376	3	NISSEEK		805.382	sp|P13595|NCAM1_MOUSE(pre=R,post=T);sp|P13595-2|NCAM1_MOUSE(pre=R,post=T);sp|P13595-3|NCAM1_MOUSE(pre=R,post=T);sp|P13595-4|NCAM1_MOUSE(pre=R,post=T);	163	0.0001	1955.72
MouseBrain-Z-T-1.3577.3577.3	3577	21.1	975.377	3	NCTGDCVHEGK	2,Carbamidomethyl(+57.0215);6,Carbamidomethyl(+57.0215);	1275.5	sp|Q61220|NELL2_MOUSE(pre=K,post=V);	420.62	0.0018	1647.61
MouseBrain-Z-T-1.3594.3594.2	3594	21.18	1125.5	2	IRNVSDTTK		1032.56	sp|P97797|SHPS1_MOUSE(pre=R,post=R);sp|P97797-2|SHPS1_MOUSE(pre=R,post=R);sp|P97797-3|SHPS1_MOUSE(pre=R,post=R);sp|P97797-4|SHPS1_MOUSE(pre=R,post=R);	73.2	0.0018	1216.42
MouseBrain-Z-T-1.3598.3598.3	3598	21.18	1026.39	3	NASNMEYR	5,Oxidation(+15.9949);	999.408	sp|P97300|NPTN_MOUSE(pre=K,post=I);sp|P97300-1|NPTN_MOUSE(pre=K,post=I);sp|P97300-3|NPTN_MOUSE(pre=K,post=I);	121.65	0.002	2076.75
MouseBrain-Z-T-1.3602.3602.3	3602	21.23	839.701	3	VIYQNHNK		1014.52	sp|P11627|L1CAM_MOUSE(pre=R,post=T);	142.09	0	1501.56
MouseBrain-Z-T-1.3604.3604.3	3604	21.23	742.02	3	TAFHRSQTLNYR		1492.75	sp|Q9D9T8|EFHC1_MOUSE(pre=K,post=N);	46.92	0.0058	730.284
MouseBrain-Z-T-1.3612.3612.3	3612	21.27	1152.12	3	HYNYTGK		881.403	sp|O08530|S1PR1_MOUSE(pre=R,post=L);	204.29	0.0073	2571.95
MouseBrain-Z-T-1.3613.3613.2	3613	21.27	1381.56	2	NISSEEK		805.382	sp|P13595|NCAM1_MOUSE(pre=R,post=T);sp|P13595-2|NCAM1_MOUSE(pre=R,post=T);sp|P13595-3|NCAM1_MOUSE(pre=R,post=T);sp|P13595-4|NCAM1_MOUSE(pre=R,post=T);	171.9	0.0001	1955.73
MouseBrain-Z-T-1.3615.3615.2	3615	21.27	1106.95	2	NATGDYK		767.345	sp|Q61490|CD166_MOUSE(pre=R,post=C);	156.01	0	1444.53
MouseBrain-Z-T-1.3622.3622.2	3622	21.27	1403.04	2	QNSSFTEK		939.43	sp|P41234|ABCA2_MOUSE(pre=R,post=T);	153.96	0	1864.64
MouseBrain-Z-T-1.3624.3624.3	3624	21.33	750.667	3	IRNVSDTTK		1032.56	sp|P97797|SHPS1_MOUSE(pre=R,post=R);sp|P97797-2|SHPS1_MOUSE(pre=R,post=R);sp|P97797-3|SHPS1_MOUSE(pre=R,post=R);sp|P97797-4|SHPS1_MOUSE(pre=R,post=R);	130.11	0	1216.42
MouseBrain-Z-T-1.3625.3625.2	3625	21.33	1210	2	NGTGVIR		715.398	sp|A2A699|F1712_MOUSE(pre=R,post=K);sp|A2A699-2|F1712_MOUSE(pre=R,post=K);	60.93	0.0072	1702.58
MouseBrain-Z-T-1.3630.3630.3	3630	21.33	928.034	3	NISSEEK		805.382	sp|P13595|NCAM1_MOUSE(pre=R,post=T);sp|P13595-2|NCAM1_MOUSE(pre=R,post=T);sp|P13595-3|NCAM1_MOUSE(pre=R,post=T);sp|P13595-4|NCAM1_MOUSE(pre=R,post=T);	178.19	0.0001	1975.7
MouseBrain-Z-T-1.3634.3634.3	3634	21.37	886.054	3	IRNVSDTTK		1032.56	sp|P97797|SHPS1_MOUSE(pre=R,post=R);sp|P97797-2|SHPS1_MOUSE(pre=R,post=R);sp|P97797-3|SHPS1_MOUSE(pre=R,post=R);sp|P97797-4|SHPS1_MOUSE(pre=R,post=R);	52.41	0.0022	1622.58
MouseBrain-Z-T-1.3636.3636.2	3636	21.37	1304.01	2	NLSEDR		732.34	sp|P10852|4F2_MOUSE(pre=K,post=L);sp|P10852-2|4F2_MOUSE(pre=K,post=L);sp|Q8BG79|C19L2_MOUSE(pre=K,post=H);sp|Q8BG79-2|C19L2_MOUSE(pre=K,post=H);	128.21	0.0006	1873.67
MouseBrain-Z-T-1.3638.3638.3	3638	21.37	869.677	3	NLSEDR		732.34	sp|P10852|4F2_MOUSE(pre=K,post=L);sp|P10852-2|4F2_MOUSE(pre=K,post=L);sp|Q8BG79|C19L2_MOUSE(pre=K,post=H);sp|Q8BG79-2|C19L2_MOUSE(pre=K,post=H);	83.99	0.0007	1873.67
MouseBrain-Z-T-1.3644.3644.3	3644	21.42	921.376	3	NISSEEK		805.382	sp|P13595|NCAM1_MOUSE(pre=R,post=T);sp|P13595-2|NCAM1_MOUSE(pre=R,post=T);sp|P13595-3|NCAM1_MOUSE(pre=R,post=T);sp|P13595-4|NCAM1_MOUSE(pre=R,post=T);	170.4	0.0001	1955.72
MouseBrain-Z-T-1.3658.3658.3	3658	21.46	993.412	3	KNASNMEYR		1111.51	sp|P97300|NPTN_MOUSE(pre=R,post=I);sp|P97300-1|NPTN_MOUSE(pre=R,post=I);sp|P97300-3|NPTN_MOUSE(pre=R,post=I);	128.8	0	1865.71
MouseBrain-Z-T-1.3676.3676.2	3676	21.53	1097.97	2	LNNSQIK		815.45	sp|P17047|LAMP2_MOUSE(pre=R,post=Y);sp|P17047-2|LAMP2_MOUSE(pre=R,post=Y);sp|P17047-3|LAMP2_MOUSE(pre=R,post=Y);	114.24	0.0001	1378.48
MouseBrain-Z-T-1.3683.3683.2	3683	21.59	1381.56	2	NISSEEK		805.382	sp|P13595|NCAM1_MOUSE(pre=R,post=T);sp|P13595-2|NCAM1_MOUSE(pre=R,post=T);sp|P13595-3|NCAM1_MOUSE(pre=R,post=T);sp|P13595-4|NCAM1_MOUSE(pre=R,post=T);	191.16	0.0001	1955.73
MouseBrain-Z-T-1.3691.3691.2	3691	21.59	1392.05	2	NDTLQEAK		917.445	sp|Q61543|GSLG1_MOUSE(pre=R,post=E);	161.6	0	1864.64
MouseBrain-Z-T-1.3693.3693.3	3693	21.63	939.038	3	KNASNMEYR		1111.51	sp|P97300|NPTN_MOUSE(pre=R,post=I);sp|P97300-1|NPTN_MOUSE(pre=R,post=I);sp|P97300-3|NPTN_MOUSE(pre=R,post=I);	175.18	0	1702.58
MouseBrain-Z-T-1.3695.3695.3	3695	21.63	1121.45	3	HMNETSHTQGSLR		1496.68	sp|P15209|NTRK2_MOUSE(pre=K,post=I);sp|P15209-2|NTRK2_MOUSE(pre=K,post=I);sp|P15209-3|NTRK2_MOUSE(pre=K,post=I);sp|P15209-4|NTRK2_MOUSE(pre=K,post=I);	235.86	0	1864.63
MouseBrain-Z-T-1.3696.3696.2	3696	21.63	1106.95	2	NATGDYK		767.345	sp|Q61490|CD166_MOUSE(pre=R,post=C);	157.42	0	1444.53
MouseBrain-Z-T-1.3699.3699.2	3699	21.63	1484.07	2	QNSSFTEK		939.43	sp|P41234|ABCA2_MOUSE(pre=R,post=T);	115.54	0	2026.69
MouseBrain-Z-T-1.3703.3703.2	3703	21.68	1304.01	2	NLSEDR		732.34	sp|P10852|4F2_MOUSE(pre=K,post=L);sp|P10852-2|4F2_MOUSE(pre=K,post=L);sp|Q8BG79|C19L2_MOUSE(pre=K,post=H);sp|Q8BG79-2|C19L2_MOUSE(pre=K,post=H);	113.82	0.0036	1873.67
MouseBrain-Z-T-1.3705.3705.3	3705	21.68	981.727	3	HYNYTGK		881.403	sp|O08530|S1PR1_MOUSE(pre=R,post=L);	251.89	0.0001	2060.76
MouseBrain-Z-T-1.3706.3706.2	3706	21.68	951.906	2	NLTPGGK		685.376	sp|Q80TS3|AGRL3_MOUSE(pre=R,post=D);sp|Q80TS3-2|AGRL3_MOUSE(pre=R,post=D);sp|Q80TS3-3|AGRL3_MOUSE(pre=R,post=D);sp|Q80TS3-4|AGRL3_MOUSE(pre=R,post=D);sp|Q80TS3-5|AGRL3_MOUSE(pre=R,post=D);	107.79	0.0022	1216.42
MouseBrain-Z-T-1.3710.3710.4	3710	21.68	800.822	4	HMNETSHTQGSLR		1496.68	sp|P15209|NTRK2_MOUSE(pre=K,post=I);sp|P15209-2|NTRK2_MOUSE(pre=K,post=I);sp|P15209-3|NTRK2_MOUSE(pre=K,post=I);sp|P15209-4|NTRK2_MOUSE(pre=K,post=I);	135.75	0	1702.58
MouseBrain-Z-T-1.3713.3713.3	3713	21.72	921.376	3	NISSEEK		805.382	sp|P13595|NCAM1_MOUSE(pre=R,post=T);sp|P13595-2|NCAM1_MOUSE(pre=R,post=T);sp|P13595-3|NCAM1_MOUSE(pre=R,post=T);sp|P13595-4|NCAM1_MOUSE(pre=R,post=T);	118.12	0.0001	1955.73
MouseBrain-Z-T-1.3715.3715.3	3715	21.72	1067.43	3	HMNETSHTQGSLR		1496.68	sp|P15209|NTRK2_MOUSE(pre=K,post=I);sp|P15209-2|NTRK2_MOUSE(pre=K,post=I);sp|P15209-3|NTRK2_MOUSE(pre=K,post=I);sp|P15209-4|NTRK2_MOUSE(pre=K,post=I);	153.01	0.0034	1702.58
MouseBrain-Z-T-1.3716.3716.2	3716	21.72	1311.02	2	NDTLQEAK		917.445	sp|Q61543|GSLG1_MOUSE(pre=R,post=E);	103.07	0.0001	1702.58
MouseBrain-Z-T-1.3731.3731.3	3731	21.8	1117.11	3	HYNYTGK		881.403	sp|O08530|S1PR1_MOUSE(pre=R,post=L);	192.81	0.0058	2466.92
MouseBrain-Z-T-1.3741.3741.3	3741	21.84	984.395	3	TLNCSGAHVK	4,Carbamidomethyl(+57.0215);	1085.53	sp|Q9R1V6|ADA22_MOUSE(pre=R,post=L);sp|Q9R1V6-1|ADA22_MOUSE(pre=R,post=L);sp|Q9R1V6-10|ADA22_MOUSE(pre=R,post=L);sp|Q9R1V6-11|ADA22_MOUSE(pre=R,post=L);sp|Q9R1V6-12|ADA22_MOUSE(pre=R,post=L);sp|Q9R1V6-13|ADA22_MOUSE(pre=R,post=L);sp|Q9R1V6-14|ADA22_MOUSE(pre=R,post=L);sp|Q9R1V6-15|ADA22_MOUSE(pre=R,post=L);sp|Q9R1V6-16|ADA22_MOUSE(pre=R,post=L);sp|Q9R1V6-17|ADA22_MOUSE(pre=R,post=L);sp|Q9R1V6-18|…	185.33	0	1864.64
MouseBrain-Z-T-1.3742.3742.3	3742	21.84	885.02	3	KNASNMEYR		1111.51	sp|P97300|NPTN_MOUSE(pre=R,post=I);sp|P97300-1|NPTN_MOUSE(pre=R,post=I);sp|P97300-3|NPTN_MOUSE(pre=R,post=I);	72.66	0	1540.53
MouseBrain-Z-T-1.3744.3744.3	3744	21.84	1075.77	3	HMNETSHTQGSLR		1496.68	sp|P15209|NTRK2_MOUSE(pre=K,post=I);sp|P15209-2|NTRK2_MOUSE(pre=K,post=I);sp|P15209-3|NTRK2_MOUSE(pre=K,post=I);sp|P15209-4|NTRK2_MOUSE(pre=K,post=I);	183.36	0	1727.62
MouseBrain-Z-T-1.3751.3751.4	3751	21.88	807.08	4	HMNETSHTQGSLR		1496.68	sp|P15209|NTRK2_MOUSE(pre=K,post=I);sp|P15209-2|NTRK2_MOUSE(pre=K,post=I);sp|P15209-3|NTRK2_MOUSE(pre=K,post=I);sp|P15209-4|NTRK2_MOUSE(pre=K,post=I);	273.63	0	1727.61
MouseBrain-Z-T-1.3754.3754.2	3754	21.88	1125.97	2	NISSEEK		805.382	sp|P13595|NCAM1_MOUSE(pre=R,post=T);sp|P13595-2|NCAM1_MOUSE(pre=R,post=T);sp|P13595-3|NCAM1_MOUSE(pre=R,post=T);sp|P13595-4|NCAM1_MOUSE(pre=R,post=T);	184.83	0.0001	1444.53
MouseBrain-Z-T-1.3771.3771.3	3771	21.98	1015.07	3	KNASNMEYR		1111.51	sp|P97300|NPTN_MOUSE(pre=R,post=I);sp|P97300-1|NPTN_MOUSE(pre=R,post=I);sp|P97300-3|NPTN_MOUSE(pre=R,post=I);	84.23	0	1930.69
MouseBrain-Z-T-1.3773.3773.2	3773	21.98	839.886	2	NNTIVNK		801.434	sp|P70699|LYAG_MOUSE(pre=K,post=L);	183.59	0	876.323
MouseBrain-Z-T-1.3774.3774.4	3774	21.98	843.595	4	HMNETSHTQGSLR		1496.68	sp|P15209|NTRK2_MOUSE(pre=K,post=I);sp|P15209-2|NTRK2_MOUSE(pre=K,post=I);sp|P15209-3|NTRK2_MOUSE(pre=K,post=I);sp|P15209-4|NTRK2_MOUSE(pre=K,post=I);	257.66	0	1873.67
MouseBrain-Z-T-1.3776.3776.3	3776	21.98	762.322	3	HPNCVNVTK	4,Carbamidomethyl(+57.0215);	1067.52	sp|Q5FWI3|CEIP2_MOUSE(pre=R,post=W);	100.38	0.0033	1216.43
MouseBrain-Z-T-1.3783.3783.3	3783	22.03	947.382	3	KNASNMEYR		1111.51	sp|P97300|NPTN_MOUSE(pre=R,post=I);sp|P97300-1|NPTN_MOUSE(pre=R,post=I);sp|P97300-3|NPTN_MOUSE(pre=R,post=I);	180.35	0	1727.62
MouseBrain-Z-T-1.3784.3784.3	3784	22.03	1166.46	3	KNASNMEYR		1111.51	sp|P97300|NPTN_MOUSE(pre=R,post=I);sp|P97300-1|NPTN_MOUSE(pre=R,post=I);sp|P97300-3|NPTN_MOUSE(pre=R,post=I);	132.97	0	2384.86
MouseBrain-Z-T-1.3786.3786.3	3786	22.03	875.355	3	SVAHNMTMPNK	6,Oxidation(+15.9949);	1244.56	sp|P26048|GBRA2_MOUSE(pre=K,post=L);sp|P62812|GBRA1_MOUSE(pre=K,post=L);	297.41	0	1378.48
MouseBrain-Z-T-1.3789.3789.2	3789	22.03	1106.4	2	CDMDGQNR	1,Carbamidomethyl(+57.0215);	994.36	sp|Q91ZX7|LRP1_MOUSE(pre=R,post=T);	213.43	0.0001	1216.42
MouseBrain-Z-T-1.3790.3790.3	3790	22.03	959.393	3	HMNETSHTQGSLR		1496.68	sp|P15209|NTRK2_MOUSE(pre=K,post=I);sp|P15209-2|NTRK2_MOUSE(pre=K,post=I);sp|P15209-3|NTRK2_MOUSE(pre=K,post=I);sp|P15209-4|NTRK2_MOUSE(pre=K,post=I);	293.99	0	1378.48
MouseBrain-Z-T-1.3796.3796.3	3796	22.09	1046.73	3	HMNETSHTQGSLR		1496.68	sp|P15209|NTRK2_MOUSE(pre=K,post=I);sp|P15209-2|NTRK2_MOUSE(pre=K,post=I);sp|P15209-3|NTRK2_MOUSE(pre=K,post=I);sp|P15209-4|NTRK2_MOUSE(pre=K,post=I);	216.81	0	1640.5
MouseBrain-Z-T-1.3797.3797.4	3797	22.09	719.796	4	HMNETSHTQGSLR		1496.68	sp|P15209|NTRK2_MOUSE(pre=K,post=I);sp|P15209-2|NTRK2_MOUSE(pre=K,post=I);sp|P15209-3|NTRK2_MOUSE(pre=K,post=I);sp|P15209-4|NTRK2_MOUSE(pre=K,post=I);	282.09	0	1378.48
MouseBrain-Z-T-1.3798.3798.3	3798	22.09	804.667	3	HMNETSHTQGSLR		1496.68	sp|P15209|NTRK2_MOUSE(pre=K,post=I);sp|P15209-2|NTRK2_MOUSE(pre=K,post=I);sp|P15209-3|NTRK2_MOUSE(pre=K,post=I);sp|P15209-4|NTRK2_MOUSE(pre=K,post=I);	232.84	0	914.3
MouseBrain-Z-T-1.3802.3802.3	3802	22.09	1006.41	3	TLNCSGAHVK	4,Carbamidomethyl(+57.0215);	1085.53	sp|Q9R1V6|ADA22_MOUSE(pre=R,post=L);sp|Q9R1V6-1|ADA22_MOUSE(pre=R,post=L);sp|Q9R1V6-10|ADA22_MOUSE(pre=R,post=L);sp|Q9R1V6-11|ADA22_MOUSE(pre=R,post=L);sp|Q9R1V6-12|ADA22_MOUSE(pre=R,post=L);sp|Q9R1V6-13|ADA22_MOUSE(pre=R,post=L);sp|Q9R1V6-14|ADA22_MOUSE(pre=R,post=L);sp|Q9R1V6-15|ADA22_MOUSE(pre=R,post=L);sp|Q9R1V6-16|ADA22_MOUSE(pre=R,post=L);sp|Q9R1V6-17|ADA22_MOUSE(pre=R,post=L);sp|Q9R1V6-18|…	180.22	0	1930.69
MouseBrain-Z-T-1.3808.3808.3	3808	22.14	1070.44	3	HMNETSHTQGSLR		1496.68	sp|P15209|NTRK2_MOUSE(pre=K,post=I);sp|P15209-2|NTRK2_MOUSE(pre=K,post=I);sp|P15209-3|NTRK2_MOUSE(pre=K,post=I);sp|P15209-4|NTRK2_MOUSE(pre=K,post=I);	152.92	0	1711.62
MouseBrain-Z-T-1.3809.3809.3	3809	22.14	883.333	3	CVNESYKK	1,Carbamidomethyl(+57.0215);	1026.48	sp|O88531|PPT1_MOUSE(pre=R,post=N);	178.75	0	1620.5
MouseBrain-Z-T-1.3816.3816.2	3816	22.14	1324.5	2	CVNESYKK	1,Carbamidomethyl(+57.0215);	1026.48	sp|O88531|PPT1_MOUSE(pre=R,post=N);	140.45	0	1620.5
MouseBrain-Z-T-1.3820.3820.3	3820	22.19	963.388	3	SVSHNMTAPNK		1184.56	sp|Q9D6F4|GBRA4_MOUSE(pre=K,post=L);	346.17	0	1702.58
MouseBrain-Z-T-1.3835.3835.2	3835	22.25	1189.46	2	YNCTATNR	3,Carbamidomethyl(+57.0215);	998.424	sp|O35136|NCAM2_MOUSE(pre=R,post=I);sp|O35136-2|NCAM2_MOUSE(pre=R,post=I);	83.34	0	1378.48
MouseBrain-Z-T-1.3844.3844.3	3844	22.3	905.375	3	HMNETSHTQGSLR		1496.68	sp|P15209|NTRK2_MOUSE(pre=K,post=I);sp|P15209-2|NTRK2_MOUSE(pre=K,post=I);sp|P15209-3|NTRK2_MOUSE(pre=K,post=I);sp|P15209-4|NTRK2_MOUSE(pre=K,post=I);	302.79	0	1216.42
MouseBrain-Z-T-1.3848.3848.3	3848	22.3	1040.76	3	HMNETSHTQGSLR		1496.68	sp|P15209|NTRK2_MOUSE(pre=K,post=I);sp|P15209-2|NTRK2_MOUSE(pre=K,post=I);sp|P15209-3|NTRK2_MOUSE(pre=K,post=I);sp|P15209-4|NTRK2_MOUSE(pre=K,post=I);	201.25	0	1622.59
MouseBrain-Z-T-1.3854.3854.4	3854	22.35	780.823	4	HMNETSHTQGSLR		1496.68	sp|P15209|NTRK2_MOUSE(pre=K,post=I);sp|P15209-2|NTRK2_MOUSE(pre=K,post=I);sp|P15209-3|NTRK2_MOUSE(pre=K,post=I);sp|P15209-4|NTRK2_MOUSE(pre=K,post=I);	307.68	0	1622.58
MouseBrain-Z-T-1.3856.3856.3	3856	22.35	875.355	3	SVAHNMTMPNK	8,Oxidation(+15.9949);	1244.56	sp|P26048|GBRA2_MOUSE(pre=K,post=L);sp|P62812|GBRA1_MOUSE(pre=K,post=L);	240.45	0	1378.48
MouseBrain-Z-T-1.3858.3858.3	3858	22.35	1128.1	3	HMNETSHTQGSLR		1496.68	sp|P15209|NTRK2_MOUSE(pre=K,post=I);sp|P15209-2|NTRK2_MOUSE(pre=K,post=I);sp|P15209-3|NTRK2_MOUSE(pre=K,post=I);sp|P15209-4|NTRK2_MOUSE(pre=K,post=I);	111.78	0	1884.6
MouseBrain-Z-T-1.3861.3861.2	3861	22.35	1488.57	2	HMNETSHTQGSLR		1496.68	sp|P15209|NTRK2_MOUSE(pre=K,post=I);sp|P15209-2|NTRK2_MOUSE(pre=K,post=I);sp|P15209-3|NTRK2_MOUSE(pre=K,post=I);sp|P15209-4|NTRK2_MOUSE(pre=K,post=I);	117.22	0	1478.44
MouseBrain-Z-T-1.3862.3862.2	3862	22.35	1477.57	2	NETHFDAGAK		1088.49	sp|P09470|ACE_MOUSE(pre=R,post=F);	87.7	0.0028	1864.64
MouseBrain-Z-T-1.3864.3864.2	3864	22.39	975.39	2	NLSEDR		732.34	sp|P10852|4F2_MOUSE(pre=K,post=L);sp|P10852-2|4F2_MOUSE(pre=K,post=L);sp|Q8BG79|C19L2_MOUSE(pre=K,post=H);sp|Q8BG79-2|C19L2_MOUSE(pre=K,post=H);	64.02	0.005	1216.42
MouseBrain-Z-T-1.3865.3865.3	3865	22.39	1063.76	3	KNASNMEYR		1111.51	sp|P97300|NPTN_MOUSE(pre=R,post=I);sp|P97300-1|NPTN_MOUSE(pre=R,post=I);sp|P97300-3|NPTN_MOUSE(pre=R,post=I);	156.07	0	2076.75
MouseBrain-Z-T-1.3867.3867.3	3867	22.39	831.003	3	KNASNMEYR		1111.51	sp|P97300|NPTN_MOUSE(pre=R,post=I);sp|P97300-1|NPTN_MOUSE(pre=R,post=I);sp|P97300-3|NPTN_MOUSE(pre=R,post=I);	111.75	0	1378.48
MouseBrain-Z-T-1.3868.3868.3	3868	22.39	934.712	3	LNNSQIK		815.45	sp|P17047|LAMP2_MOUSE(pre=R,post=Y);sp|P17047-2|LAMP2_MOUSE(pre=R,post=Y);sp|P17047-3|LAMP2_MOUSE(pre=R,post=Y);	112.31	0.0001	1985.66
MouseBrain-Z-T-1.3873.3873.3	3873	22.39	1089.45	3	HMNETSHTQGSLR		1496.68	sp|P15209|NTRK2_MOUSE(pre=K,post=I);sp|P15209-2|NTRK2_MOUSE(pre=K,post=I);sp|P15209-3|NTRK2_MOUSE(pre=K,post=I);sp|P15209-4|NTRK2_MOUSE(pre=K,post=I);	212.14	0	1768.64
MouseBrain-Z-T-1.3876.3876.3	3876	22.45	1006.41	3	TLNCSGAHVK	4,Carbamidomethyl(+57.0215);	1085.53	sp|Q9R1V6|ADA22_MOUSE(pre=R,post=L);sp|Q9R1V6-1|ADA22_MOUSE(pre=R,post=L);sp|Q9R1V6-10|ADA22_MOUSE(pre=R,post=L);sp|Q9R1V6-11|ADA22_MOUSE(pre=R,post=L);sp|Q9R1V6-12|ADA22_MOUSE(pre=R,post=L);sp|Q9R1V6-13|ADA22_MOUSE(pre=R,post=L);sp|Q9R1V6-14|ADA22_MOUSE(pre=R,post=L);sp|Q9R1V6-15|ADA22_MOUSE(pre=R,post=L);sp|Q9R1V6-16|ADA22_MOUSE(pre=R,post=L);sp|Q9R1V6-17|ADA22_MOUSE(pre=R,post=L);sp|Q9R1V6-18|…	227.83	0	1930.69
MouseBrain-Z-T-1.3877.3877.3	3877	22.45	1021.75	3	HMNETSHTQGSLR		1496.68	sp|P15209|NTRK2_MOUSE(pre=K,post=I);sp|P15209-2|NTRK2_MOUSE(pre=K,post=I);sp|P15209-3|NTRK2_MOUSE(pre=K,post=I);sp|P15209-4|NTRK2_MOUSE(pre=K,post=I);	214.29	0	1565.56
MouseBrain-Z-T-1.3880.3880.2	3880	22.45	1208.49	2	NATGDYK		767.345	sp|Q61490|CD166_MOUSE(pre=R,post=C);	199.63	0	1647.62
MouseBrain-Z-T-1.3883.3883.2	3883	22.45	1243.47	2	CVNESYKK	1,Carbamidomethyl(+57.0215);	1026.48	sp|O88531|PPT1_MOUSE(pre=R,post=N);	159.43	0	1458.44
MouseBrain-Z-T-1.3887.3887.3	3887	22.5	996.068	3	KNASNMEYR		1111.51	sp|P97300|NPTN_MOUSE(pre=R,post=I);sp|P97300-1|NPTN_MOUSE(pre=R,post=I);sp|P97300-3|NPTN_MOUSE(pre=R,post=I);	188.32	0	1873.67
MouseBrain-Z-T-1.3889.3889.3	3889	22.5	992.715	3	HMNETSHTQGSLR		1496.68	sp|P15209|NTRK2_MOUSE(pre=K,post=I);sp|P15209-2|NTRK2_MOUSE(pre=K,post=I);sp|P15209-3|NTRK2_MOUSE(pre=K,post=I);sp|P15209-4|NTRK2_MOUSE(pre=K,post=I);	181.69	0	1478.44
MouseBrain-Z-T-1.3891.3891.3	3891	22.5	805.994	3	NATGDYK		767.345	sp|Q61490|CD166_MOUSE(pre=R,post=C);	184.01	0	1647.62
MouseBrain-Z-T-1.3894.3894.3	3894	22.5	923.363	3	YNCTATNR	3,Carbamidomethyl(+57.0215);	998.424	sp|O35136|NCAM2_MOUSE(pre=R,post=I);sp|O35136-2|NCAM2_MOUSE(pre=R,post=I);	129.86	0	1768.64
MouseBrain-Z-T-1.3896.3896.3	3896	22.5	879.023	3	NETHFDAGAK		1088.49	sp|P09470|ACE_MOUSE(pre=R,post=F);	294.27	0	1545.56
MouseBrain-Z-T-1.3899.3899.3	3899	22.55	1117.46	3	TLNCSGAHVK	4,Carbamidomethyl(+57.0215);	1085.53	sp|Q9R1V6|ADA22_MOUSE(pre=R,post=L);sp|Q9R1V6-1|ADA22_MOUSE(pre=R,post=L);sp|Q9R1V6-10|ADA22_MOUSE(pre=R,post=L);sp|Q9R1V6-11|ADA22_MOUSE(pre=R,post=L);sp|Q9R1V6-12|ADA22_MOUSE(pre=R,post=L);sp|Q9R1V6-13|ADA22_MOUSE(pre=R,post=L);sp|Q9R1V6-14|ADA22_MOUSE(pre=R,post=L);sp|Q9R1V6-15|ADA22_MOUSE(pre=R,post=L);sp|Q9R1V6-16|ADA22_MOUSE(pre=R,post=L);sp|Q9R1V6-17|ADA22_MOUSE(pre=R,post=L);sp|Q9R1V6-18|…	208.1	0	2263.84
MouseBrain-Z-T-1.3900.3900.4	3900	22.55	817.337	4	HMNETSHTQGSLR		1496.68	sp|P15209|NTRK2_MOUSE(pre=K,post=I);sp|P15209-2|NTRK2_MOUSE(pre=K,post=I);sp|P15209-3|NTRK2_MOUSE(pre=K,post=I);sp|P15209-4|NTRK2_MOUSE(pre=K,post=I);	265.55	0	1768.64
MouseBrain-Z-T-1.3905.3905.2	3905	22.55	1493.6	2	KNASNMEYR		1111.51	sp|P97300|NPTN_MOUSE(pre=R,post=I);sp|P97300-1|NPTN_MOUSE(pre=R,post=I);sp|P97300-3|NPTN_MOUSE(pre=R,post=I);	64.06	0.0035	1873.67
MouseBrain-Z-T-1.3906.3906.2	3906	22.55	1303.51	2	YNCTATNR	3,Carbamidomethyl(+57.0215);	998.424	sp|O35136|NCAM2_MOUSE(pre=R,post=I);sp|O35136-2|NCAM2_MOUSE(pre=R,post=I);	138.75	0	1606.59
MouseBrain-Z-T-1.3912.3912.3	3912	22.61	855.353	3	SVSHNMTAPNK		1184.56	sp|Q9D6F4|GBRA4_MOUSE(pre=K,post=L);	371.06	0	1378.48
MouseBrain-Z-T-1.3913.3913.3	3913	22.61	885.018	3	KNASNMEYR		1111.51	sp|P97300|NPTN_MOUSE(pre=R,post=I);sp|P97300-1|NPTN_MOUSE(pre=R,post=I);sp|P97300-3|NPTN_MOUSE(pre=R,post=I);	109.88	0.0003	1540.52
MouseBrain-Z-T-1.3916.3916.2	3916	22.61	1237.5	2	GCANMTYR	2,Carbamidomethyl(+57.0215);	971.395	sp|Q8BH79|ANO10_MOUSE(pre=R,post=W);sp|Q8BH79-2|ANO10_MOUSE(pre=R,post=W);sp|Q8BH79-3|ANO10_MOUSE(pre=R,post=W);sp|Q8BH79-4|ANO10_MOUSE(pre=R,post=W);	43.83	0.0072	1501.58
MouseBrain-Z-T-1.3922.3922.3	3922	22.65	952.398	3	TLNCSGAHVK	4,Carbamidomethyl(+57.0215);	1085.53	sp|Q9R1V6|ADA22_MOUSE(pre=R,post=L);sp|Q9R1V6-1|ADA22_MOUSE(pre=R,post=L);sp|Q9R1V6-10|ADA22_MOUSE(pre=R,post=L);sp|Q9R1V6-11|ADA22_MOUSE(pre=R,post=L);sp|Q9R1V6-12|ADA22_MOUSE(pre=R,post=L);sp|Q9R1V6-13|ADA22_MOUSE(pre=R,post=L);sp|Q9R1V6-14|ADA22_MOUSE(pre=R,post=L);sp|Q9R1V6-15|ADA22_MOUSE(pre=R,post=L);sp|Q9R1V6-16|ADA22_MOUSE(pre=R,post=L);sp|Q9R1V6-17|ADA22_MOUSE(pre=R,post=L);sp|Q9R1V6-18|…	218.17	0	1768.64
MouseBrain-Z-T-1.3923.3923.3	3923	22.65	905.375	3	HMNETSHTQGSLR		1496.68	sp|P15209|NTRK2_MOUSE(pre=K,post=I);sp|P15209-2|NTRK2_MOUSE(pre=K,post=I);sp|P15209-3|NTRK2_MOUSE(pre=K,post=I);sp|P15209-4|NTRK2_MOUSE(pre=K,post=I);	161.63	0.0018	1216.43
MouseBrain-Z-T-1.3924.3924.3	3924	22.65	768.325	3	TLNCSGAHVK	4,Carbamidomethyl(+57.0215);	1085.53	sp|Q9R1V6|ADA22_MOUSE(pre=R,post=L);sp|Q9R1V6-1|ADA22_MOUSE(pre=R,post=L);sp|Q9R1V6-10|ADA22_MOUSE(pre=R,post=L);sp|Q9R1V6-11|ADA22_MOUSE(pre=R,post=L);sp|Q9R1V6-12|ADA22_MOUSE(pre=R,post=L);sp|Q9R1V6-13|ADA22_MOUSE(pre=R,post=L);sp|Q9R1V6-14|ADA22_MOUSE(pre=R,post=L);sp|Q9R1V6-15|ADA22_MOUSE(pre=R,post=L);sp|Q9R1V6-16|ADA22_MOUSE(pre=R,post=L);sp|Q9R1V6-17|ADA22_MOUSE(pre=R,post=L);sp|Q9R1V6-18|…	169.38	0	1216.42
MouseBrain-Z-T-1.3925.3925.2	3925	22.65	1301.05	2	NLTPGGK		685.376	sp|Q80TS3|AGRL3_MOUSE(pre=R,post=D);sp|Q80TS3-2|AGRL3_MOUSE(pre=R,post=D);sp|Q80TS3-3|AGRL3_MOUSE(pre=R,post=D);sp|Q80TS3-4|AGRL3_MOUSE(pre=R,post=D);sp|Q80TS3-5|AGRL3_MOUSE(pre=R,post=D);	145.81	0.0001	1914.7
MouseBrain-Z-T-1.3933.3933.3	3933	22.7	1063.76	3	KNASNMEYR		1111.51	sp|P97300|NPTN_MOUSE(pre=R,post=I);sp|P97300-1|NPTN_MOUSE(pre=R,post=I);sp|P97300-3|NPTN_MOUSE(pre=R,post=I);	232.1	0	2076.75
MouseBrain-Z-T-1.3934.3934.3	3934	22.7	1055.1	3	TLNCSGAHVK	4,Carbamidomethyl(+57.0215);	1085.53	sp|Q9R1V6|ADA22_MOUSE(pre=R,post=L);sp|Q9R1V6-1|ADA22_MOUSE(pre=R,post=L);sp|Q9R1V6-10|ADA22_MOUSE(pre=R,post=L);sp|Q9R1V6-11|ADA22_MOUSE(pre=R,post=L);sp|Q9R1V6-12|ADA22_MOUSE(pre=R,post=L);sp|Q9R1V6-13|ADA22_MOUSE(pre=R,post=L);sp|Q9R1V6-14|ADA22_MOUSE(pre=R,post=L);sp|Q9R1V6-15|ADA22_MOUSE(pre=R,post=L);sp|Q9R1V6-16|ADA22_MOUSE(pre=R,post=L);sp|Q9R1V6-17|ADA22_MOUSE(pre=R,post=L);sp|Q9R1V6-18|…	222.06	0	2076.75
MouseBrain-Z-T-1.3935.3935.2	3935	22.7	1405.57	2	NATLAEQAK		944.493	sp|Q9JKR6|HYOU1_MOUSE(pre=K,post=L);	211.85	0	1864.64
MouseBrain-Z-T-1.3938.3938.3	3938	22.7	961.057	3	KNASNMEYR		1111.51	sp|P97300|NPTN_MOUSE(pre=R,post=I);sp|P97300-1|NPTN_MOUSE(pre=R,post=I);sp|P97300-3|NPTN_MOUSE(pre=R,post=I);	146.83	0	1768.64
MouseBrain-Z-T-1.3946.3946.3	3946	22.76	937.384	3	NATLAEQAK		944.493	sp|Q9JKR6|HYOU1_MOUSE(pre=K,post=L);	194.55	0	1864.64
MouseBrain-Z-T-1.3951.3951.3	3951	22.76	1163.75	3	KNASNMEYR		1111.51	sp|P97300|NPTN_MOUSE(pre=R,post=I);sp|P97300-1|NPTN_MOUSE(pre=R,post=I);sp|P97300-3|NPTN_MOUSE(pre=R,post=I);	58.59	0	2376.72
MouseBrain-Z-T-1.3954.3954.2	3954	22.76	1324.55	2	NATLAEQAK		944.493	sp|Q9JKR6|HYOU1_MOUSE(pre=K,post=L);	210.38	0	1702.58
MouseBrain-Z-T-1.3958.3958.2	3958	22.81	1208.49	2	NATGDYK		767.345	sp|Q61490|CD166_MOUSE(pre=R,post=C);	201.01	0	1647.62
MouseBrain-Z-T-1.3959.3959.3	3959	22.81	875.355	3	SVAHNMTMPNK	8,Oxidation(+15.9949);	1244.56	sp|P26048|GBRA2_MOUSE(pre=K,post=L);sp|P62812|GBRA1_MOUSE(pre=K,post=L);	267.15	0	1378.48
MouseBrain-Z-T-1.3960.3960.3	3960	22.81	909.37	3	TTNYNSSRSR		1184.55	sp|Q8CCS6|PABP2_MOUSE(pre=R,post=F);sp|Q8CCS6-2|PABP2_MOUSE(pre=R,post=F);	53.33	0.0058	1540.53
MouseBrain-Z-T-1.3965.3965.3	3965	22.81	1022.08	3	SVAHNMTTPNK		1198.58	sp|P26049|GBRA3_MOUSE(pre=K,post=L);	171.31	0.0003	1864.63
MouseBrain-Z-T-1.3967.3967.3	3967	22.81	1029.39	3	STNHEPSEMSNR		1387.58	sp|Q8BGU2|CBLN2_MOUSE(pre=R,post=T);sp|Q9R171|CBLN1_MOUSE(pre=R,post=T);	125.79	0	1697.58
MouseBrain-Z-T-1.3970.3970.2	3970	22.86	1108.43	2	YNCTATNR	3,Carbamidomethyl(+57.0215);	998.424	sp|O35136|NCAM2_MOUSE(pre=R,post=I);sp|O35136-2|NCAM2_MOUSE(pre=R,post=I);	95.8	0	1216.42
MouseBrain-Z-T-1.3975.3975.2	3975	22.86	1174.49	2	ANITVK		644.386	sp|Q61738|ITA7_MOUSE(pre=R,post=S);sp|Q61738-2|ITA7_MOUSE(pre=R,post=S);sp|Q61738-3|ITA7_MOUSE(pre=R,post=S);sp|Q61738-4|ITA7_MOUSE(pre=R,post=S);sp|Q61738-5|ITA7_MOUSE(pre=R,post=S);sp|Q61738-6|ITA7_MOUSE(pre=R,post=S);	124.11	0.002	1702.58
MouseBrain-Z-T-1.3979.3979.2	3979	22.86	1464.07	2	NATLAEQAK		944.493	sp|Q9JKR6|HYOU1_MOUSE(pre=K,post=L);	177.12	0	1981.63
MouseBrain-Z-T-1.3982.3982.3	3982	22.92	968.06	3	SVAHNMTTPNK		1198.58	sp|P26049|GBRA3_MOUSE(pre=K,post=L);	318.66	0	1702.58
MouseBrain-Z-T-1.3983.3983.3	3983	22.92	883.366	3	NATLAEQAK		944.493	sp|Q9JKR6|HYOU1_MOUSE(pre=K,post=L);	208.03	0	1702.58
MouseBrain-Z-T-1.3984.3984.3	3984	22.92	855.353	3	SVSHNMTAPNK		1184.56	sp|Q9D6F4|GBRA4_MOUSE(pre=K,post=L);	356.4	0	1378.48
MouseBrain-Z-T-1.3986.3986.3	3986	22.92	889.041	3	NATLAEQAK		944.493	sp|Q9JKR6|HYOU1_MOUSE(pre=K,post=L);	214.31	0	1719.61
MouseBrain-Z-T-1.3987.3987.3	3987	22.92	943.058	3	KNASNMEYR		1111.51	sp|P97300|NPTN_MOUSE(pre=R,post=I);sp|P97300-1|NPTN_MOUSE(pre=R,post=I);sp|P97300-3|NPTN_MOUSE(pre=R,post=I);	162.99	0	1714.64
MouseBrain-Z-T-1.3988.3988.3	3988	22.92	912.371	3	KNASNMEYR		1111.51	sp|P97300|NPTN_MOUSE(pre=R,post=I);sp|P97300-1|NPTN_MOUSE(pre=R,post=I);sp|P97300-3|NPTN_MOUSE(pre=R,post=I);	164.03	0	1622.58
MouseBrain-Z-T-1.3990.3990.2	3990	22.92	1455.55	2	NATLAEQAK		944.493	sp|Q9JKR6|HYOU1_MOUSE(pre=K,post=L);	135.06	0	1964.6
MouseBrain-Z-T-1.3993.3993.3	3993	22.97	903.711	3	TLNCSGAHVK	4,Carbamidomethyl(+57.0215);	1085.53	sp|Q9R1V6|ADA22_MOUSE(pre=R,post=L);sp|Q9R1V6-1|ADA22_MOUSE(pre=R,post=L);sp|Q9R1V6-10|ADA22_MOUSE(pre=R,post=L);sp|Q9R1V6-11|ADA22_MOUSE(pre=R,post=L);sp|Q9R1V6-12|ADA22_MOUSE(pre=R,post=L);sp|Q9R1V6-13|ADA22_MOUSE(pre=R,post=L);sp|Q9R1V6-14|ADA22_MOUSE(pre=R,post=L);sp|Q9R1V6-15|ADA22_MOUSE(pre=R,post=L);sp|Q9R1V6-16|ADA22_MOUSE(pre=R,post=L);sp|Q9R1V6-17|ADA22_MOUSE(pre=R,post=L);sp|Q9R1V6-18|…	150.99	0	1622.58
MouseBrain-Z-T-1.3995.3995.3	3995	22.97	768.325	3	TLNCSGAHVK	4,Carbamidomethyl(+57.0215);	1085.53	sp|Q9R1V6|ADA22_MOUSE(pre=R,post=L);sp|Q9R1V6-1|ADA22_MOUSE(pre=R,post=L);sp|Q9R1V6-10|ADA22_MOUSE(pre=R,post=L);sp|Q9R1V6-11|ADA22_MOUSE(pre=R,post=L);sp|Q9R1V6-12|ADA22_MOUSE(pre=R,post=L);sp|Q9R1V6-13|ADA22_MOUSE(pre=R,post=L);sp|Q9R1V6-14|ADA22_MOUSE(pre=R,post=L);sp|Q9R1V6-15|ADA22_MOUSE(pre=R,post=L);sp|Q9R1V6-16|ADA22_MOUSE(pre=R,post=L);sp|Q9R1V6-17|ADA22_MOUSE(pre=R,post=L);sp|Q9R1V6-18|…	160.17	0	1216.42
MouseBrain-Z-T-1.3998.3998.3	3998	22.97	947.066	3	TLNCSGAHVK	4,Carbamidomethyl(+57.0215);	1085.53	sp|Q9R1V6|ADA22_MOUSE(pre=R,post=L);sp|Q9R1V6-1|ADA22_MOUSE(pre=R,post=L);sp|Q9R1V6-10|ADA22_MOUSE(pre=R,post=L);sp|Q9R1V6-11|ADA22_MOUSE(pre=R,post=L);sp|Q9R1V6-12|ADA22_MOUSE(pre=R,post=L);sp|Q9R1V6-13|ADA22_MOUSE(pre=R,post=L);sp|Q9R1V6-14|ADA22_MOUSE(pre=R,post=L);sp|Q9R1V6-15|ADA22_MOUSE(pre=R,post=L);sp|Q9R1V6-16|ADA22_MOUSE(pre=R,post=L);sp|Q9R1V6-17|ADA22_MOUSE(pre=R,post=L);sp|Q9R1V6-18|…	227.38	0	1752.65
MouseBrain-Z-T-1.4003.4003.3	4003	22.97	1001.08	3	TLNCSGAHVK	4,Carbamidomethyl(+57.0215);	1085.53	sp|Q9R1V6|ADA22_MOUSE(pre=R,post=L);sp|Q9R1V6-1|ADA22_MOUSE(pre=R,post=L);sp|Q9R1V6-10|ADA22_MOUSE(pre=R,post=L);sp|Q9R1V6-11|ADA22_MOUSE(pre=R,post=L);sp|Q9R1V6-12|ADA22_MOUSE(pre=R,post=L);sp|Q9R1V6-13|ADA22_MOUSE(pre=R,post=L);sp|Q9R1V6-14|ADA22_MOUSE(pre=R,post=L);sp|Q9R1V6-15|ADA22_MOUSE(pre=R,post=L);sp|Q9R1V6-16|ADA22_MOUSE(pre=R,post=L);sp|Q9R1V6-17|ADA22_MOUSE(pre=R,post=L);sp|Q9R1V6-18|…	204.66	0	1914.7
MouseBrain-Z-T-1.4005.4005.3	4005	23.02	1063.76	3	KNASNMEYR		1111.51	sp|P97300|NPTN_MOUSE(pre=R,post=I);sp|P97300-1|NPTN_MOUSE(pre=R,post=I);sp|P97300-3|NPTN_MOUSE(pre=R,post=I);	194.67	0	2076.75
MouseBrain-Z-T-1.4010.4010.3	4010	23.02	818.674	3	NISSEEK		805.382	sp|P13595|NCAM1_MOUSE(pre=R,post=T);sp|P13595-2|NCAM1_MOUSE(pre=R,post=T);sp|P13595-3|NCAM1_MOUSE(pre=R,post=T);sp|P13595-4|NCAM1_MOUSE(pre=R,post=T);	149.69	0.0058	1647.62
MouseBrain-Z-T-1.4011.4011.2	4011	23.02	1227.51	2	NISSEEK		805.382	sp|P13595|NCAM1_MOUSE(pre=R,post=T);sp|P13595-2|NCAM1_MOUSE(pre=R,post=T);sp|P13595-3|NCAM1_MOUSE(pre=R,post=T);sp|P13595-4|NCAM1_MOUSE(pre=R,post=T);	196.13	0.0001	1647.62
MouseBrain-Z-T-1.4017.4017.3	4017	23.08	776.984	3	KNASNMEYR		1111.51	sp|P97300|NPTN_MOUSE(pre=R,post=I);sp|P97300-1|NPTN_MOUSE(pre=R,post=I);sp|P97300-3|NPTN_MOUSE(pre=R,post=I);	169.06	0	1216.42
MouseBrain-Z-T-1.4018.4018.3	4018	23.08	1035.43	3	HMNETSHTQGSLR		1496.68	sp|P15209|NTRK2_MOUSE(pre=K,post=I);sp|P15209-2|NTRK2_MOUSE(pre=K,post=I);sp|P15209-3|NTRK2_MOUSE(pre=K,post=I);sp|P15209-4|NTRK2_MOUSE(pre=K,post=I);	208.39	0	1606.59
MouseBrain-Z-T-1.4021.4021.2	4021	23.08	1412.57	2	KNASNMEYR		1111.51	sp|P97300|NPTN_MOUSE(pre=R,post=I);sp|P97300-1|NPTN_MOUSE(pre=R,post=I);sp|P97300-3|NPTN_MOUSE(pre=R,post=I);	89.58	0	1711.62
MouseBrain-Z-T-1.4026.4026.3	4026	23.08	952.397	3	TLNCSGAHVK	4,Carbamidomethyl(+57.0215);	1085.53	sp|Q9R1V6|ADA22_MOUSE(pre=R,post=L);sp|Q9R1V6-1|ADA22_MOUSE(pre=R,post=L);sp|Q9R1V6-10|ADA22_MOUSE(pre=R,post=L);sp|Q9R1V6-11|ADA22_MOUSE(pre=R,post=L);sp|Q9R1V6-12|ADA22_MOUSE(pre=R,post=L);sp|Q9R1V6-13|ADA22_MOUSE(pre=R,post=L);sp|Q9R1V6-14|ADA22_MOUSE(pre=R,post=L);sp|Q9R1V6-15|ADA22_MOUSE(pre=R,post=L);sp|Q9R1V6-16|ADA22_MOUSE(pre=R,post=L);sp|Q9R1V6-17|ADA22_MOUSE(pre=R,post=L);sp|Q9R1V6-18|…	249.1	0	1768.64
MouseBrain-Z-T-1.4030.4030.3	4030	23.13	937.038	3	YNCTATNR	3,Carbamidomethyl(+57.0215);	998.424	sp|O35136|NCAM2_MOUSE(pre=R,post=I);sp|O35136-2|NCAM2_MOUSE(pre=R,post=I);	89.67	0.0047	1809.67
MouseBrain-Z-T-1.4031.4031.2	4031	23.13	1164.97	2	KNASNMEYR		1111.51	sp|P97300|NPTN_MOUSE(pre=R,post=I);sp|P97300-1|NPTN_MOUSE(pre=R,post=I);sp|P97300-3|NPTN_MOUSE(pre=R,post=I);	137.71	0	1216.42
MouseBrain-Z-T-1.4032.4032.2	4032	23.13	1324.55	2	NATLAEQAK		944.493	sp|Q9JKR6|HYOU1_MOUSE(pre=K,post=L);	151.95	0	1702.58
MouseBrain-Z-T-1.4033.4033.2	4033	23.13	1418.02	2	EQNYTCR	6,Carbamidomethyl(+57.0215);	969.397	sp|P01896|HA1Z_MOUSE(pre=K,post=V);sp|P01897|HA1L_MOUSE(pre=K,post=V);sp|P01899|HA11_MOUSE(pre=K,post=V);	97.85	0	1864.64
MouseBrain-Z-T-1.4035.4035.2	4035	23.13	1405.05	2	NATLAEQAK		944.493	sp|Q9JKR6|HYOU1_MOUSE(pre=K,post=L);	90.83	0	1863.6
MouseBrain-Z-T-1.4041.4041.2	4041	23.19	1243.52	2	NATLAEQAK		944.493	sp|Q9JKR6|HYOU1_MOUSE(pre=K,post=L);	200	0	1540.53
MouseBrain-Z-T-1.4042.4042.3	4042	23.19	1022.08	3	SVAHNMTTPNK		1198.58	sp|P26049|GBRA3_MOUSE(pre=K,post=L);	219.95	0	1864.63
MouseBrain-Z-T-1.4045.4045.2	4045	23.19	1330.01	2	QFNETR		793.372	sp|O88307|SORL_MOUSE(pre=K,post=G);	56.47	0.0014	1864.63
MouseBrain-Z-T-1.4053.4053.3	4053	23.24	968.06	3	SVAHNMTTPNK		1198.58	sp|P26049|GBRA3_MOUSE(pre=K,post=L);	261.81	0	1702.58
MouseBrain-Z-T-1.4066.4066.3	4066	23.28	1009.74	3	KNASNMEYR		1111.51	sp|P97300|NPTN_MOUSE(pre=R,post=I);sp|P97300-1|NPTN_MOUSE(pre=R,post=I);sp|P97300-3|NPTN_MOUSE(pre=R,post=I);	104.12	0.0018	1914.7
MouseBrain-Z-T-1.4075.4075.3	4075	23.34	914.043	3	SVAHNMTTPNK		1198.58	sp|P26049|GBRA3_MOUSE(pre=K,post=L);	241.03	0	1540.53
MouseBrain-Z-T-1.4078.4078.3	4078	23.34	888.032	3	KNASNMEYR		1111.51	sp|P97300|NPTN_MOUSE(pre=R,post=I);sp|P97300-1|NPTN_MOUSE(pre=R,post=I);sp|P97300-3|NPTN_MOUSE(pre=R,post=I);	145.93	0	1549.57
MouseBrain-Z-T-1.4083.4083.3	4083	23.37	1001.08	3	TLNCSGAHVK	4,Carbamidomethyl(+57.0215);	1085.53	sp|Q9R1V6|ADA22_MOUSE(pre=R,post=L);sp|Q9R1V6-1|ADA22_MOUSE(pre=R,post=L);sp|Q9R1V6-10|ADA22_MOUSE(pre=R,post=L);sp|Q9R1V6-11|ADA22_MOUSE(pre=R,post=L);sp|Q9R1V6-12|ADA22_MOUSE(pre=R,post=L);sp|Q9R1V6-13|ADA22_MOUSE(pre=R,post=L);sp|Q9R1V6-14|ADA22_MOUSE(pre=R,post=L);sp|Q9R1V6-15|ADA22_MOUSE(pre=R,post=L);sp|Q9R1V6-16|ADA22_MOUSE(pre=R,post=L);sp|Q9R1V6-17|ADA22_MOUSE(pre=R,post=L);sp|Q9R1V6-18|…	268.63	0	1914.7
MouseBrain-Z-T-1.4084.4084.3	4084	23.37	818.341	3	NISSEEK		805.382	sp|P13595|NCAM1_MOUSE(pre=R,post=T);sp|P13595-2|NCAM1_MOUSE(pre=R,post=T);sp|P13595-3|NCAM1_MOUSE(pre=R,post=T);sp|P13595-4|NCAM1_MOUSE(pre=R,post=T);	86.83	0.0004	1646.62
MouseBrain-Z-T-1.4085.4085.3	4085	23.37	776.984	3	KNASNMEYR		1111.51	sp|P97300|NPTN_MOUSE(pre=R,post=I);sp|P97300-1|NPTN_MOUSE(pre=R,post=I);sp|P97300-3|NPTN_MOUSE(pre=R,post=I);	108.08	0	1216.42
MouseBrain-Z-T-1.4086.4086.2	4086	23.37	1227.51	2	NISSEEK		805.382	sp|P13595|NCAM1_MOUSE(pre=R,post=T);sp|P13595-2|NCAM1_MOUSE(pre=R,post=T);sp|P13595-3|NCAM1_MOUSE(pre=R,post=T);sp|P13595-4|NCAM1_MOUSE(pre=R,post=T);	167.41	0.005	1647.62
MouseBrain-Z-T-1.4096.4096.3	4096	23.43	955.725	3	KNASNMEYR		1111.51	sp|P97300|NPTN_MOUSE(pre=R,post=I);sp|P97300-1|NPTN_MOUSE(pre=R,post=I);sp|P97300-3|NPTN_MOUSE(pre=R,post=I);	197.55	0	1752.65
MouseBrain-Z-T-1.4097.4097.3	4097	23.43	961.057	3	KNASNMEYR		1111.51	sp|P97300|NPTN_MOUSE(pre=R,post=I);sp|P97300-1|NPTN_MOUSE(pre=R,post=I);sp|P97300-3|NPTN_MOUSE(pre=R,post=I);	173.63	0	1768.64
MouseBrain-Z-T-1.4098.4098.3	4098	23.43	1014.76	3	TLNCSGAHVK	4,Carbamidomethyl(+57.0215);	1085.53	sp|Q9R1V6|ADA22_MOUSE(pre=R,post=L);sp|Q9R1V6-1|ADA22_MOUSE(pre=R,post=L);sp|Q9R1V6-10|ADA22_MOUSE(pre=R,post=L);sp|Q9R1V6-11|ADA22_MOUSE(pre=R,post=L);sp|Q9R1V6-12|ADA22_MOUSE(pre=R,post=L);sp|Q9R1V6-13|ADA22_MOUSE(pre=R,post=L);sp|Q9R1V6-14|ADA22_MOUSE(pre=R,post=L);sp|Q9R1V6-15|ADA22_MOUSE(pre=R,post=L);sp|Q9R1V6-16|ADA22_MOUSE(pre=R,post=L);sp|Q9R1V6-17|ADA22_MOUSE(pre=R,post=L);sp|Q9R1V6-18|…	254.58	0	1955.73
MouseBrain-Z-T-1.4105.4105.3	4105	23.43	961.057	3	KNASNMEYR		1111.51	sp|P97300|NPTN_MOUSE(pre=R,post=I);sp|P97300-1|NPTN_MOUSE(pre=R,post=I);sp|P97300-3|NPTN_MOUSE(pre=R,post=I);	100.74	0	1768.64
MouseBrain-Z-T-1.4109.4109.3	4109	23.48	1102.1	3	KNASNMEYR		1111.51	sp|P97300|NPTN_MOUSE(pre=R,post=I);sp|P97300-1|NPTN_MOUSE(pre=R,post=I);sp|P97300-3|NPTN_MOUSE(pre=R,post=I);	112.66	0	2191.77
MouseBrain-Z-T-1.4118.4118.3	4118	23.53	1097.08	3	KNASNMEYR		1111.51	sp|P97300|NPTN_MOUSE(pre=R,post=I);sp|P97300-1|NPTN_MOUSE(pre=R,post=I);sp|P97300-3|NPTN_MOUSE(pre=R,post=I);	132.89	0	2176.72
MouseBrain-Z-T-1.4120.4120.3	4120	23.53	1048.4	3	KNASNMEYR		1111.51	sp|P97300|NPTN_MOUSE(pre=R,post=I);sp|P97300-1|NPTN_MOUSE(pre=R,post=I);sp|P97300-3|NPTN_MOUSE(pre=R,post=I);	83.83	0	2030.66
MouseBrain-Z-T-1.4122.4122.2	4122	23.53	1441.08	2	KNASNMEYR		1111.51	sp|P97300|NPTN_MOUSE(pre=R,post=I);sp|P97300-1|NPTN_MOUSE(pre=R,post=I);sp|P97300-3|NPTN_MOUSE(pre=R,post=I);	130.08	0	1768.64
MouseBrain-Z-T-1.4132.4132.3	4132	23.58	1107.77	3	KNASNMEYR		1111.51	sp|P97300|NPTN_MOUSE(pre=R,post=I);sp|P97300-1|NPTN_MOUSE(pre=R,post=I);sp|P97300-3|NPTN_MOUSE(pre=R,post=I);	97.11	0	2208.79
MouseBrain-Z-T-1.4138.4138.3	4138	23.62	1009.74	3	KNASNMEYR		1111.51	sp|P97300|NPTN_MOUSE(pre=R,post=I);sp|P97300-1|NPTN_MOUSE(pre=R,post=I);sp|P97300-3|NPTN_MOUSE(pre=R,post=I);	237.13	0	1914.7
MouseBrain-Z-T-1.4139.4139.3	4139	23.62	942.042	3	DHIHCLGNR	5,Carbamidomethyl(+57.0215);	1120.52	sp|Q8BJ83|TM2D3_MOUSE(pre=R,post=T);sp|Q8BJ83-2|TM2D3_MOUSE(pre=R,post=T);	170.44	0	1702.58
MouseBrain-Z-T-1.4140.4140.3	4140	23.62	916.377	3	GPGIKPNQTSK		1125.61	sp|Q8BFR4|GNS_MOUSE(pre=R,post=M);	151.02	0	1620.49
MouseBrain-Z-T-1.4141.4141.2	4141	23.62	1243.52	2	NATLAEQAK		944.493	sp|Q9JKR6|HYOU1_MOUSE(pre=K,post=L);	213.98	0	1540.53
MouseBrain-Z-T-1.4142.4142.3	4142	23.62	860.025	3	SVAHNMTTPNK		1198.58	sp|P26049|GBRA3_MOUSE(pre=K,post=L);	240.25	0	1378.48
MouseBrain-Z-T-1.4145.4145.3	4145	23.62	977.044	3	STNHEPSEMSNR		1387.58	sp|Q8BGU2|CBLN2_MOUSE(pre=R,post=T);sp|Q9R171|CBLN1_MOUSE(pre=R,post=T);	89.44	0.0034	1540.53
MouseBrain-Z-T-1.4162.4162.3	4162	23.72	1001.08	3	TLNCSGAHVK	4,Carbamidomethyl(+57.0215);	1085.53	sp|Q9R1V6|ADA22_MOUSE(pre=R,post=L);sp|Q9R1V6-1|ADA22_MOUSE(pre=R,post=L);sp|Q9R1V6-10|ADA22_MOUSE(pre=R,post=L);sp|Q9R1V6-11|ADA22_MOUSE(pre=R,post=L);sp|Q9R1V6-12|ADA22_MOUSE(pre=R,post=L);sp|Q9R1V6-13|ADA22_MOUSE(pre=R,post=L);sp|Q9R1V6-14|ADA22_MOUSE(pre=R,post=L);sp|Q9R1V6-15|ADA22_MOUSE(pre=R,post=L);sp|Q9R1V6-16|ADA22_MOUSE(pre=R,post=L);sp|Q9R1V6-17|ADA22_MOUSE(pre=R,post=L);sp|Q9R1V6-18|…	116.89	0	1914.7
MouseBrain-Z-T-1.4163.4163.3	4163	23.72	914.043	3	SVAHNMTTPNK		1198.58	sp|P26049|GBRA3_MOUSE(pre=K,post=L);	176.02	0.0035	1540.53
MouseBrain-Z-T-1.4164.4164.3	4164	23.72	829.349	3	NATLAEQAK		944.493	sp|Q9JKR6|HYOU1_MOUSE(pre=K,post=L);	137.53	0	1540.53
MouseBrain-Z-T-1.4171.4171.3	4171	23.76	961.057	3	KNASNMEYR		1111.51	sp|P97300|NPTN_MOUSE(pre=R,post=I);sp|P97300-1|NPTN_MOUSE(pre=R,post=I);sp|P97300-3|NPTN_MOUSE(pre=R,post=I);	174.49	0	1768.64
MouseBrain-Z-T-1.4172.4172.3	4172	23.76	955.725	3	KNASNMEYR		1111.51	sp|P97300|NPTN_MOUSE(pre=R,post=I);sp|P97300-1|NPTN_MOUSE(pre=R,post=I);sp|P97300-3|NPTN_MOUSE(pre=R,post=I);	134.97	0	1752.65
MouseBrain-Z-T-1.4173.4173.3	4173	23.76	1014.76	3	TLNCSGAHVK	4,Carbamidomethyl(+57.0215);	1085.53	sp|Q9R1V6|ADA22_MOUSE(pre=R,post=L);sp|Q9R1V6-1|ADA22_MOUSE(pre=R,post=L);sp|Q9R1V6-10|ADA22_MOUSE(pre=R,post=L);sp|Q9R1V6-11|ADA22_MOUSE(pre=R,post=L);sp|Q9R1V6-12|ADA22_MOUSE(pre=R,post=L);sp|Q9R1V6-13|ADA22_MOUSE(pre=R,post=L);sp|Q9R1V6-14|ADA22_MOUSE(pre=R,post=L);sp|Q9R1V6-15|ADA22_MOUSE(pre=R,post=L);sp|Q9R1V6-16|ADA22_MOUSE(pre=R,post=L);sp|Q9R1V6-17|ADA22_MOUSE(pre=R,post=L);sp|Q9R1V6-18|…	294.37	0	1955.73
MouseBrain-Z-T-1.4185.4185.3	4185	23.82	1068.78	3	TLNCSGAHVK	4,Carbamidomethyl(+57.0215);	1085.53	sp|Q9R1V6|ADA22_MOUSE(pre=R,post=L);sp|Q9R1V6-1|ADA22_MOUSE(pre=R,post=L);sp|Q9R1V6-10|ADA22_MOUSE(pre=R,post=L);sp|Q9R1V6-11|ADA22_MOUSE(pre=R,post=L);sp|Q9R1V6-12|ADA22_MOUSE(pre=R,post=L);sp|Q9R1V6-13|ADA22_MOUSE(pre=R,post=L);sp|Q9R1V6-14|ADA22_MOUSE(pre=R,post=L);sp|Q9R1V6-15|ADA22_MOUSE(pre=R,post=L);sp|Q9R1V6-16|ADA22_MOUSE(pre=R,post=L);sp|Q9R1V6-17|ADA22_MOUSE(pre=R,post=L);sp|Q9R1V6-18|…	112.74	0.0001	2117.78
MouseBrain-Z-T-1.4187.4187.3	4187	23.82	1025.42	3	IRQNSSFTEK		1208.61	sp|P41234|ABCA2_MOUSE(pre=K,post=T);	96.59	0.0079	1864.64
MouseBrain-Z-T-1.4205.4205.3	4205	23.92	1009.74	3	KNASNMEYR		1111.51	sp|P97300|NPTN_MOUSE(pre=R,post=I);sp|P97300-1|NPTN_MOUSE(pre=R,post=I);sp|P97300-3|NPTN_MOUSE(pre=R,post=I);	140.5	0	1914.7
MouseBrain-Z-T-1.4206.4206.2	4206	23.92	1162.49	2	NATLAEQAK		944.493	sp|Q9JKR6|HYOU1_MOUSE(pre=K,post=L);	215.17	0	1378.48
MouseBrain-Z-T-1.4207.4207.3	4207	23.92	918.389	3	QVPGLHNGTK		1049.56	sp|Q61220|NELL2_MOUSE(pre=R,post=A);	199.77	0.0001	1702.58
MouseBrain-Z-T-1.4211.4211.3	4211	23.92	893.364	3	KNASNMEYR		1111.51	sp|P97300|NPTN_MOUSE(pre=R,post=I);sp|P97300-1|NPTN_MOUSE(pre=R,post=I);sp|P97300-3|NPTN_MOUSE(pre=R,post=I);	81.53	0.0001	1565.56
MouseBrain-Z-T-1.4217.4217.3	4217	23.97	860.025	3	SVAHNMTTPNK		1198.58	sp|P26049|GBRA3_MOUSE(pre=K,post=L);	181.89	0.0001	1378.48
MouseBrain-Z-T-1.4225.4225.3	4225	24	891.023	3	NETHFDAGAK		1088.49	sp|P09470|ACE_MOUSE(pre=R,post=F);	224.85	0	1581.56
MouseBrain-Z-T-1.4243.4243.3	4243	24.06	955.725	3	KNASNMEYR		1111.51	sp|P97300|NPTN_MOUSE(pre=R,post=I);sp|P97300-1|NPTN_MOUSE(pre=R,post=I);sp|P97300-3|NPTN_MOUSE(pre=R,post=I);	162.13	0	1752.65
MouseBrain-Z-T-1.4247.4247.3	4247	24.1	952.398	3	TLNCSGAHVK	4,Carbamidomethyl(+57.0215);	1085.53	sp|Q9R1V6|ADA22_MOUSE(pre=R,post=L);sp|Q9R1V6-1|ADA22_MOUSE(pre=R,post=L);sp|Q9R1V6-10|ADA22_MOUSE(pre=R,post=L);sp|Q9R1V6-11|ADA22_MOUSE(pre=R,post=L);sp|Q9R1V6-12|ADA22_MOUSE(pre=R,post=L);sp|Q9R1V6-13|ADA22_MOUSE(pre=R,post=L);sp|Q9R1V6-14|ADA22_MOUSE(pre=R,post=L);sp|Q9R1V6-15|ADA22_MOUSE(pre=R,post=L);sp|Q9R1V6-16|ADA22_MOUSE(pre=R,post=L);sp|Q9R1V6-17|ADA22_MOUSE(pre=R,post=L);sp|Q9R1V6-18|…	201.07	0	1768.64
MouseBrain-Z-T-1.4249.4249.3	4249	24.1	1049.11	3	HMNETSHTQGSLR		1496.68	sp|P15209|NTRK2_MOUSE(pre=K,post=I);sp|P15209-2|NTRK2_MOUSE(pre=K,post=I);sp|P15209-3|NTRK2_MOUSE(pre=K,post=I);sp|P15209-4|NTRK2_MOUSE(pre=K,post=I);	74.59	0	1647.62
MouseBrain-Z-T-1.4259.4259.2	4259	24.14	1220.46	2	CVNESYK	1,Carbamidomethyl(+57.0215);	898.385	sp|O88531|PPT1_MOUSE(pre=R,post=K);	159.44	0.0001	1540.53
MouseBrain-Z-T-1.4262.4262.2	4262	24.16	1134.94	2	DGSCIGNSSR	4,Carbamidomethyl(+57.0215);	1051.44	sp|Q91ZX7|LRP1_MOUSE(pre=R,post=C);	154.79	0.0001	1216.42
MouseBrain-Z-T-1.4263.4263.4	4263	24.16	787.081	4	HMNETSHTQGSLR		1496.68	sp|P15209|NTRK2_MOUSE(pre=K,post=I);sp|P15209-2|NTRK2_MOUSE(pre=K,post=I);sp|P15209-3|NTRK2_MOUSE(pre=K,post=I);sp|P15209-4|NTRK2_MOUSE(pre=K,post=I);	241.87	0	1647.61
MouseBrain-Z-T-1.4279.4279.3	4279	24.21	1129.12	3	GGTHNNSSYTMNTK		1510.65	sp|Q9JI59|JAM2_MOUSE(pre=K,post=S);	190.93	0.0001	1873.68
MouseBrain-Z-T-1.4290.4290.3	4290	24.29	1014.76	3	TLNCSGAHVK	4,Carbamidomethyl(+57.0215);	1085.53	sp|Q9R1V6|ADA22_MOUSE(pre=R,post=L);sp|Q9R1V6-1|ADA22_MOUSE(pre=R,post=L);sp|Q9R1V6-10|ADA22_MOUSE(pre=R,post=L);sp|Q9R1V6-11|ADA22_MOUSE(pre=R,post=L);sp|Q9R1V6-12|ADA22_MOUSE(pre=R,post=L);sp|Q9R1V6-13|ADA22_MOUSE(pre=R,post=L);sp|Q9R1V6-14|ADA22_MOUSE(pre=R,post=L);sp|Q9R1V6-15|ADA22_MOUSE(pre=R,post=L);sp|Q9R1V6-16|ADA22_MOUSE(pre=R,post=L);sp|Q9R1V6-17|ADA22_MOUSE(pre=R,post=L);sp|Q9R1V6-18|…	138.78	0.0001	1955.73
MouseBrain-Z-T-1.4297.4297.4	4297	24.29	812.114	4	VGNNTVHVHQEVHK		1596.81	sp|Q9QUN9|DKK3_MOUSE(pre=R,post=I);	180.86	0.0001	1647.62
MouseBrain-Z-T-1.4305.4305.3	4305	24.34	1169.82	3	VGNNTVHVHQEVHK		1596.81	sp|Q9QUN9|DKK3_MOUSE(pre=R,post=I);	102.13	0.0001	1909.63
MouseBrain-Z-T-1.4308.4308.3	4308	24.34	888.714	3	DSMNFFKK		1015.48	sp|O09158|CP3AP_MOUSE(pre=R,post=F);	14.51	0.0001	1647.64
MouseBrain-Z-T-1.4313.4313.2	4313	24.38	1242.01	2	TGNSSPASVER		1103.52	sp|Q8BI84|TGO1_MOUSE(pre=R,post=E);sp|Q8BI84-2|TGO1_MOUSE(pre=R,post=E);	149.8	0	1378.48
MouseBrain-Z-T-1.4321.4321.3	4321	24.38	828.339	3	TGNSSPASVER		1103.52	sp|Q8BI84|TGO1_MOUSE(pre=R,post=E);sp|Q8BI84-2|TGO1_MOUSE(pre=R,post=E);	106.85	0.0001	1378.48
MouseBrain-Z-T-1.4332.4332.3	4332	24.47	983.079	3	FNHTQTIQQK		1243.63	sp|Q810U4|NRCAM_MOUSE(pre=R,post=Q);sp|Q810U4-2|NRCAM_MOUSE(pre=R,post=Q);sp|Q810U4-3|NRCAM_MOUSE(pre=R,post=Q);sp|Q810U4-4|NRCAM_MOUSE(pre=R,post=Q);sp|Q810U4-5|NRCAM_MOUSE(pre=R,post=Q);	295.81	0	1702.58
MouseBrain-Z-T-1.4335.4335.3	4335	24.47	1077.44	3	FNHTQTIQQK		1243.63	sp|Q810U4|NRCAM_MOUSE(pre=R,post=Q);sp|Q810U4-2|NRCAM_MOUSE(pre=R,post=Q);sp|Q810U4-3|NRCAM_MOUSE(pre=R,post=Q);sp|Q810U4-4|NRCAM_MOUSE(pre=R,post=Q);sp|Q810U4-5|NRCAM_MOUSE(pre=R,post=Q);	102.71	0	1985.66
MouseBrain-Z-T-1.4340.4340.2	4340	24.47	1474.12	2	FNHTQTIQQK		1243.63	sp|Q810U4|NRCAM_MOUSE(pre=R,post=Q);sp|Q810U4-2|NRCAM_MOUSE(pre=R,post=Q);sp|Q810U4-3|NRCAM_MOUSE(pre=R,post=Q);sp|Q810U4-4|NRCAM_MOUSE(pre=R,post=Q);sp|Q810U4-5|NRCAM_MOUSE(pre=R,post=Q);	219.62	0	1702.59
MouseBrain-Z-T-1.4348.4348.3	4348	24.52	910.031	3	GGTHNNSSYTMNTK		1510.65	sp|Q9JI59|JAM2_MOUSE(pre=K,post=S);	190.46	0	1216.42
MouseBrain-Z-T-1.4354.4354.3	4354	24.58	929.061	3	FNHTQTIQQK		1243.63	sp|Q810U4|NRCAM_MOUSE(pre=R,post=Q);sp|Q810U4-2|NRCAM_MOUSE(pre=R,post=Q);sp|Q810U4-3|NRCAM_MOUSE(pre=R,post=Q);sp|Q810U4-4|NRCAM_MOUSE(pre=R,post=Q);sp|Q810U4-5|NRCAM_MOUSE(pre=R,post=Q);	266.24	0	1540.53
MouseBrain-Z-T-1.4365.4365.3	4365	24.62	1037.1	3	FNHTQTIQQK		1243.63	sp|Q810U4|NRCAM_MOUSE(pre=R,post=Q);sp|Q810U4-2|NRCAM_MOUSE(pre=R,post=Q);sp|Q810U4-3|NRCAM_MOUSE(pre=R,post=Q);sp|Q810U4-4|NRCAM_MOUSE(pre=R,post=Q);sp|Q810U4-5|NRCAM_MOUSE(pre=R,post=Q);	197.46	0	1864.64
MouseBrain-Z-T-1.4367.4367.2	4367	24.62	1289.01	2	NPCNITR	3,Carbamidomethyl(+57.0215);	873.413	sp|P56528|CD38_MOUSE(pre=K,post=E);	135.07	0	1702.58
MouseBrain-Z-T-1.4381.4381.2	4381	24.68	1393.09	2	FNHTQTIQQK		1243.63	sp|Q810U4|NRCAM_MOUSE(pre=R,post=Q);sp|Q810U4-2|NRCAM_MOUSE(pre=R,post=Q);sp|Q810U4-3|NRCAM_MOUSE(pre=R,post=Q);sp|Q810U4-4|NRCAM_MOUSE(pre=R,post=Q);sp|Q810U4-5|NRCAM_MOUSE(pre=R,post=Q);	72.93	0	1540.53
MouseBrain-Z-T-1.4393.4393.3	4393	24.75	1033.08	3	KNASNMEYR		1111.51	sp|P97300|NPTN_MOUSE(pre=R,post=I);sp|P97300-1|NPTN_MOUSE(pre=R,post=I);sp|P97300-3|NPTN_MOUSE(pre=R,post=I);	51.37	0.0003	1984.7
MouseBrain-Z-T-1.4403.4403.3	4403	24.79	1023.42	3	FNHTQTIQQK		1243.63	sp|Q810U4|NRCAM_MOUSE(pre=R,post=Q);sp|Q810U4-2|NRCAM_MOUSE(pre=R,post=Q);sp|Q810U4-3|NRCAM_MOUSE(pre=R,post=Q);sp|Q810U4-4|NRCAM_MOUSE(pre=R,post=Q);sp|Q810U4-5|NRCAM_MOUSE(pre=R,post=Q);	162.68	0	1823.6
MouseBrain-Z-T-1.4407.4407.2	4407	24.79	1207.98	2	NPCNITR	3,Carbamidomethyl(+57.0215);	873.413	sp|P56528|CD38_MOUSE(pre=K,post=E);	100.82	0.0001	1540.53
MouseBrain-Z-T-1.4409.4409.3	4409	24.82	961.058	3	KNASNMEYR		1111.51	sp|P97300|NPTN_MOUSE(pre=R,post=I);sp|P97300-1|NPTN_MOUSE(pre=R,post=I);sp|P97300-3|NPTN_MOUSE(pre=R,post=I);	108.22	0.0001	1768.64
MouseBrain-Z-T-1.4412.4412.2	4412	24.82	1524.1	2	FNHTQTIQQK		1243.63	sp|Q810U4|NRCAM_MOUSE(pre=R,post=Q);sp|Q810U4-2|NRCAM_MOUSE(pre=R,post=Q);sp|Q810U4-3|NRCAM_MOUSE(pre=R,post=Q);sp|Q810U4-4|NRCAM_MOUSE(pre=R,post=Q);sp|Q810U4-5|NRCAM_MOUSE(pre=R,post=Q);	42.29	0.0001	1802.55
MouseBrain-Z-T-1.4429.4429.3	4429	24.91	929.061	3	FNHTQTIQQK		1243.63	sp|Q810U4|NRCAM_MOUSE(pre=R,post=Q);sp|Q810U4-2|NRCAM_MOUSE(pre=R,post=Q);sp|Q810U4-3|NRCAM_MOUSE(pre=R,post=Q);sp|Q810U4-4|NRCAM_MOUSE(pre=R,post=Q);sp|Q810U4-5|NRCAM_MOUSE(pre=R,post=Q);	282.28	0	1540.53
MouseBrain-Z-T-1.4430.4430.2	4430	24.91	1130.95	2	NNTIVNK		801.434	sp|P70699|LYAG_MOUSE(pre=K,post=L);	191.09	0	1458.44
MouseBrain-Z-T-1.4434.4434.3	4434	24.91	983.078	3	LLGNSSR		745.408	sp|Q2WF71|LRFN1_MOUSE(pre=R,post=T);sp|Q2WF71-2|LRFN1_MOUSE(pre=R,post=T);sp|Q2WF71-3|LRFN1_MOUSE(pre=R,post=T);sp|Q8BLY3|LRFN3_MOUSE(pre=R,post=A);	74.94	0.0096	2200.81
MouseBrain-Z-T-1.4436.4436.3	4436	24.91	966.072	3	FNHTQTIQQK		1243.63	sp|Q810U4|NRCAM_MOUSE(pre=R,post=Q);sp|Q810U4-2|NRCAM_MOUSE(pre=R,post=Q);sp|Q810U4-3|NRCAM_MOUSE(pre=R,post=Q);sp|Q810U4-4|NRCAM_MOUSE(pre=R,post=Q);sp|Q810U4-5|NRCAM_MOUSE(pre=R,post=Q);	119.52	0	1651.56
MouseBrain-Z-T-1.4439.4439.2	4439	24.91	1355.03	2	TEDLTEGNK		1005.46	sp|Q8C341|SUCO_MOUSE(pre=K,post=S);sp|Q8C341-2|SUCO_MOUSE(pre=K,post=S);	166.63	0	1702.58
MouseBrain-Z-T-1.4441.4441.3	4441	24.96	1310.52	3	FNHTQTIQQK		1243.63	sp|Q810U4|NRCAM_MOUSE(pre=R,post=Q);sp|Q810U4-2|NRCAM_MOUSE(pre=R,post=Q);sp|Q810U4-3|NRCAM_MOUSE(pre=R,post=Q);sp|Q810U4-4|NRCAM_MOUSE(pre=R,post=Q);sp|Q810U4-5|NRCAM_MOUSE(pre=R,post=Q);	164.06	0	2684.9
MouseBrain-Z-T-1.4450.4450.2	4450	25	1312.06	2	FNHTQTIQQK		1243.63	sp|Q810U4|NRCAM_MOUSE(pre=R,post=Q);sp|Q810U4-2|NRCAM_MOUSE(pre=R,post=Q);sp|Q810U4-3|NRCAM_MOUSE(pre=R,post=Q);sp|Q810U4-4|NRCAM_MOUSE(pre=R,post=Q);sp|Q810U4-5|NRCAM_MOUSE(pre=R,post=Q);	217.23	0	1378.48
MouseBrain-Z-T-1.4451.4451.3	4451	25	912.055	3	TLNCSGAHVK	4,Carbamidomethyl(+57.0215);	1085.53	sp|Q9R1V6|ADA22_MOUSE(pre=R,post=L);sp|Q9R1V6-1|ADA22_MOUSE(pre=R,post=L);sp|Q9R1V6-10|ADA22_MOUSE(pre=R,post=L);sp|Q9R1V6-11|ADA22_MOUSE(pre=R,post=L);sp|Q9R1V6-12|ADA22_MOUSE(pre=R,post=L);sp|Q9R1V6-13|ADA22_MOUSE(pre=R,post=L);sp|Q9R1V6-14|ADA22_MOUSE(pre=R,post=L);sp|Q9R1V6-15|ADA22_MOUSE(pre=R,post=L);sp|Q9R1V6-16|ADA22_MOUSE(pre=R,post=L);sp|Q9R1V6-17|ADA22_MOUSE(pre=R,post=L);sp|Q9R1V6-18|…	117.27	0.0001	1647.61
MouseBrain-Z-T-1.4453.4453.3	4453	25	853.022	3	KNASNMEYR		1111.51	sp|P97300|NPTN_MOUSE(pre=R,post=I);sp|P97300-1|NPTN_MOUSE(pre=R,post=I);sp|P97300-3|NPTN_MOUSE(pre=R,post=I);	189.56	0	1444.53
MouseBrain-Z-T-1.4459.4459.3	4459	25.04	875.043	3	FNHTQTIQQK		1243.63	sp|Q810U4|NRCAM_MOUSE(pre=R,post=Q);sp|Q810U4-2|NRCAM_MOUSE(pre=R,post=Q);sp|Q810U4-3|NRCAM_MOUSE(pre=R,post=Q);sp|Q810U4-4|NRCAM_MOUSE(pre=R,post=Q);sp|Q810U4-5|NRCAM_MOUSE(pre=R,post=Q);	265.7	0	1378.48
MouseBrain-Z-T-1.4470.4470.3	4470	25.07	1121.45	3	TQGDGHNETQVGVR		1496.7	sp|Q6GQU6|LIGO3_MOUSE(pre=R,post=F);	189.4	0	1864.63
MouseBrain-Z-T-1.4476.4476.2	4476	25.11	1207.98	2	NPCNITR	3,Carbamidomethyl(+57.0215);	873.413	sp|P56528|CD38_MOUSE(pre=K,post=E);	74.73	0.0013	1540.53
MouseBrain-Z-T-1.4496.4496.2	4496	25.18	1232.49	2	NNTIVNK		801.434	sp|P70699|LYAG_MOUSE(pre=K,post=L);	192.96	0	1661.52
MouseBrain-Z-T-1.4498.4498.2	4498	25.21	981.923	2	LLGNSSR		745.408	sp|Q2WF71|LRFN1_MOUSE(pre=R,post=T);sp|Q2WF71-2|LRFN1_MOUSE(pre=R,post=T);sp|Q2WF71-3|LRFN1_MOUSE(pre=R,post=T);sp|Q8BLY3|LRFN3_MOUSE(pre=R,post=A);	55.76	0.0013	1216.42
MouseBrain-Z-T-1.4513.4513.3	4513	25.27	1310.52	3	NISSEEK		805.382	sp|P13595|NCAM1_MOUSE(pre=R,post=T);sp|P13595-2|NCAM1_MOUSE(pre=R,post=T);sp|P13595-3|NCAM1_MOUSE(pre=R,post=T);sp|P13595-4|NCAM1_MOUSE(pre=R,post=T);	93.84	0.0022	3123.14
MouseBrain-Z-T-1.4529.4529.3	4529	25.32	821.026	3	FNHTQTIQQK		1243.63	sp|Q810U4|NRCAM_MOUSE(pre=R,post=Q);sp|Q810U4-2|NRCAM_MOUSE(pre=R,post=Q);sp|Q810U4-3|NRCAM_MOUSE(pre=R,post=Q);sp|Q810U4-4|NRCAM_MOUSE(pre=R,post=Q);sp|Q810U4-5|NRCAM_MOUSE(pre=R,post=Q);	211.68	0	1216.42
MouseBrain-Z-T-1.4547.4547.2	4547	25.41	1207.98	2	NPCNITR	3,Carbamidomethyl(+57.0215);	873.413	sp|P56528|CD38_MOUSE(pre=K,post=E);	109.8	0.0003	1540.53
MouseBrain-Z-T-1.4558.4558.3	4558	25.44	956.412	3	FNHTQTIQQK		1243.63	sp|Q810U4|NRCAM_MOUSE(pre=R,post=Q);sp|Q810U4-2|NRCAM_MOUSE(pre=R,post=Q);sp|Q810U4-3|NRCAM_MOUSE(pre=R,post=Q);sp|Q810U4-4|NRCAM_MOUSE(pre=R,post=Q);sp|Q810U4-5|NRCAM_MOUSE(pre=R,post=Q);	134.85	0	1622.58
MouseBrain-Z-T-1.4559.4559.3	4559	25.44	1078.1	3	NISSEEK		805.382	sp|P13595|NCAM1_MOUSE(pre=R,post=T);sp|P13595-2|NCAM1_MOUSE(pre=R,post=T);sp|P13595-3|NCAM1_MOUSE(pre=R,post=T);sp|P13595-4|NCAM1_MOUSE(pre=R,post=T);	145.55	0.0001	2425.89
MouseBrain-Z-T-1.4565.4565.2	4565	25.5	1231.04	2	FNHTQTIQQK		1243.63	sp|Q810U4|NRCAM_MOUSE(pre=R,post=Q);sp|Q810U4-2|NRCAM_MOUSE(pre=R,post=Q);sp|Q810U4-3|NRCAM_MOUSE(pre=R,post=Q);sp|Q810U4-4|NRCAM_MOUSE(pre=R,post=Q);sp|Q810U4-5|NRCAM_MOUSE(pre=R,post=Q);	271.46	0	1216.43
MouseBrain-Z-T-1.4574.4574.4	4574	25.5	872.878	4	IKTPEKNDTAAAGQGER		1784.9	sp|P43406|ITAV_MOUSE(pre=R,post=N);	161.08	0	1702.58
MouseBrain-Z-T-1.4582.4582.2	4582	25.54	1215.47	2	FNSTMK		726.337	sp|P27681|GBRG3_MOUSE(pre=R,post=I);sp|Q9R0Y8|GBRG1_MOUSE(pre=K,post=V);	45.38	0.0007	1702.58
MouseBrain-Z-T-1.4585.4585.3	4585	25.58	908.365	3	FNHTQTIQQK		1243.63	sp|Q810U4|NRCAM_MOUSE(pre=R,post=Q);sp|Q810U4-2|NRCAM_MOUSE(pre=R,post=Q);sp|Q810U4-3|NRCAM_MOUSE(pre=R,post=Q);sp|Q810U4-4|NRCAM_MOUSE(pre=R,post=Q);sp|Q810U4-5|NRCAM_MOUSE(pre=R,post=Q);	53.85	0	1478.44
MouseBrain-Z-T-1.4597.4597.3	4597	25.63	940.716	3	TNGTGPVR		800.414	sp|P11627|L1CAM_MOUSE(pre=K,post=V);	84.91	0	2018.71
MouseBrain-Z-T-1.4604.4604.3	4604	25.67	821.026	3	FNHTQTIQQK		1243.63	sp|Q810U4|NRCAM_MOUSE(pre=R,post=Q);sp|Q810U4-2|NRCAM_MOUSE(pre=R,post=Q);sp|Q810U4-3|NRCAM_MOUSE(pre=R,post=Q);sp|Q810U4-4|NRCAM_MOUSE(pre=R,post=Q);sp|Q810U4-5|NRCAM_MOUSE(pre=R,post=Q);	235.69	0	1216.42
MouseBrain-Z-T-1.4606.4606.3	4606	25.67	974.723	3	ENQNHSYSLK		1218.56	sp|P43406|ITAV_MOUSE(pre=K,post=S);	251.94	0	1702.58
MouseBrain-Z-T-1.4608.4608.2	4608	25.67	1126.95	2	NPCNITR	3,Carbamidomethyl(+57.0215);	873.413	sp|P56528|CD38_MOUSE(pre=K,post=E);	111.37	0.0001	1378.48
MouseBrain-Z-T-1.4609.4609.3	4609	25.67	1145.46	3	NISSEEK		805.382	sp|P13595|NCAM1_MOUSE(pre=R,post=T);sp|P13595-2|NCAM1_MOUSE(pre=R,post=T);sp|P13595-3|NCAM1_MOUSE(pre=R,post=T);sp|P13595-4|NCAM1_MOUSE(pre=R,post=T);	59.55	0.0085	2627.98
MouseBrain-Z-T-1.4612.4612.3	4612	25.67	1164.14	3	IKTPEKNDTAAAGQGER		1784.9	sp|P43406|ITAV_MOUSE(pre=R,post=N);	84.85	0.0018	1704.49
MouseBrain-Z-T-1.4615.4615.3	4615	25.71	1028.74	3	ENQNHSYSLK		1218.56	sp|P43406|ITAV_MOUSE(pre=K,post=S);	134.74	0	1864.64
MouseBrain-Z-T-1.4631.4631.3	4631	25.78	1139.78	3	NISSEEK		805.382	sp|P13595|NCAM1_MOUSE(pre=R,post=T);sp|P13595-2|NCAM1_MOUSE(pre=R,post=T);sp|P13595-3|NCAM1_MOUSE(pre=R,post=T);sp|P13595-4|NCAM1_MOUSE(pre=R,post=T);	72.5	0.004	2610.94
MouseBrain-Z-T-1.4638.4638.2	4638	25.81	995.939	2	LISNATR		773.439	sp|Q8BXA0|LRFN5_MOUSE(pre=K,post=S);sp|Q8BXA0-2|LRFN5_MOUSE(pre=K,post=S);	84.11	0.0001	1216.42
MouseBrain-Z-T-1.4643.4643.4	4643	25.84	872.878	4	IKTPEKNDTAAAGQGER		1784.9	sp|P43406|ITAV_MOUSE(pre=R,post=N);	201.81	0	1702.58
MouseBrain-Z-T-1.4651.4651.2	4651	25.84	1087.42	2	ACQFNR	2,Carbamidomethyl(+57.0215);	794.349	sp|P14231|AT1B2_MOUSE(pre=R,post=T);	91.3	0.0052	1378.48
MouseBrain-Z-T-1.4674.4674.2	4674	25.97	1055.39	2	GGNGTICDNQR	7,Carbamidomethyl(+57.0215);	1190.51	sp|Q9QUN9|DKK3_MOUSE(pre=K,post=D);	98.08	0.0024	918.258
MouseBrain-Z-T-1.4692.4692.3	4692	26.05	1005.1	3	FNHTQTIQQK		1243.63	sp|Q810U4|NRCAM_MOUSE(pre=R,post=Q);sp|Q810U4-2|NRCAM_MOUSE(pre=R,post=Q);sp|Q810U4-3|NRCAM_MOUSE(pre=R,post=Q);sp|Q810U4-4|NRCAM_MOUSE(pre=R,post=Q);sp|Q810U4-5|NRCAM_MOUSE(pre=R,post=Q);	253.04	0	1768.64
MouseBrain-Z-T-1.4701.4701.3	4701	26.09	920.715	3	KNASNMEYR		1111.51	sp|P97300|NPTN_MOUSE(pre=R,post=I);sp|P97300-1|NPTN_MOUSE(pre=R,post=I);sp|P97300-3|NPTN_MOUSE(pre=R,post=I);	177.53	0.0001	1647.61
MouseBrain-Z-T-1.4734.4734.2	4734	26.23	1325.04	2	NSSPTAEIK		945.477	sp|P20934|EVI2A_MOUSE(pre=R,post=S);	101.55	0.0001	1702.59
MouseBrain-Z-T-1.4743.4743.4	4743	26.25	791.852	4	IKTPEKNDTAAAGQGER		1784.9	sp|P43406|ITAV_MOUSE(pre=R,post=N);	81.97	0	1378.48
MouseBrain-Z-T-1.4757.4757.3	4757	26.33	1050.05	3	MNYTGGDTCHK	9,Carbamidomethyl(+57.0215);	1282.51	sp|Q07113|MPRI_MOUSE(pre=K,post=V);	279.74	0	1864.63
MouseBrain-Z-T-1.4764.4764.3	4764	26.36	920.706	3	ENQNHSYSLK		1218.56	sp|P43406|ITAV_MOUSE(pre=K,post=S);	210.15	0	1540.53
MouseBrain-Z-T-1.4767.4767.2	4767	26.36	1240.98	2	NFSGPEK		777.366	sp|Q3USW5|FXRD2_MOUSE(pre=K,post=D);	128.98	0	1702.58
MouseBrain-Z-T-1.4773.4773.2	4773	26.4	1322.01	2	NFSGPEK		777.366	sp|Q3USW5|FXRD2_MOUSE(pre=K,post=D);	87.85	0.0074	1864.64
MouseBrain-Z-T-1.4784.4784.3	4784	26.45	886.697	3	TNGTGPVR		800.414	sp|P11627|L1CAM_MOUSE(pre=K,post=V);	65.09	0.0001	1856.66
MouseBrain-Z-T-1.4797.4797.3	4797	26.5	942.018	3	MNYTGGDTCHK	9,Carbamidomethyl(+57.0215);	1282.51	sp|Q07113|MPRI_MOUSE(pre=K,post=V);	300.91	0.0004	1540.53
MouseBrain-Z-T-1.4799.4799.3	4799	26.5	866.687	3	ENQNHSYSLK		1218.56	sp|P43406|ITAV_MOUSE(pre=K,post=S);	140.16	0.0001	1378.48
MouseBrain-Z-T-1.4846.4846.3	4846	26.7	1145.79	3	ACQFNR	2,Carbamidomethyl(+57.0215);	794.349	sp|P14231|AT1B2_MOUSE(pre=R,post=T);	68.39	0.0018	2640.01
MouseBrain-Z-T-1.4859.4859.2	4859	26.73	1344.06	2	KENPMTNR		988.476	sp|Q9D939|ST1C2_MOUSE(pre=M,post=S);	15.09	0.0095	1697.63
MouseBrain-Z-T-1.4868.4868.3	4868	26.79	984.392	3	KNASNMEYR		1111.51	sp|P97300|NPTN_MOUSE(pre=R,post=I);sp|P97300-1|NPTN_MOUSE(pre=R,post=I);sp|P97300-3|NPTN_MOUSE(pre=R,post=I);	79.01	0	1838.65
MouseBrain-Z-T-1.4871.4871.3	4871	26.82	806.651	3	ACQFNR	2,Carbamidomethyl(+57.0215);	794.349	sp|P14231|AT1B2_MOUSE(pre=R,post=T);	125.03	0.002	1622.58
MouseBrain-Z-T-1.4872.4872.3	4872	26.82	866.687	3	ENQNHSYSLK		1218.56	sp|P43406|ITAV_MOUSE(pre=K,post=S);	192.74	0	1378.48
MouseBrain-Z-T-1.4894.4894.2	4894	26.91	1336.52	2	NAVNCTYK	5,Carbamidomethyl(+57.0215);	968.438	sp|O54890|ITB3_MOUSE(pre=K,post=N);	178.14	0	1702.58
MouseBrain-Z-T-1.4908.4908.4	4908	26.97	765.819	4	KSVAHNMTMPNK		1356.66	sp|P26048|GBRA2_MOUSE(pre=K,post=L);sp|P62812|GBRA1_MOUSE(pre=K,post=L);	184.66	0	1702.58
MouseBrain-Z-T-1.4933.4933.3	4933	27.07	969.722	3	NISSEEK		805.382	sp|P13595|NCAM1_MOUSE(pre=R,post=T);sp|P13595-2|NCAM1_MOUSE(pre=R,post=T);sp|P13595-3|NCAM1_MOUSE(pre=R,post=T);sp|P13595-4|NCAM1_MOUSE(pre=R,post=T);	151.28	0.0001	2100.76
MouseBrain-Z-T-1.4958.4958.2	4958	27.2	1006.39	2	ACQFNR	2,Carbamidomethyl(+57.0215);	794.349	sp|P14231|AT1B2_MOUSE(pre=R,post=T);	57.01	0.0018	1216.42
MouseBrain-Z-T-1.4960.4960.2	4960	27.2	925.368	2	ACQFNR	2,Carbamidomethyl(+57.0215);	794.349	sp|P14231|AT1B2_MOUSE(pre=R,post=T);	93.96	0.0003	1054.37
MouseBrain-Z-T-1.4974.4974.3	4974	27.28	912.722	3	KSVAHNMTMPNK		1356.66	sp|P26048|GBRA2_MOUSE(pre=K,post=L);sp|P62812|GBRA1_MOUSE(pre=K,post=L);	276.65	0.0001	1378.48
MouseBrain-Z-T-1.4988.4988.3	4988	27.33	812.669	3	ENQNHSYSLK		1218.56	sp|P43406|ITAV_MOUSE(pre=K,post=S);	167.79	0	1216.42
MouseBrain-Z-T-1.5001.5001.3	5001	27.4	969.722	3	NISSEEK		805.382	sp|P13595|NCAM1_MOUSE(pre=R,post=T);sp|P13595-2|NCAM1_MOUSE(pre=R,post=T);sp|P13595-3|NCAM1_MOUSE(pre=R,post=T);sp|P13595-4|NCAM1_MOUSE(pre=R,post=T);	166.54	0.0001	2100.76
MouseBrain-Z-T-1.5002.5002.3	5002	27.4	975.394	3	NISSEEK		805.382	sp|P13595|NCAM1_MOUSE(pre=R,post=T);sp|P13595-2|NCAM1_MOUSE(pre=R,post=T);sp|P13595-3|NCAM1_MOUSE(pre=R,post=T);sp|P13595-4|NCAM1_MOUSE(pre=R,post=T);	151.99	0.0001	2117.78
MouseBrain-Z-T-1.5009.5009.2	5009	27.42	1454.08	2	NISSEEK		805.382	sp|P13595|NCAM1_MOUSE(pre=R,post=T);sp|P13595-2|NCAM1_MOUSE(pre=R,post=T);sp|P13595-3|NCAM1_MOUSE(pre=R,post=T);sp|P13595-4|NCAM1_MOUSE(pre=R,post=T);	121.73	0.0001	2100.76
MouseBrain-Z-T-1.5022.5022.2	5022	27.49	925.368	2	ACQFNR	2,Carbamidomethyl(+57.0215);	794.349	sp|P14231|AT1B2_MOUSE(pre=R,post=T);	100.3	0.0044	1054.37
MouseBrain-Z-T-1.5023.5023.3	5023	27.49	1037.42	3	NISSEEK		805.382	sp|P13595|NCAM1_MOUSE(pre=R,post=T);sp|P13595-2|NCAM1_MOUSE(pre=R,post=T);sp|P13595-3|NCAM1_MOUSE(pre=R,post=T);sp|P13595-4|NCAM1_MOUSE(pre=R,post=T);	148.47	0.0001	2303.84
MouseBrain-Z-T-1.5038.5038.2	5038	27.55	1420.07	2	GGNGTICDNQR	7,Carbamidomethyl(+57.0215);	1190.51	sp|Q9QUN9|DKK3_MOUSE(pre=K,post=D);	105.3	0.0021	1647.62
MouseBrain-Z-T-1.5041.5041.3	5041	27.57	912.722	3	KSVAHNMTMPNK		1356.66	sp|P26048|GBRA2_MOUSE(pre=K,post=L);sp|P62812|GBRA1_MOUSE(pre=K,post=L);	356.56	0	1378.48
MouseBrain-Z-T-1.5048.5048.2	5048	27.6	986.925	2	SLSSNPSSR		933.452	sp|Q3U214|MAST3_MOUSE(pre=R,post=D);sp|Q9R1L5|MAST1_MOUSE(pre=R,post=D);	43.83	0.0009	1038.38
MouseBrain-Z-T-1.5055.5055.3	5055	27.62	897.034	3	KNSTAYFR		985.498	sp|Q8BYB9|PGLT1_MOUSE(pre=K,post=G);	122.05	0.0001	1702.58
MouseBrain-Z-T-1.5066.5066.3	5066	27.68	947.05	3	GGNGTICDNQR	7,Carbamidomethyl(+57.0215);	1190.51	sp|Q9QUN9|DKK3_MOUSE(pre=K,post=D);	186.85	0	1647.62
MouseBrain-Z-T-1.5068.5068.3	5068	27.68	972.733	3	SIAHNMTTPNK		1212.59	sp|P16305|GBRA6_MOUSE(pre=K,post=L);sp|P16305-2|GBRA6_MOUSE(pre=K,post=L);sp|P16305-3|GBRA6_MOUSE(pre=K,post=L);sp|P16305-4|GBRA6_MOUSE(pre=K,post=L);sp|Q8BHJ7|GBRA5_MOUSE(pre=K,post=L);	173.18	0	1702.58
MouseBrain-Z-T-1.5080.5080.3	5080	27.74	951.052	3	KNSTAYFR		985.498	sp|Q8BYB9|PGLT1_MOUSE(pre=K,post=G);	121.96	0	1864.64
MouseBrain-Z-T-1.5083.5083.2	5083	27.74	1209.47	2	ACQFNR	2,Carbamidomethyl(+57.0215);	794.349	sp|P14231|AT1B2_MOUSE(pre=R,post=T);	100.93	0.0009	1622.59
MouseBrain-Z-T-1.5093.5093.3	5093	27.8	1037.42	3	NISSEEK		805.382	sp|P13595|NCAM1_MOUSE(pre=R,post=T);sp|P13595-2|NCAM1_MOUSE(pre=R,post=T);sp|P13595-3|NCAM1_MOUSE(pre=R,post=T);sp|P13595-4|NCAM1_MOUSE(pre=R,post=T);	116.05	0.0071	2303.84
MouseBrain-Z-T-1.5098.5098.3	5098	27.82	1207.81	3	ACQFNR	2,Carbamidomethyl(+57.0215);	794.349	sp|P14231|AT1B2_MOUSE(pre=R,post=T);	105.76	0.001	2826.07
MouseBrain-Z-T-1.5101.5101.4	5101	27.82	787.075	4	VSHVLNDTHMK		1279.63	sp|Q9QZC2|PLXC1_MOUSE(pre=R,post=F);	208.69	0	1864.64
MouseBrain-Z-T-1.5104.5104.3	5104	27.84	964.758	3	FNHTQTIQQK		1243.63	sp|Q810U4|NRCAM_MOUSE(pre=R,post=Q);sp|Q810U4-2|NRCAM_MOUSE(pre=R,post=Q);sp|Q810U4-3|NRCAM_MOUSE(pre=R,post=Q);sp|Q810U4-4|NRCAM_MOUSE(pre=R,post=Q);sp|Q810U4-5|NRCAM_MOUSE(pre=R,post=Q);	130.1	0	1647.62
MouseBrain-Z-T-1.5109.5109.3	5109	27.85	833.984	3	MNYTGGDTCHK	9,Carbamidomethyl(+57.0215);	1282.51	sp|Q07113|MPRI_MOUSE(pre=K,post=V);	231.75	0	1216.42
MouseBrain-Z-T-1.5111.5111.2	5111	27.87	986.925	2	TLCPNTTK	3,Carbamidomethyl(+57.0215);	933.459	sp|Q9QYS2|GRM3_MOUSE(pre=R,post=L);	123.45	0	1038.38
MouseBrain-Z-T-1.5112.5112.3	5112	27.87	1049.1	3	VSHVLNDTHMK		1279.63	sp|Q9QZC2|PLXC1_MOUSE(pre=R,post=F);	202.02	0	1864.64
MouseBrain-Z-T-1.5121.5121.3	5121	27.91	897.034	3	KNSTAYFR		985.498	sp|Q8BYB9|PGLT1_MOUSE(pre=K,post=G);	109.82	0	1702.58
MouseBrain-Z-T-1.5132.5132.3	5132	27.95	1061.07	3	NSTYCMK	5,Carbamidomethyl(+57.0215);	902.363	sp|P59823|IRPL1_MOUSE(pre=R,post=V);sp|Q9ERS6|IRPL2_MOUSE(pre=R,post=V);sp|Q9ERS6-2|IRPL2_MOUSE(pre=R,post=V);	119.99	0	2277.82
MouseBrain-Z-T-1.5134.5134.3	5134	27.97	972.733	3	SIAHNMTTPNK		1212.59	sp|P16305|GBRA6_MOUSE(pre=K,post=L);sp|P16305-2|GBRA6_MOUSE(pre=K,post=L);sp|P16305-3|GBRA6_MOUSE(pre=K,post=L);sp|P16305-4|GBRA6_MOUSE(pre=K,post=L);sp|Q8BHJ7|GBRA5_MOUSE(pre=K,post=L);	270.45	0	1702.58
MouseBrain-Z-T-1.5138.5138.2	5138	27.98	1441.1	2	LNSSSQTNSLK		1177.59	sp|Q62443|NPTX1_MOUSE(pre=R,post=D);	119.44	0	1702.58
MouseBrain-Z-T-1.5139.5139.3	5139	27.98	947.05	3	GGNGTICDNQR	7,Carbamidomethyl(+57.0215);	1190.51	sp|Q9QUN9|DKK3_MOUSE(pre=K,post=D);	168.33	0	1647.62
MouseBrain-Z-T-1.5141.5141.2	5141	27.98	1357.02	2	NISSEEK		805.382	sp|P13595|NCAM1_MOUSE(pre=R,post=T);sp|P13595-2|NCAM1_MOUSE(pre=R,post=T);sp|P13595-3|NCAM1_MOUSE(pre=R,post=T);sp|P13595-4|NCAM1_MOUSE(pre=R,post=T);	131.22	0.0028	1906.65
MouseBrain-Z-T-1.5145.5145.4	5145	28.02	746.562	4	VSHVLNDTHMK		1279.63	sp|Q9QZC2|PLXC1_MOUSE(pre=R,post=F);	183.34	0	1702.58
MouseBrain-Z-T-1.5146.5146.2	5146	28.02	1333.51	2	NQSSELR		832.404	sp|Q60625|ICAM5_MOUSE(pre=K,post=V);	49.64	0.002	1832.6
MouseBrain-Z-T-1.5147.5147.2	5147	28.02	1475.09	2	NTSYSSAVQK		1083.52	sp|Q9R1V7|ADA23_MOUSE(pre=R,post=E);sp|Q9R1V7-2|ADA23_MOUSE(pre=R,post=E);sp|Q9R1V7-3|ADA23_MOUSE(pre=R,post=E);sp|Q9R1V7-4|ADA23_MOUSE(pre=R,post=E);	83.74	0	1864.64
MouseBrain-Z-T-1.5151.5151.3	5151	28.04	961.067	3	LNSSSQTNSLK		1177.59	sp|Q62443|NPTX1_MOUSE(pre=R,post=D);	129.86	0	1702.58
MouseBrain-Z-T-1.5152.5152.3	5152	28.04	843.017	3	KNSTAYFR		985.498	sp|Q8BYB9|PGLT1_MOUSE(pre=K,post=G);	97.01	0	1540.53
MouseBrain-Z-T-1.5167.5167.4	5167	28.11	787.075	4	VSHVLNDTHMK		1279.63	sp|Q9QZC2|PLXC1_MOUSE(pre=R,post=F);	252.85	0	1864.64
MouseBrain-Z-T-1.5175.5175.3	5175	28.14	966.743	3	LNSSSQTNSLK		1177.59	sp|Q62443|NPTX1_MOUSE(pre=R,post=D);	147.88	0	1719.61
MouseBrain-Z-T-1.5177.5177.2	5177	28.14	1394.06	2	NTSYSSAVQK		1083.52	sp|Q9R1V7|ADA23_MOUSE(pre=R,post=E);sp|Q9R1V7-2|ADA23_MOUSE(pre=R,post=E);sp|Q9R1V7-3|ADA23_MOUSE(pre=R,post=E);sp|Q9R1V7-4|ADA23_MOUSE(pre=R,post=E);	121.22	0	1702.58
MouseBrain-Z-T-1.5179.5179.2	5179	28.16	1394.06	2	NTSYSSAVQK		1083.52	sp|Q9R1V7|ADA23_MOUSE(pre=R,post=E);sp|Q9R1V7-2|ADA23_MOUSE(pre=R,post=E);sp|Q9R1V7-3|ADA23_MOUSE(pre=R,post=E);sp|Q9R1V7-4|ADA23_MOUSE(pre=R,post=E);	113.79	0	1702.58
MouseBrain-Z-T-1.5181.5181.3	5181	28.17	748.672	3	VSHVLNDTHMK		1279.63	sp|Q9QZC2|PLXC1_MOUSE(pre=R,post=F);	231.92	0	963.36
MouseBrain-Z-T-1.5183.5183.3	5183	28.17	714.313	3	NLSLAHNR		923.494	sp|Q3UY51|LRC55_MOUSE(pre=R,post=I);	163.41	0	1216.42
MouseBrain-Z-T-1.5194.5194.3	5194	28.23	995.08	3	VSHVLNDTHMK		1279.63	sp|Q9QZC2|PLXC1_MOUSE(pre=R,post=F);	277.61	0	1702.58
MouseBrain-Z-T-1.5195.5195.4	5195	28.23	919.64	4	VNTLEEGKGGPKNDTEER		1971.95	sp|Q62443|NPTX1_MOUSE(pre=R,post=A);	41.92	0.0001	1702.58
MouseBrain-Z-T-1.5197.5197.4	5197	28.23	859.136	4	IKTPEKNDTAAAGQGER		1784.9	sp|P43406|ITAV_MOUSE(pre=R,post=N);	122.71	0.0001	1647.62
MouseBrain-Z-T-1.5198.5198.3	5198	28.23	1232.19	3	ANATIEVK		844.465	sp|P97300|NPTN_MOUSE(pre=K,post=A);sp|P97300-1|NPTN_MOUSE(pre=K,post=A);sp|P97300-3|NPTN_MOUSE(pre=K,post=A);	130.14	0	2849.08
MouseBrain-Z-T-1.5202.5202.3	5202	28.26	972.733	3	SIAHNMTTPNK		1212.59	sp|P16305|GBRA6_MOUSE(pre=K,post=L);sp|P16305-2|GBRA6_MOUSE(pre=K,post=L);sp|P16305-3|GBRA6_MOUSE(pre=K,post=L);sp|P16305-4|GBRA6_MOUSE(pre=K,post=L);sp|Q8BHJ7|GBRA5_MOUSE(pre=K,post=L);	279.42	0	1702.58
MouseBrain-Z-T-1.5227.5227.3	5227	28.37	955.091	3	AQAALDKANASR		1214.64	sp|Q61292|LAMB2_MOUSE(pre=R,post=G);	162.55	0	1647.61
MouseBrain-Z-T-1.5236.5236.3	5236	28.41	1148.15	3	LNSSSQTNSLK		1177.59	sp|Q62443|NPTX1_MOUSE(pre=R,post=D);	217.1	0	2263.84
MouseBrain-Z-T-1.5237.5237.3	5237	28.41	969.722	3	NISSEEK		805.382	sp|P13595|NCAM1_MOUSE(pre=R,post=T);sp|P13595-2|NCAM1_MOUSE(pre=R,post=T);sp|P13595-3|NCAM1_MOUSE(pre=R,post=T);sp|P13595-4|NCAM1_MOUSE(pre=R,post=T);	138.03	0.0003	2100.76
MouseBrain-Z-T-1.5247.5247.2	5247	28.45	1161.99	2	TNSTQVSDVR		1105.54	sp|Q64455|PTPRJ_MOUSE(pre=K,post=A);	129.54	0	1216.43
MouseBrain-Z-T-1.5251.5251.3	5251	28.45	1086.41	3	LTCECEHNTTGPDCGK	3,Carbamidomethyl(+57.0215);5,Carbamidomethyl(+57.0215);14,Carbamidomethyl(+57.0215);	1877.73	sp|Q8R4G0|NTNG1_MOUSE(pre=K,post=C);sp|Q8R4G0-2|NTNG1_MOUSE(pre=K,post=C);sp|Q8R4G0-3|NTNG1_MOUSE(pre=K,post=C);sp|Q8R4G0-4|NTNG1_MOUSE(pre=K,post=C);sp|Q8R4G0-5|NTNG1_MOUSE(pre=K,post=C);sp|Q8R4G0-6|NTNG1_MOUSE(pre=K,post=C);sp|Q8R4G0-7|NTNG1_MOUSE(pre=K,post=C);sp|Q8R4G0-8|NTNG1_MOUSE(pre=K,post=C);sp|Q8R4G0-9|NTNG1_MOUSE(pre=K,post=C);	399.28	0	1378.48
MouseBrain-Z-T-1.5259.5259.3	5259	28.5	1153.83	3	LNSSSQTNSLK		1177.59	sp|Q62443|NPTX1_MOUSE(pre=R,post=D);	210.47	0	2280.86
MouseBrain-Z-T-1.5261.5261.3	5261	28.5	864.697	3	SIAHNMTTPNK		1212.59	sp|P16305|GBRA6_MOUSE(pre=K,post=L);sp|P16305-2|GBRA6_MOUSE(pre=K,post=L);sp|P16305-3|GBRA6_MOUSE(pre=K,post=L);sp|P16305-4|GBRA6_MOUSE(pre=K,post=L);sp|Q8BHJ7|GBRA5_MOUSE(pre=K,post=L);	290.07	0	1378.48
MouseBrain-Z-T-1.5263.5263.2	5263	28.5	1307.5	2	SNDSGIYR		910.414	sp|Q61282|PGCA_MOUSE(pre=R,post=C);	109.21	0	1702.58
MouseBrain-Z-T-1.5270.5270.3	5270	28.55	980.094	3	VGVHINNTQTK		1209.65	sp|Q9CPW0|CNTP2_MOUSE(pre=K,post=T);	236.81	0	1727.61
MouseBrain-Z-T-1.5271.5271.3	5271	28.55	1127.44	3	NATGDYK		767.345	sp|Q61490|CD166_MOUSE(pre=R,post=C);	127.77	0	2611.95
MouseBrain-Z-T-1.5278.5278.3	5278	28.6	995.725	3	KNASNMEYR		1111.51	sp|P97300|NPTN_MOUSE(pre=R,post=I);sp|P97300-1|NPTN_MOUSE(pre=R,post=I);sp|P97300-3|NPTN_MOUSE(pre=R,post=I);	104.8	0	1872.64
MouseBrain-Z-T-1.5280.5280.3	5280	28.6	845.364	3	QRYNLTAK		992.54	sp|O89023|TPP1_MOUSE(pre=R,post=D);	94.39	0.0001	1540.53
MouseBrain-Z-T-1.5281.5281.2	5281	28.6	1271.52	2	GSPANVTEAR		1000.49	sp|Q9DAX2|PLPP2_MOUSE(pre=R,post=L);sp|Q9DAX2-2|PLPP2_MOUSE(pre=R,post=L);	93.59	0	1540.53
MouseBrain-Z-T-1.5282.5282.3	5282	28.6	987.068	3	TLNCSGAHVK	4,Carbamidomethyl(+57.0215);	1085.53	sp|Q9R1V6|ADA22_MOUSE(pre=R,post=L);sp|Q9R1V6-1|ADA22_MOUSE(pre=R,post=L);sp|Q9R1V6-10|ADA22_MOUSE(pre=R,post=L);sp|Q9R1V6-11|ADA22_MOUSE(pre=R,post=L);sp|Q9R1V6-12|ADA22_MOUSE(pre=R,post=L);sp|Q9R1V6-13|ADA22_MOUSE(pre=R,post=L);sp|Q9R1V6-14|ADA22_MOUSE(pre=R,post=L);sp|Q9R1V6-15|ADA22_MOUSE(pre=R,post=L);sp|Q9R1V6-16|ADA22_MOUSE(pre=R,post=L);sp|Q9R1V6-17|ADA22_MOUSE(pre=R,post=L);sp|Q9R1V6-18|…	142.18	0	1872.65
MouseBrain-Z-T-1.5283.5283.4	5283	28.6	762.824	4	GKNNQTECFNHVR	8,Carbamidomethyl(+57.0215);	1602.73	sp|Q9WUH7|SEM4G_MOUSE(pre=K,post=F);	303.23	0	1444.54
MouseBrain-Z-T-1.5290.5290.3	5290	28.65	1113.14	3	LNSSSQTNSLK		1177.59	sp|Q62443|NPTX1_MOUSE(pre=R,post=D);	223.02	0	2158.81
MouseBrain-Z-T-1.5292.5292.2	5292	28.65	1374.05	2	NIGNTSEGPR		1043.5	sp|Q8BGT0|OSTM1_MOUSE(pre=R,post=C);	119.18	0	1702.58
MouseBrain-Z-T-1.5295.5295.3	5295	28.65	1118.82	3	LNSSSQTNSLK		1177.59	sp|Q62443|NPTX1_MOUSE(pre=R,post=D);	174.88	0	2175.83
MouseBrain-Z-T-1.5298.5298.2	5298	28.65	1296.54	2	SIAHNMTTPNK		1212.59	sp|P16305|GBRA6_MOUSE(pre=K,post=L);sp|P16305-2|GBRA6_MOUSE(pre=K,post=L);sp|P16305-3|GBRA6_MOUSE(pre=K,post=L);sp|P16305-4|GBRA6_MOUSE(pre=K,post=L);sp|Q8BHJ7|GBRA5_MOUSE(pre=K,post=L);	151.39	0	1378.48
MouseBrain-Z-T-1.5302.5302.3	5302	28.7	1013.05	3	DNHTSCAECLK	6,Carbamidomethyl(+57.0215);9,Carbamidomethyl(+57.0215);	1333.54	sp|P11835|ITB2_MOUSE(pre=R,post=F);	406.09	0	1702.58
MouseBrain-Z-T-1.5305.5305.3	5305	28.7	1177.83	3	ANATIEVK		844.465	sp|P97300|NPTN_MOUSE(pre=K,post=A);sp|P97300-1|NPTN_MOUSE(pre=K,post=A);sp|P97300-3|NPTN_MOUSE(pre=K,post=A);	167.2	0	2685.99
MouseBrain-Z-T-1.5308.5308.2	5308	28.7	1519.07	2	DNHTSCAECLK	6,Carbamidomethyl(+57.0215);9,Carbamidomethyl(+57.0215);	1333.54	sp|P11835|ITB2_MOUSE(pre=R,post=F);	80.57	0.0001	1702.58
MouseBrain-Z-T-1.5313.5313.3	5313	28.75	1067.07	3	DNHTSCAECLK	6,Carbamidomethyl(+57.0215);9,Carbamidomethyl(+57.0215);	1333.54	sp|P11835|ITB2_MOUSE(pre=R,post=F);	300.23	0	1864.64
MouseBrain-Z-T-1.5323.5323.3	5323	28.8	1032.39	3	LTCECEHNTTGPDCGK	3,Carbamidomethyl(+57.0215);5,Carbamidomethyl(+57.0215);14,Carbamidomethyl(+57.0215);	1877.73	sp|Q8R4G0|NTNG1_MOUSE(pre=K,post=C);sp|Q8R4G0-2|NTNG1_MOUSE(pre=K,post=C);sp|Q8R4G0-3|NTNG1_MOUSE(pre=K,post=C);sp|Q8R4G0-4|NTNG1_MOUSE(pre=K,post=C);sp|Q8R4G0-5|NTNG1_MOUSE(pre=K,post=C);sp|Q8R4G0-6|NTNG1_MOUSE(pre=K,post=C);sp|Q8R4G0-7|NTNG1_MOUSE(pre=K,post=C);sp|Q8R4G0-8|NTNG1_MOUSE(pre=K,post=C);sp|Q8R4G0-9|NTNG1_MOUSE(pre=K,post=C);	518.87	0	1216.43
MouseBrain-Z-T-1.5324.5324.3	5324	28.8	1183.5	3	ANATIEVK		844.465	sp|P97300|NPTN_MOUSE(pre=K,post=A);sp|P97300-1|NPTN_MOUSE(pre=K,post=A);sp|P97300-3|NPTN_MOUSE(pre=K,post=A);	173	0	2703.02
MouseBrain-Z-T-1.5333.5333.3	5333	28.84	864.697	3	SIAHNMTTPNK		1212.59	sp|P16305|GBRA6_MOUSE(pre=K,post=L);sp|P16305-2|GBRA6_MOUSE(pre=K,post=L);sp|P16305-3|GBRA6_MOUSE(pre=K,post=L);sp|P16305-4|GBRA6_MOUSE(pre=K,post=L);sp|Q8BHJ7|GBRA5_MOUSE(pre=K,post=L);	265.74	0	1378.48
MouseBrain-Z-T-1.5349.5349.3	5349	28.89	959.031	3	DNHTSCAECLK	6,Carbamidomethyl(+57.0215);9,Carbamidomethyl(+57.0215);	1333.54	sp|P11835|ITB2_MOUSE(pre=R,post=F);	144.07	0	1540.53
MouseBrain-Z-T-1.5354.5354.3	5354	28.93	1044.41	3	KNASNMEYR		1111.51	sp|P97300|NPTN_MOUSE(pre=R,post=I);sp|P97300-1|NPTN_MOUSE(pre=R,post=I);sp|P97300-3|NPTN_MOUSE(pre=R,post=I);	116.74	0	2018.71
MouseBrain-Z-T-1.5368.5368.2	5368	28.97	1228.48	2	YNESLK		752.37	sp|Q9Z1L5|CA2D3_MOUSE(pre=R,post=C);	114.08	0.0022	1702.58
MouseBrain-Z-T-1.5371.5371.3	5371	29.01	987.068	3	TLNCSGAHVK	4,Carbamidomethyl(+57.0215);	1085.53	sp|Q9R1V6|ADA22_MOUSE(pre=R,post=L);sp|Q9R1V6-1|ADA22_MOUSE(pre=R,post=L);sp|Q9R1V6-10|ADA22_MOUSE(pre=R,post=L);sp|Q9R1V6-11|ADA22_MOUSE(pre=R,post=L);sp|Q9R1V6-12|ADA22_MOUSE(pre=R,post=L);sp|Q9R1V6-13|ADA22_MOUSE(pre=R,post=L);sp|Q9R1V6-14|ADA22_MOUSE(pre=R,post=L);sp|Q9R1V6-15|ADA22_MOUSE(pre=R,post=L);sp|Q9R1V6-16|ADA22_MOUSE(pre=R,post=L);sp|Q9R1V6-17|ADA22_MOUSE(pre=R,post=L);sp|Q9R1V6-18|…	106.4	0	1872.65
MouseBrain-Z-T-1.5372.5372.3	5372	29.01	977.754	3	LNSSSQTNSLK		1177.59	sp|Q62443|NPTX1_MOUSE(pre=R,post=D);	145.13	0	1752.65
MouseBrain-Z-T-1.5374.5374.2	5374	29.01	1309.51	2	YNESLK		752.37	sp|Q9Z1L5|CA2D3_MOUSE(pre=R,post=C);	107.54	0.0021	1864.64
MouseBrain-Z-T-1.5376.5376.3	5376	29.01	897.398	3	SDNLTRACSLVR	8,Carbamidomethyl(+57.0215);	1390.7	sp|Q9JHW2|NIT2_MOUSE(pre=K,post=E);	52.83	0.0026	1298.47
MouseBrain-Z-T-1.5382.5382.3	5382	29.06	1096.8	3	ANATIEVK		844.465	sp|P97300|NPTN_MOUSE(pre=K,post=A);sp|P97300-1|NPTN_MOUSE(pre=K,post=A);sp|P97300-3|NPTN_MOUSE(pre=K,post=A);	179.28	0	2442.92
MouseBrain-Z-T-1.5385.5385.2	5385	29.06	1466.13	2	LNSSSQTNSLK		1177.59	sp|Q62443|NPTX1_MOUSE(pre=R,post=D);	89.15	0	1752.65
MouseBrain-Z-T-1.5392.5392.3	5392	29.1	1032.39	3	LTCECEHNTTGPDCGK	3,Carbamidomethyl(+57.0215);5,Carbamidomethyl(+57.0215);14,Carbamidomethyl(+57.0215);	1877.73	sp|Q8R4G0|NTNG1_MOUSE(pre=K,post=C);sp|Q8R4G0-2|NTNG1_MOUSE(pre=K,post=C);sp|Q8R4G0-3|NTNG1_MOUSE(pre=K,post=C);sp|Q8R4G0-4|NTNG1_MOUSE(pre=K,post=C);sp|Q8R4G0-5|NTNG1_MOUSE(pre=K,post=C);sp|Q8R4G0-6|NTNG1_MOUSE(pre=K,post=C);sp|Q8R4G0-7|NTNG1_MOUSE(pre=K,post=C);sp|Q8R4G0-8|NTNG1_MOUSE(pre=K,post=C);sp|Q8R4G0-9|NTNG1_MOUSE(pre=K,post=C);	352.53	0	1216.43
MouseBrain-Z-T-1.5394.5394.3	5394	29.11	983.086	3	LNSSSQTNSLK		1177.59	sp|Q62443|NPTX1_MOUSE(pre=R,post=D);	200.42	0	1768.64
MouseBrain-Z-T-1.5399.5399.2	5399	29.11	1190.49	2	GSPANVTEAR		1000.49	sp|Q9DAX2|PLPP2_MOUSE(pre=R,post=L);sp|Q9DAX2-2|PLPP2_MOUSE(pre=R,post=L);	56.05	0.0058	1378.48
MouseBrain-Z-T-1.5404.5404.3	5404	29.16	876.034	3	HLNSSLPR		922.498	sp|Q921T2|TOIP1_MOUSE(pre=K,post=P);sp|Q921T2-2|TOIP1_MOUSE(pre=K,post=P);sp|Q921T2-3|TOIP1_MOUSE(pre=K,post=P);	90.89	0.0004	1702.58
MouseBrain-Z-T-1.5405.5405.3	5405	29.16	1091.13	3	ANATIEVK		844.465	sp|P97300|NPTN_MOUSE(pre=K,post=A);sp|P97300-1|NPTN_MOUSE(pre=K,post=A);sp|P97300-3|NPTN_MOUSE(pre=K,post=A);	41.45	0.0001	2425.89
MouseBrain-Z-T-1.5422.5422.3	5422	29.23	995.726	3	KNASNMEYR		1111.51	sp|P97300|NPTN_MOUSE(pre=R,post=I);sp|P97300-1|NPTN_MOUSE(pre=R,post=I);sp|P97300-3|NPTN_MOUSE(pre=R,post=I);	87.58	0.0004	1872.65
MouseBrain-Z-T-1.5451.5451.2	5451	29.35	1319.55	2	NNVSLVK		772.444	sp|Q5FWI3|CEIP2_MOUSE(pre=R,post=F);	165.59	0.0001	1864.63
MouseBrain-Z-T-1.5464.5464.3	5464	29.41	988.422	3	ANATIEVK		844.465	sp|P97300|NPTN_MOUSE(pre=K,post=A);sp|P97300-1|NPTN_MOUSE(pre=K,post=A);sp|P97300-3|NPTN_MOUSE(pre=K,post=A);	54	0	2117.78
MouseBrain-Z-T-1.5468.5468.3	5468	29.43	876.034	3	HLNSSLPR		922.498	sp|Q921T2|TOIP1_MOUSE(pre=K,post=P);sp|Q921T2-2|TOIP1_MOUSE(pre=K,post=P);sp|Q921T2-3|TOIP1_MOUSE(pre=K,post=P);	121.52	0.0001	1702.58
MouseBrain-Z-T-1.5470.5470.2	5470	29.43	1238.52	2	NNVSLVK		772.444	sp|Q5FWI3|CEIP2_MOUSE(pre=R,post=F);	182.27	0.0001	1702.58
MouseBrain-Z-T-1.5472.5472.3	5472	29.44	1056.11	3	ANATIEVK		844.465	sp|P97300|NPTN_MOUSE(pre=K,post=A);sp|P97300-1|NPTN_MOUSE(pre=K,post=A);sp|P97300-3|NPTN_MOUSE(pre=K,post=A);	194.85	0	2320.86
MouseBrain-Z-T-1.5481.5481.3	5481	29.48	1140.12	3	NISSEEK		805.382	sp|P13595|NCAM1_MOUSE(pre=R,post=T);sp|P13595-2|NCAM1_MOUSE(pre=R,post=T);sp|P13595-3|NCAM1_MOUSE(pre=R,post=T);sp|P13595-4|NCAM1_MOUSE(pre=R,post=T);	123.33	0.0042	2611.95
MouseBrain-Z-T-1.5483.5483.3	5483	29.49	1061.79	3	ANATIEVK		844.465	sp|P97300|NPTN_MOUSE(pre=K,post=A);sp|P97300-1|NPTN_MOUSE(pre=K,post=A);sp|P97300-3|NPTN_MOUSE(pre=K,post=A);	167.98	0	2337.88
MouseBrain-Z-T-1.5486.5486.2	5486	29.5	952.422	2	IVNVSR		686.408	sp|P60755|MDGA2_MOUSE(pre=R,post=E);	123.75	0.001	1216.42
MouseBrain-Z-T-1.5487.5487.3	5487	29.5	993.767	3	ANATIEVK		844.465	sp|P97300|NPTN_MOUSE(pre=K,post=A);sp|P97300-1|NPTN_MOUSE(pre=K,post=A);sp|P97300-3|NPTN_MOUSE(pre=K,post=A);	175.65	0.0001	2133.81
MouseBrain-Z-T-1.5507.5507.3	5507	29.59	977.413	3	VNSSLHSQISR		1226.64	sp|P02468|LAMC1_MOUSE(pre=R,post=L);	96.89	0.0001	1702.58
MouseBrain-Z-T-1.5520.5520.2	5520	29.64	1319.55	2	NNVSLVK		772.444	sp|Q5FWI3|CEIP2_MOUSE(pre=R,post=F);	180.05	0.0001	1864.63
MouseBrain-Z-T-1.5524.5524.2	5524	29.66	1300	2	NLNMSR		733.354	sp|Q9Z0M5|LICH_MOUSE(pre=K,post=V);	74.35	0.002	1864.63
MouseBrain-Z-T-1.5525.5525.3	5525	29.66	1080.48	3	ANATIEVK		844.465	sp|P97300|NPTN_MOUSE(pre=K,post=A);sp|P97300-1|NPTN_MOUSE(pre=K,post=A);sp|P97300-3|NPTN_MOUSE(pre=K,post=A);	107.32	0	2393.94
MouseBrain-Z-T-1.5531.5531.3	5531	29.69	1045.45	3	LNSSSQTNSLK		1177.59	sp|Q62443|NPTX1_MOUSE(pre=R,post=D);	221.7	0	1955.72
MouseBrain-Z-T-1.5532.5532.3	5532	29.69	1149.13	3	ANATIEVK		844.465	sp|P97300|NPTN_MOUSE(pre=K,post=A);sp|P97300-1|NPTN_MOUSE(pre=K,post=A);sp|P97300-3|NPTN_MOUSE(pre=K,post=A);	90.47	0.0001	2599.9
MouseBrain-Z-T-1.5533.5533.3	5533	29.69	1001.06	3	SPNDSEAWHQK		1297.57	sp|Q3TVI8|PBIP1_MOUSE(pre=R,post=K);	271.36	0	1702.58
MouseBrain-Z-T-1.5535.5535.3	5535	29.69	1154.81	3	ANATIEVK		844.465	sp|P97300|NPTN_MOUSE(pre=K,post=A);sp|P97300-1|NPTN_MOUSE(pre=K,post=A);sp|P97300-3|NPTN_MOUSE(pre=K,post=A);	69.59	0.0004	2616.94
MouseBrain-Z-T-1.5542.5542.2	5542	29.73	1274.53	2	ANATIEVK		844.465	sp|P97300|NPTN_MOUSE(pre=K,post=A);sp|P97300-1|NPTN_MOUSE(pre=K,post=A);sp|P97300-3|NPTN_MOUSE(pre=K,post=A);	170.87	0	1702.58
MouseBrain-Z-T-1.5547.5547.2	5547	29.76	1583.67	2	ANATIEVK		844.465	sp|P97300|NPTN_MOUSE(pre=K,post=A);sp|P97300-1|NPTN_MOUSE(pre=K,post=A);sp|P97300-3|NPTN_MOUSE(pre=K,post=A);	190.25	0	2320.86
MouseBrain-Z-T-1.5548.5548.3	5548	29.76	1123.81	3	ANATIEVK		844.465	sp|P97300|NPTN_MOUSE(pre=K,post=A);sp|P97300-1|NPTN_MOUSE(pre=K,post=A);sp|P97300-3|NPTN_MOUSE(pre=K,post=A);	177.17	0	2523.94
MouseBrain-Z-T-1.5549.5549.3	5549	29.76	1010.44	3	LNSSSQTNSLK		1177.59	sp|Q62443|NPTX1_MOUSE(pre=R,post=D);	118.1	0	1850.7
MouseBrain-Z-T-1.5551.5551.2	5551	29.76	1355.56	2	ANATIEVK		844.465	sp|P97300|NPTN_MOUSE(pre=K,post=A);sp|P97300-1|NPTN_MOUSE(pre=K,post=A);sp|P97300-3|NPTN_MOUSE(pre=K,post=A);	149.74	0	1864.63
MouseBrain-Z-T-1.5557.5557.2	5557	29.8	952.422	2	IVNVSR		686.408	sp|P60755|MDGA2_MOUSE(pre=R,post=E);	101.44	0.0042	1216.42
MouseBrain-Z-T-1.5559.5559.3	5559	29.8	988.422	3	ANATIEVK		844.465	sp|P97300|NPTN_MOUSE(pre=K,post=A);sp|P97300-1|NPTN_MOUSE(pre=K,post=A);sp|P97300-3|NPTN_MOUSE(pre=K,post=A);	150.4	0	2117.78
MouseBrain-Z-T-1.5560.5560.3	5560	29.8	993.768	3	ANATIEVK		844.465	sp|P97300|NPTN_MOUSE(pre=K,post=A);sp|P97300-1|NPTN_MOUSE(pre=K,post=A);sp|P97300-3|NPTN_MOUSE(pre=K,post=A);	137.82	0	2133.82
MouseBrain-Z-T-1.5565.5565.3	5565	29.83	1143.45	3	SNDSGIYR		910.414	sp|Q61282|PGCA_MOUSE(pre=R,post=C);	59.61	0	2516.92
MouseBrain-Z-T-1.5566.5566.3	5566	29.83	850.023	3	ANATIEVK		844.465	sp|P97300|NPTN_MOUSE(pre=K,post=A);sp|P97300-1|NPTN_MOUSE(pre=K,post=A);sp|P97300-3|NPTN_MOUSE(pre=K,post=A);	146.34	0	1702.58
MouseBrain-Z-T-1.5567.5567.3	5567	29.83	1129.48	3	ANATIEVK		844.465	sp|P97300|NPTN_MOUSE(pre=K,post=A);sp|P97300-1|NPTN_MOUSE(pre=K,post=A);sp|P97300-3|NPTN_MOUSE(pre=K,post=A);	154.96	0.0001	2540.96
MouseBrain-Z-T-1.5569.5569.3	5569	29.83	1061.79	3	ANATIEVK		844.465	sp|P97300|NPTN_MOUSE(pre=K,post=A);sp|P97300-1|NPTN_MOUSE(pre=K,post=A);sp|P97300-3|NPTN_MOUSE(pre=K,post=A);	189.41	0	2337.88
MouseBrain-Z-T-1.5570.5570.2	5570	29.83	1414.05	2	ANATIEVK		844.465	sp|P97300|NPTN_MOUSE(pre=K,post=A);sp|P97300-1|NPTN_MOUSE(pre=K,post=A);sp|P97300-3|NPTN_MOUSE(pre=K,post=A);	158.51	0	1981.63
MouseBrain-Z-T-1.5574.5574.3	5574	29.87	855.699	3	ANATIEVK		844.465	sp|P97300|NPTN_MOUSE(pre=K,post=A);sp|P97300-1|NPTN_MOUSE(pre=K,post=A);sp|P97300-3|NPTN_MOUSE(pre=K,post=A);	156.62	0	1719.61
MouseBrain-Z-T-1.5575.5575.2	5575	29.87	1567.67	2	LNSSSQTNSLK		1177.59	sp|Q62443|NPTX1_MOUSE(pre=R,post=D);	76.55	0.0004	1955.73
MouseBrain-Z-T-1.5578.5578.3	5578	29.87	867.661	3	ANATIEVK		844.465	sp|P97300|NPTN_MOUSE(pre=K,post=A);sp|P97300-1|NPTN_MOUSE(pre=K,post=A);sp|P97300-3|NPTN_MOUSE(pre=K,post=A);	63.25	0	1755.49
MouseBrain-Z-T-1.5580.5580.3	5580	29.87	904.041	3	ANATIEVK		844.465	sp|P97300|NPTN_MOUSE(pre=K,post=A);sp|P97300-1|NPTN_MOUSE(pre=K,post=A);sp|P97300-3|NPTN_MOUSE(pre=K,post=A);	129.4	0	1864.64
MouseBrain-Z-T-1.5581.5581.3	5581	29.87	1056.11	3	ANATIEVK		844.465	sp|P97300|NPTN_MOUSE(pre=K,post=A);sp|P97300-1|NPTN_MOUSE(pre=K,post=A);sp|P97300-3|NPTN_MOUSE(pre=K,post=A);	208.49	0	2320.86
MouseBrain-Z-T-1.5585.5585.2	5585	29.92	1405.54	2	ANATIEVK		844.465	sp|P97300|NPTN_MOUSE(pre=K,post=A);sp|P97300-1|NPTN_MOUSE(pre=K,post=A);sp|P97300-3|NPTN_MOUSE(pre=K,post=A);	159.99	0	1964.6
MouseBrain-Z-T-1.5586.5586.4	5586	29.92	1315.04	4	ANATIEVK		844.465	sp|P97300|NPTN_MOUSE(pre=K,post=A);sp|P97300-1|NPTN_MOUSE(pre=K,post=A);sp|P97300-3|NPTN_MOUSE(pre=K,post=A);	143.04	0	4411.68
MouseBrain-Z-T-1.5588.5588.3	5588	29.92	978.057	3	YIHENYTK		1066.51	sp|Q9R0E2|PLOD1_MOUSE(pre=K,post=A);	121.04	0.002	1864.64
MouseBrain-Z-T-1.5589.5589.2	5589	29.92	1433.01	2	ANATIEVK		844.465	sp|P97300|NPTN_MOUSE(pre=K,post=A);sp|P97300-1|NPTN_MOUSE(pre=K,post=A);sp|P97300-3|NPTN_MOUSE(pre=K,post=A);	48.6	0.0001	2019.53
MouseBrain-Z-T-1.5592.5592.3	5592	29.92	909.717	3	ANATIEVK		844.465	sp|P97300|NPTN_MOUSE(pre=K,post=A);sp|P97300-1|NPTN_MOUSE(pre=K,post=A);sp|P97300-3|NPTN_MOUSE(pre=K,post=A);	67.5	0.0018	1881.66
MouseBrain-Z-T-1.5596.5596.3	5596	29.98	809.698	3	VGVHINNTQTK		1209.65	sp|Q9CPW0|CNTP2_MOUSE(pre=K,post=T);	317.39	0	1216.42
MouseBrain-Z-T-1.5597.5597.2	5597	29.98	1422.57	2	ANATIEVK		844.465	sp|P97300|NPTN_MOUSE(pre=K,post=A);sp|P97300-1|NPTN_MOUSE(pre=K,post=A);sp|P97300-3|NPTN_MOUSE(pre=K,post=A);	161.73	0	1998.65
MouseBrain-Z-T-1.5598.5598.4	5598	29.98	1479.87	4	ANATIEVK		844.465	sp|P97300|NPTN_MOUSE(pre=K,post=A);sp|P97300-1|NPTN_MOUSE(pre=K,post=A);sp|P97300-3|NPTN_MOUSE(pre=K,post=A);	138.78	0	5070.98
MouseBrain-Z-T-1.5599.5599.3	5599	29.98	1051.12	3	LNSSSQTNSLK		1177.59	sp|Q62443|NPTX1_MOUSE(pre=R,post=D);	211.36	0	1972.76
MouseBrain-Z-T-1.5600.5600.2	5600	29.98	1351.98	2	ANATIEVK		844.465	sp|P97300|NPTN_MOUSE(pre=K,post=A);sp|P97300-1|NPTN_MOUSE(pre=K,post=A);sp|P97300-3|NPTN_MOUSE(pre=K,post=A);	88.54	0	1857.49
MouseBrain-Z-T-1.5601.5601.2	5601	29.98	1293.5	2	ANATIEVK		844.465	sp|P97300|NPTN_MOUSE(pre=K,post=A);sp|P97300-1|NPTN_MOUSE(pre=K,post=A);sp|P97300-3|NPTN_MOUSE(pre=K,post=A);	37.57	0.0067	1740.53
MouseBrain-Z-T-1.5603.5603.2	5603	29.98	1300.99	2	ANATIEVK		844.465	sp|P97300|NPTN_MOUSE(pre=K,post=A);sp|P97300-1|NPTN_MOUSE(pre=K,post=A);sp|P97300-3|NPTN_MOUSE(pre=K,post=A);	86.16	0	1755.49
MouseBrain-Z-T-1.5604.5604.3	5604	29.98	1026.39	3	ANATIEVK		844.465	sp|P97300|NPTN_MOUSE(pre=K,post=A);sp|P97300-1|NPTN_MOUSE(pre=K,post=A);sp|P97300-3|NPTN_MOUSE(pre=K,post=A);	70.19	0	2231.69
MouseBrain-Z-T-1.5605.5605.2	5605	29.98	1546.61	2	VETGENCTSPAPK	7,Carbamidomethyl(+57.0215);	1388.62	sp|P11881|ITPR1_MOUSE(pre=R,post=E);sp|P11881-2|ITPR1_MOUSE(pre=R,post=E);sp|P11881-3|ITPR1_MOUSE(pre=R,post=E);sp|P11881-4|ITPR1_MOUSE(pre=R,post=E);sp|P11881-5|ITPR1_MOUSE(pre=R,post=E);sp|P11881-6|ITPR1_MOUSE(pre=R,post=E);sp|P11881-7|ITPR1_MOUSE(pre=R,post=E);sp|P11881-8|ITPR1_MOUSE(pre=R,post=E);	106.24	0	1702.58
MouseBrain-Z-T-1.5606.5606.4	5606	29.98	1284.02	4	ANATIEVK		844.465	sp|P97300|NPTN_MOUSE(pre=K,post=A);sp|P97300-1|NPTN_MOUSE(pre=K,post=A);sp|P97300-3|NPTN_MOUSE(pre=K,post=A);	102.16	0	4287.58
MouseBrain-Z-T-1.5608.5608.3	5608	30.03	1045.45	3	LNSSSQTNSLK		1177.59	sp|Q62443|NPTX1_MOUSE(pre=R,post=D);	202.65	0	1955.72
MouseBrain-Z-T-1.5609.5609.5	5609	30.03	1529.24	5	ANATIEVK		844.465	sp|P97300|NPTN_MOUSE(pre=K,post=A);sp|P97300-1|NPTN_MOUSE(pre=K,post=A);sp|P97300-3|NPTN_MOUSE(pre=K,post=A);	147.3	0	6796.68
MouseBrain-Z-T-1.5610.5610.3	5610	30.03	1001.06	3	SPNDSEAWHQK		1297.57	sp|Q3TVI8|PBIP1_MOUSE(pre=R,post=K);	184.24	0	1702.58
MouseBrain-Z-T-1.5611.5611.3	5611	30.03	939.735	3	ANATIEVK		844.465	sp|P97300|NPTN_MOUSE(pre=K,post=A);sp|P97300-1|NPTN_MOUSE(pre=K,post=A);sp|P97300-3|NPTN_MOUSE(pre=K,post=A);	91.45	0	1971.72
MouseBrain-Z-T-1.5612.5612.3	5612	30.03	1037.08	3	VETGENCTSPAPK	7,Carbamidomethyl(+57.0215);	1388.62	sp|P11881|ITPR1_MOUSE(pre=R,post=E);sp|P11881-2|ITPR1_MOUSE(pre=R,post=E);sp|P11881-3|ITPR1_MOUSE(pre=R,post=E);sp|P11881-4|ITPR1_MOUSE(pre=R,post=E);sp|P11881-5|ITPR1_MOUSE(pre=R,post=E);sp|P11881-6|ITPR1_MOUSE(pre=R,post=E);sp|P11881-7|ITPR1_MOUSE(pre=R,post=E);sp|P11881-8|ITPR1_MOUSE(pre=R,post=E);	222.22	0	1719.6
MouseBrain-Z-T-1.5614.5614.2	5614	30.03	1409.1	2	ANATIEVK		844.465	sp|P97300|NPTN_MOUSE(pre=K,post=A);sp|P97300-1|NPTN_MOUSE(pre=K,post=A);sp|P97300-3|NPTN_MOUSE(pre=K,post=A);	117.16	0	1971.72
MouseBrain-Z-T-1.5619.5619.2	5619	30.08	1274.53	2	ANATIEVK		844.465	sp|P97300|NPTN_MOUSE(pre=K,post=A);sp|P97300-1|NPTN_MOUSE(pre=K,post=A);sp|P97300-3|NPTN_MOUSE(pre=K,post=A);	194.68	0	1702.58
MouseBrain-Z-T-1.5620.5620.3	5620	30.08	1123.81	3	ANATIEVK		844.465	sp|P97300|NPTN_MOUSE(pre=K,post=A);sp|P97300-1|NPTN_MOUSE(pre=K,post=A);sp|P97300-3|NPTN_MOUSE(pre=K,post=A);	189.7	0	2523.94
MouseBrain-Z-T-1.5621.5621.2	5621	30.08	1031.45	2	ANATIEVK		844.465	sp|P97300|NPTN_MOUSE(pre=K,post=A);sp|P97300-1|NPTN_MOUSE(pre=K,post=A);sp|P97300-3|NPTN_MOUSE(pre=K,post=A);	60.46	0	1216.42
MouseBrain-Z-T-1.5622.5622.2	5622	30.08	1482.13	2	ANATIEVK		844.465	sp|P97300|NPTN_MOUSE(pre=K,post=A);sp|P97300-1|NPTN_MOUSE(pre=K,post=A);sp|P97300-3|NPTN_MOUSE(pre=K,post=A);	176.12	0	2117.78
MouseBrain-Z-T-1.5623.5623.2	5623	30.08	1510.64	2	ANATIEVK		844.465	sp|P97300|NPTN_MOUSE(pre=K,post=A);sp|P97300-1|NPTN_MOUSE(pre=K,post=A);sp|P97300-3|NPTN_MOUSE(pre=K,post=A);	131.31	0	2174.8
MouseBrain-Z-T-1.5624.5624.3	5624	30.08	1007.43	3	ANATIEVK		844.465	sp|P97300|NPTN_MOUSE(pre=K,post=A);sp|P97300-1|NPTN_MOUSE(pre=K,post=A);sp|P97300-3|NPTN_MOUSE(pre=K,post=A);	55.84	0.0058	2174.8
MouseBrain-Z-T-1.5628.5628.3	5628	30.12	988.422	3	ANATIEVK		844.465	sp|P97300|NPTN_MOUSE(pre=K,post=A);sp|P97300-1|NPTN_MOUSE(pre=K,post=A);sp|P97300-3|NPTN_MOUSE(pre=K,post=A);	183.84	0	2117.78
MouseBrain-Z-T-1.5629.5629.2	5629	30.12	1355.56	2	ANATIEVK		844.465	sp|P97300|NPTN_MOUSE(pre=K,post=A);sp|P97300-1|NPTN_MOUSE(pre=K,post=A);sp|P97300-3|NPTN_MOUSE(pre=K,post=A);	169.31	0	1864.64
MouseBrain-Z-T-1.5631.5631.2	5631	30.12	1303.5	2	NLSEDR		732.34	sp|P10852|4F2_MOUSE(pre=K,post=L);sp|P10852-2|4F2_MOUSE(pre=K,post=L);sp|Q8BG79|C19L2_MOUSE(pre=K,post=H);sp|Q8BG79-2|C19L2_MOUSE(pre=K,post=H);	94.08	0.0007	1872.65
MouseBrain-Z-T-1.5633.5633.3	5633	30.12	867.661	3	NLSEDR		732.34	sp|P10852|4F2_MOUSE(pre=K,post=L);sp|P10852-2|4F2_MOUSE(pre=K,post=L);sp|Q8BG79|C19L2_MOUSE(pre=K,post=H);sp|Q8BG79-2|C19L2_MOUSE(pre=K,post=H);	47.08	0.0095	1867.62
MouseBrain-Z-T-1.5635.5635.4	5635	30.12	932.156	4	VNTLEEGKGGPKNDTEER		1971.95	sp|Q62443|NPTX1_MOUSE(pre=R,post=A);	274.2	0.0001	1752.65
MouseBrain-Z-T-1.5640.5640.3	5640	30.17	850.023	3	ANATIEVK		844.465	sp|P97300|NPTN_MOUSE(pre=K,post=A);sp|P97300-1|NPTN_MOUSE(pre=K,post=A);sp|P97300-3|NPTN_MOUSE(pre=K,post=A);	161.48	0	1702.58
MouseBrain-Z-T-1.5641.5641.2	5641	30.17	1414.05	2	ANATIEVK		844.465	sp|P97300|NPTN_MOUSE(pre=K,post=A);sp|P97300-1|NPTN_MOUSE(pre=K,post=A);sp|P97300-3|NPTN_MOUSE(pre=K,post=A);	151.48	0	1981.63
MouseBrain-Z-T-1.5643.5643.2	5643	30.17	1145.45	2	SNDSGIYR		910.414	sp|Q61282|PGCA_MOUSE(pre=R,post=C);	69.27	0	1378.48
MouseBrain-Z-T-1.5652.5652.3	5652	30.23	1007.43	3	ANATIEVK		844.465	sp|P97300|NPTN_MOUSE(pre=K,post=A);sp|P97300-1|NPTN_MOUSE(pre=K,post=A);sp|P97300-3|NPTN_MOUSE(pre=K,post=A);	171.96	0.0001	2174.8
MouseBrain-Z-T-1.5653.5653.3	5653	30.23	855.699	3	ANATIEVK		844.465	sp|P97300|NPTN_MOUSE(pre=K,post=A);sp|P97300-1|NPTN_MOUSE(pre=K,post=A);sp|P97300-3|NPTN_MOUSE(pre=K,post=A);	155.58	0	1719.61
MouseBrain-Z-T-1.5655.5655.2	5655	30.23	1193.5	2	ANATIEVK		844.465	sp|P97300|NPTN_MOUSE(pre=K,post=A);sp|P97300-1|NPTN_MOUSE(pre=K,post=A);sp|P97300-3|NPTN_MOUSE(pre=K,post=A);	171.34	0	1540.53
MouseBrain-Z-T-1.5656.5656.3	5656	30.23	945.081	3	ANATIEVK		844.465	sp|P97300|NPTN_MOUSE(pre=K,post=A);sp|P97300-1|NPTN_MOUSE(pre=K,post=A);sp|P97300-3|NPTN_MOUSE(pre=K,post=A);	51.81	0.0001	1987.76
MouseBrain-Z-T-1.5658.5658.3	5658	30.23	1091.1	3	VETGENCTSPAPK	7,Carbamidomethyl(+57.0215);	1388.62	sp|P11881|ITPR1_MOUSE(pre=R,post=E);sp|P11881-2|ITPR1_MOUSE(pre=R,post=E);sp|P11881-3|ITPR1_MOUSE(pre=R,post=E);sp|P11881-4|ITPR1_MOUSE(pre=R,post=E);sp|P11881-5|ITPR1_MOUSE(pre=R,post=E);sp|P11881-6|ITPR1_MOUSE(pre=R,post=E);sp|P11881-7|ITPR1_MOUSE(pre=R,post=E);sp|P11881-8|ITPR1_MOUSE(pre=R,post=E);	186.81	0	1881.66
MouseBrain-Z-T-1.5662.5662.3	5662	30.23	926.405	3	ANATIEVK		844.465	sp|P97300|NPTN_MOUSE(pre=K,post=A);sp|P97300-1|NPTN_MOUSE(pre=K,post=A);sp|P97300-3|NPTN_MOUSE(pre=K,post=A);	136.36	0	1931.73
MouseBrain-Z-T-1.5664.5664.3	5664	30.28	993.765	3	ANATIEVK		844.465	sp|P97300|NPTN_MOUSE(pre=K,post=A);sp|P97300-1|NPTN_MOUSE(pre=K,post=A);sp|P97300-3|NPTN_MOUSE(pre=K,post=A);	173.8	0	2133.81
MouseBrain-Z-T-1.5666.5666.2	5666	30.28	1405.54	2	ANATIEVK		844.465	sp|P97300|NPTN_MOUSE(pre=K,post=A);sp|P97300-1|NPTN_MOUSE(pre=K,post=A);sp|P97300-3|NPTN_MOUSE(pre=K,post=A);	74.06	0.0001	1964.6
MouseBrain-Z-T-1.5667.5667.2	5667	30.28	1380.59	2	ANATIEVK		844.465	sp|P97300|NPTN_MOUSE(pre=K,post=A);sp|P97300-1|NPTN_MOUSE(pre=K,post=A);sp|P97300-3|NPTN_MOUSE(pre=K,post=A);	152.32	0	1914.7
MouseBrain-Z-T-1.5675.5675.3	5675	30.33	1232.5	3	LSVECANK	5,Carbamidomethyl(+57.0215);	919.443	sp|Q62277|SYPH_MOUSE(pre=R,post=T);	158.42	0.0006	2775.03
MouseBrain-Z-T-1.5676.5676.2	5676	30.33	1546.61	2	VETGENCTSPAPK	7,Carbamidomethyl(+57.0215);	1388.62	sp|P11881|ITPR1_MOUSE(pre=R,post=E);sp|P11881-2|ITPR1_MOUSE(pre=R,post=E);sp|P11881-3|ITPR1_MOUSE(pre=R,post=E);sp|P11881-4|ITPR1_MOUSE(pre=R,post=E);sp|P11881-5|ITPR1_MOUSE(pre=R,post=E);sp|P11881-6|ITPR1_MOUSE(pre=R,post=E);sp|P11881-7|ITPR1_MOUSE(pre=R,post=E);sp|P11881-8|ITPR1_MOUSE(pre=R,post=E);	184.88	0	1702.58
MouseBrain-Z-T-1.5677.5677.3	5677	30.33	920.729	3	ANATIEVK		844.465	sp|P97300|NPTN_MOUSE(pre=K,post=A);sp|P97300-1|NPTN_MOUSE(pre=K,post=A);sp|P97300-3|NPTN_MOUSE(pre=K,post=A);	96.9	0	1914.7
MouseBrain-Z-T-1.5687.5687.3	5687	30.38	1039.08	3	VETGENCTSPAPK	7,Carbamidomethyl(+57.0215);	1388.62	sp|P11881|ITPR1_MOUSE(pre=R,post=E);sp|P11881-2|ITPR1_MOUSE(pre=R,post=E);sp|P11881-3|ITPR1_MOUSE(pre=R,post=E);sp|P11881-4|ITPR1_MOUSE(pre=R,post=E);sp|P11881-5|ITPR1_MOUSE(pre=R,post=E);sp|P11881-6|ITPR1_MOUSE(pre=R,post=E);sp|P11881-7|ITPR1_MOUSE(pre=R,post=E);sp|P11881-8|ITPR1_MOUSE(pre=R,post=E);	243.33	0	1725.6
MouseBrain-Z-T-1.5696.5696.2	5696	30.42	1274.53	2	ANATIEVK		844.465	sp|P97300|NPTN_MOUSE(pre=K,post=A);sp|P97300-1|NPTN_MOUSE(pre=K,post=A);sp|P97300-3|NPTN_MOUSE(pre=K,post=A);	181.87	0	1702.58
MouseBrain-Z-T-1.5697.5697.3	5697	30.42	988.422	3	ANATIEVK		844.465	sp|P97300|NPTN_MOUSE(pre=K,post=A);sp|P97300-1|NPTN_MOUSE(pre=K,post=A);sp|P97300-3|NPTN_MOUSE(pre=K,post=A);	154.75	0	2117.78
MouseBrain-Z-T-1.5698.5698.3	5698	30.42	1123.77	3	NASNMEYR		983.413	sp|P97300|NPTN_MOUSE(pre=K,post=I);sp|P97300-1|NPTN_MOUSE(pre=K,post=I);sp|P97300-3|NPTN_MOUSE(pre=K,post=I);	172.5	0	2384.86
MouseBrain-Z-T-1.5699.5699.3	5699	30.42	1031.41	3	VETGENCTSPAPK	7,Carbamidomethyl(+57.0215);	1388.62	sp|P11881|ITPR1_MOUSE(pre=R,post=E);sp|P11881-2|ITPR1_MOUSE(pre=R,post=E);sp|P11881-3|ITPR1_MOUSE(pre=R,post=E);sp|P11881-4|ITPR1_MOUSE(pre=R,post=E);sp|P11881-5|ITPR1_MOUSE(pre=R,post=E);sp|P11881-6|ITPR1_MOUSE(pre=R,post=E);sp|P11881-7|ITPR1_MOUSE(pre=R,post=E);sp|P11881-8|ITPR1_MOUSE(pre=R,post=E);	118.76	0.0001	1702.58
MouseBrain-Z-T-1.5700.5700.3	5700	30.42	1238.17	3	LSVECANK	5,Carbamidomethyl(+57.0215);	919.443	sp|Q62277|SYPH_MOUSE(pre=R,post=T);	202.37	0.0001	2792.05
MouseBrain-Z-T-1.5701.5701.2	5701	30.42	1482.13	2	ANATIEVK		844.465	sp|P97300|NPTN_MOUSE(pre=K,post=A);sp|P97300-1|NPTN_MOUSE(pre=K,post=A);sp|P97300-3|NPTN_MOUSE(pre=K,post=A);	53.6	0.0004	2117.78
MouseBrain-Z-T-1.5702.5702.2	5702	30.42	1303.5	2	NLSEDR		732.34	sp|P10852|4F2_MOUSE(pre=K,post=L);sp|P10852-2|4F2_MOUSE(pre=K,post=L);sp|Q8BG79|C19L2_MOUSE(pre=K,post=H);sp|Q8BG79-2|C19L2_MOUSE(pre=K,post=H);	83.87	0.0057	1872.65
MouseBrain-Z-T-1.5704.5704.2	5704	30.42	1333.03	2	ANATIEVK		844.465	sp|P97300|NPTN_MOUSE(pre=K,post=A);sp|P97300-1|NPTN_MOUSE(pre=K,post=A);sp|P97300-3|NPTN_MOUSE(pre=K,post=A);	105.1	0	1819.58
MouseBrain-Z-T-1.5706.5706.3	5706	30.42	983.065	3	VETGENCTSPAPK	7,Carbamidomethyl(+57.0215);	1388.62	sp|P11881|ITPR1_MOUSE(pre=R,post=E);sp|P11881-2|ITPR1_MOUSE(pre=R,post=E);sp|P11881-3|ITPR1_MOUSE(pre=R,post=E);sp|P11881-4|ITPR1_MOUSE(pre=R,post=E);sp|P11881-5|ITPR1_MOUSE(pre=R,post=E);sp|P11881-6|ITPR1_MOUSE(pre=R,post=E);sp|P11881-7|ITPR1_MOUSE(pre=R,post=E);sp|P11881-8|ITPR1_MOUSE(pre=R,post=E);	193.74	0	1557.55
MouseBrain-Z-T-1.5721.5721.3	5721	30.53	980.385	3	NLSEDR		732.34	sp|P10852|4F2_MOUSE(pre=K,post=L);sp|P10852-2|4F2_MOUSE(pre=K,post=L);sp|Q8BG79|C19L2_MOUSE(pre=K,post=H);sp|Q8BG79-2|C19L2_MOUSE(pre=K,post=H);	116.86	0.0044	2205.79
MouseBrain-Z-T-1.5731.5731.2	5731	30.58	1193.5	2	ANATIEVK		844.465	sp|P97300|NPTN_MOUSE(pre=K,post=A);sp|P97300-1|NPTN_MOUSE(pre=K,post=A);sp|P97300-3|NPTN_MOUSE(pre=K,post=A);	180.36	0	1540.53
MouseBrain-Z-T-1.5732.5732.2	5732	30.58	1342.04	2	VELNTSR		817.429	sp|O54991|CNTP1_MOUSE(pre=R,post=D);	96.69	0.0001	1864.64
MouseBrain-Z-T-1.5735.5735.3	5735	30.58	1056.12	3	ANATIEVK		844.465	sp|P97300|NPTN_MOUSE(pre=K,post=A);sp|P97300-1|NPTN_MOUSE(pre=K,post=A);sp|P97300-3|NPTN_MOUSE(pre=K,post=A);	66.85	0.0001	2320.86
MouseBrain-Z-T-1.5737.5737.3	5737	30.58	796.006	3	ANATIEVK		844.465	sp|P97300|NPTN_MOUSE(pre=K,post=A);sp|P97300-1|NPTN_MOUSE(pre=K,post=A);sp|P97300-3|NPTN_MOUSE(pre=K,post=A);	82.21	0	1540.53
MouseBrain-Z-T-1.5738.5738.3	5738	30.58	977.39	3	VETGENCTSPAPK	7,Carbamidomethyl(+57.0215);	1388.62	sp|P11881|ITPR1_MOUSE(pre=R,post=E);sp|P11881-2|ITPR1_MOUSE(pre=R,post=E);sp|P11881-3|ITPR1_MOUSE(pre=R,post=E);sp|P11881-4|ITPR1_MOUSE(pre=R,post=E);sp|P11881-5|ITPR1_MOUSE(pre=R,post=E);sp|P11881-6|ITPR1_MOUSE(pre=R,post=E);sp|P11881-7|ITPR1_MOUSE(pre=R,post=E);sp|P11881-8|ITPR1_MOUSE(pre=R,post=E);	118.76	0.0009	1540.52
MouseBrain-Z-T-1.5743.5743.2	5743	30.63	1380.59	2	ANATIEVK		844.465	sp|P97300|NPTN_MOUSE(pre=K,post=A);sp|P97300-1|NPTN_MOUSE(pre=K,post=A);sp|P97300-3|NPTN_MOUSE(pre=K,post=A);	107.09	0	1914.7
MouseBrain-Z-T-1.5744.5744.2	5744	30.63	1218.98	2	NLNMSR		733.354	sp|Q9Z0M5|LICH_MOUSE(pre=K,post=V);	74.81	0.0018	1702.58
MouseBrain-Z-T-1.5748.5748.3	5748	30.63	895.707	3	VELNTSR		817.429	sp|O54991|CNTP1_MOUSE(pre=R,post=D);	66.5	0.0001	1866.67
MouseBrain-Z-T-1.5754.5754.3	5754	30.68	1232.5	3	LSVECANK	5,Carbamidomethyl(+57.0215);	919.443	sp|Q62277|SYPH_MOUSE(pre=R,post=T);	159.9	0.0001	2775.03
MouseBrain-Z-T-1.5755.5755.3	5755	30.68	912.666	3	VELNTSR		817.429	sp|O54991|CNTP1_MOUSE(pre=R,post=D);	48.88	0.0024	1917.55
MouseBrain-Z-T-1.5757.5757.3	5757	30.68	947.041	3	SPNDSEAWHQK		1297.57	sp|Q3TVI8|PBIP1_MOUSE(pre=R,post=K);	213.68	0	1540.53
MouseBrain-Z-T-1.5760.5760.3	5760	30.68	850.023	3	ANATIEVK		844.465	sp|P97300|NPTN_MOUSE(pre=K,post=A);sp|P97300-1|NPTN_MOUSE(pre=K,post=A);sp|P97300-3|NPTN_MOUSE(pre=K,post=A);	68.81	0.0001	1702.58
MouseBrain-Z-T-1.5766.5766.2	5766	30.74	1274.53	2	ANATIEVK		844.465	sp|P97300|NPTN_MOUSE(pre=K,post=A);sp|P97300-1|NPTN_MOUSE(pre=K,post=A);sp|P97300-3|NPTN_MOUSE(pre=K,post=A);	176.5	0	1702.58
MouseBrain-Z-T-1.5768.5768.2	5768	30.74	1490.07	2	VELNTSR		817.429	sp|O54991|CNTP1_MOUSE(pre=R,post=D);	51.94	0.0003	2160.7
MouseBrain-Z-T-1.5770.5770.2	5770	30.74	1287.05	2	ANATIEVK		844.465	sp|P97300|NPTN_MOUSE(pre=K,post=A);sp|P97300-1|NPTN_MOUSE(pre=K,post=A);sp|P97300-3|NPTN_MOUSE(pre=K,post=A);	181.34	0	1727.62
MouseBrain-Z-T-1.5778.5778.2	5778	30.79	1481.56	2	VELNTSR		817.429	sp|O54991|CNTP1_MOUSE(pre=R,post=D);	60.91	0.0001	2143.68
MouseBrain-Z-T-1.5782.5782.2	5782	30.79	1425.03	2	VELNTSR		817.429	sp|O54991|CNTP1_MOUSE(pre=R,post=D);	31.05	0.0089	2030.61
MouseBrain-Z-T-1.5792.5792.2	5792	30.84	1465.58	2	VETGENCTSPAPK	7,Carbamidomethyl(+57.0215);	1388.62	sp|P11881|ITPR1_MOUSE(pre=R,post=E);sp|P11881-2|ITPR1_MOUSE(pre=R,post=E);sp|P11881-3|ITPR1_MOUSE(pre=R,post=E);sp|P11881-4|ITPR1_MOUSE(pre=R,post=E);sp|P11881-5|ITPR1_MOUSE(pre=R,post=E);sp|P11881-6|ITPR1_MOUSE(pre=R,post=E);sp|P11881-7|ITPR1_MOUSE(pre=R,post=E);sp|P11881-8|ITPR1_MOUSE(pre=R,post=E);	192.76	0	1540.53
MouseBrain-Z-T-1.5793.5793.3	5793	30.84	1201.82	3	ITNISSDDSGK		1135.54	sp|P15209|NTRK2_MOUSE(pre=R,post=Q);sp|P15209-2|NTRK2_MOUSE(pre=R,post=Q);sp|P15209-3|NTRK2_MOUSE(pre=R,post=Q);sp|P15209-4|NTRK2_MOUSE(pre=R,post=Q);	226.8	0	2466.91
MouseBrain-Z-T-1.5794.5794.3	5794	30.84	858.367	3	ANATIEVK		844.465	sp|P97300|NPTN_MOUSE(pre=K,post=A);sp|P97300-1|NPTN_MOUSE(pre=K,post=A);sp|P97300-3|NPTN_MOUSE(pre=K,post=A);	87.65	0	1727.61
MouseBrain-Z-T-1.5796.5796.3	5796	30.84	923.375	3	VETGENCTSPAPK	7,Carbamidomethyl(+57.0215);	1388.62	sp|P11881|ITPR1_MOUSE(pre=R,post=E);sp|P11881-2|ITPR1_MOUSE(pre=R,post=E);sp|P11881-3|ITPR1_MOUSE(pre=R,post=E);sp|P11881-4|ITPR1_MOUSE(pre=R,post=E);sp|P11881-5|ITPR1_MOUSE(pre=R,post=E);sp|P11881-6|ITPR1_MOUSE(pre=R,post=E);sp|P11881-7|ITPR1_MOUSE(pre=R,post=E);sp|P11881-8|ITPR1_MOUSE(pre=R,post=E);	349.11	0	1378.48
MouseBrain-Z-T-1.5798.5798.2	5798	30.84	1384.56	2	VETGENCTSPAPK	7,Carbamidomethyl(+57.0215);	1388.62	sp|P11881|ITPR1_MOUSE(pre=R,post=E);sp|P11881-2|ITPR1_MOUSE(pre=R,post=E);sp|P11881-3|ITPR1_MOUSE(pre=R,post=E);sp|P11881-4|ITPR1_MOUSE(pre=R,post=E);sp|P11881-5|ITPR1_MOUSE(pre=R,post=E);sp|P11881-6|ITPR1_MOUSE(pre=R,post=E);sp|P11881-7|ITPR1_MOUSE(pre=R,post=E);sp|P11881-8|ITPR1_MOUSE(pre=R,post=E);	284.82	0	1378.48
MouseBrain-Z-T-1.5800.5800.3	5800	30.84	1123.81	3	ANATIEVK		844.465	sp|P97300|NPTN_MOUSE(pre=K,post=A);sp|P97300-1|NPTN_MOUSE(pre=K,post=A);sp|P97300-3|NPTN_MOUSE(pre=K,post=A);	134.41	0	2523.94
MouseBrain-Z-T-1.5802.5802.2	5802	30.9	1342.04	2	VELNTSR		817.429	sp|O54991|CNTP1_MOUSE(pre=R,post=D);	91	0.0001	1864.64
MouseBrain-Z-T-1.5803.5803.2	5803	30.9	1193.5	2	ANATIEVK		844.465	sp|P97300|NPTN_MOUSE(pre=K,post=A);sp|P97300-1|NPTN_MOUSE(pre=K,post=A);sp|P97300-3|NPTN_MOUSE(pre=K,post=A);	180.42	0	1540.53
MouseBrain-Z-T-1.5805.5805.2	5805	30.9	1261.01	2	VELNTSR		817.429	sp|O54991|CNTP1_MOUSE(pre=R,post=D);	68.48	0.0001	1702.58
MouseBrain-Z-T-1.5808.5808.3	5808	30.9	1207.5	3	ITNISSDDSGK		1135.54	sp|P15209|NTRK2_MOUSE(pre=R,post=Q);sp|P15209-2|NTRK2_MOUSE(pre=R,post=Q);sp|P15209-3|NTRK2_MOUSE(pre=R,post=Q);sp|P15209-4|NTRK2_MOUSE(pre=R,post=Q);	253.22	0	2483.95
MouseBrain-Z-T-1.5811.5811.3	5811	30.9	929.049	3	VETGENCTSPAPK	7,Carbamidomethyl(+57.0215);	1388.62	sp|P11881|ITPR1_MOUSE(pre=R,post=E);sp|P11881-2|ITPR1_MOUSE(pre=R,post=E);sp|P11881-3|ITPR1_MOUSE(pre=R,post=E);sp|P11881-4|ITPR1_MOUSE(pre=R,post=E);sp|P11881-5|ITPR1_MOUSE(pre=R,post=E);sp|P11881-6|ITPR1_MOUSE(pre=R,post=E);sp|P11881-7|ITPR1_MOUSE(pre=R,post=E);sp|P11881-8|ITPR1_MOUSE(pre=R,post=E);	353.41	0	1395.5
MouseBrain-Z-T-1.5814.5814.3	5814	30.95	1104.8	3	ANATIEVK		844.465	sp|P97300|NPTN_MOUSE(pre=K,post=A);sp|P97300-1|NPTN_MOUSE(pre=K,post=A);sp|P97300-3|NPTN_MOUSE(pre=K,post=A);	167.33	0	2466.92
MouseBrain-Z-T-1.5815.5815.3	5815	30.95	1075.12	3	ANATIEVK		844.465	sp|P97300|NPTN_MOUSE(pre=K,post=A);sp|P97300-1|NPTN_MOUSE(pre=K,post=A);sp|P97300-3|NPTN_MOUSE(pre=K,post=A);	163.35	0	2377.88
MouseBrain-Z-T-1.5826.5826.3	5826	31	953.412	3	ANATIEVK		844.465	sp|P97300|NPTN_MOUSE(pre=K,post=A);sp|P97300-1|NPTN_MOUSE(pre=K,post=A);sp|P97300-3|NPTN_MOUSE(pre=K,post=A);	194.56	0	2012.75
MouseBrain-Z-T-1.5828.5828.3	5828	31	885.718	3	ANATIEVK		844.465	sp|P97300|NPTN_MOUSE(pre=K,post=A);sp|P97300-1|NPTN_MOUSE(pre=K,post=A);sp|P97300-3|NPTN_MOUSE(pre=K,post=A);	200.47	0	1809.67
MouseBrain-Z-T-1.5829.5829.2	5829	31	1328.07	2	ANATIEVK		844.465	sp|P97300|NPTN_MOUSE(pre=K,post=A);sp|P97300-1|NPTN_MOUSE(pre=K,post=A);sp|P97300-3|NPTN_MOUSE(pre=K,post=A);	190.67	0	1809.67
MouseBrain-Z-T-1.5830.5830.3	5830	31	1021.41	3	NASNMEYR		983.413	sp|P97300|NPTN_MOUSE(pre=K,post=I);sp|P97300-1|NPTN_MOUSE(pre=K,post=I);sp|P97300-3|NPTN_MOUSE(pre=K,post=I);	191.88	0	2077.78
MouseBrain-Z-T-1.5831.5831.3	5831	31	1111.79	3	TLNCSGAHVK	4,Carbamidomethyl(+57.0215);	1085.53	sp|Q9R1V6|ADA22_MOUSE(pre=R,post=L);sp|Q9R1V6-1|ADA22_MOUSE(pre=R,post=L);sp|Q9R1V6-10|ADA22_MOUSE(pre=R,post=L);sp|Q9R1V6-11|ADA22_MOUSE(pre=R,post=L);sp|Q9R1V6-12|ADA22_MOUSE(pre=R,post=L);sp|Q9R1V6-13|ADA22_MOUSE(pre=R,post=L);sp|Q9R1V6-14|ADA22_MOUSE(pre=R,post=L);sp|Q9R1V6-15|ADA22_MOUSE(pre=R,post=L);sp|Q9R1V6-16|ADA22_MOUSE(pre=R,post=L);sp|Q9R1V6-17|ADA22_MOUSE(pre=R,post=L);sp|Q9R1V6-18|…	135.82	0	2246.82
MouseBrain-Z-T-1.5832.5832.2	5832	31	1429.61	2	ANATIEVK		844.465	sp|P97300|NPTN_MOUSE(pre=K,post=A);sp|P97300-1|NPTN_MOUSE(pre=K,post=A);sp|P97300-3|NPTN_MOUSE(pre=K,post=A);	200.24	0	2012.75
MouseBrain-Z-T-1.5833.5833.3	5833	31	815.361	3	VNSSLHSQISR		1226.64	sp|P02468|LAMC1_MOUSE(pre=R,post=L);	163.83	0	1216.42
MouseBrain-Z-T-1.5835.5835.3	5835	31	893.023	3	ANATIEVK		844.465	sp|P97300|NPTN_MOUSE(pre=K,post=A);sp|P97300-1|NPTN_MOUSE(pre=K,post=A);sp|P97300-3|NPTN_MOUSE(pre=K,post=A);	173.52	0	1831.58
MouseBrain-Z-T-1.5836.5836.3	5836	31	796.005	3	ANATIEVK		844.465	sp|P97300|NPTN_MOUSE(pre=K,post=A);sp|P97300-1|NPTN_MOUSE(pre=K,post=A);sp|P97300-3|NPTN_MOUSE(pre=K,post=A);	155.44	0	1540.53
MouseBrain-Z-T-1.5838.5838.2	5838	31.06	1274.53	2	ANATIEVK		844.465	sp|P97300|NPTN_MOUSE(pre=K,post=A);sp|P97300-1|NPTN_MOUSE(pre=K,post=A);sp|P97300-3|NPTN_MOUSE(pre=K,post=A);	168.77	0	1702.58
MouseBrain-Z-T-1.5839.5839.3	5839	31.06	990.397	3	KNASNMEYR		1111.51	sp|P97300|NPTN_MOUSE(pre=R,post=I);sp|P97300-1|NPTN_MOUSE(pre=R,post=I);sp|P97300-3|NPTN_MOUSE(pre=R,post=I);	175.88	0	1856.66
MouseBrain-Z-T-1.5843.5843.2	5843	31.06	1333.03	2	ANATIEVK		844.465	sp|P97300|NPTN_MOUSE(pre=K,post=A);sp|P97300-1|NPTN_MOUSE(pre=K,post=A);sp|P97300-3|NPTN_MOUSE(pre=K,post=A);	153.03	0	1819.57
MouseBrain-Z-T-1.5845.5845.3	5845	31.06	801.681	3	ANATIEVK		844.465	sp|P97300|NPTN_MOUSE(pre=K,post=A);sp|P97300-1|NPTN_MOUSE(pre=K,post=A);sp|P97300-3|NPTN_MOUSE(pre=K,post=A);	141.89	0	1557.56
MouseBrain-Z-T-1.5847.5847.2	5847	31.06	1444.59	2	NITWALK		844.481	sp|Q32KI9|ARSI_MOUSE(pre=R,post=R);	15.01	0.0001	2042.69
MouseBrain-Z-T-1.5850.5850.3	5850	31.11	918.024	3	NLSEDR		732.34	sp|P10852|4F2_MOUSE(pre=K,post=L);sp|P10852-2|4F2_MOUSE(pre=K,post=L);sp|Q8BG79|C19L2_MOUSE(pre=K,post=H);sp|Q8BG79-2|C19L2_MOUSE(pre=K,post=H);	90.15	0.0004	2018.71
MouseBrain-Z-T-1.5851.5851.3	5851	31.11	1027.4	3	GYQGDGITHCNR	10,Carbamidomethyl(+57.0215);	1376.59	sp|P60882|MEGF8_MOUSE(pre=R,post=T);	201.8	0	1702.59
MouseBrain-Z-T-1.5855.5855.3	5855	31.11	1046.43	3	ANATIEVK		844.465	sp|P97300|NPTN_MOUSE(pre=K,post=A);sp|P97300-1|NPTN_MOUSE(pre=K,post=A);sp|P97300-3|NPTN_MOUSE(pre=K,post=A);	156.64	0	2291.79
MouseBrain-Z-T-1.5860.5860.2	5860	31.11	1324.51	2	ANATIEVK		844.465	sp|P97300|NPTN_MOUSE(pre=K,post=A);sp|P97300-1|NPTN_MOUSE(pre=K,post=A);sp|P97300-3|NPTN_MOUSE(pre=K,post=A);	106.44	0	1802.55
MouseBrain-Z-T-1.5863.5863.3	5863	31.16	1050.76	3	ANATIEVK		844.465	sp|P97300|NPTN_MOUSE(pre=K,post=A);sp|P97300-1|NPTN_MOUSE(pre=K,post=A);sp|P97300-3|NPTN_MOUSE(pre=K,post=A);	150.16	0	2304.79
MouseBrain-Z-T-1.5864.5864.2	5864	31.16	1420.07	2	ITNISSDDSGK		1135.54	sp|P15209|NTRK2_MOUSE(pre=R,post=Q);sp|P15209-2|NTRK2_MOUSE(pre=R,post=Q);sp|P15209-3|NTRK2_MOUSE(pre=R,post=Q);sp|P15209-4|NTRK2_MOUSE(pre=R,post=Q);	206.91	0	1702.58
MouseBrain-Z-T-1.5874.5874.2	5874	31.22	1193.5	2	ANATIEVK		844.465	sp|P97300|NPTN_MOUSE(pre=K,post=A);sp|P97300-1|NPTN_MOUSE(pre=K,post=A);sp|P97300-3|NPTN_MOUSE(pre=K,post=A);	196.13	0	1540.53
MouseBrain-Z-T-1.5875.5875.2	5875	31.22	1384.56	2	VETGENCTSPAPK	7,Carbamidomethyl(+57.0215);	1388.62	sp|P11881|ITPR1_MOUSE(pre=R,post=E);sp|P11881-2|ITPR1_MOUSE(pre=R,post=E);sp|P11881-3|ITPR1_MOUSE(pre=R,post=E);sp|P11881-4|ITPR1_MOUSE(pre=R,post=E);sp|P11881-5|ITPR1_MOUSE(pre=R,post=E);sp|P11881-6|ITPR1_MOUSE(pre=R,post=E);sp|P11881-7|ITPR1_MOUSE(pre=R,post=E);sp|P11881-8|ITPR1_MOUSE(pre=R,post=E);	355.92	0	1378.48
MouseBrain-Z-T-1.5876.5876.3	5876	31.22	923.375	3	VETGENCTSPAPK	7,Carbamidomethyl(+57.0215);	1388.62	sp|P11881|ITPR1_MOUSE(pre=R,post=E);sp|P11881-2|ITPR1_MOUSE(pre=R,post=E);sp|P11881-3|ITPR1_MOUSE(pre=R,post=E);sp|P11881-4|ITPR1_MOUSE(pre=R,post=E);sp|P11881-5|ITPR1_MOUSE(pre=R,post=E);sp|P11881-6|ITPR1_MOUSE(pre=R,post=E);sp|P11881-7|ITPR1_MOUSE(pre=R,post=E);sp|P11881-8|ITPR1_MOUSE(pre=R,post=E);	404.17	0	1378.48
MouseBrain-Z-T-1.5879.5879.3	5879	31.22	1123.81	3	ANATIEVK		844.465	sp|P97300|NPTN_MOUSE(pre=K,post=A);sp|P97300-1|NPTN_MOUSE(pre=K,post=A);sp|P97300-3|NPTN_MOUSE(pre=K,post=A);	151.19	0	2523.94
MouseBrain-Z-T-1.5882.5882.4	5882	31.22	1378.84	4	ANATIEVK		844.465	sp|P97300|NPTN_MOUSE(pre=K,post=A);sp|P97300-1|NPTN_MOUSE(pre=K,post=A);sp|P97300-3|NPTN_MOUSE(pre=K,post=A);	112.68	0.0082	4666.88
MouseBrain-Z-T-1.5886.5886.2	5886	31.27	1429.61	2	ANATIEVK		844.465	sp|P97300|NPTN_MOUSE(pre=K,post=A);sp|P97300-1|NPTN_MOUSE(pre=K,post=A);sp|P97300-3|NPTN_MOUSE(pre=K,post=A);	212.36	0	2012.75
MouseBrain-Z-T-1.5887.5887.3	5887	31.27	929.05	3	VETGENCTSPAPK	7,Carbamidomethyl(+57.0215);	1388.62	sp|P11881|ITPR1_MOUSE(pre=R,post=E);sp|P11881-2|ITPR1_MOUSE(pre=R,post=E);sp|P11881-3|ITPR1_MOUSE(pre=R,post=E);sp|P11881-4|ITPR1_MOUSE(pre=R,post=E);sp|P11881-5|ITPR1_MOUSE(pre=R,post=E);sp|P11881-6|ITPR1_MOUSE(pre=R,post=E);sp|P11881-7|ITPR1_MOUSE(pre=R,post=E);sp|P11881-8|ITPR1_MOUSE(pre=R,post=E);	338.26	0	1395.5
MouseBrain-Z-T-1.5888.5888.3	5888	31.27	960.738	3	ANATIEVK		844.465	sp|P97300|NPTN_MOUSE(pre=K,post=A);sp|P97300-1|NPTN_MOUSE(pre=K,post=A);sp|P97300-3|NPTN_MOUSE(pre=K,post=A);	199.14	0.0001	2034.73
MouseBrain-Z-T-1.5892.5892.3	5892	31.27	1007.43	3	ITNISSDDSGK		1135.54	sp|P15209|NTRK2_MOUSE(pre=R,post=Q);sp|P15209-2|NTRK2_MOUSE(pre=R,post=Q);sp|P15209-3|NTRK2_MOUSE(pre=R,post=Q);sp|P15209-4|NTRK2_MOUSE(pre=R,post=Q);	159.68	0	1883.73
MouseBrain-Z-T-1.5893.5893.3	5893	31.27	830.673	3	HINFTR		786.414	sp|P15209|NTRK2_MOUSE(pre=R,post=N);sp|P15209-2|NTRK2_MOUSE(pre=R,post=N);	101.92	0.0001	1702.58
MouseBrain-Z-T-1.5894.5894.2	5894	31.27	1531.09	2	NASNMEYR		983.413	sp|P97300|NPTN_MOUSE(pre=K,post=I);sp|P97300-1|NPTN_MOUSE(pre=K,post=I);sp|P97300-3|NPTN_MOUSE(pre=K,post=I);	137.44	0.0001	2076.75
MouseBrain-Z-T-1.5898.5898.3	5898	31.32	953.412	3	ANATIEVK		844.465	sp|P97300|NPTN_MOUSE(pre=K,post=A);sp|P97300-1|NPTN_MOUSE(pre=K,post=A);sp|P97300-3|NPTN_MOUSE(pre=K,post=A);	200.82	0.0001	2012.75
MouseBrain-Z-T-1.5899.5899.3	5899	31.32	885.718	3	HINFTR		786.414	sp|P15209|NTRK2_MOUSE(pre=R,post=N);sp|P15209-2|NTRK2_MOUSE(pre=R,post=N);	91.07	0.0036	1867.72
MouseBrain-Z-T-1.5900.5900.2	5900	31.32	1328.07	2	ANATIEVK		844.465	sp|P97300|NPTN_MOUSE(pre=K,post=A);sp|P97300-1|NPTN_MOUSE(pre=K,post=A);sp|P97300-3|NPTN_MOUSE(pre=K,post=A);	193.07	0	1809.67
MouseBrain-Z-T-1.5902.5902.2	5902	31.32	1356.52	2	NASNMEYR		983.413	sp|P97300|NPTN_MOUSE(pre=K,post=I);sp|P97300-1|NPTN_MOUSE(pre=K,post=I);sp|P97300-3|NPTN_MOUSE(pre=K,post=I);	154.02	0	1727.61
MouseBrain-Z-T-1.5903.5903.2	5903	31.32	1245.51	2	HINFTR		786.414	sp|P15209|NTRK2_MOUSE(pre=R,post=N);sp|P15209-2|NTRK2_MOUSE(pre=R,post=N);	100.93	0.0001	1702.58
MouseBrain-Z-T-1.5904.5904.3	5904	31.32	1001.06	3	ITNISSDDSGK		1135.54	sp|P15209|NTRK2_MOUSE(pre=R,post=Q);sp|P15209-2|NTRK2_MOUSE(pre=R,post=Q);sp|P15209-3|NTRK2_MOUSE(pre=R,post=Q);sp|P15209-4|NTRK2_MOUSE(pre=R,post=Q);	127.23	0.0034	1864.64
MouseBrain-Z-T-1.5910.5910.3	5910	31.38	1021.06	3	NASNMEYR		983.413	sp|P97300|NPTN_MOUSE(pre=K,post=I);sp|P97300-1|NPTN_MOUSE(pre=K,post=I);sp|P97300-3|NPTN_MOUSE(pre=K,post=I);	152.32	0	2076.75
MouseBrain-Z-T-1.5911.5911.2	5911	31.38	1274.53	2	ANATIEVK		844.465	sp|P97300|NPTN_MOUSE(pre=K,post=A);sp|P97300-1|NPTN_MOUSE(pre=K,post=A);sp|P97300-3|NPTN_MOUSE(pre=K,post=A);	178.81	0	1702.58
MouseBrain-Z-T-1.5913.5913.3	5913	31.38	1069.75	3	NASNMEYR		983.413	sp|P97300|NPTN_MOUSE(pre=K,post=I);sp|P97300-1|NPTN_MOUSE(pre=K,post=I);sp|P97300-3|NPTN_MOUSE(pre=K,post=I);	190.97	0	2222.81
MouseBrain-Z-T-1.5914.5914.3	5914	31.38	904.683	3	NASNMEYR		983.413	sp|P97300|NPTN_MOUSE(pre=K,post=I);sp|P97300-1|NPTN_MOUSE(pre=K,post=I);sp|P97300-3|NPTN_MOUSE(pre=K,post=I);	118.47	0	1727.61
MouseBrain-Z-T-1.5916.5916.2	5916	31.38	1501.09	2	ITNISSDDSGK		1135.54	sp|P15209|NTRK2_MOUSE(pre=R,post=Q);sp|P15209-2|NTRK2_MOUSE(pre=R,post=Q);sp|P15209-3|NTRK2_MOUSE(pre=R,post=Q);sp|P15209-4|NTRK2_MOUSE(pre=R,post=Q);	200.62	0	1864.63
MouseBrain-Z-T-1.5922.5922.2	5922	31.43	1429.61	2	ANATIEVK		844.465	sp|P97300|NPTN_MOUSE(pre=K,post=A);sp|P97300-1|NPTN_MOUSE(pre=K,post=A);sp|P97300-3|NPTN_MOUSE(pre=K,post=A);	200.55	0	2012.75
MouseBrain-Z-T-1.5923.5923.2	5923	31.43	1112.48	2	ANATIEVK		844.465	sp|P97300|NPTN_MOUSE(pre=K,post=A);sp|P97300-1|NPTN_MOUSE(pre=K,post=A);sp|P97300-3|NPTN_MOUSE(pre=K,post=A);	177.52	0	1378.48
MouseBrain-Z-T-1.5924.5924.2	5924	31.43	1064.43	2	SNDSGIYR		910.414	sp|Q61282|PGCA_MOUSE(pre=R,post=C);	67.73	0	1216.42
MouseBrain-Z-T-1.5926.5926.3	5926	31.43	926.06	3	ANATIEVK		844.465	sp|P97300|NPTN_MOUSE(pre=K,post=A);sp|P97300-1|NPTN_MOUSE(pre=K,post=A);sp|P97300-3|NPTN_MOUSE(pre=K,post=A);	55.76	0.002	1930.69
MouseBrain-Z-T-1.5933.5933.2	5933	31.48	1393.05	2	LSVECANK	5,Carbamidomethyl(+57.0215);	919.443	sp|Q62277|SYPH_MOUSE(pre=R,post=T);	143.81	0	1864.64
MouseBrain-Z-T-1.5940.5940.2	5940	31.51	1193.5	2	ANATIEVK		844.465	sp|P97300|NPTN_MOUSE(pre=K,post=A);sp|P97300-1|NPTN_MOUSE(pre=K,post=A);sp|P97300-3|NPTN_MOUSE(pre=K,post=A);	168.92	0	1540.53
MouseBrain-Z-T-1.5941.5941.3	5941	31.51	1083.42	3	NASNMEYR		983.413	sp|P97300|NPTN_MOUSE(pre=K,post=I);sp|P97300-1|NPTN_MOUSE(pre=K,post=I);sp|P97300-3|NPTN_MOUSE(pre=K,post=I);	106.15	0.0001	2263.83
MouseBrain-Z-T-1.5942.5942.3	5942	31.51	923.374	3	VETGENCTSPAPK	7,Carbamidomethyl(+57.0215);	1388.62	sp|P11881|ITPR1_MOUSE(pre=R,post=E);sp|P11881-2|ITPR1_MOUSE(pre=R,post=E);sp|P11881-3|ITPR1_MOUSE(pre=R,post=E);sp|P11881-4|ITPR1_MOUSE(pre=R,post=E);sp|P11881-5|ITPR1_MOUSE(pre=R,post=E);sp|P11881-6|ITPR1_MOUSE(pre=R,post=E);sp|P11881-7|ITPR1_MOUSE(pre=R,post=E);sp|P11881-8|ITPR1_MOUSE(pre=R,post=E);	148.89	0.0034	1378.48
MouseBrain-Z-T-1.5943.5943.2	5943	31.51	1384.56	2	VETGENCTSPAPK	7,Carbamidomethyl(+57.0215);	1388.62	sp|P11881|ITPR1_MOUSE(pre=R,post=E);sp|P11881-2|ITPR1_MOUSE(pre=R,post=E);sp|P11881-3|ITPR1_MOUSE(pre=R,post=E);sp|P11881-4|ITPR1_MOUSE(pre=R,post=E);sp|P11881-5|ITPR1_MOUSE(pre=R,post=E);sp|P11881-6|ITPR1_MOUSE(pre=R,post=E);sp|P11881-7|ITPR1_MOUSE(pre=R,post=E);sp|P11881-8|ITPR1_MOUSE(pre=R,post=E);	66.08	0.0099	1378.48
MouseBrain-Z-T-1.5946.5946.3	5946	31.51	1089.1	3	NASNMEYR		983.413	sp|P97300|NPTN_MOUSE(pre=K,post=I);sp|P97300-1|NPTN_MOUSE(pre=K,post=I);sp|P97300-3|NPTN_MOUSE(pre=K,post=I);	127.52	0.0001	2280.87
MouseBrain-Z-T-1.5948.5948.2	5948	31.51	1206.02	2	ANATIEVK		844.465	sp|P97300|NPTN_MOUSE(pre=K,post=A);sp|P97300-1|NPTN_MOUSE(pre=K,post=A);sp|P97300-3|NPTN_MOUSE(pre=K,post=A);	172.23	0	1565.56
MouseBrain-Z-T-1.5954.5954.3	5954	31.57	889.02	3	ANATIEVK		844.465	sp|P97300|NPTN_MOUSE(pre=K,post=A);sp|P97300-1|NPTN_MOUSE(pre=K,post=A);sp|P97300-3|NPTN_MOUSE(pre=K,post=A);	125.92	0	1819.57
MouseBrain-Z-T-1.5958.5958.3	5958	31.59	830.673	3	HINFTR		786.414	sp|P15209|NTRK2_MOUSE(pre=R,post=N);sp|P15209-2|NTRK2_MOUSE(pre=R,post=N);	108.69	0.0003	1702.58
MouseBrain-Z-T-1.5959.5959.3	5959	31.59	971.4	3	YNESLK		752.37	sp|Q9Z1L5|CA2D3_MOUSE(pre=R,post=C);	113.27	0.0018	2158.81
MouseBrain-Z-T-1.5961.5961.3	5961	31.59	942.744	3	LNSSSQTNSLK		1177.59	sp|Q62443|NPTX1_MOUSE(pre=R,post=D);	147.2	0	1647.62
MouseBrain-Z-T-1.5965.5965.3	5965	31.62	953.412	3	ANATIEVK		844.465	sp|P97300|NPTN_MOUSE(pre=K,post=A);sp|P97300-1|NPTN_MOUSE(pre=K,post=A);sp|P97300-3|NPTN_MOUSE(pre=K,post=A);	208.66	0	2012.75
MouseBrain-Z-T-1.5966.5966.2	5966	31.62	1328.07	2	ANATIEVK		844.465	sp|P97300|NPTN_MOUSE(pre=K,post=A);sp|P97300-1|NPTN_MOUSE(pre=K,post=A);sp|P97300-3|NPTN_MOUSE(pre=K,post=A);	203.19	0	1809.67
MouseBrain-Z-T-1.5968.5968.2	5968	31.62	1393.05	2	LSVECANK	5,Carbamidomethyl(+57.0215);	919.443	sp|Q62277|SYPH_MOUSE(pre=R,post=T);	146.24	0	1864.64
MouseBrain-Z-T-1.5977.5977.2	5977	31.68	1245.51	2	HINFTR		786.414	sp|P15209|NTRK2_MOUSE(pre=R,post=N);sp|P15209-2|NTRK2_MOUSE(pre=R,post=N);	86.01	0.0001	1702.58
MouseBrain-Z-T-1.5982.5982.2	5982	31.68	1413.61	2	LNSSSQTNSLK		1177.59	sp|Q62443|NPTX1_MOUSE(pre=R,post=D);	111.02	0.0001	1647.62
MouseBrain-Z-T-1.5986.5986.2	5986	31.71	1274.53	2	ANATIEVK		844.465	sp|P97300|NPTN_MOUSE(pre=K,post=A);sp|P97300-1|NPTN_MOUSE(pre=K,post=A);sp|P97300-3|NPTN_MOUSE(pre=K,post=A);	175.24	0	1702.58
MouseBrain-Z-T-1.5987.5987.2	5987	31.71	1303.53	2	VETGENCTSPAPK	7,Carbamidomethyl(+57.0215);	1388.62	sp|P11881|ITPR1_MOUSE(pre=R,post=E);sp|P11881-2|ITPR1_MOUSE(pre=R,post=E);sp|P11881-3|ITPR1_MOUSE(pre=R,post=E);sp|P11881-4|ITPR1_MOUSE(pre=R,post=E);sp|P11881-5|ITPR1_MOUSE(pre=R,post=E);sp|P11881-6|ITPR1_MOUSE(pre=R,post=E);sp|P11881-7|ITPR1_MOUSE(pre=R,post=E);sp|P11881-8|ITPR1_MOUSE(pre=R,post=E);	214	0	1216.43
MouseBrain-Z-T-1.5988.5988.3	5988	31.71	869.357	3	VETGENCTSPAPK	7,Carbamidomethyl(+57.0215);	1388.62	sp|P11881|ITPR1_MOUSE(pre=R,post=E);sp|P11881-2|ITPR1_MOUSE(pre=R,post=E);sp|P11881-3|ITPR1_MOUSE(pre=R,post=E);sp|P11881-4|ITPR1_MOUSE(pre=R,post=E);sp|P11881-5|ITPR1_MOUSE(pre=R,post=E);sp|P11881-6|ITPR1_MOUSE(pre=R,post=E);sp|P11881-7|ITPR1_MOUSE(pre=R,post=E);sp|P11881-8|ITPR1_MOUSE(pre=R,post=E);	295.4	0	1216.42
MouseBrain-Z-T-1.5989.5989.3	5989	31.71	776.655	3	HINFTR		786.414	sp|P15209|NTRK2_MOUSE(pre=R,post=N);sp|P15209-2|NTRK2_MOUSE(pre=R,post=N);	72.95	0.0036	1540.53
MouseBrain-Z-T-1.5991.5991.4	5991	31.71	982.926	4	NNSWVK		746.371	sp|Q9WV91|FPRP_MOUSE(pre=R,post=S);	99.2	0.0004	3181.3
MouseBrain-Z-T-1.5997.5997.2	5997	31.76	1112.48	2	ANATIEVK		844.465	sp|P97300|NPTN_MOUSE(pre=K,post=A);sp|P97300-1|NPTN_MOUSE(pre=K,post=A);sp|P97300-3|NPTN_MOUSE(pre=K,post=A);	170.41	0	1378.48
MouseBrain-Z-T-1.5998.5998.2	5998	31.76	1429.61	2	ANATIEVK		844.465	sp|P97300|NPTN_MOUSE(pre=K,post=A);sp|P97300-1|NPTN_MOUSE(pre=K,post=A);sp|P97300-3|NPTN_MOUSE(pre=K,post=A);	180.31	0	2012.75
MouseBrain-Z-T-1.5999.5999.3	5999	31.76	885.718	3	ANATIEVK		844.465	sp|P97300|NPTN_MOUSE(pre=K,post=A);sp|P97300-1|NPTN_MOUSE(pre=K,post=A);sp|P97300-3|NPTN_MOUSE(pre=K,post=A);	149.25	0	1809.67
MouseBrain-Z-T-1.6000.6000.3	6000	31.76	875.015	3	VETGENCTSPAPK	7,Carbamidomethyl(+57.0215);	1388.62	sp|P11881|ITPR1_MOUSE(pre=R,post=E);sp|P11881-2|ITPR1_MOUSE(pre=R,post=E);sp|P11881-3|ITPR1_MOUSE(pre=R,post=E);sp|P11881-4|ITPR1_MOUSE(pre=R,post=E);sp|P11881-5|ITPR1_MOUSE(pre=R,post=E);sp|P11881-6|ITPR1_MOUSE(pre=R,post=E);sp|P11881-7|ITPR1_MOUSE(pre=R,post=E);sp|P11881-8|ITPR1_MOUSE(pre=R,post=E);	335.38	0	1233.4
MouseBrain-Z-T-1.6004.6004.2	6004	31.79	1193.5	2	ANATIEVK		844.465	sp|P97300|NPTN_MOUSE(pre=K,post=A);sp|P97300-1|NPTN_MOUSE(pre=K,post=A);sp|P97300-3|NPTN_MOUSE(pre=K,post=A);	161.08	0	1540.53
MouseBrain-Z-T-1.6005.6005.3	6005	31.79	1056.11	3	ANATIEVK		844.465	sp|P97300|NPTN_MOUSE(pre=K,post=A);sp|P97300-1|NPTN_MOUSE(pre=K,post=A);sp|P97300-3|NPTN_MOUSE(pre=K,post=A);	152.3	0	2320.86
MouseBrain-Z-T-1.6007.6007.3	6007	31.79	1071.76	3	KNASNMEYR		1111.51	sp|P97300|NPTN_MOUSE(pre=R,post=I);sp|P97300-1|NPTN_MOUSE(pre=R,post=I);sp|P97300-3|NPTN_MOUSE(pre=R,post=I);	56.66	0.0001	2100.76
MouseBrain-Z-T-1.6014.6014.2	6014	31.79	1226.53	2	ANATIEVK		844.465	sp|P97300|NPTN_MOUSE(pre=K,post=A);sp|P97300-1|NPTN_MOUSE(pre=K,post=A);sp|P97300-3|NPTN_MOUSE(pre=K,post=A);	85.06	0.0007	1606.59
MouseBrain-Z-T-1.6017.6017.3	6017	31.85	997.052	3	GPGIKPNQTSK		1125.61	sp|Q8BFR4|GNS_MOUSE(pre=R,post=M);	122.83	0	1862.52
MouseBrain-Z-T-1.6018.6018.3	6018	31.85	1129.79	3	LSVECANK	5,Carbamidomethyl(+57.0215);	919.443	sp|Q62277|SYPH_MOUSE(pre=R,post=T);	115.66	0.0004	2466.92
MouseBrain-Z-T-1.6019.6019.3	6019	31.85	1059.39	3	NETHSICSACDESCK	7,Carbamidomethyl(+57.0215);10,Carbamidomethyl(+57.0215);14,Carbamidomethyl(+57.0215);	1796.68	sp|Q9CYA0|CREL2_MOUSE(pre=R,post=T);	544.94	0	1378.48
MouseBrain-Z-T-1.6023.6023.3	6023	31.85	958.743	3	ANATIEVK		844.465	sp|P97300|NPTN_MOUSE(pre=K,post=A);sp|P97300-1|NPTN_MOUSE(pre=K,post=A);sp|P97300-3|NPTN_MOUSE(pre=K,post=A);	46.77	0.0001	2028.74
MouseBrain-Z-T-1.6028.6028.3	6028	31.89	830.673	3	IHTFNR		786.414	sp|Q99PL6|UBXN6_MOUSE(pre=K,post=D);sp|Q99PL6-2|UBXN6_MOUSE(pre=K,post=D);	45.36	0.0085	1702.58
MouseBrain-Z-T-1.6031.6031.3	6031	31.89	1030.08	3	LLNDSER		845.424	sp|Q9QZF2|GPC1_MOUSE(pre=R,post=T);	31.67	0.0014	2241.81
MouseBrain-Z-T-1.6034.6034.3	6034	31.93	942.744	3	LNSSSQTNSLK		1177.59	sp|Q62443|NPTX1_MOUSE(pre=R,post=D);	244.89	0	1647.62
MouseBrain-Z-T-1.6035.6035.3	6035	31.93	953.412	3	ANATIEVK		844.465	sp|P97300|NPTN_MOUSE(pre=K,post=A);sp|P97300-1|NPTN_MOUSE(pre=K,post=A);sp|P97300-3|NPTN_MOUSE(pre=K,post=A);	189.29	0	2012.75
MouseBrain-Z-T-1.6036.6036.2	6036	31.93	1312.02	2	LSVECANK	5,Carbamidomethyl(+57.0215);	919.443	sp|Q62277|SYPH_MOUSE(pre=R,post=T);	73.37	0.0085	1702.58
MouseBrain-Z-T-1.6037.6037.3	6037	31.93	1091.8	3	CVPGVCRNGGTCTNAPNGGFR	1,Carbamidomethyl(+57.0215);6,Carbamidomethyl(+57.0215);12,Carbamidomethyl(+57.0215);	2249.98	sp|Q91ZI0|CELR3_MOUSE(pre=R,post=C);	62.3	0.0087	1022.4
MouseBrain-Z-T-1.6052.6052.2	6052	32	1303.53	2	VETGENCTSPAPK	7,Carbamidomethyl(+57.0215);	1388.62	sp|P11881|ITPR1_MOUSE(pre=R,post=E);sp|P11881-2|ITPR1_MOUSE(pre=R,post=E);sp|P11881-3|ITPR1_MOUSE(pre=R,post=E);sp|P11881-4|ITPR1_MOUSE(pre=R,post=E);sp|P11881-5|ITPR1_MOUSE(pre=R,post=E);sp|P11881-6|ITPR1_MOUSE(pre=R,post=E);sp|P11881-7|ITPR1_MOUSE(pre=R,post=E);sp|P11881-8|ITPR1_MOUSE(pre=R,post=E);	328.85	0	1216.42
MouseBrain-Z-T-1.6053.6053.3	6053	32	869.357	3	VETGENCTSPAPK	7,Carbamidomethyl(+57.0215);	1388.62	sp|P11881|ITPR1_MOUSE(pre=R,post=E);sp|P11881-2|ITPR1_MOUSE(pre=R,post=E);sp|P11881-3|ITPR1_MOUSE(pre=R,post=E);sp|P11881-4|ITPR1_MOUSE(pre=R,post=E);sp|P11881-5|ITPR1_MOUSE(pre=R,post=E);sp|P11881-6|ITPR1_MOUSE(pre=R,post=E);sp|P11881-7|ITPR1_MOUSE(pre=R,post=E);sp|P11881-8|ITPR1_MOUSE(pre=R,post=E);	344.66	0	1216.42
MouseBrain-Z-T-1.6054.6054.2	6054	32	1413.61	2	LNSSSQTNSLK		1177.59	sp|Q62443|NPTX1_MOUSE(pre=R,post=D);	172.11	0	1647.62
MouseBrain-Z-T-1.6055.6055.2	6055	32	1274.53	2	ANATIEVK		844.465	sp|P97300|NPTN_MOUSE(pre=K,post=A);sp|P97300-1|NPTN_MOUSE(pre=K,post=A);sp|P97300-3|NPTN_MOUSE(pre=K,post=A);	178.15	0	1702.58
MouseBrain-Z-T-1.6063.6063.3	6063	32.04	939.735	3	ANATIEVK		844.465	sp|P97300|NPTN_MOUSE(pre=K,post=A);sp|P97300-1|NPTN_MOUSE(pre=K,post=A);sp|P97300-3|NPTN_MOUSE(pre=K,post=A);	36.1	0.0058	1971.72
MouseBrain-Z-T-1.6064.6064.3	6064	32.04	1135.47	3	LSVECANK	5,Carbamidomethyl(+57.0215);	919.443	sp|Q62277|SYPH_MOUSE(pre=R,post=T);	195.76	0.0001	2483.94
MouseBrain-Z-T-1.6070.6070.3	6070	32.09	875.032	3	VETGENCTSPAPK	7,Carbamidomethyl(+57.0215);	1388.62	sp|P11881|ITPR1_MOUSE(pre=R,post=E);sp|P11881-2|ITPR1_MOUSE(pre=R,post=E);sp|P11881-3|ITPR1_MOUSE(pre=R,post=E);sp|P11881-4|ITPR1_MOUSE(pre=R,post=E);sp|P11881-5|ITPR1_MOUSE(pre=R,post=E);sp|P11881-6|ITPR1_MOUSE(pre=R,post=E);sp|P11881-7|ITPR1_MOUSE(pre=R,post=E);sp|P11881-8|ITPR1_MOUSE(pre=R,post=E);	341.87	0	1233.45
MouseBrain-Z-T-1.6071.6071.2	6071	32.09	1429.61	2	ANATIEVK		844.465	sp|P97300|NPTN_MOUSE(pre=K,post=A);sp|P97300-1|NPTN_MOUSE(pre=K,post=A);sp|P97300-3|NPTN_MOUSE(pre=K,post=A);	48.25	0	2012.75
MouseBrain-Z-T-1.6079.6079.2	6079	32.09	1112.48	2	ANATIEVK		844.465	sp|P97300|NPTN_MOUSE(pre=K,post=A);sp|P97300-1|NPTN_MOUSE(pre=K,post=A);sp|P97300-3|NPTN_MOUSE(pre=K,post=A);	25.62	0.0052	1378.48
MouseBrain-Z-T-1.6082.6082.2	6082	32.14	1193.5	2	ANATIEVK		844.465	sp|P97300|NPTN_MOUSE(pre=K,post=A);sp|P97300-1|NPTN_MOUSE(pre=K,post=A);sp|P97300-3|NPTN_MOUSE(pre=K,post=A);	151.65	0	1540.53
MouseBrain-Z-T-1.6084.6084.2	6084	32.14	1531.09	2	NASNMEYR		983.413	sp|P97300|NPTN_MOUSE(pre=K,post=I);sp|P97300-1|NPTN_MOUSE(pre=K,post=I);sp|P97300-3|NPTN_MOUSE(pre=K,post=I);	189.08	0	2076.75
MouseBrain-Z-T-1.6086.6086.3	6086	32.14	1164.8	3	LSVECANK	5,Carbamidomethyl(+57.0215);	919.443	sp|Q62277|SYPH_MOUSE(pre=R,post=T);	141.22	0.0001	2571.95
MouseBrain-Z-T-1.6088.6088.3	6088	32.14	707.325	3	VNSSLHSQISR		1226.64	sp|P02468|LAMC1_MOUSE(pre=R,post=L);	128.59	0	892.317
MouseBrain-Z-T-1.6090.6090.3	6090	32.17	1021.06	3	NASNMEYR		983.413	sp|P97300|NPTN_MOUSE(pre=K,post=I);sp|P97300-1|NPTN_MOUSE(pre=K,post=I);sp|P97300-3|NPTN_MOUSE(pre=K,post=I);	225.06	0	2076.75
MouseBrain-Z-T-1.6091.6091.3	6091	32.17	1059.39	3	NETHSICSACDESCK	7,Carbamidomethyl(+57.0215);10,Carbamidomethyl(+57.0215);14,Carbamidomethyl(+57.0215);	1796.68	sp|Q9CYA0|CREL2_MOUSE(pre=R,post=T);	771.33	0	1378.48
MouseBrain-Z-T-1.6092.6092.3	6092	32.17	1129.79	3	LSVECANK	5,Carbamidomethyl(+57.0215);	919.443	sp|Q62277|SYPH_MOUSE(pre=R,post=T);	180.84	0.001	2466.92
MouseBrain-Z-T-1.6100.6100.3	6100	32.17	1026.39	3	NASNMEYR		983.413	sp|P97300|NPTN_MOUSE(pre=K,post=I);sp|P97300-1|NPTN_MOUSE(pre=K,post=I);sp|P97300-3|NPTN_MOUSE(pre=K,post=I);	164.15	0	2092.74
MouseBrain-Z-T-1.6102.6102.2	6102	32.23	1031.93	2	LLNDSER		845.424	sp|Q9QZF2|GPC1_MOUSE(pre=R,post=T);	103	0.0001	1216.42
MouseBrain-Z-T-1.6104.6104.3	6104	32.23	997.051	3	GPGIKPNQTSK		1125.61	sp|Q8BFR4|GNS_MOUSE(pre=R,post=M);	78.52	0.0034	1862.52
MouseBrain-Z-T-1.6105.6105.3	6105	32.23	1159.5	3	NTTISVHPSTR		1211.63	sp|P29533|VCAM1_MOUSE(pre=R,post=L);sp|P29533-2|VCAM1_MOUSE(pre=R,post=L);	82.25	0.0096	2263.84
MouseBrain-Z-T-1.6109.6109.2	6109	32.23	1348.52	2	NASNMEYR		983.413	sp|P97300|NPTN_MOUSE(pre=K,post=I);sp|P97300-1|NPTN_MOUSE(pre=K,post=I);sp|P97300-3|NPTN_MOUSE(pre=K,post=I);	203.47	0	1711.62
MouseBrain-Z-T-1.6114.6114.3	6114	32.28	942.744	3	LNSSSQTNSLK		1177.59	sp|Q62443|NPTX1_MOUSE(pre=R,post=D);	184.92	0	1647.62
MouseBrain-Z-T-1.6115.6115.3	6115	32.28	1067.78	3	LSVECANK	5,Carbamidomethyl(+57.0215);	919.443	sp|Q62277|SYPH_MOUSE(pre=R,post=T);	104.3	0.0001	2280.86
MouseBrain-Z-T-1.6117.6117.3	6117	32.28	899.351	3	NASNMEYR		983.413	sp|P97300|NPTN_MOUSE(pre=K,post=I);sp|P97300-1|NPTN_MOUSE(pre=K,post=I);sp|P97300-3|NPTN_MOUSE(pre=K,post=I);	137.02	0	1711.62
MouseBrain-Z-T-1.6121.6121.2	6121	32.28	1458.06	2	NASNMEYR		983.413	sp|P97300|NPTN_MOUSE(pre=K,post=I);sp|P97300-1|NPTN_MOUSE(pre=K,post=I);sp|P97300-3|NPTN_MOUSE(pre=K,post=I);	141.87	0	1930.69
MouseBrain-Z-T-1.6124.6124.3	6124	32.28	999.433	3	VNSSLHSQISR		1226.64	sp|P02468|LAMC1_MOUSE(pre=R,post=L);	55.32	0.0001	1768.64
MouseBrain-Z-T-1.6127.6127.2	6127	32.33	1303.53	2	VETGENCTSPAPK	7,Carbamidomethyl(+57.0215);	1388.62	sp|P11881|ITPR1_MOUSE(pre=R,post=E);sp|P11881-2|ITPR1_MOUSE(pre=R,post=E);sp|P11881-3|ITPR1_MOUSE(pre=R,post=E);sp|P11881-4|ITPR1_MOUSE(pre=R,post=E);sp|P11881-5|ITPR1_MOUSE(pre=R,post=E);sp|P11881-6|ITPR1_MOUSE(pre=R,post=E);sp|P11881-7|ITPR1_MOUSE(pre=R,post=E);sp|P11881-8|ITPR1_MOUSE(pre=R,post=E);	229.34	0	1216.42
MouseBrain-Z-T-1.6128.6128.3	6128	32.33	869.357	3	VETGENCTSPAPK	7,Carbamidomethyl(+57.0215);	1388.62	sp|P11881|ITPR1_MOUSE(pre=R,post=E);sp|P11881-2|ITPR1_MOUSE(pre=R,post=E);sp|P11881-3|ITPR1_MOUSE(pre=R,post=E);sp|P11881-4|ITPR1_MOUSE(pre=R,post=E);sp|P11881-5|ITPR1_MOUSE(pre=R,post=E);sp|P11881-6|ITPR1_MOUSE(pre=R,post=E);sp|P11881-7|ITPR1_MOUSE(pre=R,post=E);sp|P11881-8|ITPR1_MOUSE(pre=R,post=E);	199.7	0	1216.42
MouseBrain-Z-T-1.6129.6129.2	6129	32.33	1274.53	2	ANATIEVK		844.465	sp|P97300|NPTN_MOUSE(pre=K,post=A);sp|P97300-1|NPTN_MOUSE(pre=K,post=A);sp|P97300-3|NPTN_MOUSE(pre=K,post=A);	178.53	0	1702.58
MouseBrain-Z-T-1.6130.6130.3	6130	32.33	1170.48	3	LSVECANK	5,Carbamidomethyl(+57.0215);	919.443	sp|Q62277|SYPH_MOUSE(pre=R,post=T);	175.65	0.0001	2588.97
MouseBrain-Z-T-1.6131.6131.3	6131	32.33	904.744	3	NASNMEYR		983.413	sp|P97300|NPTN_MOUSE(pre=K,post=I);sp|P97300-1|NPTN_MOUSE(pre=K,post=I);sp|P97300-3|NPTN_MOUSE(pre=K,post=I);	145.85	0	1727.8
MouseBrain-Z-T-1.6132.6132.2	6132	32.33	1226.53	2	ANATIEVK		844.465	sp|P97300|NPTN_MOUSE(pre=K,post=A);sp|P97300-1|NPTN_MOUSE(pre=K,post=A);sp|P97300-3|NPTN_MOUSE(pre=K,post=A);	201.32	0	1606.59
MouseBrain-Z-T-1.6138.6138.3	6138	32.39	1062.1	3	LSVECANK	5,Carbamidomethyl(+57.0215);	919.443	sp|Q62277|SYPH_MOUSE(pre=R,post=T);	157.49	0	2263.84
MouseBrain-Z-T-1.6140.6140.3	6140	32.39	1038.7	3	NASNMEYR		983.413	sp|P97300|NPTN_MOUSE(pre=K,post=I);sp|P97300-1|NPTN_MOUSE(pre=K,post=I);sp|P97300-3|NPTN_MOUSE(pre=K,post=I);	66.87	0	2129.66
MouseBrain-Z-T-1.6141.6141.2	6141	32.39	1399.58	2	NYTVVNSK		923.471	sp|Q80ZF8|AGRB3_MOUSE(pre=R,post=V);	208.89	0	1873.67
MouseBrain-Z-T-1.6142.6142.3	6142	32.39	722.637	3	HINFTR		786.414	sp|P15209|NTRK2_MOUSE(pre=R,post=N);sp|P15209-2|NTRK2_MOUSE(pre=R,post=N);	107.4	0.0003	1378.48
MouseBrain-Z-T-1.6144.6144.3	6144	32.39	872.043	3	ANATIEVK		844.465	sp|P97300|NPTN_MOUSE(pre=K,post=A);sp|P97300-1|NPTN_MOUSE(pre=K,post=A);sp|P97300-3|NPTN_MOUSE(pre=K,post=A);	148.99	0	1768.64
MouseBrain-Z-T-1.6145.6145.3	6145	32.39	933.389	3	NYTVVNSK		923.471	sp|Q80ZF8|AGRB3_MOUSE(pre=R,post=V);	140.13	0	1873.67
MouseBrain-Z-T-1.6148.6148.3	6148	32.39	823.356	3	ANATIEVK		844.465	sp|P97300|NPTN_MOUSE(pre=K,post=A);sp|P97300-1|NPTN_MOUSE(pre=K,post=A);sp|P97300-3|NPTN_MOUSE(pre=K,post=A);	168.4	0	1622.58
MouseBrain-Z-T-1.6151.6151.3	6151	32.44	953.411	3	ANATIEVK		844.465	sp|P97300|NPTN_MOUSE(pre=K,post=A);sp|P97300-1|NPTN_MOUSE(pre=K,post=A);sp|P97300-3|NPTN_MOUSE(pre=K,post=A);	106.25	0	2012.75
MouseBrain-Z-T-1.6154.6154.2	6154	32.44	1307.56	2	ANATIEVK		844.465	sp|P97300|NPTN_MOUSE(pre=K,post=A);sp|P97300-1|NPTN_MOUSE(pre=K,post=A);sp|P97300-3|NPTN_MOUSE(pre=K,post=A);	181.3	0	1768.64
MouseBrain-Z-T-1.6156.6156.2	6156	32.44	1434.6	2	NFSLTK		708.381	sp|Q64689|SIA8C_MOUSE(pre=K,post=S);	34.59	0.0034	2158.81
MouseBrain-Z-T-1.6157.6157.2	6157	32.44	1356.59	2	ANATIEVK		844.465	sp|P97300|NPTN_MOUSE(pre=K,post=A);sp|P97300-1|NPTN_MOUSE(pre=K,post=A);sp|P97300-3|NPTN_MOUSE(pre=K,post=A);	57.05	0.0049	1866.69
MouseBrain-Z-T-1.6160.6160.3	6160	32.44	1173.75	3	CHEGNGTFECGACR	1,Carbamidomethyl(+57.0215);10,Carbamidomethyl(+57.0215);13,Carbamidomethyl(+57.0215);	1653.61	sp|P09055|ITB1_MOUSE(pre=K,post=C);sp|P09055-2|ITB1_MOUSE(pre=K,post=C);	465.4	0.0001	1864.63
MouseBrain-Z-T-1.6162.6162.3	6162	32.49	1021.06	3	NASNMEYR		983.413	sp|P97300|NPTN_MOUSE(pre=K,post=I);sp|P97300-1|NPTN_MOUSE(pre=K,post=I);sp|P97300-3|NPTN_MOUSE(pre=K,post=I);	211.38	0	2076.75
MouseBrain-Z-T-1.6163.6163.3	6163	32.49	972.376	3	NASNMEYR		983.413	sp|P97300|NPTN_MOUSE(pre=K,post=I);sp|P97300-1|NPTN_MOUSE(pre=K,post=I);sp|P97300-3|NPTN_MOUSE(pre=K,post=I);	170.13	0	1930.69
MouseBrain-Z-T-1.6164.6164.2	6164	32.49	1531.09	2	NASNMEYR		983.413	sp|P97300|NPTN_MOUSE(pre=K,post=I);sp|P97300-1|NPTN_MOUSE(pre=K,post=I);sp|P97300-3|NPTN_MOUSE(pre=K,post=I);	214.88	0	2076.75
MouseBrain-Z-T-1.6167.6167.3	6167	32.49	1164.8	3	LSVECANK	5,Carbamidomethyl(+57.0215);	919.443	sp|Q62277|SYPH_MOUSE(pre=R,post=T);	182.72	0.0028	2571.95
MouseBrain-Z-T-1.6169.6169.2	6169	32.49	1193.5	2	ANATIEVK		844.465	sp|P97300|NPTN_MOUSE(pre=K,post=A);sp|P97300-1|NPTN_MOUSE(pre=K,post=A);sp|P97300-3|NPTN_MOUSE(pre=K,post=A);	150.94	0	1540.53
MouseBrain-Z-T-1.6172.6172.3	6172	32.49	818.025	3	ANATIEVK		844.465	sp|P97300|NPTN_MOUSE(pre=K,post=A);sp|P97300-1|NPTN_MOUSE(pre=K,post=A);sp|P97300-3|NPTN_MOUSE(pre=K,post=A);	117.4	0	1606.59
MouseBrain-Z-T-1.6174.6174.2	6174	32.55	1234.53	2	ANATIEVK		844.465	sp|P97300|NPTN_MOUSE(pre=K,post=A);sp|P97300-1|NPTN_MOUSE(pre=K,post=A);sp|P97300-3|NPTN_MOUSE(pre=K,post=A);	196.25	0	1622.59
MouseBrain-Z-T-1.6178.6178.3	6178	32.55	956.736	3	FNSTIK		708.381	sp|P22723|GBRG2_MOUSE(pre=K,post=V);sp|P22723-2|GBRG2_MOUSE(pre=K,post=V);	86.76	0.0034	2158.8
MouseBrain-Z-T-1.6183.6183.3	6183	32.55	1028.39	3	NASNMEYR		983.413	sp|P97300|NPTN_MOUSE(pre=K,post=I);sp|P97300-1|NPTN_MOUSE(pre=K,post=I);sp|P97300-3|NPTN_MOUSE(pre=K,post=I);	89.82	0.002	2098.72
MouseBrain-Z-T-1.6186.6186.3	6186	32.6	1129.79	3	LSVECANK	5,Carbamidomethyl(+57.0215);	919.443	sp|Q62277|SYPH_MOUSE(pre=R,post=T);	184.23	0.0057	2466.92
MouseBrain-Z-T-1.6187.6187.2	6187	32.6	1348.52	2	NASNMEYR		983.413	sp|P97300|NPTN_MOUSE(pre=K,post=I);sp|P97300-1|NPTN_MOUSE(pre=K,post=I);sp|P97300-3|NPTN_MOUSE(pre=K,post=I);	228.73	0	1711.62
MouseBrain-Z-T-1.6188.6188.3	6188	32.6	899.351	3	NASNMEYR		983.413	sp|P97300|NPTN_MOUSE(pre=K,post=I);sp|P97300-1|NPTN_MOUSE(pre=K,post=I);sp|P97300-3|NPTN_MOUSE(pre=K,post=I);	161.68	0	1711.62
MouseBrain-Z-T-1.6192.6192.2	6192	32.6	1279.51	2	LNGSFR		692.361	sp|Q91ZX7|LRP1_MOUSE(pre=R,post=Y);sp|Q9JI18|LRP1B_MOUSE(pre=R,post=Y);	65.52	0.0018	1864.64
MouseBrain-Z-T-1.6193.6193.3	6193	32.6	943.033	3	GPGIKPNQTSK		1125.61	sp|Q8BFR4|GNS_MOUSE(pre=R,post=M);	140.77	0.0001	1700.46
MouseBrain-Z-T-1.6196.6196.4	6196	32.6	855.129	4	VNTLEEGKGGPKNDTEER		1971.95	sp|Q62443|NPTX1_MOUSE(pre=R,post=A);	181.02	0.0007	1444.54
MouseBrain-Z-T-1.6198.6198.3	6198	32.66	1067.78	3	LSVECANK	5,Carbamidomethyl(+57.0215);	919.443	sp|Q62277|SYPH_MOUSE(pre=R,post=T);	180.74	0.0001	2280.86
MouseBrain-Z-T-1.6199.6199.2	6199	32.66	1031.45	2	ANATIEVK		844.465	sp|P97300|NPTN_MOUSE(pre=K,post=A);sp|P97300-1|NPTN_MOUSE(pre=K,post=A);sp|P97300-3|NPTN_MOUSE(pre=K,post=A);	172	0	1216.42
MouseBrain-Z-T-1.6202.6202.2	6202	32.66	1274.53	2	ANATIEVK		844.465	sp|P97300|NPTN_MOUSE(pre=K,post=A);sp|P97300-1|NPTN_MOUSE(pre=K,post=A);sp|P97300-3|NPTN_MOUSE(pre=K,post=A);	162.23	0	1702.58
MouseBrain-Z-T-1.6203.6203.3	6203	32.66	1134.13	3	LSVECANK	5,Carbamidomethyl(+57.0215);	919.443	sp|Q62277|SYPH_MOUSE(pre=R,post=T);	181.42	0.0052	2479.93
MouseBrain-Z-T-1.6204.6204.3	6204	32.66	1170.48	3	LSVECANK	5,Carbamidomethyl(+57.0215);	919.443	sp|Q62277|SYPH_MOUSE(pre=R,post=T);	99.68	0.0001	2588.97
MouseBrain-Z-T-1.6210.6210.3	6210	32.71	1062.1	3	LSVECANK	5,Carbamidomethyl(+57.0215);	919.443	sp|Q62277|SYPH_MOUSE(pre=R,post=T);	117.52	0.0014	2263.84
MouseBrain-Z-T-1.6212.6212.3	6212	32.71	722.637	3	HINFTR		786.414	sp|P15209|NTRK2_MOUSE(pre=R,post=N);sp|P15209-2|NTRK2_MOUSE(pre=R,post=N);	77.08	0.0003	1378.48
MouseBrain-Z-T-1.6213.6213.3	6213	32.71	904.745	3	ANATIEVK		844.465	sp|P97300|NPTN_MOUSE(pre=K,post=A);sp|P97300-1|NPTN_MOUSE(pre=K,post=A);sp|P97300-3|NPTN_MOUSE(pre=K,post=A);	156.2	0	1866.75
MouseBrain-Z-T-1.6217.6217.2	6217	32.71	1226.53	2	ANATIEVK		844.465	sp|P97300|NPTN_MOUSE(pre=K,post=A);sp|P97300-1|NPTN_MOUSE(pre=K,post=A);sp|P97300-3|NPTN_MOUSE(pre=K,post=A);	71.31	0	1606.59
MouseBrain-Z-T-1.6222.6222.2	6222	32.76	1694.19	2	LSVECANK	5,Carbamidomethyl(+57.0215);	919.443	sp|Q62277|SYPH_MOUSE(pre=R,post=T);	188.89	0.0058	2466.91
MouseBrain-Z-T-1.6225.6225.3	6225	32.76	872.043	3	ANATIEVK		844.465	sp|P97300|NPTN_MOUSE(pre=K,post=A);sp|P97300-1|NPTN_MOUSE(pre=K,post=A);sp|P97300-3|NPTN_MOUSE(pre=K,post=A);	38.82	0.0042	1768.64
MouseBrain-Z-T-1.6227.6227.3	6227	32.76	1099.12	3	ITNISSDDSGK		1135.54	sp|P15209|NTRK2_MOUSE(pre=R,post=Q);sp|P15209-2|NTRK2_MOUSE(pre=R,post=Q);sp|P15209-3|NTRK2_MOUSE(pre=R,post=Q);sp|P15209-4|NTRK2_MOUSE(pre=R,post=Q);	189.32	0.0001	2158.8
MouseBrain-Z-T-1.6229.6229.3	6229	32.76	1037.1	3	ITNISSDDSGK		1135.54	sp|P15209|NTRK2_MOUSE(pre=R,post=Q);sp|P15209-2|NTRK2_MOUSE(pre=R,post=Q);sp|P15209-3|NTRK2_MOUSE(pre=R,post=Q);sp|P15209-4|NTRK2_MOUSE(pre=R,post=Q);	204.77	0	1972.75
MouseBrain-Z-T-1.6230.6230.3	6230	32.76	967.044	3	NASNMEYR		983.413	sp|P97300|NPTN_MOUSE(pre=K,post=I);sp|P97300-1|NPTN_MOUSE(pre=K,post=I);sp|P97300-3|NPTN_MOUSE(pre=K,post=I);	77.26	0.0035	1914.7
MouseBrain-Z-T-1.6242.6242.2	6242	32.82	1356.59	2	ANATIEVK		844.465	sp|P97300|NPTN_MOUSE(pre=K,post=A);sp|P97300-1|NPTN_MOUSE(pre=K,post=A);sp|P97300-3|NPTN_MOUSE(pre=K,post=A);	84.33	0	1866.69
MouseBrain-Z-T-1.6246.6246.3	6246	32.87	953.411	3	ANATIEVK		844.465	sp|P97300|NPTN_MOUSE(pre=K,post=A);sp|P97300-1|NPTN_MOUSE(pre=K,post=A);sp|P97300-3|NPTN_MOUSE(pre=K,post=A);	126.99	0.0001	2012.75
MouseBrain-Z-T-1.6250.6250.2	6250	32.87	1193.5	2	ANATIEVK		844.465	sp|P97300|NPTN_MOUSE(pre=K,post=A);sp|P97300-1|NPTN_MOUSE(pre=K,post=A);sp|P97300-3|NPTN_MOUSE(pre=K,post=A);	120.27	0	1540.53
MouseBrain-Z-T-1.6254.6254.2	6254	32.87	1267.5	2	NASNMEYR		983.413	sp|P97300|NPTN_MOUSE(pre=K,post=I);sp|P97300-1|NPTN_MOUSE(pre=K,post=I);sp|P97300-3|NPTN_MOUSE(pre=K,post=I);	137.39	0.0001	1549.57
MouseBrain-Z-T-1.6258.6258.3	6258	32.92	1129.79	3	LSVECANK	5,Carbamidomethyl(+57.0215);	919.443	sp|Q62277|SYPH_MOUSE(pre=R,post=T);	194.31	0.0095	2466.92
MouseBrain-Z-T-1.6259.6259.2	6259	32.92	1198.48	2	LNGSFR		692.361	sp|Q91ZX7|LRP1_MOUSE(pre=R,post=Y);sp|Q9JI18|LRP1B_MOUSE(pre=R,post=Y);	66.55	0.0018	1702.59
MouseBrain-Z-T-1.6266.6266.3	6266	32.92	1000.08	3	LSVECANK	5,Carbamidomethyl(+57.0215);	919.443	sp|Q62277|SYPH_MOUSE(pre=R,post=T);	149.56	0	2077.78
MouseBrain-Z-T-1.6268.6268.2	6268	32.92	1376.56	2	VETGENCTSPAPK	7,Carbamidomethyl(+57.0215);	1388.62	sp|P11881|ITPR1_MOUSE(pre=R,post=E);sp|P11881-2|ITPR1_MOUSE(pre=R,post=E);sp|P11881-3|ITPR1_MOUSE(pre=R,post=E);sp|P11881-4|ITPR1_MOUSE(pre=R,post=E);sp|P11881-5|ITPR1_MOUSE(pre=R,post=E);sp|P11881-6|ITPR1_MOUSE(pre=R,post=E);sp|P11881-7|ITPR1_MOUSE(pre=R,post=E);sp|P11881-8|ITPR1_MOUSE(pre=R,post=E);	156.82	0	1362.48
MouseBrain-Z-T-1.6270.6270.2	6270	32.98	1031.45	2	ANATIEVK		844.465	sp|P97300|NPTN_MOUSE(pre=K,post=A);sp|P97300-1|NPTN_MOUSE(pre=K,post=A);sp|P97300-3|NPTN_MOUSE(pre=K,post=A);	161.96	0	1216.42
MouseBrain-Z-T-1.6272.6272.2	6272	32.98	1274.53	2	ANATIEVK		844.465	sp|P97300|NPTN_MOUSE(pre=K,post=A);sp|P97300-1|NPTN_MOUSE(pre=K,post=A);sp|P97300-3|NPTN_MOUSE(pre=K,post=A);	166.54	0	1702.58
MouseBrain-Z-T-1.6277.6277.3	6277	32.98	1139.81	3	ITNISSDDSGK		1135.54	sp|P15209|NTRK2_MOUSE(pre=R,post=Q);sp|P15209-2|NTRK2_MOUSE(pre=R,post=Q);sp|P15209-3|NTRK2_MOUSE(pre=R,post=Q);sp|P15209-4|NTRK2_MOUSE(pre=R,post=Q);	208.37	0	2280.86
MouseBrain-Z-T-1.6283.6283.2	6283	33.03	1328.07	2	ANATIEVK		844.465	sp|P97300|NPTN_MOUSE(pre=K,post=A);sp|P97300-1|NPTN_MOUSE(pre=K,post=A);sp|P97300-3|NPTN_MOUSE(pre=K,post=A);	204.38	0	1809.67
MouseBrain-Z-T-1.6285.6285.3	6285	33.03	913.027	3	NASNMEYR		983.413	sp|P97300|NPTN_MOUSE(pre=K,post=I);sp|P97300-1|NPTN_MOUSE(pre=K,post=I);sp|P97300-3|NPTN_MOUSE(pre=K,post=I);	131.6	0.0001	1752.65
MouseBrain-Z-T-1.6286.6286.2	6286	33.03	1369.04	2	NASNMEYR		983.413	sp|P97300|NPTN_MOUSE(pre=K,post=I);sp|P97300-1|NPTN_MOUSE(pre=K,post=I);sp|P97300-3|NPTN_MOUSE(pre=K,post=I);	176.84	0	1752.65
MouseBrain-Z-T-1.6294.6294.4	6294	33.08	905.899	4	VNTLEEGKGGPKNDTEER		1971.95	sp|Q62443|NPTX1_MOUSE(pre=R,post=A);	322.6	0	1647.62
MouseBrain-Z-T-1.6306.6306.3	6306	33.14	1099.12	3	ITNISSDDSGK		1135.54	sp|P15209|NTRK2_MOUSE(pre=R,post=Q);sp|P15209-2|NTRK2_MOUSE(pre=R,post=Q);sp|P15209-3|NTRK2_MOUSE(pre=R,post=Q);sp|P15209-4|NTRK2_MOUSE(pre=R,post=Q);	221.3	0	2158.8
MouseBrain-Z-T-1.6307.6307.3	6307	33.14	967.044	3	NASNMEYR		983.413	sp|P97300|NPTN_MOUSE(pre=K,post=I);sp|P97300-1|NPTN_MOUSE(pre=K,post=I);sp|P97300-3|NPTN_MOUSE(pre=K,post=I);	210.35	0	1914.7
MouseBrain-Z-T-1.6313.6313.3	6313	33.14	1207.53	3	VNTLEEGKGGPKNDTEER		1971.95	sp|Q62443|NPTX1_MOUSE(pre=R,post=A);	199.06	0	1647.61
MouseBrain-Z-T-1.6316.6316.2	6316	33.14	1051.97	2	ANATIEVK		844.465	sp|P97300|NPTN_MOUSE(pre=K,post=A);sp|P97300-1|NPTN_MOUSE(pre=K,post=A);sp|P97300-3|NPTN_MOUSE(pre=K,post=A);	173.33	0	1257.45
MouseBrain-Z-T-1.6319.6319.2	6319	33.19	1450.06	2	NASNMEYR		983.413	sp|P97300|NPTN_MOUSE(pre=K,post=I);sp|P97300-1|NPTN_MOUSE(pre=K,post=I);sp|P97300-3|NPTN_MOUSE(pre=K,post=I);	251.71	0	1914.7
MouseBrain-Z-T-1.6322.6322.3	6322	33.19	1005.37	3	NETHSICSACDESCK	7,Carbamidomethyl(+57.0215);10,Carbamidomethyl(+57.0215);14,Carbamidomethyl(+57.0215);	1796.68	sp|Q9CYA0|CREL2_MOUSE(pre=R,post=T);	703.06	0	1216.42
MouseBrain-Z-T-1.6324.6324.3	6324	33.19	953.411	3	ANATIEVK		844.465	sp|P97300|NPTN_MOUSE(pre=K,post=A);sp|P97300-1|NPTN_MOUSE(pre=K,post=A);sp|P97300-3|NPTN_MOUSE(pre=K,post=A);	103.79	0	2012.74
MouseBrain-Z-T-1.6325.6325.2	6325	33.19	1502.64	2	ANATIEVK		844.465	sp|P97300|NPTN_MOUSE(pre=K,post=A);sp|P97300-1|NPTN_MOUSE(pre=K,post=A);sp|P97300-3|NPTN_MOUSE(pre=K,post=A);	158.77	0	2158.8
MouseBrain-Z-T-1.6326.6326.3	6326	33.19	973.058	3	NASNMEYR		983.413	sp|P97300|NPTN_MOUSE(pre=K,post=I);sp|P97300-1|NPTN_MOUSE(pre=K,post=I);sp|P97300-3|NPTN_MOUSE(pre=K,post=I);	185.28	0	1932.74
MouseBrain-Z-T-1.6329.6329.3	6329	33.24	996.758	3	DGKPLLNDSR		1113.58	sp|Q640R3|HECAM_MOUSE(pre=K,post=M);	184.25	0	1873.67
MouseBrain-Z-T-1.6330.6330.3	6330	33.24	885.718	3	ANATIEVK		844.465	sp|P97300|NPTN_MOUSE(pre=K,post=A);sp|P97300-1|NPTN_MOUSE(pre=K,post=A);sp|P97300-3|NPTN_MOUSE(pre=K,post=A);	207.66	0	1809.67
MouseBrain-Z-T-1.6332.6332.3	6332	33.24	1054.38	3	NASNMEYR		983.413	sp|P97300|NPTN_MOUSE(pre=K,post=I);sp|P97300-1|NPTN_MOUSE(pre=K,post=I);sp|P97300-3|NPTN_MOUSE(pre=K,post=I);	104.46	0.0018	2176.72
MouseBrain-Z-T-1.6338.6338.2	6338	33.24	1193.5	2	ANATIEVK		844.465	sp|P97300|NPTN_MOUSE(pre=K,post=A);sp|P97300-1|NPTN_MOUSE(pre=K,post=A);sp|P97300-3|NPTN_MOUSE(pre=K,post=A);	121.72	0	1540.53
MouseBrain-Z-T-1.6342.6342.3	6342	33.3	1105.79	3	GSCVNNSEEKDVPK	3,Carbamidomethyl(+57.0215);	1561.7	sp|Q03137|EPHA4_MOUSE(pre=R,post=M);sp|Q03137-2|EPHA4_MOUSE(pre=R,post=M);	266.74	0.0014	1752.65
MouseBrain-Z-T-1.6343.6343.2	6343	33.3	1275.56	2	ANATIEVK		844.465	sp|P97300|NPTN_MOUSE(pre=K,post=A);sp|P97300-1|NPTN_MOUSE(pre=K,post=A);sp|P97300-3|NPTN_MOUSE(pre=K,post=A);	176.81	0	1704.64
MouseBrain-Z-T-1.6344.6344.3	6344	33.3	984.683	3	NASNMEYR		983.413	sp|P97300|NPTN_MOUSE(pre=K,post=I);sp|P97300-1|NPTN_MOUSE(pre=K,post=I);sp|P97300-3|NPTN_MOUSE(pre=K,post=I);	114.51	0	1967.61
MouseBrain-Z-T-1.6351.6351.2	6351	33.3	1592.65	2	LSVECANK	5,Carbamidomethyl(+57.0215);	919.443	sp|Q62277|SYPH_MOUSE(pre=R,post=T);	205.67	0.0001	2263.84
MouseBrain-Z-T-1.6353.6353.3	6353	33.35	1062.1	3	LSVECANK	5,Carbamidomethyl(+57.0215);	919.443	sp|Q62277|SYPH_MOUSE(pre=R,post=T);	200.79	0.0001	2263.84
MouseBrain-Z-T-1.6354.6354.2	6354	33.35	1328.07	2	ANATIEVK		844.465	sp|P97300|NPTN_MOUSE(pre=K,post=A);sp|P97300-1|NPTN_MOUSE(pre=K,post=A);sp|P97300-3|NPTN_MOUSE(pre=K,post=A);	209.49	0	1809.67
MouseBrain-Z-T-1.6355.6355.3	6355	33.35	1067.77	3	LSVECANK	5,Carbamidomethyl(+57.0215);	919.443	sp|Q62277|SYPH_MOUSE(pre=R,post=T);	189.83	0.0001	2280.86
MouseBrain-Z-T-1.6358.6358.3	6358	33.35	918.358	3	NASNMEYR		983.413	sp|P97300|NPTN_MOUSE(pre=K,post=I);sp|P97300-1|NPTN_MOUSE(pre=K,post=I);sp|P97300-3|NPTN_MOUSE(pre=K,post=I);	159.03	0	1768.64
MouseBrain-Z-T-1.6359.6359.3	6359	33.35	1021.1	3	ANATIEVK		844.465	sp|P97300|NPTN_MOUSE(pre=K,post=A);sp|P97300-1|NPTN_MOUSE(pre=K,post=A);sp|P97300-3|NPTN_MOUSE(pre=K,post=A);	160.51	0	2215.83
MouseBrain-Z-T-1.6363.6363.2	6363	33.35	1464.57	2	QTGDVTCNCTDGR	7,Carbamidomethyl(+57.0215);9,Carbamidomethyl(+57.0215);	1482.58	sp|Q91ZX7|LRP1_MOUSE(pre=K,post=V);	259.65	0.0018	1444.53
MouseBrain-Z-T-1.6365.6365.3	6365	33.4	1002.1	3	ANATIEVK		844.465	sp|P97300|NPTN_MOUSE(pre=K,post=A);sp|P97300-1|NPTN_MOUSE(pre=K,post=A);sp|P97300-3|NPTN_MOUSE(pre=K,post=A);	211.45	0	2158.8
MouseBrain-Z-T-1.6368.6368.3	6368	33.4	989.097	3	NTTISVHPSTR		1211.63	sp|P29533|VCAM1_MOUSE(pre=R,post=L);sp|P29533-2|VCAM1_MOUSE(pre=R,post=L);	174.91	0	1752.64
MouseBrain-Z-T-1.6369.6369.2	6369	33.4	1377.03	2	NASNMEYR		983.413	sp|P97300|NPTN_MOUSE(pre=K,post=I);sp|P97300-1|NPTN_MOUSE(pre=K,post=I);sp|P97300-3|NPTN_MOUSE(pre=K,post=I);	194.82	0	1768.64
MouseBrain-Z-T-1.6375.6375.3	6375	33.4	1005.37	3	ANATIEVK		844.465	sp|P97300|NPTN_MOUSE(pre=K,post=A);sp|P97300-1|NPTN_MOUSE(pre=K,post=A);sp|P97300-3|NPTN_MOUSE(pre=K,post=A);	107.72	0.0004	2168.63
MouseBrain-Z-T-1.6377.6377.4	6377	33.46	905.899	4	VNTLEEGKGGPKNDTEER		1971.95	sp|Q62443|NPTX1_MOUSE(pre=R,post=A);	314.18	0	1647.62
MouseBrain-Z-T-1.6379.6379.3	6379	33.46	1160.79	3	LSVECANK	5,Carbamidomethyl(+57.0215);	919.443	sp|Q62277|SYPH_MOUSE(pre=R,post=T);	114.12	0.0001	2559.9
MouseBrain-Z-T-1.6381.6381.3	6381	33.46	944.026	3	DGKPLLNDSR		1113.58	sp|Q640R3|HECAM_MOUSE(pre=K,post=M);	151.36	0	1715.48
MouseBrain-Z-T-1.6389.6389.3	6389	33.51	967.045	3	NASNMEYR		983.413	sp|P97300|NPTN_MOUSE(pre=K,post=I);sp|P97300-1|NPTN_MOUSE(pre=K,post=I);sp|P97300-3|NPTN_MOUSE(pre=K,post=I);	217.27	0	1914.7
MouseBrain-Z-T-1.6390.6390.2	6390	33.51	1450.06	2	NASNMEYR		983.413	sp|P97300|NPTN_MOUSE(pre=K,post=I);sp|P97300-1|NPTN_MOUSE(pre=K,post=I);sp|P97300-3|NPTN_MOUSE(pre=K,post=I);	224.16	0	1914.7
MouseBrain-Z-T-1.6391.6391.3	6391	33.51	1086.46	3	LSVECANK	5,Carbamidomethyl(+57.0215);	919.443	sp|Q62277|SYPH_MOUSE(pre=R,post=T);	181.27	0.0001	2336.92
MouseBrain-Z-T-1.6393.6393.3	6393	33.51	1155.11	3	LSVECANK	5,Carbamidomethyl(+57.0215);	919.443	sp|Q62277|SYPH_MOUSE(pre=R,post=T);	122.45	0.0001	2542.88
MouseBrain-Z-T-1.6396.6396.2	6396	33.51	1369.04	2	GTDNITVR		874.451	sp|Q8BLK3|LSAMP_MOUSE(pre=R,post=Q);	46.15	0.0001	1861.62
MouseBrain-Z-T-1.6401.6401.3	6401	33.56	885.718	3	ANATIEVK		844.465	sp|P97300|NPTN_MOUSE(pre=K,post=A);sp|P97300-1|NPTN_MOUSE(pre=K,post=A);sp|P97300-3|NPTN_MOUSE(pre=K,post=A);	133.83	0	1809.67
MouseBrain-Z-T-1.6403.6403.5	6403	33.56	1277.72	5	LSVECANK	5,Carbamidomethyl(+57.0215);	919.443	sp|Q62277|SYPH_MOUSE(pre=R,post=T);	123.56	0.0001	5464.14
MouseBrain-Z-T-1.6414.6414.5	6414	33.62	1274.53	5	ANATIEVK		844.465	sp|P97300|NPTN_MOUSE(pre=K,post=A);sp|P97300-1|NPTN_MOUSE(pre=K,post=A);sp|P97300-3|NPTN_MOUSE(pre=K,post=A);	110.62	0.0001	5523.17
MouseBrain-Z-T-1.6422.6422.2	6422	33.62	1267.48	2	NISSEEK		805.382	sp|P13595|NCAM1_MOUSE(pre=R,post=T);sp|P13595-2|NCAM1_MOUSE(pre=R,post=T);sp|P13595-3|NCAM1_MOUSE(pre=R,post=T);sp|P13595-4|NCAM1_MOUSE(pre=R,post=T);	113.63	0.0052	1727.57
MouseBrain-Z-T-1.6425.6425.3	6425	33.67	1062.1	3	LSVECANK	5,Carbamidomethyl(+57.0215);	919.443	sp|Q62277|SYPH_MOUSE(pre=R,post=T);	188.82	0.0001	2263.84
MouseBrain-Z-T-1.6426.6426.3	6426	33.67	1067.77	3	LSVECANK	5,Carbamidomethyl(+57.0215);	919.443	sp|Q62277|SYPH_MOUSE(pre=R,post=T);	167.28	0.0006	2280.86
MouseBrain-Z-T-1.6428.6428.2	6428	33.67	1328.07	2	ANATIEVK		844.465	sp|P97300|NPTN_MOUSE(pre=K,post=A);sp|P97300-1|NPTN_MOUSE(pre=K,post=A);sp|P97300-3|NPTN_MOUSE(pre=K,post=A);	123.43	0	1809.67
MouseBrain-Z-T-1.6438.6438.3	6438	33.72	918.358	3	NASNMEYR		983.413	sp|P97300|NPTN_MOUSE(pre=K,post=I);sp|P97300-1|NPTN_MOUSE(pre=K,post=I);sp|P97300-3|NPTN_MOUSE(pre=K,post=I);	151.36	0	1768.64
MouseBrain-Z-T-1.6439.6439.2	6439	33.72	1377.03	2	NASNMEYR		983.413	sp|P97300|NPTN_MOUSE(pre=K,post=I);sp|P97300-1|NPTN_MOUSE(pre=K,post=I);sp|P97300-3|NPTN_MOUSE(pre=K,post=I);	159.18	0	1768.64
MouseBrain-Z-T-1.6449.6449.3	6449	33.78	942.74	3	DGKPLLNDSR		1113.58	sp|Q640R3|HECAM_MOUSE(pre=K,post=M);	207.74	0	1711.62
MouseBrain-Z-T-1.6451.6451.4	6451	33.78	905.899	4	VNTLEEGKGGPKNDTEER		1971.95	sp|Q62443|NPTX1_MOUSE(pre=R,post=A);	110.99	0.0001	1647.62
MouseBrain-Z-T-1.6457.6457.2	6457	33.78	1193.5	2	ANATIEVK		844.465	sp|P97300|NPTN_MOUSE(pre=K,post=A);sp|P97300-1|NPTN_MOUSE(pre=K,post=A);sp|P97300-3|NPTN_MOUSE(pre=K,post=A);	102.08	0	1540.53
MouseBrain-Z-T-1.6461.6461.2	6461	33.83	1592.65	2	LSVECANK	5,Carbamidomethyl(+57.0215);	919.443	sp|Q62277|SYPH_MOUSE(pre=R,post=T);	206.91	0.0001	2263.84
MouseBrain-Z-T-1.6462.6462.2	6462	33.83	1100.93	2	NASNMEYR		983.413	sp|P97300|NPTN_MOUSE(pre=K,post=I);sp|P97300-1|NPTN_MOUSE(pre=K,post=I);sp|P97300-3|NPTN_MOUSE(pre=K,post=I);	159.28	0	1216.42
MouseBrain-Z-T-1.6468.6468.3	6468	33.83	1000.08	3	LSVECANK	5,Carbamidomethyl(+57.0215);	919.443	sp|Q62277|SYPH_MOUSE(pre=R,post=T);	181.56	0	2077.79
MouseBrain-Z-T-1.6470.6470.3	6470	33.83	967.044	3	LSVECANK	5,Carbamidomethyl(+57.0215);	919.443	sp|Q62277|SYPH_MOUSE(pre=R,post=T);	75.73	0.0001	1978.67
MouseBrain-Z-T-1.6471.6471.3	6471	33.83	1059.11	3	LSVECANK	5,Carbamidomethyl(+57.0215);	919.443	sp|Q62277|SYPH_MOUSE(pre=R,post=T);	119.1	0.0001	2254.86
MouseBrain-Z-T-1.6473.6473.2	6473	33.88	1592.65	2	LSVECANK	5,Carbamidomethyl(+57.0215);	919.443	sp|Q62277|SYPH_MOUSE(pre=R,post=T);	196.93	0.0001	2263.84
MouseBrain-Z-T-1.6474.6474.3	6474	33.88	959.397	3	LSVECANK	5,Carbamidomethyl(+57.0215);	919.443	sp|Q62277|SYPH_MOUSE(pre=R,post=T);	162.25	0.0001	1955.73
MouseBrain-Z-T-1.6478.6478.2	6478	33.88	1438.59	2	LSVECANK	5,Carbamidomethyl(+57.0215);	919.443	sp|Q62277|SYPH_MOUSE(pre=R,post=T);	174.9	0.0049	1955.73
MouseBrain-Z-T-1.6485.6485.3	6485	33.94	1027.09	3	LSVECANK	5,Carbamidomethyl(+57.0215);	919.443	sp|Q62277|SYPH_MOUSE(pre=R,post=T);	189.76	0.0001	2158.81
MouseBrain-Z-T-1.6486.6486.3	6486	33.94	980.72	3	NASNMEYR		983.413	sp|P97300|NPTN_MOUSE(pre=K,post=I);sp|P97300-1|NPTN_MOUSE(pre=K,post=I);sp|P97300-3|NPTN_MOUSE(pre=K,post=I);	211.38	0	1955.73
MouseBrain-Z-T-1.6487.6487.2	6487	33.94	1274.53	2	ANATIEVK		844.465	sp|P97300|NPTN_MOUSE(pre=K,post=A);sp|P97300-1|NPTN_MOUSE(pre=K,post=A);sp|P97300-3|NPTN_MOUSE(pre=K,post=A);	167.06	0	1702.58
MouseBrain-Z-T-1.6490.6490.2	6490	33.94	1458.06	2	NASNMEYR		983.413	sp|P97300|NPTN_MOUSE(pre=K,post=I);sp|P97300-1|NPTN_MOUSE(pre=K,post=I);sp|P97300-3|NPTN_MOUSE(pre=K,post=I);	114.76	0.0098	1930.69
MouseBrain-Z-T-1.6493.6493.2	6493	33.94	1382.55	2	QNTTWQAGR		1060.51	sp|P10605|CATB_MOUSE(pre=K,post=N);	106.59	0	1702.58
MouseBrain-Z-T-1.6494.6494.2	6494	33.94	1235.51	2	ANATIEVK		844.465	sp|P97300|NPTN_MOUSE(pre=K,post=A);sp|P97300-1|NPTN_MOUSE(pre=K,post=A);sp|P97300-3|NPTN_MOUSE(pre=K,post=A);	47.35	0.0052	1624.54
MouseBrain-Z-T-1.6497.6497.3	6497	33.99	1062.1	3	LSVECANK	5,Carbamidomethyl(+57.0215);	919.443	sp|Q62277|SYPH_MOUSE(pre=R,post=T);	145.68	0	2263.84
MouseBrain-Z-T-1.6500.6500.2	6500	33.99	1125.47	2	LLNDSER		845.424	sp|Q9QZF2|GPC1_MOUSE(pre=R,post=T);	86.74	0.0042	1403.51
MouseBrain-Z-T-1.6503.6503.2	6503	33.99	1445.1	2	ITNISSDDSGK		1135.54	sp|P15209|NTRK2_MOUSE(pre=R,post=Q);sp|P15209-2|NTRK2_MOUSE(pre=R,post=Q);sp|P15209-3|NTRK2_MOUSE(pre=R,post=Q);sp|P15209-4|NTRK2_MOUSE(pre=R,post=Q);	202.11	0	1752.64
MouseBrain-Z-T-1.6509.6509.2	6509	34.04	1491.11	2	LSVECANK	5,Carbamidomethyl(+57.0215);	919.443	sp|Q62277|SYPH_MOUSE(pre=R,post=T);	194.8	0.0001	2060.76
MouseBrain-Z-T-1.6510.6510.2	6510	34.04	1470.58	2	NASNMEYR		983.413	sp|P97300|NPTN_MOUSE(pre=K,post=I);sp|P97300-1|NPTN_MOUSE(pre=K,post=I);sp|P97300-3|NPTN_MOUSE(pre=K,post=I);	239.04	0	1955.73
MouseBrain-Z-T-1.6511.6511.3	6511	34.04	1032.77	3	LSVECANK	5,Carbamidomethyl(+57.0215);	919.443	sp|Q62277|SYPH_MOUSE(pre=R,post=T);	185.36	0.0001	2175.83
MouseBrain-Z-T-1.6512.6512.3	6512	34.04	1067.78	3	LSVECANK	5,Carbamidomethyl(+57.0215);	919.443	sp|Q62277|SYPH_MOUSE(pre=R,post=T);	149.68	0.0001	2280.86
MouseBrain-Z-T-1.6514.6514.3	6514	34.04	1044.41	3	QTGDVTCNCTDGR	7,Carbamidomethyl(+57.0215);9,Carbamidomethyl(+57.0215);	1482.58	sp|Q91ZX7|LRP1_MOUSE(pre=K,post=V);	296.82	0	1647.61
MouseBrain-Z-T-1.6516.6516.3	6516	34.04	986.396	3	NASNMEYR		983.413	sp|P97300|NPTN_MOUSE(pre=K,post=I);sp|P97300-1|NPTN_MOUSE(pre=K,post=I);sp|P97300-3|NPTN_MOUSE(pre=K,post=I);	227.19	0	1972.75
MouseBrain-Z-T-1.6520.6520.3	6520	34.1	994.407	3	LSVECANK	5,Carbamidomethyl(+57.0215);	919.443	sp|Q62277|SYPH_MOUSE(pre=R,post=T);	176.62	0.0001	2060.76
MouseBrain-Z-T-1.6529.6529.3	6529	34.1	894.054	3	DGKPLLNDSR		1113.58	sp|Q640R3|HECAM_MOUSE(pre=K,post=M);	74.26	0	1565.56
MouseBrain-Z-T-1.6532.6532.3	6532	34.15	956.415	3	DGKPLLNDSR		1113.58	sp|Q640R3|HECAM_MOUSE(pre=K,post=M);	148.74	0	1752.65
MouseBrain-Z-T-1.6533.6533.2	6533	34.15	1491.11	2	LSVECANK	5,Carbamidomethyl(+57.0215);	919.443	sp|Q62277|SYPH_MOUSE(pre=R,post=T);	181.89	0.0001	2060.76
MouseBrain-Z-T-1.6538.6538.3	6538	34.15	913.027	3	NASNMEYR		983.413	sp|P97300|NPTN_MOUSE(pre=K,post=I);sp|P97300-1|NPTN_MOUSE(pre=K,post=I);sp|P97300-3|NPTN_MOUSE(pre=K,post=I);	152	0	1752.65
MouseBrain-Z-T-1.6544.6544.3	6544	34.2	1000.08	3	LSVECANK	5,Carbamidomethyl(+57.0215);	919.443	sp|Q62277|SYPH_MOUSE(pre=R,post=T);	175	0.0001	2077.78
MouseBrain-Z-T-1.6546.6546.3	6546	34.2	1218.14	3	EICSGNSSQCAPNVHK	3,Carbamidomethyl(+57.0215);10,Carbamidomethyl(+57.0215);	1786.77	sp|Q9R1V6|ADA22_MOUSE(pre=R,post=M);sp|Q9R1V6-1|ADA22_MOUSE(pre=R,post=M);sp|Q9R1V6-10|ADA22_MOUSE(pre=R,post=M);sp|Q9R1V6-11|ADA22_MOUSE(pre=R,post=M);sp|Q9R1V6-12|ADA22_MOUSE(pre=R,post=M);sp|Q9R1V6-13|ADA22_MOUSE(pre=R,post=M);sp|Q9R1V6-14|ADA22_MOUSE(pre=R,post=M);sp|Q9R1V6-15|ADA22_MOUSE(pre=R,post=M);sp|Q9R1V6-16|ADA22_MOUSE(pre=R,post=M);sp|Q9R1V6-17|ADA22_MOUSE(pre=R,post=M);sp|Q9R1V6-18|…	314.48	0	1864.64
MouseBrain-Z-T-1.6552.6552.2	6552	34.2	1193.5	2	ANATIEVK		844.465	sp|P97300|NPTN_MOUSE(pre=K,post=A);sp|P97300-1|NPTN_MOUSE(pre=K,post=A);sp|P97300-3|NPTN_MOUSE(pre=K,post=A);	84.73	0	1540.53
MouseBrain-Z-T-1.6556.6556.3	6556	34.26	1027.09	3	LSVECANK	5,Carbamidomethyl(+57.0215);	919.443	sp|Q62277|SYPH_MOUSE(pre=R,post=T);	196.3	0.0001	2158.81
MouseBrain-Z-T-1.6557.6557.3	6557	34.26	980.72	3	NASNMEYR		983.413	sp|P97300|NPTN_MOUSE(pre=K,post=I);sp|P97300-1|NPTN_MOUSE(pre=K,post=I);sp|P97300-3|NPTN_MOUSE(pre=K,post=I);	233.54	0	1955.73
MouseBrain-Z-T-1.6558.6558.2	6558	34.26	1540.13	2	LSVECANK	5,Carbamidomethyl(+57.0215);	919.443	sp|Q62277|SYPH_MOUSE(pre=R,post=T);	176.44	0.0001	2158.81
MouseBrain-Z-T-1.6560.6560.3	6560	34.26	720.649	3	VFLNGTHR		942.504	sp|Q9JI18|LRP1B_MOUSE(pre=K,post=K);	157.17	0	1216.42
MouseBrain-Z-T-1.6561.6561.2	6561	34.26	1274.53	2	ANATIEVK		844.465	sp|P97300|NPTN_MOUSE(pre=K,post=A);sp|P97300-1|NPTN_MOUSE(pre=K,post=A);sp|P97300-3|NPTN_MOUSE(pre=K,post=A);	145.15	0	1702.58
MouseBrain-Z-T-1.6562.6562.3	6562	34.26	927.044	3	EHYLSSVNK		1075.53	sp|P70207|PLXA2_MOUSE(pre=K,post=T);	269.18	0	1702.58
MouseBrain-Z-T-1.6563.6563.3	6563	34.26	1073.73	3	TFASHNASGGSSAGLR		1518.72	sp|Q32M26|CK087_MOUSE(pre=R,post=S);	193.12	0.0001	1699.46
MouseBrain-Z-T-1.6566.6566.3	6566	34.26	1164.12	3	EICSGNSSQCAPNVHK	3,Carbamidomethyl(+57.0215);10,Carbamidomethyl(+57.0215);	1786.77	sp|Q9R1V6|ADA22_MOUSE(pre=R,post=M);sp|Q9R1V6-1|ADA22_MOUSE(pre=R,post=M);sp|Q9R1V6-10|ADA22_MOUSE(pre=R,post=M);sp|Q9R1V6-11|ADA22_MOUSE(pre=R,post=M);sp|Q9R1V6-12|ADA22_MOUSE(pre=R,post=M);sp|Q9R1V6-13|ADA22_MOUSE(pre=R,post=M);sp|Q9R1V6-14|ADA22_MOUSE(pre=R,post=M);sp|Q9R1V6-15|ADA22_MOUSE(pre=R,post=M);sp|Q9R1V6-16|ADA22_MOUSE(pre=R,post=M);sp|Q9R1V6-17|ADA22_MOUSE(pre=R,post=M);sp|Q9R1V6-18|…	268.86	0	1702.58
MouseBrain-Z-T-1.6570.6570.3	6570	34.31	1013.41	3	LSVECANK	5,Carbamidomethyl(+57.0215);	919.443	sp|Q62277|SYPH_MOUSE(pre=R,post=T);	108.11	0.0001	2117.78
MouseBrain-Z-T-1.6572.6572.3	6572	34.31	1320.23	3	ENSKQNGSANSATNPAGLDK		2001.94	sp|Q9ER58|TICN2_MOUSE(pre=R,post=S);	211.89	0	1955.73
MouseBrain-Z-T-1.6580.6580.2	6580	34.36	1470.58	2	NASNMEYR		983.413	sp|P97300|NPTN_MOUSE(pre=K,post=I);sp|P97300-1|NPTN_MOUSE(pre=K,post=I);sp|P97300-3|NPTN_MOUSE(pre=K,post=I);	194.57	0	1955.73
MouseBrain-Z-T-1.6583.6583.3	6583	34.36	1032.77	3	LSVECANK	5,Carbamidomethyl(+57.0215);	919.443	sp|Q62277|SYPH_MOUSE(pre=R,post=T);	179.67	0.0001	2175.83
MouseBrain-Z-T-1.6586.6586.3	6586	34.36	1067.77	3	LSVECANK	5,Carbamidomethyl(+57.0215);	919.443	sp|Q62277|SYPH_MOUSE(pre=R,post=T);	171.55	0.0001	2280.86
MouseBrain-Z-T-1.6587.6587.2	6587	34.36	1301.53	2	QNTTWQAGR		1060.51	sp|P10605|CATB_MOUSE(pre=K,post=N);	99.76	0	1540.53
MouseBrain-Z-T-1.6588.6588.3	6588	34.36	1007.05	3	AMGTMNR	5,Oxidation(+15.9949);	795.337	sp|Q9DB34|CHM2A_MOUSE(pre=K,post=Q);	38.68	0.0016	2222.8
MouseBrain-Z-T-1.6592.6592.3	6592	34.42	1056.79	3	NTTISVHPSTR		1211.63	sp|P29533|VCAM1_MOUSE(pre=R,post=L);sp|P29533-2|VCAM1_MOUSE(pre=R,post=L);	225.02	0	1955.73
MouseBrain-Z-T-1.6597.6597.3	6597	34.42	1272.16	3	ANATIEVK		844.465	sp|P97300|NPTN_MOUSE(pre=K,post=A);sp|P97300-1|NPTN_MOUSE(pre=K,post=A);sp|P97300-3|NPTN_MOUSE(pre=K,post=A);	25.67	0.0074	2969
MouseBrain-Z-T-1.6598.6598.2	6598	34.42	1260.45	2	CVNESYK	1,Carbamidomethyl(+57.0215);	898.385	sp|O88531|PPT1_MOUSE(pre=R,post=K);	187.42	0.0001	1620.5
MouseBrain-Z-T-1.6599.6599.3	6599	34.42	1128.79	3	TFASHNASGGSSAGLR		1518.72	sp|Q32M26|CK087_MOUSE(pre=R,post=S);	169.61	0.0001	1864.64
MouseBrain-Z-T-1.6604.6604.3	6604	34.47	956.415	3	DGKPLLNDSR		1113.58	sp|Q640R3|HECAM_MOUSE(pre=K,post=M);	130.11	0.0001	1752.65
MouseBrain-Z-T-1.6607.6607.3	6607	34.47	935.746	3	RANQTALCGGGVQTR	8,Carbamidomethyl(+57.0215);	1587.79	sp|Q69ZU6|THS7A_MOUSE(pre=R,post=E);	176	0	1216.43
MouseBrain-Z-T-1.6608.6608.3	6608	34.47	1172.47	3	EICSGNSSQCAPNVHK	3,Carbamidomethyl(+57.0215);10,Carbamidomethyl(+57.0215);	1786.77	sp|Q9R1V6|ADA22_MOUSE(pre=R,post=M);sp|Q9R1V6-1|ADA22_MOUSE(pre=R,post=M);sp|Q9R1V6-10|ADA22_MOUSE(pre=R,post=M);sp|Q9R1V6-11|ADA22_MOUSE(pre=R,post=M);sp|Q9R1V6-12|ADA22_MOUSE(pre=R,post=M);sp|Q9R1V6-13|ADA22_MOUSE(pre=R,post=M);sp|Q9R1V6-14|ADA22_MOUSE(pre=R,post=M);sp|Q9R1V6-15|ADA22_MOUSE(pre=R,post=M);sp|Q9R1V6-16|ADA22_MOUSE(pre=R,post=M);sp|Q9R1V6-17|ADA22_MOUSE(pre=R,post=M);sp|Q9R1V6-18|…	117.85	0	1727.62
MouseBrain-Z-T-1.6609.6609.3	6609	34.47	894.054	3	DGKPLLNDSR		1113.58	sp|Q640R3|HECAM_MOUSE(pre=K,post=M);	82.6	0	1565.56
MouseBrain-Z-T-1.6617.6617.3	6617	34.52	1131.74	3	SQHLNSTDAADK		1285.59	sp|Q8VHI3|OFUT2_MOUSE(pre=R,post=M);	281.97	0	2106.62
MouseBrain-Z-T-1.6627.6627.3	6627	34.57	980.72	3	NASNMEYR		983.413	sp|P97300|NPTN_MOUSE(pre=K,post=I);sp|P97300-1|NPTN_MOUSE(pre=K,post=I);sp|P97300-3|NPTN_MOUSE(pre=K,post=I);	230.88	0	1955.73
MouseBrain-Z-T-1.6635.6635.3	6635	34.57	920.729	3	ANATIEVK		844.465	sp|P97300|NPTN_MOUSE(pre=K,post=A);sp|P97300-1|NPTN_MOUSE(pre=K,post=A);sp|P97300-3|NPTN_MOUSE(pre=K,post=A);	89.66	0.0001	1914.7
MouseBrain-Z-T-1.6639.6639.3	6639	34.63	1062.1	3	LSVECANK	5,Carbamidomethyl(+57.0215);	919.443	sp|Q62277|SYPH_MOUSE(pre=R,post=T);	142.28	0.0003	2263.84
MouseBrain-Z-T-1.6640.6640.3	6640	34.63	1081.11	3	LSVECANK	5,Carbamidomethyl(+57.0215);	919.443	sp|Q62277|SYPH_MOUSE(pre=R,post=T);	157.26	0.006	2320.86
MouseBrain-Z-T-1.6651.6651.3	6651	34.68	1013.41	3	LSVECANK	5,Carbamidomethyl(+57.0215);	919.443	sp|Q62277|SYPH_MOUSE(pre=R,post=T);	173.5	0.0001	2117.78
MouseBrain-Z-T-1.6654.6654.2	6654	34.68	1470.58	2	NASNMEYR		983.413	sp|P97300|NPTN_MOUSE(pre=K,post=I);sp|P97300-1|NPTN_MOUSE(pre=K,post=I);sp|P97300-3|NPTN_MOUSE(pre=K,post=I);	119.84	0.002	1955.73
MouseBrain-Z-T-1.6664.6664.3	6664	34.73	1110.11	3	EICSGNSSQCAPNVHK	3,Carbamidomethyl(+57.0215);10,Carbamidomethyl(+57.0215);	1786.77	sp|Q9R1V6|ADA22_MOUSE(pre=R,post=M);sp|Q9R1V6-1|ADA22_MOUSE(pre=R,post=M);sp|Q9R1V6-10|ADA22_MOUSE(pre=R,post=M);sp|Q9R1V6-11|ADA22_MOUSE(pre=R,post=M);sp|Q9R1V6-12|ADA22_MOUSE(pre=R,post=M);sp|Q9R1V6-13|ADA22_MOUSE(pre=R,post=M);sp|Q9R1V6-14|ADA22_MOUSE(pre=R,post=M);sp|Q9R1V6-15|ADA22_MOUSE(pre=R,post=M);sp|Q9R1V6-16|ADA22_MOUSE(pre=R,post=M);sp|Q9R1V6-17|ADA22_MOUSE(pre=R,post=M);sp|Q9R1V6-18|…	209.34	0.0001	1540.53
MouseBrain-Z-T-1.6675.6675.2	6675	34.79	1272.55	2	ANATIEVK		844.465	sp|P97300|NPTN_MOUSE(pre=K,post=A);sp|P97300-1|NPTN_MOUSE(pre=K,post=A);sp|P97300-3|NPTN_MOUSE(pre=K,post=A);	39.82	0.0001	1698.63
MouseBrain-Z-T-1.6679.6679.2	6679	34.79	1193.5	2	ANATIEVK		844.465	sp|P97300|NPTN_MOUSE(pre=K,post=A);sp|P97300-1|NPTN_MOUSE(pre=K,post=A);sp|P97300-3|NPTN_MOUSE(pre=K,post=A);	79.61	0	1540.53
MouseBrain-Z-T-1.6690.6690.2	6690	34.84	1401.1	2	ANATIEVK		844.465	sp|P97300|NPTN_MOUSE(pre=K,post=A);sp|P97300-1|NPTN_MOUSE(pre=K,post=A);sp|P97300-3|NPTN_MOUSE(pre=K,post=A);	157.9	0	1955.73
MouseBrain-Z-T-1.6698.6698.3	6698	34.89	934.404	3	ANATIEVK		844.465	sp|P97300|NPTN_MOUSE(pre=K,post=A);sp|P97300-1|NPTN_MOUSE(pre=K,post=A);sp|P97300-3|NPTN_MOUSE(pre=K,post=A);	217.29	0	1955.73
MouseBrain-Z-T-1.6704.6704.3	6704	34.89	1240.16	3	EICSGNSSQCAPNVHK	3,Carbamidomethyl(+57.0215);10,Carbamidomethyl(+57.0215);	1786.77	sp|Q9R1V6|ADA22_MOUSE(pre=R,post=M);sp|Q9R1V6-1|ADA22_MOUSE(pre=R,post=M);sp|Q9R1V6-10|ADA22_MOUSE(pre=R,post=M);sp|Q9R1V6-11|ADA22_MOUSE(pre=R,post=M);sp|Q9R1V6-12|ADA22_MOUSE(pre=R,post=M);sp|Q9R1V6-13|ADA22_MOUSE(pre=R,post=M);sp|Q9R1V6-14|ADA22_MOUSE(pre=R,post=M);sp|Q9R1V6-15|ADA22_MOUSE(pre=R,post=M);sp|Q9R1V6-16|ADA22_MOUSE(pre=R,post=M);sp|Q9R1V6-17|ADA22_MOUSE(pre=R,post=M);sp|Q9R1V6-18|…	201.31	0.0001	1930.69
MouseBrain-Z-T-1.6712.6712.3	6712	34.93	972.091	3	VPGNQTSTTLK		1144.61	sp|P11627|L1CAM_MOUSE(pre=K,post=L);	82.65	0.0039	1768.64
MouseBrain-Z-T-1.6719.6719.3	6719	34.98	1056.09	3	EICSGNSSQCAPNVHK	3,Carbamidomethyl(+57.0215);10,Carbamidomethyl(+57.0215);	1786.77	sp|Q9R1V6|ADA22_MOUSE(pre=R,post=M);sp|Q9R1V6-1|ADA22_MOUSE(pre=R,post=M);sp|Q9R1V6-10|ADA22_MOUSE(pre=R,post=M);sp|Q9R1V6-11|ADA22_MOUSE(pre=R,post=M);sp|Q9R1V6-12|ADA22_MOUSE(pre=R,post=M);sp|Q9R1V6-13|ADA22_MOUSE(pre=R,post=M);sp|Q9R1V6-14|ADA22_MOUSE(pre=R,post=M);sp|Q9R1V6-15|ADA22_MOUSE(pre=R,post=M);sp|Q9R1V6-16|ADA22_MOUSE(pre=R,post=M);sp|Q9R1V6-17|ADA22_MOUSE(pre=R,post=M);sp|Q9R1V6-18|…	331.77	0	1378.48
MouseBrain-Z-T-1.6740.6740.3	6740	35.07	1077.73	3	SQHLNSTDAADK		1285.59	sp|Q8VHI3|OFUT2_MOUSE(pre=R,post=M);	220.98	0.0001	1944.57
MouseBrain-Z-T-1.6752.6752.3	6752	35.11	897.379	3	LSVECANK	5,Carbamidomethyl(+57.0215);	919.443	sp|Q62277|SYPH_MOUSE(pre=R,post=T);	169.37	0	1769.67
MouseBrain-Z-T-1.6757.6757.2	6757	35.15	1337.05	2	LSVECANK	5,Carbamidomethyl(+57.0215);	919.443	sp|Q62277|SYPH_MOUSE(pre=R,post=T);	203.84	0.0001	1752.65
MouseBrain-Z-T-1.6758.6758.2	6758	35.15	1401.1	2	ANATIEVK		844.465	sp|P97300|NPTN_MOUSE(pre=K,post=A);sp|P97300-1|NPTN_MOUSE(pre=K,post=A);sp|P97300-3|NPTN_MOUSE(pre=K,post=A);	221.24	0	1955.73
MouseBrain-Z-T-1.6763.6763.3	6763	35.15	918.358	3	NASNMEYR		983.413	sp|P97300|NPTN_MOUSE(pre=K,post=I);sp|P97300-1|NPTN_MOUSE(pre=K,post=I);sp|P97300-3|NPTN_MOUSE(pre=K,post=I);	116.87	0	1768.64
MouseBrain-Z-T-1.6765.6765.3	6765	35.19	934.404	3	ANATIEVK		844.465	sp|P97300|NPTN_MOUSE(pre=K,post=A);sp|P97300-1|NPTN_MOUSE(pre=K,post=A);sp|P97300-3|NPTN_MOUSE(pre=K,post=A);	192.01	0	1955.73
MouseBrain-Z-T-1.6766.6766.2	6766	35.19	1274.53	2	ANATIEVK		844.465	sp|P97300|NPTN_MOUSE(pre=K,post=A);sp|P97300-1|NPTN_MOUSE(pre=K,post=A);sp|P97300-3|NPTN_MOUSE(pre=K,post=A);	151.28	0	1702.58
MouseBrain-Z-T-1.6783.6783.2	6783	35.24	1193.5	2	ANATIEVK		844.465	sp|P97300|NPTN_MOUSE(pre=K,post=A);sp|P97300-1|NPTN_MOUSE(pre=K,post=A);sp|P97300-3|NPTN_MOUSE(pre=K,post=A);	31.1	0.0001	1540.53
MouseBrain-Z-T-1.6790.6790.3	6790	35.29	972.091	3	VPGNQTSTTLK		1144.61	sp|P11627|L1CAM_MOUSE(pre=K,post=L);	232.24	0	1768.64
MouseBrain-Z-T-1.6791.6791.3	6791	35.29	1056.09	3	EICSGNSSQCAPNVHK	3,Carbamidomethyl(+57.0215);10,Carbamidomethyl(+57.0215);	1786.77	sp|Q9R1V6|ADA22_MOUSE(pre=R,post=M);sp|Q9R1V6-1|ADA22_MOUSE(pre=R,post=M);sp|Q9R1V6-10|ADA22_MOUSE(pre=R,post=M);sp|Q9R1V6-11|ADA22_MOUSE(pre=R,post=M);sp|Q9R1V6-12|ADA22_MOUSE(pre=R,post=M);sp|Q9R1V6-13|ADA22_MOUSE(pre=R,post=M);sp|Q9R1V6-14|ADA22_MOUSE(pre=R,post=M);sp|Q9R1V6-15|ADA22_MOUSE(pre=R,post=M);sp|Q9R1V6-16|ADA22_MOUSE(pre=R,post=M);sp|Q9R1V6-17|ADA22_MOUSE(pre=R,post=M);sp|Q9R1V6-18|…	286.83	0	1378.48
MouseBrain-Z-T-1.6793.6793.2	6793	35.29	1317.01	2	VNFTCK	5,Carbamidomethyl(+57.0215);	767.364	sp|P97797|SHPS1_MOUSE(pre=K,post=S);sp|P97797-2|SHPS1_MOUSE(pre=K,post=S);	129.47	0.0001	1864.64
MouseBrain-Z-T-1.6799.6799.3	6799	35.34	891.704	3	LSVECANK	5,Carbamidomethyl(+57.0215);	919.443	sp|Q62277|SYPH_MOUSE(pre=R,post=T);	190.15	0.0001	1752.65
MouseBrain-Z-T-1.6800.6800.3	6800	35.34	1101.76	3	NISSEEK		805.382	sp|P13595|NCAM1_MOUSE(pre=R,post=T);sp|P13595-2|NCAM1_MOUSE(pre=R,post=T);sp|P13595-3|NCAM1_MOUSE(pre=R,post=T);sp|P13595-4|NCAM1_MOUSE(pre=R,post=T);	115.76	0.0007	2496.89
MouseBrain-Z-T-1.6801.6801.3	6801	35.34	1221.16	3	EICSGNSSQCAPNVHK	3,Carbamidomethyl(+57.0215);10,Carbamidomethyl(+57.0215);	1786.77	sp|Q9R1V6|ADA22_MOUSE(pre=R,post=M);sp|Q9R1V6-1|ADA22_MOUSE(pre=R,post=M);sp|Q9R1V6-10|ADA22_MOUSE(pre=R,post=M);sp|Q9R1V6-11|ADA22_MOUSE(pre=R,post=M);sp|Q9R1V6-12|ADA22_MOUSE(pre=R,post=M);sp|Q9R1V6-13|ADA22_MOUSE(pre=R,post=M);sp|Q9R1V6-14|ADA22_MOUSE(pre=R,post=M);sp|Q9R1V6-15|ADA22_MOUSE(pre=R,post=M);sp|Q9R1V6-16|ADA22_MOUSE(pre=R,post=M);sp|Q9R1V6-17|ADA22_MOUSE(pre=R,post=M);sp|Q9R1V6-18|…	256.82	0	1873.67
MouseBrain-Z-T-1.6816.6816.3	6816	35.41	1013.42	3	AMSSNETAAYK		1171.52	sp|Q3TDQ1|STT3B_MOUSE(pre=K,post=I);	81.6	0	1865.71
MouseBrain-Z-T-1.6817.6817.2	6817	35.41	1546.64	2	ITNISSDDSGK		1135.54	sp|P15209|NTRK2_MOUSE(pre=R,post=Q);sp|P15209-2|NTRK2_MOUSE(pre=R,post=Q);sp|P15209-3|NTRK2_MOUSE(pre=R,post=Q);sp|P15209-4|NTRK2_MOUSE(pre=R,post=Q);	138.62	0	1955.73
MouseBrain-Z-T-1.6819.6819.3	6819	35.41	751.008	3	NTTISVHPSTR		1211.63	sp|P29533|VCAM1_MOUSE(pre=R,post=L);sp|P29533-2|VCAM1_MOUSE(pre=R,post=L);	191.98	0	1038.38
MouseBrain-Z-T-1.6821.6821.2	6821	35.43	1337.05	2	LSVECANK	5,Carbamidomethyl(+57.0215);	919.443	sp|Q62277|SYPH_MOUSE(pre=R,post=T);	206.38	0.001	1752.65
MouseBrain-Z-T-1.6822.6822.3	6822	35.43	1031.43	3	ITNISSDDSGK		1135.54	sp|P15209|NTRK2_MOUSE(pre=R,post=Q);sp|P15209-2|NTRK2_MOUSE(pre=R,post=Q);sp|P15209-3|NTRK2_MOUSE(pre=R,post=Q);sp|P15209-4|NTRK2_MOUSE(pre=R,post=Q);	264.69	0	1955.73
MouseBrain-Z-T-1.6823.6823.3	6823	35.43	1002.07	3	EICSGNSSQCAPNVHK	3,Carbamidomethyl(+57.0215);10,Carbamidomethyl(+57.0215);	1786.77	sp|Q9R1V6|ADA22_MOUSE(pre=R,post=M);sp|Q9R1V6-1|ADA22_MOUSE(pre=R,post=M);sp|Q9R1V6-10|ADA22_MOUSE(pre=R,post=M);sp|Q9R1V6-11|ADA22_MOUSE(pre=R,post=M);sp|Q9R1V6-12|ADA22_MOUSE(pre=R,post=M);sp|Q9R1V6-13|ADA22_MOUSE(pre=R,post=M);sp|Q9R1V6-14|ADA22_MOUSE(pre=R,post=M);sp|Q9R1V6-15|ADA22_MOUSE(pre=R,post=M);sp|Q9R1V6-16|ADA22_MOUSE(pre=R,post=M);sp|Q9R1V6-17|ADA22_MOUSE(pre=R,post=M);sp|Q9R1V6-18|…	409.42	0	1216.43
MouseBrain-Z-T-1.6824.6824.3	6824	35.43	899.353	3	LSVECANK	5,Carbamidomethyl(+57.0215);	919.443	sp|Q62277|SYPH_MOUSE(pre=R,post=T);	164.29	0.0001	1775.59
MouseBrain-Z-T-1.6825.6825.2	6825	35.43	1519.08	2	AMSSNETAAYK		1171.52	sp|Q3TDQ1|STT3B_MOUSE(pre=K,post=I);	262.27	0	1864.64
MouseBrain-Z-T-1.6826.6826.2	6826	35.43	1077.46	2	FNSTIK		708.381	sp|P22723|GBRG2_MOUSE(pre=K,post=V);sp|P22723-2|GBRG2_MOUSE(pre=K,post=V);	119.44	0.0049	1444.53
MouseBrain-Z-T-1.6827.6827.3	6827	35.43	819.009	3	EHYLSSVNK		1075.53	sp|P70207|PLXA2_MOUSE(pre=K,post=T);	286.48	0	1378.48
MouseBrain-Z-T-1.6828.6828.3	6828	35.43	1037.75	3	ITNISSDDSGK		1135.54	sp|P15209|NTRK2_MOUSE(pre=R,post=Q);sp|P15209-2|NTRK2_MOUSE(pre=R,post=Q);sp|P15209-3|NTRK2_MOUSE(pre=R,post=Q);sp|P15209-4|NTRK2_MOUSE(pre=R,post=Q);	186.86	0	1974.68
MouseBrain-Z-T-1.6837.6837.3	6837	35.49	918.358	3	NASNMEYR		983.413	sp|P97300|NPTN_MOUSE(pre=K,post=I);sp|P97300-1|NPTN_MOUSE(pre=K,post=I);sp|P97300-3|NPTN_MOUSE(pre=K,post=I);	71.69	0.0001	1768.64
MouseBrain-Z-T-1.6841.6841.3	6841	35.49	953.058	3	MQENITGK		919.443	sp|Q8BVY0|RL1D1_MOUSE(pre=K,post=T);	21.55	0.0018	1936.71
MouseBrain-Z-T-1.6845.6845.3	6845	35.54	1018.73	3	AMSSNETAAYK		1171.52	sp|Q3TDQ1|STT3B_MOUSE(pre=K,post=I);	291.4	0	1881.66
MouseBrain-Z-T-1.6847.6847.2	6847	35.54	1274.53	2	ANATIEVK		844.465	sp|P97300|NPTN_MOUSE(pre=K,post=A);sp|P97300-1|NPTN_MOUSE(pre=K,post=A);sp|P97300-3|NPTN_MOUSE(pre=K,post=A);	152.35	0	1702.58
MouseBrain-Z-T-1.6849.6849.3	6849	35.54	824.011	3	LSVECANK	5,Carbamidomethyl(+57.0215);	919.443	sp|Q62277|SYPH_MOUSE(pre=R,post=T);	54.43	0	1549.57
MouseBrain-Z-T-1.6855.6855.2	6855	35.54	1502.61	2	EICSGNSSQCAPNVHK	3,Carbamidomethyl(+57.0215);10,Carbamidomethyl(+57.0215);	1786.77	sp|Q9R1V6|ADA22_MOUSE(pre=R,post=M);sp|Q9R1V6-1|ADA22_MOUSE(pre=R,post=M);sp|Q9R1V6-10|ADA22_MOUSE(pre=R,post=M);sp|Q9R1V6-11|ADA22_MOUSE(pre=R,post=M);sp|Q9R1V6-12|ADA22_MOUSE(pre=R,post=M);sp|Q9R1V6-13|ADA22_MOUSE(pre=R,post=M);sp|Q9R1V6-14|ADA22_MOUSE(pre=R,post=M);sp|Q9R1V6-15|ADA22_MOUSE(pre=R,post=M);sp|Q9R1V6-16|ADA22_MOUSE(pre=R,post=M);sp|Q9R1V6-17|ADA22_MOUSE(pre=R,post=M);sp|Q9R1V6-18|…	387.91	0	1216.43
MouseBrain-Z-T-1.6859.6859.3	6859	35.6	978.058	3	SVAHNMTMPNK		1228.57	sp|P26048|GBRA2_MOUSE(pre=K,post=L);sp|P62812|GBRA1_MOUSE(pre=K,post=L);	228.71	0	1702.58
MouseBrain-Z-T-1.6869.6869.3	6869	35.65	1089.41	3	EICSGNSSQCAPNVHK	3,Carbamidomethyl(+57.0215);10,Carbamidomethyl(+57.0215);	1786.77	sp|Q9R1V6|ADA22_MOUSE(pre=R,post=M);sp|Q9R1V6-1|ADA22_MOUSE(pre=R,post=M);sp|Q9R1V6-10|ADA22_MOUSE(pre=R,post=M);sp|Q9R1V6-11|ADA22_MOUSE(pre=R,post=M);sp|Q9R1V6-12|ADA22_MOUSE(pre=R,post=M);sp|Q9R1V6-13|ADA22_MOUSE(pre=R,post=M);sp|Q9R1V6-14|ADA22_MOUSE(pre=R,post=M);sp|Q9R1V6-15|ADA22_MOUSE(pre=R,post=M);sp|Q9R1V6-16|ADA22_MOUSE(pre=R,post=M);sp|Q9R1V6-17|ADA22_MOUSE(pre=R,post=M);sp|Q9R1V6-18|…	230.63	0	1478.44
MouseBrain-Z-T-1.6870.6870.3	6870	35.65	1095.09	3	EICSGNSSQCAPNVHK	3,Carbamidomethyl(+57.0215);10,Carbamidomethyl(+57.0215);	1786.77	sp|Q9R1V6|ADA22_MOUSE(pre=R,post=M);sp|Q9R1V6-1|ADA22_MOUSE(pre=R,post=M);sp|Q9R1V6-10|ADA22_MOUSE(pre=R,post=M);sp|Q9R1V6-11|ADA22_MOUSE(pre=R,post=M);sp|Q9R1V6-12|ADA22_MOUSE(pre=R,post=M);sp|Q9R1V6-13|ADA22_MOUSE(pre=R,post=M);sp|Q9R1V6-14|ADA22_MOUSE(pre=R,post=M);sp|Q9R1V6-15|ADA22_MOUSE(pre=R,post=M);sp|Q9R1V6-16|ADA22_MOUSE(pre=R,post=M);sp|Q9R1V6-17|ADA22_MOUSE(pre=R,post=M);sp|Q9R1V6-18|…	346.45	0	1495.47
MouseBrain-Z-T-1.6872.6872.2	6872	35.65	1370.54	2	SCNISVTEK	2,Carbamidomethyl(+57.0215);	1036.49	sp|P21995|EMB_MOUSE(pre=K,post=S);	262.4	0	1702.58
MouseBrain-Z-T-1.6873.6873.2	6873	35.65	1438.06	2	AMSSNETAAYK		1171.52	sp|Q3TDQ1|STT3B_MOUSE(pre=K,post=I);	189.8	0	1702.58
MouseBrain-Z-T-1.6874.6874.3	6874	35.65	1116.75	3	DSCESNQNITCR	3,Carbamidomethyl(+57.0215);11,Carbamidomethyl(+57.0215);	1482.58	sp|Q3V3R4|ITA1_MOUSE(pre=K,post=V);	277.84	0	1864.64
MouseBrain-Z-T-1.6876.6876.3	6876	35.65	959.04	3	AMSSNETAAYK		1171.52	sp|Q3TDQ1|STT3B_MOUSE(pre=K,post=I);	45.49	0.0003	1702.58
MouseBrain-Z-T-1.6878.6878.3	6878	35.65	1102.06	3	EICSGNSSQCAPNVHK	3,Carbamidomethyl(+57.0215);10,Carbamidomethyl(+57.0215);	1786.77	sp|Q9R1V6|ADA22_MOUSE(pre=R,post=M);sp|Q9R1V6-1|ADA22_MOUSE(pre=R,post=M);sp|Q9R1V6-10|ADA22_MOUSE(pre=R,post=M);sp|Q9R1V6-11|ADA22_MOUSE(pre=R,post=M);sp|Q9R1V6-12|ADA22_MOUSE(pre=R,post=M);sp|Q9R1V6-13|ADA22_MOUSE(pre=R,post=M);sp|Q9R1V6-14|ADA22_MOUSE(pre=R,post=M);sp|Q9R1V6-15|ADA22_MOUSE(pre=R,post=M);sp|Q9R1V6-16|ADA22_MOUSE(pre=R,post=M);sp|Q9R1V6-17|ADA22_MOUSE(pre=R,post=M);sp|Q9R1V6-18|…	258.7	0	1516.39
MouseBrain-Z-T-1.6881.6881.2	6881	35.7	1235.51	2	LSVECANK	5,Carbamidomethyl(+57.0215);	919.443	sp|Q62277|SYPH_MOUSE(pre=R,post=T);	193.51	0.0001	1549.57
MouseBrain-Z-T-1.6882.6882.3	6882	35.7	972.09	3	VPGNQTSTTLK		1144.61	sp|P11627|L1CAM_MOUSE(pre=K,post=L);	113.55	0.002	1768.64
MouseBrain-Z-T-1.6885.6885.2	6885	35.7	1145.99	2	LLNDSER		845.424	sp|Q9QZF2|GPC1_MOUSE(pre=R,post=T);	102.5	0.0001	1444.53
MouseBrain-Z-T-1.6887.6887.3	6887	35.7	1122.42	3	DSCESNQNITCR	3,Carbamidomethyl(+57.0215);11,Carbamidomethyl(+57.0215);	1482.58	sp|Q3V3R4|ITA1_MOUSE(pre=K,post=V);	339.58	0	1881.66
MouseBrain-Z-T-1.6893.6893.3	6893	35.76	1002.07	3	EICSGNSSQCAPNVHK	3,Carbamidomethyl(+57.0215);10,Carbamidomethyl(+57.0215);	1786.77	sp|Q9R1V6|ADA22_MOUSE(pre=R,post=M);sp|Q9R1V6-1|ADA22_MOUSE(pre=R,post=M);sp|Q9R1V6-10|ADA22_MOUSE(pre=R,post=M);sp|Q9R1V6-11|ADA22_MOUSE(pre=R,post=M);sp|Q9R1V6-12|ADA22_MOUSE(pre=R,post=M);sp|Q9R1V6-13|ADA22_MOUSE(pre=R,post=M);sp|Q9R1V6-14|ADA22_MOUSE(pre=R,post=M);sp|Q9R1V6-15|ADA22_MOUSE(pre=R,post=M);sp|Q9R1V6-16|ADA22_MOUSE(pre=R,post=M);sp|Q9R1V6-17|ADA22_MOUSE(pre=R,post=M);sp|Q9R1V6-18|…	597.75	0	1216.43
MouseBrain-Z-T-1.6894.6894.2	6894	35.76	1519.08	2	AMSSNETAAYK		1171.52	sp|Q3TDQ1|STT3B_MOUSE(pre=K,post=I);	260.05	0	1864.64
MouseBrain-Z-T-1.6895.6895.3	6895	35.76	1013.06	3	AMSSNETAAYK		1171.52	sp|Q3TDQ1|STT3B_MOUSE(pre=K,post=I);	231.47	0	1864.63
MouseBrain-Z-T-1.6898.6898.3	6898	35.76	900.359	3	VNFTCK	5,Carbamidomethyl(+57.0215);	767.364	sp|P97797|SHPS1_MOUSE(pre=K,post=S);sp|P97797-2|SHPS1_MOUSE(pre=K,post=S);	153.2	0.0001	1930.69
MouseBrain-Z-T-1.6899.6899.3	6899	35.76	1024.11	3	EICSGNSSQCAPNVHK	3,Carbamidomethyl(+57.0215);10,Carbamidomethyl(+57.0215);	1786.77	sp|Q9R1V6|ADA22_MOUSE(pre=R,post=M);sp|Q9R1V6-1|ADA22_MOUSE(pre=R,post=M);sp|Q9R1V6-10|ADA22_MOUSE(pre=R,post=M);sp|Q9R1V6-11|ADA22_MOUSE(pre=R,post=M);sp|Q9R1V6-12|ADA22_MOUSE(pre=R,post=M);sp|Q9R1V6-13|ADA22_MOUSE(pre=R,post=M);sp|Q9R1V6-14|ADA22_MOUSE(pre=R,post=M);sp|Q9R1V6-15|ADA22_MOUSE(pre=R,post=M);sp|Q9R1V6-16|ADA22_MOUSE(pre=R,post=M);sp|Q9R1V6-17|ADA22_MOUSE(pre=R,post=M);sp|Q9R1V6-18|…	128.56	0.0033	1282.53
MouseBrain-Z-T-1.6904.6904.2	6904	35.81	1350.04	2	VNFTCK	5,Carbamidomethyl(+57.0215);	767.364	sp|P97797|SHPS1_MOUSE(pre=K,post=S);sp|P97797-2|SHPS1_MOUSE(pre=K,post=S);	127.71	0.0001	1930.69
MouseBrain-Z-T-1.6906.6906.4	6906	35.81	751.807	4	EICSGNSSQCAPNVHK	3,Carbamidomethyl(+57.0215);10,Carbamidomethyl(+57.0215);	1786.77	sp|Q9R1V6|ADA22_MOUSE(pre=R,post=M);sp|Q9R1V6-1|ADA22_MOUSE(pre=R,post=M);sp|Q9R1V6-10|ADA22_MOUSE(pre=R,post=M);sp|Q9R1V6-11|ADA22_MOUSE(pre=R,post=M);sp|Q9R1V6-12|ADA22_MOUSE(pre=R,post=M);sp|Q9R1V6-13|ADA22_MOUSE(pre=R,post=M);sp|Q9R1V6-14|ADA22_MOUSE(pre=R,post=M);sp|Q9R1V6-15|ADA22_MOUSE(pre=R,post=M);sp|Q9R1V6-16|ADA22_MOUSE(pre=R,post=M);sp|Q9R1V6-17|ADA22_MOUSE(pre=R,post=M);sp|Q9R1V6-18|…	344.13	0	1216.42
MouseBrain-Z-T-1.6907.6907.3	6907	35.81	914.03	3	SCNISVTEK	2,Carbamidomethyl(+57.0215);	1036.49	sp|P21995|EMB_MOUSE(pre=K,post=S);	201.74	0	1702.58
MouseBrain-Z-T-1.6908.6908.2	6908	35.81	1154.95	2	VNFTCK	5,Carbamidomethyl(+57.0215);	767.364	sp|P97797|SHPS1_MOUSE(pre=K,post=S);sp|P97797-2|SHPS1_MOUSE(pre=K,post=S);	124.43	0.0001	1540.53
MouseBrain-Z-T-1.6909.6909.3	6909	35.81	1027.09	3	EICSGNSSQCAPNVHK	3,Carbamidomethyl(+57.0215);10,Carbamidomethyl(+57.0215);	1786.77	sp|Q9R1V6|ADA22_MOUSE(pre=R,post=M);sp|Q9R1V6-1|ADA22_MOUSE(pre=R,post=M);sp|Q9R1V6-10|ADA22_MOUSE(pre=R,post=M);sp|Q9R1V6-11|ADA22_MOUSE(pre=R,post=M);sp|Q9R1V6-12|ADA22_MOUSE(pre=R,post=M);sp|Q9R1V6-13|ADA22_MOUSE(pre=R,post=M);sp|Q9R1V6-14|ADA22_MOUSE(pre=R,post=M);sp|Q9R1V6-15|ADA22_MOUSE(pre=R,post=M);sp|Q9R1V6-16|ADA22_MOUSE(pre=R,post=M);sp|Q9R1V6-17|ADA22_MOUSE(pre=R,post=M);sp|Q9R1V6-18|…	325.8	0	1291.48
MouseBrain-Z-T-1.6916.6916.2	6916	35.86	1405.57	2	DAVNNITAK		944.493	sp|O08532|CA2D1_MOUSE(pre=K,post=G);sp|O08532-2|CA2D1_MOUSE(pre=K,post=G);sp|O08532-3|CA2D1_MOUSE(pre=K,post=G);sp|O08532-4|CA2D1_MOUSE(pre=K,post=G);sp|O08532-5|CA2D1_MOUSE(pre=K,post=G);	181.39	0	1864.64
MouseBrain-Z-T-1.6918.6918.2	6918	35.86	1272.55	2	ANATIEVK		844.465	sp|P97300|NPTN_MOUSE(pre=K,post=A);sp|P97300-1|NPTN_MOUSE(pre=K,post=A);sp|P97300-3|NPTN_MOUSE(pre=K,post=A);	24.87	0.0095	1698.62
MouseBrain-Z-T-1.6920.6920.3	6920	35.86	917.043	3	NICVATSEK	3,Carbamidomethyl(+57.0215);	1020.49	sp|Q14BI2|GRM2_MOUSE(pre=R,post=V);	146.25	0	1727.62
MouseBrain-Z-T-1.6922.6922.2	6922	35.86	1451.57	2	SCNISVTEK	2,Carbamidomethyl(+57.0215);	1036.49	sp|P21995|EMB_MOUSE(pre=K,post=S);	202.29	0	1864.64
MouseBrain-Z-T-1.6925.6925.2	6925	35.86	1248.5	2	VNFTCK	5,Carbamidomethyl(+57.0215);	767.364	sp|P97797|SHPS1_MOUSE(pre=K,post=S);sp|P97797-2|SHPS1_MOUSE(pre=K,post=S);	145.26	0.0001	1727.61
MouseBrain-Z-T-1.6926.6926.2	6926	35.86	1375.06	2	NICVATSEK	3,Carbamidomethyl(+57.0215);	1020.49	sp|Q14BI2|GRM2_MOUSE(pre=R,post=V);	178.17	0	1727.62
MouseBrain-Z-T-1.6928.6928.2	6928	35.91	1502.61	2	EICSGNSSQCAPNVHK	3,Carbamidomethyl(+57.0215);10,Carbamidomethyl(+57.0215);	1786.77	sp|Q9R1V6|ADA22_MOUSE(pre=R,post=M);sp|Q9R1V6-1|ADA22_MOUSE(pre=R,post=M);sp|Q9R1V6-10|ADA22_MOUSE(pre=R,post=M);sp|Q9R1V6-11|ADA22_MOUSE(pre=R,post=M);sp|Q9R1V6-12|ADA22_MOUSE(pre=R,post=M);sp|Q9R1V6-13|ADA22_MOUSE(pre=R,post=M);sp|Q9R1V6-14|ADA22_MOUSE(pre=R,post=M);sp|Q9R1V6-15|ADA22_MOUSE(pre=R,post=M);sp|Q9R1V6-16|ADA22_MOUSE(pre=R,post=M);sp|Q9R1V6-17|ADA22_MOUSE(pre=R,post=M);sp|Q9R1V6-18|…	439.4	0	1216.43
MouseBrain-Z-T-1.6929.6929.3	6929	35.91	978.058	3	SVAHNMTMPNK		1228.57	sp|P26048|GBRA2_MOUSE(pre=K,post=L);sp|P62812|GBRA1_MOUSE(pre=K,post=L);	317.83	0	1702.58
MouseBrain-Z-T-1.6930.6930.3	6930	35.91	937.383	3	DAVNNITAK		944.493	sp|O08532|CA2D1_MOUSE(pre=K,post=G);sp|O08532-2|CA2D1_MOUSE(pre=K,post=G);sp|O08532-3|CA2D1_MOUSE(pre=K,post=G);sp|O08532-4|CA2D1_MOUSE(pre=K,post=G);sp|O08532-5|CA2D1_MOUSE(pre=K,post=G);	158.8	0	1864.63
MouseBrain-Z-T-1.6932.6932.2	6932	35.91	1174.02	2	ANATIEVK		844.465	sp|P97300|NPTN_MOUSE(pre=K,post=A);sp|P97300-1|NPTN_MOUSE(pre=K,post=A);sp|P97300-3|NPTN_MOUSE(pre=K,post=A);	193.83	0	1501.56
MouseBrain-Z-T-1.6937.6937.3	6937	35.91	783.014	3	ANATIEVK		844.465	sp|P97300|NPTN_MOUSE(pre=K,post=A);sp|P97300-1|NPTN_MOUSE(pre=K,post=A);sp|P97300-3|NPTN_MOUSE(pre=K,post=A);	192.46	0	1501.56
MouseBrain-Z-T-1.6940.6940.2	6940	35.97	1324.54	2	DAVNNITAK		944.493	sp|O08532|CA2D1_MOUSE(pre=K,post=G);sp|O08532-2|CA2D1_MOUSE(pre=K,post=G);sp|O08532-3|CA2D1_MOUSE(pre=K,post=G);sp|O08532-4|CA2D1_MOUSE(pre=K,post=G);sp|O08532-5|CA2D1_MOUSE(pre=K,post=G);	199.28	0	1702.58
MouseBrain-Z-T-1.6941.6941.2	6941	35.97	1370.54	2	SCNISVTEK	2,Carbamidomethyl(+57.0215);	1036.49	sp|P21995|EMB_MOUSE(pre=K,post=S);	255.71	0	1702.58
MouseBrain-Z-T-1.6943.6943.3	6943	35.97	1095.09	3	EICSGNSSQCAPNVHK	3,Carbamidomethyl(+57.0215);10,Carbamidomethyl(+57.0215);	1786.77	sp|Q9R1V6|ADA22_MOUSE(pre=R,post=M);sp|Q9R1V6-1|ADA22_MOUSE(pre=R,post=M);sp|Q9R1V6-10|ADA22_MOUSE(pre=R,post=M);sp|Q9R1V6-11|ADA22_MOUSE(pre=R,post=M);sp|Q9R1V6-12|ADA22_MOUSE(pre=R,post=M);sp|Q9R1V6-13|ADA22_MOUSE(pre=R,post=M);sp|Q9R1V6-14|ADA22_MOUSE(pre=R,post=M);sp|Q9R1V6-15|ADA22_MOUSE(pre=R,post=M);sp|Q9R1V6-16|ADA22_MOUSE(pre=R,post=M);sp|Q9R1V6-17|ADA22_MOUSE(pre=R,post=M);sp|Q9R1V6-18|…	278.85	0	1495.47
MouseBrain-Z-T-1.6944.6944.3	6944	35.97	943.059	3	DAVNNITAK		944.493	sp|O08532|CA2D1_MOUSE(pre=K,post=G);sp|O08532-2|CA2D1_MOUSE(pre=K,post=G);sp|O08532-3|CA2D1_MOUSE(pre=K,post=G);sp|O08532-4|CA2D1_MOUSE(pre=K,post=G);sp|O08532-5|CA2D1_MOUSE(pre=K,post=G);	150.62	0	1881.66
MouseBrain-Z-T-1.6946.6946.3	6946	35.97	832.666	3	VNFTCK	5,Carbamidomethyl(+57.0215);	767.364	sp|P97797|SHPS1_MOUSE(pre=K,post=S);sp|P97797-2|SHPS1_MOUSE(pre=K,post=S);	109.32	0.0053	1727.61
MouseBrain-Z-T-1.6949.6949.3	6949	35.97	1037.1	3	ITNISSDDSGK		1135.54	sp|P15209|NTRK2_MOUSE(pre=R,post=Q);sp|P15209-2|NTRK2_MOUSE(pre=R,post=Q);sp|P15209-3|NTRK2_MOUSE(pre=R,post=Q);sp|P15209-4|NTRK2_MOUSE(pre=R,post=Q);	265.19	0	1972.75
MouseBrain-Z-T-1.6952.6952.3	6952	36.02	959.398	3	LSVECANK	5,Carbamidomethyl(+57.0215);	919.443	sp|Q62277|SYPH_MOUSE(pre=R,post=T);	187.16	0.0001	1955.73
MouseBrain-Z-T-1.6957.6957.3	6957	36.02	1008.71	3	DSCESNQNITCR	3,Carbamidomethyl(+57.0215);11,Carbamidomethyl(+57.0215);	1482.58	sp|Q3V3R4|ITA1_MOUSE(pre=K,post=V);	240.54	0	1540.53
MouseBrain-Z-T-1.6964.6964.3	6964	36.07	1002.07	3	EICSGNSSQCAPNVHK	3,Carbamidomethyl(+57.0215);10,Carbamidomethyl(+57.0215);	1786.77	sp|Q9R1V6|ADA22_MOUSE(pre=R,post=M);sp|Q9R1V6-1|ADA22_MOUSE(pre=R,post=M);sp|Q9R1V6-10|ADA22_MOUSE(pre=R,post=M);sp|Q9R1V6-11|ADA22_MOUSE(pre=R,post=M);sp|Q9R1V6-12|ADA22_MOUSE(pre=R,post=M);sp|Q9R1V6-13|ADA22_MOUSE(pre=R,post=M);sp|Q9R1V6-14|ADA22_MOUSE(pre=R,post=M);sp|Q9R1V6-15|ADA22_MOUSE(pre=R,post=M);sp|Q9R1V6-16|ADA22_MOUSE(pre=R,post=M);sp|Q9R1V6-17|ADA22_MOUSE(pre=R,post=M);sp|Q9R1V6-18|…	504.19	0	1216.43
MouseBrain-Z-T-1.6966.6966.2	6966	36.07	1438.59	2	LSVECANK	5,Carbamidomethyl(+57.0215);	919.443	sp|Q62277|SYPH_MOUSE(pre=R,post=T);	198.26	0.0001	1955.73
MouseBrain-Z-T-1.6976.6976.2	6976	36.13	1289.52	2	SCNISVTEK	2,Carbamidomethyl(+57.0215);	1036.49	sp|P21995|EMB_MOUSE(pre=K,post=S);	271.45	0	1540.53
MouseBrain-Z-T-1.6977.6977.3	6977	36.13	889.042	3	DAVNNITAK		944.493	sp|O08532|CA2D1_MOUSE(pre=K,post=G);sp|O08532-2|CA2D1_MOUSE(pre=K,post=G);sp|O08532-3|CA2D1_MOUSE(pre=K,post=G);sp|O08532-4|CA2D1_MOUSE(pre=K,post=G);sp|O08532-5|CA2D1_MOUSE(pre=K,post=G);	138.86	0	1719.61
MouseBrain-Z-T-1.6978.6978.3	6978	36.13	860.012	3	SCNISVTEK	2,Carbamidomethyl(+57.0215);	1036.49	sp|P21995|EMB_MOUSE(pre=K,post=S);	236.62	0	1540.53
MouseBrain-Z-T-1.6979.6979.2	6979	36.13	1214.98	2	NASNMEYR		983.413	sp|P97300|NPTN_MOUSE(pre=K,post=I);sp|P97300-1|NPTN_MOUSE(pre=K,post=I);sp|P97300-3|NPTN_MOUSE(pre=K,post=I);	121.89	0.0044	1444.54
MouseBrain-Z-T-1.6982.6982.4	6982	36.13	817.345	4	KNTNFTHVVADR		1400.72	sp|Q64151|SEM4C_MOUSE(pre=K,post=V);	177.6	0	1864.64
MouseBrain-Z-T-1.6986.6986.2	6986	36.13	1285.54	2	QPESVNVTR		1028.53	sp|Q60805|MERTK_MOUSE(pre=K,post=N);	61	0	1540.53
MouseBrain-Z-T-1.6988.6988.2	6988	36.18	1405.57	2	DAVNNITAK		944.493	sp|O08532|CA2D1_MOUSE(pre=K,post=G);sp|O08532-2|CA2D1_MOUSE(pre=K,post=G);sp|O08532-3|CA2D1_MOUSE(pre=K,post=G);sp|O08532-4|CA2D1_MOUSE(pre=K,post=G);sp|O08532-5|CA2D1_MOUSE(pre=K,post=G);	185.36	0	1864.64
MouseBrain-Z-T-1.6990.6990.2	6990	36.18	1272.55	2	ANATIEVK		844.465	sp|P97300|NPTN_MOUSE(pre=K,post=A);sp|P97300-1|NPTN_MOUSE(pre=K,post=A);sp|P97300-3|NPTN_MOUSE(pre=K,post=A);	31.11	0.0018	1698.62
MouseBrain-Z-T-1.6991.6991.3	6991	36.18	883.366	3	DAVNNITAK		944.493	sp|O08532|CA2D1_MOUSE(pre=K,post=G);sp|O08532-2|CA2D1_MOUSE(pre=K,post=G);sp|O08532-3|CA2D1_MOUSE(pre=K,post=G);sp|O08532-4|CA2D1_MOUSE(pre=K,post=G);sp|O08532-5|CA2D1_MOUSE(pre=K,post=G);	152.26	0	1702.58
MouseBrain-Z-T-1.6993.6993.3	6993	36.18	1217.53	3	ENSKQNGSANSATNPAGLDK		2001.94	sp|Q9ER58|TICN2_MOUSE(pre=R,post=S);	168.72	0	1647.62
MouseBrain-Z-T-1.6994.6994.3	6994	36.18	983.762	3	LSVECANK	5,Carbamidomethyl(+57.0215);	919.443	sp|Q62277|SYPH_MOUSE(pre=R,post=T);	122.95	0.0001	2028.82
MouseBrain-Z-T-1.7000.7000.3	7000	36.23	978.058	3	SVAHNMTMPNK		1228.57	sp|P26048|GBRA2_MOUSE(pre=K,post=L);sp|P62812|GBRA1_MOUSE(pre=K,post=L);	369.41	0	1702.58
MouseBrain-Z-T-1.7001.7001.2	7001	36.23	1248.5	2	VNFTCK	5,Carbamidomethyl(+57.0215);	767.364	sp|P97797|SHPS1_MOUSE(pre=K,post=S);sp|P97797-2|SHPS1_MOUSE(pre=K,post=S);	138.86	0.0001	1727.61
MouseBrain-Z-T-1.7002.7002.3	7002	36.23	937.383	3	DAVNNITAK		944.493	sp|O08532|CA2D1_MOUSE(pre=K,post=G);sp|O08532-2|CA2D1_MOUSE(pre=K,post=G);sp|O08532-3|CA2D1_MOUSE(pre=K,post=G);sp|O08532-4|CA2D1_MOUSE(pre=K,post=G);sp|O08532-5|CA2D1_MOUSE(pre=K,post=G);	95.68	0	1864.64
MouseBrain-Z-T-1.7003.7003.3	7003	36.23	1052.41	3	LSVECANK	5,Carbamidomethyl(+57.0215);	919.443	sp|Q62277|SYPH_MOUSE(pre=R,post=T);	86.62	0.008	2234.77
MouseBrain-Z-T-1.7004.7004.2	7004	36.23	1174.02	2	ANATIEVK		844.465	sp|P97300|NPTN_MOUSE(pre=K,post=A);sp|P97300-1|NPTN_MOUSE(pre=K,post=A);sp|P97300-3|NPTN_MOUSE(pre=K,post=A);	90.2	0.0001	1501.56
MouseBrain-Z-T-1.7007.7007.2	7007	36.23	1466.58	2	SVAHNMTMPNK		1228.57	sp|P26048|GBRA2_MOUSE(pre=K,post=L);sp|P62812|GBRA1_MOUSE(pre=K,post=L);	171.98	0.0001	1702.59
MouseBrain-Z-T-1.7012.7012.2	7012	36.29	1324.55	2	DAVNNITAK		944.493	sp|O08532|CA2D1_MOUSE(pre=K,post=G);sp|O08532-2|CA2D1_MOUSE(pre=K,post=G);sp|O08532-3|CA2D1_MOUSE(pre=K,post=G);sp|O08532-4|CA2D1_MOUSE(pre=K,post=G);sp|O08532-5|CA2D1_MOUSE(pre=K,post=G);	159.64	0	1702.58
MouseBrain-Z-T-1.7013.7013.4	7013	36.29	1381.57	4	DAVNNITAK		944.493	sp|O08532|CA2D1_MOUSE(pre=K,post=G);sp|O08532-2|CA2D1_MOUSE(pre=K,post=G);sp|O08532-3|CA2D1_MOUSE(pre=K,post=G);sp|O08532-4|CA2D1_MOUSE(pre=K,post=G);sp|O08532-5|CA2D1_MOUSE(pre=K,post=G);	72.82	0	4577.75
MouseBrain-Z-T-1.7014.7014.3	7014	36.29	966.725	3	LSVECANK	5,Carbamidomethyl(+57.0215);	919.443	sp|Q62277|SYPH_MOUSE(pre=R,post=T);	198.72	0.0004	1977.71
MouseBrain-Z-T-1.7015.7015.2	7015	36.29	1370.54	2	SCNISVTEK	2,Carbamidomethyl(+57.0215);	1036.49	sp|P21995|EMB_MOUSE(pre=K,post=S);	149.16	0.0001	1702.58
MouseBrain-Z-T-1.7024.7024.3	7024	36.34	959.398	3	LSVECANK	5,Carbamidomethyl(+57.0215);	919.443	sp|Q62277|SYPH_MOUSE(pre=R,post=T);	206.88	0.0001	1955.73
MouseBrain-Z-T-1.7026.7026.3	7026	36.34	951.057	3	SFNATAER		894.419	sp|O35136|NCAM2_MOUSE(pre=K,post=G);sp|O35136-2|NCAM2_MOUSE(pre=K,post=G);	113.93	0.0001	1955.73
MouseBrain-Z-T-1.7027.7027.2	7027	36.34	1243.52	2	DAVNNITAK		944.493	sp|O08532|CA2D1_MOUSE(pre=K,post=G);sp|O08532-2|CA2D1_MOUSE(pre=K,post=G);sp|O08532-3|CA2D1_MOUSE(pre=K,post=G);sp|O08532-4|CA2D1_MOUSE(pre=K,post=G);sp|O08532-5|CA2D1_MOUSE(pre=K,post=G);	172.11	0	1540.53
MouseBrain-Z-T-1.7036.7036.3	7036	36.39	1013.41	3	LSVECANK	5,Carbamidomethyl(+57.0215);	919.443	sp|Q62277|SYPH_MOUSE(pre=R,post=T);	184.11	0.0001	2117.78
MouseBrain-Z-T-1.7037.7037.2	7037	36.39	1438.59	2	LSVECANK	5,Carbamidomethyl(+57.0215);	919.443	sp|Q62277|SYPH_MOUSE(pre=R,post=T);	218.61	0.0003	1955.73
MouseBrain-Z-T-1.7041.7041.3	7041	36.39	1002.07	3	EICSGNSSQCAPNVHK	3,Carbamidomethyl(+57.0215);10,Carbamidomethyl(+57.0215);	1786.77	sp|Q9R1V6|ADA22_MOUSE(pre=R,post=M);sp|Q9R1V6-1|ADA22_MOUSE(pre=R,post=M);sp|Q9R1V6-10|ADA22_MOUSE(pre=R,post=M);sp|Q9R1V6-11|ADA22_MOUSE(pre=R,post=M);sp|Q9R1V6-12|ADA22_MOUSE(pre=R,post=M);sp|Q9R1V6-13|ADA22_MOUSE(pre=R,post=M);sp|Q9R1V6-14|ADA22_MOUSE(pre=R,post=M);sp|Q9R1V6-15|ADA22_MOUSE(pre=R,post=M);sp|Q9R1V6-16|ADA22_MOUSE(pre=R,post=M);sp|Q9R1V6-17|ADA22_MOUSE(pre=R,post=M);sp|Q9R1V6-18|…	260.62	0	1216.43
MouseBrain-Z-T-1.7042.7042.2	7042	36.39	1350.04	2	VNFTCK	5,Carbamidomethyl(+57.0215);	767.364	sp|P97797|SHPS1_MOUSE(pre=K,post=S);sp|P97797-2|SHPS1_MOUSE(pre=K,post=S);	139.09	0.0001	1930.69
MouseBrain-Z-T-1.7046.7046.3	7046	36.39	870.023	3	SVAHNMTMPNK		1228.57	sp|P26048|GBRA2_MOUSE(pre=K,post=L);sp|P62812|GBRA1_MOUSE(pre=K,post=L);	266.05	0	1378.48
MouseBrain-Z-T-1.7054.7054.2	7054	36.44	1206.49	2	YNLTAK		708.381	sp|O89023|TPP1_MOUSE(pre=R,post=D);	116.14	0.0001	1702.58
MouseBrain-Z-T-1.7060.7060.2	7060	36.5	1438.59	2	LSVECANK	5,Carbamidomethyl(+57.0215);	919.443	sp|Q62277|SYPH_MOUSE(pre=R,post=T);	209.85	0.0003	1955.73
MouseBrain-Z-T-1.7061.7061.3	7061	36.5	900.36	3	VNFTCK	5,Carbamidomethyl(+57.0215);	767.364	sp|P97797|SHPS1_MOUSE(pre=K,post=S);sp|P97797-2|SHPS1_MOUSE(pre=K,post=S);	153.17	0.0001	1930.69
MouseBrain-Z-T-1.7065.7065.2	7065	36.5	1287.52	2	YNLTAK		708.381	sp|O89023|TPP1_MOUSE(pre=R,post=D);	113.29	0.0001	1864.64
MouseBrain-Z-T-1.7072.7072.3	7072	36.55	978.058	3	SVAHNMTMPNK		1228.57	sp|P26048|GBRA2_MOUSE(pre=K,post=L);sp|P62812|GBRA1_MOUSE(pre=K,post=L);	342.72	0	1702.58
MouseBrain-Z-T-1.7076.7076.4	7076	36.55	1394.31	4	VNFTCK	5,Carbamidomethyl(+57.0215);	767.364	sp|P97797|SHPS1_MOUSE(pre=K,post=S);sp|P97797-2|SHPS1_MOUSE(pre=K,post=S);	46.93	0.0017	4805.87
MouseBrain-Z-T-1.7078.7078.3	7078	36.55	1217.53	3	ENSKQNGSANSATNPAGLDK		2001.94	sp|Q9ER58|TICN2_MOUSE(pre=R,post=S);	110.64	0	1647.62
MouseBrain-Z-T-1.7084.7084.3	7084	36.6	1032.07	3	SVAHNMTMPNK		1228.57	sp|P26048|GBRA2_MOUSE(pre=K,post=L);sp|P62812|GBRA1_MOUSE(pre=K,post=L);	296	0	1864.63
MouseBrain-Z-T-1.7085.7085.3	7085	36.6	966.723	3	LSVECANK	5,Carbamidomethyl(+57.0215);	919.443	sp|Q62277|SYPH_MOUSE(pre=R,post=T);	186.98	0.0013	1977.7
MouseBrain-Z-T-1.7086.7086.2	7086	36.6	1324.54	2	DAVNNITAK		944.493	sp|O08532|CA2D1_MOUSE(pre=K,post=G);sp|O08532-2|CA2D1_MOUSE(pre=K,post=G);sp|O08532-3|CA2D1_MOUSE(pre=K,post=G);sp|O08532-4|CA2D1_MOUSE(pre=K,post=G);sp|O08532-5|CA2D1_MOUSE(pre=K,post=G);	131.99	0	1702.58
MouseBrain-Z-T-1.7087.7087.3	7087	36.6	924.04	3	SVAHNMTMPNK		1228.57	sp|P26048|GBRA2_MOUSE(pre=K,post=L);sp|P62812|GBRA1_MOUSE(pre=K,post=L);	306.75	0	1540.53
MouseBrain-Z-T-1.7094.7094.3	7094	36.6	764.992	3	EHYLSSVNK		1075.53	sp|P70207|PLXA2_MOUSE(pre=K,post=T);	197.7	0.0018	1216.42
MouseBrain-Z-T-1.7097.7097.2	7097	36.66	1243.52	2	DAVNNITAK		944.493	sp|O08532|CA2D1_MOUSE(pre=K,post=G);sp|O08532-2|CA2D1_MOUSE(pre=K,post=G);sp|O08532-3|CA2D1_MOUSE(pre=K,post=G);sp|O08532-4|CA2D1_MOUSE(pre=K,post=G);sp|O08532-5|CA2D1_MOUSE(pre=K,post=G);	119.32	0.0001	1540.53
MouseBrain-Z-T-1.7107.7107.3	7107	36.71	959.398	3	LSVECANK	5,Carbamidomethyl(+57.0215);	919.443	sp|Q62277|SYPH_MOUSE(pre=R,post=T);	202.91	0.0001	1955.73
MouseBrain-Z-T-1.7108.7108.2	7108	36.71	1519.62	2	LSVECANK	5,Carbamidomethyl(+57.0215);	919.443	sp|Q62277|SYPH_MOUSE(pre=R,post=T);	152.39	0.002	2117.78
MouseBrain-Z-T-1.7112.7112.3	7112	36.71	1013.41	3	LSVECANK	5,Carbamidomethyl(+57.0215);	919.443	sp|Q62277|SYPH_MOUSE(pre=R,post=T);	203.08	0.0001	2117.78
MouseBrain-Z-T-1.7113.7113.2	7113	36.71	1466.59	2	SVAHNMTMPNK		1228.57	sp|P26048|GBRA2_MOUSE(pre=K,post=L);sp|P62812|GBRA1_MOUSE(pre=K,post=L);	95.59	0.0072	1702.59
MouseBrain-Z-T-1.7119.7119.3	7119	36.76	870.023	3	SVAHNMTMPNK		1228.57	sp|P26048|GBRA2_MOUSE(pre=K,post=L);sp|P62812|GBRA1_MOUSE(pre=K,post=L);	304.11	0	1378.48
MouseBrain-Z-T-1.7121.7121.2	7121	36.76	1350.04	2	VNFTCK	5,Carbamidomethyl(+57.0215);	767.364	sp|P97797|SHPS1_MOUSE(pre=K,post=S);sp|P97797-2|SHPS1_MOUSE(pre=K,post=S);	64.47	0.0004	1930.69
MouseBrain-Z-T-1.7122.7122.2	7122	36.76	1125.46	2	YNLTAK		708.381	sp|O89023|TPP1_MOUSE(pre=R,post=D);	112.39	0.0001	1540.53
MouseBrain-Z-T-1.7123.7123.2	7123	36.76	1071.45	2	MDLNRSR	1,Oxidation(+15.9949);	906.434	sp|Q9Z268|RASL1_MOUSE(pre=K,post=R);	12.19	0.0098	1234.46
MouseBrain-Z-T-1.7125.7125.2	7125	36.76	1304.53	2	SVAHNMTMPNK		1228.57	sp|P26048|GBRA2_MOUSE(pre=K,post=L);sp|P62812|GBRA1_MOUSE(pre=K,post=L);	129.15	0.0082	1378.48
MouseBrain-Z-T-1.7130.7130.2	7130	36.81	1438.59	2	LSVECANK	5,Carbamidomethyl(+57.0215);	919.443	sp|Q62277|SYPH_MOUSE(pre=R,post=T);	203.03	0.0001	1955.73
MouseBrain-Z-T-1.7133.7133.2	7133	36.81	1206.49	2	YNLTAK		708.381	sp|O89023|TPP1_MOUSE(pre=R,post=D);	98.99	0.0001	1702.58
MouseBrain-Z-T-1.7135.7135.3	7135	36.81	878.016	3	NASNMEYR		983.413	sp|P97300|NPTN_MOUSE(pre=K,post=I);sp|P97300-1|NPTN_MOUSE(pre=K,post=I);sp|P97300-3|NPTN_MOUSE(pre=K,post=I);	196.41	0	1647.61
MouseBrain-Z-T-1.7137.7137.2	7137	36.81	1167.47	2	VNFTCK	5,Carbamidomethyl(+57.0215);	767.364	sp|P97797|SHPS1_MOUSE(pre=K,post=S);sp|P97797-2|SHPS1_MOUSE(pre=K,post=S);	59.6	0.0096	1565.56
MouseBrain-Z-T-1.7141.7141.3	7141	36.86	978.059	3	SVAHNMTMPNK		1228.57	sp|P26048|GBRA2_MOUSE(pre=K,post=L);sp|P62812|GBRA1_MOUSE(pre=K,post=L);	279.12	0	1702.58
MouseBrain-Z-T-1.7142.7142.3	7142	36.86	953.413	3	ANATIEVK		844.465	sp|P97300|NPTN_MOUSE(pre=K,post=A);sp|P97300-1|NPTN_MOUSE(pre=K,post=A);sp|P97300-3|NPTN_MOUSE(pre=K,post=A);	117.75	0	2012.75
MouseBrain-Z-T-1.7143.7143.2	7143	36.86	1289.52	2	SCNISVTEK	2,Carbamidomethyl(+57.0215);	1036.49	sp|P21995|EMB_MOUSE(pre=K,post=S);	228.76	0	1540.53
MouseBrain-Z-T-1.7145.7145.3	7145	36.86	1002.07	3	EICSGNSSQCAPNVHK	3,Carbamidomethyl(+57.0215);10,Carbamidomethyl(+57.0215);	1786.77	sp|Q9R1V6|ADA22_MOUSE(pre=R,post=M);sp|Q9R1V6-1|ADA22_MOUSE(pre=R,post=M);sp|Q9R1V6-10|ADA22_MOUSE(pre=R,post=M);sp|Q9R1V6-11|ADA22_MOUSE(pre=R,post=M);sp|Q9R1V6-12|ADA22_MOUSE(pre=R,post=M);sp|Q9R1V6-13|ADA22_MOUSE(pre=R,post=M);sp|Q9R1V6-14|ADA22_MOUSE(pre=R,post=M);sp|Q9R1V6-15|ADA22_MOUSE(pre=R,post=M);sp|Q9R1V6-16|ADA22_MOUSE(pre=R,post=M);sp|Q9R1V6-17|ADA22_MOUSE(pre=R,post=M);sp|Q9R1V6-18|…	194.73	0	1216.42
MouseBrain-Z-T-1.7146.7146.2	7146	36.86	1316.52	2	NASNMEYR		983.413	sp|P97300|NPTN_MOUSE(pre=K,post=I);sp|P97300-1|NPTN_MOUSE(pre=K,post=I);sp|P97300-3|NPTN_MOUSE(pre=K,post=I);	184.32	0	1647.62
MouseBrain-Z-T-1.7151.7151.2	7151	36.86	1294.03	2	NICVATSEK	3,Carbamidomethyl(+57.0215);	1020.49	sp|Q14BI2|GRM2_MOUSE(pre=R,post=V);	79.2	0	1565.56
MouseBrain-Z-T-1.7162.7162.3	7162	36.95	924.04	3	SVAHNMTMPNK		1228.57	sp|P26048|GBRA2_MOUSE(pre=K,post=L);sp|P62812|GBRA1_MOUSE(pre=K,post=L);	301.19	0	1540.53
MouseBrain-Z-T-1.7163.7163.2	7163	36.95	1242.96	2	DAVNNITAK		944.493	sp|O08532|CA2D1_MOUSE(pre=K,post=G);sp|O08532-2|CA2D1_MOUSE(pre=K,post=G);sp|O08532-3|CA2D1_MOUSE(pre=K,post=G);sp|O08532-4|CA2D1_MOUSE(pre=K,post=G);sp|O08532-5|CA2D1_MOUSE(pre=K,post=G);	153.26	0	1539.41
MouseBrain-Z-T-1.7166.7166.2	7166	36.95	1094.44	2	VNFTCK	5,Carbamidomethyl(+57.0215);	767.364	sp|P97797|SHPS1_MOUSE(pre=K,post=S);sp|P97797-2|SHPS1_MOUSE(pre=K,post=S);	135.04	0.0018	1419.5
MouseBrain-Z-T-1.7175.7175.3	7175	37.01	959.398	3	LSVECANK	5,Carbamidomethyl(+57.0215);	919.443	sp|Q62277|SYPH_MOUSE(pre=R,post=T);	182.9	0.0003	1955.73
MouseBrain-Z-T-1.7182.7182.2	7182	37.04	1208.49	2	SCNISVTEK	2,Carbamidomethyl(+57.0215);	1036.49	sp|P21995|EMB_MOUSE(pre=K,post=S);	199.08	0	1378.48
MouseBrain-Z-T-1.7184.7184.3	7184	37.05	870.023	3	SVAHNMTMPNK		1228.57	sp|P26048|GBRA2_MOUSE(pre=K,post=L);sp|P62812|GBRA1_MOUSE(pre=K,post=L);	321.8	0	1378.48
MouseBrain-Z-T-1.7185.7185.2	7185	37.05	1125.46	2	YNLTAK		708.381	sp|O89023|TPP1_MOUSE(pre=R,post=D);	112.91	0.0001	1540.53
MouseBrain-Z-T-1.7188.7188.3	7188	37.06	1013.41	3	LSVECANK	5,Carbamidomethyl(+57.0215);	919.443	sp|Q62277|SYPH_MOUSE(pre=R,post=T);	135.35	0.0001	2117.78
MouseBrain-Z-T-1.7191.7191.2	7191	37.06	1304.53	2	SVAHNMTMPNK		1228.57	sp|P26048|GBRA2_MOUSE(pre=K,post=L);sp|P62812|GBRA1_MOUSE(pre=K,post=L);	200.62	0	1378.48
MouseBrain-Z-T-1.7194.7194.2	7194	37.09	1438.59	2	LSVECANK	5,Carbamidomethyl(+57.0215);	919.443	sp|Q62277|SYPH_MOUSE(pre=R,post=T);	154.97	0.0095	1955.73
MouseBrain-Z-T-1.7198.7198.3	7198	37.11	878.016	3	NASNMEYR		983.413	sp|P97300|NPTN_MOUSE(pre=K,post=I);sp|P97300-1|NPTN_MOUSE(pre=K,post=I);sp|P97300-3|NPTN_MOUSE(pre=K,post=I);	210.32	0	1647.61
MouseBrain-Z-T-1.7210.7210.2	7210	37.16	1316.52	2	NASNMEYR		983.413	sp|P97300|NPTN_MOUSE(pre=K,post=I);sp|P97300-1|NPTN_MOUSE(pre=K,post=I);sp|P97300-3|NPTN_MOUSE(pre=K,post=I);	197.49	0	1647.62
MouseBrain-Z-T-1.7212.7212.3	7212	37.16	1002.07	3	EICSGNSSQCAPNVHK	3,Carbamidomethyl(+57.0215);10,Carbamidomethyl(+57.0215);	1786.77	sp|Q9R1V6|ADA22_MOUSE(pre=R,post=M);sp|Q9R1V6-1|ADA22_MOUSE(pre=R,post=M);sp|Q9R1V6-10|ADA22_MOUSE(pre=R,post=M);sp|Q9R1V6-11|ADA22_MOUSE(pre=R,post=M);sp|Q9R1V6-12|ADA22_MOUSE(pre=R,post=M);sp|Q9R1V6-13|ADA22_MOUSE(pre=R,post=M);sp|Q9R1V6-14|ADA22_MOUSE(pre=R,post=M);sp|Q9R1V6-15|ADA22_MOUSE(pre=R,post=M);sp|Q9R1V6-16|ADA22_MOUSE(pre=R,post=M);sp|Q9R1V6-17|ADA22_MOUSE(pre=R,post=M);sp|Q9R1V6-18|…	220.56	0	1216.42
MouseBrain-Z-T-1.7223.7223.2	7223	37.21	1324.55	2	DAVNNITAK		944.493	sp|O08532|CA2D1_MOUSE(pre=K,post=G);sp|O08532-2|CA2D1_MOUSE(pre=K,post=G);sp|O08532-3|CA2D1_MOUSE(pre=K,post=G);sp|O08532-4|CA2D1_MOUSE(pre=K,post=G);sp|O08532-5|CA2D1_MOUSE(pre=K,post=G);	122.41	0.0001	1702.58
MouseBrain-Z-T-1.7229.7229.3	7229	37.24	924.04	3	SVAHNMTMPNK		1228.57	sp|P26048|GBRA2_MOUSE(pre=K,post=L);sp|P62812|GBRA1_MOUSE(pre=K,post=L);	263.84	0	1540.53
MouseBrain-Z-T-1.7230.7230.2	7230	37.24	1243.52	2	DAVNNITAK		944.493	sp|O08532|CA2D1_MOUSE(pre=K,post=G);sp|O08532-2|CA2D1_MOUSE(pre=K,post=G);sp|O08532-3|CA2D1_MOUSE(pre=K,post=G);sp|O08532-4|CA2D1_MOUSE(pre=K,post=G);sp|O08532-5|CA2D1_MOUSE(pre=K,post=G);	145.26	0	1540.53
MouseBrain-Z-T-1.7247.7247.2	7247	37.3	979.917	2	LSVECANK	5,Carbamidomethyl(+57.0215);	919.443	sp|Q62277|SYPH_MOUSE(pre=R,post=T);	123.84	0.0001	1038.38
MouseBrain-Z-T-1.7249.7249.2	7249	37.32	1208.49	2	SCNISVTEK	2,Carbamidomethyl(+57.0215);	1036.49	sp|P21995|EMB_MOUSE(pre=K,post=S);	254.01	0	1378.48
MouseBrain-Z-T-1.7255.7255.3	7255	37.35	870.023	3	SVAHNMTMPNK		1228.57	sp|P26048|GBRA2_MOUSE(pre=K,post=L);sp|P62812|GBRA1_MOUSE(pre=K,post=L);	303.78	0	1378.48
MouseBrain-Z-T-1.7257.7257.3	7257	37.35	846.342	3	VNFTCK	5,Carbamidomethyl(+57.0215);	767.364	sp|P97797|SHPS1_MOUSE(pre=K,post=S);sp|P97797-2|SHPS1_MOUSE(pre=K,post=S);	93.66	0.0082	1768.64
MouseBrain-Z-T-1.7258.7258.3	7258	37.35	797.656	3	VNFTCK	5,Carbamidomethyl(+57.0215);	767.364	sp|P97797|SHPS1_MOUSE(pre=K,post=S);sp|P97797-2|SHPS1_MOUSE(pre=K,post=S);	142.32	0.0001	1622.58
MouseBrain-Z-T-1.7259.7259.2	7259	37.35	1269.01	2	VNFTCK	5,Carbamidomethyl(+57.0215);	767.364	sp|P97797|SHPS1_MOUSE(pre=K,post=S);sp|P97797-2|SHPS1_MOUSE(pre=K,post=S);	113.68	0.0001	1768.64
MouseBrain-Z-T-1.7265.7265.2	7265	37.39	1304.53	2	SVAHNMTMPNK		1228.57	sp|P26048|GBRA2_MOUSE(pre=K,post=L);sp|P62812|GBRA1_MOUSE(pre=K,post=L);	224.68	0	1378.48
MouseBrain-Z-T-1.7266.7266.2	7266	37.39	1195.98	2	VNFTCK	5,Carbamidomethyl(+57.0215);	767.364	sp|P97797|SHPS1_MOUSE(pre=K,post=S);sp|P97797-2|SHPS1_MOUSE(pre=K,post=S);	142.2	0.0001	1622.58
MouseBrain-Z-T-1.7275.7275.3	7275	37.43	932.034	3	NASNMEYR		983.413	sp|P97300|NPTN_MOUSE(pre=K,post=I);sp|P97300-1|NPTN_MOUSE(pre=K,post=I);sp|P97300-3|NPTN_MOUSE(pre=K,post=I);	136.83	0.0001	1809.67
MouseBrain-Z-T-1.7276.7276.3	7276	37.43	878.016	3	NASNMEYR		983.413	sp|P97300|NPTN_MOUSE(pre=K,post=I);sp|P97300-1|NPTN_MOUSE(pre=K,post=I);sp|P97300-3|NPTN_MOUSE(pre=K,post=I);	126.97	0.0001	1647.61
MouseBrain-Z-T-1.7282.7282.3	7282	37.47	1159.46	3	TNGTGPVR		800.414	sp|P11627|L1CAM_MOUSE(pre=K,post=V);	82.05	0.0039	2674.94
MouseBrain-Z-T-1.7295.7295.2	7295	37.52	992.901	2	VNFTCK	5,Carbamidomethyl(+57.0215);	767.364	sp|P97797|SHPS1_MOUSE(pre=K,post=S);sp|P97797-2|SHPS1_MOUSE(pre=K,post=S);	142.77	0.0001	1216.42
MouseBrain-Z-T-1.7306.7306.3	7306	37.57	924.04	3	SVAHNMTMPNK		1228.57	sp|P26048|GBRA2_MOUSE(pre=K,post=L);sp|P62812|GBRA1_MOUSE(pre=K,post=L);	249.07	0	1540.53
MouseBrain-Z-T-1.7312.7312.2	7312	37.57	1162.49	2	DAVNNITAK		944.493	sp|O08532|CA2D1_MOUSE(pre=K,post=G);sp|O08532-2|CA2D1_MOUSE(pre=K,post=G);sp|O08532-3|CA2D1_MOUSE(pre=K,post=G);sp|O08532-4|CA2D1_MOUSE(pre=K,post=G);sp|O08532-5|CA2D1_MOUSE(pre=K,post=G);	81.51	0.0045	1378.48
MouseBrain-Z-T-1.7316.7316.2	7316	37.62	979.917	2	LSVECANK	5,Carbamidomethyl(+57.0215);	919.443	sp|Q62277|SYPH_MOUSE(pre=R,post=T);	155.26	0	1038.38
MouseBrain-Z-T-1.7320.7320.2	7320	37.62	1291.04	2	ITNISSDDSGK		1135.54	sp|P15209|NTRK2_MOUSE(pre=R,post=Q);sp|P15209-2|NTRK2_MOUSE(pre=R,post=Q);sp|P15209-3|NTRK2_MOUSE(pre=R,post=Q);sp|P15209-4|NTRK2_MOUSE(pre=R,post=Q);	164.53	0	1444.54
MouseBrain-Z-T-1.7328.7328.3	7328	37.67	870.023	3	SVAHNMTMPNK		1228.57	sp|P26048|GBRA2_MOUSE(pre=K,post=L);sp|P62812|GBRA1_MOUSE(pre=K,post=L);	307.58	0	1378.48
MouseBrain-Z-T-1.7331.7331.2	7331	37.67	1269.01	2	VNFTCK	5,Carbamidomethyl(+57.0215);	767.364	sp|P97797|SHPS1_MOUSE(pre=K,post=S);sp|P97797-2|SHPS1_MOUSE(pre=K,post=S);	57.73	0.0001	1768.64
MouseBrain-Z-T-1.7338.7338.2	7338	37.72	1304.53	2	SVAHNMTMPNK		1228.57	sp|P26048|GBRA2_MOUSE(pre=K,post=L);sp|P62812|GBRA1_MOUSE(pre=K,post=L);	261.97	0	1378.48
MouseBrain-Z-T-1.7339.7339.2	7339	37.72	1195.98	2	VNFTCK	5,Carbamidomethyl(+57.0215);	767.364	sp|P97797|SHPS1_MOUSE(pre=K,post=S);sp|P97797-2|SHPS1_MOUSE(pre=K,post=S);	145.22	0.0001	1622.58
MouseBrain-Z-T-1.7340.7340.2	7340	37.72	1147.97	2	VNFTCK	5,Carbamidomethyl(+57.0215);	767.364	sp|P97797|SHPS1_MOUSE(pre=K,post=S);sp|P97797-2|SHPS1_MOUSE(pre=K,post=S);	86.07	0.0001	1526.55
MouseBrain-Z-T-1.7341.7341.3	7341	37.72	797.656	3	VNFTCK	5,Carbamidomethyl(+57.0215);	767.364	sp|P97797|SHPS1_MOUSE(pre=K,post=S);sp|P97797-2|SHPS1_MOUSE(pre=K,post=S);	87.01	0.0007	1622.58
MouseBrain-Z-T-1.7343.7343.2	7343	37.72	1123.91	2	VNFTCK	5,Carbamidomethyl(+57.0215);	767.364	sp|P97797|SHPS1_MOUSE(pre=K,post=S);sp|P97797-2|SHPS1_MOUSE(pre=K,post=S);	123.3	0.0001	1478.44
MouseBrain-Z-T-1.7344.7344.3	7344	37.72	972.091	3	QAKTLNSAANK		1144.62	sp|Q9D394|RUFY3_MOUSE(pre=K,post=L);sp|Q9D394-3|RUFY3_MOUSE(pre=K,post=L);sp|Q9D394-4|RUFY3_MOUSE(pre=K,post=L);	30.36	0.0018	1768.63
MouseBrain-Z-T-1.7346.7346.2	7346	37.72	1132.42	2	VNFTCK	5,Carbamidomethyl(+57.0215);	767.364	sp|P97797|SHPS1_MOUSE(pre=K,post=S);sp|P97797-2|SHPS1_MOUSE(pre=K,post=S);	124.99	0.0001	1495.46
MouseBrain-Z-T-1.7347.7347.2	7347	37.72	1274.53	2	ANATIEVK		844.465	sp|P97300|NPTN_MOUSE(pre=K,post=A);sp|P97300-1|NPTN_MOUSE(pre=K,post=A);sp|P97300-3|NPTN_MOUSE(pre=K,post=A);	115.49	0	1702.58
MouseBrain-Z-T-1.7351.7351.2	7351	37.77	1119.47	2	NICVATSEK	3,Carbamidomethyl(+57.0215);	1020.49	sp|Q14BI2|GRM2_MOUSE(pre=R,post=V);	194.88	0	1216.43
MouseBrain-Z-T-1.7352.7352.3	7352	37.77	1339.57	3	VNFTCK	5,Carbamidomethyl(+57.0215);	767.364	sp|P97797|SHPS1_MOUSE(pre=K,post=S);sp|P97797-2|SHPS1_MOUSE(pre=K,post=S);	102.3	0.0001	3248.33
MouseBrain-Z-T-1.7353.7353.3	7353	37.77	1323.53	3	VNFTCK	5,Carbamidomethyl(+57.0215);	767.364	sp|P97797|SHPS1_MOUSE(pre=K,post=S);sp|P97797-2|SHPS1_MOUSE(pre=K,post=S);	145.06	0.0001	3200.2
MouseBrain-Z-T-1.7368.7368.3	7368	37.82	1002.07	3	VNFTCK	5,Carbamidomethyl(+57.0215);	767.364	sp|P97797|SHPS1_MOUSE(pre=K,post=S);sp|P97797-2|SHPS1_MOUSE(pre=K,post=S);	84.85	0.0001	2235.83
MouseBrain-Z-T-1.7369.7369.2	7369	37.82	1277.01	2	VNFTCK	5,Carbamidomethyl(+57.0215);	767.364	sp|P97797|SHPS1_MOUSE(pre=K,post=S);sp|P97797-2|SHPS1_MOUSE(pre=K,post=S);	107.68	0.0001	1784.63
MouseBrain-Z-T-1.7374.7374.2	7374	37.88	992.901	2	VNFTCK	5,Carbamidomethyl(+57.0215);	767.364	sp|P97797|SHPS1_MOUSE(pre=K,post=S);sp|P97797-2|SHPS1_MOUSE(pre=K,post=S);	157.32	0.0001	1216.42
MouseBrain-Z-T-1.7378.7378.3	7378	37.88	1410.87	3	VNFTCK	5,Carbamidomethyl(+57.0215);	767.364	sp|P97797|SHPS1_MOUSE(pre=K,post=S);sp|P97797-2|SHPS1_MOUSE(pre=K,post=S);	82.84	0.0036	3462.22
MouseBrain-Z-T-1.7379.7379.2	7379	37.88	1141.42	2	VNFTCK	5,Carbamidomethyl(+57.0215);	767.364	sp|P97797|SHPS1_MOUSE(pre=K,post=S);sp|P97797-2|SHPS1_MOUSE(pre=K,post=S);	114.78	0.0001	1513.46
MouseBrain-Z-T-1.7382.7382.2	7382	37.91	979.917	2	LSVECANK	5,Carbamidomethyl(+57.0215);	919.443	sp|Q62277|SYPH_MOUSE(pre=R,post=T);	145	0	1038.38
MouseBrain-Z-T-1.7383.7383.2	7383	37.91	1044.44	2	YNLTAK		708.381	sp|O89023|TPP1_MOUSE(pre=R,post=D);	106.9	0.0001	1378.48
MouseBrain-Z-T-1.7406.7406.3	7406	38.02	870.023	3	SVAHNMTMPNK		1228.57	sp|P26048|GBRA2_MOUSE(pre=K,post=L);sp|P62812|GBRA1_MOUSE(pre=K,post=L);	300.89	0	1378.48
MouseBrain-Z-T-1.7418.7418.2	7418	38.07	1123.91	2	VNFTCK	5,Carbamidomethyl(+57.0215);	767.364	sp|P97797|SHPS1_MOUSE(pre=K,post=S);sp|P97797-2|SHPS1_MOUSE(pre=K,post=S);	73.18	0.0001	1478.44
MouseBrain-Z-T-1.7419.7419.2	7419	38.07	1132.42	2	VNFTCK	5,Carbamidomethyl(+57.0215);	767.364	sp|P97797|SHPS1_MOUSE(pre=K,post=S);sp|P97797-2|SHPS1_MOUSE(pre=K,post=S);	119.2	0.0001	1495.47
MouseBrain-Z-T-1.7420.7420.3	7420	38.07	1204.8	3	CNVSSEGSEHSLEGQK	1,Carbamidomethyl(+57.0215);	1746.75	sp|B9EKR1|PTPRZ_MOUSE(pre=K,post=F);	233.89	0	1864.64
MouseBrain-Z-T-1.7421.7421.3	7421	38.07	1326.85	3	ANASEGTFPNCTGHCTHPR	11,Carbamidomethyl(+57.0215);15,Carbamidomethyl(+57.0215);	2112.89	sp|O54991|CNTP1_MOUSE(pre=R,post=F);	295.49	0	1864.64
MouseBrain-Z-T-1.7440.7440.2	7440	38.17	1306.04	2	INVSVSK		745.433	sp|Q8BXR5|NALCN_MOUSE(pre=R,post=N);	184.36	0.0001	1864.63
MouseBrain-Z-T-1.7449.7449.2	7449	38.21	992.901	2	VNFTCK	5,Carbamidomethyl(+57.0215);	767.364	sp|P97797|SHPS1_MOUSE(pre=K,post=S);sp|P97797-2|SHPS1_MOUSE(pre=K,post=S);	142.84	0.0001	1216.42
MouseBrain-Z-T-1.7453.7453.3	7453	38.21	996.757	3	DGKPLLNDSR		1113.58	sp|Q640R3|HECAM_MOUSE(pre=K,post=M);	113.78	0.0007	1873.67
MouseBrain-Z-T-1.7459.7459.2	7459	38.21	1523.1	2	YEQLQNETR		1179.55	sp|P24638|PPAL_MOUSE(pre=R,post=Q);	107.76	0	1864.64
MouseBrain-Z-T-1.7464.7464.2	7464	38.26	1225.01	2	INVSVSK		745.433	sp|Q8BXR5|NALCN_MOUSE(pre=R,post=N);	177	0.0001	1702.58
MouseBrain-Z-T-1.7468.7468.3	7468	38.26	996.757	3	DGKPLLNDSR		1113.58	sp|Q640R3|HECAM_MOUSE(pre=K,post=M);	69.96	0.0028	1873.67
MouseBrain-Z-T-1.7476.7476.2	7476	38.32	1442.07	2	YEQLQNETR		1179.55	sp|P24638|PPAL_MOUSE(pre=R,post=Q);	87.4	0	1702.58
MouseBrain-Z-T-1.7487.7487.2	7487	38.37	1127.46	2	SCNISVTEK	2,Carbamidomethyl(+57.0215);	1036.49	sp|P21995|EMB_MOUSE(pre=K,post=S);	209.85	0	1216.42
MouseBrain-Z-T-1.7488.7488.3	7488	38.37	961.718	3	YEQLQNETR		1179.55	sp|P24638|PPAL_MOUSE(pre=R,post=Q);	86	0	1702.58
MouseBrain-Z-T-1.7493.7493.2	7493	38.37	1291.01	2	TLCPNTTK	3,Carbamidomethyl(+57.0215);	933.459	sp|Q9QYS2|GRM3_MOUSE(pre=R,post=L);	157.55	0.0003	1646.55
MouseBrain-Z-T-1.7496.7496.3	7496	38.42	1021.41	3	YEQLQNETR		1179.55	sp|P24638|PPAL_MOUSE(pre=R,post=Q);	131.79	0	1881.66
MouseBrain-Z-T-1.7501.7501.3	7501	38.42	1214.81	3	EICSGNSSQCAPNVHK	3,Carbamidomethyl(+57.0215);10,Carbamidomethyl(+57.0215);	1786.77	sp|Q9R1V6|ADA22_MOUSE(pre=R,post=M);sp|Q9R1V6-1|ADA22_MOUSE(pre=R,post=M);sp|Q9R1V6-10|ADA22_MOUSE(pre=R,post=M);sp|Q9R1V6-11|ADA22_MOUSE(pre=R,post=M);sp|Q9R1V6-12|ADA22_MOUSE(pre=R,post=M);sp|Q9R1V6-13|ADA22_MOUSE(pre=R,post=M);sp|Q9R1V6-14|ADA22_MOUSE(pre=R,post=M);sp|Q9R1V6-15|ADA22_MOUSE(pre=R,post=M);sp|Q9R1V6-16|ADA22_MOUSE(pre=R,post=M);sp|Q9R1V6-17|ADA22_MOUSE(pre=R,post=M);sp|Q9R1V6-18|…	134.97	0.0004	1854.64
MouseBrain-Z-T-1.7502.7502.2	7502	38.42	1274.53	2	ANATIEVK		844.465	sp|P97300|NPTN_MOUSE(pre=K,post=A);sp|P97300-1|NPTN_MOUSE(pre=K,post=A);sp|P97300-3|NPTN_MOUSE(pre=K,post=A);	114.32	0	1702.59
MouseBrain-Z-T-1.7508.7508.3	7508	38.47	1015.74	3	YEQLQNETR		1179.55	sp|P24638|PPAL_MOUSE(pre=R,post=Q);	106.62	0	1864.64
MouseBrain-Z-T-1.7518.7518.3	7518	38.47	1075.43	3	YEQLQNETR		1179.55	sp|P24638|PPAL_MOUSE(pre=R,post=Q);	71.66	0	2043.71
MouseBrain-Z-T-1.7523.7523.2	7523	38.53	992.901	2	VNFTCK	5,Carbamidomethyl(+57.0215);	767.364	sp|P97797|SHPS1_MOUSE(pre=K,post=S);sp|P97797-2|SHPS1_MOUSE(pre=K,post=S);	129.24	0.0001	1216.42
MouseBrain-Z-T-1.7532.7532.3	7532	38.58	874.37	3	KNWTITR		917.508	sp|P39038|CADH4_MOUSE(pre=R,post=L);	147.01	0	1702.58
MouseBrain-Z-T-1.7533.7533.2	7533	38.58	1523.1	2	YEQLQNETR		1179.55	sp|P24638|PPAL_MOUSE(pre=R,post=Q);	64.68	0.003	1864.64
MouseBrain-Z-T-1.7536.7536.3	7536	38.58	928.389	3	KNWTITR		917.508	sp|P39038|CADH4_MOUSE(pre=R,post=L);	113.83	0	1864.64
MouseBrain-Z-T-1.7537.7537.2	7537	38.58	1308.53	2	IVNYSR		750.402	sp|Q64430|ATP7A_MOUSE(pre=R,post=A);	54.46	0.0026	1864.64
MouseBrain-Z-T-1.7542.7542.3	7542	38.58	931.749	3	VPGNQTSTTLK		1144.61	sp|P11627|L1CAM_MOUSE(pre=K,post=L);	148.81	0.0001	1647.62
MouseBrain-Z-T-1.7556.7556.2	7556	38.69	1311.05	2	KNWTITR		917.508	sp|P39038|CADH4_MOUSE(pre=R,post=L);	101.24	0	1702.58
MouseBrain-Z-T-1.7562.7562.3	7562	38.69	982.742	3	ITNISSDDSGK		1135.54	sp|P15209|NTRK2_MOUSE(pre=R,post=Q);sp|P15209-2|NTRK2_MOUSE(pre=R,post=Q);sp|P15209-3|NTRK2_MOUSE(pre=R,post=Q);sp|P15209-4|NTRK2_MOUSE(pre=R,post=Q);	92.56	0.0001	1809.67
MouseBrain-Z-T-1.7565.7565.2	7565	38.69	1114.95	2	VNFTCK	5,Carbamidomethyl(+57.0215);	767.364	sp|P97797|SHPS1_MOUSE(pre=K,post=S);sp|P97797-2|SHPS1_MOUSE(pre=K,post=S);	117.42	0.0001	1460.53
MouseBrain-Z-T-1.7568.7568.3	7568	38.74	1111.12	3	TNGTGPVR		800.414	sp|P11627|L1CAM_MOUSE(pre=K,post=V);	93.38	0	2529.91
MouseBrain-Z-T-1.7569.7569.2	7569	38.74	1081.47	2	DAVNNITAK		944.493	sp|O08532|CA2D1_MOUSE(pre=K,post=G);sp|O08532-2|CA2D1_MOUSE(pre=K,post=G);sp|O08532-3|CA2D1_MOUSE(pre=K,post=G);sp|O08532-4|CA2D1_MOUSE(pre=K,post=G);sp|O08532-5|CA2D1_MOUSE(pre=K,post=G);	142.05	0	1216.43
MouseBrain-Z-T-1.7571.7571.3	7571	38.74	1002.4	3	EICSGNSSQCAPNVHK	3,Carbamidomethyl(+57.0215);10,Carbamidomethyl(+57.0215);	1786.77	sp|Q9R1V6|ADA22_MOUSE(pre=R,post=M);sp|Q9R1V6-1|ADA22_MOUSE(pre=R,post=M);sp|Q9R1V6-10|ADA22_MOUSE(pre=R,post=M);sp|Q9R1V6-11|ADA22_MOUSE(pre=R,post=M);sp|Q9R1V6-12|ADA22_MOUSE(pre=R,post=M);sp|Q9R1V6-13|ADA22_MOUSE(pre=R,post=M);sp|Q9R1V6-14|ADA22_MOUSE(pre=R,post=M);sp|Q9R1V6-15|ADA22_MOUSE(pre=R,post=M);sp|Q9R1V6-16|ADA22_MOUSE(pre=R,post=M);sp|Q9R1V6-17|ADA22_MOUSE(pre=R,post=M);sp|Q9R1V6-18|…	127.6	0	1217.41
MouseBrain-Z-T-1.7581.7581.2	7581	38.8	1096.96	2	QVVENMTR		975.481	sp|P70699|LYAG_MOUSE(pre=R,post=T);	121.48	0	1216.42
MouseBrain-Z-T-1.7591.7591.2	7591	38.84	992.901	2	VNFTCK	5,Carbamidomethyl(+57.0215);	767.364	sp|P97797|SHPS1_MOUSE(pre=K,post=S);sp|P97797-2|SHPS1_MOUSE(pre=K,post=S);	127.83	0.0001	1216.42
MouseBrain-Z-T-1.7598.7598.3	7598	38.87	874.371	3	KNWTITR		917.508	sp|P39038|CADH4_MOUSE(pre=R,post=L);	89.37	0	1702.58
MouseBrain-Z-T-1.7606.7606.2	7606	38.91	1392.58	2	ITNISSDDSGK		1135.54	sp|P15209|NTRK2_MOUSE(pre=R,post=Q);sp|P15209-2|NTRK2_MOUSE(pre=R,post=Q);sp|P15209-3|NTRK2_MOUSE(pre=R,post=Q);sp|P15209-4|NTRK2_MOUSE(pre=R,post=Q);	235.49	0	1647.62
MouseBrain-Z-T-1.7611.7611.3	7611	38.93	931.749	3	VPGNQTSTTLK		1144.61	sp|P11627|L1CAM_MOUSE(pre=K,post=L);	294.23	0	1647.62
MouseBrain-Z-T-1.7619.7619.2	7619	38.96	1274.53	2	ANATIEVK		844.465	sp|P97300|NPTN_MOUSE(pre=K,post=A);sp|P97300-1|NPTN_MOUSE(pre=K,post=A);sp|P97300-3|NPTN_MOUSE(pre=K,post=A);	104.71	0	1702.58
MouseBrain-Z-T-1.7622.7622.3	7622	38.98	928.724	3	ITNISSDDSGK		1135.54	sp|P15209|NTRK2_MOUSE(pre=R,post=Q);sp|P15209-2|NTRK2_MOUSE(pre=R,post=Q);sp|P15209-3|NTRK2_MOUSE(pre=R,post=Q);sp|P15209-4|NTRK2_MOUSE(pre=R,post=Q);	251.46	0	1647.61
MouseBrain-Z-T-1.7623.7623.2	7623	38.98	963.41	2	YNLTAK		708.381	sp|O89023|TPP1_MOUSE(pre=R,post=D);	109.16	0.0001	1216.42
MouseBrain-Z-T-1.7633.7633.3	7633	39.01	1184.16	3	KVICTGPNDTSPGSPR	4,Carbamidomethyl(+57.0215);	1684.82	sp|P35438|NMDZ1_MOUSE(pre=K,post=H);sp|P35438-2|NMDZ1_MOUSE(pre=K,post=H);	137.29	0.0001	1864.64
MouseBrain-Z-T-1.7636.7636.3	7636	39.04	964.729	3	LSVECANK	5,Carbamidomethyl(+57.0215);	919.443	sp|Q62277|SYPH_MOUSE(pre=R,post=T);	131.5	0.0001	1971.72
MouseBrain-Z-T-1.7644.7644.2	7644	39.07	1096.96	2	QVVENMTR		975.481	sp|P70699|LYAG_MOUSE(pre=R,post=T);	82.41	0	1216.42
MouseBrain-Z-T-1.7655.7655.2	7655	39.11	992.901	2	VNFTCK	5,Carbamidomethyl(+57.0215);	767.364	sp|P97797|SHPS1_MOUSE(pre=K,post=S);sp|P97797-2|SHPS1_MOUSE(pre=K,post=S);	115.01	0.0001	1216.42
MouseBrain-Z-T-1.7657.7657.3	7657	39.12	1130.14	3	KVICTGPNDTSPGSPR	4,Carbamidomethyl(+57.0215);	1684.82	sp|P35438|NMDZ1_MOUSE(pre=K,post=H);sp|P35438-2|NMDZ1_MOUSE(pre=K,post=H);	278.7	0	1702.59
MouseBrain-Z-T-1.7658.7658.3	7658	39.12	1020.08	3	DANLTAMSDKK		1192.58	sp|O35684|NEUS_MOUSE(pre=K,post=E);	144.66	0	1864.64
MouseBrain-Z-T-1.7659.7659.2	7659	39.12	1272.02	2	ANATIEVK		844.465	sp|P97300|NPTN_MOUSE(pre=K,post=A);sp|P97300-1|NPTN_MOUSE(pre=K,post=A);sp|P97300-3|NPTN_MOUSE(pre=K,post=A);	81.05	0.0001	1697.57
MouseBrain-Z-T-1.7665.7665.3	7665	39.16	1076.12	3	KVICTGPNDTSPGSPR	4,Carbamidomethyl(+57.0215);	1684.82	sp|P35438|NMDZ1_MOUSE(pre=K,post=H);sp|P35438-2|NMDZ1_MOUSE(pre=K,post=H);	119.98	0.001	1540.53
MouseBrain-Z-T-1.7671.7671.2	7671	39.17	1392.58	2	ITNISSDDSGK		1135.54	sp|P15209|NTRK2_MOUSE(pre=R,post=Q);sp|P15209-2|NTRK2_MOUSE(pre=R,post=Q);sp|P15209-3|NTRK2_MOUSE(pre=R,post=Q);sp|P15209-4|NTRK2_MOUSE(pre=R,post=Q);	147.22	0	1647.62
MouseBrain-Z-T-1.7680.7680.3	7680	39.22	931.749	3	VPGNQTSTTLK		1144.61	sp|P11627|L1CAM_MOUSE(pre=K,post=L);	288.13	0	1647.62
MouseBrain-Z-T-1.7688.7688.2	7688	39.24	1427.53	2	NYTADYDK		988.414	sp|Q8BFZ9|ERLN2_MOUSE(pre=K,post=A);sp|Q91X78|ERLN1_MOUSE(pre=R,post=T);	209.82	0	1864.64
MouseBrain-Z-T-1.7693.7693.2	7693	39.26	1346.51	2	NYTADYDK		988.414	sp|Q8BFZ9|ERLN2_MOUSE(pre=K,post=A);sp|Q91X78|ERLN1_MOUSE(pre=R,post=T);	211.12	0	1702.58
MouseBrain-Z-T-1.7701.7701.2	7701	39.3	1274.53	2	ANATIEVK		844.465	sp|P97300|NPTN_MOUSE(pre=K,post=A);sp|P97300-1|NPTN_MOUSE(pre=K,post=A);sp|P97300-3|NPTN_MOUSE(pre=K,post=A);	71.5	0	1702.58
MouseBrain-Z-T-1.7704.7704.3	7704	39.32	1039.1	3	DGKPLLNDSR		1113.58	sp|Q640R3|HECAM_MOUSE(pre=K,post=M);	92.95	0.0035	2000.7
MouseBrain-Z-T-1.7707.7707.2	7707	39.33	1365.56	2	LSVECANK	5,Carbamidomethyl(+57.0215);	919.443	sp|Q62277|SYPH_MOUSE(pre=R,post=T);	142.34	0.0001	1809.67
MouseBrain-Z-T-1.7709.7709.3	7709	39.33	952.024	3	NYTADYDK		988.414	sp|Q8BFZ9|ERLN2_MOUSE(pre=K,post=A);sp|Q91X78|ERLN1_MOUSE(pre=R,post=T);	169.69	0	1864.64
MouseBrain-Z-T-1.7715.7715.3	7715	39.37	966.061	3	DANLTAMSDKK		1192.58	sp|O35684|NEUS_MOUSE(pre=K,post=E);	240.77	0	1702.59
MouseBrain-Z-T-1.7720.7720.3	7720	39.39	942.74	3	DGKPLLNDSR		1113.58	sp|Q640R3|HECAM_MOUSE(pre=K,post=M);	80.7	0.0001	1711.62
MouseBrain-Z-T-1.7722.7722.2	7722	39.39	1442.07	2	YEQLQNETR		1179.55	sp|P24638|PPAL_MOUSE(pre=R,post=Q);	48.24	0.0001	1702.58
MouseBrain-Z-T-1.7725.7725.3	7725	39.41	1130.14	3	KVICTGPNDTSPGSPR	4,Carbamidomethyl(+57.0215);	1684.82	sp|P35438|NMDZ1_MOUSE(pre=K,post=H);sp|P35438-2|NMDZ1_MOUSE(pre=K,post=H);	170.39	0.0003	1702.59
MouseBrain-Z-T-1.7726.7726.3	7726	39.41	898.006	3	NYTADYDK		988.414	sp|Q8BFZ9|ERLN2_MOUSE(pre=K,post=A);sp|Q91X78|ERLN1_MOUSE(pre=R,post=T);	173.36	0	1702.58
MouseBrain-Z-T-1.7733.7733.3	7733	39.44	1076.13	3	KVICTGPNDTSPGSPR	4,Carbamidomethyl(+57.0215);	1684.82	sp|P35438|NMDZ1_MOUSE(pre=K,post=H);sp|P35438-2|NMDZ1_MOUSE(pre=K,post=H);	253.88	0	1540.53
MouseBrain-Z-T-1.7734.7734.3	7734	39.44	1020.08	3	DANLTAMSDKK		1192.58	sp|O35684|NEUS_MOUSE(pre=K,post=E);	73.42	0.0034	1864.64
MouseBrain-Z-T-1.7742.7742.3	7742	39.48	957.699	3	NYTADYDK		988.414	sp|Q8BFZ9|ERLN2_MOUSE(pre=K,post=A);sp|Q91X78|ERLN1_MOUSE(pre=R,post=T);	248.49	0	1881.66
MouseBrain-Z-T-1.7743.7743.3	7743	39.48	910.711	3	LSVECANK	5,Carbamidomethyl(+57.0215);	919.443	sp|Q62277|SYPH_MOUSE(pre=R,post=T);	146.83	0.0001	1809.67
MouseBrain-Z-T-1.7749.7749.3	7749	39.51	931.749	3	VPGNQTSTTLK		1144.61	sp|P11627|L1CAM_MOUSE(pre=K,post=L);	187.5	0.0001	1647.62
MouseBrain-Z-T-1.7752.7752.2	7752	39.52	1427.53	2	NYTADYDK		988.414	sp|Q8BFZ9|ERLN2_MOUSE(pre=K,post=A);sp|Q91X78|ERLN1_MOUSE(pre=R,post=T);	258.89	0	1864.64
MouseBrain-Z-T-1.7753.7753.2	7753	39.52	1284.54	2	LSVECANK	5,Carbamidomethyl(+57.0215);	919.443	sp|Q62277|SYPH_MOUSE(pre=R,post=T);	194.01	0.0001	1647.62
MouseBrain-Z-T-1.7754.7754.3	7754	39.52	856.693	3	LSVECANK	5,Carbamidomethyl(+57.0215);	919.443	sp|Q62277|SYPH_MOUSE(pre=R,post=T);	176.05	0	1647.61
MouseBrain-Z-T-1.7762.7762.4	7762	39.55	1356.04	4	NYTADYDK		988.414	sp|Q8BFZ9|ERLN2_MOUSE(pre=K,post=A);sp|Q91X78|ERLN1_MOUSE(pre=R,post=T);	74.89	0	4431.7
MouseBrain-Z-T-1.7763.7763.3	7763	39.55	903.682	3	NYTADYDK		988.414	sp|Q8BFZ9|ERLN2_MOUSE(pre=K,post=A);sp|Q91X78|ERLN1_MOUSE(pre=R,post=T);	169.65	0	1719.61
MouseBrain-Z-T-1.7765.7765.2	7765	39.58	1346.51	2	NYTADYDK		988.414	sp|Q8BFZ9|ERLN2_MOUSE(pre=K,post=A);sp|Q91X78|ERLN1_MOUSE(pre=R,post=T);	262.54	0	1702.58
MouseBrain-Z-T-1.7771.7771.2	7771	39.6	1274.53	2	ANATIEVK		844.465	sp|P97300|NPTN_MOUSE(pre=K,post=A);sp|P97300-1|NPTN_MOUSE(pre=K,post=A);sp|P97300-3|NPTN_MOUSE(pre=K,post=A);	114.69	0	1702.58
MouseBrain-Z-T-1.7779.7779.3	7779	39.64	952.024	3	NYTADYDK		988.414	sp|Q8BFZ9|ERLN2_MOUSE(pre=K,post=A);sp|Q91X78|ERLN1_MOUSE(pre=R,post=T);	249.97	0	1864.64
MouseBrain-Z-T-1.7798.7798.2	7798	39.71	1492.6	2	GATNNTCIIR	7,Carbamidomethyl(+57.0215);	1118.55	sp|Q9QY81|PO210_MOUSE(pre=K,post=T);	67.22	0	1864.64
MouseBrain-Z-T-1.7800.7800.3	7800	39.72	1076.13	3	KVICTGPNDTSPGSPR	4,Carbamidomethyl(+57.0215);	1684.82	sp|P35438|NMDZ1_MOUSE(pre=K,post=H);sp|P35438-2|NMDZ1_MOUSE(pre=K,post=H);	214.56	0	1540.53
MouseBrain-Z-T-1.7801.7801.3	7801	39.72	992.757	3	VNFTCK	5,Carbamidomethyl(+57.0215);	767.364	sp|P97797|SHPS1_MOUSE(pre=K,post=S);sp|P97797-2|SHPS1_MOUSE(pre=K,post=S);	87.19	0.0001	2207.89
MouseBrain-Z-T-1.7813.7813.3	7813	39.78	931.749	3	VPGNQTSTTLK		1144.61	sp|P11627|L1CAM_MOUSE(pre=K,post=L);	155.5	0.0001	1647.62
MouseBrain-Z-T-1.7816.7816.2	7816	39.79	1284.54	2	LSVECANK	5,Carbamidomethyl(+57.0215);	919.443	sp|Q62277|SYPH_MOUSE(pre=R,post=T);	184.44	0.0001	1647.62
MouseBrain-Z-T-1.7817.7817.3	7817	39.79	856.693	3	LSVECANK	5,Carbamidomethyl(+57.0215);	919.443	sp|Q62277|SYPH_MOUSE(pre=R,post=T);	176.39	0	1647.61
MouseBrain-Z-T-1.7818.7818.2	7818	39.79	1427.53	2	NYTADYDK		988.414	sp|Q8BFZ9|ERLN2_MOUSE(pre=K,post=A);sp|Q91X78|ERLN1_MOUSE(pre=R,post=T);	248.54	0	1864.64
MouseBrain-Z-T-1.7826.7826.2	7826	39.83	1492.6	2	GATNNTCIIR	7,Carbamidomethyl(+57.0215);	1118.55	sp|Q9QY81|PO210_MOUSE(pre=K,post=T);	68.59	0	1864.64
MouseBrain-Z-T-1.7828.7828.3	7828	39.83	1022.11	3	KVICTGPNDTSPGSPR	4,Carbamidomethyl(+57.0215);	1684.82	sp|P35438|NMDZ1_MOUSE(pre=K,post=H);sp|P35438-2|NMDZ1_MOUSE(pre=K,post=H);	209.04	0	1378.48
MouseBrain-Z-T-1.7830.7830.2	7830	39.85	1346.51	2	NYTADYDK		988.414	sp|Q8BFZ9|ERLN2_MOUSE(pre=K,post=A);sp|Q91X78|ERLN1_MOUSE(pre=R,post=T);	126.23	0	1702.58
MouseBrain-Z-T-1.7833.7833.3	7833	39.85	1084.1	3	TLNCSGAHVK	4,Carbamidomethyl(+57.0215);	1085.53	sp|Q9R1V6|ADA22_MOUSE(pre=R,post=L);sp|Q9R1V6-1|ADA22_MOUSE(pre=R,post=L);sp|Q9R1V6-10|ADA22_MOUSE(pre=R,post=L);sp|Q9R1V6-11|ADA22_MOUSE(pre=R,post=L);sp|Q9R1V6-12|ADA22_MOUSE(pre=R,post=L);sp|Q9R1V6-13|ADA22_MOUSE(pre=R,post=L);sp|Q9R1V6-14|ADA22_MOUSE(pre=R,post=L);sp|Q9R1V6-15|ADA22_MOUSE(pre=R,post=L);sp|Q9R1V6-16|ADA22_MOUSE(pre=R,post=L);sp|Q9R1V6-17|ADA22_MOUSE(pre=R,post=L);sp|Q9R1V6-18|…	69.68	0.0058	2163.75
MouseBrain-Z-T-1.7841.7841.2	7841	39.89	1299.49	2	NISSEEK		805.382	sp|P13595|NCAM1_MOUSE(pre=R,post=T);sp|P13595-2|NCAM1_MOUSE(pre=R,post=T);sp|P13595-3|NCAM1_MOUSE(pre=R,post=T);sp|P13595-4|NCAM1_MOUSE(pre=R,post=T);	141.6	0.0001	1791.59
MouseBrain-Z-T-1.7858.7858.3	7858	39.97	1141.44	3	KNASNMEYR		1111.51	sp|P97300|NPTN_MOUSE(pre=R,post=I);sp|P97300-1|NPTN_MOUSE(pre=R,post=I);sp|P97300-3|NPTN_MOUSE(pre=R,post=I);	137.64	0	2309.8
MouseBrain-Z-T-1.7861.7861.2	7861	39.97	1265.48	2	NYTADYDK		988.414	sp|Q8BFZ9|ERLN2_MOUSE(pre=K,post=A);sp|Q91X78|ERLN1_MOUSE(pre=R,post=T);	210.44	0	1540.53
MouseBrain-Z-T-1.7871.7871.2	7871	40.02	945.415	2	NITGLR		672.392	sp|Q9JMB8|CNTN6_MOUSE(pre=K,post=A);sp|Q9JMB8-2|CNTN6_MOUSE(pre=K,post=A);	92.23	0.0018	1216.42
MouseBrain-Z-T-1.7877.7877.3	7877	40.05	1028.41	3	INNSTNEGMNVK		1319.61	sp|P35436|NMDE1_MOUSE(pre=K,post=K);	68.57	0.0016	1762.59
MouseBrain-Z-T-1.7900.7900.3	7900	40.16	1022.11	3	KVICTGPNDTSPGSPR	4,Carbamidomethyl(+57.0215);	1684.82	sp|P35438|NMDZ1_MOUSE(pre=K,post=H);sp|P35438-2|NMDZ1_MOUSE(pre=K,post=H);	347.79	0	1378.48
MouseBrain-Z-T-1.7902.7902.2	7902	40.16	1346.51	2	NYTADYDK		988.414	sp|Q8BFZ9|ERLN2_MOUSE(pre=K,post=A);sp|Q91X78|ERLN1_MOUSE(pre=R,post=T);	216.86	0	1702.58
MouseBrain-Z-T-1.7922.7922.2	7922	40.24	992.9	2	VNFTCK	5,Carbamidomethyl(+57.0215);	767.364	sp|P97797|SHPS1_MOUSE(pre=K,post=S);sp|P97797-2|SHPS1_MOUSE(pre=K,post=S);	102.73	0.0001	1216.42
MouseBrain-Z-T-1.7927.7927.2	7927	40.24	1269.48	2	VYCNMTEDK	3,Carbamidomethyl(+57.0215);	1158.47	sp|Q9CPW0|CNTP2_MOUSE(pre=K,post=V);	144.97	0.0001	1378.48
MouseBrain-Z-T-1.7929.7929.3	7929	40.29	1172.14	3	LSVECANK	5,Carbamidomethyl(+57.0215);	919.443	sp|Q62277|SYPH_MOUSE(pre=R,post=T);	70.81	0.0097	2593.94
MouseBrain-Z-T-1.7991.7991.3	7991	40.56	1092.79	3	INNSTNEGMNVK		1319.61	sp|P35436|NMDE1_MOUSE(pre=K,post=K);	80.79	0.0073	1955.73
MouseBrain-Z-T-1.7994.7994.3	7994	40.56	968.089	3	KVICTGPNDTSPGSPR	4,Carbamidomethyl(+57.0215);	1684.82	sp|P35438|NMDZ1_MOUSE(pre=K,post=H);sp|P35438-2|NMDZ1_MOUSE(pre=K,post=H);	201.56	0	1216.42
MouseBrain-Z-T-1.7998.7998.3	7998	40.59	942.056	3	RNWTINR		958.51	sp|P15116|CADH2_MOUSE(pre=K,post=L);	150.7	0	1864.64
MouseBrain-Z-T-1.8026.8026.3	8026	40.71	888.038	3	RNWTINR		958.51	sp|P15116|CADH2_MOUSE(pre=K,post=L);	143.24	0	1702.58
MouseBrain-Z-T-1.8031.8031.3	8031	40.71	1098.46	3	INNSTNEGMNVK		1319.61	sp|P35436|NMDE1_MOUSE(pre=K,post=K);	134.8	0	1972.76
MouseBrain-Z-T-1.8036.8036.2	8036	40.74	1274.53	2	ANATIEVK		844.465	sp|P97300|NPTN_MOUSE(pre=K,post=A);sp|P97300-1|NPTN_MOUSE(pre=K,post=A);sp|P97300-3|NPTN_MOUSE(pre=K,post=A);	67.43	0	1702.58
MouseBrain-Z-T-1.8041.8041.2	8041	40.76	992.9	2	VNFTCK	5,Carbamidomethyl(+57.0215);	767.364	sp|P97797|SHPS1_MOUSE(pre=K,post=S);sp|P97797-2|SHPS1_MOUSE(pre=K,post=S);	77.54	0.0001	1216.42
MouseBrain-Z-T-1.8056.8056.3	8056	40.84	1092.79	3	INNSTNEGMNVK		1319.61	sp|P35436|NMDE1_MOUSE(pre=K,post=K);	170.07	0	1955.73
MouseBrain-Z-T-1.8063.8063.2	8063	40.84	1265.48	2	NYTADYDK		988.414	sp|Q8BFZ9|ERLN2_MOUSE(pre=K,post=A);sp|Q91X78|ERLN1_MOUSE(pre=R,post=T);	213.23	0	1540.53
MouseBrain-Z-T-1.8067.8067.3	8067	40.88	968.089	3	KVICTGPNDTSPGSPR	4,Carbamidomethyl(+57.0215);	1684.82	sp|P35438|NMDZ1_MOUSE(pre=K,post=H);sp|P35438-2|NMDZ1_MOUSE(pre=K,post=H);	322.1	0	1216.42
MouseBrain-Z-T-1.8077.8077.2	8077	40.91	1429.56	2	DLASGENGTECR	11,Carbamidomethyl(+57.0215);	1307.54	sp|Q71M36|CSPG5_MOUSE(pre=K,post=V);sp|Q71M36-2|CSPG5_MOUSE(pre=K,post=V);sp|Q71M36-3|CSPG5_MOUSE(pre=K,post=V);sp|Q71M36-4|CSPG5_MOUSE(pre=K,post=V);	88.95	0.0024	1549.57
MouseBrain-Z-T-1.8092.8092.3	8092	40.99	942.056	3	ENETSPPR		928.425	sp|Q80UF4|SDCG8_MOUSE(pre=K,post=R);	65.24	0.0004	1894.72
MouseBrain-Z-T-1.8094.8094.2	8094	40.99	1385.55	2	AMDNVTVR		904.444	sp|Q99PJ0|NTRI_MOUSE(pre=K,post=Q);	64.35	0	1864.64
MouseBrain-Z-T-1.8100.8100.2	8100	40.99	1346.51	2	NYTADYDK		988.414	sp|Q8BFZ9|ERLN2_MOUSE(pre=K,post=A);sp|Q91X78|ERLN1_MOUSE(pre=R,post=T);	225.05	0	1702.58
MouseBrain-Z-T-1.8104.8104.3	8104	41.05	888.038	3	RNWTINR		958.51	sp|P15116|CADH2_MOUSE(pre=K,post=L);	89.78	0.0001	1702.58
MouseBrain-Z-T-1.8105.8105.3	8105	41.05	1083.11	3	QNGSANSATNPAGLDK		1543.72	sp|Q9ER58|TICN2_MOUSE(pre=K,post=S);	157.92	0	1702.58
MouseBrain-Z-T-1.8107.8107.3	8107	41.05	1142.8	3	QNGSANSATNPAGLDK		1543.72	sp|Q9ER58|TICN2_MOUSE(pre=K,post=S);	176.15	0	1881.66
MouseBrain-Z-T-1.8122.8122.2	8122	41.09	1274.53	2	ANATIEVK		844.465	sp|P97300|NPTN_MOUSE(pre=K,post=A);sp|P97300-1|NPTN_MOUSE(pre=K,post=A);sp|P97300-3|NPTN_MOUSE(pre=K,post=A);	112.47	0	1702.58
MouseBrain-Z-T-1.8126.8126.3	8126	41.14	1092.79	3	INNSTNEGMNVK		1319.61	sp|P35436|NMDE1_MOUSE(pre=K,post=K);	129.39	0	1955.73
MouseBrain-Z-T-1.8128.8128.3	8128	41.14	1087.43	3	QNGSANSATNPAGLDK		1543.72	sp|Q9ER58|TICN2_MOUSE(pre=K,post=S);	258.4	0	1715.54
MouseBrain-Z-T-1.8138.8138.3	8138	41.2	732.985	3	NVTDTFKR		979.509	sp|Q80ZF8|AGRB3_MOUSE(pre=R,post=A);sp|Q8CGM1|AGRB2_MOUSE(pre=R,post=A);sp|Q8CGM1-2|AGRB2_MOUSE(pre=R,post=A);sp|Q8CGM1-3|AGRB2_MOUSE(pre=R,post=A);	233.59	0	1216.42
MouseBrain-Z-T-1.8144.8144.3	8144	41.2	1172.13	3	ANATIEVK		844.465	sp|P97300|NPTN_MOUSE(pre=K,post=A);sp|P97300-1|NPTN_MOUSE(pre=K,post=A);sp|P97300-3|NPTN_MOUSE(pre=K,post=A);	102.49	0.0001	2668.9
MouseBrain-Z-T-1.8149.8149.2	8149	41.25	1098.97	2	NVTDTFKR		979.509	sp|Q80ZF8|AGRB3_MOUSE(pre=R,post=A);sp|Q8CGM1|AGRB2_MOUSE(pre=R,post=A);sp|Q8CGM1-2|AGRB2_MOUSE(pre=R,post=A);sp|Q8CGM1-3|AGRB2_MOUSE(pre=R,post=A);	87.69	0.0001	1216.42
MouseBrain-Z-T-1.8153.8153.2	8153	41.25	1188.45	2	VYCNMTEDK	3,Carbamidomethyl(+57.0215);	1158.47	sp|Q9CPW0|CNTP2_MOUSE(pre=K,post=V);	281.83	0	1216.42
MouseBrain-Z-T-1.8176.8176.2	8176	41.32	1184.45	2	NYTADYDK		988.414	sp|Q8BFZ9|ERLN2_MOUSE(pre=K,post=A);sp|Q91X78|ERLN1_MOUSE(pre=R,post=T);	182.06	0	1378.48
MouseBrain-Z-T-1.8184.8184.3	8184	41.38	1036.42	3	CINQSICEK	1,Carbamidomethyl(+57.0215);7,Carbamidomethyl(+57.0215);	1150.51	sp|Q9WU60|ATRN_MOUSE(pre=K,post=C);	180.28	0.0058	1955.73
MouseBrain-Z-T-1.8203.8203.3	8203	41.48	1050.44	3	DANLTAMSDKK		1192.58	sp|O35684|NEUS_MOUSE(pre=K,post=E);	164.63	0	1955.73
MouseBrain-Z-T-1.8213.8213.3	8213	41.53	732.985	3	NVTDTFKR		979.509	sp|Q80ZF8|AGRB3_MOUSE(pre=R,post=A);sp|Q8CGM1|AGRB2_MOUSE(pre=R,post=A);sp|Q8CGM1-2|AGRB2_MOUSE(pre=R,post=A);sp|Q8CGM1-3|AGRB2_MOUSE(pre=R,post=A);	187.25	0	1216.42
MouseBrain-Z-T-1.8216.8216.2	8216	41.53	1274.53	2	ANATIEVK		844.465	sp|P97300|NPTN_MOUSE(pre=K,post=A);sp|P97300-1|NPTN_MOUSE(pre=K,post=A);sp|P97300-3|NPTN_MOUSE(pre=K,post=A);	52.89	0	1702.58
MouseBrain-Z-T-1.8224.8224.2	8224	41.58	1188.45	2	VYCNMTEDK	3,Carbamidomethyl(+57.0215);	1158.47	sp|Q9CPW0|CNTP2_MOUSE(pre=K,post=V);	283.99	0	1216.42
MouseBrain-Z-T-1.8225.8225.3	8225	41.58	834.02	3	RNWTINR		958.51	sp|P15116|CADH2_MOUSE(pre=K,post=L);	65.46	0	1540.53
MouseBrain-Z-T-1.8242.8242.4	8242	41.66	866.874	4	YHVLHINTTK		1224.66	sp|Q8R3H7|HS2ST_MOUSE(pre=R,post=N);	333.97	0	2238.8
MouseBrain-Z-T-1.8267.8267.4	8267	41.75	818.614	4	TANHSAPSLENSVQPGKR		1891.95	sp|Q99JP7|GGT7_MOUSE(pre=R,post=P);	267.65	0.0016	1378.48
MouseBrain-Z-T-1.8285.8285.2	8285	41.83	1274.53	2	ANATIEVK		844.465	sp|P97300|NPTN_MOUSE(pre=K,post=A);sp|P97300-1|NPTN_MOUSE(pre=K,post=A);sp|P97300-3|NPTN_MOUSE(pre=K,post=A);	48.65	0	1702.58
MouseBrain-Z-T-1.8349.8349.2	8349	42.11	1281	2	NSTAYFR		857.403	sp|Q8BYB9|PGLT1_MOUSE(pre=K,post=G);	39.45	0.0098	1702.58
MouseBrain-Z-T-1.8350.8350.3	8350	42.11	897.368	3	EDNEGVYNGSWGGR		1538.64	sp|Q9DBF1|AL7A1_MOUSE(pre=R,post=G);sp|Q9DBF1-2|AL7A1_MOUSE(pre=R,post=G);	62.87	0.0058	1150.44
MouseBrain-Z-T-1.8365.8365.3	8365	42.19	1062.45	3	GCKDNATDSVPLR	2,Carbamidomethyl(+57.0215);	1431.68	sp|Q91ZX7|LRP1_MOUSE(pre=R,post=T);	231.56	0	1752.65
MouseBrain-Z-T-1.8402.8402.2	8402	42.31	1274.53	2	ANATIEVK		844.465	sp|P97300|NPTN_MOUSE(pre=K,post=A);sp|P97300-1|NPTN_MOUSE(pre=K,post=A);sp|P97300-3|NPTN_MOUSE(pre=K,post=A);	34.57	0.0028	1702.58
MouseBrain-Z-T-1.8413.8413.3	8413	42.39	1119.14	3	AHNELGTNSTSLR		1398.69	sp|Q5RKR3|ISLR2_MOUSE(pre=R,post=V);	203.22	0	1955.73
MouseBrain-Z-T-1.8426.8426.3	8426	42.44	1203.5	3	VLTNQESPYQNHTGR		1742.83	sp|P98086|C1QA_MOUSE(pre=K,post=F);	129.48	0	1864.63
MouseBrain-Z-T-1.8445.8445.3	8445	42.53	699.323	3	KLNYTLK		878.523	sp|P97449|AMPN_MOUSE(pre=K,post=G);	305.03	0.0001	1216.42
MouseBrain-Z-T-1.8463.8463.3	8463	42.61	1149.48	3	VLTNQESPYQNHTGR		1742.83	sp|P98086|C1QA_MOUSE(pre=K,post=F);	131.34	0	1702.58
MouseBrain-Z-T-1.8473.8473.2	8473	42.65	1274.53	2	ANATIEVK		844.465	sp|P97300|NPTN_MOUSE(pre=K,post=A);sp|P97300-1|NPTN_MOUSE(pre=K,post=A);sp|P97300-3|NPTN_MOUSE(pre=K,post=A);	62.09	0	1702.59
MouseBrain-Z-T-1.8497.8497.3	8497	42.76	1234.18	3	VNTLEEGKGGPKNDTEER		1971.95	sp|Q62443|NPTX1_MOUSE(pre=R,post=A);	108.79	0.0095	1727.57
MouseBrain-Z-T-1.8499.8499.2	8499	42.77	1048.48	2	KLNYTLK		878.523	sp|P97449|AMPN_MOUSE(pre=K,post=G);	277.1	0.0001	1216.42
MouseBrain-Z-T-1.8511.8511.3	8511	42.81	993.404	3	VNFTCK	5,Carbamidomethyl(+57.0215);	767.364	sp|P97797|SHPS1_MOUSE(pre=K,post=S);sp|P97797-2|SHPS1_MOUSE(pre=K,post=S);	48.81	0.0001	2209.83
MouseBrain-Z-T-1.8514.8514.3	8514	42.84	699.323	3	KLNYTLK		878.523	sp|P97449|AMPN_MOUSE(pre=K,post=G);	322.02	0.0001	1216.42
MouseBrain-Z-T-1.8516.8516.3	8516	42.85	1195.78	3	EGSLQCECEHNTTGPDCGR	6,Carbamidomethyl(+57.0215);8,Carbamidomethyl(+57.0215);17,Carbamidomethyl(+57.0215);	2205.85	sp|Q8R4F1|NTNG2_MOUSE(pre=R,post=C);sp|Q8R4F1-2|NTNG2_MOUSE(pre=R,post=C);sp|Q8R4F1-3|NTNG2_MOUSE(pre=R,post=C);	556.07	0	1378.47
MouseBrain-Z-T-1.8522.8522.4	8522	42.86	789.846	4	YHVLHINTTK		1224.66	sp|Q8R3H7|HS2ST_MOUSE(pre=R,post=N);	235.75	0	1930.69
MouseBrain-Z-T-1.8553.8553.2	8553	43	1173.96	2	DLASGENGTECR	11,Carbamidomethyl(+57.0215);	1307.54	sp|Q71M36|CSPG5_MOUSE(pre=K,post=V);sp|Q71M36-2|CSPG5_MOUSE(pre=K,post=V);sp|Q71M36-3|CSPG5_MOUSE(pre=K,post=V);sp|Q71M36-4|CSPG5_MOUSE(pre=K,post=V);	114.45	0.0034	1038.37
MouseBrain-Z-T-1.8565.8565.3	8565	43.06	990.084	3	INNSTNEGMNVK		1319.61	sp|P35436|NMDE1_MOUSE(pre=K,post=K);	82.27	0.0024	1647.62
MouseBrain-Z-T-1.8567.8567.3	8567	43.06	1130.14	3	GCKDNATDSVPLR	2,Carbamidomethyl(+57.0215);	1431.68	sp|Q91ZX7|LRP1_MOUSE(pre=R,post=T);	225.11	0	1955.73
MouseBrain-Z-T-1.8584.8584.3	8584	43.13	1195.78	3	EGSLQCECEHNTTGPDCGR	6,Carbamidomethyl(+57.0215);8,Carbamidomethyl(+57.0215);17,Carbamidomethyl(+57.0215);	2205.85	sp|Q8R4F1|NTNG2_MOUSE(pre=R,post=C);sp|Q8R4F1-2|NTNG2_MOUSE(pre=R,post=C);sp|Q8R4F1-3|NTNG2_MOUSE(pre=R,post=C);	536.76	0	1378.47
MouseBrain-Z-T-1.8608.8608.2	8608	43.22	1484.62	2	INNSTNEGMNVK		1319.61	sp|P35436|NMDE1_MOUSE(pre=K,post=K);	147.15	0	1647.62
MouseBrain-Z-T-1.8636.8636.3	8636	43.36	990.084	3	INNSTNEGMNVK		1319.61	sp|P35436|NMDE1_MOUSE(pre=K,post=K);	251.64	0	1647.62
MouseBrain-Z-T-1.8641.8641.3	8641	43.37	1280.84	3	LSVECANK	5,Carbamidomethyl(+57.0215);	919.443	sp|Q62277|SYPH_MOUSE(pre=R,post=T);	107.85	0.004	2920.06
MouseBrain-Z-T-1.8649.8649.2	8649	43.4	1413.08	2	NGVELTATR		959.504	sp|P97300|NPTN_MOUSE(pre=R,post=K);sp|P97300-1|NPTN_MOUSE(pre=R,post=K);sp|P97300-3|NPTN_MOUSE(pre=R,post=K);	122.63	0	1864.64
MouseBrain-Z-T-1.8651.8651.3	8651	43.4	1290.86	3	ITNISSDDSGK		1135.54	sp|P15209|NTRK2_MOUSE(pre=R,post=Q);sp|P15209-2|NTRK2_MOUSE(pre=R,post=Q);sp|P15209-3|NTRK2_MOUSE(pre=R,post=Q);sp|P15209-4|NTRK2_MOUSE(pre=R,post=Q);	135.63	0.0001	2734.01
MouseBrain-Z-T-1.8658.8658.3	8658	43.43	980.075	3	NHSLAFVGTK		1072.57	sp|Q80UG2|PLXA4_MOUSE(pre=K,post=S);	189.97	0	1864.64
MouseBrain-Z-T-1.8672.8672.3	8672	43.5	1141.76	3	EGSLQCECEHNTTGPDCGR	6,Carbamidomethyl(+57.0215);8,Carbamidomethyl(+57.0215);17,Carbamidomethyl(+57.0215);	2205.85	sp|Q8R4F1|NTNG2_MOUSE(pre=R,post=C);sp|Q8R4F1-2|NTNG2_MOUSE(pre=R,post=C);sp|Q8R4F1-3|NTNG2_MOUSE(pre=R,post=C);	457.14	0	1216.42
MouseBrain-Z-T-1.8685.8685.2	8685	43.55	1484.62	2	INNSTNEGMNVK		1319.61	sp|P35436|NMDE1_MOUSE(pre=K,post=K);	102.25	0	1647.62
MouseBrain-Z-T-1.8691.8691.3	8691	43.6	1104.44	3	LSVECANK	5,Carbamidomethyl(+57.0215);	919.443	sp|Q62277|SYPH_MOUSE(pre=R,post=T);	51.73	0.0096	2390.86
MouseBrain-Z-T-1.8694.8694.3	8694	43.6	1274.86	3	ANATIEVK		844.465	sp|P97300|NPTN_MOUSE(pre=K,post=A);sp|P97300-1|NPTN_MOUSE(pre=K,post=A);sp|P97300-3|NPTN_MOUSE(pre=K,post=A);	73.32	0.0001	2977.09
MouseBrain-Z-T-1.8709.8709.3	8709	43.68	990.084	3	INNSTNEGMNVK		1319.61	sp|P35436|NMDE1_MOUSE(pre=K,post=K);	143.03	0	1647.62
MouseBrain-Z-T-1.8722.8722.3	8722	43.73	775.696	3	ANHSGAVVLLK		1107.64	sp|Q61739|ITA6_MOUSE(pre=R,post=R);sp|Q61739-2|ITA6_MOUSE(pre=R,post=R);	330.52	0	1216.43
MouseBrain-Z-T-1.8731.8731.2	8731	43.77	1061.44	2	AMDNVTVR		904.444	sp|Q99PJ0|NTRI_MOUSE(pre=K,post=Q);	66.76	0	1216.42
MouseBrain-Z-T-1.8732.8732.3	8732	43.77	926.057	3	NHSLAFVGTK		1072.57	sp|Q80UG2|PLXA4_MOUSE(pre=K,post=S);	191.65	0	1702.58
MouseBrain-Z-T-1.8736.8736.3	8736	43.79	1141.76	3	EGSLQCECEHNTTGPDCGR	6,Carbamidomethyl(+57.0215);8,Carbamidomethyl(+57.0215);17,Carbamidomethyl(+57.0215);	2205.85	sp|Q8R4F1|NTNG2_MOUSE(pre=R,post=C);sp|Q8R4F1-2|NTNG2_MOUSE(pre=R,post=C);sp|Q8R4F1-3|NTNG2_MOUSE(pre=R,post=C);	478.22	0	1216.42
MouseBrain-Z-T-1.8758.8758.3	8758	43.89	1104.44	3	LSVECANK	5,Carbamidomethyl(+57.0215);	919.443	sp|Q62277|SYPH_MOUSE(pre=R,post=T);	68.47	0.0026	2390.86
MouseBrain-Z-T-1.8760.8760.3	8760	43.89	1274.86	3	ANATIEVK		844.465	sp|P97300|NPTN_MOUSE(pre=K,post=A);sp|P97300-1|NPTN_MOUSE(pre=K,post=A);sp|P97300-3|NPTN_MOUSE(pre=K,post=A);	140.6	0	2977.09
MouseBrain-Z-T-1.8774.8774.3	8774	43.94	765.345	3	NMTILETKK		1076.59	sp|Q60675|LAMA2_MOUSE(pre=K,post=E);	184.71	0.0001	1216.42
MouseBrain-Z-T-1.8794.8794.3	8794	44.05	1139.47	3	ANATIEVK		844.465	sp|P97300|NPTN_MOUSE(pre=K,post=A);sp|P97300-1|NPTN_MOUSE(pre=K,post=A);sp|P97300-3|NPTN_MOUSE(pre=K,post=A);	139.83	0.0035	2570.93
MouseBrain-Z-T-1.8798.8798.3	8798	44.05	933.715	3	CINQSICEK	1,Carbamidomethyl(+57.0215);7,Carbamidomethyl(+57.0215);	1150.51	sp|Q9WU60|ATRN_MOUSE(pre=K,post=C);	119.72	0.0043	1647.61
MouseBrain-Z-T-1.8828.8828.3	8828	44.18	1144.81	3	ANATIEVK		844.465	sp|P97300|NPTN_MOUSE(pre=K,post=A);sp|P97300-1|NPTN_MOUSE(pre=K,post=A);sp|P97300-3|NPTN_MOUSE(pre=K,post=A);	160.3	0	2586.95
MouseBrain-Z-T-1.8852.8852.3	8852	44.3	1220.84	3	ANATIEVK		844.465	sp|P97300|NPTN_MOUSE(pre=K,post=A);sp|P97300-1|NPTN_MOUSE(pre=K,post=A);sp|P97300-3|NPTN_MOUSE(pre=K,post=A);	77.55	0.0001	2815.04
MouseBrain-Z-T-1.8857.8857.2	8857	44.3	1296.53	2	LNITCESSK	5,Carbamidomethyl(+57.0215);	1050.5	sp|Q6P9J9|ANO6_MOUSE(pre=R,post=K);	154.58	0	1540.53
MouseBrain-Z-T-1.8861.8861.2	8861	44.3	1236.01	2	AMDNVTVR		904.444	sp|Q99PJ0|NTRI_MOUSE(pre=K,post=Q);	85.04	0.0018	1565.56
MouseBrain-Z-T-1.8885.8885.3	8885	44.44	947.738	3	DANLTAMSDKK		1192.58	sp|O35684|NEUS_MOUSE(pre=K,post=E);	74.11	0.0004	1647.62
MouseBrain-Z-T-1.8905.8905.3	8905	44.53	1067.12	3	NQKDEINETDLK		1445.7	sp|P10852|4F2_MOUSE(pre=K,post=Q);sp|P10852-2|4F2_MOUSE(pre=K,post=Q);	145.71	0	1752.65
MouseBrain-Z-T-1.8907.8907.3	8907	44.53	824.359	3	GCKDNATDSVPLR	2,Carbamidomethyl(+57.0215);	1431.68	sp|Q91ZX7|LRP1_MOUSE(pre=R,post=T);	261.33	0	1038.38
MouseBrain-Z-T-1.8917.8917.3	8917	44.58	1220.84	3	ANATIEVK		844.465	sp|P97300|NPTN_MOUSE(pre=K,post=A);sp|P97300-1|NPTN_MOUSE(pre=K,post=A);sp|P97300-3|NPTN_MOUSE(pre=K,post=A);	55.48	0.0001	2815.04
MouseBrain-Z-T-1.8935.8935.3	8935	44.65	1050.79	3	VNLTGTPSQR		1071.57	sp|Q99JG2|G37L1_MOUSE(pre=R,post=L);	121.12	0	2077.79
MouseBrain-Z-T-1.8945.8945.3	8945	44.71	1286.52	3	LSVECANK	5,Carbamidomethyl(+57.0215);	919.443	sp|Q62277|SYPH_MOUSE(pre=R,post=T);	167.67	0.0093	2937.09
MouseBrain-Z-T-1.8957.8957.3	8957	44.74	1109.48	3	ANATIEVK		844.465	sp|P97300|NPTN_MOUSE(pre=K,post=A);sp|P97300-1|NPTN_MOUSE(pre=K,post=A);sp|P97300-3|NPTN_MOUSE(pre=K,post=A);	43.57	0.0094	2480.94
MouseBrain-Z-T-1.8961.8961.3	8961	44.77	999.43	3	NQKDEINETDLK		1445.7	sp|P10852|4F2_MOUSE(pre=K,post=Q);sp|P10852-2|4F2_MOUSE(pre=K,post=Q);	100.6	0	1549.57
MouseBrain-Z-T-1.8964.8964.2	8964	44.77	1274.53	2	ANATIEVK		844.465	sp|P97300|NPTN_MOUSE(pre=K,post=A);sp|P97300-1|NPTN_MOUSE(pre=K,post=A);sp|P97300-3|NPTN_MOUSE(pre=K,post=A);	92.86	0	1702.59
MouseBrain-Z-T-1.8972.8972.2	8972	44.81	1459.07	2	FNSSSSSLEEK		1213.55	sp|Q9EPK6|SIL1_MOUSE(pre=K,post=V);	102.41	0	1702.58
MouseBrain-Z-T-1.8977.8977.3	8977	44.85	1067.12	3	NQKDEINETDLK		1445.7	sp|P10852|4F2_MOUSE(pre=K,post=Q);sp|P10852-2|4F2_MOUSE(pre=K,post=Q);	262.78	0	1752.65
MouseBrain-Z-T-1.8979.8979.3	8979	44.85	824.359	3	GCKDNATDSVPLR	2,Carbamidomethyl(+57.0215);	1431.68	sp|Q91ZX7|LRP1_MOUSE(pre=R,post=T);	244.96	0	1038.38
MouseBrain-Z-T-1.8995.8995.3	8995	44.92	1045.12	3	VNLTGTPSQR		1071.57	sp|Q99JG2|G37L1_MOUSE(pre=R,post=L);	112.73	0.0001	2060.76
MouseBrain-Z-T-1.9008.9008.3	9008	44.97	1064.08	3	NASNMEYR		983.413	sp|P97300|NPTN_MOUSE(pre=K,post=I);sp|P97300-1|NPTN_MOUSE(pre=K,post=I);sp|P97300-3|NPTN_MOUSE(pre=K,post=I);	139.42	0.008	2205.8
MouseBrain-Z-T-1.9022.9022.2	9022	45	1378.04	2	FNSSSSSLEEK		1213.55	sp|Q9EPK6|SIL1_MOUSE(pre=K,post=V);	70.14	0	1540.53
MouseBrain-Z-T-1.9025.9025.3	9025	45.05	1220.82	3	EICSGNSSQCAPNVHK	3,Carbamidomethyl(+57.0215);10,Carbamidomethyl(+57.0215);	1786.77	sp|Q9R1V6|ADA22_MOUSE(pre=R,post=M);sp|Q9R1V6-1|ADA22_MOUSE(pre=R,post=M);sp|Q9R1V6-10|ADA22_MOUSE(pre=R,post=M);sp|Q9R1V6-11|ADA22_MOUSE(pre=R,post=M);sp|Q9R1V6-12|ADA22_MOUSE(pre=R,post=M);sp|Q9R1V6-13|ADA22_MOUSE(pre=R,post=M);sp|Q9R1V6-14|ADA22_MOUSE(pre=R,post=M);sp|Q9R1V6-15|ADA22_MOUSE(pre=R,post=M);sp|Q9R1V6-16|ADA22_MOUSE(pre=R,post=M);sp|Q9R1V6-17|ADA22_MOUSE(pre=R,post=M);sp|Q9R1V6-18|…	195.38	0	1872.65
MouseBrain-Z-T-1.9031.9031.3	9031	45.05	932.708	3	NCTGPVSPHQIK	2,Carbamidomethyl(+57.0215);	1336.66	sp|Q8K0S5|R4RL1_MOUSE(pre=R,post=S);	224.37	0	1458.45
MouseBrain-Z-T-1.9037.9037.3	9037	45.1	1016.43	3	QERNRSR		944.49	sp|Q3UDK1|TRAD1_MOUSE(pre=R,post=Q);sp|Q3UDK1-2|TRAD1_MOUSE(pre=R,post=Q);	23.56	0.0045	2101.77
MouseBrain-Z-T-1.9049.9049.3	9049	45.15	1118.49	3	VNLTGTPSQR		1071.57	sp|Q99JG2|G37L1_MOUSE(pre=R,post=L);	133.45	0	2280.87
MouseBrain-Z-T-1.9057.9057.3	9057	45.2	1112.81	3	VNLTGTPSQR		1071.57	sp|Q99JG2|G37L1_MOUSE(pre=R,post=L);	43.16	0.0018	2263.84
MouseBrain-Z-T-1.9060.9060.3	9060	45.2	1279.54	3	VLTNQESPYQNHTGR		1742.83	sp|P98086|C1QA_MOUSE(pre=K,post=F);	47.93	0.0034	2092.75
MouseBrain-Z-T-1.9066.9066.3	9066	45.2	975.051	3	NQSVPLSCCR	8,Carbamidomethyl(+57.0215);9,Carbamidomethyl(+57.0215);	1219.54	sp|Q9QY33|TSN3_MOUSE(pre=K,post=E);	249.3	0	1702.59
MouseBrain-Z-T-1.9073.9073.2	9073	45.25	1462.07	2	NQSVPLSCCR	8,Carbamidomethyl(+57.0215);9,Carbamidomethyl(+57.0215);	1219.54	sp|Q9QY33|TSN3_MOUSE(pre=K,post=E);	165.81	0	1702.58
MouseBrain-Z-T-1.9081.9081.3	9081	45.3	959.746	3	GCKDNATDSVPLR	2,Carbamidomethyl(+57.0215);	1431.68	sp|Q91ZX7|LRP1_MOUSE(pre=R,post=T);	159.04	0.0001	1444.54
MouseBrain-Z-T-1.9087.9087.3	9087	45.3	1036.77	3	GGNVTLPCK	8,Carbamidomethyl(+57.0215);	944.475	sp|Q9QUP5|HPLN1_MOUSE(pre=R,post=F);	140.03	0.0001	2162.81
MouseBrain-Z-T-1.9100.9100.3	9100	45.38	932.707	3	NCTGPVSPHQIK	2,Carbamidomethyl(+57.0215);	1336.66	sp|Q8K0S5|R4RL1_MOUSE(pre=R,post=S);	211.84	0	1458.44
MouseBrain-Z-T-1.9105.9105.2	9105	45.38	1132.49	2	GTEILGNSTR		1046.54	sp|Q61330|CNTN2_MOUSE(pre=K,post=V);	87.65	0	1216.42
MouseBrain-Z-T-1.9112.9112.3	9112	45.44	1213.15	3	LSVECANK	5,Carbamidomethyl(+57.0215);	919.443	sp|Q62277|SYPH_MOUSE(pre=R,post=T);	90.65	0.0001	2716.99
MouseBrain-Z-T-1.9115.9115.2	9115	45.44	1544.65	2	GGNVTLPCK	8,Carbamidomethyl(+57.0215);	944.475	sp|Q9QUP5|HPLN1_MOUSE(pre=R,post=F);	100.72	0.0001	2142.81
MouseBrain-Z-T-1.9119.9119.3	9119	45.48	1030.1	3	GGNVTLPCK	8,Carbamidomethyl(+57.0215);	944.475	sp|Q9QUP5|HPLN1_MOUSE(pre=R,post=F);	134.37	0.0001	2142.81
MouseBrain-Z-T-1.9126.9126.4	9126	45.48	950.632	4	NSSFHAASFHGDMK		1534.66	sp|Q99P47|CNTP4_MOUSE(pre=K,post=L);	315.79	0	2263.84
MouseBrain-Z-T-1.9131.9131.3	9131	45.53	954.396	3	AMDNVTVR		904.444	sp|Q99PJ0|NTRI_MOUSE(pre=K,post=Q);	72.98	0.0028	1955.72
MouseBrain-Z-T-1.9133.9133.3	9133	45.53	1016.43	3	GGNVTLPCK	8,Carbamidomethyl(+57.0215);	944.475	sp|Q9QUP5|HPLN1_MOUSE(pre=R,post=F);	140.07	0.0001	2101.78
MouseBrain-Z-T-1.9134.9134.3	9134	45.53	1027.44	3	GCKDNATDSVPLR	2,Carbamidomethyl(+57.0215);	1431.68	sp|Q91ZX7|LRP1_MOUSE(pre=R,post=T);	212.54	0	1647.62
MouseBrain-Z-T-1.9143.9143.3	9143	45.58	1104.46	3	ANATIEVK		844.465	sp|P97300|NPTN_MOUSE(pre=K,post=A);sp|P97300-1|NPTN_MOUSE(pre=K,post=A);sp|P97300-3|NPTN_MOUSE(pre=K,post=A);	176.66	0	2465.9
MouseBrain-Z-T-1.9146.9146.4	9146	45.58	1056.2	4	NASNMEYR		983.413	sp|P97300|NPTN_MOUSE(pre=K,post=I);sp|P97300-1|NPTN_MOUSE(pre=K,post=I);sp|P97300-3|NPTN_MOUSE(pre=K,post=I);	33.7	0.0014	3237.34
MouseBrain-Z-T-1.9147.9147.3	9147	45.58	921.033	3	NQSVPLSCCR	8,Carbamidomethyl(+57.0215);9,Carbamidomethyl(+57.0215);	1219.54	sp|Q9QY33|TSN3_MOUSE(pre=K,post=E);	258.91	0	1540.53
MouseBrain-Z-T-1.9148.9148.2	9148	45.58	1381.05	2	NQSVPLSCCR	8,Carbamidomethyl(+57.0215);9,Carbamidomethyl(+57.0215);	1219.54	sp|Q9QY33|TSN3_MOUSE(pre=K,post=E);	194.21	0	1540.53
MouseBrain-Z-T-1.9149.9149.3	9149	45.58	1107.8	3	ANATIEVK		844.465	sp|P97300|NPTN_MOUSE(pre=K,post=A);sp|P97300-1|NPTN_MOUSE(pre=K,post=A);sp|P97300-3|NPTN_MOUSE(pre=K,post=A);	166.31	0	2475.91
MouseBrain-Z-T-1.9154.9154.3	9154	45.63	1022.46	3	GGNVTLPCK	8,Carbamidomethyl(+57.0215);	944.475	sp|Q9QUP5|HPLN1_MOUSE(pre=R,post=F);	158.07	0.0001	2119.89
MouseBrain-Z-T-1.9159.9159.2	9159	45.63	1297.02	2	FNSSSSSLEEK		1213.55	sp|Q9EPK6|SIL1_MOUSE(pre=K,post=V);	73.31	0	1378.48
MouseBrain-Z-T-1.9165.9165.3	9165	45.67	1050.4	3	NASNMEYR		983.413	sp|P97300|NPTN_MOUSE(pre=K,post=I);sp|P97300-1|NPTN_MOUSE(pre=K,post=I);sp|P97300-3|NPTN_MOUSE(pre=K,post=I);	84.63	0.0014	2164.76
MouseBrain-Z-T-1.9171.9171.2	9171	45.71	1132.49	2	GTEILGNSTR		1046.54	sp|Q61330|CNTN2_MOUSE(pre=K,post=V);	126.34	0	1216.42
MouseBrain-Z-T-1.9173.9173.3	9173	45.71	1269.5	3	EICSGNSSQCAPNVHK	3,Carbamidomethyl(+57.0215);10,Carbamidomethyl(+57.0215);	1786.77	sp|Q9R1V6|ADA22_MOUSE(pre=R,post=M);sp|Q9R1V6-1|ADA22_MOUSE(pre=R,post=M);sp|Q9R1V6-10|ADA22_MOUSE(pre=R,post=M);sp|Q9R1V6-11|ADA22_MOUSE(pre=R,post=M);sp|Q9R1V6-12|ADA22_MOUSE(pre=R,post=M);sp|Q9R1V6-13|ADA22_MOUSE(pre=R,post=M);sp|Q9R1V6-14|ADA22_MOUSE(pre=R,post=M);sp|Q9R1V6-15|ADA22_MOUSE(pre=R,post=M);sp|Q9R1V6-16|ADA22_MOUSE(pre=R,post=M);sp|Q9R1V6-17|ADA22_MOUSE(pre=R,post=M);sp|Q9R1V6-18|…	287.41	0	2018.71
MouseBrain-Z-T-1.9174.9174.3	9174	45.71	1178.14	3	ANATIEVK		844.465	sp|P97300|NPTN_MOUSE(pre=K,post=A);sp|P97300-1|NPTN_MOUSE(pre=K,post=A);sp|P97300-3|NPTN_MOUSE(pre=K,post=A);	186.14	0	2686.93
MouseBrain-Z-T-1.9181.9181.3	9181	45.71	969.758	3	VSHNASVDMCDLKK	10,Carbamidomethyl(+57.0215);	1602.75	sp|Q8K209|AGRG1_MOUSE(pre=K,post=E);	209.59	0.0095	1303.5
MouseBrain-Z-T-1.9183.9183.3	9183	45.76	1201.47	3	LSVECANK	5,Carbamidomethyl(+57.0215);	919.443	sp|Q62277|SYPH_MOUSE(pre=R,post=T);	134.21	0.0001	2681.96
MouseBrain-Z-T-1.9184.9184.4	9184	45.76	967.654	4	VSHNASVDMCDLKK	10,Carbamidomethyl(+57.0215);	1602.75	sp|Q8K209|AGRG1_MOUSE(pre=K,post=E);	349.15	0	2263.84
MouseBrain-Z-T-1.9193.9193.3	9193	45.76	1036.77	3	AGINASYSEK		1038.5	sp|Q07113|MPRI_MOUSE(pre=R,post=G);	74.5	0.0035	2068.78
MouseBrain-Z-T-1.9199.9199.2	9199	45.81	1544.65	2	GGNVTLPCK	8,Carbamidomethyl(+57.0215);	944.475	sp|Q9QUP5|HPLN1_MOUSE(pre=R,post=F);	106.01	0.0001	2142.81
MouseBrain-Z-T-1.9202.9202.3	9202	45.84	1172.15	3	ANATIEVK		844.465	sp|P97300|NPTN_MOUSE(pre=K,post=A);sp|P97300-1|NPTN_MOUSE(pre=K,post=A);sp|P97300-3|NPTN_MOUSE(pre=K,post=A);	166.6	0.0001	2668.98
MouseBrain-Z-T-1.9204.9204.3	9204	45.84	1001.72	3	NASNMEYR		983.413	sp|P97300|NPTN_MOUSE(pre=K,post=I);sp|P97300-1|NPTN_MOUSE(pre=K,post=I);sp|P97300-3|NPTN_MOUSE(pre=K,post=I);	154.37	0	2018.71
MouseBrain-Z-T-1.9216.9216.3	9216	45.9	1104.46	3	ANATIEVK		844.465	sp|P97300|NPTN_MOUSE(pre=K,post=A);sp|P97300-1|NPTN_MOUSE(pre=K,post=A);sp|P97300-3|NPTN_MOUSE(pre=K,post=A);	172.26	0	2465.9
MouseBrain-Z-T-1.9227.9227.3	9227	45.95	1226.83	3	LSVECANK	5,Carbamidomethyl(+57.0215);	919.443	sp|Q62277|SYPH_MOUSE(pre=R,post=T);	147.84	0.0001	2758.01
MouseBrain-Z-T-1.9228.9228.3	9228	45.95	1057.41	3	DNTTCYEFKK	5,Carbamidomethyl(+57.0215);	1304.57	sp|Q91ZX7|LRP1_MOUSE(pre=K,post=F);	220.38	0	1864.64
MouseBrain-Z-T-1.9233.9233.3	9233	45.95	1107.46	3	ANATIEVK		844.465	sp|P97300|NPTN_MOUSE(pre=K,post=A);sp|P97300-1|NPTN_MOUSE(pre=K,post=A);sp|P97300-3|NPTN_MOUSE(pre=K,post=A);	133.7	0	2474.9
MouseBrain-Z-T-1.9240.9240.3	9240	46	1042.11	3	ANATIEVK		844.465	sp|P97300|NPTN_MOUSE(pre=K,post=A);sp|P97300-1|NPTN_MOUSE(pre=K,post=A);sp|P97300-3|NPTN_MOUSE(pre=K,post=A);	150.81	0	2278.84
MouseBrain-Z-T-1.9247.9247.3	9247	46.04	1036.77	3	ANATIEVK		844.465	sp|P97300|NPTN_MOUSE(pre=K,post=A);sp|P97300-1|NPTN_MOUSE(pre=K,post=A);sp|P97300-3|NPTN_MOUSE(pre=K,post=A);	176.22	0	2262.82
MouseBrain-Z-T-1.9279.9279.3	9279	46.18	1172.15	3	ANATIEVK		844.465	sp|P97300|NPTN_MOUSE(pre=K,post=A);sp|P97300-1|NPTN_MOUSE(pre=K,post=A);sp|P97300-3|NPTN_MOUSE(pre=K,post=A);	95.61	0.0014	2668.98
MouseBrain-Z-T-1.9281.9281.3	9281	46.18	1178.14	3	ANATIEVK		844.465	sp|P97300|NPTN_MOUSE(pre=K,post=A);sp|P97300-1|NPTN_MOUSE(pre=K,post=A);sp|P97300-3|NPTN_MOUSE(pre=K,post=A);	97.59	0.0018	2686.93
MouseBrain-Z-T-1.9286.9286.3	9286	46.18	921.033	3	NQSVPLSCCR	8,Carbamidomethyl(+57.0215);9,Carbamidomethyl(+57.0215);	1219.54	sp|Q9QY33|TSN3_MOUSE(pre=K,post=E);	195.94	0.0001	1540.53
MouseBrain-Z-T-1.9291.9291.3	9291	46.23	1159.13	3	LSVECANK	5,Carbamidomethyl(+57.0215);	919.443	sp|Q62277|SYPH_MOUSE(pre=R,post=T);	57.65	0.0001	2554.93
MouseBrain-Z-T-1.9294.9294.2	9294	46.23	1453.11	2	ANATIEVK		844.465	sp|P97300|NPTN_MOUSE(pre=K,post=A);sp|P97300-1|NPTN_MOUSE(pre=K,post=A);sp|P97300-3|NPTN_MOUSE(pre=K,post=A);	77.27	0.0001	2059.74
MouseBrain-Z-T-1.9313.9313.3	9313	46.34	1055.77	3	ANATIEVK		844.465	sp|P97300|NPTN_MOUSE(pre=K,post=A);sp|P97300-1|NPTN_MOUSE(pre=K,post=A);sp|P97300-3|NPTN_MOUSE(pre=K,post=A);	126.92	0.0001	2319.84
MouseBrain-Z-T-1.9322.9322.3	9322	46.38	1042.75	3	LSVECANK	5,Carbamidomethyl(+57.0215);	919.443	sp|Q62277|SYPH_MOUSE(pre=R,post=T);	153.53	0.0001	2205.79
MouseBrain-Z-T-1.9324.9324.3	9324	46.38	1006.77	3	TCLNRRSR	2,Carbamidomethyl(+57.0215);	1061.55	sp|Q8BXA7|PHLP2_MOUSE(pre=R,post=F);	21.74	0.0067	1955.75
MouseBrain-Z-T-1.9325.9325.3	9325	46.38	1072.14	3	LSVDCVNK	5,Carbamidomethyl(+57.0215);	933.459	sp|Q8BGN8|SYNPR_MOUSE(pre=R,post=T);sp|Q8BGN8-2|SYNPR_MOUSE(pre=R,post=T);	152.93	0.0004	2279.94
MouseBrain-Z-T-1.9330.9330.3	9330	46.38	996.419	3	NTPMRPRSR		1113.58	sp|Q811L6|MAST4_MOUSE(pre=R,post=S);	40.36	0.0026	1872.65
MouseBrain-Z-T-1.9331.9331.3	9331	46.38	1061.13	3	ANATIEVK		844.465	sp|P97300|NPTN_MOUSE(pre=K,post=A);sp|P97300-1|NPTN_MOUSE(pre=K,post=A);sp|P97300-3|NPTN_MOUSE(pre=K,post=A);	119.38	0	2335.89
MouseBrain-Z-T-1.9334.9334.3	9334	46.43	1045.1	3	DGKPLLNDSR		1113.58	sp|Q640R3|HECAM_MOUSE(pre=K,post=M);	122.32	0	2018.71
MouseBrain-Z-T-1.9349.9349.3	9349	46.49	1088.76	3	LSVECANK	5,Carbamidomethyl(+57.0215);	919.443	sp|Q62277|SYPH_MOUSE(pre=R,post=T);	92.91	0	2343.8
MouseBrain-Z-T-1.9351.9351.3	9351	46.49	764.005	3	NHSLAFVGTK		1072.57	sp|Q80UG2|PLXA4_MOUSE(pre=K,post=S);	242.57	0	1216.43
MouseBrain-Z-T-1.9354.9354.2	9354	46.49	1145.5	2	NHSLAFVGTK		1072.57	sp|Q80UG2|PLXA4_MOUSE(pre=K,post=S);	304.72	0	1216.42
MouseBrain-Z-T-1.9356.9356.3	9356	46.49	1000.09	3	ANQTALCGGGVQTR	7,Carbamidomethyl(+57.0215);	1431.69	sp|Q69ZU6|THS7A_MOUSE(pre=R,post=E);	198.68	0	1565.56
MouseBrain-Z-T-1.9360.9360.3	9360	46.54	1178.14	3	LSVECANK	5,Carbamidomethyl(+57.0215);	919.443	sp|Q62277|SYPH_MOUSE(pre=R,post=T);	117.95	0.0001	2611.95
MouseBrain-Z-T-1.9373.9373.3	9373	46.59	1292.55	3	EASNHSSGAGLVQINK		1610.8	sp|P24668|MPRD_MOUSE(pre=R,post=S);	206.91	0	2263.84
MouseBrain-Z-T-1.9374.9374.3	9374	46.59	1094.43	3	LSVECANK	5,Carbamidomethyl(+57.0215);	919.443	sp|Q62277|SYPH_MOUSE(pre=R,post=T);	131.64	0	2360.83
MouseBrain-Z-T-1.9382.9382.3	9382	46.63	883.711	3	ANQTALCGGGVQTR	7,Carbamidomethyl(+57.0215);	1431.69	sp|Q69ZU6|THS7A_MOUSE(pre=R,post=E);	227.59	0	1216.42
MouseBrain-Z-T-1.9387.9387.3	9387	46.63	1183.81	3	LSVECANK	5,Carbamidomethyl(+57.0215);	919.443	sp|Q62277|SYPH_MOUSE(pre=R,post=T);	154.69	0	2628.97
MouseBrain-Z-T-1.9389.9389.2	9389	46.63	1325.06	2	ANQTALCGGGVQTR	7,Carbamidomethyl(+57.0215);	1431.69	sp|Q69ZU6|THS7A_MOUSE(pre=R,post=E);	99.22	0	1216.43
MouseBrain-Z-T-1.9396.9396.2	9396	46.69	1514.65	2	VNLTGTPSQR		1071.57	sp|Q99JG2|G37L1_MOUSE(pre=R,post=L);	36.19	0.0001	1955.72
MouseBrain-Z-T-1.9407.9407.3	9407	46.74	1045.1	3	DGKPLLNDSR		1113.58	sp|Q640R3|HECAM_MOUSE(pre=K,post=M);	162.68	0.0001	2018.71
MouseBrain-Z-T-1.9408.9408.2	9408	46.74	1300.02	2	NQSVPLSCCR	8,Carbamidomethyl(+57.0215);9,Carbamidomethyl(+57.0215);	1219.54	sp|Q9QY33|TSN3_MOUSE(pre=K,post=E);	217.52	0	1378.48
MouseBrain-Z-T-1.9411.9411.3	9411	46.74	1116.12	3	LSVECANK	5,Carbamidomethyl(+57.0215);	919.443	sp|Q62277|SYPH_MOUSE(pre=R,post=T);	184.21	0.0001	2425.9
MouseBrain-Z-T-1.9420.9420.3	9420	46.8	964.419	3	NQKDEINETDLK		1445.7	sp|P10852|4F2_MOUSE(pre=K,post=Q);sp|P10852-2|4F2_MOUSE(pre=K,post=Q);	253.42	0	1444.54
MouseBrain-Z-T-1.9428.9428.3	9428	46.85	1010.11	3	VNLTGTPSQR		1071.57	sp|Q99JG2|G37L1_MOUSE(pre=R,post=L);	74.35	0.0003	1955.73
MouseBrain-Z-T-1.9432.9432.3	9432	46.85	942.411	3	VNLTGTPSQR		1071.57	sp|Q99JG2|G37L1_MOUSE(pre=R,post=L);	99.16	0.0003	1752.64
MouseBrain-Z-T-1.9433.9433.3	9433	46.85	764.005	3	NHSLAFVGTK		1072.57	sp|Q80UG2|PLXA4_MOUSE(pre=K,post=S);	142	0	1216.43
MouseBrain-Z-T-1.9444.9444.4	9444	46.9	822.835	4	NSSFHAASFHGDMK		1534.66	sp|Q99P47|CNTP4_MOUSE(pre=K,post=L);	173.18	0	1752.65
MouseBrain-Z-T-1.9449.9449.3	9449	46.9	1159.13	3	EASNHSSGAGLVQINK		1610.8	sp|P24668|MPRD_MOUSE(pre=R,post=S);	260.54	0	1863.57
MouseBrain-Z-T-1.9453.9453.3	9453	46.96	792.34	3	KMSNITFR		995.522	sp|Q9CQF9|PCYOX_MOUSE(pre=R,post=N);	123.63	0	1378.48
MouseBrain-Z-T-1.9454.9454.3	9454	46.96	947.697	3	NASNMEYR		983.413	sp|P97300|NPTN_MOUSE(pre=K,post=I);sp|P97300-1|NPTN_MOUSE(pre=K,post=I);sp|P97300-3|NPTN_MOUSE(pre=K,post=I);	113.9	0.0001	1856.66
MouseBrain-Z-T-1.9456.9456.2	9456	46.96	1665.17	2	LSVECANK	5,Carbamidomethyl(+57.0215);	919.443	sp|Q62277|SYPH_MOUSE(pre=R,post=T);	144.33	0.0094	2408.87
MouseBrain-Z-T-1.9469.9469.2	9469	47.01	1341.54	2	VVWNGSR		816.424	sp|P97952|SCN1B_MOUSE(pre=R,post=G);	70.91	0.0001	1864.64
MouseBrain-Z-T-1.9472.9472.2	9472	47.01	1349.57	2	GGNVTLPCK	8,Carbamidomethyl(+57.0215);	944.475	sp|Q9QUP5|HPLN1_MOUSE(pre=R,post=F);	148.72	0.0013	1752.65
MouseBrain-Z-T-1.9475.9475.3	9475	47.07	1045.1	3	DGKPLLNDSR		1113.58	sp|Q640R3|HECAM_MOUSE(pre=K,post=M);	219.04	0	2018.71
MouseBrain-Z-T-1.9476.9476.3	9476	47.07	1159.13	3	LSVECANK	5,Carbamidomethyl(+57.0215);	919.443	sp|Q62277|SYPH_MOUSE(pre=R,post=T);	92.67	0.0058	2554.93
MouseBrain-Z-T-1.9478.9478.3	9478	47.07	991.086	3	DGKPLLNDSR		1113.58	sp|Q640R3|HECAM_MOUSE(pre=K,post=M);	122.88	0	1856.66
MouseBrain-Z-T-1.9481.9481.3	9481	47.07	1001.71	3	NASNMEYR		983.413	sp|P97300|NPTN_MOUSE(pre=K,post=I);sp|P97300-1|NPTN_MOUSE(pre=K,post=I);sp|P97300-3|NPTN_MOUSE(pre=K,post=I);	88.26	0.0034	2018.71
MouseBrain-Z-T-1.9482.9482.2	9482	47.07	1233.02	2	IVSNNCTDGLR	6,Carbamidomethyl(+57.0215);	1247.59	sp|Q8VI51|SORC3_MOUSE(pre=R,post=D);	129.95	0	1216.42
MouseBrain-Z-T-1.9486.9486.3	9486	47.12	1116.12	3	LSVECANK	5,Carbamidomethyl(+57.0215);	919.443	sp|Q62277|SYPH_MOUSE(pre=R,post=T);	193.78	0.0021	2425.9
MouseBrain-Z-T-1.9498.9498.3	9498	47.17	1088.76	3	LSVECANK	5,Carbamidomethyl(+57.0215);	919.443	sp|Q62277|SYPH_MOUSE(pre=R,post=T);	165.85	0.0001	2343.8
MouseBrain-Z-T-1.9499.9499.2	9499	47.17	1665.17	2	LSVECANK	5,Carbamidomethyl(+57.0215);	919.443	sp|Q62277|SYPH_MOUSE(pre=R,post=T);	165.68	0.0018	2408.87
MouseBrain-Z-T-1.9500.9500.3	9500	47.17	1164.47	3	LSVECANK	5,Carbamidomethyl(+57.0215);	919.443	sp|Q62277|SYPH_MOUSE(pre=R,post=T);	110.16	0.0001	2570.93
MouseBrain-Z-T-1.9511.9511.3	9511	47.22	1178.14	3	LSVECANK	5,Carbamidomethyl(+57.0215);	919.443	sp|Q62277|SYPH_MOUSE(pre=R,post=T);	162.8	0.0001	2611.95
MouseBrain-Z-T-1.9517.9517.2	9517	47.22	1260.51	2	VVWNGSR		816.424	sp|P97952|SCN1B_MOUSE(pre=R,post=G);	86.17	0.0001	1702.58
MouseBrain-Z-T-1.9522.9522.3	9522	47.28	1110.45	3	LSVECANK	5,Carbamidomethyl(+57.0215);	919.443	sp|Q62277|SYPH_MOUSE(pre=R,post=T);	174.57	0.0001	2408.87
MouseBrain-Z-T-1.9529.9529.3	9529	47.28	907.343	3	GGNVTLPCK	8,Carbamidomethyl(+57.0215);	944.475	sp|Q9QUP5|HPLN1_MOUSE(pre=R,post=F);	128.08	0.0001	1774.53
MouseBrain-Z-T-1.9539.9539.3	9539	47.33	1162.12	3	QQRCSNK	4,Carbamidomethyl(+57.0215);	919.429	sp|Q8K0B3|LRC66_MOUSE(pre=R,post=R);	32.07	0.0024	2563.91
MouseBrain-Z-T-1.9540.9540.3	9540	47.33	1182.48	3	LSVECANK	5,Carbamidomethyl(+57.0215);	919.443	sp|Q62277|SYPH_MOUSE(pre=R,post=T);	146.55	0	2624.97
MouseBrain-Z-T-1.9542.9542.3	9542	47.33	1116.12	3	LSVECANK	5,Carbamidomethyl(+57.0215);	919.443	sp|Q62277|SYPH_MOUSE(pre=R,post=T);	119.56	0.0004	2425.9
MouseBrain-Z-T-1.9546.9546.2	9546	47.38	1341.54	2	VVWNGSR		816.424	sp|P97952|SCN1B_MOUSE(pre=R,post=G);	89.67	0.0007	1864.64
MouseBrain-Z-T-1.9547.9547.3	9547	47.38	991.086	3	DGKPLLNDSR		1113.58	sp|Q640R3|HECAM_MOUSE(pre=K,post=M);	133.73	0	1856.66
MouseBrain-Z-T-1.9550.9550.3	9550	47.38	1286.52	3	LSVECANK	5,Carbamidomethyl(+57.0215);	919.443	sp|Q62277|SYPH_MOUSE(pre=R,post=T);	116.29	0.0095	2937.09
MouseBrain-Z-T-1.9551.9551.2	9551	47.38	1502.07	2	NASNMEYR		983.413	sp|P97300|NPTN_MOUSE(pre=K,post=I);sp|P97300-1|NPTN_MOUSE(pre=K,post=I);sp|P97300-3|NPTN_MOUSE(pre=K,post=I);	120.35	0.0048	2018.71
MouseBrain-Z-T-1.9552.9552.2	9552	47.38	1349.57	2	GGNVTLPCK	8,Carbamidomethyl(+57.0215);	944.475	sp|Q9QUP5|HPLN1_MOUSE(pre=R,post=F);	223.83	0	1752.65
MouseBrain-Z-T-1.9558.9558.3	9558	47.44	1116.12	3	LSVECANK	5,Carbamidomethyl(+57.0215);	919.443	sp|Q62277|SYPH_MOUSE(pre=R,post=T);	137.64	0	2425.9
MouseBrain-Z-T-1.9560.9560.3	9560	47.44	1385.94	3	KVLVAPPSEEANTTK		1582.86	sp|P43006|EAA2_MOUSE(pre=K,post=A);sp|P43006-2|EAA2_MOUSE(pre=K,post=A);sp|P43006-3|EAA2_MOUSE(pre=K,post=A);	398.72	0	2571.95
MouseBrain-Z-T-1.9576.9576.2	9576	47.49	1435.58	2	LNPGNYTAR		1004.5	sp|Q60751|IGF1R_MOUSE(pre=R,post=I);	46.31	0.0028	1864.64
MouseBrain-Z-T-1.9584.9584.3	9584	47.54	1075.44	3	LSVECANK	5,Carbamidomethyl(+57.0215);	919.443	sp|Q62277|SYPH_MOUSE(pre=R,post=T);	122.37	0.0001	2303.85
MouseBrain-Z-T-1.9585.9585.3	9585	47.54	1178.14	3	LSVECANK	5,Carbamidomethyl(+57.0215);	919.443	sp|Q62277|SYPH_MOUSE(pre=R,post=T);	197.49	0.0001	2611.95
MouseBrain-Z-T-1.9594.9594.2	9594	47.6	1260.51	2	VVWNGSR		816.424	sp|P97952|SCN1B_MOUSE(pre=R,post=G);	85.43	0.0004	1702.58
MouseBrain-Z-T-1.9597.9597.3	9597	47.6	900.048	3	GGNVTLPCK	8,Carbamidomethyl(+57.0215);	944.475	sp|Q9QUP5|HPLN1_MOUSE(pre=R,post=F);	190.8	0.0001	1752.65
MouseBrain-Z-T-1.9608.9608.2	9608	47.65	1248.03	2	GGNVTLPCK	8,Carbamidomethyl(+57.0215);	944.475	sp|Q9QUP5|HPLN1_MOUSE(pre=R,post=F);	190.34	0.0001	1549.57
MouseBrain-Z-T-1.9611.9611.2	9611	47.65	1218.99	2	NQSVPLSCCR	8,Carbamidomethyl(+57.0215);9,Carbamidomethyl(+57.0215);	1219.54	sp|Q9QY33|TSN3_MOUSE(pre=K,post=E);	248.8	0	1216.42
MouseBrain-Z-T-1.9616.9616.4	9616	47.65	903.923	4	GGNVTLPCK	8,Carbamidomethyl(+57.0215);	944.475	sp|Q9QUP5|HPLN1_MOUSE(pre=R,post=F);	108.97	0.0071	2667.19
MouseBrain-Z-T-1.9621.9621.2	9621	47.7	1318.53	2	DNESLISR		932.456	sp|P21836|ACES_MOUSE(pre=K,post=A);	69.45	0.0013	1702.58
MouseBrain-Z-T-1.9624.9624.3	9624	47.7	832.354	3	GGNVTLPCK	8,Carbamidomethyl(+57.0215);	944.475	sp|Q9QUP5|HPLN1_MOUSE(pre=R,post=F);	111.94	0.0022	1549.57
MouseBrain-Z-T-1.9630.9630.3	9630	47.76	1001.76	3	ANATIEVK		844.465	sp|P97300|NPTN_MOUSE(pre=K,post=A);sp|P97300-1|NPTN_MOUSE(pre=K,post=A);sp|P97300-3|NPTN_MOUSE(pre=K,post=A);	195.3	0	2157.79
MouseBrain-Z-T-1.9631.9631.3	9631	47.76	1385.94	3	KVLVAPPSEEANTTK		1582.86	sp|P43006|EAA2_MOUSE(pre=K,post=A);sp|P43006-2|EAA2_MOUSE(pre=K,post=A);sp|P43006-3|EAA2_MOUSE(pre=K,post=A);	405.91	0	2571.95
MouseBrain-Z-T-1.9632.9632.2	9632	47.76	1349.57	2	GGNVTLPCK	8,Carbamidomethyl(+57.0215);	944.475	sp|Q9QUP5|HPLN1_MOUSE(pre=R,post=F);	230.94	0	1752.65
MouseBrain-Z-T-1.9638.9638.2	9638	47.76	1423.02	2	CDLDGMNR	1,Carbamidomethyl(+57.0215);	979.385	sp|Q9JI18|LRP1B_MOUSE(pre=R,post=T);	76.53	0.0042	1864.64
MouseBrain-Z-T-1.9656.9656.3	9656	47.84	1477.93	3	PGDPGKDLASGENGTECR	17,Carbamidomethyl(+57.0215);	1858.81	sp|Q71M36|CSPG5_MOUSE(pre=R,post=V);sp|Q71M36-2|CSPG5_MOUSE(pre=R,post=V);sp|Q71M36-3|CSPG5_MOUSE(pre=R,post=V);sp|Q71M36-4|CSPG5_MOUSE(pre=R,post=V);	60.99	0	2571.95
MouseBrain-Z-T-1.9658.9658.3	9658	47.84	913.723	3	GGNVTLPCK	8,Carbamidomethyl(+57.0215);	944.475	sp|Q9QUP5|HPLN1_MOUSE(pre=R,post=F);	148.66	0.0052	1793.67
MouseBrain-Z-T-1.9672.9672.3	9672	47.94	1110.45	3	LSVECANK	5,Carbamidomethyl(+57.0215);	919.443	sp|Q62277|SYPH_MOUSE(pre=R,post=T);	182.63	0.0001	2408.87
MouseBrain-Z-T-1.9674.9674.3	9674	47.94	900.048	3	GGNVTLPCK	8,Carbamidomethyl(+57.0215);	944.475	sp|Q9QUP5|HPLN1_MOUSE(pre=R,post=F);	159.86	0	1752.65
MouseBrain-Z-T-1.9684.9684.3	9684	48	738.323	3	KMSNITFR		995.522	sp|Q9CQF9|PCYOX_MOUSE(pre=R,post=N);	213.27	0	1216.42
MouseBrain-Z-T-1.9685.9685.3	9685	48	991.086	3	DGKPLLNDSR		1113.58	sp|Q640R3|HECAM_MOUSE(pre=K,post=M);	169.97	0	1856.66
MouseBrain-Z-T-1.9686.9686.2	9686	48	1106.98	2	KMSNITFR		995.522	sp|Q9CQF9|PCYOX_MOUSE(pre=R,post=N);	117.06	0	1216.42
MouseBrain-Z-T-1.9689.9689.2	9689	48	1248.03	2	GGNVTLPCK	8,Carbamidomethyl(+57.0215);	944.475	sp|Q9QUP5|HPLN1_MOUSE(pre=R,post=F);	143.49	0.0022	1549.57
MouseBrain-Z-T-1.9697.9697.3	9697	48.05	1116.12	3	LSVECANK	5,Carbamidomethyl(+57.0215);	919.443	sp|Q62277|SYPH_MOUSE(pre=R,post=T);	160.71	0.0001	2425.9
MouseBrain-Z-T-1.9709.9709.2	9709	48.11	1370.08	2	GGNVTLPCK	8,Carbamidomethyl(+57.0215);	944.475	sp|Q9QUP5|HPLN1_MOUSE(pre=R,post=F);	153.68	0.0001	1793.67
MouseBrain-Z-T-1.9713.9713.3	9713	48.11	1181.82	3	QTVEEEGGASSYNTSSK		1772.77	sp|Q8BYI9|TENR_MOUSE(pre=R,post=E);sp|Q8BYI9-2|TENR_MOUSE(pre=R,post=E);	497.8	0	1769.67
MouseBrain-Z-T-1.9730.9730.3	9730	48.2	1054.46	3	EASNHSSGAGLVQINK		1610.8	sp|P24668|MPRD_MOUSE(pre=R,post=S);	227.91	0	1549.57
MouseBrain-Z-T-1.9732.9732.3	9732	48.2	913.723	3	GGNVTLPCK	8,Carbamidomethyl(+57.0215);	944.475	sp|Q9QUP5|HPLN1_MOUSE(pre=R,post=F);	158.09	0.0001	1793.67
MouseBrain-Z-T-1.9735.9735.4	9735	48.2	1100.69	4	RCNQTTGQCDCHVGYQGLHCDTCK	2,Carbamidomethyl(+57.0215);9,Carbamidomethyl(+57.0215);11,Carbamidomethyl(+57.0215);20,Carbamidomethyl(+57.0215);23,Carbamidomethyl(+57.0215);	2954.17	sp|Q8BH27|MEGF9_MOUSE(pre=K,post=E);	439.58	0	1444.54
MouseBrain-Z-T-1.9745.9745.3	9745	48.26	1001.76	3	ANATIEVK		844.465	sp|P97300|NPTN_MOUSE(pre=K,post=A);sp|P97300-1|NPTN_MOUSE(pre=K,post=A);sp|P97300-3|NPTN_MOUSE(pre=K,post=A);	130.16	0	2157.79
MouseBrain-Z-T-1.9746.9746.3	9746	48.26	1088.76	3	EQVTVINR		957.524	sp|Q00560|IL6RB_MOUSE(pre=R,post=T);	56.19	0.002	2305.72
MouseBrain-Z-T-1.9752.9752.3	9752	48.26	1242.16	3	PGDPGKDLASGENGTECR	17,Carbamidomethyl(+57.0215);	1858.81	sp|Q71M36|CSPG5_MOUSE(pre=R,post=V);sp|Q71M36-2|CSPG5_MOUSE(pre=R,post=V);sp|Q71M36-3|CSPG5_MOUSE(pre=R,post=V);sp|Q71M36-4|CSPG5_MOUSE(pre=R,post=V);	48.12	0	1864.64
MouseBrain-Z-T-1.9754.9754.3	9754	48.31	991.086	3	DGKPLLNDSR		1113.58	sp|Q640R3|HECAM_MOUSE(pre=K,post=M);	165.89	0.0067	1856.66
MouseBrain-Z-T-1.9755.9755.3	9755	48.31	1176.15	3	QTVEEEGGASSYNTSSK		1772.77	sp|Q8BYI9|TENR_MOUSE(pre=R,post=E);sp|Q8BYI9-2|TENR_MOUSE(pre=R,post=E);	549.96	0	1752.64
MouseBrain-Z-T-1.9759.9759.3	9759	48.31	1150.17	3	KVLVAPPSEEANTTK		1582.86	sp|P43006|EAA2_MOUSE(pre=K,post=A);sp|P43006-2|EAA2_MOUSE(pre=K,post=A);sp|P43006-3|EAA2_MOUSE(pre=K,post=A);	252.6	0.0001	1864.64
MouseBrain-Z-T-1.9761.9761.3	9761	48.31	1147.15	3	TANHSAPSLENSVQPGK		1735.85	sp|Q99JP7|GGT7_MOUSE(pre=R,post=R);	221.24	0	1702.58
MouseBrain-Z-T-1.9773.9773.2	9773	48.36	1020.92	2	NVTDTFK		823.408	sp|Q80ZF8|AGRB3_MOUSE(pre=R,post=R);sp|Q8CGM1|AGRB2_MOUSE(pre=R,post=R);sp|Q8CGM1-2|AGRB2_MOUSE(pre=R,post=R);sp|Q8CGM1-3|AGRB2_MOUSE(pre=R,post=R);	147.96	0	1216.42
MouseBrain-Z-T-1.9775.9775.2	9775	48.36	1421.04	2	NASNMEYR		983.413	sp|P97300|NPTN_MOUSE(pre=K,post=I);sp|P97300-1|NPTN_MOUSE(pre=K,post=I);sp|P97300-3|NPTN_MOUSE(pre=K,post=I);	168.19	0	1856.66
MouseBrain-Z-T-1.9776.9776.3	9776	48.36	947.697	3	NASNMEYR		983.413	sp|P97300|NPTN_MOUSE(pre=K,post=I);sp|P97300-1|NPTN_MOUSE(pre=K,post=I);sp|P97300-3|NPTN_MOUSE(pre=K,post=I);	81.1	0	1856.66
MouseBrain-Z-T-1.9783.9783.2	9783	48.42	1370.08	2	GGNVTLPCK	8,Carbamidomethyl(+57.0215);	944.475	sp|Q9QUP5|HPLN1_MOUSE(pre=R,post=F);	140.82	0.0001	1793.67
MouseBrain-Z-T-1.9788.9788.3	9788	48.42	1307.53	3	PGDPGKDLASGENGTECR	17,Carbamidomethyl(+57.0215);	1858.81	sp|Q71M36|CSPG5_MOUSE(pre=R,post=V);sp|Q71M36-2|CSPG5_MOUSE(pre=R,post=V);sp|Q71M36-3|CSPG5_MOUSE(pre=R,post=V);sp|Q71M36-4|CSPG5_MOUSE(pre=R,post=V);	175.91	0	2060.76
MouseBrain-Z-T-1.9790.9790.3	9790	48.47	959.385	3	EDGMLPANR		1001.46	sp|Q810U4|NRCAM_MOUSE(pre=K,post=T);sp|Q810U4-2|NRCAM_MOUSE(pre=K,post=T);sp|Q810U4-3|NRCAM_MOUSE(pre=K,post=T);	119.06	0.0089	1873.67
MouseBrain-Z-T-1.9791.9791.3	9791	48.47	1189.85	3	EASNHSSGAGLVQINK		1610.8	sp|P24668|MPRD_MOUSE(pre=R,post=S);	307.17	0	1955.73
MouseBrain-Z-T-1.9792.9792.3	9792	48.47	969.436	3	LKFNSTIK		949.56	sp|P22723|GBRG2_MOUSE(pre=R,post=V);sp|P22723-2|GBRG2_MOUSE(pre=R,post=V);	252.29	0	1955.73
MouseBrain-Z-T-1.9793.9793.3	9793	48.47	1069.45	3	ANATIEVK		844.465	sp|P97300|NPTN_MOUSE(pre=K,post=A);sp|P97300-1|NPTN_MOUSE(pre=K,post=A);sp|P97300-3|NPTN_MOUSE(pre=K,post=A);	163.09	0	2360.86
MouseBrain-Z-T-1.9795.9795.3	9795	48.47	1181.82	3	QTVEEEGGASSYNTSSK		1772.77	sp|Q8BYI9|TENR_MOUSE(pre=R,post=E);sp|Q8BYI9-2|TENR_MOUSE(pre=R,post=E);	246.1	0	1769.67
MouseBrain-Z-T-1.9816.9816.3	9816	48.58	1004.76	3	DGKPLLNDSR		1113.58	sp|Q640R3|HECAM_MOUSE(pre=K,post=M);	134.33	0.0001	1897.68
MouseBrain-Z-T-1.9818.9818.3	9818	48.58	913.723	3	GGNVTLPCK	8,Carbamidomethyl(+57.0215);	944.475	sp|Q9QUP5|HPLN1_MOUSE(pre=R,post=F);	102.69	0.0042	1793.67
MouseBrain-Z-T-1.9828.9828.3	9828	48.63	991.086	3	DGKPLLNDSR		1113.58	sp|Q640R3|HECAM_MOUSE(pre=K,post=M);	111.08	0.0074	1856.66
MouseBrain-Z-T-1.9833.9833.3	9833	48.63	1116.12	3	LSVECANK	5,Carbamidomethyl(+57.0215);	919.443	sp|Q62277|SYPH_MOUSE(pre=R,post=T);	158.15	0.0001	2425.9
MouseBrain-Z-T-1.9838.9838.3	9838	48.68	1110.45	3	LSVECANK	5,Carbamidomethyl(+57.0215);	919.443	sp|Q62277|SYPH_MOUSE(pre=R,post=T);	188.05	0.0001	2408.87
MouseBrain-Z-T-1.9839.9839.3	9839	48.68	1147.15	3	TANHSAPSLENSVQPGK		1735.85	sp|Q99JP7|GGT7_MOUSE(pre=R,post=R);	360.88	0	1702.58
MouseBrain-Z-T-1.9841.9841.3	9841	48.68	1096.15	3	KVLVAPPSEEANTTK		1582.86	sp|P43006|EAA2_MOUSE(pre=K,post=A);sp|P43006-2|EAA2_MOUSE(pre=K,post=A);sp|P43006-3|EAA2_MOUSE(pre=K,post=A);	316.68	0.0003	1702.58
MouseBrain-Z-T-1.9850.9850.2	9850	48.74	1020.92	2	NVTDTFK		823.408	sp|Q80ZF8|AGRB3_MOUSE(pre=R,post=R);sp|Q8CGM1|AGRB2_MOUSE(pre=R,post=R);sp|Q8CGM1-2|AGRB2_MOUSE(pre=R,post=R);sp|Q8CGM1-3|AGRB2_MOUSE(pre=R,post=R);	144.12	0	1216.42
MouseBrain-Z-T-1.9862.9862.3	9862	48.79	1307.53	3	PGDPGKDLASGENGTECR	17,Carbamidomethyl(+57.0215);	1858.81	sp|Q71M36|CSPG5_MOUSE(pre=R,post=V);sp|Q71M36-2|CSPG5_MOUSE(pre=R,post=V);sp|Q71M36-3|CSPG5_MOUSE(pre=R,post=V);sp|Q71M36-4|CSPG5_MOUSE(pre=R,post=V);	245.84	0	2060.76
MouseBrain-Z-T-1.9868.9868.3	9868	48.79	1135.13	3	NMANGQPHSVNITR		1537.74	sp|Q9CPW0|CNTP2_MOUSE(pre=R,post=H);	265.24	0	1864.64
MouseBrain-Z-T-1.9873.9873.3	9873	48.84	1069.45	3	ANATIEVK		844.465	sp|P97300|NPTN_MOUSE(pre=K,post=A);sp|P97300-1|NPTN_MOUSE(pre=K,post=A);sp|P97300-3|NPTN_MOUSE(pre=K,post=A);	176.98	0	2360.86
MouseBrain-Z-T-1.9899.9899.2	9899	48.95	1377.03	2	LSVECANK	5,Carbamidomethyl(+57.0215);	919.443	sp|Q62277|SYPH_MOUSE(pre=R,post=T);	138.53	0.0058	1832.61
MouseBrain-Z-T-1.9901.9901.2	9901	48.95	1268.01	2	LQWNGSK		831.424	sp|Q8BHK2|SCN3B_MOUSE(pre=R,post=D);	142.28	0	1702.58
MouseBrain-Z-T-1.9911.9911.3	9911	49	1093.13	3	TANHSAPSLENSVQPGK		1735.85	sp|Q99JP7|GGT7_MOUSE(pre=R,post=R);	251.99	0	1540.53
MouseBrain-Z-T-1.9912.9912.3	9912	49	1000.43	3	WTGHNVTVVQR		1295.67	sp|Q91ZX7|LRP1_MOUSE(pre=K,post=T);	136.93	0	1702.59
MouseBrain-Z-T-1.9922.9922.3	9922	49.06	1007.74	3	LSVECANK	5,Carbamidomethyl(+57.0215);	919.443	sp|Q62277|SYPH_MOUSE(pre=R,post=T);	120.77	0	2100.76
MouseBrain-Z-T-1.9926.9926.3	9926	49.06	1027.1	3	NMANGQPHSVNITR		1537.74	sp|Q9CPW0|CNTP2_MOUSE(pre=R,post=H);	228.71	0	1540.53
MouseBrain-Z-T-1.9934.9934.3	9934	49.11	1307.53	3	PGDPGKDLASGENGTECR	17,Carbamidomethyl(+57.0215);	1858.81	sp|Q71M36|CSPG5_MOUSE(pre=R,post=V);sp|Q71M36-2|CSPG5_MOUSE(pre=R,post=V);sp|Q71M36-3|CSPG5_MOUSE(pre=R,post=V);sp|Q71M36-4|CSPG5_MOUSE(pre=R,post=V);	165.83	0	2060.76
MouseBrain-Z-T-1.9937.9937.2	9937	49.11	1445.06	2	FSDGLESNR		1023.46	sp|P01029|CO4B_MOUSE(pre=R,post=S);	59.02	0	1864.64
MouseBrain-Z-T-1.9940.9940.2	9940	49.11	1451.11	2	GGNVTLPCK	8,Carbamidomethyl(+57.0215);	944.475	sp|Q9QUP5|HPLN1_MOUSE(pre=R,post=F);	142.4	0.0001	1955.73
MouseBrain-Z-T-1.9945.9945.3	9945	49.16	1081.12	3	NMANGQPHSVNITR		1537.74	sp|Q9CPW0|CNTP2_MOUSE(pre=R,post=H);	259.24	0	1702.58
MouseBrain-Z-T-1.9946.9946.3	9946	49.16	1034.41	3	SFNATAER		894.419	sp|O35136|NCAM2_MOUSE(pre=K,post=G);sp|O35136-2|NCAM2_MOUSE(pre=K,post=G);	150.25	0	2205.8
MouseBrain-Z-T-1.9957.9957.3	9957	49.22	1075.44	3	LSVECANK	5,Carbamidomethyl(+57.0215);	919.443	sp|Q62277|SYPH_MOUSE(pre=R,post=T);	189.81	0.0001	2303.84
MouseBrain-Z-T-1.9968.9968.3	9968	49.27	756.013	3	LRPLFNK		886.539	sp|P24668|MPRD_MOUSE(pre=R,post=S);	243.27	0.0001	1378.48
MouseBrain-Z-T-1.9970.9970.3	9970	49.27	1039.12	3	TANHSAPSLENSVQPGK		1735.85	sp|Q99JP7|GGT7_MOUSE(pre=R,post=R);	350.28	0	1378.48
MouseBrain-Z-T-1.9971.9971.3	9971	49.27	1245.17	3	PGDPGKDLASGENGTECR	17,Carbamidomethyl(+57.0215);	1858.81	sp|Q71M36|CSPG5_MOUSE(pre=R,post=V);sp|Q71M36-2|CSPG5_MOUSE(pre=R,post=V);sp|Q71M36-3|CSPG5_MOUSE(pre=R,post=V);sp|Q71M36-4|CSPG5_MOUSE(pre=R,post=V);	64.32	0	1873.68
MouseBrain-Z-T-1.9980.9980.2	9980	49.32	1092.46	2	VNYTEVSR		966.477	sp|Q9QWR8|NAGAB_MOUSE(pre=K,post=V);	104.45	0	1216.42
MouseBrain-Z-T-1.9985.9985.2	9985	49.32	1287.52	2	NFSLTK		708.381	sp|Q64689|SIA8C_MOUSE(pre=K,post=S);	108.45	0.0004	1864.64
MouseBrain-Z-T-1.9994.9994.3	9994	49.37	997.11	3	LEEQIKNLTAK		1285.72	sp|O54826|AF10_MOUSE(pre=R,post=K);	222.09	0.0034	1702.58
MouseBrain-Z-T-1.9998.9998.3	9998	49.37	767.657	3	WHNGSAVWK		1083.53	sp|P50427|STS_MOUSE(pre=R,post=A);	174.16	0.0001	1216.42
MouseBrain-Z-T-1.10000.10000.2	10000	49.37	1147.43	2	SDNGSYFCK	8,Carbamidomethyl(+57.0215);	1076.42	sp|Q60805|MERTK_MOUSE(pre=R,post=M);	244.61	0	1216.43
MouseBrain-Z-T-1.10005.10005.3	10005	49.42	1027.1	3	NMANGQPHSVNITR		1537.74	sp|Q9CPW0|CNTP2_MOUSE(pre=R,post=H);	266.61	0	1540.53
MouseBrain-Z-T-1.10006.10006.3	10006	49.42	1007.74	3	VNYTEVSR		966.477	sp|Q9QWR8|NAGAB_MOUSE(pre=K,post=V);	75.4	0	2053.73
MouseBrain-Z-T-1.10008.10008.3	10008	49.42	1202.5	3	YLYLASNHSNK		1308.65	sp|O70423|AOC3_MOUSE(pre=R,post=W);sp|O70423-2|AOC3_MOUSE(pre=R,post=W);	190.07	0	2295.83
MouseBrain-Z-T-1.10015.10015.3	10015	49.48	1062.78	3	YNHTGQVVIYK		1320.68	sp|Q3V3R4|ITA1_MOUSE(pre=R,post=M);	434.01	0	1864.64
MouseBrain-Z-T-1.10016.10016.3	10016	49.48	1180.53	3	KVLVAPPSEEANTTK		1582.86	sp|P43006|EAA2_MOUSE(pre=K,post=A);sp|P43006-2|EAA2_MOUSE(pre=K,post=A);sp|P43006-3|EAA2_MOUSE(pre=K,post=A);	376.94	0	1955.73
MouseBrain-Z-T-1.10018.10018.3	10018	49.48	1135.13	3	NMANGQPHSVNITR		1537.74	sp|Q9CPW0|CNTP2_MOUSE(pre=R,post=H);	250.03	0	1864.64
MouseBrain-Z-T-1.10027.10027.3	10027	49.53	1081.12	3	NMANGQPHSVNITR		1537.74	sp|Q9CPW0|CNTP2_MOUSE(pre=R,post=H);	290.06	0	1702.58
MouseBrain-Z-T-1.10029.10029.3	10029	49.53	986.052	3	LSVECANK	5,Carbamidomethyl(+57.0215);	919.443	sp|Q62277|SYPH_MOUSE(pre=R,post=T);	125.01	0	2035.69
MouseBrain-Z-T-1.10039.10039.3	10039	49.58	1039.12	3	TANHSAPSLENSVQPGK		1735.85	sp|Q99JP7|GGT7_MOUSE(pre=R,post=R);	391.11	0	1378.48
MouseBrain-Z-T-1.10047.10047.2	10047	49.58	1593.67	2	YNHTGQVVIYK		1320.68	sp|Q3V3R4|ITA1_MOUSE(pre=R,post=M);	100.35	0	1864.64
MouseBrain-Z-T-1.10051.10051.2	10051	49.64	1011.43	2	VNYTEVSR		966.477	sp|Q9QWR8|NAGAB_MOUSE(pre=K,post=V);	97.62	0	1054.37
MouseBrain-Z-T-1.10055.10055.3	10055	49.64	994.099	3	NISGHIYNQNVSQK		1600.8	sp|Q9CR23|TMEM9_MOUSE(pre=R,post=D);	180.43	0.0058	1378.48
MouseBrain-Z-T-1.10068.10068.3	10068	49.69	1141.46	3	VICTGPNDTSPGSPR	3,Carbamidomethyl(+57.0215);	1556.73	sp|P35438|NMDZ1_MOUSE(pre=K,post=H);sp|P35438-2|NMDZ1_MOUSE(pre=K,post=H);	302.78	0	1864.64
MouseBrain-Z-T-1.10076.10076.3	10076	49.75	1191.15	3	PGDPGKDLASGENGTECR	17,Carbamidomethyl(+57.0215);	1858.81	sp|Q71M36|CSPG5_MOUSE(pre=R,post=V);sp|Q71M36-2|CSPG5_MOUSE(pre=R,post=V);sp|Q71M36-3|CSPG5_MOUSE(pre=R,post=V);sp|Q71M36-4|CSPG5_MOUSE(pre=R,post=V);	307.4	0	1711.62
MouseBrain-Z-T-1.10086.10086.3	10086	49.8	1062.78	3	YNHTGQVVIYK		1320.68	sp|Q3V3R4|ITA1_MOUSE(pre=R,post=M);	357.08	0	1864.64
MouseBrain-Z-T-1.10087.10087.3	10087	49.8	1180.54	3	KVLVAPPSEEANTTK		1582.86	sp|P43006|EAA2_MOUSE(pre=K,post=A);sp|P43006-2|EAA2_MOUSE(pre=K,post=A);sp|P43006-3|EAA2_MOUSE(pre=K,post=A);	318.47	0.0001	1955.73
MouseBrain-Z-T-1.10088.10088.3	10088	49.8	1127.46	3	QTVEEEGGASSYNTSSK		1772.77	sp|Q8BYI9|TENR_MOUSE(pre=R,post=E);sp|Q8BYI9-2|TENR_MOUSE(pre=R,post=E);	414.1	0	1606.59
MouseBrain-Z-T-1.10089.10089.2	10089	49.8	1511.11	2	LSVECANK	5,Carbamidomethyl(+57.0215);	919.443	sp|Q62277|SYPH_MOUSE(pre=R,post=T);	115.17	0.0001	2100.76
MouseBrain-Z-T-1.10090.10090.3	10090	49.8	1147.14	3	VICTGPNDTSPGSPR	3,Carbamidomethyl(+57.0215);	1556.73	sp|P35438|NMDZ1_MOUSE(pre=K,post=H);sp|P35438-2|NMDZ1_MOUSE(pre=K,post=H);	424.44	0	1881.66
MouseBrain-Z-T-1.10091.10091.3	10091	49.8	1093.12	3	VICTGPNDTSPGSPR	3,Carbamidomethyl(+57.0215);	1556.73	sp|P35438|NMDZ1_MOUSE(pre=K,post=H);sp|P35438-2|NMDZ1_MOUSE(pre=K,post=H);	476.39	0	1719.61
MouseBrain-Z-T-1.10099.10099.3	10099	49.85	986.052	3	LSVECANK	5,Carbamidomethyl(+57.0215);	919.443	sp|Q62277|SYPH_MOUSE(pre=R,post=T);	107.19	0.0001	2035.69
MouseBrain-Z-T-1.10100.10100.3	10100	49.85	1027.1	3	NMANGQPHSVNITR		1537.74	sp|Q9CPW0|CNTP2_MOUSE(pre=R,post=H);	257.65	0	1540.53
MouseBrain-Z-T-1.10102.10102.3	10102	49.85	1087.44	3	VICTGPNDTSPGSPR	3,Carbamidomethyl(+57.0215);	1556.73	sp|P35438|NMDZ1_MOUSE(pre=K,post=H);sp|P35438-2|NMDZ1_MOUSE(pre=K,post=H);	428.17	0	1702.58
MouseBrain-Z-T-1.10104.10104.3	10104	49.85	1204.83	3	PGDPGKDLASGENGTECR	17,Carbamidomethyl(+57.0215);	1858.81	sp|Q71M36|CSPG5_MOUSE(pre=R,post=V);sp|Q71M36-2|CSPG5_MOUSE(pre=R,post=V);sp|Q71M36-3|CSPG5_MOUSE(pre=R,post=V);sp|Q71M36-4|CSPG5_MOUSE(pre=R,post=V);	266.6	0	1752.65
MouseBrain-Z-T-1.10110.10110.3	10110	49.91	1039.12	3	TANHSAPSLENSVQPGK		1735.85	sp|Q99JP7|GGT7_MOUSE(pre=R,post=R);	333.92	0	1378.48
MouseBrain-Z-T-1.10111.10111.3	10111	49.91	1007.74	3	LSVECANK	5,Carbamidomethyl(+57.0215);	919.443	sp|Q62277|SYPH_MOUSE(pre=R,post=T);	160.99	0.0001	2100.76
MouseBrain-Z-T-1.10116.10116.3	10116	49.91	1236.82	3	DDLDPERNESEPGSQR		1842.8	sp|O08532|CA2D1_MOUSE(pre=K,post=I);sp|O08532-2|CA2D1_MOUSE(pre=K,post=I);sp|O08532-3|CA2D1_MOUSE(pre=K,post=I);sp|O08532-4|CA2D1_MOUSE(pre=K,post=I);sp|O08532-5|CA2D1_MOUSE(pre=K,post=I);	99.7	0	1864.64
MouseBrain-Z-T-1.10120.10120.3	10120	49.91	1182.8	3	DDLDPERNESEPGSQR		1842.8	sp|O08532|CA2D1_MOUSE(pre=K,post=I);sp|O08532-2|CA2D1_MOUSE(pre=K,post=I);sp|O08532-3|CA2D1_MOUSE(pre=K,post=I);sp|O08532-4|CA2D1_MOUSE(pre=K,post=I);sp|O08532-5|CA2D1_MOUSE(pre=K,post=I);	107.84	0	1702.58
MouseBrain-Z-T-1.10123.10123.2	10123	49.96	1017.43	2	VVWNGSR		816.424	sp|P97952|SCN1B_MOUSE(pre=R,post=G);	53.68	0.0001	1216.42
MouseBrain-Z-T-1.10126.10126.3	10126	49.96	973.081	3	NMANGQPHSVNITR		1537.74	sp|Q9CPW0|CNTP2_MOUSE(pre=R,post=H);	147.03	0	1378.48
MouseBrain-Z-T-1.10134.10134.3	10134	50.01	1137.13	3	PGDPGKDLASGENGTECR	17,Carbamidomethyl(+57.0215);	1858.81	sp|Q71M36|CSPG5_MOUSE(pre=R,post=V);sp|Q71M36-2|CSPG5_MOUSE(pre=R,post=V);sp|Q71M36-3|CSPG5_MOUSE(pre=R,post=V);sp|Q71M36-4|CSPG5_MOUSE(pre=R,post=V);	328.7	0	1549.57
MouseBrain-Z-T-1.10141.10141.3	10141	50.01	1104.43	3	FGTCSQLCNNTK	4,Carbamidomethyl(+57.0215);8,Carbamidomethyl(+57.0215);	1428.61	sp|Q91ZX7|LRP1_MOUSE(pre=R,post=G);	148.33	0	1881.66
MouseBrain-Z-T-1.10146.10146.3	10146	50.07	1081.12	3	NMANGQPHSVNITR		1537.74	sp|Q9CPW0|CNTP2_MOUSE(pre=R,post=H);	248.12	0	1702.58
MouseBrain-Z-T-1.10169.10169.2	10169	50.17	1109.95	2	EDGMLPANR		1001.46	sp|Q810U4|NRCAM_MOUSE(pre=K,post=T);sp|Q810U4-2|NRCAM_MOUSE(pre=K,post=T);sp|Q810U4-3|NRCAM_MOUSE(pre=K,post=T);	140.42	0	1216.42
MouseBrain-Z-T-1.10170.10170.3	10170	50.17	985.098	3	TANHSAPSLENSVQPGK		1735.85	sp|Q99JP7|GGT7_MOUSE(pre=R,post=R);	352.31	0	1216.42
MouseBrain-Z-T-1.10171.10171.3	10171	50.17	1027.1	3	NMANGQPHSVNITR		1537.74	sp|Q9CPW0|CNTP2_MOUSE(pre=R,post=H);	282.69	0	1540.53
MouseBrain-Z-T-1.10172.10172.3	10172	50.17	1094.43	3	VICTGPNDTSPGSPR	3,Carbamidomethyl(+57.0215);	1556.73	sp|P35438|NMDZ1_MOUSE(pre=K,post=H);sp|P35438-2|NMDZ1_MOUSE(pre=K,post=H);	495.24	0	1723.53
MouseBrain-Z-T-1.10173.10173.2	10173	50.17	1630.66	2	VICTGPNDTSPGSPR	3,Carbamidomethyl(+57.0215);	1556.73	sp|P35438|NMDZ1_MOUSE(pre=K,post=H);sp|P35438-2|NMDZ1_MOUSE(pre=K,post=H);	227.31	0	1702.58
MouseBrain-Z-T-1.10183.10183.3	10183	50.22	1087.44	3	VICTGPNDTSPGSPR	3,Carbamidomethyl(+57.0215);	1556.73	sp|P35438|NMDZ1_MOUSE(pre=K,post=H);sp|P35438-2|NMDZ1_MOUSE(pre=K,post=H);	435.59	0	1702.58
MouseBrain-Z-T-1.10184.10184.3	10184	50.22	1073.44	3	QTVEEEGGASSYNTSSK		1772.77	sp|Q8BYI9|TENR_MOUSE(pre=R,post=E);sp|Q8BYI9-2|TENR_MOUSE(pre=R,post=E);	494.85	0	1444.53
MouseBrain-Z-T-1.10186.10186.3	10186	50.22	1039.1	3	VICTGPNDTSPGSPR	3,Carbamidomethyl(+57.0215);	1556.73	sp|P35438|NMDZ1_MOUSE(pre=K,post=H);sp|P35438-2|NMDZ1_MOUSE(pre=K,post=H);	464.49	0	1557.55
MouseBrain-Z-T-1.10193.10193.3	10193	50.28	1182.8	3	DDLDPERNESEPGSQR		1842.8	sp|O08532|CA2D1_MOUSE(pre=K,post=I);sp|O08532-2|CA2D1_MOUSE(pre=K,post=I);sp|O08532-3|CA2D1_MOUSE(pre=K,post=I);sp|O08532-4|CA2D1_MOUSE(pre=K,post=I);sp|O08532-5|CA2D1_MOUSE(pre=K,post=I);	210.13	0	1702.58
MouseBrain-Z-T-1.10194.10194.3	10194	50.28	1056.43	3	LSVECANK	5,Carbamidomethyl(+57.0215);	919.443	sp|Q62277|SYPH_MOUSE(pre=R,post=T);	69.01	0.0001	2246.82
MouseBrain-Z-T-1.10196.10196.3	10196	50.28	1098.77	3	LSVECANK	5,Carbamidomethyl(+57.0215);	919.443	sp|Q62277|SYPH_MOUSE(pre=R,post=T);	126.94	0.0001	2373.85
MouseBrain-Z-T-1.10201.10201.2	10201	50.28	1549.64	2	VICTGPNDTSPGSPR	3,Carbamidomethyl(+57.0215);	1556.73	sp|P35438|NMDZ1_MOUSE(pre=K,post=H);sp|P35438-2|NMDZ1_MOUSE(pre=K,post=H);	205.1	0	1540.53
MouseBrain-Z-T-1.10205.10205.3	10205	50.33	1258.85	3	HEEGPQSNSTAESELTTQK		2071.93	sp|Q8BGY3|LUZP2_MOUSE(pre=K,post=L);	229.72	0	1701.58
MouseBrain-Z-T-1.10206.10206.2	10206	50.33	992.433	2	GGNVTLPCK	8,Carbamidomethyl(+57.0215);	944.475	sp|Q9QUP5|HPLN1_MOUSE(pre=R,post=F);	196.23	0	1038.38
MouseBrain-Z-T-1.10212.10212.3	10212	50.33	1012.14	3	SNSSSPVDK		919.425	sp|Q6NXH3|GPBP1_MOUSE(pre=R,post=L);sp|Q6NXH3-2|GPBP1_MOUSE(pre=R,post=L);sp|Q6NXH3-3|GPBP1_MOUSE(pre=R,post=L);	84.11	0.0078	2113.99
MouseBrain-Z-T-1.10217.10217.3	10217	50.38	1033.43	3	VICTGPNDTSPGSPR	3,Carbamidomethyl(+57.0215);	1556.73	sp|P35438|NMDZ1_MOUSE(pre=K,post=H);sp|P35438-2|NMDZ1_MOUSE(pre=K,post=H);	434.48	0	1540.53
MouseBrain-Z-T-1.10218.10218.3	10218	50.38	1137.13	3	PGDPGKDLASGENGTECR	17,Carbamidomethyl(+57.0215);	1858.81	sp|Q71M36|CSPG5_MOUSE(pre=R,post=V);sp|Q71M36-2|CSPG5_MOUSE(pre=R,post=V);sp|Q71M36-3|CSPG5_MOUSE(pre=R,post=V);sp|Q71M36-4|CSPG5_MOUSE(pre=R,post=V);	338.38	0	1549.57
MouseBrain-Z-T-1.10221.10221.3	10221	50.38	799.039	3	LKFNSTIK		949.56	sp|P22723|GBRG2_MOUSE(pre=R,post=V);sp|P22723-2|GBRG2_MOUSE(pre=R,post=V);	254.7	0.0035	1444.53
MouseBrain-Z-T-1.10223.10223.3	10223	50.38	973.081	3	NMANGQPHSVNITR		1537.74	sp|Q9CPW0|CNTP2_MOUSE(pre=R,post=H);	159.29	0	1378.48
MouseBrain-Z-T-1.10232.10232.4	10232	50.44	878.652	4	IISENKTDEEPGYIKK		1862.96	sp|Q01097|NMDE2_MOUSE(pre=R,post=C);	385.39	0	1647.61
MouseBrain-Z-T-1.10234.10234.2	10234	50.44	1515.1	2	FGTVPNGSTER		1163.56	sp|P35436|NMDE1_MOUSE(pre=R,post=N);sp|Q01097|NMDE2_MOUSE(pre=R,post=N);sp|Q01098|NMDE3_MOUSE(pre=R,post=N);	63.29	0	1864.64
MouseBrain-Z-T-1.10239.10239.3	10239	50.44	1236.82	3	ENTNNPDTPSGNGKQDR		1842.81	sp|Q80XP9|WNK3_MOUSE(pre=K,post=N);sp|Q80XP9-2|WNK3_MOUSE(pre=K,post=N);	42.65	0.0018	1864.63
MouseBrain-Z-T-1.10242.10242.2	10242	50.49	1109.95	2	EDGMLPANR		1001.46	sp|Q810U4|NRCAM_MOUSE(pre=K,post=T);sp|Q810U4-2|NRCAM_MOUSE(pre=K,post=T);sp|Q810U4-3|NRCAM_MOUSE(pre=K,post=T);	152.63	0	1216.42
MouseBrain-Z-T-1.10244.10244.3	10244	50.49	1095.79	3	VICTGPNDTSPGSPR	3,Carbamidomethyl(+57.0215);	1556.73	sp|P35438|NMDZ1_MOUSE(pre=K,post=H);sp|P35438-2|NMDZ1_MOUSE(pre=K,post=H);	196.95	0	1727.61
MouseBrain-Z-T-1.10246.10246.3	10246	50.49	838.373	3	WTGHNVTVVQR		1295.67	sp|Q91ZX7|LRP1_MOUSE(pre=K,post=T);	306.66	0	1216.42
MouseBrain-Z-T-1.10249.10249.2	10249	50.49	1248.53	2	TCNSSLTLR	2,Carbamidomethyl(+57.0215);	1050.51	sp|Q3UVX5|GRM5_MOUSE(pre=K,post=T);	115.89	0	1444.54
MouseBrain-Z-T-1.10250.10250.2	10250	50.49	1314	2	TPMTNSSIR		1005.49	sp|Q8BFR4|GNS_MOUSE(pre=K,post=F);	88.69	0.0034	1620.49
MouseBrain-Z-T-1.10252.10252.3	10252	50.54	985.098	3	TANHSAPSLENSVQPGK		1735.85	sp|Q99JP7|GGT7_MOUSE(pre=R,post=R);	335.96	0	1216.42
MouseBrain-Z-T-1.10258.10258.3	10258	50.54	1128.78	3	DDLDPERNESEPGSQR		1842.8	sp|O08532|CA2D1_MOUSE(pre=K,post=I);sp|O08532-2|CA2D1_MOUSE(pre=K,post=I);sp|O08532-3|CA2D1_MOUSE(pre=K,post=I);sp|O08532-4|CA2D1_MOUSE(pre=K,post=I);sp|O08532-5|CA2D1_MOUSE(pre=K,post=I);	110.29	0.0001	1540.53
MouseBrain-Z-T-1.10264.10264.3	10264	50.6	1039.1	3	VICTGPNDTSPGSPR	3,Carbamidomethyl(+57.0215);	1556.73	sp|P35438|NMDZ1_MOUSE(pre=K,post=H);sp|P35438-2|NMDZ1_MOUSE(pre=K,post=H);	484.61	0	1557.56
MouseBrain-Z-T-1.10266.10266.2	10266	50.6	1045.45	2	TCNSSLTLR	2,Carbamidomethyl(+57.0215);	1050.51	sp|Q3UVX5|GRM5_MOUSE(pre=K,post=T);	133.97	0.0001	1038.37
MouseBrain-Z-T-1.10270.10270.3	10270	50.6	1016.08	3	FGTVPNGSTER		1163.56	sp|P35436|NMDE1_MOUSE(pre=R,post=N);sp|Q01097|NMDE2_MOUSE(pre=R,post=N);sp|Q01098|NMDE3_MOUSE(pre=R,post=N);	108.41	0	1881.66
MouseBrain-Z-T-1.10276.10276.2	10276	50.65	992.433	2	GGNVTLPCK	8,Carbamidomethyl(+57.0215);	944.475	sp|Q9QUP5|HPLN1_MOUSE(pre=R,post=F);	189.92	0	1038.38
MouseBrain-Z-T-1.10279.10279.2	10279	50.65	1549.64	2	VICTGPNDTSPGSPR	3,Carbamidomethyl(+57.0215);	1556.73	sp|P35438|NMDZ1_MOUSE(pre=K,post=H);sp|P35438-2|NMDZ1_MOUSE(pre=K,post=H);	188.52	0	1540.53
MouseBrain-Z-T-1.10289.10289.3	10289	50.71	1033.43	3	VICTGPNDTSPGSPR	3,Carbamidomethyl(+57.0215);	1556.73	sp|P35438|NMDZ1_MOUSE(pre=K,post=H);sp|P35438-2|NMDZ1_MOUSE(pre=K,post=H);	461.93	0	1540.53
MouseBrain-Z-T-1.10293.10293.2	10293	50.71	1434.08	2	FGTVPNGSTER		1163.56	sp|P35436|NMDE1_MOUSE(pre=R,post=N);sp|Q01097|NMDE2_MOUSE(pre=R,post=N);sp|Q01098|NMDE3_MOUSE(pre=R,post=N);	96.16	0	1702.58
MouseBrain-Z-T-1.10302.10302.3	10302	50.76	1269.17	3	LSVECANK	5,Carbamidomethyl(+57.0215);	919.443	sp|Q62277|SYPH_MOUSE(pre=R,post=T);	75.21	0.0001	2885.04
MouseBrain-Z-T-1.10303.10303.2	10303	50.76	1195.51	2	GGNVTLPCK	8,Carbamidomethyl(+57.0215);	944.475	sp|Q9QUP5|HPLN1_MOUSE(pre=R,post=F);	195.24	0.0001	1444.54
MouseBrain-Z-T-1.10304.10304.2	10304	50.76	1257.06	2	WTGHNVTVVQR		1295.67	sp|Q91ZX7|LRP1_MOUSE(pre=K,post=T);	180.76	0	1216.43
MouseBrain-Z-T-1.10309.10309.3	10309	50.76	797.344	3	GGNVTLPCK	8,Carbamidomethyl(+57.0215);	944.475	sp|Q9QUP5|HPLN1_MOUSE(pre=R,post=F);	145.93	0	1444.54
MouseBrain-Z-T-1.10313.10313.3	10313	50.81	701.995	3	LRPLFNK		886.539	sp|P24668|MPRD_MOUSE(pre=R,post=S);	235.22	0.0001	1216.42
MouseBrain-Z-T-1.10314.10314.2	10314	50.81	1515.1	2	FGTVPNGSTER		1163.56	sp|P35436|NMDE1_MOUSE(pre=R,post=N);sp|Q01097|NMDE2_MOUSE(pre=R,post=N);sp|Q01098|NMDE3_MOUSE(pre=R,post=N);	116.62	0	1864.64
MouseBrain-Z-T-1.10317.10317.3	10317	50.81	901.372	3	NSTTLVMHMK		1160.57	sp|Q91ZX7|LRP1_MOUSE(pre=R,post=V);	122.03	0	1540.53
MouseBrain-Z-T-1.10324.10324.3	10324	50.87	838.373	3	WTGHNVTVVQR		1295.67	sp|Q91ZX7|LRP1_MOUSE(pre=K,post=T);	287.7	0	1216.42
MouseBrain-Z-T-1.10326.10326.3	10326	50.87	979.408	3	VICTGPNDTSPGSPR	3,Carbamidomethyl(+57.0215);	1556.73	sp|P35438|NMDZ1_MOUSE(pre=K,post=H);sp|P35438-2|NMDZ1_MOUSE(pre=K,post=H);	294.23	0	1378.48
MouseBrain-Z-T-1.10331.10331.3	10331	50.87	962.062	3	FGTVPNGSTER		1163.56	sp|P35436|NMDE1_MOUSE(pre=R,post=N);sp|Q01097|NMDE2_MOUSE(pre=R,post=N);sp|Q01098|NMDE3_MOUSE(pre=R,post=N);	67.15	0.0001	1719.61
MouseBrain-Z-T-1.10337.10337.3	10337	50.92	1039.1	3	VICTGPNDTSPGSPR	3,Carbamidomethyl(+57.0215);	1556.73	sp|P35438|NMDZ1_MOUSE(pre=K,post=H);sp|P35438-2|NMDZ1_MOUSE(pre=K,post=H);	412.82	0	1557.56
MouseBrain-Z-T-1.10343.10343.2	10343	50.92	1468.61	2	VICTGPNDTSPGSPR	3,Carbamidomethyl(+57.0215);	1556.73	sp|P35438|NMDZ1_MOUSE(pre=K,post=H);sp|P35438-2|NMDZ1_MOUSE(pre=K,post=H);	187.44	0	1378.48
MouseBrain-Z-T-1.10348.10348.3	10348	50.98	1016.08	3	FGTVPNGSTER		1163.56	sp|P35436|NMDE1_MOUSE(pre=R,post=N);sp|Q01097|NMDE2_MOUSE(pre=R,post=N);sp|Q01098|NMDE3_MOUSE(pre=R,post=N);	126.54	0	1881.66
MouseBrain-Z-T-1.10349.10349.2	10349	50.98	992.433	2	GGNVTLPCK	8,Carbamidomethyl(+57.0215);	944.475	sp|Q9QUP5|HPLN1_MOUSE(pre=R,post=F);	179.88	0	1038.38
MouseBrain-Z-T-1.10357.10357.3	10357	50.98	880.697	3	NFSLTK		708.381	sp|Q64689|SIA8C_MOUSE(pre=K,post=S);	91	0.0003	1930.69
MouseBrain-Z-T-1.10361.10361.3	10361	51.03	985.084	3	VICTGPNDTSPGSPR	3,Carbamidomethyl(+57.0215);	1556.73	sp|P35438|NMDZ1_MOUSE(pre=K,post=H);sp|P35438-2|NMDZ1_MOUSE(pre=K,post=H);	418.16	0	1395.5
MouseBrain-Z-T-1.10362.10362.3	10362	51.03	1033.43	3	VICTGPNDTSPGSPR	3,Carbamidomethyl(+57.0215);	1556.73	sp|P35438|NMDZ1_MOUSE(pre=K,post=H);sp|P35438-2|NMDZ1_MOUSE(pre=K,post=H);	193.21	0	1540.53
MouseBrain-Z-T-1.10371.10371.2	10371	51.08	1434.08	2	FGTVPNGSTER		1163.56	sp|P35436|NMDE1_MOUSE(pre=R,post=N);sp|Q01097|NMDE2_MOUSE(pre=R,post=N);sp|Q01098|NMDE3_MOUSE(pre=R,post=N);	130.25	0	1702.58
MouseBrain-Z-T-1.10373.10373.2	10373	51.08	1195.51	2	GGNVTLPCK	8,Carbamidomethyl(+57.0215);	944.475	sp|Q9QUP5|HPLN1_MOUSE(pre=R,post=F);	210.74	0	1444.54
MouseBrain-Z-T-1.10382.10382.2	10382	51.13	1515.1	2	FGTVPNGSTER		1163.56	sp|P35436|NMDE1_MOUSE(pre=R,post=N);sp|Q01097|NMDE2_MOUSE(pre=R,post=N);sp|Q01098|NMDE3_MOUSE(pre=R,post=N);	115.37	0	1864.64
MouseBrain-Z-T-1.10392.10392.3	10392	51.13	797.344	3	GGNVTLPCK	8,Carbamidomethyl(+57.0215);	944.475	sp|Q9QUP5|HPLN1_MOUSE(pre=R,post=F);	123.08	0.0001	1444.54
MouseBrain-Z-T-1.10394.10394.3	10394	51.18	979.408	3	VICTGPNDTSPGSPR	3,Carbamidomethyl(+57.0215);	1556.73	sp|P35438|NMDZ1_MOUSE(pre=K,post=H);sp|P35438-2|NMDZ1_MOUSE(pre=K,post=H);	448.72	0	1378.48
MouseBrain-Z-T-1.10395.10395.3	10395	51.18	956.387	3	FGTVPNGSTER		1163.56	sp|P35436|NMDE1_MOUSE(pre=R,post=N);sp|Q01097|NMDE2_MOUSE(pre=R,post=N);sp|Q01098|NMDE3_MOUSE(pre=R,post=N);	116.32	0	1702.58
MouseBrain-Z-T-1.10402.10402.3	10402	51.18	847.355	3	NSTTLVMHMK		1160.57	sp|Q91ZX7|LRP1_MOUSE(pre=R,post=V);	223.69	0	1378.47
MouseBrain-Z-T-1.10406.10406.3	10406	51.23	962.063	3	FGTVPNGSTER		1163.56	sp|P35436|NMDE1_MOUSE(pre=R,post=N);sp|Q01097|NMDE2_MOUSE(pre=R,post=N);sp|Q01098|NMDE3_MOUSE(pre=R,post=N);	116.22	0	1719.61
MouseBrain-Z-T-1.10411.10411.3	10411	51.23	1040.07	3	VICTGPNDTSPGSPR	3,Carbamidomethyl(+57.0215);	1556.73	sp|P35438|NMDZ1_MOUSE(pre=K,post=H);sp|P35438-2|NMDZ1_MOUSE(pre=K,post=H);	133.51	0.0034	1560.46
MouseBrain-Z-T-1.10418.10418.3	10418	51.29	1016.08	3	FGTVPNGSTER		1163.56	sp|P35436|NMDE1_MOUSE(pre=R,post=N);sp|Q01097|NMDE2_MOUSE(pre=R,post=N);sp|Q01098|NMDE3_MOUSE(pre=R,post=N);	106.54	0	1881.66
MouseBrain-Z-T-1.10420.10420.2	10420	51.29	1468.61	2	VICTGPNDTSPGSPR	3,Carbamidomethyl(+57.0215);	1556.73	sp|P35438|NMDZ1_MOUSE(pre=K,post=H);sp|P35438-2|NMDZ1_MOUSE(pre=K,post=H);	175.9	0	1378.48
MouseBrain-Z-T-1.10424.10424.2	10424	51.29	1353.05	2	FGTVPNGSTER		1163.56	sp|P35436|NMDE1_MOUSE(pre=R,post=N);sp|Q01097|NMDE2_MOUSE(pre=R,post=N);sp|Q01098|NMDE3_MOUSE(pre=R,post=N);	63.33	0.0028	1540.53
MouseBrain-Z-T-1.10430.10430.3	10430	51.34	986.736	3	VICTGPNDTSPGSPR	3,Carbamidomethyl(+57.0215);	1556.73	sp|P35438|NMDZ1_MOUSE(pre=K,post=H);sp|P35438-2|NMDZ1_MOUSE(pre=K,post=H);	353.21	0	1400.46
MouseBrain-Z-T-1.10436.10436.3	10436	51.34	1129.14	3	PVTDGQPHSVNITR		1519.77	sp|O54991|CNTP1_MOUSE(pre=R,post=V);	139.73	0.0078	1864.63
MouseBrain-Z-T-1.10437.10437.3	10437	51.34	931.794	3	LLLPAKNTTHLK		1347.82	sp|O35136|NCAM2_MOUSE(pre=K,post=T);sp|O35136-2|NCAM2_MOUSE(pre=K,post=T);	340.51	0	1444.54
MouseBrain-Z-T-1.10442.10442.2	10442	51.39	1434.08	2	FGTVPNGSTER		1163.56	sp|P35436|NMDE1_MOUSE(pre=R,post=N);sp|Q01097|NMDE2_MOUSE(pre=R,post=N);sp|Q01098|NMDE3_MOUSE(pre=R,post=N);	112.83	0	1702.58
MouseBrain-Z-T-1.10445.10445.2	10445	51.39	1195.51	2	GGNVTLPCK	8,Carbamidomethyl(+57.0215);	944.475	sp|Q9QUP5|HPLN1_MOUSE(pre=R,post=F);	145.53	0.0049	1444.54
MouseBrain-Z-T-1.10464.10464.3	10464	51.49	956.387	3	FGTVPNGSTER		1163.56	sp|P35436|NMDE1_MOUSE(pre=R,post=N);sp|Q01097|NMDE2_MOUSE(pre=R,post=N);sp|Q01098|NMDE3_MOUSE(pre=R,post=N);	96.09	0	1702.58
MouseBrain-Z-T-1.10480.10480.3	10480	51.55	1022.44	3	NLADQGNQTAAIK		1342.68	sp|Q8BG19|TMTC4_MOUSE(pre=K,post=Y);sp|Q8BG19-2|TMTC4_MOUSE(pre=K,post=Y);	195.61	0	1721.62
MouseBrain-Z-T-1.10485.10485.3	10485	51.59	1016.1	3	NLADQGNQTAAIK		1342.68	sp|Q8BG19|TMTC4_MOUSE(pre=K,post=Y);sp|Q8BG19-2|TMTC4_MOUSE(pre=K,post=Y);	194.82	0	1702.59
MouseBrain-Z-T-1.10488.10488.3	10488	51.59	847.355	3	NSTTLVMHMK		1160.57	sp|Q91ZX7|LRP1_MOUSE(pre=R,post=V);	98.77	0	1378.47
MouseBrain-Z-T-1.10489.10489.3	10489	51.59	962.062	3	FGTVPNGSTER		1163.56	sp|P35436|NMDE1_MOUSE(pre=R,post=N);sp|Q01097|NMDE2_MOUSE(pre=R,post=N);sp|Q01098|NMDE3_MOUSE(pre=R,post=N);	92.7	0.0073	1719.61
MouseBrain-Z-T-1.10496.10496.2	10496	51.64	1370.55	2	NLSDSLAR		874.451	sp|Q99JP7|GGT7_MOUSE(pre=R,post=G);	132.97	0	1864.64
MouseBrain-Z-T-1.10497.10497.2	10497	51.64	1353.05	2	FGTVPNGSTER		1163.56	sp|P35436|NMDE1_MOUSE(pre=R,post=N);sp|Q01097|NMDE2_MOUSE(pre=R,post=N);sp|Q01098|NMDE3_MOUSE(pre=R,post=N);	94.92	0	1540.53
MouseBrain-Z-T-1.10513.10513.3	10513	51.69	1030.11	3	NPNGTVTVISR		1156.62	sp|Q9JKF6|NECT1_MOUSE(pre=R,post=Y);	57.09	0.0001	1930.69
MouseBrain-Z-T-1.10534.10534.3	10534	51.8	1007.74	3	LSVECANK	5,Carbamidomethyl(+57.0215);	919.443	sp|Q62277|SYPH_MOUSE(pre=R,post=T);	138.03	0.0001	2100.76
MouseBrain-Z-T-1.10535.10535.2	10535	51.8	1024.93	2	LQWNGSK		831.424	sp|Q8BHK2|SCN3B_MOUSE(pre=R,post=D);	146.4	0.0001	1216.42
MouseBrain-Z-T-1.10539.10539.3	10539	51.8	919.709	3	NLSDSLAR		874.451	sp|Q99JP7|GGT7_MOUSE(pre=R,post=G);	87.19	0	1881.65
MouseBrain-Z-T-1.10544.10544.2	10544	51.85	1078.47	2	VILYNR		776.454	sp|Q810U3|NFASC_MOUSE(pre=R,post=T);	119.43	0.0039	1378.48
MouseBrain-Z-T-1.10548.10548.2	10548	51.85	1289.52	2	NLSDSLAR		874.451	sp|Q99JP7|GGT7_MOUSE(pre=R,post=G);	124.56	0	1702.58
MouseBrain-Z-T-1.10550.10550.2	10550	51.85	1434.08	2	FGTVPNGSTER		1163.56	sp|P35436|NMDE1_MOUSE(pre=R,post=N);sp|Q01097|NMDE2_MOUSE(pre=R,post=N);sp|Q01098|NMDE3_MOUSE(pre=R,post=N);	34.23	0.0035	1702.58
MouseBrain-Z-T-1.10557.10557.3	10557	51.91	1047.44	3	LNLTTDPK		900.492	sp|Q61543|GSLG1_MOUSE(pre=K,post=F);	172.71	0	2238.8
MouseBrain-Z-T-1.10558.10558.3	10558	51.91	925.39	3	VICTGPNDTSPGSPR	3,Carbamidomethyl(+57.0215);	1556.73	sp|P35438|NMDZ1_MOUSE(pre=K,post=H);sp|P35438-2|NMDZ1_MOUSE(pre=K,post=H);	311.7	0	1216.42
MouseBrain-Z-T-1.10563.10563.2	10563	51.91	1280.56	2	LLNQTLR		856.513	sp|Q9CQF9|PCYOX_MOUSE(pre=R,post=E);	85.24	0.0001	1702.58
MouseBrain-Z-T-1.10571.10571.2	10571	51.96	1370.55	2	NLSDSLAR		874.451	sp|Q99JP7|GGT7_MOUSE(pre=R,post=G);	83.56	0	1864.64
MouseBrain-Z-T-1.10572.10572.2	10572	51.96	1353.05	2	FGTVPNGSTER		1163.56	sp|P35436|NMDE1_MOUSE(pre=R,post=N);sp|Q01097|NMDE2_MOUSE(pre=R,post=N);sp|Q01098|NMDE3_MOUSE(pre=R,post=N);	57.08	0.0001	1540.53
MouseBrain-Z-T-1.10575.10575.2	10575	51.96	1387.58	2	VICTGPNDTSPGSPR	3,Carbamidomethyl(+57.0215);	1556.73	sp|P35438|NMDZ1_MOUSE(pre=K,post=H);sp|P35438-2|NMDZ1_MOUSE(pre=K,post=H);	213.61	0	1216.43
MouseBrain-Z-T-1.10581.10581.3	10581	52.01	931.793	3	VICTGPNDTSPGSPR	3,Carbamidomethyl(+57.0215);	1556.73	sp|P35438|NMDZ1_MOUSE(pre=K,post=H);sp|P35438-2|NMDZ1_MOUSE(pre=K,post=H);	393.74	0	1235.63
MouseBrain-Z-T-1.10596.10596.3	10596	52.07	1053.12	3	LNLTTDPK		900.492	sp|Q61543|GSLG1_MOUSE(pre=K,post=F);	171.67	0	2255.83
MouseBrain-Z-T-1.10601.10601.3	10601	52.07	1087.12	3	ANGTTHLVVTEPTR		1494.78	sp|Q07409|CNTN3_MOUSE(pre=K,post=I);	72.64	0.0038	1763.56
MouseBrain-Z-T-1.10605.10605.3	10605	52.12	1007.74	3	LSVECANK	5,Carbamidomethyl(+57.0215);	919.443	sp|Q62277|SYPH_MOUSE(pre=R,post=T);	142.39	0	2100.76
MouseBrain-Z-T-1.10618.10618.3	10618	52.18	1105.46	3	HAVYWNSSNQHLR		1610.77	sp|O08545|EFNA3_MOUSE(pre=R,post=R);	242.15	0	1702.58
MouseBrain-Z-T-1.10619.10619.2	10619	52.18	1289.52	2	NLSDSLAR		874.451	sp|Q99JP7|GGT7_MOUSE(pre=R,post=G);	96.28	0	1702.58
MouseBrain-Z-T-1.10622.10622.3	10622	52.18	1151.18	3	ANGTTHLVVTEPTR		1494.78	sp|Q07409|CNTN3_MOUSE(pre=K,post=I);	181.09	0	1955.72
MouseBrain-Z-T-1.10636.10636.4	10636	52.23	829.344	4	HAVYWNSSNQHLR		1610.77	sp|O08545|EFNA3_MOUSE(pre=R,post=R);	146.38	0	1702.58
MouseBrain-Z-T-1.10639.10639.3	10639	52.28	1129.14	3	PVTDGQPHSVNITR		1519.77	sp|O54991|CNTP1_MOUSE(pre=R,post=V);	363.99	0	1864.64
MouseBrain-Z-T-1.10644.10644.3	10644	52.28	1183.16	3	PVTDGQPHSVNITR		1519.77	sp|O54991|CNTP1_MOUSE(pre=R,post=V);	197.95	0	2026.69
MouseBrain-Z-T-1.10647.10647.3	10647	52.28	1001.76	3	ANATIEVK		844.465	sp|P97300|NPTN_MOUSE(pre=K,post=A);sp|P97300-1|NPTN_MOUSE(pre=K,post=A);sp|P97300-3|NPTN_MOUSE(pre=K,post=A);	63.76	0.0095	2157.79
MouseBrain-Z-T-1.10652.10652.3	10652	52.34	1050.8	3	VLKDAVNNITAK		1284.74	sp|O08532|CA2D1_MOUSE(pre=K,post=G);sp|O08532-2|CA2D1_MOUSE(pre=K,post=G);sp|O08532-3|CA2D1_MOUSE(pre=K,post=G);sp|O08532-4|CA2D1_MOUSE(pre=K,post=G);sp|O08532-5|CA2D1_MOUSE(pre=K,post=G);	561.89	0	1864.64
MouseBrain-Z-T-1.10655.10655.2	10655	52.34	1383.57	2	LNLTTDPK		900.492	sp|Q61543|GSLG1_MOUSE(pre=K,post=F);	136.12	0	1864.64
MouseBrain-Z-T-1.10658.10658.3	10658	52.34	931.067	3	VICTGPNDTSPGSPR	3,Carbamidomethyl(+57.0215);	1556.73	sp|P35438|NMDZ1_MOUSE(pre=K,post=H);sp|P35438-2|NMDZ1_MOUSE(pre=K,post=H);	258.37	0	1233.45
MouseBrain-Z-T-1.10664.10664.3	10664	52.39	1066.76	3	FGTCSQLCNNTK	4,Carbamidomethyl(+57.0215);8,Carbamidomethyl(+57.0215);	1428.61	sp|Q91ZX7|LRP1_MOUSE(pre=R,post=G);	57.4	0.0058	1768.64
MouseBrain-Z-T-1.10677.10677.3	10677	52.44	996.782	3	VLKDAVNNITAK		1284.74	sp|O08532|CA2D1_MOUSE(pre=K,post=G);sp|O08532-2|CA2D1_MOUSE(pre=K,post=G);sp|O08532-3|CA2D1_MOUSE(pre=K,post=G);sp|O08532-4|CA2D1_MOUSE(pre=K,post=G);sp|O08532-5|CA2D1_MOUSE(pre=K,post=G);	497.72	0	1702.58
MouseBrain-Z-T-1.10682.10682.3	10682	52.44	965.389	3	NICVATSEK	3,Carbamidomethyl(+57.0215);	1020.49	sp|Q14BI2|GRM2_MOUSE(pre=R,post=V);	87.66	0.008	1872.65
MouseBrain-Z-T-1.10689.10689.3	10689	52.5	1030.11	3	NPNGTVTVISR		1156.62	sp|Q9JKF6|NECT1_MOUSE(pre=R,post=Y);	120.84	0	1930.7
MouseBrain-Z-T-1.10711.10711.3	10711	52.6	1129.14	3	PVTDGQPHSVNITR		1519.77	sp|O54991|CNTP1_MOUSE(pre=R,post=V);	384.5	0	1864.64
MouseBrain-Z-T-1.10718.10718.2	10718	52.6	1323.53	2	FGTCSQLCNNTK	4,Carbamidomethyl(+57.0215);8,Carbamidomethyl(+57.0215);	1428.61	sp|Q91ZX7|LRP1_MOUSE(pre=R,post=G);	228.09	0	1216.42
MouseBrain-Z-T-1.10727.10727.4	10727	52.66	849.355	4	KWGHNVTEFQQR		1528.75	sp|Q8R180|ERO1A_MOUSE(pre=K,post=F);	224.84	0	1864.64
MouseBrain-Z-T-1.10732.10732.3	10732	52.66	779.024	3	WTGHNVTVVQR		1295.67	sp|Q91ZX7|LRP1_MOUSE(pre=K,post=T);	113.56	0	1038.38
MouseBrain-Z-T-1.10738.10738.3	10738	52.71	1183.16	3	PVTDGQPHSVNITR		1519.77	sp|O54991|CNTP1_MOUSE(pre=R,post=V);	176.36	0	2026.69
MouseBrain-Z-T-1.10750.10750.2	10750	52.76	1101.95	2	EDGMLPANR		1001.46	sp|Q810U4|NRCAM_MOUSE(pre=K,post=T);sp|Q810U4-2|NRCAM_MOUSE(pre=K,post=T);sp|Q810U4-3|NRCAM_MOUSE(pre=K,post=T);	131.14	0.0003	1200.43
MouseBrain-Z-T-1.10751.10751.2	10751	52.76	1191	2	FGTVPNGSTER		1163.56	sp|P35436|NMDE1_MOUSE(pre=R,post=N);sp|Q01097|NMDE2_MOUSE(pre=R,post=N);sp|Q01098|NMDE3_MOUSE(pre=R,post=N);	57.84	0	1216.43
MouseBrain-Z-T-1.10756.10756.4	10756	52.76	748.318	4	HAVYWNSSNQHLR		1610.77	sp|O08545|EFNA3_MOUSE(pre=R,post=R);	234.62	0	1378.47
MouseBrain-Z-T-1.10764.10764.3	10764	52.82	1086.77	3	AEPPLNASAGDQEEK		1554.72	sp|Q9JKR6|HYOU1_MOUSE(pre=R,post=V);	228.84	0.0001	1702.58
MouseBrain-Z-T-1.10769.10769.3	10769	52.82	1092.45	3	AEPPLNASAGDQEEK		1554.72	sp|Q9JKR6|HYOU1_MOUSE(pre=R,post=V);	302.04	0	1719.61
MouseBrain-Z-T-1.10773.10773.2	10773	52.87	963.408	2	NFSLTK		708.381	sp|Q64689|SIA8C_MOUSE(pre=K,post=S);	111.34	0.0003	1216.42
MouseBrain-Z-T-1.10785.10785.3	10785	52.92	1193.81	3	CHLNNSECMPIK	1,Carbamidomethyl(+57.0215);8,Carbamidomethyl(+57.0215);	1501.65	sp|Q8C419|GP158_MOUSE(pre=K,post=G);	482.62	0	2076.75
MouseBrain-Z-T-1.10789.10789.3	10789	52.92	986.047	3	AEPPLNASAGDQEEK		1554.72	sp|Q9JKR6|HYOU1_MOUSE(pre=R,post=V);	313.22	0	1400.4
MouseBrain-Z-T-1.10796.10796.3	10796	52.98	793.338	3	NSTTLVMHMK		1160.57	sp|Q91ZX7|LRP1_MOUSE(pre=R,post=V);	292.42	0	1216.42
MouseBrain-Z-T-1.10801.10801.3	10801	52.98	1243.77	3	WGQNCSCHHGGYYNCQDK	5,Carbamidomethyl(+57.0215);7,Carbamidomethyl(+57.0215);15,Carbamidomethyl(+57.0215);	2269.85	sp|Q99LJ1|FUCO_MOUSE(pre=R,post=Y);	274.21	0	1458.44
MouseBrain-Z-T-1.10808.10808.3	10808	53.03	1046.76	3	NTNFTHVVADR		1272.62	sp|Q64151|SEM4C_MOUSE(pre=K,post=V);	254.31	0	1864.64
MouseBrain-Z-T-1.10821.10821.2	10821	53.09	1448.06	2	YFANCTVR	5,Carbamidomethyl(+57.0215);	1029.47	sp|Q8BJ83|TM2D3_MOUSE(pre=R,post=D);sp|Q8BJ83-2|TM2D3_MOUSE(pre=R,post=D);	91.57	0	1864.64
MouseBrain-Z-T-1.10825.10825.3	10825	53.09	1166.48	3	YHTHENGTLEIYR		1631.77	sp|P70232|NCHL1_MOUSE(pre=R,post=T);sp|P70232-2|NCHL1_MOUSE(pre=R,post=T);	311.03	0	1864.64
MouseBrain-Z-T-1.10832.10832.2	10832	53.14	997.446	2	VILYNR		776.454	sp|Q810U3|NFASC_MOUSE(pre=R,post=T);	101.83	0.0042	1216.42
MouseBrain-Z-T-1.10833.10833.2	10833	53.14	1189.5	2	NSTTLVMHMK		1160.57	sp|Q91ZX7|LRP1_MOUSE(pre=R,post=V);	233	0	1216.42
MouseBrain-Z-T-1.10835.10835.3	10835	53.14	1042.11	3	LNLTTDPK		900.492	sp|Q61543|GSLG1_MOUSE(pre=K,post=F);	208.16	0	2222.81
MouseBrain-Z-T-1.10837.10837.3	10837	53.14	927.408	3	NPNGTVTVISR		1156.62	sp|Q9JKF6|NECT1_MOUSE(pre=R,post=Y);	273.06	0	1622.58
MouseBrain-Z-T-1.10839.10839.4	10839	53.14	875.109	4	YHTHENGTLEIYR		1631.77	sp|P70232|NCHL1_MOUSE(pre=R,post=T);sp|P70232-2|NCHL1_MOUSE(pre=R,post=T);	282.95	0	1864.64
MouseBrain-Z-T-1.10843.10843.2	10843	53.19	1118.5	2	LLNQTLR		856.513	sp|Q9CQF9|PCYOX_MOUSE(pre=R,post=E);	146.62	0.0001	1378.48
MouseBrain-Z-T-1.10845.10845.2	10845	53.19	1390.61	2	NPNGTVTVISR		1156.62	sp|Q9JKF6|NECT1_MOUSE(pre=R,post=Y);	239.46	0	1622.59
MouseBrain-Z-T-1.10847.10847.2	10847	53.19	1416.6	2	LNLTTDPK		900.492	sp|Q61543|GSLG1_MOUSE(pre=K,post=F);	189	0	1930.69
MouseBrain-Z-T-1.10851.10851.2	10851	53.19	1348.56	2	FNPIVNK		830.465	sp|P15388|KCNC1_MOUSE(pre=R,post=T);sp|P15388-3|KCNC1_MOUSE(pre=R,post=T);	186.49	0.001	1864.64
MouseBrain-Z-T-1.10857.10857.3	10857	53.25	1153.46	3	LTSCATNASMCGDEAR	4,Carbamidomethyl(+57.0215);11,Carbamidomethyl(+57.0215);	1742.7	sp|Q91ZX7|LRP1_MOUSE(pre=K,post=C);	292.91	0	1714.67
MouseBrain-Z-T-1.10858.10858.2	10858	53.25	1471.63	2	NPNGTVTVISR		1156.62	sp|Q9JKF6|NECT1_MOUSE(pre=R,post=Y);	93.49	0	1784.63
MouseBrain-Z-T-1.10860.10860.2	10860	53.25	1367.03	2	YFANCTVR	5,Carbamidomethyl(+57.0215);	1029.47	sp|Q8BJ83|TM2D3_MOUSE(pre=R,post=D);sp|Q8BJ83-2|TM2D3_MOUSE(pre=R,post=D);	124.01	0	1702.58
MouseBrain-Z-T-1.10863.10863.2	10863	53.25	1289.07	2	NPNGTVTVISR		1156.62	sp|Q9JKF6|NECT1_MOUSE(pre=R,post=Y);	122.46	0	1419.5
MouseBrain-Z-T-1.10864.10864.3	10864	53.25	1013.1	3	LVNSTFLHNK		1171.63	sp|Q9JIS5|SV2A_MOUSE(pre=R,post=E);	216.39	0	1864.64
MouseBrain-Z-T-1.10866.10866.3	10866	53.3	793.338	3	NSTTLVMHMK		1160.57	sp|Q91ZX7|LRP1_MOUSE(pre=R,post=V);	283.1	0	1216.42
MouseBrain-Z-T-1.10867.10867.3	10867	53.3	1322.55	3	VLTNQESPYQNHTGR		1742.83	sp|P98086|C1QA_MOUSE(pre=K,post=F);	145.59	0	2221.79
MouseBrain-Z-T-1.10870.10870.3	10870	53.3	993.423	3	VILYNR		776.454	sp|Q810U3|NFASC_MOUSE(pre=R,post=T);	72.35	0.0024	2200.79
MouseBrain-Z-T-1.10871.10871.3	10871	53.3	1031.12	3	IIAANNSGTFK		1134.6	sp|P70232|NCHL1_MOUSE(pre=R,post=I);sp|P70232-2|NCHL1_MOUSE(pre=R,post=I);	218.94	0	1955.72
MouseBrain-Z-T-1.10872.10872.4	10872	53.3	834.596	4	YHTHENGTLEIYR		1631.77	sp|P70232|NCHL1_MOUSE(pre=R,post=T);sp|P70232-2|NCHL1_MOUSE(pre=R,post=T);	273.04	0	1702.59
MouseBrain-Z-T-1.10873.10873.3	10873	53.3	1112.46	3	YHTHENGTLEIYR		1631.77	sp|P70232|NCHL1_MOUSE(pre=R,post=T);sp|P70232-2|NCHL1_MOUSE(pre=R,post=T);	220.29	0	1702.59
MouseBrain-Z-T-1.10875.10875.3	10875	53.3	1207.48	3	LSVECANK	5,Carbamidomethyl(+57.0215);	919.443	sp|Q62277|SYPH_MOUSE(pre=R,post=T);	124.79	0.0001	2699.97
MouseBrain-Z-T-1.10878.10878.3	10878	53.35	1129.14	3	PVTDGQPHSVNITR		1519.77	sp|O54991|CNTP1_MOUSE(pre=R,post=V);	286.6	0	1864.64
MouseBrain-Z-T-1.10880.10880.2	10880	53.35	1467.6	2	AEPPLNASAGDQEEK		1554.72	sp|Q9JKR6|HYOU1_MOUSE(pre=R,post=V);	276.23	0	1378.48
MouseBrain-Z-T-1.10883.10883.3	10883	53.35	1091.1	3	AEPPLNASAGDQEEK		1554.72	sp|Q9JKR6|HYOU1_MOUSE(pre=R,post=V);	37.35	0.0024	1715.57
MouseBrain-Z-T-1.10891.10891.3	10891	53.41	981.426	3	NPNGTVTVISR		1156.62	sp|Q9JKF6|NECT1_MOUSE(pre=R,post=Y);	207.68	0	1784.63
MouseBrain-Z-T-1.10895.10895.3	10895	53.41	1139.79	3	CHLNNSECMPIK	1,Carbamidomethyl(+57.0215);8,Carbamidomethyl(+57.0215);	1501.65	sp|Q8C419|GP158_MOUSE(pre=K,post=G);	576.24	0	1914.7
MouseBrain-Z-T-1.10896.10896.3	10896	53.41	1067.12	3	LVNSTFLHNK		1171.63	sp|Q9JIS5|SV2A_MOUSE(pre=R,post=E);	201.4	0	2026.69
MouseBrain-Z-T-1.10902.10902.2	10902	53.46	997.446	2	VILYNR		776.454	sp|Q810U3|NFASC_MOUSE(pre=R,post=T);	103.16	0.0022	1216.42
MouseBrain-Z-T-1.10906.10906.2	10906	53.46	1009.97	2	NTTILLK		801.496	sp|Q8BXN9|TM87A_MOUSE(pre=R,post=F);sp|Q8BXN9-2|TM87A_MOUSE(pre=R,post=F);sp|Q8BXN9-3|TM87A_MOUSE(pre=R,post=F);	259.31	0.0001	1216.42
MouseBrain-Z-T-1.10914.10914.2	10914	53.52	1118.5	2	LLNQTLR		856.513	sp|Q9CQF9|PCYOX_MOUSE(pre=R,post=E);	140.7	0.0001	1378.48
MouseBrain-Z-T-1.10929.10929.3	10929	53.57	976.095	3	NPNGTVTVISR		1156.62	sp|Q9JKF6|NECT1_MOUSE(pre=R,post=Y);	241.95	0	1768.64
MouseBrain-Z-T-1.10938.10938.3	10938	53.62	1013.1	3	LVNSTFLHNK		1171.63	sp|Q9JIS5|SV2A_MOUSE(pre=R,post=E);	163.44	0	1864.64
MouseBrain-Z-T-1.10942.10942.2	10942	53.62	1463.64	2	NPNGTVTVISR		1156.62	sp|Q9JKF6|NECT1_MOUSE(pre=R,post=Y);	169.4	0	1768.65
MouseBrain-Z-T-1.10954.10954.3	10954	53.68	1240.86	3	HEEGPQSNSTAESELTTQK		2071.93	sp|Q8BGY3|LUZP2_MOUSE(pre=K,post=L);	281.01	0	1647.62
MouseBrain-Z-T-1.10959.10959.2	10959	53.68	1187.53	2	NPNGTVTVISR		1156.62	sp|Q9JKF6|NECT1_MOUSE(pre=R,post=Y);	218.14	0	1216.43
MouseBrain-Z-T-1.10964.10964.3	10964	53.73	1030.11	3	NPNGTVTVISR		1156.62	sp|Q9JKF6|NECT1_MOUSE(pre=R,post=Y);	238.06	0	1930.69
MouseBrain-Z-T-1.10975.10975.3	10975	53.78	978.738	3	AEPPLNASAGDQEEK		1554.72	sp|Q9JKR6|HYOU1_MOUSE(pre=R,post=V);	317.87	0	1378.48
MouseBrain-Z-T-1.10976.10976.3	10976	53.78	1139.79	3	CHLNNSECMPIK	1,Carbamidomethyl(+57.0215);8,Carbamidomethyl(+57.0215);	1501.65	sp|Q8C419|GP158_MOUSE(pre=K,post=G);	554.1	0	1914.7
MouseBrain-Z-T-1.10977.10977.4	10977	53.78	1048.94	4	ANGTTHLVVTEPTR		1494.78	sp|Q07409|CNTN3_MOUSE(pre=K,post=I);	122.47	0	2696.97
MouseBrain-Z-T-1.10979.10979.3	10979	53.78	1273.86	3	VLTNQESPYQNHTGR		1742.83	sp|P98086|C1QA_MOUSE(pre=K,post=F);	106.27	0	2075.73
MouseBrain-Z-T-1.10980.10980.3	10980	53.78	1129.14	3	PVTDGQPHSVNITR		1519.77	sp|O54991|CNTP1_MOUSE(pre=R,post=V);	186.18	0.0014	1864.64
MouseBrain-Z-T-1.10992.10992.2	10992	53.84	1421.56	2	GENFTETDVK		1138.51	sp|P04925|PRIO_MOUSE(pre=K,post=M);	58.24	0.0035	1702.58
MouseBrain-Z-T-1.11003.11003.3	11003	53.89	1156.83	3	GNLSSAPAPAMPTALHSK	11,Oxidation(+15.9949);	1764.88	sp|Q99J85|NPTXR_MOUSE(pre=R,post=M);	324.95	0	1702.59
MouseBrain-Z-T-1.11023.11023.4	11023	54	1099.72	4	HPSDNNTNLVTPAVGHK		1799.89	sp|P20934|EVI2A_MOUSE(pre=R,post=V);	286.16	0	2594.94
MouseBrain-Z-T-1.11024.11024.3	11024	54	893.738	3	DIILHSTGHNISR		1461.77	sp|Q8C129|LCAP_MOUSE(pre=R,post=V);	344.28	0	1216.42
MouseBrain-Z-T-1.11025.11025.3	11025	54	1135.12	3	GENFTETDVK		1138.51	sp|P04925|PRIO_MOUSE(pre=K,post=M);	90.63	0.0001	2263.84
MouseBrain-Z-T-1.11028.11028.3	11028	54	1040.43	3	KMLSAFNATSGK		1253.64	sp|Q8BYI8|F234B_MOUSE(pre=R,post=V);sp|Q8BYI8-2|F234B_MOUSE(pre=R,post=V);	275.5	0	1864.63
MouseBrain-Z-T-1.11034.11034.3	11034	54.05	1046.75	3	NNSNNFDLNR		1206.54	sp|O89001|CBPD_MOUSE(pre=R,post=N);	155.76	0	1930.69
MouseBrain-Z-T-1.11037.11037.3	11037	54.05	1051.78	3	NNSNNFDLNR		1206.54	sp|O89001|CBPD_MOUSE(pre=R,post=N);	103.15	0.0003	1945.79
MouseBrain-Z-T-1.11038.11038.3	11038	54.05	1184.18	3	LVNSTFLHNK		1171.63	sp|Q9JIS5|SV2A_MOUSE(pre=R,post=E);	90.11	0.0018	2377.88
MouseBrain-Z-T-1.11042.11042.3	11042	54.05	930.398	3	AEPPLNASAGDQEEK		1554.72	sp|Q9JKR6|HYOU1_MOUSE(pre=R,post=V);	290.76	0	1233.45
MouseBrain-Z-T-1.11048.11048.2	11048	54.1	1030.46	2	TVNVSVPK		842.486	sp|Q8BXA5|CLP1L_MOUSE(pre=R,post=K);	200.87	0	1216.43
MouseBrain-Z-T-1.11060.11060.2	11060	54.16	1037.48	2	LLNQTLR		856.513	sp|Q9CQF9|PCYOX_MOUSE(pre=R,post=E);	132.61	0.0001	1216.42
MouseBrain-Z-T-1.11075.11075.2	11075	54.21	1333.07	2	NVTVVLR		799.491	sp|P11438|LAMP1_MOUSE(pre=K,post=D);	134.85	0	1864.64
MouseBrain-Z-T-1.11077.11077.3	11077	54.21	939.405	3	LNLTTDPK		900.492	sp|Q61543|GSLG1_MOUSE(pre=K,post=F);	190.6	0.0001	1914.7
MouseBrain-Z-T-1.11094.11094.3	11094	54.32	893.738	3	DIILHSTGHNISR		1461.77	sp|Q8C129|LCAP_MOUSE(pre=R,post=V);	205.21	0	1216.42
MouseBrain-Z-T-1.11107.11107.2	11107	54.37	1059.47	2	LNLTTDPK		900.492	sp|Q61543|GSLG1_MOUSE(pre=K,post=F);	147.28	0	1216.42
MouseBrain-Z-T-1.11117.11117.3	11117	54.42	1050.43	3	RGNMSSLGFTSK		1283.63	sp|P41234|ABCA2_MOUSE(pre=R,post=E);	167.6	0	1864.63
MouseBrain-Z-T-1.11119.11119.2	11119	54.42	1496.6	2	NSTVEYSLSK		1126.55	sp|O88307|SORL_MOUSE(pre=R,post=L);	102.84	0.0052	1864.64
MouseBrain-Z-T-1.11129.11129.2	11129	54.48	1037.48	2	LLNQTLR		856.513	sp|Q9CQF9|PCYOX_MOUSE(pre=R,post=E);	140.38	0.0001	1216.42
MouseBrain-Z-T-1.11146.11146.4	11146	54.53	859.602	4	NNIHFPGHNYTTR		1569.74	sp|Q9Z1M0|P2RX7_MOUSE(pre=K,post=N);	225.64	0	1864.63
MouseBrain-Z-T-1.11155.11155.3	11155	54.58	851.045	3	LVNSTFLHNK		1171.63	sp|Q9JIS5|SV2A_MOUSE(pre=R,post=E);	79.87	0	1378.48
MouseBrain-Z-T-1.11165.11165.3	11165	54.64	996.412	3	RGNMSSLGFTSK		1283.63	sp|P41234|ABCA2_MOUSE(pre=R,post=E);	146.85	0	1702.58
MouseBrain-Z-T-1.11166.11166.3	11166	54.64	1171.8	3	LTSCATNASMCGDEAR	4,Carbamidomethyl(+57.0215);11,Carbamidomethyl(+57.0215);	1742.7	sp|Q91ZX7|LRP1_MOUSE(pre=K,post=C);	710.5	0	1769.67
MouseBrain-Z-T-1.11168.11168.3	11168	54.64	1166.12	3	LTSCATNASMCGDEAR	4,Carbamidomethyl(+57.0215);11,Carbamidomethyl(+57.0215);	1742.7	sp|Q91ZX7|LRP1_MOUSE(pre=K,post=C);	435.25	0	1752.64
MouseBrain-Z-T-1.11171.11171.4	11171	54.64	934.906	4	CEGPGVPTVTVHNTTDKR	1,Carbamidomethyl(+57.0215);	1966.95	sp|Q9Z218|DPP6_MOUSE(pre=K,post=R);	182.91	0.0042	1768.64
MouseBrain-Z-T-1.11172.11172.2	11172	54.64	1415.57	2	NSTVEYSLSK		1126.55	sp|O88307|SORL_MOUSE(pre=R,post=L);	126.26	0	1702.58
MouseBrain-Z-T-1.11180.11180.3	11180	54.69	1233.82	3	LTSCATNASMCGDEAR	4,Carbamidomethyl(+57.0215);11,Carbamidomethyl(+57.0215);	1742.7	sp|Q91ZX7|LRP1_MOUSE(pre=K,post=C);	365.11	0	1955.73
MouseBrain-Z-T-1.11189.11189.3	11189	54.75	1239.49	3	LTSCATNASMCGDEAR	4,Carbamidomethyl(+57.0215);11,Carbamidomethyl(+57.0215);	1742.7	sp|Q91ZX7|LRP1_MOUSE(pre=K,post=C);	452.83	0	1972.75
MouseBrain-Z-T-1.11208.11208.3	11208	54.83	1145.8	3	NNIHFPGHNYTTR		1569.74	sp|Q9Z1M0|P2RX7_MOUSE(pre=K,post=N);	241.54	0	1864.63
MouseBrain-Z-T-1.11231.11231.3	11231	54.94	1051.1	3	RNESHLIDFR		1285.65	sp|Q99JP7|GGT7_MOUSE(pre=R,post=E);	203.13	0	1864.63
MouseBrain-Z-T-1.11243.11243.4	11243	54.99	788.579	4	RNESHLIDFR		1285.65	sp|Q99JP7|GGT7_MOUSE(pre=R,post=E);	223.81	0	1864.64
MouseBrain-Z-T-1.11244.11244.4	11244	54.99	859.602	4	NNIHFPGHNYTTR		1569.74	sp|Q9Z1M0|P2RX7_MOUSE(pre=K,post=N);	235.36	0	1864.63
MouseBrain-Z-T-1.11245.11245.3	11245	54.99	992.733	3	NNSNNFDLNR		1206.54	sp|O89001|CBPD_MOUSE(pre=R,post=N);	87.53	0	1768.64
MouseBrain-Z-T-1.11246.11246.4	11246	54.99	934.906	4	CEGPGVPTVTVHNTTDKR	1,Carbamidomethyl(+57.0215);	1966.95	sp|Q9Z218|DPP6_MOUSE(pre=K,post=R);	424.2	0	1768.64
MouseBrain-Z-T-1.11256.11256.3	11256	55.04	997.085	3	RNESHLIDFR		1285.65	sp|Q99JP7|GGT7_MOUSE(pre=R,post=E);	206.8	0	1702.58
MouseBrain-Z-T-1.11257.11257.4	11257	55.04	748.066	4	RNESHLIDFR		1285.65	sp|Q99JP7|GGT7_MOUSE(pre=R,post=E);	212.66	0	1702.58
MouseBrain-Z-T-1.11258.11258.3	11258	55.04	1145.8	3	NNIHFPGHNYTTR		1569.74	sp|Q9Z1M0|P2RX7_MOUSE(pre=K,post=N);	283.52	0	1864.64
MouseBrain-Z-T-1.11262.11262.3	11262	55.04	1426.6	3	LVNSTFLHNK		1171.63	sp|Q9JIS5|SV2A_MOUSE(pre=R,post=E);	69.65	0.0059	3105.14
MouseBrain-Z-T-1.11270.11270.4	11270	55.1	975.419	4	CEGPGVPTVTVHNTTDKR	1,Carbamidomethyl(+57.0215);	1966.95	sp|Q9Z218|DPP6_MOUSE(pre=K,post=R);	388.05	0	1930.7
MouseBrain-Z-T-1.11271.11271.2	11271	55.1	1246.47	2	YNLTAK		708.381	sp|O89023|TPP1_MOUSE(pre=R,post=D);	119.05	0.0001	1782.55
MouseBrain-Z-T-1.11293.11293.3	11293	55.2	797.027	3	LVNSTFLHNK		1171.63	sp|Q9JIS5|SV2A_MOUSE(pre=R,post=E);	188.94	0	1216.42
MouseBrain-Z-T-1.11294.11294.3	11294	55.2	1322.55	3	VLTNQESPYQNHTGR		1742.83	sp|P98086|C1QA_MOUSE(pre=K,post=F);	25.16	0.0018	2221.8
MouseBrain-Z-T-1.11298.11298.3	11298	55.2	738	3	NLSLNIHGK		994.556	sp|Q60675|LAMA2_MOUSE(pre=R,post=Y);	276.7	0	1216.42
MouseBrain-Z-T-1.11304.11304.3	11304	55.26	1254.84	3	CVCDQNFQEKNNSCIAK	1,Carbamidomethyl(+57.0215);3,Carbamidomethyl(+57.0215);14,Carbamidomethyl(+57.0215);	2113.9	sp|Q9JI18|LRP1B_MOUSE(pre=K,post=G);	423.66	0	1647.61
MouseBrain-Z-T-1.11312.11312.2	11312	55.26	1195.04	2	LVNSTFLHNK		1171.63	sp|Q9JIS5|SV2A_MOUSE(pre=R,post=E);	166.93	0	1216.43
MouseBrain-Z-T-1.11315.11315.4	11315	55.31	859.602	4	NNIHFPGHNYTTR		1569.74	sp|Q9Z1M0|P2RX7_MOUSE(pre=K,post=N);	302.99	0	1864.63
MouseBrain-Z-T-1.11316.11316.4	11316	55.31	934.906	4	CEGPGVPTVTVHNTTDKR	1,Carbamidomethyl(+57.0215);	1966.95	sp|Q9Z218|DPP6_MOUSE(pre=K,post=R);	479.82	0	1768.64
MouseBrain-Z-T-1.11319.11319.3	11319	55.31	1239.5	3	LTSCATNASMCGDEAR	4,Carbamidomethyl(+57.0215);11,Carbamidomethyl(+57.0215);	1742.7	sp|Q91ZX7|LRP1_MOUSE(pre=K,post=C);	608.96	0	1972.76
MouseBrain-Z-T-1.11327.11327.4	11327	55.36	748.066	4	RNESHLIDFR		1285.65	sp|Q99JP7|GGT7_MOUSE(pre=R,post=E);	195.88	0	1702.58
MouseBrain-Z-T-1.11328.11328.3	11328	55.36	992.745	3	SSSTGNLLDK		1020.51	sp|Q8BKX1|BAIP2_MOUSE(pre=K,post=D);sp|Q8BKX1-2|BAIP2_MOUSE(pre=K,post=D);sp|Q8BKX1-3|BAIP2_MOUSE(pre=K,post=D);sp|Q8BKX1-4|BAIP2_MOUSE(pre=K,post=D);	31.55	0.0001	1954.71
MouseBrain-Z-T-1.11333.11333.2	11333	55.36	1123.95	2	YFANCTVR	5,Carbamidomethyl(+57.0215);	1029.47	sp|Q8BJ83|TM2D3_MOUSE(pre=R,post=D);sp|Q8BJ83-2|TM2D3_MOUSE(pre=R,post=D);	103.69	0	1216.42
MouseBrain-Z-T-1.11334.11334.3	11334	55.36	943.068	3	RNESHLIDFR		1285.65	sp|Q99JP7|GGT7_MOUSE(pre=R,post=E);	174.68	0	1540.53
MouseBrain-Z-T-1.11341.11341.3	11341	55.42	997.086	3	RNESHLIDFR		1285.65	sp|Q99JP7|GGT7_MOUSE(pre=R,post=E);	155.35	0.0001	1702.58
MouseBrain-Z-T-1.11346.11346.3	11346	55.42	1112.45	3	ECLGNCSEPDDPTK	2,Carbamidomethyl(+57.0215);6,Carbamidomethyl(+57.0215);	1620.64	sp|P15208|INSR_MOUSE(pre=K,post=C);	378.34	0.0007	1713.69
MouseBrain-Z-T-1.11355.11355.3	11355	55.47	1233.82	3	LTSCATNASMCGDEAR	4,Carbamidomethyl(+57.0215);11,Carbamidomethyl(+57.0215);	1742.7	sp|Q91ZX7|LRP1_MOUSE(pre=K,post=C);	60.22	0.0007	1955.73
MouseBrain-Z-T-1.11367.11367.4	11367	55.53	707.553	4	RNESHLIDFR		1285.65	sp|Q99JP7|GGT7_MOUSE(pre=R,post=E);	145.94	0	1540.53
MouseBrain-Z-T-1.11371.11371.2	11371	55.53	1165.45	2	YNLTAK		708.381	sp|O89023|TPP1_MOUSE(pre=R,post=D);	120.32	0.0001	1620.5
MouseBrain-Z-T-1.11377.11377.2	11377	55.58	1384.54	2	DANLTAMSDK		1064.48	sp|O35684|NEUS_MOUSE(pre=K,post=K);	184.22	0	1702.58
MouseBrain-Z-T-1.11378.11378.3	11378	55.58	1017.09	3	YHVLHINTTK		1224.66	sp|Q8R3H7|HS2ST_MOUSE(pre=R,post=N);	259.94	0.0003	1823.58
MouseBrain-Z-T-1.11396.11396.3	11396	55.63	1062.13	3	CEGPGVPTVTVHNTTDKR	1,Carbamidomethyl(+57.0215);	1966.95	sp|Q9Z218|DPP6_MOUSE(pre=K,post=R);	206.44	0	1216.43
MouseBrain-Z-T-1.11406.11406.4	11406	55.69	971.42	4	CEGPGVPTVTVHNTTDKR	1,Carbamidomethyl(+57.0215);	1966.95	sp|Q9Z218|DPP6_MOUSE(pre=K,post=R);	164.05	0.0001	1914.7
MouseBrain-Z-T-1.11414.11414.2	11414	55.74	1046.45	2	NLSDSLAR		874.451	sp|Q99JP7|GGT7_MOUSE(pre=R,post=G);	129.57	0	1216.42
MouseBrain-Z-T-1.11415.11415.3	11415	55.74	1377.91	3	LVNSTFLHNK		1171.63	sp|Q9JIS5|SV2A_MOUSE(pre=R,post=E);	85.21	0.0001	2959.08
MouseBrain-Z-T-1.11428.11428.2	11428	55.79	1266.98	2	YNLTAK		708.381	sp|O89023|TPP1_MOUSE(pre=R,post=D);	107.13	0.0001	1823.57
MouseBrain-Z-T-1.11436.11436.2	11436	55.85	1246.47	2	YNLTAK		708.381	sp|O89023|TPP1_MOUSE(pre=R,post=D);	99.59	0.0004	1782.55
MouseBrain-Z-T-1.11443.11443.2	11443	55.89	1165.45	2	YNLTAK		708.381	sp|O89023|TPP1_MOUSE(pre=R,post=D);	131.74	0.0001	1620.5
MouseBrain-Z-T-1.11459.11459.2	11459	55.94	1469.11	2	QGNASDVILR		1071.57	sp|Q9DB72|BTBDH_MOUSE(pre=R,post=V);	147.66	0	1864.64
MouseBrain-Z-T-1.11471.11471.3	11471	55.99	1388.25	3	QGNASDVILR		1071.57	sp|Q9DB72|BTBDH_MOUSE(pre=R,post=V);	144.06	0	3090.15
MouseBrain-Z-T-1.11486.11486.2	11486	56.05	1476.59	2	DNATDSVPLR		1086.53	sp|Q91ZX7|LRP1_MOUSE(pre=K,post=T);	112.12	0	1864.64
MouseBrain-Z-T-1.11493.11493.2	11493	56.1	1046.45	2	NLSDSLAR		874.451	sp|Q99JP7|GGT7_MOUSE(pre=R,post=G);	81.67	0.0003	1216.43
MouseBrain-Z-T-1.11495.11495.2	11495	56.1	1089.99	2	NVTVVLR		799.491	sp|P11438|LAMP1_MOUSE(pre=K,post=D);	167.95	0	1378.48
MouseBrain-Z-T-1.11507.11507.3	11507	56.15	984.727	3	QGNASDVILR		1071.57	sp|Q9DB72|BTBDH_MOUSE(pre=R,post=V);	146.5	0	1879.59
MouseBrain-Z-T-1.11508.11508.2	11508	56.15	1266.99	2	YNLTAK		708.381	sp|O89023|TPP1_MOUSE(pre=R,post=D);	102.1	0.0004	1823.58
MouseBrain-Z-T-1.11518.11518.3	11518	56.2	990.404	3	DNATDSVPLR		1086.53	sp|Q91ZX7|LRP1_MOUSE(pre=K,post=T);	152.01	0	1881.66
MouseBrain-Z-T-1.11536.11536.2	11536	56.26	1395.56	2	DNATDSVPLR		1086.53	sp|Q91ZX7|LRP1_MOUSE(pre=K,post=T);	126.92	0	1702.58
MouseBrain-Z-T-1.11542.11542.3	11542	56.31	1020.43	3	DKVTFINTTR		1193.64	sp|P05555|ITAM_MOUSE(pre=K,post=V);sp|P05555-2|ITAM_MOUSE(pre=K,post=V);	162.82	0	1864.64
MouseBrain-Z-T-1.11551.11551.2	11551	56.36	1388.08	2	QGNASDVILR		1071.57	sp|Q9DB72|BTBDH_MOUSE(pre=R,post=V);	153.89	0	1702.58
MouseBrain-Z-T-1.11556.11556.3	11556	56.36	1165.51	3	GKANSTGTLVITNPTR		1628.88	sp|P12960|CNTN1_MOUSE(pre=R,post=I);	125.31	0	1864.63
MouseBrain-Z-T-1.11557.11557.3	11557	56.36	1004.43	3	ECLGNCSEPDDPTK	2,Carbamidomethyl(+57.0215);6,Carbamidomethyl(+57.0215);	1620.64	sp|P15208|INSR_MOUSE(pre=K,post=C);	540.98	0	1389.62
MouseBrain-Z-T-1.11566.11566.2	11566	56.42	1476.59	2	DNATDSVPLR		1086.53	sp|Q91ZX7|LRP1_MOUSE(pre=K,post=T);	65.54	0.0093	1864.64
MouseBrain-Z-T-1.11567.11567.3	11567	56.42	1187.53	3	GKANSTGTLVITNPTR		1628.88	sp|P12960|CNTN1_MOUSE(pre=R,post=I);	113.36	0	1930.7
MouseBrain-Z-T-1.11577.11577.2	11577	56.47	1089.99	2	NVTVVLR		799.491	sp|P11438|LAMP1_MOUSE(pre=K,post=D);	93.61	0.0018	1378.48
MouseBrain-Z-T-1.11602.11602.3	11602	56.58	1069.76	3	LTSCATNASMCGDEAR	4,Carbamidomethyl(+57.0215);11,Carbamidomethyl(+57.0215);	1742.7	sp|Q91ZX7|LRP1_MOUSE(pre=K,post=C);	659.82	0	1463.57
MouseBrain-Z-T-1.11612.11612.3	11612	56.63	1131.11	3	LTSCATNASMCGDEAR	4,Carbamidomethyl(+57.0215);11,Carbamidomethyl(+57.0215);	1742.7	sp|Q91ZX7|LRP1_MOUSE(pre=K,post=C);	559.91	0	1647.61
MouseBrain-Z-T-1.11625.11625.2	11625	56.68	1388.08	2	QGNASDVILR		1071.57	sp|Q9DB72|BTBDH_MOUSE(pre=R,post=V);	159.62	0	1702.58
MouseBrain-Z-T-1.11636.11636.2	11636	56.74	1307.06	2	QGNASDVILR		1071.57	sp|Q9DB72|BTBDH_MOUSE(pre=R,post=V);	124.79	0	1540.53
MouseBrain-Z-T-1.11637.11637.3	11637	56.74	1107.81	3	LNGTDPIVAADSKR		1455.77	sp|Q91ZX7|LRP1_MOUSE(pre=R,post=G);	283.92	0	1864.64
MouseBrain-Z-T-1.11643.11643.3	11643	56.74	1236.22	3	GKANSTGTLVITNPTR		1628.88	sp|P12960|CNTN1_MOUSE(pre=R,post=I);	55.9	0.0001	2076.75
MouseBrain-Z-T-1.11647.11647.3	11647	56.79	1187.53	3	GKANSTGTLVITNPTR		1628.88	sp|P12960|CNTN1_MOUSE(pre=R,post=I);	176.63	0	1930.69
MouseBrain-Z-T-1.11652.11652.4	11652	56.82	868.135	4	CEGPGVPTVTVHNTTDKR	1,Carbamidomethyl(+57.0215);	1966.95	sp|Q9Z218|DPP6_MOUSE(pre=K,post=R);	211.85	0.0001	1501.56
MouseBrain-Z-T-1.11655.11655.3	11655	56.82	1006.39	3	ECLGNCSEPDDPTK	2,Carbamidomethyl(+57.0215);6,Carbamidomethyl(+57.0215);	1620.64	sp|P15208|INSR_MOUSE(pre=K,post=C);	324.45	0.0018	1395.5
MouseBrain-Z-T-1.11710.11710.3	11710	57.07	1107.81	3	LNGTDPIVAADSKR		1455.77	sp|Q91ZX7|LRP1_MOUSE(pre=R,post=G);	176.18	0.0001	1864.64
MouseBrain-Z-T-1.11720.11720.3	11720	57.12	1187.53	3	GKANSTGTLVITNPTR		1628.88	sp|P12960|CNTN1_MOUSE(pre=R,post=I);	359.31	0	1930.69
MouseBrain-Z-T-1.11729.11729.3	11729	57.16	1195.88	3	GKANSTGTLVITNPTR		1628.88	sp|P12960|CNTN1_MOUSE(pre=R,post=I);	363.6	0	1955.73
MouseBrain-Z-T-1.11743.11743.3	11743	57.22	1236.22	3	GKANSTGTLVITNPTR		1628.88	sp|P12960|CNTN1_MOUSE(pre=R,post=I);	215.03	0	2076.75
MouseBrain-Z-T-1.11752.11752.3	11752	57.26	1070.1	3	AMDNVTVR		904.444	sp|Q99PJ0|NTRI_MOUSE(pre=K,post=Q);	41.46	0.0001	2302.83
MouseBrain-Z-T-1.11759.11759.2	11759	57.26	1474.08	2	LNDSCIYAK	5,Carbamidomethyl(+57.0215);	1082.51	sp|A2AHL1|ANO3_MOUSE(pre=R,post=V);sp|A2AHL1-2|ANO3_MOUSE(pre=R,post=V);	88.9	0.0001	1863.63
MouseBrain-Z-T-1.11765.11765.4	11765	57.32	868.135	4	CEGPGVPTVTVHNTTDKR	1,Carbamidomethyl(+57.0215);	1966.95	sp|Q9Z218|DPP6_MOUSE(pre=K,post=R);	257.99	0	1501.56
MouseBrain-Z-T-1.11770.11770.6	11770	57.32	1008.24	6	NVTVVLR		799.491	sp|P11438|LAMP1_MOUSE(pre=K,post=D);	96.47	0.0001	5243.88
MouseBrain-Z-T-1.11781.11781.5	11781	57.37	773.758	5	MSHAGTGNIVVIMISYPK	1,Oxidation(+15.9949);13,Oxidation(+15.9949);	1948.97	sp|Q3U2C5-2|RN149_MOUSE(pre=-,post=G);	23.49	0.0043	1914.78
MouseBrain-Z-T-1.11787.11787.3	11787	57.42	966.415	3	DKVTFINTTR		1193.64	sp|P05555|ITAM_MOUSE(pre=K,post=V);sp|P05555-2|ITAM_MOUSE(pre=K,post=V);	149.23	0	1702.58
MouseBrain-Z-T-1.11801.11801.3	11801	57.47	1128.18	3	GKANSTGTLVITNPTR		1628.88	sp|P12960|CNTN1_MOUSE(pre=R,post=I);	210.2	0	1752.65
MouseBrain-Z-T-1.11809.11809.3	11809	57.52	1195.88	3	GKANSTGTLVITNPTR		1628.88	sp|P12960|CNTN1_MOUSE(pre=R,post=I);	316.2	0	1955.73
MouseBrain-Z-T-1.11810.11810.3	11810	57.52	1187.53	3	GKANSTGTLVITNPTR		1628.88	sp|P12960|CNTN1_MOUSE(pre=R,post=I);	321	0	1930.69
MouseBrain-Z-T-1.11812.11812.2	11812	57.52	1393.55	2	LNDSCIYAK	5,Carbamidomethyl(+57.0215);	1082.51	sp|A2AHL1|ANO3_MOUSE(pre=R,post=V);sp|A2AHL1-2|ANO3_MOUSE(pre=R,post=V);	147.3	0	1702.58
MouseBrain-Z-T-1.11844.11844.2	11844	57.68	1008.97	2	NVTVVLR		799.491	sp|P11438|LAMP1_MOUSE(pre=K,post=D);	170.75	0	1216.42
MouseBrain-Z-T-1.11846.11846.3	11846	57.68	1084.83	3	GKANSTGTLVITNPTR		1628.88	sp|P12960|CNTN1_MOUSE(pre=R,post=I);	355.88	0	1622.58
MouseBrain-Z-T-1.11856.11856.3	11856	57.72	1147.19	3	GKANSTGTLVITNPTR		1628.88	sp|P12960|CNTN1_MOUSE(pre=R,post=I);	300.01	0	1809.67
MouseBrain-Z-T-1.11858.11858.3	11858	57.72	1209.55	3	GKANSTGTLVITNPTR		1628.88	sp|P12960|CNTN1_MOUSE(pre=R,post=I);	99.38	0	1996.76
MouseBrain-Z-T-1.11866.11866.3	11866	57.78	1079.5	3	GKANSTGTLVITNPTR		1628.88	sp|P12960|CNTN1_MOUSE(pre=R,post=I);	378.8	0	1606.59
MouseBrain-Z-T-1.11872.11872.4	11872	57.78	924.64	4	VEFHWGHSNGSAGSEHSVNGR		2249.99	sp|Q05909|PTPRG_MOUSE(pre=K,post=R);	69.4	0.0001	1444.54
MouseBrain-Z-T-1.11873.11873.5	11873	57.78	739.914	5	VEFHWGHSNGSAGSEHSVNGR		2249.99	sp|Q05909|PTPRG_MOUSE(pre=K,post=R);	180.21	0.0001	1444.54
MouseBrain-Z-T-1.11878.11878.3	11878	57.83	1128.18	3	GKANSTGTLVITNPTR		1628.88	sp|P12960|CNTN1_MOUSE(pre=R,post=I);	547.86	0	1752.65
MouseBrain-Z-T-1.11879.11879.3	11879	57.83	1060.49	3	GKANSTGTLVITNPTR		1628.88	sp|P12960|CNTN1_MOUSE(pre=R,post=I);	420.59	0	1549.57
MouseBrain-Z-T-1.11881.11881.3	11881	57.83	1133.52	3	GKANSTGTLVITNPTR		1628.88	sp|P12960|CNTN1_MOUSE(pre=R,post=I);	472.5	0	1768.64
MouseBrain-Z-T-1.11882.11882.3	11882	57.83	1065.82	3	GKANSTGTLVITNPTR		1628.88	sp|P12960|CNTN1_MOUSE(pre=R,post=I);	586.44	0	1565.56
MouseBrain-Z-T-1.11891.11891.2	11891	57.88	1108.49	2	LNITQEGPK		998.54	sp|Q8BYW9|EOGT_MOUSE(pre=R,post=D);	154.83	0	1216.43
MouseBrain-Z-T-1.11892.11892.3	11892	57.88	1184.81	3	INYTCNQGYR	5,Carbamidomethyl(+57.0215);	1287.57	sp|Q64735|CR1L_MOUSE(pre=R,post=L);sp|Q64735-2|CR1L_MOUSE(pre=R,post=L);	109.43	0.0001	2263.84
MouseBrain-Z-T-1.11894.11894.3	11894	57.88	1138.85	3	GKANSTGTLVITNPTR		1628.88	sp|P12960|CNTN1_MOUSE(pre=R,post=I);	180.61	0	1784.63
MouseBrain-Z-T-1.11905.11905.2	11905	57.94	1071.45	2	YVPFNGTK		924.471	sp|Q810U3|NFASC_MOUSE(pre=R,post=L);	144.25	0.0001	1216.42
MouseBrain-Z-T-1.11908.11908.3	11908	57.94	1011.8	3	GKANSTGTLVITNPTR		1628.88	sp|P12960|CNTN1_MOUSE(pre=R,post=I);	246.87	0	1403.51
MouseBrain-Z-T-1.11919.11919.4	11919	57.99	975.41	4	VEFHWGHSNGSAGSEHSVNGR		2249.99	sp|Q05909|PTPRG_MOUSE(pre=K,post=R);	136.52	0	1647.61
MouseBrain-Z-T-1.11938.11938.3	11938	58.1	1195.88	3	GKANSTGTLVITNPTR		1628.88	sp|P12960|CNTN1_MOUSE(pre=R,post=I);	423.27	0	1955.73
MouseBrain-Z-T-1.11940.11940.3	11940	58.1	1079.5	3	GKANSTGTLVITNPTR		1628.88	sp|P12960|CNTN1_MOUSE(pre=R,post=I);	430.35	0	1606.59
MouseBrain-Z-T-1.11945.11945.3	11945	58.1	945.754	3	LNGTDPIVAADSKR		1455.77	sp|Q91ZX7|LRP1_MOUSE(pre=R,post=G);	239.11	0	1378.47
MouseBrain-Z-T-1.11950.11950.3	11950	58.15	1133.52	3	GKANSTGTLVITNPTR		1628.88	sp|P12960|CNTN1_MOUSE(pre=R,post=I);	479.14	0	1768.64
MouseBrain-Z-T-1.11956.11956.3	11956	58.15	949.443	3	GKANSTGTLVITNPTR		1628.88	sp|P12960|CNTN1_MOUSE(pre=R,post=I);	288.06	0	1216.42
MouseBrain-Z-T-1.11962.11962.3	11962	58.21	1128.18	3	GKANSTGTLVITNPTR		1628.88	sp|P12960|CNTN1_MOUSE(pre=R,post=I);	567.76	0	1752.65
MouseBrain-Z-T-1.11967.11967.3	11967	58.21	1065.82	3	GKANSTGTLVITNPTR		1628.88	sp|P12960|CNTN1_MOUSE(pre=R,post=I);	671.58	0	1565.56
MouseBrain-Z-T-1.11968.11968.3	11968	58.21	1084.83	3	GKANSTGTLVITNPTR		1628.88	sp|P12960|CNTN1_MOUSE(pre=R,post=I);	376.55	0	1622.58
MouseBrain-Z-T-1.11970.11970.2	11970	58.21	1334.53	2	NWTINR		802.409	sp|P15116|CADH2_MOUSE(pre=R,post=L);	104.85	0.0034	1864.64
MouseBrain-Z-T-1.11974.11974.2	11974	58.26	1071.45	2	YVPFNGTK		924.471	sp|Q810U3|NFASC_MOUSE(pre=R,post=L);	194.75	0	1216.42
MouseBrain-Z-T-1.11994.11994.3	11994	58.31	890.022	3	NWTINR		802.409	sp|P15116|CADH2_MOUSE(pre=R,post=L);	70.16	0.0001	1864.64
MouseBrain-Z-T-1.11997.11997.3	11997	58.36	1012.4	3	AMDNVTVR		904.444	sp|Q99PJ0|NTRI_MOUSE(pre=K,post=Q);	89.53	0	2129.74
MouseBrain-Z-T-1.11999.11999.2	11999	58.36	1253.5	2	NWTINR		802.409	sp|P15116|CADH2_MOUSE(pre=R,post=L);	99.27	0.0001	1702.58
MouseBrain-Z-T-1.12009.12009.3	12009	58.42	1195.88	3	GKANSTGTLVITNPTR		1628.88	sp|P12960|CNTN1_MOUSE(pre=R,post=I);	440.1	0	1955.73
MouseBrain-Z-T-1.12021.12021.3	12021	58.47	1133.52	3	GKANSTGTLVITNPTR		1628.88	sp|P12960|CNTN1_MOUSE(pre=R,post=I);	200.53	0	1768.64
MouseBrain-Z-T-1.12026.12026.4	12026	58.47	980.455	4	AMDNVTVR		904.444	sp|Q99PJ0|NTRI_MOUSE(pre=K,post=Q);	49.16	0.0001	3013.35
MouseBrain-Z-T-1.12033.12033.3	12033	58.52	1182.2	3	GKANSTGTLVITNPTR		1628.88	sp|P12960|CNTN1_MOUSE(pre=R,post=I);	400.78	0	1914.7
MouseBrain-Z-T-1.12034.12034.3	12034	58.52	1128.18	3	GKANSTGTLVITNPTR		1628.88	sp|P12960|CNTN1_MOUSE(pre=R,post=I);	350.15	0	1752.65
MouseBrain-Z-T-1.12036.12036.3	12036	58.52	1060.49	3	GKANSTGTLVITNPTR		1628.88	sp|P12960|CNTN1_MOUSE(pre=R,post=I);	333.15	0	1549.57
MouseBrain-Z-T-1.12038.12038.3	12038	58.52	949.442	3	GKANSTGTLVITNPTR		1628.88	sp|P12960|CNTN1_MOUSE(pre=R,post=I);	401.5	0	1216.42
MouseBrain-Z-T-1.12045.12045.2	12045	58.58	1071.45	2	YVPFNGTK		924.471	sp|Q810U3|NFASC_MOUSE(pre=R,post=L);	174.54	0	1216.42
MouseBrain-Z-T-1.12046.12046.2	12046	58.58	1334.53	2	NWTINR		802.409	sp|P15116|CADH2_MOUSE(pre=R,post=L);	95.33	0.0001	1864.64
MouseBrain-Z-T-1.12049.12049.2	12049	58.58	1462.58	2	AMDNVTVR		904.444	sp|Q99PJ0|NTRI_MOUSE(pre=K,post=Q);	138.56	0	2018.71
MouseBrain-Z-T-1.12059.12059.3	12059	58.63	998.129	3	GKANSTGTLVITNPTR		1628.88	sp|P12960|CNTN1_MOUSE(pre=R,post=I);	308.74	0	1362.48
MouseBrain-Z-T-1.12069.12069.2	12069	58.69	1253.5	2	NWTINR		802.409	sp|P15116|CADH2_MOUSE(pre=R,post=L);	96.69	0.0045	1702.58
MouseBrain-Z-T-1.12073.12073.3	12073	58.69	891.738	3	LNGTDPIVAADSKR		1455.77	sp|Q91ZX7|LRP1_MOUSE(pre=R,post=G);	362.75	0	1216.42
MouseBrain-Z-T-1.12079.12079.3	12079	58.69	1030.81	3	GKANSTGTLVITNPTR		1628.88	sp|P12960|CNTN1_MOUSE(pre=R,post=I);	170.38	0	1460.53
MouseBrain-Z-T-1.12093.12093.2	12093	58.79	1081.99	2	NVTVVLR		799.491	sp|P11438|LAMP1_MOUSE(pre=K,post=D);	181.81	0.0001	1362.48
MouseBrain-Z-T-1.12096.12096.3	12096	58.79	1526.27	3	PGDPGKDLASGENGTECR	17,Carbamidomethyl(+57.0215);	1858.81	sp|Q71M36|CSPG5_MOUSE(pre=R,post=V);sp|Q71M36-2|CSPG5_MOUSE(pre=R,post=V);sp|Q71M36-3|CSPG5_MOUSE(pre=R,post=V);sp|Q71M36-4|CSPG5_MOUSE(pre=R,post=V);	159.32	0	2716.98
MouseBrain-Z-T-1.12105.12105.3	12105	58.85	1195.88	3	GKANSTGTLVITNPTR		1628.88	sp|P12960|CNTN1_MOUSE(pre=R,post=I);	343.77	0	1955.73
MouseBrain-Z-T-1.12117.12117.2	12117	58.9	1071.45	2	YVPFNGTK		924.471	sp|Q810U3|NFASC_MOUSE(pre=R,post=L);	158.22	0	1216.42
MouseBrain-Z-T-1.12143.12143.3	12143	59.01	891.738	3	LNGTDPIVAADSKR		1455.77	sp|Q91ZX7|LRP1_MOUSE(pre=R,post=G);	272.96	0	1216.42
MouseBrain-Z-T-1.12159.12159.3	12159	59.06	1030.81	3	GKANSTGTLVITNPTR		1628.88	sp|P12960|CNTN1_MOUSE(pre=R,post=I);	229.11	0	1460.53
MouseBrain-Z-T-1.12160.12160.3	12160	59.06	961.739	3	GKANSTGTLVITNPTR		1628.88	sp|P12960|CNTN1_MOUSE(pre=R,post=I);	179.41	0	1253.31
MouseBrain-Z-T-1.12165.12165.3	12165	59.11	1079.5	3	KVLVAPPSEEANTTK		1582.86	sp|P43006|EAA2_MOUSE(pre=K,post=A);sp|P43006-2|EAA2_MOUSE(pre=K,post=A);sp|P43006-3|EAA2_MOUSE(pre=K,post=A);	489.04	0	1652.62
MouseBrain-Z-T-1.12166.12166.3	12166	59.11	1434.29	3	KVLVAPPSEEANTTK		1582.86	sp|P43006|EAA2_MOUSE(pre=K,post=A);sp|P43006-2|EAA2_MOUSE(pre=K,post=A);sp|P43006-3|EAA2_MOUSE(pre=K,post=A);	430.67	0	2716.99
MouseBrain-Z-T-1.12182.12182.3	12182	59.17	1044.49	3	GKANSTGTLVITNPTR		1628.88	sp|P12960|CNTN1_MOUSE(pre=R,post=I);	229.28	0	1501.56
MouseBrain-Z-T-1.12188.12188.2	12188	59.22	1071.45	2	YVPFNGTK		924.471	sp|Q810U3|NFASC_MOUSE(pre=R,post=L);	127.71	0.0026	1216.42
MouseBrain-Z-T-1.12194.12194.3	12194	59.22	976.796	3	GKANSTGTLVITNPTR		1628.88	sp|P12960|CNTN1_MOUSE(pre=R,post=I);	402.8	0	1298.48
MouseBrain-Z-T-1.12200.12200.4	12200	59.27	1203.77	4	NATVVWMK	7,Oxidation(+15.9949);	963.485	sp|Q61490|CD166_MOUSE(pre=R,post=D);	92.67	0.0034	3847.55
MouseBrain-Z-T-1.12201.12201.3	12201	59.27	1014.41	3	INYTCNQGYR	5,Carbamidomethyl(+57.0215);	1287.57	sp|Q64735|CR1L_MOUSE(pre=R,post=L);sp|Q64735-2|CR1L_MOUSE(pre=R,post=L);	160.44	0	1752.65
MouseBrain-Z-T-1.12217.12217.3	12217	59.33	821.013	3	QVNFTVDEHR		1243.59	sp|Q99P47|CNTP4_MOUSE(pre=K,post=R);	289.58	0	1216.42
MouseBrain-Z-T-1.12225.12225.2	12225	59.38	1318.06	2	VQPFNVTK		931.513	sp|P17047|LAMP2_MOUSE(pre=K,post=G);sp|P17047-2|LAMP2_MOUSE(pre=K,post=G);sp|P17047-3|LAMP2_MOUSE(pre=K,post=G);	183.17	0.0001	1702.58
MouseBrain-Z-T-1.12231.12231.2	12231	59.38	1462.58	2	AMDNVTVR		904.444	sp|Q99PJ0|NTRI_MOUSE(pre=K,post=Q);	92.49	0.0095	2018.71
MouseBrain-Z-T-1.12237.12237.3	12237	59.44	1377.87	3	LSVECANK	5,Carbamidomethyl(+57.0215);	919.443	sp|Q62277|SYPH_MOUSE(pre=R,post=T);	121.55	0.004	3211.16
MouseBrain-Z-T-1.12238.12238.3	12238	59.44	1136.48	3	YTSDPNVTSVGPSK		1450.69	sp|Q8CJH3|PLXB1_MOUSE(pre=K,post=S);	382.16	0	1955.72
MouseBrain-Z-T-1.12248.12248.3	12248	59.49	1025.48	3	GKANSTGTLVITNPTR		1628.88	sp|P12960|CNTN1_MOUSE(pre=R,post=I);	582.53	0	1444.54
MouseBrain-Z-T-1.12260.12260.3	12260	59.54	1044.49	3	GKANSTGTLVITNPTR		1628.88	sp|P12960|CNTN1_MOUSE(pre=R,post=I);	422.44	0	1501.56
MouseBrain-Z-T-1.12265.12265.3	12265	59.54	957.788	3	GKANSTGTLVITNPTR		1628.88	sp|P12960|CNTN1_MOUSE(pre=R,post=I);	441.98	0	1241.46
MouseBrain-Z-T-1.12272.12272.3	12272	59.6	976.796	3	GKANSTGTLVITNPTR		1628.88	sp|P12960|CNTN1_MOUSE(pre=R,post=I);	495.69	0	1298.48
MouseBrain-Z-T-1.12273.12273.3	12273	59.6	921.374	3	AMDNVTVR		904.444	sp|Q99PJ0|NTRI_MOUSE(pre=K,post=Q);	83.06	0.0001	1856.66
MouseBrain-Z-T-1.12278.12278.3	12278	59.6	1195.88	3	GKANSTGTLVITNPTR		1628.88	sp|P12960|CNTN1_MOUSE(pre=R,post=I);	85.95	0	1955.73
MouseBrain-Z-T-1.12289.12289.2	12289	59.65	1381.56	2	AMDNVTVR		904.444	sp|Q99PJ0|NTRI_MOUSE(pre=K,post=Q);	150.97	0	1856.66
MouseBrain-Z-T-1.12297.12297.2	12297	59.7	1318.06	2	VQPFNVTK		931.513	sp|P17047|LAMP2_MOUSE(pre=K,post=G);sp|P17047-2|LAMP2_MOUSE(pre=K,post=G);sp|P17047-3|LAMP2_MOUSE(pre=K,post=G);	137.51	0	1702.58
MouseBrain-Z-T-1.12299.12299.3	12299	59.7	1123.81	3	MHLNGSNVQVLHR		1503.77	sp|Q91ZX7|LRP1_MOUSE(pre=R,post=T);	257.13	0	1864.63
MouseBrain-Z-T-1.12300.12300.2	12300	59.7	1537.72	2	GKANSTGTLVITNPTR		1628.88	sp|P12960|CNTN1_MOUSE(pre=R,post=I);	508.06	0	1444.54
MouseBrain-Z-T-1.12310.12310.4	12310	59.76	843.109	4	MHLNGSNVQVLHR		1503.77	sp|Q91ZX7|LRP1_MOUSE(pre=R,post=T);	328.29	0	1864.64
MouseBrain-Z-T-1.12311.12311.3	12311	59.76	1434.29	3	KVLVAPPSEEANTTK		1582.86	sp|P43006|EAA2_MOUSE(pre=K,post=A);sp|P43006-2|EAA2_MOUSE(pre=K,post=A);sp|P43006-3|EAA2_MOUSE(pre=K,post=A);	420.83	0	2716.99
MouseBrain-Z-T-1.12312.12312.3	12312	59.76	1064.77	3	QERNRSR		944.49	sp|Q3UDK1|TRAD1_MOUSE(pre=R,post=Q);sp|Q3UDK1-2|TRAD1_MOUSE(pre=R,post=Q);	16.61	0.0018	2246.81
MouseBrain-Z-T-1.12332.12332.3	12332	59.86	1025.48	3	GKANSTGTLVITNPTR		1628.88	sp|P12960|CNTN1_MOUSE(pre=R,post=I);	595.98	0	1444.54
MouseBrain-Z-T-1.12333.12333.2	12333	59.86	1145	2	QGNASDVILR		1071.57	sp|Q9DB72|BTBDH_MOUSE(pre=R,post=V);	214.28	0	1216.42
MouseBrain-Z-T-1.12335.12335.3	12335	59.86	1078.45	3	GGNVTLPCK	8,Carbamidomethyl(+57.0215);	944.475	sp|Q9QUP5|HPLN1_MOUSE(pre=R,post=F);	139.84	0.0001	2287.85
MouseBrain-Z-T-1.12338.12338.2	12338	59.86	1414.55	2	GIGNWSDSK		962.446	sp|O88307|SORL_MOUSE(pre=R,post=S);	161.15	0	1864.64
MouseBrain-Z-T-1.12345.12345.3	12345	59.92	921.374	3	AMDNVTVR		904.444	sp|Q99PJ0|NTRI_MOUSE(pre=K,post=Q);	41.03	0.0009	1856.66
MouseBrain-Z-T-1.12350.12350.3	12350	59.92	890.094	3	GKANSTGTLVITNPTR		1628.88	sp|P12960|CNTN1_MOUSE(pre=R,post=I);	418.66	0	1038.38
MouseBrain-Z-T-1.12358.12358.3	12358	59.97	957.788	3	GKANSTGTLVITNPTR		1628.88	sp|P12960|CNTN1_MOUSE(pre=R,post=I);	430.33	0	1241.46
MouseBrain-Z-T-1.12364.12364.3	12364	59.97	976.796	3	GKANSTGTLVITNPTR		1628.88	sp|P12960|CNTN1_MOUSE(pre=R,post=I);	132.78	0	1298.48
MouseBrain-Z-T-1.12373.12373.2	12373	60.03	1537.72	2	GKANSTGTLVITNPTR		1628.88	sp|P12960|CNTN1_MOUSE(pre=R,post=I);	143.2	0	1444.54
MouseBrain-Z-T-1.12379.12379.3	12379	60.08	1064.77	3	GGNVTLPCK	8,Carbamidomethyl(+57.0215);	944.475	sp|Q9QUP5|HPLN1_MOUSE(pre=R,post=F);	209.02	0	2246.82
MouseBrain-Z-T-1.12384.12384.3	12384	60.08	1259.85	3	ALPGGTDNASAASAAGGSGPQR		1911.9	sp|Q99J85|NPTXR_MOUSE(pre=R,post=S);	434.63	0	1864.64
MouseBrain-Z-T-1.12385.12385.4	12385	60.08	912.135	4	KKENGVFEEISNSSGR		1779.88	sp|P97300|NPTN_MOUSE(pre=R,post=F);sp|P97300-1|NPTN_MOUSE(pre=R,post=F);sp|P97300-3|NPTN_MOUSE(pre=R,post=F);sp|P97300-4|NPTN_MOUSE(pre=R,post=F);	167.1	0	1864.64
MouseBrain-Z-T-1.12386.12386.2	12386	60.08	1617.17	2	GGNVTLPCK	8,Carbamidomethyl(+57.0215);	944.475	sp|Q9QUP5|HPLN1_MOUSE(pre=R,post=F);	101.41	0.0026	2287.85
MouseBrain-Z-T-1.12395.12395.3	12395	60.13	1319.55	3	ALPGGTDNASAASAAGGSGPQR		1911.9	sp|Q99J85|NPTXR_MOUSE(pre=R,post=S);	506.54	0	2043.72
MouseBrain-Z-T-1.12400.12400.3	12400	60.13	1239.5	3	PGDPGKDLASGENGTECR	17,Carbamidomethyl(+57.0215);	1858.81	sp|Q71M36|CSPG5_MOUSE(pre=R,post=V);sp|Q71M36-2|CSPG5_MOUSE(pre=R,post=V);sp|Q71M36-3|CSPG5_MOUSE(pre=R,post=V);sp|Q71M36-4|CSPG5_MOUSE(pre=R,post=V);	149	0.0074	1856.66
MouseBrain-Z-T-1.12401.12401.3	12401	60.13	1112.15	3	GTPSHELNTTSSGAEVIQK		1954.96	sp|Q3TRM4|PLPL6_MOUSE(pre=M,post=T);sp|Q3TRM4-4|PLPL6_MOUSE(pre=M,post=T);	336.88	0	1378.48
MouseBrain-Z-T-1.12403.12403.3	12403	60.19	1025.48	3	GKANSTGTLVITNPTR		1628.88	sp|P12960|CNTN1_MOUSE(pre=R,post=I);	451.45	0	1444.54
MouseBrain-Z-T-1.12404.12404.3	12404	60.19	1078.45	3	GGNVTLPCK	8,Carbamidomethyl(+57.0215);	944.475	sp|Q9QUP5|HPLN1_MOUSE(pre=R,post=F);	164.17	0	2287.85
MouseBrain-Z-T-1.12407.12407.3	12407	60.19	1265.53	3	ALPGGTDNASAASAAGGSGPQR		1911.9	sp|Q99J85|NPTXR_MOUSE(pre=R,post=S);	575.68	0	1881.66
MouseBrain-Z-T-1.12410.12410.3	12410	60.19	1215.84	3	KKENGVFEEISNSSGR		1779.88	sp|P97300|NPTN_MOUSE(pre=R,post=F);sp|P97300-1|NPTN_MOUSE(pre=R,post=F);sp|P97300-3|NPTN_MOUSE(pre=R,post=F);sp|P97300-4|NPTN_MOUSE(pre=R,post=F);	174.75	0	1864.63
MouseBrain-Z-T-1.12422.12422.3	12422	60.24	1313.87	3	ALPGGTDNASAASAAGGSGPQR		1911.9	sp|Q99J85|NPTXR_MOUSE(pre=R,post=S);	426.45	0	2026.7
MouseBrain-Z-T-1.12427.12427.3	12427	60.29	1513.64	3	VLVAPPSEEANTTK		1454.76	sp|P43006|EAA2_MOUSE(pre=K,post=A);sp|P43006-2|EAA2_MOUSE(pre=K,post=A);sp|P43006-3|EAA2_MOUSE(pre=K,post=A);	227.19	0.0001	3083.14
MouseBrain-Z-T-1.12429.12429.3	12429	60.29	890.094	3	GKANSTGTLVITNPTR		1628.88	sp|P12960|CNTN1_MOUSE(pre=R,post=I);	431.71	0	1038.38
MouseBrain-Z-T-1.12430.12430.3	12430	60.29	1211.51	3	ALPGGTDNASAASAAGGSGPQR		1911.9	sp|Q99J85|NPTXR_MOUSE(pre=R,post=S);	637.06	0	1719.61
MouseBrain-Z-T-1.12452.12452.3	12452	60.4	1205.84	3	ALPGGTDNASAASAAGGSGPQR		1911.9	sp|Q99J85|NPTXR_MOUSE(pre=R,post=S);	522.54	0	1702.58
MouseBrain-Z-T-1.12453.12453.2	12453	60.4	1430.58	2	NTTLYIDR		994.508	sp|Q9CS84|NRX1A_MOUSE(pre=R,post=A);sp|Q9CS84-2|NRX1A_MOUSE(pre=R,post=A);sp|Q9CS84-3|NRX1A_MOUSE(pre=R,post=A);sp|Q9CS84-4|NRX1A_MOUSE(pre=R,post=A);sp|Q9CS84-5|NRX1A_MOUSE(pre=R,post=A);	140.48	0	1864.64
MouseBrain-Z-T-1.12463.12463.4	12463	60.46	1135.48	4	ENGTDAVQEEEESPAEGSK		2004.84	sp|Q9JKR6|HYOU1_MOUSE(pre=K,post=D);	424.87	0	2533.06
MouseBrain-Z-T-1.12464.12464.3	12464	60.46	1128.08	3	ENGTDAVQEEEESPAEGSK		2004.84	sp|Q9JKR6|HYOU1_MOUSE(pre=K,post=D);	401.62	0	1376.38
MouseBrain-Z-T-1.12465.12465.3	12465	60.46	1161.83	3	KKENGVFEEISNSSGR		1779.88	sp|P97300|NPTN_MOUSE(pre=R,post=F);sp|P97300-1|NPTN_MOUSE(pre=R,post=F);sp|P97300-3|NPTN_MOUSE(pre=R,post=F);sp|P97300-4|NPTN_MOUSE(pre=R,post=F);	104.45	0	1702.58
MouseBrain-Z-T-1.12475.12475.3	12475	60.51	1025.48	3	GKANSTGTLVITNPTR		1628.88	sp|P12960|CNTN1_MOUSE(pre=R,post=I);	415.46	0	1444.54
MouseBrain-Z-T-1.12477.12477.4	12477	60.51	871.622	4	KKENGVFEEISNSSGR		1779.88	sp|P97300|NPTN_MOUSE(pre=R,post=F);sp|P97300-1|NPTN_MOUSE(pre=R,post=F);sp|P97300-3|NPTN_MOUSE(pre=R,post=F);sp|P97300-4|NPTN_MOUSE(pre=R,post=F);	142.92	0	1702.58
MouseBrain-Z-T-1.12481.12481.3	12481	60.51	1263.89	3	ALPGGTDNASAASAAGGSGPQR		1911.9	sp|Q99J85|NPTXR_MOUSE(pre=R,post=S);	273.64	0	1876.74
MouseBrain-Z-T-1.12488.12488.3	12488	60.56	1078.45	3	GGNVTLPCK	8,Carbamidomethyl(+57.0215);	944.475	sp|Q9QUP5|HPLN1_MOUSE(pre=R,post=F);	151.69	0.0001	2287.85
MouseBrain-Z-T-1.12491.12491.3	12491	60.56	1064.77	3	GGNVTLPCK	8,Carbamidomethyl(+57.0215);	944.475	sp|Q9QUP5|HPLN1_MOUSE(pre=R,post=F);	112.38	0.0001	2246.82
MouseBrain-Z-T-1.12492.12492.2	12492	60.56	1381.56	2	AMDNVTVR		904.444	sp|Q99PJ0|NTRI_MOUSE(pre=K,post=Q);	92.11	0	1856.65
MouseBrain-Z-T-1.12513.12513.3	12513	60.67	1519.32	3	VLVAPPSEEANTTK		1454.76	sp|P43006|EAA2_MOUSE(pre=K,post=A);sp|P43006-2|EAA2_MOUSE(pre=K,post=A);sp|P43006-3|EAA2_MOUSE(pre=K,post=A);	325.65	0	3100.17
MouseBrain-Z-T-1.12547.12547.3	12547	60.83	1128.78	3	ENGTDAVQEEEESPAEGSK		2004.84	sp|Q9JKR6|HYOU1_MOUSE(pre=K,post=D);	430.59	0	1378.48
MouseBrain-Z-T-1.12549.12549.3	12549	60.83	1025.48	3	GKANSTGTLVITNPTR		1628.88	sp|P12960|CNTN1_MOUSE(pre=R,post=I);	276.41	0	1444.54
MouseBrain-Z-T-1.12566.12566.3	12566	60.89	1134.45	3	ENGTDAVQEEEESPAEGSK		2004.84	sp|Q9JKR6|HYOU1_MOUSE(pre=K,post=D);	445.45	0	1395.5
MouseBrain-Z-T-1.12571.12571.3	12571	60.94	1402.94	3	VLVAPPSEEANTTK		1454.76	sp|P43006|EAA2_MOUSE(pre=K,post=A);sp|P43006-2|EAA2_MOUSE(pre=K,post=A);sp|P43006-3|EAA2_MOUSE(pre=K,post=A);	284.85	0	2751.03
MouseBrain-Z-T-1.12597.12597.3	12597	61.04	1245.51	3	YLYLASNHSNK		1308.65	sp|O70423|AOC3_MOUSE(pre=R,post=W);sp|O70423-2|AOC3_MOUSE(pre=R,post=W);	204.68	0.0071	2424.87
MouseBrain-Z-T-1.12606.12606.3	12606	61.1	1464.95	3	VLVAPPSEEANTTK		1454.76	sp|P43006|EAA2_MOUSE(pre=K,post=A);sp|P43006-2|EAA2_MOUSE(pre=K,post=A);sp|P43006-3|EAA2_MOUSE(pre=K,post=A);	210.48	0.0013	2937.08
MouseBrain-Z-T-1.12609.12609.3	12609	61.1	1315.57	3	KVLVAPPSEEANTTK		1582.86	sp|P43006|EAA2_MOUSE(pre=K,post=A);sp|P43006-2|EAA2_MOUSE(pre=K,post=A);sp|P43006-3|EAA2_MOUSE(pre=K,post=A);	336.9	0.0024	2360.82
MouseBrain-Z-T-1.12646.12646.4	12646	61.26	1067.94	4	VLVAPPSEEANTTK		1454.76	sp|P43006|EAA2_MOUSE(pre=K,post=A);sp|P43006-2|EAA2_MOUSE(pre=K,post=A);sp|P43006-3|EAA2_MOUSE(pre=K,post=A);	128.44	0.0001	2812.97
MouseBrain-Z-T-1.12664.12664.4	12664	61.31	1350.88	4	VLVAPPSEEANTTK		1454.76	sp|P43006|EAA2_MOUSE(pre=K,post=A);sp|P43006-2|EAA2_MOUSE(pre=K,post=A);sp|P43006-3|EAA2_MOUSE(pre=K,post=A);	385.33	0	3944.73
MouseBrain-Z-T-1.12676.12676.3	12676	61.36	1156.83	3	EASNHSSGAGLVQINK		1610.8	sp|P24668|MPRD_MOUSE(pre=R,post=S);	155.04	0	1856.66
MouseBrain-Z-T-1.12681.12681.3	12681	61.42	1269.19	3	ANATIEVK		844.465	sp|P97300|NPTN_MOUSE(pre=K,post=A);sp|P97300-1|NPTN_MOUSE(pre=K,post=A);sp|P97300-3|NPTN_MOUSE(pre=K,post=A);	99.05	0.0018	2960.07
MouseBrain-Z-T-1.12690.12690.3	12690	61.47	1343.24	3	VLVAPPSEEANTTK		1454.76	sp|P43006|EAA2_MOUSE(pre=K,post=A);sp|P43006-2|EAA2_MOUSE(pre=K,post=A);sp|P43006-3|EAA2_MOUSE(pre=K,post=A);	426.45	0	2571.95
MouseBrain-Z-T-1.12695.12695.3	12695	61.47	1080.44	3	ENGTDAVQEEEESPAEGSK		2004.84	sp|Q9JKR6|HYOU1_MOUSE(pre=K,post=D);	457.25	0	1233.45
MouseBrain-Z-T-1.12708.12708.4	12708	61.53	788.853	4	MHLNGSNVQVLHR		1503.77	sp|Q91ZX7|LRP1_MOUSE(pre=R,post=T);	231.49	0	1647.61
MouseBrain-Z-T-1.12711.12711.4	12711	61.53	928.395	4	HENNTKDNSIQHEFSLTR		2169.02	sp|P01831|THY1_MOUSE(pre=R,post=E);	97.55	0	1540.53
MouseBrain-Z-T-1.12715.12715.4	12715	61.58	1062.71	4	VLVAPPSEEANTTK		1454.76	sp|P43006|EAA2_MOUSE(pre=K,post=A);sp|P43006-2|EAA2_MOUSE(pre=K,post=A);sp|P43006-3|EAA2_MOUSE(pre=K,post=A);	229.57	0.0003	2792.05
MouseBrain-Z-T-1.12718.12718.3	12718	61.58	1025.48	3	GKANSTGTLVITNPTR		1628.88	sp|P12960|CNTN1_MOUSE(pre=R,post=I);	115.75	0	1444.54
MouseBrain-Z-T-1.12719.12719.3	12719	61.58	811.684	3	YHGFLNTSYHR		1393.65	sp|P24638|PPAL_MOUSE(pre=R,post=Q);	329.9	0	1038.38
MouseBrain-Z-T-1.12721.12721.3	12721	61.58	1231.21	3	IISENKTDEEPGYIK		1734.87	sp|Q01097|NMDE2_MOUSE(pre=R,post=K);	263.67	0.0016	1955.73
MouseBrain-Z-T-1.12728.12728.2	12728	61.63	1074.98	2	VQPFNVTK		931.513	sp|P17047|LAMP2_MOUSE(pre=K,post=G);sp|P17047-2|LAMP2_MOUSE(pre=K,post=G);sp|P17047-3|LAMP2_MOUSE(pre=K,post=G);	174.92	0.0035	1216.42
MouseBrain-Z-T-1.12738.12738.4	12738	61.69	1017.17	4	VLVAPPSEEANTTK		1454.76	sp|P43006|EAA2_MOUSE(pre=K,post=A);sp|P43006-2|EAA2_MOUSE(pre=K,post=A);sp|P43006-3|EAA2_MOUSE(pre=K,post=A);	123.64	0	2609.89
MouseBrain-Z-T-1.12739.12739.3	12739	61.69	1348.92	3	VLVAPPSEEANTTK		1454.76	sp|P43006|EAA2_MOUSE(pre=K,post=A);sp|P43006-2|EAA2_MOUSE(pre=K,post=A);sp|P43006-3|EAA2_MOUSE(pre=K,post=A);	517.95	0	2588.97
MouseBrain-Z-T-1.12740.12740.3	12740	61.69	1275.17	3	LSVECANK	5,Carbamidomethyl(+57.0215);	919.443	sp|Q62277|SYPH_MOUSE(pre=R,post=T);	161.83	0	2903.05
MouseBrain-Z-T-1.12752.12752.4	12752	61.74	889.168	4	HENNTKDNSIQHEFSLTR		2169.02	sp|P01831|THY1_MOUSE(pre=R,post=E);	131	0.0001	1383.62
MouseBrain-Z-T-1.12762.12762.3	12762	61.79	951.756	3	KIYIPLNK		987.612	sp|P57716|NICA_MOUSE(pre=R,post=T);	453.93	0.0001	1864.63
MouseBrain-Z-T-1.12764.12764.3	12764	61.79	1207.48	3	LSVECANK	5,Carbamidomethyl(+57.0215);	919.443	sp|Q62277|SYPH_MOUSE(pre=R,post=T);	158.43	0.0035	2699.97
MouseBrain-Z-T-1.12769.12769.4	12769	61.82	1007.69	4	VLVAPPSEEANTTK		1454.76	sp|P43006|EAA2_MOUSE(pre=K,post=A);sp|P43006-2|EAA2_MOUSE(pre=K,post=A);sp|P43006-3|EAA2_MOUSE(pre=K,post=A);	388.32	0	2571.95
MouseBrain-Z-T-1.12770.12770.3	12770	61.82	1343.24	3	VLVAPPSEEANTTK		1454.76	sp|P43006|EAA2_MOUSE(pre=K,post=A);sp|P43006-2|EAA2_MOUSE(pre=K,post=A);sp|P43006-3|EAA2_MOUSE(pre=K,post=A);	426.45	0	2571.95
MouseBrain-Z-T-1.12775.12775.3	12775	61.82	1080.44	3	ENGTDAVQEEEESPAEGSK		2004.84	sp|Q9JKR6|HYOU1_MOUSE(pre=K,post=D);	425.09	0	1233.45
MouseBrain-Z-T-1.12782.12782.3	12782	61.87	1300.23	3	VLVAPPSEEANTTK		1454.76	sp|P43006|EAA2_MOUSE(pre=K,post=A);sp|P43006-2|EAA2_MOUSE(pre=K,post=A);sp|P43006-3|EAA2_MOUSE(pre=K,post=A);	392.73	0	2442.92
MouseBrain-Z-T-1.12795.12795.3	12795	61.92	1280.85	3	LSVECANK	5,Carbamidomethyl(+57.0215);	919.443	sp|Q62277|SYPH_MOUSE(pre=R,post=T);	173.83	0.0001	2920.07
MouseBrain-Z-T-1.12809.12809.3	12809	61.98	1029.76	3	GGNVTLPCK	8,Carbamidomethyl(+57.0215);	944.475	sp|Q9QUP5|HPLN1_MOUSE(pre=R,post=F);	138.42	0.0001	2141.79
MouseBrain-Z-T-1.12814.12814.3	12814	61.98	1220.13	3	EDNPDKNPEAPLNVSR		1793.85	sp|Q9QUR8|SEM7A_MOUSE(pre=R,post=V);	139.16	0	1863.51
MouseBrain-Z-T-1.12817.12817.3	12817	62.03	1275.17	3	LSVECANK	5,Carbamidomethyl(+57.0215);	919.443	sp|Q62277|SYPH_MOUSE(pre=R,post=T);	119.33	0	2903.05
MouseBrain-Z-T-1.12818.12818.3	12818	62.03	1294.56	3	VLVAPPSEEANTTK		1454.76	sp|P43006|EAA2_MOUSE(pre=K,post=A);sp|P43006-2|EAA2_MOUSE(pre=K,post=A);sp|P43006-3|EAA2_MOUSE(pre=K,post=A);	449.88	0	2425.89
MouseBrain-Z-T-1.12820.12820.3	12820	62.03	1348.92	3	VLVAPPSEEANTTK		1454.76	sp|P43006|EAA2_MOUSE(pre=K,post=A);sp|P43006-2|EAA2_MOUSE(pre=K,post=A);sp|P43006-3|EAA2_MOUSE(pre=K,post=A);	455.98	0	2588.97
MouseBrain-Z-T-1.12823.12823.2	12823	62.03	1034.43	2	NLNFSTR		850.43	sp|Q810U4|NRCAM_MOUSE(pre=K,post=Y);sp|Q810U4-2|NRCAM_MOUSE(pre=K,post=Y);sp|Q810U4-3|NRCAM_MOUSE(pre=K,post=Y);	96.06	0.0001	1216.42
MouseBrain-Z-T-1.12833.12833.3	12833	62.08	1313.91	3	VLVAPPSEEANTTK		1454.76	sp|P43006|EAA2_MOUSE(pre=K,post=A);sp|P43006-2|EAA2_MOUSE(pre=K,post=A);sp|P43006-3|EAA2_MOUSE(pre=K,post=A);	286.5	0.0001	2483.94
MouseBrain-Z-T-1.12853.12853.3	12853	62.19	1343.24	3	VLVAPPSEEANTTK		1454.76	sp|P43006|EAA2_MOUSE(pre=K,post=A);sp|P43006-2|EAA2_MOUSE(pre=K,post=A);sp|P43006-3|EAA2_MOUSE(pre=K,post=A);	346.22	0	2571.95
MouseBrain-Z-T-1.12854.12854.3	12854	62.19	1207.48	3	LSVECANK	5,Carbamidomethyl(+57.0215);	919.443	sp|Q62277|SYPH_MOUSE(pre=R,post=T);	149.47	0.0001	2699.97
MouseBrain-Z-T-1.12855.12855.3	12855	62.19	1197.85	3	IISENKTDEEPGYIKK		1862.96	sp|Q01097|NMDE2_MOUSE(pre=R,post=C);	265.95	0	1727.58
MouseBrain-Z-T-1.12868.12868.3	12868	62.24	1112.47	3	EDNPDKNPEAPLNVSR		1793.85	sp|Q9QUR8|SEM7A_MOUSE(pre=R,post=V);	272.08	0	1540.53
MouseBrain-Z-T-1.12871.12871.2	12871	62.24	1090.98	2	SNISILR		801.471	sp|P15116|CADH2_MOUSE(pre=K,post=V);	199.39	0.0014	1378.48
MouseBrain-Z-T-1.12874.12874.2	12874	62.24	1177.49	2	IENISYQDR		1136.55	sp|P70232|NCHL1_MOUSE(pre=K,post=G);sp|P70232-2|NCHL1_MOUSE(pre=K,post=G);	145.08	0	1216.43
MouseBrain-Z-T-1.12877.12877.3	12877	62.3	1166.49	3	EDNPDKNPEAPLNVSR		1793.85	sp|Q9QUR8|SEM7A_MOUSE(pre=R,post=V);	353.24	0	1702.58
MouseBrain-Z-T-1.12889.12889.3	12889	62.35	1308.24	3	VLVAPPSEEANTTK		1454.76	sp|P43006|EAA2_MOUSE(pre=K,post=A);sp|P43006-2|EAA2_MOUSE(pre=K,post=A);sp|P43006-3|EAA2_MOUSE(pre=K,post=A);	420.48	0	2466.92
MouseBrain-Z-T-1.12890.12890.3	12890	62.35	1348.92	3	VLVAPPSEEANTTK		1454.76	sp|P43006|EAA2_MOUSE(pre=K,post=A);sp|P43006-2|EAA2_MOUSE(pre=K,post=A);sp|P43006-3|EAA2_MOUSE(pre=K,post=A);	309.65	0.0001	2588.98
MouseBrain-Z-T-1.12895.12895.3	12895	62.35	1029.76	3	GGNVTLPCK	8,Carbamidomethyl(+57.0215);	944.475	sp|Q9QUP5|HPLN1_MOUSE(pre=R,post=F);	141.37	0.0003	2141.79
MouseBrain-Z-T-1.12897.12897.4	12897	62.35	875.117	4	EDNPDKNPEAPLNVSR		1793.85	sp|Q9QUR8|SEM7A_MOUSE(pre=R,post=V);	59.09	0	1702.59
MouseBrain-Z-T-1.12898.12898.2	12898	62.35	1063.46	2	DNATDSVPLR		1086.53	sp|Q91ZX7|LRP1_MOUSE(pre=K,post=T);	135.74	0	1038.38
MouseBrain-Z-T-1.12902.12902.3	12902	62.4	1300.23	3	VLVAPPSEEANTTK		1454.76	sp|P43006|EAA2_MOUSE(pre=K,post=A);sp|P43006-2|EAA2_MOUSE(pre=K,post=A);sp|P43006-3|EAA2_MOUSE(pre=K,post=A);	475.13	0	2442.92
MouseBrain-Z-T-1.12903.12903.2	12903	62.4	1034.43	2	NLNFSTR		850.43	sp|Q810U4|NRCAM_MOUSE(pre=K,post=Y);sp|Q810U4-2|NRCAM_MOUSE(pre=K,post=Y);sp|Q810U4-3|NRCAM_MOUSE(pre=K,post=Y);	81.41	0.0001	1216.42
MouseBrain-Z-T-1.12905.12905.3	12905	62.4	1246.22	3	VLVAPPSEEANTTK		1454.76	sp|P43006|EAA2_MOUSE(pre=K,post=A);sp|P43006-2|EAA2_MOUSE(pre=K,post=A);sp|P43006-3|EAA2_MOUSE(pre=K,post=A);	427.42	0	2280.86
MouseBrain-Z-T-1.12915.12915.3	12915	62.46	962.068	3	GGNVTLPCK	8,Carbamidomethyl(+57.0215);	944.475	sp|Q9QUP5|HPLN1_MOUSE(pre=R,post=F);	180.52	0.0001	1938.71
MouseBrain-Z-T-1.12925.12925.3	12925	62.51	1240.54	3	VLVAPPSEEANTTK		1454.76	sp|P43006|EAA2_MOUSE(pre=K,post=A);sp|P43006-2|EAA2_MOUSE(pre=K,post=A);sp|P43006-3|EAA2_MOUSE(pre=K,post=A);	455.09	0	2263.84
MouseBrain-Z-T-1.12926.12926.4	12926	62.51	930.658	4	VKDLMVINR		1086.62	sp|Q8BXA5|CLP1L_MOUSE(pre=R,post=S);	223.09	0	2631.98
MouseBrain-Z-T-1.12930.12930.3	12930	62.51	1066.42	3	PGDPGKDLASGENGTECR	17,Carbamidomethyl(+57.0215);	1858.81	sp|Q71M36|CSPG5_MOUSE(pre=R,post=V);sp|Q71M36-2|CSPG5_MOUSE(pre=R,post=V);sp|Q71M36-3|CSPG5_MOUSE(pre=R,post=V);sp|Q71M36-4|CSPG5_MOUSE(pre=R,post=V);	203.6	0	1337.43
MouseBrain-Z-T-1.12934.12934.3	12934	62.51	1070.14	3	AMDNVTVR		904.444	sp|Q99PJ0|NTRI_MOUSE(pre=K,post=Q);	51.5	0.0004	2302.96
MouseBrain-Z-T-1.12935.12935.3	12935	62.51	1313.91	3	VLVAPPSEEANTTK		1454.76	sp|P43006|EAA2_MOUSE(pre=K,post=A);sp|P43006-2|EAA2_MOUSE(pre=K,post=A);sp|P43006-3|EAA2_MOUSE(pre=K,post=A);	426.54	0	2483.94
MouseBrain-Z-T-1.12940.12940.3	12940	62.56	1110.16	3	EDNPDKNPEAPLNVSR		1793.85	sp|Q9QUR8|SEM7A_MOUSE(pre=R,post=V);	93.29	0	1533.61
MouseBrain-Z-T-1.12946.12946.2	12946	62.56	1442.6	2	GGNVTLPCK	8,Carbamidomethyl(+57.0215);	944.475	sp|Q9QUP5|HPLN1_MOUSE(pre=R,post=F);	172.44	0.0038	1938.71
MouseBrain-Z-T-1.12947.12947.3	12947	62.56	1112.47	3	EDNPDKNPEAPLNVSR		1793.85	sp|Q9QUR8|SEM7A_MOUSE(pre=R,post=V);	312.7	0	1540.53
MouseBrain-Z-T-1.12949.12949.3	12949	62.62	1294.56	3	VLVAPPSEEANTTK		1454.76	sp|P43006|EAA2_MOUSE(pre=K,post=A);sp|P43006-2|EAA2_MOUSE(pre=K,post=A);sp|P43006-3|EAA2_MOUSE(pre=K,post=A);	400.47	0	2425.89
MouseBrain-Z-T-1.12950.12950.3	12950	62.62	1178.52	3	VLVAPPSEEANTTK		1454.76	sp|P43006|EAA2_MOUSE(pre=K,post=A);sp|P43006-2|EAA2_MOUSE(pre=K,post=A);sp|P43006-3|EAA2_MOUSE(pre=K,post=A);	365.81	0	2077.78
MouseBrain-Z-T-1.12953.12953.2	12953	62.62	1090.44	2	GIGNWSDSK		962.446	sp|O88307|SORL_MOUSE(pre=R,post=S);	162.91	0	1216.42
MouseBrain-Z-T-1.12958.12958.3	12958	62.62	1318.92	3	NISQVLEK		929.518	sp|O35598|ADA10_MOUSE(pre=R,post=K);	125.49	0.0001	3024.21
MouseBrain-Z-T-1.12967.12967.3	12967	62.67	1058.45	3	EDNPDKNPEAPLNVSR		1793.85	sp|Q9QUR8|SEM7A_MOUSE(pre=R,post=V);	142.89	0	1378.48
MouseBrain-Z-T-1.12969.12969.3	12969	62.67	1343.24	3	VLVAPPSEEANTTK		1454.76	sp|P43006|EAA2_MOUSE(pre=K,post=A);sp|P43006-2|EAA2_MOUSE(pre=K,post=A);sp|P43006-3|EAA2_MOUSE(pre=K,post=A);	195.4	0	2571.95
MouseBrain-Z-T-1.12970.12970.5	12970	62.67	1451.24	5	VLVAPPSEEANTTK		1454.76	sp|P43006|EAA2_MOUSE(pre=K,post=A);sp|P43006-2|EAA2_MOUSE(pre=K,post=A);sp|P43006-3|EAA2_MOUSE(pre=K,post=A);	354.24	0.0001	5796.4
MouseBrain-Z-T-1.12974.12974.3	12974	62.73	1246.22	3	VLVAPPSEEANTTK		1454.76	sp|P43006|EAA2_MOUSE(pre=K,post=A);sp|P43006-2|EAA2_MOUSE(pre=K,post=A);sp|P43006-3|EAA2_MOUSE(pre=K,post=A);	394.8	0	2280.86
MouseBrain-Z-T-1.12976.12976.3	12976	62.73	1126.48	3	CEGPGVPTVTVHNTTDK	1,Carbamidomethyl(+57.0215);	1810.85	sp|Q9Z218|DPP6_MOUSE(pre=K,post=R);	258.29	0	1565.56
MouseBrain-Z-T-1.12986.12986.3	12986	62.78	1058.45	3	EDNPDKNPEAPLNVSR		1793.85	sp|Q9QUR8|SEM7A_MOUSE(pre=R,post=V);	285.99	0	1378.48
MouseBrain-Z-T-1.12987.12987.3	12987	62.78	962.069	3	GGNVTLPCK	8,Carbamidomethyl(+57.0215);	944.475	sp|Q9QUP5|HPLN1_MOUSE(pre=R,post=F);	193.99	0.0001	1938.71
MouseBrain-Z-T-1.12990.12990.3	12990	62.78	1106.39	3	VLVAPPSEEANTTK		1454.76	sp|P43006|EAA2_MOUSE(pre=K,post=A);sp|P43006-2|EAA2_MOUSE(pre=K,post=A);sp|P43006-3|EAA2_MOUSE(pre=K,post=A);	230.54	0	1861.38
MouseBrain-Z-T-1.12997.12997.3	12997	62.83	1240.54	3	VLVAPPSEEANTTK		1454.76	sp|P43006|EAA2_MOUSE(pre=K,post=A);sp|P43006-2|EAA2_MOUSE(pre=K,post=A);sp|P43006-3|EAA2_MOUSE(pre=K,post=A);	491.82	0	2263.84
MouseBrain-Z-T-1.12998.12998.4	12998	62.83	930.656	4	VLVAPPSEEANTTK		1454.76	sp|P43006|EAA2_MOUSE(pre=K,post=A);sp|P43006-2|EAA2_MOUSE(pre=K,post=A);sp|P43006-3|EAA2_MOUSE(pre=K,post=A);	385.02	0	2263.83
MouseBrain-Z-T-1.13010.13010.3	13010	62.88	1264.9	3	VLVAPPSEEANTTK		1454.76	sp|P43006|EAA2_MOUSE(pre=K,post=A);sp|P43006-2|EAA2_MOUSE(pre=K,post=A);sp|P43006-3|EAA2_MOUSE(pre=K,post=A);	415.6	0	2336.92
MouseBrain-Z-T-1.13013.13013.3	13013	62.88	1167.17	3	VLVAPPSEEANTTK		1454.76	sp|P43006|EAA2_MOUSE(pre=K,post=A);sp|P43006-2|EAA2_MOUSE(pre=K,post=A);sp|P43006-3|EAA2_MOUSE(pre=K,post=A);	371.13	0	2043.71
MouseBrain-Z-T-1.13022.13022.4	13022	62.94	928.395	4	HENNTKDNSIQHEFSLTR		2169.02	sp|P01831|THY1_MOUSE(pre=R,post=E);	659.95	0	1540.53
MouseBrain-Z-T-1.13023.13023.3	13023	62.94	1172.85	3	VLVAPPSEEANTTK		1454.76	sp|P43006|EAA2_MOUSE(pre=K,post=A);sp|P43006-2|EAA2_MOUSE(pre=K,post=A);sp|P43006-3|EAA2_MOUSE(pre=K,post=A);	531.98	0	2060.76
MouseBrain-Z-T-1.13025.13025.3	13025	62.94	1237.52	3	HENNTKDNSIQHEFSLTR		2169.02	sp|P01831|THY1_MOUSE(pre=R,post=E);	498.38	0	1540.53
MouseBrain-Z-T-1.13026.13026.2	13026	62.94	1442.6	2	GGNVTLPCK	8,Carbamidomethyl(+57.0215);	944.475	sp|Q9QUP5|HPLN1_MOUSE(pre=R,post=F);	156.85	0.0018	1938.71
MouseBrain-Z-T-1.13033.13033.3	13033	62.99	1178.52	3	VLVAPPSEEANTTK		1454.76	sp|P43006|EAA2_MOUSE(pre=K,post=A);sp|P43006-2|EAA2_MOUSE(pre=K,post=A);sp|P43006-3|EAA2_MOUSE(pre=K,post=A);	480.63	0	2077.78
MouseBrain-Z-T-1.13037.13037.4	13037	62.99	940.144	4	VLVAPPSEEANTTK		1454.76	sp|P43006|EAA2_MOUSE(pre=K,post=A);sp|P43006-2|EAA2_MOUSE(pre=K,post=A);sp|P43006-3|EAA2_MOUSE(pre=K,post=A);	112.94	0.0074	2301.78
MouseBrain-Z-T-1.13041.13041.5	13041	62.99	710.507	5	HENNTKDNSIQHEFSLTR		2169.02	sp|P01831|THY1_MOUSE(pre=R,post=E);	384.45	0	1378.48
[truncated: 138,251 more rows]

## Sheet: GPSM_GlyTouCan_Before Expansion
Title	Scan	RT(min)	PrecursorMZ	PrecursorCharge	Peptide	Modification	PeptideMass	Protein	GlycoSite	PeptideScore	PeptideFDR	CoreMatch	CoreScore	GlycanScore	GlycanMass	GlycanID	GlycanComposition	GlycoPeptideExpMass	DeltaMass	DeltaMass(ppm)
MouseBrain-Z-T-1.1756.1756.2	1756	13.21	919.376	2	NATSTK		620.313	sp|P02468|LAMC1_MOUSE(pre=K,post=A);	1437;	74.1694	0.0014	5	20.8466	23.545	1216.42	G92303LR	Hex(5)HexNAc(2)	1836.74	0.0012	0.677
MouseBrain-Z-T-1.1788.1788.2	1788	13.35	1311.02	2	NTTDSK		664.303	sp|P47867|SCG3_MOUSE(pre=K,post=S);sp|P47867-2|SCG3_MOUSE(pre=K,post=T);	349;349;	111.11	0.006	3	35.9567	50.4342	1955.72	G36581MF	Hex(4)HexNAc(5)Fuc(2)	2620.02	-0.0037	-1.4283
MouseBrain-Z-T-1.1803.1803.3	1803	13.43	898.683	3	AAGMNHTK		828.391	sp|Q9Z2G6|SE1L1_MOUSE(pre=K,post=A);sp|Q9Z2G6-2|SE1L1_MOUSE(pre=K,post=A);	213;163;	167.065	0	6	62.0176	78.0157	1864.63	G97511SW	Hex(9)HexNAc(2)	2693.03	0.0007	0.2549
MouseBrain-Z-T-1.1848.1848.2	1848	13.59	1154.46	2	GNLSSK		604.318	sp|Q8C4U2|TM145_MOUSE(pre=R,post=E);	35;	122.078	0.0057	6	46.91	49.0222	1702.58	G20212GT	Hex(8)HexNAc(2)	2306.9	0.0015	0.6581
MouseBrain-Z-T-1.1884.1884.2	1884	13.75	1262.98	2	INCNSSK	3,Carbamidomethyl(+57.0215);	821.37	sp|Q6P9K9|NRX3A_MOUSE(pre=R,post=G);sp|Q6P9K9-2|NRX3A_MOUSE(pre=R,post=G);sp|Q9CS84|NRX1A_MOUSE(pre=R,post=G);sp|Q9CS84-2|NRX1A_MOUSE(pre=R,post=G);sp|Q9CS84-3|NRX1A_MOUSE(pre=R,post=G);sp|Q9CS84-4|NRX1A_MOUSE(pre=R,post=G);sp|Q9CS84-5|NRX1A_MOUSE(pre=R,post=G);	757;384;797;790;782;782;790;	46.5068	0.0004	6	45.0654	47.4783	1702.58	G20212GT	Hex(8)HexNAc(2)	2523.95	0.0035	1.3924
MouseBrain-Z-T-1.1887.1887.3	1887	13.8	932.039	3	TLETHSNK		928.461	sp|O88307|SORL_MOUSE(pre=K,post=T);	1608;	144.28	0	6	50.9726	75.0933	1864.63	G97511SW	Hex(9)HexNAc(2)	2793.1	0.0003	0.1227
MouseBrain-Z-T-1.1890.1890.3	1890	13.8	890.378	3	NTTHLK		712.387	sp|O35136|NCAM2_MOUSE(pre=K,post=T);sp|O35136-2|NCAM2_MOUSE(pre=K,post=T);	445;445;	206.474	0.0038	6	71.0843	175.968	1955.72	G86928UZ	Hex(4)HexNAc(5)Fuc(2)	2668.11	0.0024	0.8985
MouseBrain-Z-T-1.1911.1911.3	1911	13.91	993.082	3	NTTHLK		712.387	sp|O35136|NCAM2_MOUSE(pre=K,post=T);sp|O35136-2|NCAM2_MOUSE(pre=K,post=T);	445;445;	183.514	0.0022	6	58.6148	150.319	2263.83	G70945OS	Hex(5)HexNAc(5)Fuc(3)	2976.22	0.0034	1.155
MouseBrain-Z-T-1.1923.1923.3	1923	13.97	822.685	3	NTTHLK		712.387	sp|O35136|NCAM2_MOUSE(pre=K,post=T);sp|O35136-2|NCAM2_MOUSE(pre=K,post=T);	445;445;	205.419	0.0001	6	79.8767	116.171	1752.64	G27293OK	Hex(4)HexNAc(4)Fuc(2)	2465.03	0.0017	0.6752
MouseBrain-Z-T-1.1944.1944.3	1944	14.06	875.025	3	NVSDTTKR		919.472	sp|P97797|SHPS1_MOUSE(pre=R,post=N);sp|P97797-2|SHPS1_MOUSE(pre=R,post=N);sp|P97797-3|SHPS1_MOUSE(pre=R,post=N);sp|P97797-4|SHPS1_MOUSE(pre=R,post=N);	92;92;92;92;	98.4126	0.0001	6	47.1075	83.3022	1702.58	G20212GT	Hex(8)HexNAc(2)	2622.05	0.0005	0.1977
MouseBrain-Z-T-1.1947.1947.3	1947	14.06	902.027	3	CLNHTTQK	1,Carbamidomethyl(+57.0215);	1000.48	sp|Q9WV54|ASAH1_MOUSE(pre=K,post=N);	341;	80.3454	0.0001	6	69.0012	96.9658	1702.58	G20212GT	Hex(8)HexNAc(2)	2703.06	0.0017	0.6247
MouseBrain-Z-T-1.1954.1954.3	1954	14.1	848.008	3	CLNHTTQK	1,Carbamidomethyl(+57.0215);	1000.48	sp|Q9WV54|ASAH1_MOUSE(pre=K,post=N);	341;	167.926	0	6	89.8397	101.157	1540.53	G54269AZ	Hex(7)HexNAc(2)	2541	-0.0017	-0.6829
MouseBrain-Z-T-1.1966.1966.2	1966	14.13	1277.01	2	NQTAVR		687.366	sp|Q61072|ADAM9_MOUSE(pre=R,post=E);	231;	48.7545	0.0035	6	22.3375	34.0337	1864.63	G97511SW	Hex(9)HexNAc(2)	2552	0.0019	0.764
MouseBrain-Z-T-1.1982.1982.2	1982	14.22	1329.5	2	AVNSSCR	6,Carbamidomethyl(+57.0215);	792.355	sp|Q91ZX7|LRP1_MOUSE(pre=R,post=A);	2522;	70.235	0.0004	6	35.4007	41.8843	1864.63	G97511SW	Hex(9)HexNAc(2)	2656.99	0.0017	0.6474
MouseBrain-Z-T-1.1984.1984.2	1984	14.22	1210.99	2	LQNTSR		717.377	sp|Q8BYZ7|ELMO3_MOUSE(pre=R,post=E);sp|Q8C341|SUCO_MOUSE(pre=K,post=I);sp|Q8C341-2|SUCO_MOUSE(pre=K,post=I);	94;959;963;	48.2918	0.0053	6	38.7491	47.4203	1702.58	G20212GT	Hex(8)HexNAc(2)	2419.96	0.0012	0.4868
MouseBrain-Z-T-1.1989.1989.3	1989	14.25	883.369	3	NVSDTTKR		919.472	sp|P97797|SHPS1_MOUSE(pre=R,post=N);sp|P97797-2|SHPS1_MOUSE(pre=R,post=N);sp|P97797-3|SHPS1_MOUSE(pre=R,post=N);sp|P97797-4|SHPS1_MOUSE(pre=R,post=N);	92;92;92;92;	89.5607	0.0001	6	36.5228	77.5865	1727.61	G06374YY	Hex(6)HexNAc(3)Fuc(1)	2647.09	0.001	0.3783
MouseBrain-Z-T-1.1992.1992.3	1992	14.25	837.69	3	KNNTCVK	5,Carbamidomethyl(+57.0215);	862.433	sp|O88307|SORL_MOUSE(pre=R,post=E);	1068;	88.1686	0.0024	5	19.6443	78.2954	1647.61	G30159WR	Hex(3)HexNAc(5)Fuc(1)	2510.05	0.0032	1.2609
MouseBrain-Z-T-1.2000.2000.3	2000	14.29	715.969	3	TLETHSNK		928.461	sp|O88307|SORL_MOUSE(pre=K,post=T);	1608;	130.233	0	5	64.3722	60.0468	1216.42	G92303LR	Hex(5)HexNAc(2)	2144.89	0.0015	0.6874
MouseBrain-Z-T-1.2001.2001.2	2001	14.29	1152.96	2	NVSDTTK		763.371	sp|P97797|SHPS1_MOUSE(pre=R,post=R);sp|P97797-2|SHPS1_MOUSE(pre=R,post=R);sp|P97797-3|SHPS1_MOUSE(pre=R,post=R);sp|P97797-4|SHPS1_MOUSE(pre=R,post=R);	92;92;92;92;	69.1439	0.0001	5	34.6154	36.008	1540.53	G54269AZ	Hex(7)HexNAc(2)	2303.9	0.0024	1.0364
MouseBrain-Z-T-1.2003.2003.3	2003	14.32	890.378	3	NTTHLK		712.387	sp|O35136|NCAM2_MOUSE(pre=K,post=T);sp|O35136-2|NCAM2_MOUSE(pre=K,post=T);	445;445;	182.498	0.0018	6	58.5837	124.89	1955.72	G86928UZ	Hex(4)HexNAc(5)Fuc(2)	2668.11	0.0013	0.4868
MouseBrain-Z-T-1.2005.2005.2	2005	14.32	1159.97	2	TNSTVTR		777.398	sp|Q14CH0|F171B_MOUSE(pre=K,post=S);sp|Q14CH0-2|F171B_MOUSE(pre=K,post=S);	114;110;	60.9979	0.0001	6	27.6181	31.6769	1540.53	G54269AZ	Hex(7)HexNAc(2)	2317.93	0.0019	0.8013
MouseBrain-Z-T-1.2021.2021.3	2021	14.39	766.99	3	NVSDTTKR		919.472	sp|P97797|SHPS1_MOUSE(pre=R,post=N);sp|P97797-2|SHPS1_MOUSE(pre=R,post=N);sp|P97797-3|SHPS1_MOUSE(pre=R,post=N);sp|P97797-4|SHPS1_MOUSE(pre=R,post=N);	92;92;92;92;	161.496	0	6	71.1933	78.1172	1378.48	G59349JW	Hex(6)HexNAc(2)	2297.95	0.0004	0.1865
MouseBrain-Z-T-1.2036.2036.2	2036	14.45	1149.98	2	NVSDTTKR		919.472	sp|P97797|SHPS1_MOUSE(pre=R,post=N);sp|P97797-2|SHPS1_MOUSE(pre=R,post=N);sp|P97797-3|SHPS1_MOUSE(pre=R,post=N);sp|P97797-4|SHPS1_MOUSE(pre=R,post=N);	92;92;92;92;	113.406	0	6	33.5787	43.7602	1378.48	G59349JW	Hex(6)HexNAc(2)	2297.95	-0.0008	-0.3681
MouseBrain-Z-T-1.2055.2055.2	2055	14.54	1231.99	2	NLGNNTK		759.388	sp|Q64676|CGT_MOUSE(pre=K,post=L);	333;	108.605	0	6	28.5797	40.7405	1702.58	G20212GT	Hex(8)HexNAc(2)	2461.97	0.0018	0.7509
MouseBrain-Z-T-1.2057.2057.2	2057	14.54	1246.5	2	NVSDTTK		763.371	sp|P97797|SHPS1_MOUSE(pre=R,post=R);sp|P97797-2|SHPS1_MOUSE(pre=R,post=R);sp|P97797-3|SHPS1_MOUSE(pre=R,post=R);sp|P97797-4|SHPS1_MOUSE(pre=R,post=R);	92;92;92;92;	111.632	0	6	35.2536	62.9014	1727.61	G06374YY	Hex(6)HexNAc(3)Fuc(1)	2490.98	-0.0036	-1.4438
MouseBrain-Z-T-1.2076.2076.3	2076	14.63	890.378	3	NTTHLK		712.387	sp|O35136|NCAM2_MOUSE(pre=K,post=T);sp|O35136-2|NCAM2_MOUSE(pre=K,post=T);	445;445;	181.41	0.0059	6	52.2786	114.845	1955.72	G22098NU	Hex(4)HexNAc(5)Fuc(2)	2668.11	0.001	0.3884
MouseBrain-Z-T-1.2091.2091.3	2091	14.69	934.041	3	RNSTGCLK	6,Carbamidomethyl(+57.0215);	934.465	sp|Q06890|CLUS_MOUSE(pre=R,post=M);	290;	72.7063	0.008	6	107.341	135.884	1864.63	G97511SW	Hex(9)HexNAc(2)	2799.1	0.0018	0.6415
MouseBrain-Z-T-1.2094.2094.2	2094	14.69	1071.93	2	NVSDTTK		763.371	sp|P97797|SHPS1_MOUSE(pre=R,post=R);sp|P97797-2|SHPS1_MOUSE(pre=R,post=R);sp|P97797-3|SHPS1_MOUSE(pre=R,post=R);sp|P97797-4|SHPS1_MOUSE(pre=R,post=R);	92;92;92;92;	153.65	0	6	29.5804	28.6933	1378.48	G59349JW	Hex(6)HexNAc(2)	2141.85	0.0015	0.7136
MouseBrain-Z-T-1.2099.2099.2	2099	14.73	1288.02	2	INCNSSK	3,Carbamidomethyl(+57.0215);	821.37	sp|Q6P9K9|NRX3A_MOUSE(pre=R,post=G);sp|Q6P9K9-2|NRX3A_MOUSE(pre=R,post=G);sp|Q9CS84|NRX1A_MOUSE(pre=R,post=G);sp|Q9CS84-2|NRX1A_MOUSE(pre=R,post=G);sp|Q9CS84-3|NRX1A_MOUSE(pre=R,post=G);sp|Q9CS84-4|NRX1A_MOUSE(pre=R,post=G);sp|Q9CS84-5|NRX1A_MOUSE(pre=R,post=G);	757;384;797;790;782;782;790;	194.05	0.0001	6	64.4865	84.5949	1752.64	G27293OK	Hex(4)HexNAc(4)Fuc(2)	2574.02	0.0019	0.757
MouseBrain-Z-T-1.2109.2109.3	2109	14.78	885.338	3	FNHTDR		788.356	sp|Q6P6J9|TXD15_MOUSE(pre=R,post=T);	262;	102.568	0.0058	6	51.8493	60.2694	1864.63	G97511SW	Hex(9)HexNAc(2)	2652.99	0.0016	0.6115
MouseBrain-Z-T-1.2110.2110.2	2110	14.78	1115.46	2	LVESNK		688.375	sp|Q80TR1|AGRL1_MOUSE(pre=R,post=T);sp|Q80TR1-2|AGRL1_MOUSE(pre=R,post=T);	821;650;	104.618	0.0025	6	27.3976	30.7419	1540.53	G54269AZ	Hex(7)HexNAc(2)	2228.91	0.0011	0.4869
MouseBrain-Z-T-1.2111.2111.3	2111	14.78	1122.79	3	GGPKNDTEER		1101.51	sp|Q62443|NPTX1_MOUSE(pre=K,post=A);	193;	65.2791	0.0001	3	26.389	93.5296	2263.83	G70945OS	Hex(5)HexNAc(5)Fuc(3)	3365.34	0.0026	0.7642
MouseBrain-Z-T-1.2113.2113.2	2113	14.78	1196.49	2	LVESNK		688.375	sp|Q80TR1|AGRL1_MOUSE(pre=R,post=T);sp|Q80TR1-2|AGRL1_MOUSE(pre=R,post=T);	821;650;	115.628	0.0018	6	38.4957	43.8701	1702.58	G20212GT	Hex(8)HexNAc(2)	2390.96	0.0021	0.8858
MouseBrain-Z-T-1.2125.2125.3	2125	14.84	712.973	3	NVSDTTKR		919.472	sp|P97797|SHPS1_MOUSE(pre=R,post=N);sp|P97797-2|SHPS1_MOUSE(pre=R,post=N);sp|P97797-3|SHPS1_MOUSE(pre=R,post=N);sp|P97797-4|SHPS1_MOUSE(pre=R,post=N);	92;92;92;92;	136.183	0	6	72.2842	67.5253	1216.42	G92303LR	Hex(5)HexNAc(2)	2135.9	0.0014	0.635
MouseBrain-Z-T-1.2127.2127.2	2127	14.85	1068.96	2	NVSDTTKR		919.472	sp|P97797|SHPS1_MOUSE(pre=R,post=N);sp|P97797-2|SHPS1_MOUSE(pre=R,post=N);sp|P97797-3|SHPS1_MOUSE(pre=R,post=N);sp|P97797-4|SHPS1_MOUSE(pre=R,post=N);	92;92;92;92;	102.027	0.0001	5	31.0677	38.9551	1216.42	G92303LR	Hex(5)HexNAc(2)	2135.9	0.0012	0.5706
MouseBrain-Z-T-1.2157.2157.3	2157	14.98	848.359	3	NVSDTTKR		919.472	sp|P97797|SHPS1_MOUSE(pre=R,post=N);sp|P97797-2|SHPS1_MOUSE(pre=R,post=N);sp|P97797-3|SHPS1_MOUSE(pre=R,post=N);sp|P97797-4|SHPS1_MOUSE(pre=R,post=N);	92;92;92;92;	128.374	0	6	43.6392	107.054	1622.58	G84064AY	Hex(5)HexNAc(4)	2542.06	0.0015	0.5814
MouseBrain-Z-T-1.2158.2158.2	2158	14.98	1071.93	2	NVSDTTK		763.371	sp|P97797|SHPS1_MOUSE(pre=R,post=R);sp|P97797-2|SHPS1_MOUSE(pre=R,post=R);sp|P97797-3|SHPS1_MOUSE(pre=R,post=R);sp|P97797-4|SHPS1_MOUSE(pre=R,post=R);	92;92;92;92;	87.3868	0.0001	5	29.4544	27.4655	1378.48	G59349JW	Hex(6)HexNAc(2)	2141.85	0.0014	0.644
MouseBrain-Z-T-1.2174.2174.3	2174	15.06	1122.79	3	GGPKNDTEER		1101.51	sp|Q62443|NPTX1_MOUSE(pre=K,post=A);	193;	50.433	0.0035	4	23.2141	95.7594	2263.83	G03272YQ	Hex(5)HexNAc(5)Fuc(3)	3365.34	0.0026	0.7642
MouseBrain-Z-T-1.2209.2209.2	2209	15.21	997.918	2	TNSTVTR		777.398	sp|Q14CH0|F171B_MOUSE(pre=K,post=S);sp|Q14CH0-2|F171B_MOUSE(pre=K,post=S);	114;110;	53.0447	0	6	27.0646	27.7395	1216.42	G92303LR	Hex(5)HexNAc(2)	1993.82	0.0016	0.7893
MouseBrain-Z-T-1.2216.2216.2	2216	15.25	1069.94	2	NLGNNTK		759.388	sp|Q64676|CGT_MOUSE(pre=K,post=L);	333;	85.2875	0.0001	6	25.1771	32.9917	1378.48	G59349JW	Hex(6)HexNAc(2)	2137.86	-0.0016	-0.764
MouseBrain-Z-T-1.2225.2225.3	2225	15.29	823.348	3	NASAASTAK		819.409	sp|Q61292|LAMB2_MOUSE(pre=R,post=L);	1250;	26.1634	0	5	6.0714	7.4916	1647.61	G30159WR	Hex(3)HexNAc(5)Fuc(1)	2467.02	-0.0001	-0.0225
MouseBrain-Z-T-1.2239.2239.2	2239	15.34	1234.52	2	NASAASTAK		819.409	sp|Q61292|LAMB2_MOUSE(pre=R,post=L);	1250;	95.4604	0	4	49.3201	56.6487	1647.61	G61207RZ	Hex(3)HexNAc(5)Fuc(1)	2467.03	0.0034	1.3633
MouseBrain-Z-T-1.2262.2262.2	2262	15.45	990.905	2	NVSDTTK		763.371	sp|P97797|SHPS1_MOUSE(pre=R,post=R);sp|P97797-2|SHPS1_MOUSE(pre=R,post=R);sp|P97797-3|SHPS1_MOUSE(pre=R,post=R);sp|P97797-4|SHPS1_MOUSE(pre=R,post=R);	92;92;92;92;	167.071	0	6	26.6001	27.3862	1216.42	G92303LR	Hex(5)HexNAc(2)	1979.8	0.0011	0.5423
MouseBrain-Z-T-1.2267.2267.2	2267	15.47	952.903	2	NQTAVR		687.366	sp|Q61072|ADAM9_MOUSE(pre=R,post=E);	231;	47.1548	0.0033	5	17.5589	24.0758	1216.42	G92303LR	Hex(5)HexNAc(2)	1903.79	0.0015	0.8102
MouseBrain-Z-T-1.2273.2273.3	2273	15.49	910.702	3	YIDKGNR		864.445	sp|O08532|CA2D1_MOUSE(pre=R,post=T);sp|O08532-2|CA2D1_MOUSE(pre=R,post=T);sp|O08532-3|CA2D1_MOUSE(pre=R,post=T);sp|O08532-4|CA2D1_MOUSE(pre=R,post=T);sp|O08532-5|CA2D1_MOUSE(pre=R,post=T);	604;585;580;580;585;	31.4445	0.0095	6	38.4027	78.1755	1864.63	G97511SW	Hex(9)HexNAc(2)	2729.08	0.0038	1.3859
MouseBrain-Z-T-1.2283.2283.2	2283	15.52	1193.98	2	NVSDTTK		763.371	sp|P97797|SHPS1_MOUSE(pre=R,post=R);sp|P97797-2|SHPS1_MOUSE(pre=R,post=R);sp|P97797-3|SHPS1_MOUSE(pre=R,post=R);sp|P97797-4|SHPS1_MOUSE(pre=R,post=R);	92;92;92;92;	159.068	0	6	35.5599	42.1467	1622.58	G77922WZ	Hex(5)HexNAc(4)	2385.95	0.0008	0.3415
MouseBrain-Z-T-1.2288.2288.3	2288	15.55	877.366	3	NASAASTAK		819.409	sp|Q61292|LAMB2_MOUSE(pre=R,post=L);	1250;	76.9153	0.0001	4	40.0601	49.7803	1809.67	G24887GH	Hex(4)HexNAc(5)Fuc(1)	2629.08	0.0023	0.8562
MouseBrain-Z-T-1.2290.2290.3	2290	15.57	945.731	3	NVSDTTKR		919.472	sp|P97797|SHPS1_MOUSE(pre=R,post=N);sp|P97797-2|SHPS1_MOUSE(pre=R,post=N);sp|P97797-3|SHPS1_MOUSE(pre=R,post=N);sp|P97797-4|SHPS1_MOUSE(pre=R,post=N);	92;92;92;92;	136.626	0.0001	5	58.8701	202.912	1914.7	G57607BW	Hex(5)HexNAc(4)Fuc(2)	2834.17	0.0027	0.9481
MouseBrain-Z-T-1.2291.2291.3	2291	15.57	787.674	3	NTTHLK		712.387	sp|O35136|NCAM2_MOUSE(pre=K,post=T);sp|O35136-2|NCAM2_MOUSE(pre=K,post=T);	445;445;	207.422	0.0001	6	65.4676	122.052	1647.61	G30159WR	Hex(3)HexNAc(5)Fuc(1)	2360	0.0013	0.5322
MouseBrain-Z-T-1.2292.2292.3	2292	15.57	823.348	3	NASAASTAK		819.409	sp|Q61292|LAMB2_MOUSE(pre=R,post=L);	1250;	152.671	0	5	44.4033	57.1818	1647.61	G61207RZ	Hex(3)HexNAc(5)Fuc(1)	2467.02	0.0001	0.0424
MouseBrain-Z-T-1.2324.2324.2	2324	15.72	990.905	2	NVSDTTK		763.371	sp|P97797|SHPS1_MOUSE(pre=R,post=R);sp|P97797-2|SHPS1_MOUSE(pre=R,post=R);sp|P97797-3|SHPS1_MOUSE(pre=R,post=R);sp|P97797-4|SHPS1_MOUSE(pre=R,post=R);	92;92;92;92;	149.471	0	6	26.7982	26.8362	1216.42	G92303LR	Hex(5)HexNAc(2)	1979.8	0.0011	0.5475
MouseBrain-Z-T-1.2325.2325.3	2325	15.72	796.325	3	NVSDTTK		763.371	sp|P97797|SHPS1_MOUSE(pre=R,post=R);sp|P97797-2|SHPS1_MOUSE(pre=R,post=R);sp|P97797-3|SHPS1_MOUSE(pre=R,post=R);sp|P97797-4|SHPS1_MOUSE(pre=R,post=R);	92;92;92;92;	119.576	0	6	38.6987	42.1936	1622.58	G93060PS	Hex(5)HexNAc(4)	2385.95	0.0009	0.3847
MouseBrain-Z-T-1.2333.2333.2	2333	15.76	1389.56	2	INCNSSK	3,Carbamidomethyl(+57.0215);	821.37	sp|Q6P9K9|NRX3A_MOUSE(pre=R,post=G);sp|Q6P9K9-2|NRX3A_MOUSE(pre=R,post=G);sp|Q9CS84|NRX1A_MOUSE(pre=R,post=G);sp|Q9CS84-2|NRX1A_MOUSE(pre=R,post=G);sp|Q9CS84-3|NRX1A_MOUSE(pre=R,post=G);sp|Q9CS84-4|NRX1A_MOUSE(pre=R,post=G);sp|Q9CS84-5|NRX1A_MOUSE(pre=R,post=G);	757;384;797;790;782;782;790;	189.519	0.002	5	57.3508	82.5524	1955.72	G22098NU	Hex(4)HexNAc(5)Fuc(2)	2777.1	0.0025	0.8929
MouseBrain-Z-T-1.2339.2339.2	2339	15.78	909.879	2	NVSDTTK		763.371	sp|P97797|SHPS1_MOUSE(pre=R,post=R);sp|P97797-2|SHPS1_MOUSE(pre=R,post=R);sp|P97797-3|SHPS1_MOUSE(pre=R,post=R);sp|P97797-4|SHPS1_MOUSE(pre=R,post=R);	92;92;92;92;	111.053	0	4	20.2344	22.1725	1054.37	G41943OZ	Hex(4)HexNAc(2)	1817.74	0.0013	0.7139
MouseBrain-Z-T-1.2366.2366.2	2366	15.9	953.407	2	LVESNK		688.375	sp|Q80TR1|AGRL1_MOUSE(pre=R,post=T);sp|Q80TR1-2|AGRL1_MOUSE(pre=R,post=T);	821;650;	106.645	0.0049	6	24.8726	25.3866	1216.42	G92303LR	Hex(5)HexNAc(2)	1904.8	0.0012	0.6101
MouseBrain-Z-T-1.2367.2367.3	2367	15.9	867.351	3	NSSHSPLR		896.446	sp|O09126|SEM4D_MOUSE(pre=R,post=T);	191;	163.88	0	6	84.6883	72.068	1702.58	G20212GT	Hex(8)HexNAc(2)	2599.03	0.0029	1.1188
MouseBrain-Z-T-1.2368.2368.3	2368	15.9	921.367	3	NSSHSPLR		896.446	sp|O09126|SEM4D_MOUSE(pre=R,post=T);	191;	92.7852	0	6	81.7672	83.6176	1864.63	G97511SW	Hex(9)HexNAc(2)	2761.08	-0.0015	-0.5262
MouseBrain-Z-T-1.2377.2377.2	2377	15.95	1133.96	2	INCNSSK	3,Carbamidomethyl(+57.0215);	821.37	sp|Q6P9K9|NRX3A_MOUSE(pre=R,post=G);sp|Q6P9K9-2|NRX3A_MOUSE(pre=R,post=G);sp|Q9CS84|NRX1A_MOUSE(pre=R,post=G);sp|Q9CS84-2|NRX1A_MOUSE(pre=R,post=G);sp|Q9CS84-3|NRX1A_MOUSE(pre=R,post=G);sp|Q9CS84-4|NRX1A_MOUSE(pre=R,post=G);sp|Q9CS84-5|NRX1A_MOUSE(pre=R,post=G);	757;384;797;790;782;782;790;	223.928	0.0001	6	86.2109	100.851	1444.53	G51490BW	Hex(3)HexNAc(4)Fuc(1)	2265.91	0.0017	0.7549
MouseBrain-Z-T-1.2381.2381.2	2381	15.95	1300.52	2	NSSHSPLR		896.446	sp|O09126|SEM4D_MOUSE(pre=R,post=T);	191;	111.41	0	6	48.349	54.3155	1702.58	G20212GT	Hex(8)HexNAc(2)	2599.03	0.0028	1.0953
MouseBrain-Z-T-1.2419.2419.2	2419	16.13	1322.51	2	NSTGCLK	5,Carbamidomethyl(+57.0215);	778.364	sp|Q06890|CLUS_MOUSE(pre=R,post=M);	290;	161.945	0	6	36.8485	36.7242	1864.63	G97511SW	Hex(9)HexNAc(2)	2643	0.0034	1.3018
MouseBrain-Z-T-1.2421.2421.3	2421	16.13	893.697	3	NVSDTTK		763.371	sp|P97797|SHPS1_MOUSE(pre=R,post=R);sp|P97797-2|SHPS1_MOUSE(pre=R,post=R);sp|P97797-3|SHPS1_MOUSE(pre=R,post=R);sp|P97797-4|SHPS1_MOUSE(pre=R,post=R);	92;92;92;92;	165.825	0	6	55.6242	66.3181	1914.7	G57607BW	Hex(5)HexNAc(4)Fuc(2)	2678.07	0.0001	0.0212
MouseBrain-Z-T-1.2427.2427.2	2427	16.13	1340.04	2	NVSDTTK		763.371	sp|P97797|SHPS1_MOUSE(pre=R,post=R);sp|P97797-2|SHPS1_MOUSE(pre=R,post=R);sp|P97797-3|SHPS1_MOUSE(pre=R,post=R);sp|P97797-4|SHPS1_MOUSE(pre=R,post=R);	92;92;92;92;	112.637	0.0001	6	57.782	66.9034	1914.7	G57607BW	Hex(5)HexNAc(4)Fuc(2)	2678.07	0.0027	1.0153
MouseBrain-Z-T-1.2435.2435.2	2435	16.19	1267.01	2	NVSDTTK		763.371	sp|P97797|SHPS1_MOUSE(pre=R,post=R);sp|P97797-2|SHPS1_MOUSE(pre=R,post=R);sp|P97797-3|SHPS1_MOUSE(pre=R,post=R);sp|P97797-4|SHPS1_MOUSE(pre=R,post=R);	92;92;92;92;	172.96	0	6	52.5115	66.7117	1768.64	G42477ZH	Hex(5)HexNAc(4)Fuc(1)	2532.01	0.0027	1.0727
MouseBrain-Z-T-1.2455.2455.2	2455	16.29	1219.5	2	NSSHSPLR		896.446	sp|O09126|SEM4D_MOUSE(pre=R,post=T);	191;	114.179	0	6	48.5736	53.9436	1540.53	G54269AZ	Hex(7)HexNAc(2)	2436.98	0.0039	1.6149
MouseBrain-Z-T-1.2467.2467.3	2467	16.35	908.033	3	DQPGHPVNR		1018.49	sp|Q64676|CGT_MOUSE(pre=K,post=T);	442;	82.2806	0	6	69.2554	117.685	1702.58	G20212GT	Hex(8)HexNAc(2)	2721.08	0.0025	0.9207
MouseBrain-Z-T-1.2483.2483.3	2483	16.4	759.315	3	NSSHSPLR		896.446	sp|O09126|SEM4D_MOUSE(pre=R,post=T);	191;	220.079	0	6	112.359	73.6115	1378.48	G59349JW	Hex(6)HexNAc(2)	2274.92	0.0016	0.6819
MouseBrain-Z-T-1.2486.2486.3	2486	16.44	962.051	3	DQPGHPVNR		1018.49	sp|Q64676|CGT_MOUSE(pre=K,post=T);	442;	116.232	0	6	61.6616	122.234	1864.63	G97511SW	Hex(9)HexNAc(2)	2883.13	0.0013	0.4638
MouseBrain-Z-T-1.2487.2487.2	2487	16.44	1235.5	2	INCNSSK	3,Carbamidomethyl(+57.0215);	821.37	sp|Q6P9K9|NRX3A_MOUSE(pre=R,post=G);sp|Q6P9K9-2|NRX3A_MOUSE(pre=R,post=G);sp|Q9CS84|NRX1A_MOUSE(pre=R,post=G);sp|Q9CS84-2|NRX1A_MOUSE(pre=R,post=G);sp|Q9CS84-3|NRX1A_MOUSE(pre=R,post=G);sp|Q9CS84-4|NRX1A_MOUSE(pre=R,post=G);sp|Q9CS84-5|NRX1A_MOUSE(pre=R,post=G);	757;384;797;790;782;782;790;	220.947	0.0001	6	77.2732	106.799	1647.61	G30159WR	Hex(3)HexNAc(5)Fuc(1)	2468.99	0.0027	1.1091
MouseBrain-Z-T-1.2488.2488.3	2488	16.44	824.002	3	INCNSSK	3,Carbamidomethyl(+57.0215);	821.37	sp|Q6P9K9|NRX3A_MOUSE(pre=R,post=G);sp|Q6P9K9-2|NRX3A_MOUSE(pre=R,post=G);sp|Q9CS84|NRX1A_MOUSE(pre=R,post=G);sp|Q9CS84-2|NRX1A_MOUSE(pre=R,post=G);sp|Q9CS84-3|NRX1A_MOUSE(pre=R,post=G);sp|Q9CS84-4|NRX1A_MOUSE(pre=R,post=G);sp|Q9CS84-5|NRX1A_MOUSE(pre=R,post=G);	757;384;797;790;782;782;790;	200.016	0.0035	6	69.8354	76.9027	1647.61	G30159WR	Hex(3)HexNAc(5)Fuc(1)	2468.99	0.0018	0.7108
MouseBrain-Z-T-1.2489.2489.2	2489	16.44	1138.47	2	NSSHSPLR		896.446	sp|O09126|SEM4D_MOUSE(pre=R,post=T);	191;	70.546	0	6	49.8817	47.5259	1378.48	G59349JW	Hex(6)HexNAc(2)	2274.92	0.0005	0.2121
MouseBrain-Z-T-1.2496.2496.3	2496	16.48	868.715	3	IKNVTR		729.45	sp|Q9JI59|JAM2_MOUSE(pre=R,post=S);	99;	130.889	0.0049	6	203.523	142.905	1873.67	G67215MI	Hex(6)HexNAc(3)Fuc(2)	2603.12	0.0011	0.4268
MouseBrain-Z-T-1.2505.2505.2	2505	16.51	1196.49	2	LVDTNK		688.375	sp|Q8JZZ7|AGRL2_MOUSE(pre=K,post=T);sp|Q8JZZ7-2|AGRL2_MOUSE(pre=K,post=T);	817;817;	91.7786	0.0035	6	33.439	37.587	1702.58	G20212GT	Hex(8)HexNAc(2)	2390.96	0.0025	1.0368
MouseBrain-Z-T-1.2507.2507.3	2507	16.51	941.375	3	NTSLEHTR		956.467	sp|Q8BXZ1|TMX3_MOUSE(pre=K,post=L);	261;	143.565	0	6	52.8187	76.5948	1864.63	G97511SW	Hex(9)HexNAc(2)	2821.1	0.0024	0.8669
MouseBrain-Z-T-1.2519.2519.3	2519	16.58	887.358	3	NTSLEHTR		956.467	sp|Q8BXZ1|TMX3_MOUSE(pre=K,post=L);	261;	179.268	0	6	59.2477	72.578	1702.58	G20212GT	Hex(8)HexNAc(2)	2659.05	0.0023	0.8545
MouseBrain-Z-T-1.2524.2524.2	2524	16.6	1115.46	2	LVDTNK		688.375	sp|Q8JZZ7|AGRL2_MOUSE(pre=K,post=T);sp|Q8JZZ7-2|AGRL2_MOUSE(pre=K,post=T);	817;817;	99.6169	0.0022	6	28.7842	31.7464	1540.53	G54269AZ	Hex(7)HexNAc(2)	2228.91	0.0025	1.1088
MouseBrain-Z-T-1.2527.2527.2	2527	16.61	1330.53	2	NTSLEHTR		956.467	sp|Q8BXZ1|TMX3_MOUSE(pre=K,post=L);	261;	115.805	0	6	32.4726	49.6242	1702.58	G20212GT	Hex(8)HexNAc(2)	2659.05	0.0022	0.8332
MouseBrain-Z-T-1.2529.2529.2	2529	16.61	1411.56	2	NTSLEHTR		956.467	sp|Q8BXZ1|TMX3_MOUSE(pre=K,post=L);	261;	75.6017	0	5	24.4297	43.3103	1864.63	G97511SW	Hex(9)HexNAc(2)	2821.11	0.0075	2.6446
MouseBrain-Z-T-1.2550.2550.3	2550	16.7	884.035	3	YIDKGNR		864.445	sp|O08532|CA2D1_MOUSE(pre=R,post=T);sp|O08532-2|CA2D1_MOUSE(pre=R,post=T);sp|O08532-3|CA2D1_MOUSE(pre=R,post=T);sp|O08532-4|CA2D1_MOUSE(pre=R,post=T);sp|O08532-5|CA2D1_MOUSE(pre=R,post=T);	604;585;580;580;585;	28.6644	0.0052	5	58.201	118.007	1784.63	G68221KD	Hex(6)HexNAc(4)	2649.08	0.0022	0.8187
MouseBrain-Z-T-1.2554.2554.2	2554	16.73	1235.5	2	INCNSSK	3,Carbamidomethyl(+57.0215);	821.37	sp|Q6P9K9|NRX3A_MOUSE(pre=R,post=G);sp|Q6P9K9-2|NRX3A_MOUSE(pre=R,post=G);sp|Q9CS84|NRX1A_MOUSE(pre=R,post=G);sp|Q9CS84-2|NRX1A_MOUSE(pre=R,post=G);sp|Q9CS84-3|NRX1A_MOUSE(pre=R,post=G);sp|Q9CS84-4|NRX1A_MOUSE(pre=R,post=G);sp|Q9CS84-5|NRX1A_MOUSE(pre=R,post=G);	757;384;797;790;782;782;790;	217.727	0.0001	6	77.6502	104.219	1647.61	G30159WR	Hex(3)HexNAc(5)Fuc(1)	2468.99	0.0027	1.1091
MouseBrain-Z-T-1.2555.2555.3	2555	16.73	962.051	3	DQPGHPVNR		1018.49	sp|Q64676|CGT_MOUSE(pre=K,post=T);	442;	88.9249	0	6	62.5162	122.46	1864.63	G97511SW	Hex(9)HexNAc(2)	2883.13	0.0013	0.4638
MouseBrain-Z-T-1.2556.2556.3	2556	16.73	824.002	3	INCNSSK	3,Carbamidomethyl(+57.0215);	821.37	sp|Q6P9K9|NRX3A_MOUSE(pre=R,post=G);sp|Q6P9K9-2|NRX3A_MOUSE(pre=R,post=G);sp|Q9CS84|NRX1A_MOUSE(pre=R,post=G);sp|Q9CS84-2|NRX1A_MOUSE(pre=R,post=G);sp|Q9CS84-3|NRX1A_MOUSE(pre=R,post=G);sp|Q9CS84-4|NRX1A_MOUSE(pre=R,post=G);sp|Q9CS84-5|NRX1A_MOUSE(pre=R,post=G);	757;384;797;790;782;782;790;	166.886	0.0001	6	76.8528	81.9241	1647.61	G30159WR	Hex(3)HexNAc(5)Fuc(1)	2468.99	0.0018	0.7108
MouseBrain-Z-T-1.2558.2558.2	2558	16.75	1333.53	2	TNGTGPVR		800.414	sp|P11627|L1CAM_MOUSE(pre=K,post=V);	1107;	61.6268	0	6	23.5795	40.762	1864.63	G97511SW	Hex(9)HexNAc(2)	2665.05	0.0024	0.8859
MouseBrain-Z-T-1.2568.2568.3	2568	16.79	993.701	3	NCTGDCVHEGK	2,Carbamidomethyl(+57.0215);6,Carbamidomethyl(+57.0215);	1275.5	sp|Q61220|NELL2_MOUSE(pre=K,post=V);	638;	314.682	0	6	242.247	48.7841	1702.58	G20212GT	Hex(8)HexNAc(2)	2978.08	0.0014	0.4724
MouseBrain-Z-T-1.2573.2573.3	2573	16.81	1047.72	3	NCTGDCVHEGK	2,Carbamidomethyl(+57.0215);6,Carbamidomethyl(+57.0215);	1275.5	sp|Q61220|NELL2_MOUSE(pre=K,post=V);	638;	553.314	0	6	748.144	154.971	1864.63	G97511SW	Hex(9)HexNAc(2)	3140.13	0.0018	0.5583
MouseBrain-Z-T-1.2579.2579.2	2579	16.83	1375.57	2	GGPKNDTEER		1101.51	sp|Q62443|NPTX1_MOUSE(pre=K,post=A);	193;	92.2541	0.0001	3	46.4093	102.781	1647.61	G61207RZ	Hex(3)HexNAc(5)Fuc(1)	2749.12	0.005	1.8031
MouseBrain-Z-T-1.2584.2584.3	2584	16.86	1015.07	3	KNASNMEYR	6,Oxidation(+15.9949);	1127.5	sp|P97300|NPTN_MOUSE(pre=R,post=I);sp|P97300-1|NPTN_MOUSE(pre=R,post=I);sp|P97300-3|NPTN_MOUSE(pre=R,post=I);	196;80;80;	97.3327	0.003	6	81.9425	195.971	1914.7	G57607BW	Hex(5)HexNAc(4)Fuc(2)	3042.2	0.0021	0.703
MouseBrain-Z-T-1.2588.2588.3	2588	16.87	887.357	3	NTSLEHTR		956.467	sp|Q8BXZ1|TMX3_MOUSE(pre=K,post=L);	261;	87.5113	0.0001	6	55.1081	65.2446	1702.58	G20212GT	Hex(8)HexNAc(2)	2659.05	0.0018	0.6594
MouseBrain-Z-T-1.2598.2598.3	2598	16.92	917.381	3	GGPKNDTEER		1101.51	sp|Q62443|NPTX1_MOUSE(pre=K,post=A);	193;	157.136	0	6	45.7857	123.644	1647.61	G00695JO	Hex(3)HexNAc(5)Fuc(1)	2749.12	0.0023	0.8345
MouseBrain-Z-T-1.2619.2619.2	2619	17	1235.5	2	INCNSSK	3,Carbamidomethyl(+57.0215);	821.37	sp|Q6P9K9|NRX3A_MOUSE(pre=R,post=G);sp|Q6P9K9-2|NRX3A_MOUSE(pre=R,post=G);sp|Q9CS84|NRX1A_MOUSE(pre=R,post=G);sp|Q9CS84-2|NRX1A_MOUSE(pre=R,post=G);sp|Q9CS84-3|NRX1A_MOUSE(pre=R,post=G);sp|Q9CS84-4|NRX1A_MOUSE(pre=R,post=G);sp|Q9CS84-5|NRX1A_MOUSE(pre=R,post=G);	757;384;797;790;782;782;790;	102.887	0.0087	5	67.0353	92.7781	1647.61	G30159WR	Hex(3)HexNAc(5)Fuc(1)	2468.99	0.0027	1.1107
MouseBrain-Z-T-1.2650.2650.2	2650	17.13	1174.97	2	NQNGTFK		807.388	sp|Q8K0B2|LMBD1_MOUSE(pre=K,post=D);sp|Q8K0B2-2|LMBD1_MOUSE(pre=K,post=D);sp|Q8K0B2-3|LMBD1_MOUSE(pre=K,post=D);	75;57;5;	108.611	0.0004	6	37.8416	36.7895	1540.53	G54269AZ	Hex(7)HexNAc(2)	2347.92	0.0013	0.5353
MouseBrain-Z-T-1.2661.2661.3	2661	17.18	917.381	3	GGPKNDTEER		1101.51	sp|Q62443|NPTX1_MOUSE(pre=K,post=A);	193;	134.188	0.0004	5	47.4105	125.701	1647.61	G00695JO	Hex(3)HexNAc(5)Fuc(1)	2749.12	0.0023	0.8345
MouseBrain-Z-T-1.2664.2664.3	2664	17.2	833.34	3	NTSLEHTR		956.467	sp|Q8BXZ1|TMX3_MOUSE(pre=K,post=L);	261;	145.263	0.0001	6	68.16	69.8053	1540.53	G54269AZ	Hex(7)HexNAc(2)	2497	0.0006	0.2482
MouseBrain-Z-T-1.2667.2667.3	2667	17.2	779.322	3	NTSLEHTR		956.467	sp|Q8BXZ1|TMX3_MOUSE(pre=K,post=L);	261;	60.8704	0	6	28.0384	20.7192	1378.48	G59349JW	Hex(6)HexNAc(2)	2334.94	0.001	0.4116
MouseBrain-Z-T-1.2681.2681.2	2681	17.27	1168.48	2	NTSLEHTR		956.467	sp|Q8BXZ1|TMX3_MOUSE(pre=K,post=L);	261;	62.1089	0.0058	6	31.1225	44.5842	1378.48	G59349JW	Hex(6)HexNAc(2)	2334.95	0.0021	0.8989
MouseBrain-Z-T-1.2698.2698.2	2698	17.35	1350.02	2	GNVSACAR	6,Carbamidomethyl(+57.0215);	833.381	sp|Q9ER39|TOR1A_MOUSE(pre=R,post=S);	159;	76.3428	0	6	48.0705	51.6474	1864.63	G97511SW	Hex(9)HexNAc(2)	2698.02	0.0025	0.9087
MouseBrain-Z-T-1.2699.2699.2	2699	17.35	1269.51	2	SLSNSTAR		834.419	sp|P19324|SERPH_MOUSE(pre=R,post=N);	119;	73.0222	0	6	44.1722	53.3322	1702.58	G20212GT	Hex(8)HexNAc(2)	2537	0.0036	1.4033
MouseBrain-Z-T-1.2706.2706.2	2706	17.39	1254.99	2	NISSEEK		805.382	sp|P13595|NCAM1_MOUSE(pre=R,post=T);sp|P13595-2|NCAM1_MOUSE(pre=R,post=T);sp|P13595-3|NCAM1_MOUSE(pre=R,post=T);sp|P13595-4|NCAM1_MOUSE(pre=R,post=T);	348;348;348;348;	79.9725	0.0034	6	39.0154	38.3679	1702.58	G20212GT	Hex(8)HexNAc(2)	2507.96	0.0003	0.1367
MouseBrain-Z-T-1.2710.2710.2	2710	17.39	1336.02	2	NISSEEK		805.382	sp|P13595|NCAM1_MOUSE(pre=R,post=T);sp|P13595-2|NCAM1_MOUSE(pre=R,post=T);sp|P13595-3|NCAM1_MOUSE(pre=R,post=T);sp|P13595-4|NCAM1_MOUSE(pre=R,post=T);	348;348;348;348;	100.842	0.0064	5	26.6348	29.9283	1864.63	G97511SW	Hex(9)HexNAc(2)	2670.02	0.0023	0.8602
MouseBrain-Z-T-1.2716.2716.3	2716	17.43	900.346	3	GNVSACAR	6,Carbamidomethyl(+57.0215);	833.381	sp|Q9ER39|TOR1A_MOUSE(pre=R,post=S);	159;	44.1781	0.0036	4	31.2296	28.1087	1864.63	G97511SW	Hex(9)HexNAc(2)	2698.02	0.0007	0.2684
MouseBrain-Z-T-1.2730.2730.3	2730	17.49	779.322	3	NTSLEHTR		956.467	sp|Q8BXZ1|TMX3_MOUSE(pre=K,post=L);	261;	138.32	0.009	6	96.3074	63.8405	1378.48	G59349JW	Hex(6)HexNAc(2)	2334.94	0.0012	0.503
MouseBrain-Z-T-1.2732.2732.2	2732	17.49	1188.48	2	SLSNSTAR		834.419	sp|P19324|SERPH_MOUSE(pre=R,post=N);	119;	43.3281	0.0001	6	31.4295	34.9224	1540.53	G54269AZ	Hex(7)HexNAc(2)	2374.95	0.0026	1.094
MouseBrain-Z-T-1.2763.2763.2	2763	17.63	1350.02	2	GNVSACAR	6,Carbamidomethyl(+57.0215);	833.381	sp|Q9ER39|TOR1A_MOUSE(pre=R,post=S);	159;	94.9728	0	6	37.604	42.4216	1864.63	G97511SW	Hex(9)HexNAc(2)	2698.02	0.0026	0.9472
MouseBrain-Z-T-1.2765.2765.3	2765	17.64	856.677	3	CVNESYKK	1,Carbamidomethyl(+57.0215);	1026.48	sp|O88531|PPT1_MOUSE(pre=R,post=N);	212;	208.472	0	6	92.4232	95.3409	1540.53	G54269AZ	Hex(7)HexNAc(2)	2567.01	0.001	0.3913
MouseBrain-Z-T-1.2794.2794.3	2794	17.76	794.648	3	NCTDPK	2,Carbamidomethyl(+57.0215);	733.307	sp|Q9CPW0|CNTP2_MOUSE(pre=R,post=Y);	735;	237.954	0.0001	5	138.752	90.3924	1647.61	G00695JO	Hex(3)HexNAc(5)Fuc(1)	2380.92	0.001	0.4261
MouseBrain-Z-T-1.2796.2796.3	2796	17.76	881.367	3	DQPGHPVNR		1018.49	sp|Q64676|CGT_MOUSE(pre=K,post=T);	442;	63.831	0.0004	5	37.262	110.447	1622.58	G84064AY	Hex(5)HexNAc(4)	2641.08	0.0033	1.2378
MouseBrain-Z-T-1.2800.2800.3	2800	17.78	964.724	3	HMNETSHTQGSLR	2,Oxidation(+15.9949);	1512.67	sp|P15209|NTRK2_MOUSE(pre=K,post=I);sp|P15209-2|NTRK2_MOUSE(pre=K,post=I);sp|P15209-3|NTRK2_MOUSE(pre=K,post=I);sp|P15209-4|NTRK2_MOUSE(pre=K,post=I);	241;241;192;169;	139.576	0	6	248.675	129.96	1378.48	G59349JW	Hex(6)HexNAc(2)	2891.15	0.0008	0.2604
MouseBrain-Z-T-1.2805.2805.4	2805	17.8	723.795	4	HMNETSHTQGSLR	2,Oxidation(+15.9949);	1512.67	sp|P15209|NTRK2_MOUSE(pre=K,post=I);sp|P15209-2|NTRK2_MOUSE(pre=K,post=I);sp|P15209-3|NTRK2_MOUSE(pre=K,post=I);sp|P15209-4|NTRK2_MOUSE(pre=K,post=I);	241;241;192;169;	160.87	0	6	299.217	111.499	1378.48	G59349JW	Hex(6)HexNAc(2)	2891.15	0.0003	0.0976
MouseBrain-Z-T-1.2809.2809.2	2809	17.82	1191.47	2	NCTDPK	2,Carbamidomethyl(+57.0215);	733.307	sp|Q9CPW0|CNTP2_MOUSE(pre=R,post=Y);	735;	242.177	0.0001	6	129.214	84.5564	1647.61	G00695JO	Hex(3)HexNAc(5)Fuc(1)	2380.92	-0.0004	-0.1538
MouseBrain-Z-T-1.2812.2812.2	2812	17.82	1334.04	2	NNTIVNK		801.434	sp|P70699|LYAG_MOUSE(pre=K,post=L);	883;	160.892	0	5	30.4843	31.9695	1864.63	G97511SW	Hex(9)HexNAc(2)	2666.07	0.0027	1.0269
MouseBrain-Z-T-1.2834.2834.2	2834	17.92	1247.01	2	NTTEVVK		789.423	sp|P22723|GBRG2_MOUSE(pre=R,post=T);sp|P22723-2|GBRG2_MOUSE(pre=R,post=T);	246;246;	178.371	0	6	32.6374	32.737	1702.58	G20212GT	Hex(8)HexNAc(2)	2492.01	0.0019	0.7751
MouseBrain-Z-T-1.2860.2860.3	2860	18.04	831.676	3	NTTEVVK		789.423	sp|P22723|GBRG2_MOUSE(pre=R,post=T);sp|P22723-2|GBRG2_MOUSE(pre=R,post=T);	246;246;	129.071	0	5	26.3665	24.7342	1702.58	G20212GT	Hex(8)HexNAc(2)	2492.01	0.0017	0.6871
MouseBrain-Z-T-1.2876.2876.3	2876	18.11	1036.07	3	YHSQTYGNGSK		1240.55	sp|Q8K2C7|OS9_MOUSE(pre=R,post=C);sp|Q8K2C7-2|OS9_MOUSE(pre=R,post=C);	177;177;	364.281	0	6	158.707	140.999	1864.63	G97511SW	Hex(9)HexNAc(2)	3105.18	-0.0008	-0.2593
MouseBrain-Z-T-1.2886.2886.2	2886	18.16	1165.98	2	NTTEVVK		789.423	sp|P22723|GBRG2_MOUSE(pre=R,post=T);sp|P22723-2|GBRG2_MOUSE(pre=R,post=T);	246;246;	162.719	0	6	30.6979	28.2467	1540.53	G54269AZ	Hex(7)HexNAc(2)	2329.95	0.0013	0.5578
[truncated: 91,422 more rows]

## Sheet: PSM
Title	Scan	RT(min)	PrecursorMZ	PrecursorCharge	Peptide	Modification	PeptideMass	Protein	PeptideScore	PeptideFDR	GlycanExpMass
[truncated: 215,010+ more rows]

## Sheet: GPSM_GlyTouCan
Title	Scan	RT(min)	PrecursorMZ	PrecursorCharge	Peptide	Modification	PeptideMass	Protein	GlycoSite	PeptideScore	PeptideFDR	CoreMatch	CoreScore	GlycanScore	GlycanMass	GlycanID	GlycanComposition	GlycoPeptideExpMass	DeltaMass	DeltaMass(ppm)
[truncated: 135,840 more rows]

[truncated: 1 more sheets: MonosaccharideStepping]
