# Supplementary material for: Glyco-Decipher enables glycan database-independent peptide matching and in-depth characterization of site-specific N-glycosylation
Source: Nat Commun. 2022 Apr 7;13:1900. doi: 10.1038/s41467-022-29530-y (PMC8990002; doi:10.1038/s41467-022-29530-y)
Supplement: Supplementary file 6 — Supplementary Data 3 [file 41467_2022_29530_MOESM6_ESM.xlsx]

## Sheet: Modified Glycans
No.	Massa	GlycanCompositionb	MoietyMassc
1	1747.6	Hex(6)HexNAc(3)	166.048
2	1909.66	Hex(7)HexNAc(3)	166.048
3	2030.68	Hex(9)HexNAc(2)	166.048
4	1071.4	Hex(3)HexNAc(2)	179.08
5	1233.45	Hex(4)HexNAc(2)	179.08
6	1988.75	Hex(4)HexNAc(5)Fuc(1)	179.08
7	1395.5	Hex(5)HexNAc(2)	179.08
8	1947.72	Hex(5)HexNAc(4)Fuc(1)	179.08
9	1557.56	Hex(6)HexNAc(2)	179.08
10	2109.77	Hex(6)HexNAc(4)Fuc(1)	179.08
11	1719.61	Hex(7)HexNAc(2)	179.08
12	1881.66	Hex(8)HexNAc(2)	179.08
13	2043.71	Hex(9)HexNAc(2)	179.08
14	1245.45	Hex(4)HexNAc(2)	191.079
15	1407.5	Hex(5)HexNAc(2)	191.079
16	1569.56	Hex(6)HexNAc(2)	191.079
17	1731.61	Hex(7)HexNAc(2)	191.079
18	1893.66	Hex(8)HexNAc(2)	191.079
19	1740.53	Hex(7)HexNAc(2)	200
20	1902.58	Hex(8)HexNAc(2)	200
21	1747.6	Hex(7)HexNAc(2)	207.074
22	2008.64	Hex(3)HexNAc(5)Fuc(2)	214.965
23	1269.34	Hex(4)HexNAc(2)	214.965
24	1675.49	Hex(4)HexNAc(4)	214.965
25	1821.55	Hex(4)HexNAc(4)Fuc(1)	214.965
26	1431.39	Hex(5)HexNAc(2)	214.965
27	1941.56	Hex(5)HexNAc(3)NeuGc(1)	214.965
28	1983.6	Hex(5)HexNAc(4)Fuc(1)	214.965
29	1593.44	Hex(6)HexNAc(2)	214.965
30	1755.49	Hex(7)HexNAc(2)	214.965
31	1917.55	Hex(8)HexNAc(2)	214.965
32	2079.6	Hex(9)HexNAc(2)	214.965
33	1970.74	Hex(4)HexNAc(4)Fuc(2)	218.093
34	2407.89	Hex(4)HexNAc(4)NeuAc(1)Fuc(3)	218.093
35	2480.91	Hex(5)HexNAc(5)NeuAc(1)Fuc(1)	218.093
36	1112.42	Hex(3)HexNAc(2)	220.107
37	1258.48	Hex(3)HexNAc(2)Fuc(1)	220.107
38	1315.5	Hex(3)HexNAc(3)	220.107
39	1461.56	Hex(3)HexNAc(3)Fuc(1)	220.107
40	1518.58	Hex(3)HexNAc(4)	220.107
41	1664.64	Hex(3)HexNAc(4)Fuc(1)	220.107
42	1420.54	Hex(4)HexNAc(2)Fuc(1)	220.107
43	1477.56	Hex(4)HexNAc(3)	220.107
44	1623.61	Hex(4)HexNAc(3)Fuc(1)	220.107
45	1769.67	Hex(4)HexNAc(3)Fuc(2)	220.107
46	1826.69	Hex(4)HexNAc(4)Fuc(1)	220.107
47	1972.75	Hex(4)HexNAc(4)Fuc(2)	220.107
48	2175.83	Hex(4)HexNAc(5)Fuc(2)	220.107
49	1436.53	Hex(5)HexNAc(2)	220.107
50	1582.59	Hex(5)HexNAc(2)Fuc(1)	220.107
51	1639.61	Hex(5)HexNAc(3)	220.107
52	1785.67	Hex(5)HexNAc(3)Fuc(1)	220.107
53	1931.73	Hex(5)HexNAc(3)Fuc(2)	220.107
54	1988.75	Hex(5)HexNAc(4)Fuc(1)	220.107
55	2134.8	Hex(5)HexNAc(4)Fuc(2)	220.107
56	2280.86	Hex(5)HexNAc(4)Fuc(3)	220.107
57	2279.84	Hex(5)HexNAc(4)NeuAc(1)Fuc(1)	220.107
58	2191.83	Hex(5)HexNAc(5)Fuc(1)	220.107
59	2337.88	Hex(5)HexNAc(5)Fuc(2)	220.107
60	2483.94	Hex(5)HexNAc(5)Fuc(3)	220.107
61	1598.58	Hex(6)HexNAc(2)	220.107
62	2353.88	Hex(6)HexNAc(5)Fuc(1)	220.107
63	2499.94	Hex(6)HexNAc(5)Fuc(2)	220.107
64	2792.05	Hex(6)HexNAc(5)Fuc(4)	220.107
65	2556.96	Hex(6)HexNAc(6)Fuc(1)	220.107
66	1963.72	Hex(7)HexNAc(3)	220.107
67	2719.01	Hex(7)HexNAc(6)Fuc(1)	220.107
68	1922.69	Hex(8)HexNAc(2)	220.107
69	1774.61	Hex(7)HexNAc(2)	234.085
70	1936.67	Hex(8)HexNAc(2)	234.085
71	1700.46	Hex(4)HexNAc(4)	239.934
72	2008.57	Hex(5)HexNAc(4)Fuc(1)	239.934
73	1483.47	Hex(3)HexNAc(3)Fuc(1)	242.02
74	1458.44	Hex(5)HexNAc(2)	242.02
75	1661.52	Hex(5)HexNAc(3)	242.02
76	1620.5	Hex(6)HexNAc(2)	242.02
77	1823.58	Hex(6)HexNAc(3)	242.02
78	1782.55	Hex(7)HexNAc(2)	242.02
79	1985.63	Hex(7)HexNAc(3)	242.02
80	1944.6	Hex(8)HexNAc(2)	242.02
81	2147.68	Hex(8)HexNAc(3)	242.02
82	1862.58	Hex(4)HexNAc(4)Fuc(1)	255.991
83	1675.49	Hex(5)HexNAc(3)	255.991
84	1821.55	Hex(5)HexNAc(3)Fuc(1)	255.991
85	2316.75	Hex(5)HexNAc(4)Fuc(3)	255.991
86	1791.63	Hex(3)HexNAc(3)NeuAc(1)Fuc(1)	259.081
87	1557.56	Hex(3)HexNAc(4)	259.081
88	1881.66	Hex(5)HexNAc(4)	259.081
89	1706.55	Hex(3)HexNAc(4)Fuc(1)	262.019
90	1478.44	Hex(5)HexNAc(2)	262.019
91	2030.66	Hex(5)HexNAc(4)Fuc(1)	262.019
92	2525.85	Hex(5)HexNAc(5)Fuc(3)	262.019
93	1640.5	Hex(6)HexNAc(2)	262.019
94	1802.55	Hex(7)HexNAc(2)	262.019
95	1964.6	Hex(8)HexNAc(2)	262.019
96	2126.65	Hex(9)HexNAc(2)	262.019
97	2420.84	Hex(5)HexNAc(3)NeuAc(2)Fuc(1)	273.087
98	2041.73	Hex(5)HexNAc(4)Fuc(1)	273.087
99	2332.82	Hex(5)HexNAc(4)NeuAc(1)Fuc(1)	273.087
100	2348.82	Hex(5)HexNAc(4)NeuGc(1)Fuc(1)	273.087
101	2390.86	Hex(5)HexNAc(5)Fuc(2)	273.087
102	2203.78	Hex(6)HexNAc(4)Fuc(1)	273.087
103	2406.86	Hex(6)HexNAc(5)Fuc(1)	273.087
104	2698.97	Hex(6)HexNAc(5)Fuc(3)	273.087
105	2697.95	Hex(6)HexNAc(5)NeuAc(1)Fuc(1)	273.087
106	1495.47	Hex(5)HexNAc(2)	279.046
107	1901.63	Hex(5)HexNAc(4)	279.046
108	2047.69	Hex(5)HexNAc(4)Fuc(1)	279.046
109	2542.88	Hex(5)HexNAc(5)Fuc(3)	279.046
110	1657.52	Hex(6)HexNAc(2)	279.046
111	1819.57	Hex(7)HexNAc(2)	279.046
112	1981.63	Hex(8)HexNAc(2)	279.046
113	2143.68	Hex(9)HexNAc(2)	279.046
114	1727.57	Hex(3)HexNAc(4)Fuc(1)	283.038
115	1540.49	Hex(4)HexNAc(3)	283.038
116	1977.64	Hex(4)HexNAc(3)NeuAc(1)Fuc(1)	283.038
117	1889.62	Hex(4)HexNAc(4)Fuc(1)	283.038
118	2035.68	Hex(4)HexNAc(4)Fuc(2)	283.038
119	1895.67	Hex(4)HexNAc(4)Fuc(1)	289.081
120	1911.66	Hex(5)HexNAc(4)	289.081
121	2057.72	Hex(5)HexNAc(4)Fuc(1)	289.081
122	2348.82	Hex(5)HexNAc(4)NeuAc(1)Fuc(1)	289.081
123	2218.75	Hex(5)HexNAc(4)NeuGc(1)	289.081
124	2364.81	Hex(5)HexNAc(4)NeuGc(1)Fuc(1)	289.081
125	2525.84	Hex(5)HexNAc(4)NeuGc(2)	289.081
126	2073.72	Hex(6)HexNAc(4)	289.081
127	2219.77	Hex(6)HexNAc(4)Fuc(1)	289.081
128	1512.5	Hex(5)HexNAc(2)	296.072
129	2559.91	Hex(5)HexNAc(5)Fuc(3)	296.072
130	1674.55	Hex(6)HexNAc(2)	296.072
131	1836.6	Hex(7)HexNAc(2)	296.072
132	1998.65	Hex(8)HexNAc(2)	296.072
133	2160.71	Hex(9)HexNAc(2)	296.072
134	1557.51	Hex(4)HexNAc(3)	300.065
135	1849.63	Hex(4)HexNAc(3)Fuc(2)	300.065
136	1994.67	Hex(4)HexNAc(3)NeuAc(1)Fuc(1)	300.065
137	2052.71	Hex(4)HexNAc(4)Fuc(2)	300.065
138	1719.57	Hex(5)HexNAc(3)	300.065
139	2360.82	Hex(5)HexNAc(4)Fuc(3)	300.065
140	2043.67	Hex(7)HexNAc(3)	300.065
141	2364.81	Hex(5)HexNAc(4)Fuc(3)	304.053
142	2525.84	Hex(5)HexNAc(4)NeuGc(1)Fuc(2)	304.053
143	1929.67	Hex(5)HexNAc(4)	307.091
144	2075.73	Hex(5)HexNAc(4)Fuc(1)	307.091
145	2220.77	Hex(5)HexNAc(4)NeuAc(1)	307.091
146	2236.76	Hex(5)HexNAc(4)NeuGc(1)	307.091
147	2382.82	Hex(5)HexNAc(4)NeuGc(1)Fuc(1)	307.091
148	2050.7	Hex(7)HexNAc(3)	307.091
149	2560.87	Hex(7)HexNAc(4)NeuGc(1)	307.091
150	2077.78	Hex(5)HexNAc(4)Fuc(1)	309.144
151	2588.97	Hex(6)HexNAc(5)Fuc(2)	309.144
152	1693.41	Hex(6)HexNAc(2)	314.932
153	2017.51	Hex(8)HexNAc(2)	314.932
154	2179.57	Hex(9)HexNAc(2)	314.932
155	1720.64	Hex(4)HexNAc(3)Fuc(1)	317.133
156	1882.69	Hex(5)HexNAc(3)Fuc(1)	317.133
157	2350.82	Hex(5)HexNAc(3)NeuGc(2)	317.133
158	2377.89	Hex(5)HexNAc(4)Fuc(3)	317.133
159	1898.69	Hex(6)HexNAc(3)	317.133
160	1536.53	Hex(5)HexNAc(2)	320.111
161	2235.66	Hex(4)HexNAc(4)NeuGc(1)Fuc(1)	321.988
162	1700.46	Hex(6)HexNAc(2)	321.988
163	2252.68	Hex(6)HexNAc(4)Fuc(1)	321.988
164	2227.65	Hex(8)HexNAc(3)	321.988
The basic monosaccharide composition of modified glycans and mass of modification moiety linked on them were deduced by monosaccharide stepping method: Y ions generated by glycan part fragmentation in glycopeptide spectra were iteratively stepped towards the terminal (peak corresponding to glycopeptide mass), and incorrect masses of modification moiety were removed for unmatched gap between two n…
Massa: mass value of the entire glycan including the basic monosaccharide composition and linked modification moiety.
Glycan Compositionb: the basic saccharide composition of modified glycans.
Moiety Massc: the deduced mass value of modification moiety on glycan part.
Potential explanation for modification moiety: 179.081: Hex + NH3; 214.9652: Hex + [replacement of three protons with Fe(3+)]; 242.02053: Hex + Phosphorylation; 283.0375: HexNAc+Sulfation.
