# Supplementary material for: Glyco-Decipher enables glycan database-independent peptide matching and in-depth characterization of site-specific N-glycosylation
Source: Nat Commun. 2022 Apr 7;13:1900. doi: 10.1038/s41467-022-29530-y (PMC8990002; doi:10.1038/s41467-022-29530-y)
Supplement: Supplementary file 8 — Supplementary Data 5 [file 41467_2022_29530_MOESM8_ESM.xlsx]

## Sheet: 80_GlyTouCan_BeforeExpansion
File	Title	Scan	RT(min)	PrecursorMZ	Charge	Peptide	Modification	PeptideMass	Protein	GlycoSite	PeptideScore	PeptideFDR	CoreMatch	CoreScore	GlycanScore	GlycanMass	GlycanID	GlycanComposition	Delta(Da)	Delta(ppm)
480_20210524_WZY_IGP_HILIC_DDACancer_5e5_1	480_20210524_WZY_IGP_HILIC_DDACancer_5e5_1.1987.1987.3	1987	5.98	994.398	4	HSHNNNSSDLHPHK		1622.73	sp|P04196|HRG_HUMAN(pre=R,post=H);	345;	757.178	0	6	161.746	268.997	2350.83	G34508UC	Hex(5)HexNAc(4)NeuAc(2)Fuc(1)	0.0014	0.3473
480_20210524_WZY_IGP_HILIC_DDACancer_5e5_1	480_20210524_WZY_IGP_HILIC_DDACancer_5e5_1.1996.1996.3	1996	6.02	861.686	3	ANISHK		668.361	sp|P01031|CO5_HUMAN(pre=R,post=D);	741;	125.647	0.0065	6	35.2478	64.0155	1913.68	G39344CL	Hex(5)HexNAc(4)NeuAc(1)	-0.0016	-0.6178
480_20210524_WZY_IGP_HILIC_DDACancer_5e5_1	480_20210524_WZY_IGP_HILIC_DDACancer_5e5_1.2071.2071.3	2071	6.12	1007.4	3	HNSTGCLR	6,Carbamidomethyl(+57.0215);	943.429	sp|P10909|CLUS_HUMAN(pre=R,post=M);	291;	94.8095	0.002	6	32.7322	132.641	2075.73	G55974RB	Hex(6)HexNAc(4)NeuAc(1)	0.007	2.3313
480_20210524_WZY_IGP_HILIC_DDACancer_5e5_1	480_20210524_WZY_IGP_HILIC_DDACancer_5e5_1.2093.2093.3	2093	6.15	1074.46	2	YHNQTLR		930.467	sp|P11717|MPRI_HUMAN(pre=R,post=Y);	400;	60.363	0.0009	5	9.901	37.3335	1216.42	G92303LR	Hex(5)HexNAc(2)	0.0082	3.8394
480_20210524_WZY_IGP_HILIC_DDACancer_5e5_1	480_20210524_WZY_IGP_HILIC_DDACancer_5e5_1.2105.2105.3	2105	6.15	953.376	3	HNSTGCLR	6,Carbamidomethyl(+57.0215);	943.429	sp|P10909|CLUS_HUMAN(pre=R,post=M);	291;	211.094	0	6	55.2907	108.538	1913.68	G39344CL	Hex(5)HexNAc(4)NeuAc(1)	-0.0002	-0.077
480_20210524_WZY_IGP_HILIC_DDACancer_5e5_1	480_20210524_WZY_IGP_HILIC_DDACancer_5e5_1.2122.2122.3	2122	6.19	953.375	3	HNSTGCLR	6,Carbamidomethyl(+57.0215);	943.429	sp|P10909|CLUS_HUMAN(pre=R,post=M);	291;	206.736	0.0004	6	104.207	111.723	1913.68	G39344CL	Hex(5)HexNAc(4)NeuAc(1)	-0.0041	-1.4228
480_20210524_WZY_IGP_HILIC_DDACancer_5e5_1	480_20210524_WZY_IGP_HILIC_DDACancer_5e5_1.2147.2147.2	2147	6.22	1328.01	2	SYNETK		740.334	sp|P04114|APOB_HUMAN(pre=K,post=I);	3224;	271.632	0.0051	6	62.1446	104.761	1913.68	G39344CL	Hex(5)HexNAc(4)NeuAc(1)	-0.0022	-0.8259
480_20210524_WZY_IGP_HILIC_DDACancer_5e5_1	480_20210524_WZY_IGP_HILIC_DDACancer_5e5_1.2190.2190.3	2190	6.26	1002.06	3	HNSTGCLR	6,Carbamidomethyl(+57.0215);	943.429	sp|P10909|CLUS_HUMAN(pre=R,post=M);	291;	124.66	0	6	42.7397	163.801	2059.73	G39377DE	Hex(5)HexNAc(4)NeuAc(1)Fuc(1)	-0.0003	-0.1152
480_20210524_WZY_IGP_HILIC_DDACancer_5e5_1	480_20210524_WZY_IGP_HILIC_DDACancer_5e5_1.2197.2197.3	2197	6.29	834.351	3	YKNNSDISSTR		1283.61	sp|P01871|IGHM_HUMAN(pre=K,post=G);	46;	248.083	0	6	51.9773	52.7479	1216.42	G91471TQ	Hex(5)HexNAc(2)	-0.0011	-0.4353
480_20210524_WZY_IGP_HILIC_DDACancer_5e5_1	480_20210524_WZY_IGP_HILIC_DDACancer_5e5_1.2207.2207.3	2207	6.29	888.369	3	YKNNSDISSTR		1283.61	sp|P01871|IGHM_HUMAN(pre=K,post=G);	46;	231.84	0	6	63.2117	65.5594	1378.48	G15956KF	Hex(6)HexNAc(2)	-0.0019	-0.7085
480_20210524_WZY_IGP_HILIC_DDACancer_5e5_1	480_20210524_WZY_IGP_HILIC_DDACancer_5e5_1.2208.2208.3	2208	6.29	926.702	3	NNSDISSTR		992.452	sp|P01871|IGHM_HUMAN(pre=K,post=G);	46;	219.489	0	6	41.8164	26.4875	1784.63	G11012QR	Hex(6)HexNAc(4)	-0.0026	-0.9314
480_20210524_WZY_IGP_HILIC_DDACancer_5e5_1	480_20210524_WZY_IGP_HILIC_DDACancer_5e5_1.2216.2216.2	2216	6.29	904.012	3	NEEYNK		795.34	sp|P02763|A1AG1_HUMAN(pre=R,post=S);sp|P19652|A1AG2_HUMAN(pre=R,post=S);	56;56;	288.275	0.0022	6	54.0222	90.3668	1913.68	G39344CL	Hex(5)HexNAc(4)NeuAc(1)	-0.002	-0.7513
480_20210524_WZY_IGP_HILIC_DDACancer_5e5_1	480_20210524_WZY_IGP_HILIC_DDACancer_5e5_1.2218.2218.3	2218	6.29	1166.78	3	HNSTGCLR	6,Carbamidomethyl(+57.0215);	943.429	sp|P10909|CLUS_HUMAN(pre=R,post=M);	291;	90.4309	0.0018	6	18.504	85.8523	2553.91	G68556TO	Hex(5)HexNAc(5)NeuAc(2)Fuc(1)	-0.0102	-2.9098
480_20210524_WZY_IGP_HILIC_DDACancer_5e5_1	480_20210524_WZY_IGP_HILIC_DDACancer_5e5_1.2222.2222.3	2222	6.32	888.368	3	YKNNSDISSTR		1283.61	sp|P01871|IGHM_HUMAN(pre=K,post=G);	46;	63.3567	0	6	31.8106	90.5042	1378.48	G59349JW	Hex(6)HexNAc(2)	-0.0046	-1.7403
480_20210524_WZY_IGP_HILIC_DDACancer_5e5_1	480_20210524_WZY_IGP_HILIC_DDACancer_5e5_1.2225.2225.3	2225	6.32	969.737	3	YKNNSDISSTR		1283.61	sp|P01871|IGHM_HUMAN(pre=K,post=G);	46;	224.426	0	6	42.9744	70.0335	1622.58	G25326BM	Hex(5)HexNAc(4)	-0.0022	-0.7554
480_20210524_WZY_IGP_HILIC_DDACancer_5e5_1	480_20210524_WZY_IGP_HILIC_DDACancer_5e5_1.2229.2229.2	2229	6.32	1027.41	2	NEEYNK		795.34	sp|P02763|A1AG1_HUMAN(pre=R,post=S);sp|P19652|A1AG2_HUMAN(pre=R,post=S);	56;56;	234.508	0.0069	6	72.7602	44.063	1257.45	G10182XZ	Hex(4)HexNAc(3)	0.0069	3.3854
480_20210524_WZY_IGP_HILIC_DDACancer_5e5_1	480_20210524_WZY_IGP_HILIC_DDACancer_5e5_1.2232.2232.3	2232	6.32	1166.78	3	HNSTGCLR	6,Carbamidomethyl(+57.0215);	943.429	sp|P10909|CLUS_HUMAN(pre=R,post=M);	291;	160.454	0.0055	6	51.1418	91.8125	2553.91	G68556TO	Hex(5)HexNAc(5)NeuAc(2)Fuc(1)	-0.0131	-3.7475
480_20210524_WZY_IGP_HILIC_DDACancer_5e5_1	480_20210524_WZY_IGP_HILIC_DDACancer_5e5_1.2234.2234.2	2234	6.32	1355.51	2	NEEYNK		795.34	sp|P02763|A1AG1_HUMAN(pre=R,post=S);sp|P19652|A1AG2_HUMAN(pre=R,post=S);	56;56;	299.125	0.0017	6	56.9753	98.6649	1913.68	G39344CL	Hex(5)HexNAc(4)NeuAc(1)	-0.0024	-0.8818
480_20210524_WZY_IGP_HILIC_DDACancer_5e5_1	480_20210524_WZY_IGP_HILIC_DDACancer_5e5_1.2242.2242.2	2242	6.32	1172.95	2	NEEYNK		795.34	sp|P02763|A1AG1_HUMAN(pre=R,post=S);sp|P19652|A1AG2_HUMAN(pre=R,post=S);	56;56;	295.172	0.0034	6	72.9823	120.499	1548.54	G14996IQ	Hex(4)HexNAc(3)NeuAc(1)	0.0041	1.7514
480_20210524_WZY_IGP_HILIC_DDACancer_5e5_1	480_20210524_WZY_IGP_HILIC_DDACancer_5e5_1.2276.2276.2	2276	6.39	1355.52	2	NEEYNK		795.34	sp|P02763|A1AG1_HUMAN(pre=R,post=S);sp|P19652|A1AG2_HUMAN(pre=R,post=S);	56;56;	273.776	0.0046	6	57.9649	106.405	1913.68	G39344CL	Hex(5)HexNAc(4)NeuAc(1)	-0.0009	-0.341
480_20210524_WZY_IGP_HILIC_DDACancer_5e5_1	480_20210524_WZY_IGP_HILIC_DDACancer_5e5_1.2284.2284.2	2284	6.39	1428.54	2	NEEYNK		795.34	sp|P02763|A1AG1_HUMAN(pre=R,post=S);sp|P19652|A1AG2_HUMAN(pre=R,post=S);	56;56;	270.523	0.0046	6	65.246	105.613	2059.73	G39377DE	Hex(5)HexNAc(4)NeuAc(1)Fuc(1)	-0.0107	-3.7576
480_20210524_WZY_IGP_HILIC_DDACancer_5e5_1	480_20210524_WZY_IGP_HILIC_DDACancer_5e5_1.2285.2285.3	2285	6.39	1018.42	3	YKNNSDISSTR		1283.61	sp|P01871|IGHM_HUMAN(pre=K,post=G);	46;	176.534	0	6	12.7934	78.602	1768.64	G56340GX	Hex(5)HexNAc(4)Fuc(1)	-0.0024	-0.7719
480_20210524_WZY_IGP_HILIC_DDACancer_5e5_1	480_20210524_WZY_IGP_HILIC_DDACancer_5e5_1.2298.2298.3	2298	6.43	896.713	3	YKNNSDISSTR		1283.61	sp|P01871|IGHM_HUMAN(pre=K,post=G);	46;	341.737	0	6	100.874	79.0791	1403.51	G10209QU	Hex(4)HexNAc(3)Fuc(1)	-0.0006	-0.2189
480_20210524_WZY_IGP_HILIC_DDACancer_5e5_1	480_20210524_WZY_IGP_HILIC_DDACancer_5e5_1.2299.2299.3	2299	6.43	1018.42	3	YKNNSDISSTR		1283.61	sp|P01871|IGHM_HUMAN(pre=K,post=G);	46;	136.269	0	5	7.1397	78.1425	1768.64	G56340GX	Hex(5)HexNAc(4)Fuc(1)	-0.0016	-0.532
480_20210524_WZY_IGP_HILIC_DDACancer_5e5_1	480_20210524_WZY_IGP_HILIC_DDACancer_5e5_1.2305.2305.3	2305	6.43	989.72	3	ENGTVSR		761.367	sp|P19652|A1AG2_HUMAN(pre=R,post=Y);	103;	223.54	0.0004	6	111.474	142.44	2204.77	G75501QM	Hex(5)HexNAc(4)NeuAc(2)	-0.0005	-0.1607
480_20210524_WZY_IGP_HILIC_DDACancer_5e5_1	480_20210524_WZY_IGP_HILIC_DDACancer_5e5_1.2306.2306.3	2306	6.43	1111.43	3	ENGTVSR		761.367	sp|P19652|A1AG2_HUMAN(pre=R,post=Y);	103;	139.103	0	6	70.5876	124.116	2569.9	G72156EQ	Hex(6)HexNAc(5)NeuAc(2)	0.0004	0.1063
480_20210524_WZY_IGP_HILIC_DDACancer_5e5_1	480_20210524_WZY_IGP_HILIC_DDACancer_5e5_1.2310.2310.3	2310	6.43	884.019	3	EEQYNSTYR		1188.5	sp|P01857|IGHG1_HUMAN(pre=R,post=V);sp|P0DOX5|IGG1_HUMAN(pre=R,post=V);	180;299;	243.645	0	6	202.061	54.2036	1460.53	G89993FE	Hex(4)HexNAc(4)	0.0009	0.3551
480_20210524_WZY_IGP_HILIC_DDACancer_5e5_1	480_20210524_WZY_IGP_HILIC_DDACancer_5e5_1.2324.2324.3	2324	6.46	1018.42	3	YKNNSDISSTR		1283.61	sp|P01871|IGHM_HUMAN(pre=K,post=G);	46;	270.452	0	6	24.9592	126.255	1768.64	G42477ZH	Hex(5)HexNAc(4)Fuc(1)	-0.0025	-0.8319
480_20210524_WZY_IGP_HILIC_DDACancer_5e5_1	480_20210524_WZY_IGP_HILIC_DDACancer_5e5_1.2333.2333.2	2333	6.46	1293.83	3	HNSTGCLR	6,Carbamidomethyl(+57.0215);	943.429	sp|P10909|CLUS_HUMAN(pre=R,post=M);	291;	180.177	0	6	48.7591	146.798	2935.04	G92527BY	Hex(7)HexNAc(6)NeuAc(2)	0.0009	0.2204
480_20210524_WZY_IGP_HILIC_DDACancer_5e5_1	480_20210524_WZY_IGP_HILIC_DDACancer_5e5_1.2341.2341.3	2341	6.46	915.72	3	YKNNSDISSTR		1283.61	sp|P01871|IGHM_HUMAN(pre=K,post=G);	46;	93.1147	0	6	43.6162	107.468	1460.53	G99829YW	Hex(4)HexNAc(4)	-0.0018	-0.6427
480_20210524_WZY_IGP_HILIC_DDACancer_5e5_1	480_20210524_WZY_IGP_HILIC_DDACancer_5e5_1.2366.2366.3	2366	6.49	951.149	4	KNAHGEEKENLTAR		1595.8	sp|Q06033|ITIH3_HUMAN(pre=R,post=A);	580;	388.844	0	6	62.6947	226.313	2204.77	G75501QM	Hex(5)HexNAc(4)NeuAc(2)	-0.0086	-2.2573
480_20210524_WZY_IGP_HILIC_DDACancer_5e5_1	480_20210524_WZY_IGP_HILIC_DDACancer_5e5_1.2368.2368.3	2368	6.49	1037.43	3	YKNNSDISSTR		1283.61	sp|P01871|IGHM_HUMAN(pre=K,post=G);	46;	126.271	0	6	13.8071	67.4875	1825.66	G78211AM	Hex(5)HexNAc(5)	-0.0046	-1.4779
480_20210524_WZY_IGP_HILIC_DDACancer_5e5_1	480_20210524_WZY_IGP_HILIC_DDACancer_5e5_1.2379.2379.3	2379	6.53	983.413	3	YKNNSDISSTR		1283.61	sp|P01871|IGHM_HUMAN(pre=K,post=G);	46;	138.414	0	5	20.4535	85.8754	1663.61	G11535IB	Hex(4)HexNAc(5)	-0.0009	-0.3062
480_20210524_WZY_IGP_HILIC_DDACancer_5e5_1	480_20210524_WZY_IGP_HILIC_DDACancer_5e5_1.2380.2380.3	2380	6.53	1037.43	3	YKNNSDISSTR		1283.61	sp|P01871|IGHM_HUMAN(pre=K,post=G);	46;	28.6254	0	4	6.2405	77.4286	1825.66	G47859DD	Hex(5)HexNAc(5)	-0.0012	-0.3702
480_20210524_WZY_IGP_HILIC_DDACancer_5e5_1	480_20210524_WZY_IGP_HILIC_DDACancer_5e5_1.2382.2382.3	2382	6.53	878.687	3	EEQYNSTYR		1188.5	sp|P01857|IGHG1_HUMAN(pre=R,post=V);sp|P0DOX5|IGG1_HUMAN(pre=R,post=V);	180;299;	287.796	0.002	6	214.277	64.3442	1444.53	G42604PC	Hex(3)HexNAc(4)Fuc(1)	-0.0008	-0.3048
480_20210524_WZY_IGP_HILIC_DDACancer_5e5_1	480_20210524_WZY_IGP_HILIC_DDACancer_5e5_1.2396.2396.2	2396	6.53	1215.99	2	EEQYNSTYR		1188.5	sp|P01857|IGHG1_HUMAN(pre=R,post=V);sp|P0DOX5|IGG1_HUMAN(pre=R,post=V);	180;299;	227.893	0.0078	6	172.206	58.9209	1241.45	G07483YN	Hex(3)HexNAc(3)Fuc(1)	0.0048	1.958
480_20210524_WZY_IGP_HILIC_DDACancer_5e5_1	480_20210524_WZY_IGP_HILIC_DDACancer_5e5_1.2408.2408.3	2408	6.56	896.714	3	YKNNSDISSTR		1283.61	sp|P01871|IGHM_HUMAN(pre=K,post=G);	46;	121.146	0.0054	5	77.8132	78.7328	1403.51	G10209QU	Hex(4)HexNAc(3)Fuc(1)	0.002	0.748
480_20210524_WZY_IGP_HILIC_DDACancer_5e5_1	480_20210524_WZY_IGP_HILIC_DDACancer_5e5_1.2410.2410.3	2410	6.56	964.406	3	YKNNSDISSTR		1283.61	sp|P01871|IGHM_HUMAN(pre=K,post=G);	46;	264.749	0	6	37.9256	97.8545	1606.59	G68957QP	Hex(4)HexNAc(4)Fuc(1)	-0.0008	-0.2857
480_20210524_WZY_IGP_HILIC_DDACancer_5e5_1	480_20210524_WZY_IGP_HILIC_DDACancer_5e5_1.2430.2430.3	2430	6.6	964.406	3	YKNNSDISSTR		1283.61	sp|P01871|IGHM_HUMAN(pre=K,post=G);	46;	173.512	0	6	16.1126	130.078	1606.59	G68957QP	Hex(4)HexNAc(4)Fuc(1)	-0.0005	-0.159
480_20210524_WZY_IGP_HILIC_DDACancer_5e5_1	480_20210524_WZY_IGP_HILIC_DDACancer_5e5_1.2446.2446.3	2446	6.6	1086.12	3	YKNNSDISSTR		1283.61	sp|P01871|IGHM_HUMAN(pre=K,post=G);	46;	148.065	0	6	5.6691	83.0676	1971.72	G77537OB	Hex(5)HexNAc(5)Fuc(1)	-0.0013	-0.403
480_20210524_WZY_IGP_HILIC_DDACancer_5e5_1	480_20210524_WZY_IGP_HILIC_DDACancer_5e5_1.2452.2452.3	2452	6.63	1032.1	3	YKNNSDISSTR		1283.61	sp|P01871|IGHM_HUMAN(pre=K,post=G);	46;	249.556	0	6	21.9771	106.404	1809.67	G85767HW	Hex(4)HexNAc(5)Fuc(1)	-0.0023	-0.758
480_20210524_WZY_IGP_HILIC_DDACancer_5e5_1	480_20210524_WZY_IGP_HILIC_DDACancer_5e5_1.2462.2462.3	2462	6.63	986.721	3	EEQYNSTYR		1188.5	sp|P01857|IGHG1_HUMAN(pre=R,post=V);sp|P0DOX5|IGG1_HUMAN(pre=R,post=V);	180;299;	194.69	0.0015	6	113.049	140.539	1768.64	G56340GX	Hex(5)HexNAc(4)Fuc(1)	-0.0028	-0.935
480_20210524_WZY_IGP_HILIC_DDACancer_5e5_1	480_20210524_WZY_IGP_HILIC_DDACancer_5e5_1.2478.2478.3	2478	6.66	978.081	3	YKNNSDISSTR		1283.61	sp|P01871|IGHM_HUMAN(pre=K,post=G);	46;	208.665	0	5	19.0502	86.8357	1647.61	G00695JO	Hex(3)HexNAc(5)Fuc(1)	-0.0014	-0.4936
480_20210524_WZY_IGP_HILIC_DDACancer_5e5_1	480_20210524_WZY_IGP_HILIC_DDACancer_5e5_1.2489.2489.2	2489	6.66	1207.48	2	YNSTVK		710.36	sp|Q5VWN6|F208B_HUMAN(pre=K,post=E);	2098;	133.618	0.0081	6	39.5138	39.2823	1702.58	G67381VP	Hex(8)HexNAc(2)	-0.0007	-0.2787
480_20210524_WZY_IGP_HILIC_DDACancer_5e5_1	480_20210524_WZY_IGP_HILIC_DDACancer_5e5_1.2529.2529.3	2529	6.73	1053.09	3	YKNNSDISSTR		1283.61	sp|P01871|IGHM_HUMAN(pre=K,post=G);	46;	274.928	0	6	36.3264	108.414	1872.65	G65890UA	Hex(6)HexNAc(3)NeuAc(1)	-0.0014	-0.4414
480_20210524_WZY_IGP_HILIC_DDACancer_5e5_1	480_20210524_WZY_IGP_HILIC_DDACancer_5e5_1.2530.2530.3	2530	6.73	1120.79	3	YKNNSDISSTR		1283.61	sp|P01871|IGHM_HUMAN(pre=K,post=G);	46;	222.511	0	6	26.7426	119.513	2075.73	G22678XU	Hex(6)HexNAc(4)NeuAc(1)	0	-0.0092
480_20210524_WZY_IGP_HILIC_DDACancer_5e5_1	480_20210524_WZY_IGP_HILIC_DDACancer_5e5_1.2536.2536.3	2536	6.73	1010.06	3	NNSDISSTR		992.452	sp|P01871|IGHM_HUMAN(pre=K,post=G);	46;	241.477	0	6	61.6897	58.2738	2034.7	G17199HN	Hex(7)HexNAc(3)NeuAc(1)	0.0003	0.0874
480_20210524_WZY_IGP_HILIC_DDACancer_5e5_1	480_20210524_WZY_IGP_HILIC_DDACancer_5e5_1.2539.2539.3	2539	6.73	1107.11	3	YKNNSDISSTR		1283.61	sp|P01871|IGHM_HUMAN(pre=K,post=G);	46;	260.512	0	6	32.5847	122.963	2034.7	G17199HN	Hex(7)HexNAc(3)NeuAc(1)	0.0004	0.1122
480_20210524_WZY_IGP_HILIC_DDACancer_5e5_1	480_20210524_WZY_IGP_HILIC_DDACancer_5e5_1.2548.2548.3	2548	6.73	1023.74	3	NNSDISSTR		992.452	sp|P01871|IGHM_HUMAN(pre=K,post=G);	46;	201.718	0	6	61.8101	51.1008	2075.73	G36157OV	Hex(6)HexNAc(4)NeuAc(1)	0.0085	2.7597
480_20210524_WZY_IGP_HILIC_DDACancer_5e5_1	480_20210524_WZY_IGP_HILIC_DDACancer_5e5_1.2560.2560.3	2560	6.77	1115.45	3	YKNNSDISSTR		1283.61	sp|P01871|IGHM_HUMAN(pre=K,post=G);	46;	150.021	0	6	30.9719	101.38	2059.73	G39377DE	Hex(5)HexNAc(4)NeuAc(1)Fuc(1)	-0.0106	-3.1699
480_20210524_WZY_IGP_HILIC_DDACancer_5e5_1	480_20210524_WZY_IGP_HILIC_DDACancer_5e5_1.2581.2581.4	2581	6.8	1575.11	2	HNSTGCLR	6,Carbamidomethyl(+57.0215);	943.429	sp|P10909|CLUS_HUMAN(pre=R,post=M);	291;	95.5304	0.0004	6	26.4455	94.5913	2204.77	G75501QM	Hex(5)HexNAc(4)NeuAc(2)	-0.0042	-1.3266
480_20210524_WZY_IGP_HILIC_DDACancer_5e5_1	480_20210524_WZY_IGP_HILIC_DDACancer_5e5_1.2583.2583.2	2583	6.8	1246.99	2	HNSTGCLR	6,Carbamidomethyl(+57.0215);	943.429	sp|P10909|CLUS_HUMAN(pre=R,post=M);	291;	201.617	0	6	70.7396	74.8482	1548.54	G14996IQ	Hex(4)HexNAc(3)NeuAc(1)	-0.0061	-2.4353
480_20210524_WZY_IGP_HILIC_DDACancer_5e5_1	480_20210524_WZY_IGP_HILIC_DDACancer_5e5_1.2598.2598.3	2598	6.8	982.708	3	SYNETK		740.334	sp|P04114|APOB_HUMAN(pre=K,post=I);	3224;	278.858	0.0031	6	88.255	122.166	2204.77	G75501QM	Hex(5)HexNAc(4)NeuAc(2)	-0.0039	-1.3089
480_20210524_WZY_IGP_HILIC_DDACancer_5e5_1	480_20210524_WZY_IGP_HILIC_DDACancer_5e5_1.2608.2608.3	2608	6.84	982.709	3	SYNETK		740.334	sp|P04114|APOB_HUMAN(pre=K,post=I);	3224;	246.987	0.0085	6	51.7911	168.754	2204.77	G75501QM	Hex(5)HexNAc(4)NeuAc(2)	-0.0022	-0.7494
480_20210524_WZY_IGP_HILIC_DDACancer_5e5_1	480_20210524_WZY_IGP_HILIC_DDACancer_5e5_1.2632.2632.3	2632	6.87	999.076	3	YKNNSDISSTR		1283.61	sp|P01871|IGHM_HUMAN(pre=K,post=G);	46;	324.231	0	6	70.7474	104.474	1710.6	G53962WT	Hex(5)HexNAc(3)NeuAc(1)	-0.0015	-0.5045
480_20210524_WZY_IGP_HILIC_DDACancer_5e5_1	480_20210524_WZY_IGP_HILIC_DDACancer_5e5_1.2633.2633.3	2633	6.87	1101.78	3	YKNNSDISSTR		1283.61	sp|P01871|IGHM_HUMAN(pre=K,post=G);	46;	268.538	0	6	32.3638	123.321	2018.71	G37166HP	Hex(6)HexNAc(3)NeuAc(1)Fuc(1)	-0.0019	-0.5815
480_20210524_WZY_IGP_HILIC_DDACancer_5e5_1	480_20210524_WZY_IGP_HILIC_DDACancer_5e5_1.2652.2652.3	2652	6.87	1066.77	3	YKNNSDISSTR		1283.61	sp|P01871|IGHM_HUMAN(pre=K,post=G);	46;	239.897	0	6	27.9594	84.863	1913.68	G39344CL	Hex(5)HexNAc(4)NeuAc(1)	-0.0016	-0.5155
480_20210524_WZY_IGP_HILIC_DDACancer_5e5_1	480_20210524_WZY_IGP_HILIC_DDACancer_5e5_1.2658.2658.3	2658	6.9	1066.77	3	YKNNSDISSTR		1283.61	sp|P01871|IGHM_HUMAN(pre=K,post=G);	46;	239.979	0	6	29.5064	87.3823	1913.68	G39344CL	Hex(5)HexNAc(4)NeuAc(1)	-0.002	-0.63
480_20210524_WZY_IGP_HILIC_DDACancer_5e5_1	480_20210524_WZY_IGP_HILIC_DDACancer_5e5_1.2672.2672.3	2672	6.9	969.716	3	NNSDISSTR		992.452	sp|P01871|IGHM_HUMAN(pre=K,post=G);	46;	273.76	0	6	77.0683	70.5537	1913.68	G39344CL	Hex(5)HexNAc(4)NeuAc(1)	-0.0019	-0.6672
480_20210524_WZY_IGP_HILIC_DDACancer_5e5_1	480_20210524_WZY_IGP_HILIC_DDACancer_5e5_1.2686.2686.3	2686	6.94	945.059	3	YKNNSDISSTR		1283.61	sp|P01871|IGHM_HUMAN(pre=K,post=G);	46;	392.365	0	6	139.436	99.2655	1548.54	G14996IQ	Hex(4)HexNAc(3)NeuAc(1)	0.0005	0.1716
480_20210524_WZY_IGP_HILIC_DDACancer_5e5_1	480_20210524_WZY_IGP_HILIC_DDACancer_5e5_1.2687.2687.3	2687	6.94	1044.78	3	TKPREEQYNSTYR		1670.8	sp|P01857|IGHG1_HUMAN(pre=K,post=V);sp|P0DOX5|IGG1_HUMAN(pre=K,post=V);	180;299;	147.148	0	6	14.3825	54.8205	1460.53	G89993FE	Hex(4)HexNAc(4)	-0.002	-0.6295
480_20210524_WZY_IGP_HILIC_DDACancer_5e5_1	480_20210524_WZY_IGP_HILIC_DDACancer_5e5_1.2688.2688.3	2688	6.94	1031.39	3	SYNETK		740.334	sp|P04114|APOB_HUMAN(pre=K,post=I);	3224;	297.866	0.001	6	83.1278	155.074	2350.83	G26264SQ	Hex(5)HexNAc(4)NeuAc(2)Fuc(1)	-0.002	-0.6475
480_20210524_WZY_IGP_HILIC_DDACancer_5e5_1	480_20210524_WZY_IGP_HILIC_DDACancer_5e5_1.2690.2690.3	2690	6.94	969.717	3	NNSDISSTR		992.452	sp|P01871|IGHM_HUMAN(pre=K,post=G);	46;	252.676	0	6	49.9408	97.9365	1913.68	G39344CL	Hex(5)HexNAc(4)NeuAc(1)	-0.0012	-0.4152
480_20210524_WZY_IGP_HILIC_DDACancer_5e5_1	480_20210524_WZY_IGP_HILIC_DDACancer_5e5_1.2691.2691.3	2691	6.94	1171.44	3	NEEYNK		795.34	sp|P02763|A1AG1_HUMAN(pre=R,post=S);sp|P19652|A1AG2_HUMAN(pre=R,post=S);	56;56;	276.935	0.001	6	60.7511	123.836	2715.96	G61575RT	Hex(6)HexNAc(5)NeuAc(2)Fuc(1)	-0.0023	-0.6602
480_20210524_WZY_IGP_HILIC_DDACancer_5e5_1	480_20210524_WZY_IGP_HILIC_DDACancer_5e5_1.2725.2725.3	2725	6.97	1047.76	3	YKNNSDISSTR		1283.61	sp|P01871|IGHM_HUMAN(pre=K,post=G);	46;	149.889	0	6	13.5588	124.238	1856.66	G35599NO	Hex(5)HexNAc(3)NeuAc(1)Fuc(1)	-0.0008	-0.2407
480_20210524_WZY_IGP_HILIC_DDACancer_5e5_1	480_20210524_WZY_IGP_HILIC_DDACancer_5e5_1.2738.2738.3	2738	7.01	1047.76	3	YKNNSDISSTR		1283.61	sp|P01871|IGHM_HUMAN(pre=K,post=G);	46;	279.134	0	6	48.2969	115.031	1856.66	G35599NO	Hex(5)HexNAc(3)NeuAc(1)Fuc(1)	-0.0055	-1.7568
480_20210524_WZY_IGP_HILIC_DDACancer_5e5_1	480_20210524_WZY_IGP_HILIC_DDACancer_5e5_1.2753.2753.4	2753	7.01	1050.41	3	HNSTGCLR	6,Carbamidomethyl(+57.0215);	943.429	sp|P10909|CLUS_HUMAN(pre=R,post=M);	291;	196.697	0	6	101.245	145.588	2204.77	G75501QM	Hex(5)HexNAc(4)NeuAc(2)	-0.0046	-1.4664
480_20210524_WZY_IGP_HILIC_DDACancer_5e5_1	480_20210524_WZY_IGP_HILIC_DDACancer_5e5_1.2764.2764.3	2764	7.04	1001.04	3	NEEYNK		795.34	sp|P02763|A1AG1_HUMAN(pre=R,post=S);sp|P19652|A1AG2_HUMAN(pre=R,post=S);	56;56;	283.301	0.0055	6	61.8658	135.604	2204.77	G75501QM	Hex(5)HexNAc(4)NeuAc(2)	-0.0053	-1.7777
480_20210524_WZY_IGP_HILIC_DDACancer_5e5_1	480_20210524_WZY_IGP_HILIC_DDACancer_5e5_1.2771.2771.3	2771	7.04	896.712	3	YKNNSDISSTR		1283.61	sp|P01871|IGHM_HUMAN(pre=K,post=G);	46;	467.969	0	6	157.439	113.779	1403.51	G10209QU	Hex(4)HexNAc(3)Fuc(1)	-0.0048	-1.7862
480_20210524_WZY_IGP_HILIC_DDACancer_5e5_1	480_20210524_WZY_IGP_HILIC_DDACancer_5e5_1.2788.2788.4	2788	7.07	1501.06	2	NEEYNK		795.34	sp|P02763|A1AG1_HUMAN(pre=R,post=S);sp|P19652|A1AG2_HUMAN(pre=R,post=S);	56;56;	245.481	0.004	6	54.6128	174.176	2204.77	G75501QM	Hex(5)HexNAc(4)NeuAc(2)	-0.0023	-0.7766
480_20210524_WZY_IGP_HILIC_DDACancer_5e5_1	480_20210524_WZY_IGP_HILIC_DDACancer_5e5_1.2798.2798.2	2798	7.07	1172.95	2	NEEYNK		795.34	sp|P02763|A1AG1_HUMAN(pre=R,post=S);sp|P19652|A1AG2_HUMAN(pre=R,post=S);	56;56;	289.758	0.0034	6	75.3768	110.67	1548.54	G14996IQ	Hex(4)HexNAc(3)NeuAc(1)	-0.003	-1.2693
480_20210524_WZY_IGP_HILIC_DDACancer_5e5_1	480_20210524_WZY_IGP_HILIC_DDACancer_5e5_1.2802.2802.3	2802	7.07	1037.41	3	NNSDISSTR		992.452	sp|P01871|IGHM_HUMAN(pre=K,post=G);	46;	262.46	0	6	66.5316	63.9418	2116.76	G98190RD	Hex(5)HexNAc(5)NeuAc(1)	-0.0013	-0.4055
480_20210524_WZY_IGP_HILIC_DDACancer_5e5_1	480_20210524_WZY_IGP_HILIC_DDACancer_5e5_1.2808.2808.2	2808	7.07	1355.52	2	NEEYNK		795.34	sp|P02763|A1AG1_HUMAN(pre=R,post=S);sp|P19652|A1AG2_HUMAN(pre=R,post=S);	56;56;	284.523	0.0031	6	62.4805	85.0065	1913.68	G39344CL	Hex(5)HexNAc(4)NeuAc(1)	0.0008	0.2898
480_20210524_WZY_IGP_HILIC_DDACancer_5e5_1	480_20210524_WZY_IGP_HILIC_DDACancer_5e5_1.2843.2843.3	2843	7.14	1061.43	3	YKNNSDISSTR		1283.61	sp|P01871|IGHM_HUMAN(pre=K,post=G);	46;	164.007	0.0023	6	34.6275	110.431	1897.68	G95989NQ	Hex(4)HexNAc(4)NeuAc(1)Fuc(1)	-0.012	-3.7712
480_20210524_WZY_IGP_HILIC_DDACancer_5e5_1	480_20210524_WZY_IGP_HILIC_DDACancer_5e5_1.2845.2845.3	2845	7.14	1115.46	3	YKNNSDISSTR		1283.61	sp|P01871|IGHM_HUMAN(pre=K,post=G);	46;	194.889	0	6	29.1391	92.0424	2059.73	G39377DE	Hex(5)HexNAc(4)NeuAc(1)Fuc(1)	0.0011	0.3352
480_20210524_WZY_IGP_HILIC_DDACancer_5e5_1	480_20210524_WZY_IGP_HILIC_DDACancer_5e5_1.2851.2851.2	2851	7.14	1162	2	YKNNSDISSTR		1283.61	sp|P01871|IGHM_HUMAN(pre=K,post=G);	46;	425.74	0	6	158.777	77.8365	1038.38	G82348BZ	Hex(3)HexNAc(2)Fuc(1)	0	0.0141
480_20210524_WZY_IGP_HILIC_DDACancer_5e5_1	480_20210524_WZY_IGP_HILIC_DDACancer_5e5_1.2877.2877.3	2877	7.18	1086.1	3	NNSDISSTR		992.452	sp|P01871|IGHM_HUMAN(pre=K,post=G);	46;	353.092	0	6	86.5055	115.418	2262.81	G20096RP	Hex(5)HexNAc(5)NeuAc(1)Fuc(1)	-0.0007	-0.2117
480_20210524_WZY_IGP_HILIC_DDACancer_5e5_1	480_20210524_WZY_IGP_HILIC_DDACancer_5e5_1.2892.2892.3	2892	7.21	1086.1	3	NNSDISSTR		992.452	sp|P01871|IGHM_HUMAN(pre=K,post=G);	46;	332.734	0	5	69.687	169.473	2262.81	G20096RP	Hex(5)HexNAc(5)NeuAc(1)Fuc(1)	0	0.0133
480_20210524_WZY_IGP_HILIC_DDACancer_5e5_1	480_20210524_WZY_IGP_HILIC_DDACancer_5e5_1.2894.2894.3	2894	7.21	1001.04	3	NEEYNK		795.34	sp|P02763|A1AG1_HUMAN(pre=R,post=S);sp|P19652|A1AG2_HUMAN(pre=R,post=S);	56;56;	279.388	0.0096	6	74.3253	130.332	2204.77	G75501QM	Hex(5)HexNAc(4)NeuAc(2)	0.0002	0.0649
480_20210524_WZY_IGP_HILIC_DDACancer_5e5_1	480_20210524_WZY_IGP_HILIC_DDACancer_5e5_1.2921.2921.3	2921	7.24	1001.04	3	NEEYNK		795.34	sp|P02763|A1AG1_HUMAN(pre=R,post=S);sp|P19652|A1AG2_HUMAN(pre=R,post=S);	56;56;	205.793	0.0094	6	32.3515	164.442	2204.77	G75501QM	Hex(5)HexNAc(4)NeuAc(2)	-0.0022	-0.7401
480_20210524_WZY_IGP_HILIC_DDACancer_5e5_1	480_20210524_WZY_IGP_HILIC_DDACancer_5e5_1.2954.2954.3	2954	7.28	997.412	3	WVSNKTEGR		1075.54	sp|P01008|ANT3_HUMAN(pre=K,post=I);	224;	131.092	0	6	38.4505	92.4294	1913.68	G39344CL	Hex(5)HexNAc(4)NeuAc(1)	-0.0044	-1.4795
480_20210524_WZY_IGP_HILIC_DDACancer_5e5_1	480_20210524_WZY_IGP_HILIC_DDACancer_5e5_1.2955.2955.3	2955	7.28	964.405	3	YKNNSDISSTR		1283.61	sp|P01871|IGHM_HUMAN(pre=K,post=G);	46;	284.48	0	6	61.3368	147.965	1606.59	G68957QP	Hex(4)HexNAc(4)Fuc(1)	-0.0043	-1.4894
480_20210524_WZY_IGP_HILIC_DDACancer_5e5_1	480_20210524_WZY_IGP_HILIC_DDACancer_5e5_1.2979.2979.3	2979	7.31	1086.11	3	YKNNSDISSTR		1283.61	sp|P01871|IGHM_HUMAN(pre=K,post=G);	46;	92.5598	0	3	3.5053	89.1709	1971.72	G77537OB	Hex(5)HexNAc(5)Fuc(1)	-0.0157	-4.8358
480_20210524_WZY_IGP_HILIC_DDACancer_5e5_1	480_20210524_WZY_IGP_HILIC_DDACancer_5e5_1.3036.3036.3	3036	7.38	1110.77	3	ENGTISR		775.382	sp|P02763|A1AG1_HUMAN(pre=R,post=Y);	103;	74.9011	0.0004	6	25.7004	62.2327	2553.91	G68556TO	Hex(5)HexNAc(5)NeuAc(2)Fuc(1)	-0.0079	-2.3704
480_20210524_WZY_IGP_HILIC_DDACancer_5e5_1	480_20210524_WZY_IGP_HILIC_DDACancer_5e5_1.3063.3063.3	3063	7.41	999.397	3	TNINSSR		790.393	sp|P12259|FA5_HUMAN(pre=R,post=D);	1559;	130.97	0.004	6	67.5971	136.776	2204.77	G75501QM	Hex(5)HexNAc(4)NeuAc(2)	0.0025	0.8405
480_20210524_WZY_IGP_HILIC_DDACancer_5e5_1	480_20210524_WZY_IGP_HILIC_DDACancer_5e5_1.3120.3120.3	3120	7.51	993.062	3	NGTAVCATNR	6,Carbamidomethyl(+57.0215);	1062.49	sp|P05156|CFAI_HUMAN(pre=K,post=R);	70;	216.712	0	6	32.6931	78.5246	1913.68	G39344CL	Hex(5)HexNAc(4)NeuAc(1)	-0.0002	-0.0565
480_20210524_WZY_IGP_HILIC_DDACancer_5e5_1	480_20210524_WZY_IGP_HILIC_DDACancer_5e5_1.3131.3131.3	3131	7.51	1115.21	4	KNAHGEEKENLTAR		1595.8	sp|Q06033|ITIH3_HUMAN(pre=R,post=A);	580;	200.135	0.0004	6	50.9083	210.524	2861	G40707SF	Hex(6)HexNAc(5)NeuAc(3)	-0.0038	-0.8596
480_20210524_WZY_IGP_HILIC_DDACancer_5e5_1	480_20210524_WZY_IGP_HILIC_DDACancer_5e5_1.3134.3134.3	3134	7.51	724.325	3	HLNGTITAK		953.529	sp|Q6YHK3|CD109_HUMAN(pre=K,post=Y);	247;	127.055	0.0096	6	66.0346	49.6072	1216.42	G92303LR	Hex(5)HexNAc(2)	0.0002	0.0889
480_20210524_WZY_IGP_HILIC_DDACancer_5e5_1	480_20210524_WZY_IGP_HILIC_DDACancer_5e5_1.3146.3146.3	3146	7.55	993.062	3	NGTAVCATNR	6,Carbamidomethyl(+57.0215);	1062.49	sp|P05156|CFAI_HUMAN(pre=K,post=R);	70;	194.82	0	6	20.0553	109.677	1913.68	G39344CL	Hex(5)HexNAc(4)NeuAc(1)	0.0009	0.3126
480_20210524_WZY_IGP_HILIC_DDACancer_5e5_1	480_20210524_WZY_IGP_HILIC_DDACancer_5e5_1.3256.3256.3	3256	7.69	904.046	3	GHVNITR		795.435	sp|P00734|THRB_HUMAN(pre=R,post=S);	121;	259.14	0.003	6	99.5847	132.765	1913.68	G39344CL	Hex(5)HexNAc(4)NeuAc(1)	0.0038	1.4048
480_20210524_WZY_IGP_HILIC_DDACancer_5e5_1	480_20210524_WZY_IGP_HILIC_DDACancer_5e5_1.3258.3258.3	3258	7.69	967.377	3	NYAEAK		694.329	sp|P02768|ALBU_HUMAN(pre=K,post=D);	342;	347.744	0.0031	6	120.39	111.068	2204.77	G75501QM	Hex(5)HexNAc(4)NeuAc(2)	0.007	2.4003
480_20210524_WZY_IGP_HILIC_DDACancer_5e5_1	480_20210524_WZY_IGP_HILIC_DDACancer_5e5_1.3266.3266.3	3266	7.69	904.046	3	GHVNITR		795.435	sp|P00734|THRB_HUMAN(pre=R,post=S);	121;	204.73	0.0022	6	48.8642	181.41	1913.68	G39344CL	Hex(5)HexNAc(4)NeuAc(1)	0.0038	1.4048
480_20210524_WZY_IGP_HILIC_DDACancer_5e5_1	480_20210524_WZY_IGP_HILIC_DDACancer_5e5_1.3274.3274.3	3274	7.72	904.045	3	GHVNITR		795.435	sp|P00734|THRB_HUMAN(pre=R,post=S);	121;	205.088	0.0016	6	102.483	122.973	1913.68	G39344CL	Hex(5)HexNAc(4)NeuAc(1)	0.0016	0.5937
480_20210524_WZY_IGP_HILIC_DDACancer_5e5_1	480_20210524_WZY_IGP_HILIC_DDACancer_5e5_1.3312.3312.3	3312	7.76	1041.75	3	NGTAVCATNR	6,Carbamidomethyl(+57.0215);	1062.49	sp|P05156|CFAI_HUMAN(pre=K,post=R);	70;	104.322	0.0086	6	57.0328	126.4	2059.73	G39377DE	Hex(5)HexNAc(4)NeuAc(1)Fuc(1)	0.0109	3.4832
480_20210524_WZY_IGP_HILIC_DDACancer_5e5_1	480_20210524_WZY_IGP_HILIC_DDACancer_5e5_1.3326.3326.2	3326	7.79	1368.05	2	LISNCSK	5,Carbamidomethyl(+57.0215);	820.411	sp|P05156|CFAI_HUMAN(pre=K,post=F);	494;	244.619	0.0004	6	45.8756	100.283	1913.68	G39344CL	Hex(5)HexNAc(4)NeuAc(1)	-0.0008	-0.285
480_20210524_WZY_IGP_HILIC_DDACancer_5e5_1	480_20210524_WZY_IGP_HILIC_DDACancer_5e5_1.3400.3400.3	3400	7.86	994.392	3	ENGTISR		775.382	sp|P02763|A1AG1_HUMAN(pre=R,post=Y);	103;	180.493	0.002	6	81.5761	117.745	2204.77	G75501QM	Hex(5)HexNAc(4)NeuAc(2)	-0.0018	-0.5981
480_20210524_WZY_IGP_HILIC_DDACancer_5e5_1	480_20210524_WZY_IGP_HILIC_DDACancer_5e5_1.3408.3408.2	3408	7.89	1491.08	2	ENGTISR		775.382	sp|P02763|A1AG1_HUMAN(pre=R,post=Y);	103;	99.1788	0.0004	6	36.4437	185.218	2204.77	G75501QM	Hex(5)HexNAc(4)NeuAc(2)	-0.0024	-0.7986
480_20210524_WZY_IGP_HILIC_DDACancer_5e5_1	480_20210524_WZY_IGP_HILIC_DDACancer_5e5_1.3445.3445.2	3445	7.93	1162.97	2	ENGTISR		775.382	sp|P02763|A1AG1_HUMAN(pre=R,post=Y);	103;	162.514	0	6	86.1704	128.587	1548.54	G14996IQ	Hex(4)HexNAc(3)NeuAc(1)	-0.0023	-0.9979
480_20210524_WZY_IGP_HILIC_DDACancer_5e5_1	480_20210524_WZY_IGP_HILIC_DDACancer_5e5_1.3454.3454.3	3454	7.96	1043.08	3	ENGTISR		775.382	sp|P02763|A1AG1_HUMAN(pre=R,post=Y);	103;	127.431	0.0034	6	72.4637	141.111	2350.83	G97947UQ	Hex(5)HexNAc(4)NeuAc(2)Fuc(1)	0.0019	0.6084
480_20210524_WZY_IGP_HILIC_DDACancer_5e5_1	480_20210524_WZY_IGP_HILIC_DDACancer_5e5_1.3455.3455.4	3455	7.96	1491.08	2	ENGTISR		775.382	sp|P02763|A1AG1_HUMAN(pre=R,post=Y);	103;	124.419	0.0087	6	28.5691	225.668	2204.77	G75501QM	Hex(5)HexNAc(4)NeuAc(2)	-0.0002	-0.0613
480_20210524_WZY_IGP_HILIC_DDACancer_5e5_1	480_20210524_WZY_IGP_HILIC_DDACancer_5e5_1.3486.3486.2	3486	8	1269.15	3	HNSTGCLR	6,Carbamidomethyl(+57.0215);	943.429	sp|P10909|CLUS_HUMAN(pre=R,post=M);	291;	161.273	0.0002	6	74.3086	142.102	2861	G40707SF	Hex(6)HexNAc(5)NeuAc(3)	-0.0008	-0.2038
480_20210524_WZY_IGP_HILIC_DDACancer_5e5_1	480_20210524_WZY_IGP_HILIC_DDACancer_5e5_1.3600.3600.3	3600	8.13	919.128	4	NAHGEEKENLTAR		1467.71	sp|Q06033|ITIH3_HUMAN(pre=K,post=A);	580;	279.657	0.0008	6	70.3285	133.359	2204.77	G75501QM	Hex(5)HexNAc(4)NeuAc(2)	0.0041	1.1239
480_20210524_WZY_IGP_HILIC_DDACancer_5e5_1	480_20210524_WZY_IGP_HILIC_DDACancer_5e5_1.3665.3665.3	3665	8.24	1268.47	3	NEEYNK		795.34	sp|P02763|A1AG1_HUMAN(pre=R,post=S);sp|P19652|A1AG2_HUMAN(pre=R,post=S);	56;56;	273.697	0.001	6	58.1715	169.053	3007.06	G43702IX	Hex(6)HexNAc(5)NeuAc(3)Fuc(1)	0.0013	0.3358
480_20210524_WZY_IGP_HILIC_DDACancer_5e5_1	480_20210524_WZY_IGP_HILIC_DDACancer_5e5_1.3685.3685.3	3685	8.27	1274.15	3	NEEYNK		795.34	sp|P02763|A1AG1_HUMAN(pre=R,post=S);sp|P19652|A1AG2_HUMAN(pre=R,post=S);	56;56;	284.514	0.0012	6	61.6648	117.346	3024.07	G40303NN	Hex(7)HexNAc(5)NeuAc(2)Fuc(2)	0.0153	4.0058
480_20210524_WZY_IGP_HILIC_DDACancer_5e5_1	480_20210524_WZY_IGP_HILIC_DDACancer_5e5_1.3689.3689.3	3689	8.27	1066.75	3	NNSDISSTR		992.452	sp|P01871|IGHM_HUMAN(pre=K,post=G);	46;	269.312	0	6	79.931	132.367	2204.77	G75501QM	Hex(5)HexNAc(4)NeuAc(2)	-0.0041	-1.2834
480_20210524_WZY_IGP_HILIC_DDACancer_5e5_1	480_20210524_WZY_IGP_HILIC_DDACancer_5e5_1.3693.3693.3	3693	8.27	1274.15	3	NEEYNK		795.34	sp|P02763|A1AG1_HUMAN(pre=R,post=S);sp|P19652|A1AG2_HUMAN(pre=R,post=S);	56;56;	239.257	0.0049	5	46.9661	82.5002	3024.07	G40303NN	Hex(7)HexNAc(5)NeuAc(2)Fuc(2)	0.0153	4.0058
480_20210524_WZY_IGP_HILIC_DDACancer_5e5_1	480_20210524_WZY_IGP_HILIC_DDACancer_5e5_1.3702.3702.3	3702	8.27	1268.47	3	NEEYNK		795.34	sp|P02763|A1AG1_HUMAN(pre=R,post=S);sp|P19652|A1AG2_HUMAN(pre=R,post=S);	56;56;	272.625	0.0048	6	46.2095	211.921	3007.06	G43702IX	Hex(6)HexNAc(5)NeuAc(3)Fuc(1)	-0.0006	-0.1457
480_20210524_WZY_IGP_HILIC_DDACancer_5e5_1	480_20210524_WZY_IGP_HILIC_DDACancer_5e5_1.3717.3717.3	3717	8.3	1171.44	3	NEEYNK		795.34	sp|P02763|A1AG1_HUMAN(pre=R,post=S);sp|P19652|A1AG2_HUMAN(pre=R,post=S);	56;56;	273.374	0.0081	5	57.9815	122.023	2715.96	G61575RT	Hex(6)HexNAc(5)NeuAc(2)Fuc(1)	0.0046	1.3214
480_20210524_WZY_IGP_HILIC_DDACancer_5e5_1	480_20210524_WZY_IGP_HILIC_DDACancer_5e5_1.3722.3722.2	3722	8.3	1501.06	2	NEEYNK		795.34	sp|P02763|A1AG1_HUMAN(pre=R,post=S);sp|P19652|A1AG2_HUMAN(pre=R,post=S);	56;56;	288.811	0.0034	6	56.8403	134.071	2204.77	G75501QM	Hex(5)HexNAc(4)NeuAc(2)	0.0008	0.2813
480_20210524_WZY_IGP_HILIC_DDACancer_5e5_1	480_20210524_WZY_IGP_HILIC_DDACancer_5e5_1.3724.3724.2	3724	8.3	1574.1	2	NEEYNK		795.34	sp|P02763|A1AG1_HUMAN(pre=R,post=S);sp|P19652|A1AG2_HUMAN(pre=R,post=S);	56;56;	289.921	0.0043	6	65.2517	156.392	2350.83	G97947UQ	Hex(5)HexNAc(4)NeuAc(2)Fuc(1)	0.0108	3.4376
480_20210524_WZY_IGP_HILIC_DDACancer_5e5_1	480_20210524_WZY_IGP_HILIC_DDACancer_5e5_1.3792.3792.3	3792	8.41	968.404	3	PREEQYNSTYR		1441.66	sp|P01857|IGHG1_HUMAN(pre=K,post=V);sp|P0DOX5|IGG1_HUMAN(pre=K,post=V);	180;299;	137.195	0.0006	6	11.0038	52.2798	1460.53	G89993FE	Hex(4)HexNAc(4)	0.003	1.0419
480_20210524_WZY_IGP_HILIC_DDACancer_5e5_1	480_20210524_WZY_IGP_HILIC_DDACancer_5e5_1.3813.3813.3	3813	8.44	1219.79	3	NEEYNK		795.34	sp|P02763|A1AG1_HUMAN(pre=R,post=S);sp|P19652|A1AG2_HUMAN(pre=R,post=S);	56;56;	272.959	0.0008	6	63.6909	143.236	2861	G40707SF	Hex(6)HexNAc(5)NeuAc(3)	0.0016	0.4337
480_20210524_WZY_IGP_HILIC_DDACancer_5e5_1	480_20210524_WZY_IGP_HILIC_DDACancer_5e5_1.3861.3861.2	3861	8.48	1829.18	2	NEEYNK		795.34	sp|P02763|A1AG1_HUMAN(pre=R,post=S);sp|P19652|A1AG2_HUMAN(pre=R,post=S);	56;56;	300.98	0.004	6	55.2983	136.984	2861	G40707SF	Hex(6)HexNAc(5)NeuAc(3)	-0.0025	-0.6812
480_20210524_WZY_IGP_HILIC_DDACancer_5e5_1	480_20210524_WZY_IGP_HILIC_DDACancer_5e5_1.3917.3917.3	3917	8.58	1122.76	3	NEEYNK		795.34	sp|P02763|A1AG1_HUMAN(pre=R,post=S);sp|P19652|A1AG2_HUMAN(pre=R,post=S);	56;56;	302.822	0.0008	6	57.4265	134.643	2569.9	G72156EQ	Hex(6)HexNAc(5)NeuAc(2)	0.001	0.2943
480_20210524_WZY_IGP_HILIC_DDACancer_5e5_1	480_20210524_WZY_IGP_HILIC_DDACancer_5e5_1.3940.3940.3	3940	8.61	1031.75	3	NVTAEQAR		887.446	sp|P00748|FA12_HUMAN(pre=R,post=N);	249;	222.594	0	6	43.4361	126.348	2204.77	G75501QM	Hex(5)HexNAc(4)NeuAc(2)	0.0011	0.3718
480_20210524_WZY_IGP_HILIC_DDACancer_5e5_1	480_20210524_WZY_IGP_HILIC_DDACancer_5e5_1.3942.3942.3	3942	8.61	1122.76	3	NEEYNK		795.34	sp|P02763|A1AG1_HUMAN(pre=R,post=S);sp|P19652|A1AG2_HUMAN(pre=R,post=S);	56;56;	282.877	0.0016	6	60.0221	111.098	2569.9	G01727PW	Hex(6)HexNAc(5)NeuAc(2)	0.0022	0.6648
480_20210524_WZY_IGP_HILIC_DDACancer_5e5_1	480_20210524_WZY_IGP_HILIC_DDACancer_5e5_1.3973.3973.2	3973	8.65	1219.79	3	NEEYNK		795.34	sp|P02763|A1AG1_HUMAN(pre=R,post=S);sp|P19652|A1AG2_HUMAN(pre=R,post=S);	56;56;	274.704	0.0031	6	59.9735	126.847	2861	G40707SF	Hex(6)HexNAc(5)NeuAc(3)	0.0034	0.9345
480_20210524_WZY_IGP_HILIC_DDACancer_5e5_1	480_20210524_WZY_IGP_HILIC_DDACancer_5e5_1.3981.3981.4	3981	8.65	1547.12	2	NVTAEQAR		887.446	sp|P00748|FA12_HUMAN(pre=R,post=N);	249;	156.965	0	6	25.8397	194.135	2204.77	G75501QM	Hex(5)HexNAc(4)NeuAc(2)	0.0026	0.8299
480_20210524_WZY_IGP_HILIC_DDACancer_5e5_1	480_20210524_WZY_IGP_HILIC_DDACancer_5e5_1.4000.4000.2	4000	8.68	1219.79	3	NEEYNK		795.34	sp|P02763|A1AG1_HUMAN(pre=R,post=S);sp|P19652|A1AG2_HUMAN(pre=R,post=S);	56;56;	244.89	0.0097	6	58.2328	124.405	2861	G40707SF	Hex(6)HexNAc(5)NeuAc(3)	0.0027	0.7342
480_20210524_WZY_IGP_HILIC_DDACancer_5e5_1	480_20210524_WZY_IGP_HILIC_DDACancer_5e5_1.4044.4044.4	4044	8.75	1053.43	4	KKEDALNETR		1202.63	sp|P10909|CLUS_HUMAN(pre=K,post=E);	86;	255.695	0	6	64.3708	288.649	3007.06	G43702IX	Hex(6)HexNAc(5)NeuAc(3)Fuc(1)	0.0032	0.762
480_20210524_WZY_IGP_HILIC_DDACancer_5e5_1	480_20210524_WZY_IGP_HILIC_DDACancer_5e5_1.4117.4117.5	4117	8.82	1325.52	2	EEQYNSTYR		1188.5	sp|P01857|IGHG1_HUMAN(pre=R,post=V);sp|P0DOX5|IGG1_HUMAN(pre=R,post=V);	180;299;	128.357	0	6	75.0544	70.9135	1460.53	G89993FE	Hex(4)HexNAc(4)	-0.0002	-0.0779
480_20210524_WZY_IGP_HILIC_DDACancer_5e5_1	480_20210524_WZY_IGP_HILIC_DDACancer_5e5_1.4122.4122.3	4122	8.85	986.723	3	EEQYNSTYR		1188.5	sp|P01857|IGHG1_HUMAN(pre=R,post=V);sp|P0DOX5|IGG1_HUMAN(pre=R,post=V);	180;299;	250.75	0	6	112.123	123.955	1768.64	G56340GX	Hex(5)HexNAc(4)Fuc(1)	0.002	0.6749
480_20210524_WZY_IGP_HILIC_DDACancer_5e5_1	480_20210524_WZY_IGP_HILIC_DDACancer_5e5_1.4148.4148.2	4148	8.89	1297.01	2	EEQYNSTYR		1188.5	sp|P01857|IGHG1_HUMAN(pre=R,post=V);sp|P0DOX5|IGG1_HUMAN(pre=R,post=V);	180;299;	398.202	0	6	234.664	95.1284	1403.51	G10209QU	Hex(4)HexNAc(3)Fuc(1)	0.0003	0.1148
480_20210524_WZY_IGP_HILIC_DDACancer_5e5_1	480_20210524_WZY_IGP_HILIC_DDACancer_5e5_1.4156.4156.2	4156	8.89	1215.99	2	EEQYNSTYR		1188.5	sp|P01857|IGHG1_HUMAN(pre=R,post=V);sp|P0DOX5|IGG1_HUMAN(pre=R,post=V);	180;299;	281.434	0	6	127.809	89.2087	1241.45	G07483YN	Hex(3)HexNAc(3)Fuc(1)	0.0013	0.5514
480_20210524_WZY_IGP_HILIC_DDACancer_5e5_1	480_20210524_WZY_IGP_HILIC_DDACancer_5e5_1.4159.4159.3	4159	8.89	932.704	3	EEQYNSTYR		1188.5	sp|P01857|IGHG1_HUMAN(pre=R,post=V);sp|P0DOX5|IGG1_HUMAN(pre=R,post=V);	180;299;	211.38	0.0004	6	72.0812	122.776	1606.59	G71812IK	Hex(4)HexNAc(4)Fuc(1)	-0.0001	-0.0486
480_20210524_WZY_IGP_HILIC_DDACancer_5e5_1	480_20210524_WZY_IGP_HILIC_DDACancer_5e5_1.4163.4163.3	4163	8.89	821.085	4	WVSNKTEGR		1075.54	sp|P01008|ANT3_HUMAN(pre=K,post=I);	224;	213.466	0	6	90.5138	168.097	2204.77	G75501QM	Hex(5)HexNAc(4)NeuAc(2)	-0.0032	-0.9779
480_20210524_WZY_IGP_HILIC_DDACancer_5e5_1	480_20210524_WZY_IGP_HILIC_DDACancer_5e5_1.4174.4174.3	4174	8.92	1219.79	3	NEEYNK		795.34	sp|P02763|A1AG1_HUMAN(pre=R,post=S);sp|P19652|A1AG2_HUMAN(pre=R,post=S);	56;56;	277.37	0.0038	6	60.9666	180.076	2861	G40707SF	Hex(6)HexNAc(5)NeuAc(3)	-0.0039	-1.0686
480_20210524_WZY_IGP_HILIC_DDACancer_5e5_1	480_20210524_WZY_IGP_HILIC_DDACancer_5e5_1.4175.4175.4	4175	8.92	1016.91	4	KKEDALNETR		1202.63	sp|P10909|CLUS_HUMAN(pre=K,post=E);	86;	197.536	0.0067	6	26.8475	259.011	2861	G40707SF	Hex(6)HexNAc(5)NeuAc(3)	-0.0019	-0.4564
480_20210524_WZY_IGP_HILIC_DDACancer_5e5_1	480_20210524_WZY_IGP_HILIC_DDACancer_5e5_1.4178.4178.2	4178	8.92	1244.5	2	EEQYNSTYR		1188.5	sp|P01857|IGHG1_HUMAN(pre=R,post=V);sp|P0DOX5|IGG1_HUMAN(pre=R,post=V);	180;299;	244.037	0.0004	6	173.961	43.4379	1298.48	G66032DV	Hex(3)HexNAc(4)	-0.0045	-1.8236
480_20210524_WZY_IGP_HILIC_DDACancer_5e5_1	480_20210524_WZY_IGP_HILIC_DDACancer_5e5_1.4184.4184.2	4184	8.92	1398.55	2	EEQYNSTYR		1188.5	sp|P01857|IGHG1_HUMAN(pre=R,post=V);sp|P0DOX5|IGG1_HUMAN(pre=R,post=V);	180;299;	426.869	0	6	239.163	141.309	1606.59	G71812IK	Hex(4)HexNAc(4)Fuc(1)	-0.0002	-0.0876
480_20210524_WZY_IGP_HILIC_DDACancer_5e5_1	480_20210524_WZY_IGP_HILIC_DDACancer_5e5_1.4199.4199.2	4199	8.95	1317.53	2	EEQYNSTYR		1188.5	sp|P01857|IGHG1_HUMAN(pre=R,post=V);sp|P0DOX5|IGG1_HUMAN(pre=R,post=V);	180;299;	284.094	0	6	103.987	130.255	1444.53	G42604PC	Hex(3)HexNAc(4)Fuc(1)	0.0023	0.8591
480_20210524_WZY_IGP_HILIC_DDACancer_5e5_1	480_20210524_WZY_IGP_HILIC_DDACancer_5e5_1.4224.4224.3	4224	8.99	946.042	3	CENLTTGK	1,Carbamidomethyl(+57.0215);	921.423	sp|O75882|ATRN_HUMAN(pre=K,post=H);	1082;	306.034	0.0004	6	61.5272	74.7208	1913.68	G39344CL	Hex(5)HexNAc(4)NeuAc(1)	0.0041	1.4437
480_20210524_WZY_IGP_HILIC_DDACancer_5e5_1	480_20210524_WZY_IGP_HILIC_DDACancer_5e5_1.4232.4232.3	4232	8.99	1215.99	2	EEQYNSTYR		1188.5	sp|P01857|IGHG1_HUMAN(pre=R,post=V);sp|P0DOX5|IGG1_HUMAN(pre=R,post=V);	180;299;	338.932	0	6	220.343	55.28	1241.45	G07483YN	Hex(3)HexNAc(3)Fuc(1)	0.003	1.2547
480_20210524_WZY_IGP_HILIC_DDACancer_5e5_1	480_20210524_WZY_IGP_HILIC_DDACancer_5e5_1.4257.4257.2	4257	9.02	1317.53	2	EEQYNSTYR		1188.5	sp|P01857|IGHG1_HUMAN(pre=R,post=V);sp|P0DOX5|IGG1_HUMAN(pre=R,post=V);	180;299;	366.289	0.0018	6	219.204	110.537	1444.53	G26182BM	Hex(3)HexNAc(4)Fuc(1)	0.0025	0.9518
480_20210524_WZY_IGP_HILIC_DDACancer_5e5_1	480_20210524_WZY_IGP_HILIC_DDACancer_5e5_1.4262.4262.2	4262	9.02	1215.99	2	EEQYNSTYR		1188.5	sp|P01857|IGHG1_HUMAN(pre=R,post=V);sp|P0DOX5|IGG1_HUMAN(pre=R,post=V);	180;299;	196.517	0	5	47.3062	119.244	1241.45	G07483YN	Hex(3)HexNAc(3)Fuc(1)	0.0016	0.6518
480_20210524_WZY_IGP_HILIC_DDACancer_5e5_1	480_20210524_WZY_IGP_HILIC_DDACancer_5e5_1.4266.4266.3	4266	9.02	1035.41	3	EEQYNSTYR		1188.5	sp|P01857|IGHG1_HUMAN(pre=R,post=V);sp|P0DOX5|IGG1_HUMAN(pre=R,post=V);	180;299;	305.178	0	6	209.12	134.101	1914.7	G47175EF	Hex(5)HexNAc(4)Fuc(2)	-0.0005	-0.1757
480_20210524_WZY_IGP_HILIC_DDACancer_5e5_1	480_20210524_WZY_IGP_HILIC_DDACancer_5e5_1.4276.4276.3	4276	9.06	1040.74	3	EEQYNSTYR		1188.5	sp|P01857|IGHG1_HUMAN(pre=R,post=V);sp|P0DOX5|IGG1_HUMAN(pre=R,post=V);	180;299;	277.933	0	6	145.617	34.7134	1930.69	G23824AT	Hex(6)HexNAc(4)Fuc(1)	0.0022	0.7037
480_20210524_WZY_IGP_HILIC_DDACancer_5e5_1	480_20210524_WZY_IGP_HILIC_DDACancer_5e5_1.4285.4285.2	4285	9.06	1378.04	2	EEQYNSTYR		1188.5	sp|P01857|IGHG1_HUMAN(pre=R,post=V);sp|P0DOX5|IGG1_HUMAN(pre=R,post=V);	180;299;	311.046	0	6	202.298	81.3588	1565.56	G32704TW	Hex(5)HexNAc(3)Fuc(1)	0.0088	3.1869
480_20210524_WZY_IGP_HILIC_DDACancer_5e5_1	480_20210524_WZY_IGP_HILIC_DDACancer_5e5_1.4295.4295.3	4295	9.06	938.036	3	EEQYNSTYR		1188.5	sp|P01857|IGHG1_HUMAN(pre=R,post=V);sp|P0DOX5|IGG1_HUMAN(pre=R,post=V);	180;299;	275.842	0	6	195.225	47.629	1622.58	G25326BM	Hex(5)HexNAc(4)	-0.0002	-0.0796
480_20210524_WZY_IGP_HILIC_DDACancer_5e5_1	480_20210524_WZY_IGP_HILIC_DDACancer_5e5_1.4307.4307.2	4307	9.09	1325.52	2	EEQYNSTYR		1188.5	sp|P01857|IGHG1_HUMAN(pre=R,post=V);sp|P0DOX5|IGG1_HUMAN(pre=R,post=V);	180;299;	212.472	0	6	79.6565	78.3059	1460.53	G89993FE	Hex(4)HexNAc(4)	0	0.0143
480_20210524_WZY_IGP_HILIC_DDACancer_5e5_1	480_20210524_WZY_IGP_HILIC_DDACancer_5e5_1.4320.4320.3	4320	9.09	938.036	3	EEQYNSTYR		1188.5	sp|P01857|IGHG1_HUMAN(pre=R,post=V);sp|P0DOX5|IGG1_HUMAN(pre=R,post=V);	180;299;	111.133	0	6	32.1483	24.7767	1622.58	G25326BM	Hex(5)HexNAc(4)	-0.001	-0.3401
480_20210524_WZY_IGP_HILIC_DDACancer_5e5_1	480_20210524_WZY_IGP_HILIC_DDACancer_5e5_1.4330.4330.2	4330	9.12	1142.96	2	EEQYNSTYR		1188.5	sp|P01857|IGHG1_HUMAN(pre=R,post=V);sp|P0DOX5|IGG1_HUMAN(pre=R,post=V);	180;299;	334.465	0	6	176.845	35.832	1095.4	G61751GZ	Hex(3)HexNAc(3)	0.0029	1.2564
480_20210524_WZY_IGP_HILIC_DDACancer_5e5_1	480_20210524_WZY_IGP_HILIC_DDACancer_5e5_1.4353.4353.3	4353	9.16	1090.09	3	NGTAVCATNR	6,Carbamidomethyl(+57.0215);	1062.49	sp|P05156|CFAI_HUMAN(pre=K,post=R);	70;	216.871	0	6	35.8852	123.945	2204.77	G75501QM	Hex(5)HexNAc(4)NeuAc(2)	-0.0053	-1.6107
480_20210524_WZY_IGP_HILIC_DDACancer_5e5_1	480_20210524_WZY_IGP_HILIC_DDACancer_5e5_1.4359.4359.4	4359	9.16	1398.55	2	EEQYNSTYR		1188.5	sp|P01857|IGHG1_HUMAN(pre=R,post=V);sp|P0DOX5|IGG1_HUMAN(pre=R,post=V);	180;299;	139.488	0	6	44.9331	134.16	1606.59	G71812IK	Hex(4)HexNAc(4)Fuc(1)	-0.001	-0.3497
480_20210524_WZY_IGP_HILIC_DDACancer_5e5_1	480_20210524_WZY_IGP_HILIC_DDACancer_5e5_1.4374.4374.2	4374	9.16	1244.5	2	EEQYNSTYR		1188.5	sp|P01857|IGHG1_HUMAN(pre=R,post=V);sp|P0DOX5|IGG1_HUMAN(pre=R,post=V);	180;299;	160.533	0	6	43.7763	77.638	1298.48	G66032DV	Hex(3)HexNAc(4)	-0.0018	-0.7437
480_20210524_WZY_IGP_HILIC_DDACancer_5e5_1	480_20210524_WZY_IGP_HILIC_DDACancer_5e5_1.4379.4379.4	4379	9.19	1317.53	2	EEQYNSTYR		1188.5	sp|P01857|IGHG1_HUMAN(pre=R,post=V);sp|P0DOX5|IGG1_HUMAN(pre=R,post=V);	180;299;	288.183	0	6	137.921	121.158	1444.53	G26182BM	Hex(3)HexNAc(4)Fuc(1)	-0.0012	-0.439
480_20210524_WZY_IGP_HILIC_DDACancer_5e5_1	480_20210524_WZY_IGP_HILIC_DDACancer_5e5_1.4456.4456.2	4456	9.26	1114.45	2	EEQYNSTYR		1188.5	sp|P01857|IGHG1_HUMAN(pre=R,post=V);sp|P0DOX5|IGG1_HUMAN(pre=R,post=V);	180;299;	338.493	0.0004	6	168.312	56.5377	1038.38	G82348BZ	Hex(3)HexNAc(2)Fuc(1)	0.0089	4.0129
480_20210524_WZY_IGP_HILIC_DDACancer_5e5_1	480_20210524_WZY_IGP_HILIC_DDACancer_5e5_1.4458.4458.3	4458	9.3	1213.13	3	ENGTISR		775.382	sp|P02763|A1AG1_HUMAN(pre=R,post=Y);	103;	157.966	0	6	29.7873	170.774	2861	G40707SF	Hex(6)HexNAc(5)NeuAc(3)	-0.0024	-0.6519
480_20210524_WZY_IGP_HILIC_DDACancer_5e5_1	480_20210524_WZY_IGP_HILIC_DDACancer_5e5_1.4462.4462.3	4462	9.3	1000.4	3	EEQYNSTYR		1188.5	sp|P01857|IGHG1_HUMAN(pre=R,post=V);sp|P0DOX5|IGG1_HUMAN(pre=R,post=V);	180;299;	272.964	0.0031	5	195.28	78.3191	1809.67	G03445UI	Hex(4)HexNAc(5)Fuc(1)	0.002	0.6811
480_20210524_WZY_IGP_HILIC_DDACancer_5e5_1	480_20210524_WZY_IGP_HILIC_DDACancer_5e5_1.4472.4472.2	4472	9.3	1325.53	2	EEQYNSTYR		1188.5	sp|P01857|IGHG1_HUMAN(pre=R,post=V);sp|P0DOX5|IGG1_HUMAN(pre=R,post=V);	180;299;	228.529	0	6	117.492	85.3747	1460.53	G89993FE	Hex(4)HexNAc(4)	0.0076	2.8713
480_20210524_WZY_IGP_HILIC_DDACancer_5e5_1	480_20210524_WZY_IGP_HILIC_DDACancer_5e5_1.4493.4493.2	4493	9.33	1419.06	2	EEQYNSTYR		1188.5	sp|P01857|IGHG1_HUMAN(pre=R,post=V);sp|P0DOX5|IGG1_HUMAN(pre=R,post=V);	180;299;	314.876	0.001	5	208.952	102.962	1647.61	G30159WR	Hex(3)HexNAc(5)Fuc(1)	-0.0028	-0.9848
480_20210524_WZY_IGP_HILIC_DDACancer_5e5_1	480_20210524_WZY_IGP_HILIC_DDACancer_5e5_1.4499.4499.3	4499	9.33	1215.99	2	EEQYNSTYR		1188.5	sp|P01857|IGHG1_HUMAN(pre=R,post=V);sp|P0DOX5|IGG1_HUMAN(pre=R,post=V);	180;299;	384.173	0	6	221.825	55.1303	1241.45	G07483YN	Hex(3)HexNAc(3)Fuc(1)	-0.0028	-1.1566
480_20210524_WZY_IGP_HILIC_DDACancer_5e5_1	480_20210524_WZY_IGP_HILIC_DDACancer_5e5_1.4508.4508.3	4508	9.33	1220.13	3	AMGTMNR	5,Oxidation(+15.9949);	795.337	sp|O43633|CHM2A_HUMAN(pre=K,post=Q);	114;	45.0289	0.0097	3	34.3139	76.7617	2862.02	G35455VF	Hex(6)HexNAc(5)NeuAc(2)Fuc(2)	0.0027	0.7373
480_20210524_WZY_IGP_HILIC_DDACancer_5e5_1	480_20210524_WZY_IGP_HILIC_DDACancer_5e5_1.4510.4510.3	4510	9.36	986.721	3	EEQYNSTYR		1188.5	sp|P01857|IGHG1_HUMAN(pre=R,post=V);sp|P0DOX5|IGG1_HUMAN(pre=R,post=V);	180;299;	376.829	0	6	221.207	84.3061	1768.64	G56340GX	Hex(5)HexNAc(4)Fuc(1)	-0.0028	-0.935
480_20210524_WZY_IGP_HILIC_DDACancer_5e5_1	480_20210524_WZY_IGP_HILIC_DDACancer_5e5_1.4511.4511.3	4511	9.36	1009.4	3	LISNCSK	5,Carbamidomethyl(+57.0215);	820.411	sp|P05156|CFAI_HUMAN(pre=K,post=F);	494;	227.669	0.0004	6	54.0654	124.443	2204.77	G75501QM	Hex(5)HexNAc(4)NeuAc(2)	-0.0021	-0.6862
480_20210524_WZY_IGP_HILIC_DDACancer_5e5_1	480_20210524_WZY_IGP_HILIC_DDACancer_5e5_1.4546.4546.2	4546	9.4	1185.49	2	LISNCSK	5,Carbamidomethyl(+57.0215);	820.411	sp|P05156|CFAI_HUMAN(pre=K,post=F);	494;	259.521	0.0004	6	65.4468	117.059	1548.54	G14996IQ	Hex(4)HexNAc(3)NeuAc(1)	0.0018	0.7523
480_20210524_WZY_IGP_HILIC_DDACancer_5e5_1	480_20210524_WZY_IGP_HILIC_DDACancer_5e5_1.4577.4577.3	4577	9.43	1215.99	2	EEQYNSTYR		1188.5	sp|P01857|IGHG1_HUMAN(pre=R,post=V);sp|P0DOX5|IGG1_HUMAN(pre=R,post=V);	180;299;	358.413	0	6	219.379	67.7487	1241.45	G07483YN	Hex(3)HexNAc(3)Fuc(1)	-0.0009	-0.3529
480_20210524_WZY_IGP_HILIC_DDACancer_5e5_1	480_20210524_WZY_IGP_HILIC_DDACancer_5e5_1.4588.4588.3	4588	9.47	1054.41	3	EEQYNSTYR		1188.5	sp|P01857|IGHG1_HUMAN(pre=R,post=V);sp|P0DOX5|IGG1_HUMAN(pre=R,post=V);	180;299;	350.604	0	6	194.355	97.9232	1971.72	G75595FQ	Hex(5)HexNAc(5)Fuc(1)	-0.0015	-0.4865
480_20210524_WZY_IGP_HILIC_DDACancer_5e5_1	480_20210524_WZY_IGP_HILIC_DDACancer_5e5_1.4589.4589.3	4589	9.47	1000.4	3	EEQYNSTYR		1188.5	sp|P01857|IGHG1_HUMAN(pre=R,post=V);sp|P0DOX5|IGG1_HUMAN(pre=R,post=V);	180;299;	285.869	0	5	200.549	77.6667	1809.67	G85767HW	Hex(4)HexNAc(5)Fuc(1)	0.0106	3.5515
480_20210524_WZY_IGP_HILIC_DDACancer_5e5_1	480_20210524_WZY_IGP_HILIC_DDACancer_5e5_1.4605.4605.3	4605	9.47	1005.73	3	EEQYNSTYR		1188.5	sp|P01857|IGHG1_HUMAN(pre=R,post=V);sp|P0DOX5|IGG1_HUMAN(pre=R,post=V);	180;299;	239.783	0.0048	6	154.982	56.4863	1825.66	G78211AM	Hex(5)HexNAc(5)	-0.0008	-0.2745
480_20210524_WZY_IGP_HILIC_DDACancer_5e5_1	480_20210524_WZY_IGP_HILIC_DDACancer_5e5_1.4615.4615.4	4615	9.5	1500.1	2	EEQYNSTYR		1188.5	sp|P01857|IGHG1_HUMAN(pre=R,post=V);sp|P0DOX5|IGG1_HUMAN(pre=R,post=V);	180;299;	318.048	0	6	168.208	131.482	1809.67	G03445UI	Hex(4)HexNAc(5)Fuc(1)	0.0065	2.1715
480_20210524_WZY_IGP_HILIC_DDACancer_5e5_1	480_20210524_WZY_IGP_HILIC_DDACancer_5e5_1.4616.4616.3	4616	9.5	951.712	3	EEQYNSTYR		1188.5	sp|P01857|IGHG1_HUMAN(pre=R,post=V);sp|P0DOX5|IGG1_HUMAN(pre=R,post=V);	180;299;	247.824	0.0016	6	150.531	52.6146	1663.61	G11535IB	Hex(4)HexNAc(5)	0	-0.0103
480_20210524_WZY_IGP_HILIC_DDACancer_5e5_1	480_20210524_WZY_IGP_HILIC_DDACancer_5e5_1.4618.4618.4	4618	9.5	1463.58	2	EEQYNSTYR		1188.5	sp|P01857|IGHG1_HUMAN(pre=R,post=V);sp|P0DOX5|IGG1_HUMAN(pre=R,post=V);	180;299;	252.208	0.001	6	156.017	70.6645	1736.65	G16071DS	Hex(3)HexNAc(4)Fuc(3)	-0.011	-3.7601
480_20210524_WZY_IGP_HILIC_DDACancer_5e5_1	480_20210524_WZY_IGP_HILIC_DDACancer_5e5_1.4619.4619.2	4619	9.5	1419.07	2	EEQYNSTYR		1188.5	sp|P01857|IGHG1_HUMAN(pre=R,post=V);sp|P0DOX5|IGG1_HUMAN(pre=R,post=V);	180;299;	301.972	0.0061	6	113.827	128.618	1647.61	G32283ZK	Hex(3)HexNAc(5)Fuc(1)	-0.0018	-0.6497
480_20210524_WZY_IGP_HILIC_DDACancer_5e5_1	480_20210524_WZY_IGP_HILIC_DDACancer_5e5_1.4637.4637.2	4637	9.5	1173	2	GHVNITR		795.435	sp|P00734|THRB_HUMAN(pre=R,post=S);	121;	211.59	0.0027	6	90.0339	125.779	1548.54	G14996IQ	Hex(4)HexNAc(3)NeuAc(1)	0.0033	1.4198
480_20210524_WZY_IGP_HILIC_DDACancer_5e5_1	480_20210524_WZY_IGP_HILIC_DDACancer_5e5_1.4643.4643.2	4643	9.54	1317.53	2	EEQYNSTYR		1188.5	sp|P01857|IGHG1_HUMAN(pre=R,post=V);sp|P0DOX5|IGG1_HUMAN(pre=R,post=V);	180;299;	411.272	0	6	200.944	82.7285	1444.53	G51490BW	Hex(3)HexNAc(4)Fuc(1)	-0.0016	-0.6244
480_20210524_WZY_IGP_HILIC_DDACancer_5e5_1	480_20210524_WZY_IGP_HILIC_DDACancer_5e5_1.4644.4644.2	4644	9.54	1346.04	2	EEQYNSTYR		1188.5	sp|P01857|IGHG1_HUMAN(pre=R,post=V);sp|P0DOX5|IGG1_HUMAN(pre=R,post=V);	180;299;	327.681	0	6	153.486	50.7882	1501.56	G29011JC	Hex(3)HexNAc(5)	-0.0008	-0.3076
480_20210524_WZY_IGP_HILIC_DDACancer_5e5_1	480_20210524_WZY_IGP_HILIC_DDACancer_5e5_1.4645.4645.4	4645	9.54	1419.07	2	EEQYNSTYR		1188.5	sp|P01857|IGHG1_HUMAN(pre=R,post=V);sp|P0DOX5|IGG1_HUMAN(pre=R,post=V);	180;299;	321.752	0.0052	6	199.99	117.648	1647.61	G30159WR	Hex(3)HexNAc(5)Fuc(1)	-0.0006	-0.2193
480_20210524_WZY_IGP_HILIC_DDACancer_5e5_1	480_20210524_WZY_IGP_HILIC_DDACancer_5e5_1.4664.4664.4	4664	9.54	1463.58	2	EEQYNSTYR		1188.5	sp|P01857|IGHG1_HUMAN(pre=R,post=V);sp|P0DOX5|IGG1_HUMAN(pre=R,post=V);	180;299;	126.684	0.0055	5	83.2331	53.9711	1736.65	G16071DS	Hex(3)HexNAc(4)Fuc(3)	-0.0105	-3.6021
480_20210524_WZY_IGP_HILIC_DDACancer_5e5_1	480_20210524_WZY_IGP_HILIC_DDACancer_5e5_1.4669.4669.4	4669	9.57	1419.07	2	EEQYNSTYR		1188.5	sp|P01857|IGHG1_HUMAN(pre=R,post=V);sp|P0DOX5|IGG1_HUMAN(pre=R,post=V);	180;299;	348.646	0	6	201.041	146.495	1647.61	G00695JO	Hex(3)HexNAc(5)Fuc(1)	0.0011	0.3833
480_20210524_WZY_IGP_HILIC_DDACancer_5e5_1	480_20210524_WZY_IGP_HILIC_DDACancer_5e5_1.4683.4683.4	4683	9.57	1463.58	2	EEQYNSTYR		1188.5	sp|P01857|IGHG1_HUMAN(pre=R,post=V);sp|P0DOX5|IGG1_HUMAN(pre=R,post=V);	180;299;	184.319	0.0004	4	138.063	80.696	1736.65	G16071DS	Hex(3)HexNAc(4)Fuc(3)	-0.0113	-3.8525
480_20210524_WZY_IGP_HILIC_DDACancer_5e5_1	480_20210524_WZY_IGP_HILIC_DDACancer_5e5_1.4686.4686.2	4686	9.57	1215.99	2	EEQYNSTYR		1188.5	sp|P01857|IGHG1_HUMAN(pre=R,post=V);sp|P0DOX5|IGG1_HUMAN(pre=R,post=V);	180;299;	372.065	0	6	201.466	65.758	1241.45	G31294RU	Hex(3)HexNAc(3)Fuc(1)	-0.0026	-1.0562
480_20210524_WZY_IGP_HILIC_DDACancer_5e5_1	480_20210524_WZY_IGP_HILIC_DDACancer_5e5_1.4696.4696.3	4696	9.6	1049.76	3	GHVNITR		795.435	sp|P00734|THRB_HUMAN(pre=R,post=S);	121;	267.292	0.0004	6	98.8555	195.509	2350.83	G97947UQ	Hex(5)HexNAc(4)NeuAc(2)Fuc(1)	-0.0008	-0.2389
480_20210524_WZY_IGP_HILIC_DDACancer_5e5_1	480_20210524_WZY_IGP_HILIC_DDACancer_5e5_1.4713.4713.2	4713	9.6	1325.53	2	EEQYNSTYR		1188.5	sp|P01857|IGHG1_HUMAN(pre=R,post=V);sp|P0DOX5|IGG1_HUMAN(pre=R,post=V);	180;299;	268.785	0.0012	6	183.131	59.5509	1460.53	G89993FE	Hex(4)HexNAc(4)	0.0059	2.2262
480_20210524_WZY_IGP_HILIC_DDACancer_5e5_1	480_20210524_WZY_IGP_HILIC_DDACancer_5e5_1.4715.4715.3	4715	9.6	1431.88	3	ENGTISR		775.382	sp|P02763|A1AG1_HUMAN(pre=R,post=Y);	103;	84.1912	0.0004	5	10.3717	134.148	3517.23	G56318NV	Hex(7)HexNAc(6)NeuAc(4)	0.0122	2.8399
480_20210524_WZY_IGP_HILIC_DDACancer_5e5_1	480_20210524_WZY_IGP_HILIC_DDACancer_5e5_1.4720.4720.3	4720	9.64	932.705	3	EEQYNSTYR		1188.5	sp|P01857|IGHG1_HUMAN(pre=R,post=V);sp|P0DOX5|IGG1_HUMAN(pre=R,post=V);	180;299;	352.504	0	6	221.929	75.6742	1606.59	G71812IK	Hex(4)HexNAc(4)Fuc(1)	0.0024	0.8686
480_20210524_WZY_IGP_HILIC_DDACancer_5e5_1	480_20210524_WZY_IGP_HILIC_DDACancer_5e5_1.4743.4743.2	4743	9.64	1215.99	2	EEQYNSTYR		1188.5	sp|P01857|IGHG1_HUMAN(pre=R,post=V);sp|P0DOX5|IGG1_HUMAN(pre=R,post=V);	180;299;	193.604	0.0004	5	82.8549	102.001	1241.45	G07483YN	Hex(3)HexNAc(3)Fuc(1)	0.0006	0.2499
480_20210524_WZY_IGP_HILIC_DDACancer_5e5_1	480_20210524_WZY_IGP_HILIC_DDACancer_5e5_1.4755.4755.4	4755	9.67	1398.55	2	EEQYNSTYR		1188.5	sp|P01857|IGHG1_HUMAN(pre=R,post=V);sp|P0DOX5|IGG1_HUMAN(pre=R,post=V);	180;299;	325.207	0.0004	6	224.599	143.988	1606.59	G71812IK	Hex(4)HexNAc(4)Fuc(1)	0.0007	0.2617
480_20210524_WZY_IGP_HILIC_DDACancer_5e5_1	480_20210524_WZY_IGP_HILIC_DDACancer_5e5_1.4759.4759.2	4759	9.67	1297.01	2	EEQYNSTYR		1188.5	sp|P01857|IGHG1_HUMAN(pre=R,post=V);sp|P0DOX5|IGG1_HUMAN(pre=R,post=V);	180;299;	318.878	0	6	196.768	112.034	1403.51	G10209QU	Hex(4)HexNAc(3)Fuc(1)	-0.0068	-2.6268
480_20210524_WZY_IGP_HILIC_DDACancer_5e5_1	480_20210524_WZY_IGP_HILIC_DDACancer_5e5_1.4763.4763.3	4763	9.67	938.035	3	EEQYNSTYR		1188.5	sp|P01857|IGHG1_HUMAN(pre=R,post=V);sp|P0DOX5|IGG1_HUMAN(pre=R,post=V);	180;299;	147.859	0.0067	6	98.1316	68.7663	1622.58	G25326BM	Hex(5)HexNAc(4)	-0.0037	-1.3048
480_20210524_WZY_IGP_HILIC_DDACancer_5e5_1	480_20210524_WZY_IGP_HILIC_DDACancer_5e5_1.4786.4786.3	4786	9.71	1438.86	3	AMGTMNR	5,Oxidation(+15.9949);	795.337	sp|O43633|CHM2A_HUMAN(pre=K,post=Q);	114;	20.3853	0.0094	4	11.8057	77.3135	3518.25	G94054KE	Hex(7)HexNAc(6)NeuAc(3)Fuc(2)	-0.0208	-4.8264
480_20210524_WZY_IGP_HILIC_DDACancer_5e5_1	480_20210524_WZY_IGP_HILIC_DDACancer_5e5_1.4801.4801.2	4801	9.74	871.37	2	EEQYNSTYR		1188.5	sp|P01857|IGHG1_HUMAN(pre=R,post=V);sp|P0DOX5|IGG1_HUMAN(pre=R,post=V);	180;299;	283.205	0	3	156.122	25.1816	552.217	G03838OG	HexNAc(2)Fuc(1)	0.0034	1.9682
480_20210524_WZY_IGP_HILIC_DDACancer_5e5_1	480_20210524_WZY_IGP_HILIC_DDACancer_5e5_1.4840.4840.2	4840	9.78	1142.96	2	EEQYNSTYR		1188.5	sp|P01857|IGHG1_HUMAN(pre=R,post=V);sp|P0DOX5|IGG1_HUMAN(pre=R,post=V);	180;299;	250.498	0.0004	6	178.098	55.0106	1095.4	G61751GZ	Hex(3)HexNAc(3)	0.0072	3.1691
480_20210524_WZY_IGP_HILIC_DDACancer_5e5_1	480_20210524_WZY_IGP_HILIC_DDACancer_5e5_1.4848.4848.3	4848	9.81	1001.08	3	GHVNITR		795.435	sp|P00734|THRB_HUMAN(pre=R,post=S);	121;	249.321	0.0089	6	98.5539	156.789	2204.77	G75501QM	Hex(5)HexNAc(4)NeuAc(2)	0.0027	0.9016
480_20210524_WZY_IGP_HILIC_DDACancer_5e5_1	480_20210524_WZY_IGP_HILIC_DDACancer_5e5_1.4855.4855.3	4855	9.81	997.103	3	VVNSTTGPGEHLR		1365.7	sp|P07996|TSP1_HUMAN(pre=K,post=N);	1067;	221.813	0	6	35.8721	66.546	1622.58	G25326BM	Hex(5)HexNAc(4)	0.0066	2.2063
480_20210524_WZY_IGP_HILIC_DDACancer_5e5_1	480_20210524_WZY_IGP_HILIC_DDACancer_5e5_1.4857.4857.4	4857	9.81	1317.53	2	EEQYNSTYR		1188.5	sp|P01857|IGHG1_HUMAN(pre=R,post=V);sp|P0DOX5|IGG1_HUMAN(pre=R,post=V);	180;299;	371.995	0	6	217.71	100.802	1444.53	G26182BM	Hex(3)HexNAc(4)Fuc(1)	0.0025	0.9518
480_20210524_WZY_IGP_HILIC_DDACancer_5e5_1	480_20210524_WZY_IGP_HILIC_DDACancer_5e5_1.4863.4863.4	4863	9.81	1215.99	2	EEQYNSTYR		1188.5	sp|P01857|IGHG1_HUMAN(pre=R,post=V);sp|P0DOX5|IGG1_HUMAN(pre=R,post=V);	180;299;	295.921	0.0002	6	217.472	86.3484	1241.45	G07483YN	Hex(3)HexNAc(3)Fuc(1)	-0.0011	-0.4533
480_20210524_WZY_IGP_HILIC_DDACancer_5e5_1	480_20210524_WZY_IGP_HILIC_DDACancer_5e5_1.4883.4883.3	4883	9.84	1045.79	3	VVNSTTGPGEHLR		1365.7	sp|P07996|TSP1_HUMAN(pre=K,post=N);	1067;	277.955	0	6	52.9535	107.579	1768.64	G65597BI	Hex(5)HexNAc(4)Fuc(1)	0.0064	2.0522
480_20210524_WZY_IGP_HILIC_DDACancer_5e5_1	480_20210524_WZY_IGP_HILIC_DDACancer_5e5_1.4885.4885.3	4885	9.84	1215.99	2	EEQYNSTYR		1188.5	sp|P01857|IGHG1_HUMAN(pre=R,post=V);sp|P0DOX5|IGG1_HUMAN(pre=R,post=V);	180;299;	153.733	0.0002	6	71.2559	88.9649	1241.45	G07483YN	Hex(3)HexNAc(3)Fuc(1)	0.0045	1.8575
480_20210524_WZY_IGP_HILIC_DDACancer_5e5_1	480_20210524_WZY_IGP_HILIC_DDACancer_5e5_1.4900.4900.3	4900	9.88	1083.75	3	EEQYNSTYR		1188.5	sp|P01857|IGHG1_HUMAN(pre=R,post=V);sp|P0DOX5|IGG1_HUMAN(pre=R,post=V);	180;299;	358.83	0.0002	6	234.899	131.175	2059.73	G39377DE	Hex(5)HexNAc(4)NeuAc(1)Fuc(1)	-0.0039	-1.19
480_20210524_WZY_IGP_HILIC_DDACancer_5e5_1	480_20210524_WZY_IGP_HILIC_DDACancer_5e5_1.4928.4928.3	4928	9.91	1025.07	3	FNETTEK		867.397	sp|P43652|AFAM_HUMAN(pre=K,post=S);	402;	222.872	0.0075	6	51.3339	131.482	2204.77	G75501QM	Hex(5)HexNAc(4)NeuAc(2)	0.0071	2.3118
480_20210524_WZY_IGP_HILIC_DDACancer_5e5_1	480_20210524_WZY_IGP_HILIC_DDACancer_5e5_1.4930.4930.3	4930	9.91	943.086	3	VVNSTTGPGEHLR		1365.7	sp|P07996|TSP1_HUMAN(pre=K,post=N);	1067;	308.505	0	6	63.7007	115.142	1460.53	G99829YW	Hex(4)HexNAc(4)	0.0085	3.0039
480_20210524_WZY_IGP_HILIC_DDACancer_5e5_1	480_20210524_WZY_IGP_HILIC_DDACancer_5e5_1.4935.4935.3	4935	9.91	875.393	3	VVNSTTGPGEHLR		1365.7	sp|P07996|TSP1_HUMAN(pre=K,post=N);	1067;	295.283	0	6	99.2917	78.0222	1257.45	G10182XZ	Hex(4)HexNAc(3)	0.0076	2.9081
480_20210524_WZY_IGP_HILIC_DDACancer_5e5_1	480_20210524_WZY_IGP_HILIC_DDACancer_5e5_1.4954.4954.3	4954	9.95	943.086	3	VVNSTTGPGEHLR		1365.7	sp|P07996|TSP1_HUMAN(pre=K,post=N);	1067;	281.8	0	6	56.7739	114.986	1460.53	G99829YW	Hex(4)HexNAc(4)	0.0079	2.8095
480_20210524_WZY_IGP_HILIC_DDACancer_5e5_1	480_20210524_WZY_IGP_HILIC_DDACancer_5e5_1.4956.4956.3	4956	9.95	1064.8	3	VVNSTTGPGEHLR		1365.7	sp|P07996|TSP1_HUMAN(pre=K,post=N);	1067;	179.754	0	6	18.5115	71.6638	1825.66	G78211AM	Hex(5)HexNAc(5)	0.0047	1.4751
480_20210524_WZY_IGP_HILIC_DDACancer_5e5_1	480_20210524_WZY_IGP_HILIC_DDACancer_5e5_1.4965.4965.3	4965	9.95	1010.78	3	VVNSTTGPGEHLR		1365.7	sp|P07996|TSP1_HUMAN(pre=K,post=N);	1067;	288.415	0	6	27.9119	89.8029	1663.61	G11535IB	Hex(4)HexNAc(5)	0.0066	2.1801
480_20210524_WZY_IGP_HILIC_DDACancer_5e5_1	480_20210524_WZY_IGP_HILIC_DDACancer_5e5_1.4966.4966.3	4966	9.95	991.772	3	VVNSTTGPGEHLR		1365.7	sp|P07996|TSP1_HUMAN(pre=K,post=N);	1067;	189.574	0	6	51.9491	98.952	1606.59	G03962UN	Hex(4)HexNAc(4)Fuc(1)	0.0078	2.6174
480_20210524_WZY_IGP_HILIC_DDACancer_5e5_1	480_20210524_WZY_IGP_HILIC_DDACancer_5e5_1.4984.4984.3	4984	9.98	1113.48	3	VVNSTTGPGEHLR		1365.7	sp|P07996|TSP1_HUMAN(pre=K,post=N);	1067;	148.671	0	4	22.2042	102.286	1971.72	G76528ZS	Hex(5)HexNAc(5)Fuc(1)	0.0075	2.2402
480_20210524_WZY_IGP_HILIC_DDACancer_5e5_1	480_20210524_WZY_IGP_HILIC_DDACancer_5e5_1.4990.4990.3	4990	9.98	994.736	3	HSFNNFR		920.425	sp|Q8NFM4|ADCY4_HUMAN(pre=K,post=L);	979;	56.44	0.0089	5	45.9214	62.0045	2060.76	G22117HL	Hex(5)HexNAc(4)Fuc(3)	0.0066	2.2129
480_20210524_WZY_IGP_HILIC_DDACancer_5e5_1	480_20210524_WZY_IGP_HILIC_DDACancer_5e5_1.4991.4991.3	4991	9.98	1010.78	3	VVNSTTGPGEHLR		1365.7	sp|P07996|TSP1_HUMAN(pre=K,post=N);	1067;	202.241	0	5	11.5092	97.8834	1663.61	G34483UH	Hex(4)HexNAc(5)	0.0092	3.0263
480_20210524_WZY_IGP_HILIC_DDACancer_5e5_1	480_20210524_WZY_IGP_HILIC_DDACancer_5e5_1.5004.5004.3	5004	10.02	1029.74	3	EEQYNSTYR		1188.5	sp|P01857|IGHG1_HUMAN(pre=R,post=V);sp|P0DOX5|IGG1_HUMAN(pre=R,post=V);	180;299;	301.151	0.0074	6	220.041	118.457	1897.68	G95989NQ	Hex(4)HexNAc(4)NeuAc(1)Fuc(1)	0.0145	4.7018
480_20210524_WZY_IGP_HILIC_DDACancer_5e5_1	480_20210524_WZY_IGP_HILIC_DDACancer_5e5_1.5032.5032.3	5032	10.05	1059.47	3	VVNSTTGPGEHLR		1365.7	sp|P07996|TSP1_HUMAN(pre=K,post=N);	1067;	166.893	0	5	34.2278	137.065	1809.67	G21361AZ	Hex(4)HexNAc(5)Fuc(1)	0.0151	4.7504
480_20210524_WZY_IGP_HILIC_DDACancer_5e5_1	480_20210524_WZY_IGP_HILIC_DDACancer_5e5_1.5105.5105.2	5105	10.15	1317.53	2	EEQYNSTYR		1188.5	sp|P01857|IGHG1_HUMAN(pre=R,post=V);sp|P0DOX5|IGG1_HUMAN(pre=R,post=V);	180;299;	311.873	0.0012	6	221.279	93.983	1444.53	G42604PC	Hex(3)HexNAc(4)Fuc(1)	0.0062	2.3427
480_20210524_WZY_IGP_HILIC_DDACancer_5e5_1	480_20210524_WZY_IGP_HILIC_DDACancer_5e5_1.5131.5131.3	5131	10.19	1431.88	3	ENGTISR		775.382	sp|P02763|A1AG1_HUMAN(pre=R,post=Y);	103;	100.998	0.0018	6	22.5612	188.344	3517.23	G56318NV	Hex(7)HexNAc(6)NeuAc(4)	0.0122	2.8399
480_20210524_WZY_IGP_HILIC_DDACancer_5e5_1	480_20210524_WZY_IGP_HILIC_DDACancer_5e5_1.5195.5195.3	5195	10.26	1137.15	3	VVNSTTGPGEHLR		1365.7	sp|P07996|TSP1_HUMAN(pre=K,post=N);	1067;	132.254	0.0014	6	37.9673	84.8637	2042.72	G61640TZ	Hex(4)HexNAc(4)NeuAc(2)	0.0096	2.8119
480_20210524_WZY_IGP_HILIC_DDACancer_5e5_1	480_20210524_WZY_IGP_HILIC_DDACancer_5e5_1.5210.5210.3	5210	10.29	1070.41	3	EEQYNSTYR		1188.5	sp|P01857|IGHG1_HUMAN(pre=R,post=V);sp|P0DOX5|IGG1_HUMAN(pre=R,post=V);	180;299;	346.861	0	6	217.057	95.5921	2019.73	G46763GM	Hex(6)HexNAc(3)Fuc(3)	-0.0157	-4.8886
480_20210524_WZY_IGP_HILIC_DDACancer_5e5_1	480_20210524_WZY_IGP_HILIC_DDACancer_5e5_1.5269.5269.3	5269	10.36	980.438	3	KLNYTLSQGHR		1315.7	sp|P15144|AMPN_HUMAN(pre=K,post=V);	128;	146.224	0	6	29.6396	59.1534	1622.58	G25326BM	Hex(5)HexNAc(4)	0.0093	3.1664
480_20210524_WZY_IGP_HILIC_DDACancer_5e5_1	480_20210524_WZY_IGP_HILIC_DDACancer_5e5_1.5289.5289.3	5289	10.39	1137.77	3	EEQYNSTYR		1188.5	sp|P01857|IGHG1_HUMAN(pre=R,post=V);sp|P0DOX5|IGG1_HUMAN(pre=R,post=V);	180;299;	343.768	0.0048	6	208.207	121.141	2221.79	G78276SQ	Hex(6)HexNAc(4)NeuAc(1)Fuc(1)	0.0092	2.6838
480_20210524_WZY_IGP_HILIC_DDACancer_5e5_1	480_20210524_WZY_IGP_HILIC_DDACancer_5e5_1.5312.5312.3	5312	10.43	1043.08	3	CENLTTGK	1,Carbamidomethyl(+57.0215);	921.423	sp|O75882|ATRN_HUMAN(pre=K,post=H);	1082;	312.056	0.0082	6	60.1086	113.992	2204.77	G75501QM	Hex(5)HexNAc(4)NeuAc(2)	0.0101	3.2415
480_20210524_WZY_IGP_HILIC_DDACancer_5e5_1	480_20210524_WZY_IGP_HILIC_DDACancer_5e5_1.5313.5313.3	5313	10.43	970.057	3	ENLTAR		702.366	sp|Q06033|ITIH3_HUMAN(pre=K,post=A);	580;	186.217	0.0099	6	79.3698	145.976	2204.77	G75501QM	Hex(5)HexNAc(4)NeuAc(2)	0.0101	3.466
480_20210524_WZY_IGP_HILIC_DDACancer_5e5_1	480_20210524_WZY_IGP_HILIC_DDACancer_5e5_1.5317.5317.3	5317	10.43	994.751	3	KTLFCNASK	5,Carbamidomethyl(+57.0215);	1067.54	sp|P20851|C4BPB_HUMAN(pre=K,post=E);	64;	249.984	0	6	27.7829	90.4655	1913.68	G39344CL	Hex(5)HexNAc(4)NeuAc(1)	0.0117	3.9361
480_20210524_WZY_IGP_HILIC_DDACancer_5e5_1	480_20210524_WZY_IGP_HILIC_DDACancer_5e5_1.5339.5339.3	5339	10.46	1043.08	3	CENLTTGK	1,Carbamidomethyl(+57.0215);	921.423	sp|O75882|ATRN_HUMAN(pre=K,post=H);	1082;	248.632	0	6	35.4871	158.174	2204.77	G75501QM	Hex(5)HexNAc(4)NeuAc(2)	0.0094	3.0072
480_20210524_WZY_IGP_HILIC_DDACancer_5e5_1	480_20210524_WZY_IGP_HILIC_DDACancer_5e5_1.5371.5371.3	5371	10.5	1083.76	3	EEQYNSTYR		1188.5	sp|P01857|IGHG1_HUMAN(pre=R,post=V);sp|P0DOX5|IGG1_HUMAN(pre=R,post=V);	180;299;	315.651	0.0081	6	170.105	142.517	2059.73	G39377DE	Hex(5)HexNAc(4)NeuAc(1)Fuc(1)	0.0115	3.5451
480_20210524_WZY_IGP_HILIC_DDACancer_5e5_1	480_20210524_WZY_IGP_HILIC_DDACancer_5e5_1.5378.5378.3	5378	10.5	1215.98	2	EEQYNSTYR		1188.5	sp|P01857|IGHG1_HUMAN(pre=R,post=V);sp|P0DOX5|IGG1_HUMAN(pre=R,post=V);	180;299;	348.807	0	6	250.047	95.7092	1241.45	G07483YN	Hex(3)HexNAc(3)Fuc(1)	-0.0096	-3.9698
480_20210524_WZY_IGP_HILIC_DDACancer_5e5_1	480_20210524_WZY_IGP_HILIC_DDACancer_5e5_1.5389.5389.3	5389	10.53	1083.75	3	EEQYNSTYR		1188.5	sp|P01857|IGHG1_HUMAN(pre=R,post=V);sp|P0DOX5|IGG1_HUMAN(pre=R,post=V);	180;299;	392.528	0	6	226.156	133.257	2059.73	G39377DE	Hex(5)HexNAc(4)NeuAc(1)Fuc(1)	0.0027	0.8393
480_20210524_WZY_IGP_HILIC_DDACancer_5e5_1	480_20210524_WZY_IGP_HILIC_DDACancer_5e5_1.5399.5399.3	5399	10.53	1089.42	3	EEQYNSTYR		1188.5	sp|P01857|IGHG1_HUMAN(pre=R,post=V);sp|P0DOX5|IGG1_HUMAN(pre=R,post=V);	180;299;	326.837	0.0002	6	211.931	109.022	2076.75	G27223CU	Hex(6)HexNAc(4)Fuc(2)	-0.0052	-1.5997
480_20210524_WZY_IGP_HILIC_DDACancer_5e5_1	480_20210524_WZY_IGP_HILIC_DDACancer_5e5_1.5404.5404.4	5404	10.53	1398.55	2	EEQYNSTYR		1188.5	sp|P01857|IGHG1_HUMAN(pre=R,post=V);sp|P0DOX5|IGG1_HUMAN(pre=R,post=V);	180;299;	324.779	0	6	216.936	137.331	1606.59	G71812IK	Hex(4)HexNAc(4)Fuc(1)	-0.0012	-0.437
480_20210524_WZY_IGP_HILIC_DDACancer_5e5_1	480_20210524_WZY_IGP_HILIC_DDACancer_5e5_1.5421.5421.2	5421	10.57	1297.01	2	EEQYNSTYR		1188.5	sp|P01857|IGHG1_HUMAN(pre=R,post=V);sp|P0DOX5|IGG1_HUMAN(pre=R,post=V);	180;299;	412.076	0	6	229.033	74.4184	1403.51	G10209QU	Hex(4)HexNAc(3)Fuc(1)	-0.0021	-0.8271
480_20210524_WZY_IGP_HILIC_DDACancer_5e5_1	480_20210524_WZY_IGP_HILIC_DDACancer_5e5_1.5426.5426.3	5426	10.57	1479.58	2	EEQYNSTYR		1188.5	sp|P01857|IGHG1_HUMAN(pre=R,post=V);sp|P0DOX5|IGG1_HUMAN(pre=R,post=V);	180;299;	203.489	0.0002	6	89.5037	195.841	1768.64	G76983CM	Hex(5)HexNAc(4)Fuc(1)	-0.0001	-0.0225
480_20210524_WZY_IGP_HILIC_DDACancer_5e5_1	480_20210524_WZY_IGP_HILIC_DDACancer_5e5_1.5428.5428.2	5428	10.57	1442.56	2	EEQYNSTYR		1188.5	sp|P01857|IGHG1_HUMAN(pre=R,post=V);sp|P0DOX5|IGG1_HUMAN(pre=R,post=V);	180;299;	484.764	0.0004	6	281.625	175.54	1694.6	G91958EI	Hex(4)HexNAc(3)NeuAc(1)Fuc(1)	-0.0026	-0.8925
480_20210524_WZY_IGP_HILIC_DDACancer_5e5_1	480_20210524_WZY_IGP_HILIC_DDACancer_5e5_1.5432.5432.2	5432	10.57	1215.99	2	EEQYNSTYR		1188.5	sp|P01857|IGHG1_HUMAN(pre=R,post=V);sp|P0DOX5|IGG1_HUMAN(pre=R,post=V);	180;299;	286.845	0.0004	6	126.919	89.9534	1241.45	G07483YN	Hex(3)HexNAc(3)Fuc(1)	0.0048	1.958
480_20210524_WZY_IGP_HILIC_DDACancer_5e5_1	480_20210524_WZY_IGP_HILIC_DDACancer_5e5_1.5466.5466.3	5466	10.63	1035.07	3	EEQYNSTYR		1188.5	sp|P01857|IGHG1_HUMAN(pre=R,post=V);sp|P0DOX5|IGG1_HUMAN(pre=R,post=V);	180;299;	295.653	0.006	6	182.959	79.1287	1913.68	G39344CL	Hex(5)HexNAc(4)NeuAc(1)	0.0029	0.9306
480_20210524_WZY_IGP_HILIC_DDACancer_5e5_1	480_20210524_WZY_IGP_HILIC_DDACancer_5e5_1.5473.5473.3	5473	10.63	1016.06	3	EEQYNSTYR		1188.5	sp|P01857|IGHG1_HUMAN(pre=R,post=V);sp|P0DOX5|IGG1_HUMAN(pre=R,post=V);	180;299;	314.096	0	6	188.779	94.0339	1856.66	G35599NO	Hex(5)HexNAc(3)NeuAc(1)Fuc(1)	0.0025	0.8316
480_20210524_WZY_IGP_HILIC_DDACancer_5e5_1	480_20210524_WZY_IGP_HILIC_DDACancer_5e5_1.5481.5481.3	5481	10.63	1089.43	3	EEQYNSTYR		1188.5	sp|P01857|IGHG1_HUMAN(pre=R,post=V);sp|P0DOX5|IGG1_HUMAN(pre=R,post=V);	180;299;	233.314	0.0018	6	158.751	93.6852	2076.75	G27223CU	Hex(6)HexNAc(4)Fuc(2)	0.0126	3.8505
480_20210524_WZY_IGP_HILIC_DDACancer_5e5_1	480_20210524_WZY_IGP_HILIC_DDACancer_5e5_1.5489.5489.3	5489	10.63	1228.15	3	LISNCSK	5,Carbamidomethyl(+57.0215);	820.411	sp|P05156|CFAI_HUMAN(pre=K,post=F);	494;	172.243	0.0054	6	42.5276	143.456	2861	G40707SF	Hex(6)HexNAc(5)NeuAc(3)	0.0093	2.5188
480_20210524_WZY_IGP_HILIC_DDACancer_5e5_1	480_20210524_WZY_IGP_HILIC_DDACancer_5e5_1.5493.5493.3	5493	10.67	1035.07	3	EEQYNSTYR		1188.5	sp|P01857|IGHG1_HUMAN(pre=R,post=V);sp|P0DOX5|IGG1_HUMAN(pre=R,post=V);	180;299;	196.229	0	6	79.5939	115.561	1913.68	G39344CL	Hex(5)HexNAc(4)NeuAc(1)	0.0029	0.9306
480_20210524_WZY_IGP_HILIC_DDACancer_5e5_1	480_20210524_WZY_IGP_HILIC_DDACancer_5e5_1.5494.5494.3	5494	10.67	1016.06	3	EEQYNSTYR		1188.5	sp|P01857|IGHG1_HUMAN(pre=R,post=V);sp|P0DOX5|IGG1_HUMAN(pre=R,post=V);	180;299;	296.885	0	6	194.9	85.6839	1856.66	G35599NO	Hex(5)HexNAc(3)NeuAc(1)Fuc(1)	0.0032	1.0607
480_20210524_WZY_IGP_HILIC_DDACancer_5e5_1	480_20210524_WZY_IGP_HILIC_DDACancer_5e5_1.5498.5498.3	5498	10.67	1083.75	3	EEQYNSTYR		1188.5	sp|P01857|IGHG1_HUMAN(pre=R,post=V);sp|P0DOX5|IGG1_HUMAN(pre=R,post=V);	180;299;	349.203	0.0033	6	227.643	96.0016	2059.73	G39377DE	Hex(5)HexNAc(4)NeuAc(1)Fuc(1)	0.002	0.6138
480_20210524_WZY_IGP_HILIC_DDACancer_5e5_1	480_20210524_WZY_IGP_HILIC_DDACancer_5e5_1.5499.5499.3	5499	10.67	1361.54	3	KEDALNETR		1074.53	sp|P10909|CLUS_HUMAN(pre=K,post=E);	86;	235.606	0.001	6	109.767	303.763	3007.06	G43702IX	Hex(6)HexNAc(5)NeuAc(3)Fuc(1)	0.0007	0.1722
480_20210524_WZY_IGP_HILIC_DDACancer_5e5_1	480_20210524_WZY_IGP_HILIC_DDACancer_5e5_1.5506.5506.2	5506	10.67	1223.99	2	EEQYNSTYR		1188.5	sp|P01857|IGHG1_HUMAN(pre=R,post=V);sp|P0DOX5|IGG1_HUMAN(pre=R,post=V);	180;299;	331.425	0	6	185.571	47.8875	1257.45	G10182XZ	Hex(4)HexNAc(3)	0.003	1.2354
480_20210524_WZY_IGP_HILIC_DDACancer_5e5_1	480_20210524_WZY_IGP_HILIC_DDACancer_5e5_1.5507.5507.3	5507	10.67	976.059	3	EEQFNSTFR		1156.51	sp|P01859|IGHG2_HUMAN(pre=R,post=V);	176;	124.396	0	6	57.4076	71.4831	1768.64	G56340GX	Hex(5)HexNAc(4)Fuc(1)	0.0018	0.6269
480_20210524_WZY_IGP_HILIC_DDACancer_5e5_1	480_20210524_WZY_IGP_HILIC_DDACancer_5e5_1.5510.5510.3	5510	10.67	932.703	3	EEQYNSTYR		1188.5	sp|P01857|IGHG1_HUMAN(pre=R,post=V);sp|P0DOX5|IGG1_HUMAN(pre=R,post=V);	180;299;	302.351	0	6	202.763	86.2926	1606.59	G71812IK	Hex(4)HexNAc(4)Fuc(1)	-0.0034	-1.2277
480_20210524_WZY_IGP_HILIC_DDACancer_5e5_1	480_20210524_WZY_IGP_HILIC_DDACancer_5e5_1.5514.5514.3	5514	10.67	1228.14	3	AARSFNR		820.43	sp|Q06418|TYRO3_HUMAN(pre=R,post=E);	484;	13.1478	0.01	5	5.4922	67.6515	2861	G40707SF	Hex(6)HexNAc(5)NeuAc(3)	-0.0182	-4.9555
480_20210524_WZY_IGP_HILIC_DDACancer_5e5_1	480_20210524_WZY_IGP_HILIC_DDACancer_5e5_1.5518.5518.4	5518	10.7	1552.1	2	EEQYNSTYR		1188.5	sp|P01857|IGHG1_HUMAN(pre=R,post=V);sp|P0DOX5|IGG1_HUMAN(pre=R,post=V);	180;299;	269.838	0.0002	6	147.81	164.674	1913.68	G39344CL	Hex(5)HexNAc(4)NeuAc(1)	0.0032	1.0331
480_20210524_WZY_IGP_HILIC_DDACancer_5e5_1	480_20210524_WZY_IGP_HILIC_DDACancer_5e5_1.5519.5519.3	5519	10.7	1029.74	3	EEQYNSTYR		1188.5	sp|P01857|IGHG1_HUMAN(pre=R,post=V);sp|P0DOX5|IGG1_HUMAN(pre=R,post=V);	180;299;	374.996	0	6	219.648	120.217	1897.68	G95989NQ	Hex(4)HexNAc(4)NeuAc(1)Fuc(1)	0.005	1.6166
480_20210524_WZY_IGP_HILIC_DDACancer_5e5_1	480_20210524_WZY_IGP_HILIC_DDACancer_5e5_1.5522.5522.2	5522	10.7	1406.55	2	EEQYNSTYR		1188.5	sp|P01857|IGHG1_HUMAN(pre=R,post=V);sp|P0DOX5|IGG1_HUMAN(pre=R,post=V);	180;299;	270.73	0.0004	6	169.545	61.8909	1622.58	G25326BM	Hex(5)HexNAc(4)	0.0019	0.6849
480_20210524_WZY_IGP_HILIC_DDACancer_5e5_1	480_20210524_WZY_IGP_HILIC_DDACancer_5e5_1.5524.5524.2	5524	10.7	1142.96	2	EEQYNSTYR		1188.5	sp|P01857|IGHG1_HUMAN(pre=R,post=V);sp|P0DOX5|IGG1_HUMAN(pre=R,post=V);	180;299;	321.271	0	6	196.856	48.563	1095.4	G61751GZ	Hex(3)HexNAc(3)	-0.0049	-2.1643
480_20210524_WZY_IGP_HILIC_DDACancer_5e5_1	480_20210524_WZY_IGP_HILIC_DDACancer_5e5_1.5528.5528.3	5528	10.7	1040.74	3	EEQYNSTYR		1188.5	sp|P01857|IGHG1_HUMAN(pre=R,post=V);sp|P0DOX5|IGG1_HUMAN(pre=R,post=V);	180;299;	177.906	0.0034	6	163.431	43.6718	1930.69	G23824AT	Hex(6)HexNAc(4)Fuc(1)	0.0144	4.6218
480_20210524_WZY_IGP_HILIC_DDACancer_5e5_1	480_20210524_WZY_IGP_HILIC_DDACancer_5e5_1.5541.5541.3	5541	10.7	1151.45	3	EEQYNSTYR		1188.5	sp|P01857|IGHG1_HUMAN(pre=R,post=V);sp|P0DOX5|IGG1_HUMAN(pre=R,post=V);	180;299;	359.558	0	6	204.988	118.678	2262.81	G20096RP	Hex(5)HexNAc(5)NeuAc(1)Fuc(1)	0.0038	1.0925
480_20210524_WZY_IGP_HILIC_DDACancer_5e5_1	480_20210524_WZY_IGP_HILIC_DDACancer_5e5_1.5543.5543.3	5543	10.74	1029.74	3	EEQYNSTYR		1188.5	sp|P01857|IGHG1_HUMAN(pre=R,post=V);sp|P0DOX5|IGG1_HUMAN(pre=R,post=V);	180;299;	242.093	0.0004	6	116.738	133.842	1897.68	G95989NQ	Hex(4)HexNAc(4)NeuAc(1)Fuc(1)	0.0032	1.0233
480_20210524_WZY_IGP_HILIC_DDACancer_5e5_1	480_20210524_WZY_IGP_HILIC_DDACancer_5e5_1.5553.5553.3	5553	10.74	967.374	3	EEQYNSTYR		1188.5	sp|P01857|IGHG1_HUMAN(pre=R,post=V);sp|P0DOX5|IGG1_HUMAN(pre=R,post=V);	180;299;	181.925	0.0002	6	151.061	53.2785	1710.6	G53962WT	Hex(5)HexNAc(3)NeuAc(1)	-0.0021	-0.7252
480_20210524_WZY_IGP_HILIC_DDACancer_5e5_1	480_20210524_WZY_IGP_HILIC_DDACancer_5e5_1.5577.5577.3	5577	10.77	1118.46	3	VSNVSCQASVSR	6,Carbamidomethyl(+57.0215);	1292.61	sp|P55058|PLTP_HUMAN(pre=K,post=M);	143;	318.501	0	6	69.5161	161.976	2059.73	G39377DE	Hex(5)HexNAc(4)NeuAc(1)Fuc(1)	0.0051	1.523
480_20210524_WZY_IGP_HILIC_DDACancer_5e5_1	480_20210524_WZY_IGP_HILIC_DDACancer_5e5_1.5589.5589.3	5589	10.77	981.052	3	EEQYNSTYR		1188.5	sp|P01857|IGHG1_HUMAN(pre=R,post=V);sp|P0DOX5|IGG1_HUMAN(pre=R,post=V);	180;299;	326.044	0	6	176.263	67.5372	1751.62	G81528UX	Hex(4)HexNAc(4)NeuAc(1)	0.0062	2.1253
480_20210524_WZY_IGP_HILIC_DDACancer_5e5_1	480_20210524_WZY_IGP_HILIC_DDACancer_5e5_1.5594.5594.3	5594	10.8	922.042	3	EEQFNSTFR		1156.51	sp|P01859|IGHG2_HUMAN(pre=R,post=V);	176;	127.973	0.0055	6	68.2252	74.438	1606.59	G71812IK	Hex(4)HexNAc(4)Fuc(1)	0.0023	0.82
480_20210524_WZY_IGP_HILIC_DDACancer_5e5_1	480_20210524_WZY_IGP_HILIC_DDACancer_5e5_1.5597.5597.3	5597	10.8	1102.76	3	EEQYNSTYR		1188.5	sp|P01857|IGHG1_HUMAN(pre=R,post=V);sp|P0DOX5|IGG1_HUMAN(pre=R,post=V);	180;299;	215.785	0.0008	6	143.202	100.96	2116.76	G98190RD	Hex(5)HexNAc(5)NeuAc(1)	0.0061	1.8542
480_20210524_WZY_IGP_HILIC_DDACancer_5e5_1	480_20210524_WZY_IGP_HILIC_DDACancer_5e5_1.5600.5600.3	5600	10.8	981.052	3	EEQYNSTYR		1188.5	sp|P01857|IGHG1_HUMAN(pre=R,post=V);sp|P0DOX5|IGG1_HUMAN(pre=R,post=V);	180;299;	188.132	0	6	90.4842	92.0536	1751.62	G81528UX	Hex(4)HexNAc(4)NeuAc(1)	0.0039	1.3156
480_20210524_WZY_IGP_HILIC_DDACancer_5e5_1	480_20210524_WZY_IGP_HILIC_DDACancer_5e5_1.5614.5614.2	5614	10.8	1114.45	2	EEQYNSTYR		1188.5	sp|P01857|IGHG1_HUMAN(pre=R,post=V);sp|P0DOX5|IGG1_HUMAN(pre=R,post=V);	180;299;	244.859	0.0006	5	172.863	45.1786	1038.38	G82348BZ	Hex(3)HexNAc(2)Fuc(1)	0.0046	2.063
480_20210524_WZY_IGP_HILIC_DDACancer_5e5_1	480_20210524_WZY_IGP_HILIC_DDACancer_5e5_1.5636.5636.2	5636	10.84	1369.54	2	EEQYNSTYR		1188.5	sp|P01857|IGHG1_HUMAN(pre=R,post=V);sp|P0DOX5|IGG1_HUMAN(pre=R,post=V);	180;299;	347.189	0.0004	6	234.662	124.666	1548.54	G14996IQ	Hex(4)HexNAc(3)NeuAc(1)	0.007	2.5528
480_20210524_WZY_IGP_HILIC_DDACancer_5e5_1	480_20210524_WZY_IGP_HILIC_DDACancer_5e5_1.5672.5672.3	5672	10.91	868.026	3	EEQFNSTFR		1156.51	sp|P01859|IGHG2_HUMAN(pre=R,post=V);	176;	152.921	0.0004	6	78.7484	65.742	1444.53	G42604PC	Hex(3)HexNAc(4)Fuc(1)	0.0078	3.0082
480_20210524_WZY_IGP_HILIC_DDACancer_5e5_1	480_20210524_WZY_IGP_HILIC_DDACancer_5e5_1.5694.5694.3	5694	10.91	1151.45	3	EEQYNSTYR		1188.5	sp|P01857|IGHG1_HUMAN(pre=R,post=V);sp|P0DOX5|IGG1_HUMAN(pre=R,post=V);	180;299;	235.105	0.004	4	200.435	98.704	2262.81	G20096RP	Hex(5)HexNAc(5)NeuAc(1)Fuc(1)	0.0133	3.8513
480_20210524_WZY_IGP_HILIC_DDACancer_5e5_1	480_20210524_WZY_IGP_HILIC_DDACancer_5e5_1.5744.5744.4	5744	10.97	1317.53	2	EEQYNSTYR		1188.5	sp|P01857|IGHG1_HUMAN(pre=R,post=V);sp|P0DOX5|IGG1_HUMAN(pre=R,post=V);	180;299;	241.287	0.0064	5	204.88	100.158	1444.53	G51490BW	Hex(3)HexNAc(4)Fuc(1)	0.0074	2.8162
480_20210524_WZY_IGP_HILIC_DDACancer_5e5_1	480_20210524_WZY_IGP_HILIC_DDACancer_5e5_1.5800.5800.3	5800	11.08	989.736	3	EEQFNSTFR		1156.51	sp|P01859|IGHG2_HUMAN(pre=R,post=V);	176;	78.2103	0.0008	5	29.6257	50.7689	1809.67	G03445UI	Hex(4)HexNAc(5)Fuc(1)	0.0064	2.1654
480_20210524_WZY_IGP_HILIC_DDACancer_5e5_1	480_20210524_WZY_IGP_HILIC_DDACancer_5e5_1.5810.5810.2	5810	11.08	1317.53	2	EEQYNSTYR		1188.5	sp|P01857|IGHG1_HUMAN(pre=R,post=V);sp|P0DOX5|IGG1_HUMAN(pre=R,post=V);	180;299;	216.744	0	4	130.279	95.7777	1444.53	G51490BW	Hex(3)HexNAc(4)Fuc(1)	0.0067	2.5281
480_20210524_WZY_IGP_HILIC_DDACancer_5e5_1	480_20210524_WZY_IGP_HILIC_DDACancer_5e5_1.5814.5814.2	5814	11.08	1463.08	2	EEQYNSTYR		1188.5	sp|P01857|IGHG1_HUMAN(pre=R,post=V);sp|P0DOX5|IGG1_HUMAN(pre=R,post=V);	180;299;	314.337	0.0038	5	200.329	109.663	1735.63	G50943ZX	Hex(3)HexNAc(4)NeuAc(1)Fuc(1)	0.0023	0.7848
480_20210524_WZY_IGP_HILIC_DDACancer_5e5_1	480_20210524_WZY_IGP_HILIC_DDACancer_5e5_1.5826.5826.3	5826	11.11	1083.76	3	EEQYNSTYR		1188.5	sp|P01857|IGHG1_HUMAN(pre=R,post=V);sp|P0DOX5|IGG1_HUMAN(pre=R,post=V);	180;299;	258.684	0.0031	6	222.756	120.204	2059.73	G39377DE	Hex(5)HexNAc(4)NeuAc(1)Fuc(1)	0.0141	4.3343
480_20210524_WZY_IGP_HILIC_DDACancer_5e5_1	480_20210524_WZY_IGP_HILIC_DDACancer_5e5_1.6038.6038.3	6038	11.39	1015.08	3	DTFVNASR		908.435	sp|P05155|IC1_HUMAN(pre=R,post=T);	238;	117.025	0.0037	6	50.5471	96.4853	2133.77	G95335FK	Hex(6)HexNAc(5)Fuc(1)	0.0138	4.5427
480_20210524_WZY_IGP_HILIC_DDACancer_5e5_1	480_20210524_WZY_IGP_HILIC_DDACancer_5e5_1.6082.6082.2	6082	11.45	1309.53	2	EEQFNSTYR		1172.51	sp|P01861|IGHG4_HUMAN(pre=R,post=V);	177;	139.887	0	6	62.0689	89.2462	1444.53	G42604PC	Hex(3)HexNAc(4)Fuc(1)	0.0091	3.4921
480_20210524_WZY_IGP_HILIC_DDACancer_5e5_1	480_20210524_WZY_IGP_HILIC_DDACancer_5e5_1.6133.6133.3	6133	11.52	1071.42	3	GICNSSDVR	3,Carbamidomethyl(+57.0215);	1006.45	sp|O75882|ATRN_HUMAN(pre=R,post=G);	300;	277.224	0	6	124.002	131.495	2204.77	G75501QM	Hex(5)HexNAc(4)NeuAc(2)	0.0101	3.1495
480_20210524_WZY_IGP_HILIC_DDACancer_5e5_1	480_20210524_WZY_IGP_HILIC_DDACancer_5e5_1.6136.6136.3	6136	11.52	1040.12	3	VVNSTTGPGEHLR		1365.7	sp|P07996|TSP1_HUMAN(pre=K,post=N);	1067;	186.998	0	6	51.6757	103.352	1751.62	G81528UX	Hex(4)HexNAc(4)NeuAc(1)	0.0144	4.6135
480_20210524_WZY_IGP_HILIC_DDACancer_5e5_1	480_20210524_WZY_IGP_HILIC_DDACancer_5e5_1.6188.6188.3	6188	11.59	1040.12	3	VVNSTTGPGEHLR		1365.7	sp|P07996|TSP1_HUMAN(pre=K,post=N);	1067;	129.6	0	5	19.4471	105.567	1751.62	G81528UX	Hex(4)HexNAc(4)NeuAc(1)	0.0131	4.1912
480_20210524_WZY_IGP_HILIC_DDACancer_5e5_1	480_20210524_WZY_IGP_HILIC_DDACancer_5e5_1.6200.6200.3	6200	11.59	978.736	3	FLNNGTCTAEGK	7,Carbamidomethyl(+57.0215);	1310.59	sp|P05156|CFAI_HUMAN(pre=K,post=F);	103;	118.719	0.0052	6	68.5429	56.8073	1622.58	G25326BM	Hex(5)HexNAc(4)	0.0115	3.9206
480_20210524_WZY_IGP_HILIC_DDACancer_5e5_1	480_20210524_WZY_IGP_HILIC_DDACancer_5e5_1.6318.6318.3	6318	11.76	1144.8	3	HYTNSSQDVTVPCR	13,Carbamidomethyl(+57.0215);	1662.74	sp|P01877|IGHA2_HUMAN(pre=K,post=V);sp|P0DOX2|IGA2_HUMAN(pre=K,post=V);	92;207;	303.248	0	6	34.9313	80.2968	1768.64	G56340GX	Hex(5)HexNAc(4)Fuc(1)	0.0033	0.9666
480_20210524_WZY_IGP_HILIC_DDACancer_5e5_1	480_20210524_WZY_IGP_HILIC_DDACancer_5e5_1.6350.6350.2	6350	11.8	1309.53	2	EEQFNSTYR		1172.51	sp|P01861|IGHG4_HUMAN(pre=R,post=V);	177;	140.976	0.0004	6	42.6157	112.432	1444.53	G26182BM	Hex(3)HexNAc(4)Fuc(1)	0.0062	2.3727
480_20210524_WZY_IGP_HILIC_DDACancer_5e5_1	480_20210524_WZY_IGP_HILIC_DDACancer_5e5_1.6365.6365.3	6365	11.83	971.735	3	NNLTTYK		852.434	sp|P48740|MASP1_HUMAN(pre=R,post=S);	384/385;	230.583	0.0054	6	64.584	98.4663	2059.73	G39377DE	Hex(5)HexNAc(4)NeuAc(1)Fuc(1)	0.0129	4.4256
480_20210524_WZY_IGP_HILIC_DDACancer_5e5_1	480_20210524_WZY_IGP_HILIC_DDACancer_5e5_1.6373.6373.3	6373	11.83	1144.81	3	HYTNSSQDVTVPCR	13,Carbamidomethyl(+57.0215);	1662.74	sp|P01877|IGHA2_HUMAN(pre=K,post=V);sp|P0DOX2|IGA2_HUMAN(pre=K,post=V);	92;207;	147.905	0.0004	2	5.9358	73.0499	1768.64	G65597BI	Hex(5)HexNAc(4)Fuc(1)	0.0125	3.6347
480_20210524_WZY_IGP_HILIC_DDACancer_5e5_1	480_20210524_WZY_IGP_HILIC_DDACancer_5e5_1.6401.6401.3	6401	11.87	1309.54	2	EEQFNSTYR		1172.51	sp|P01861|IGHG4_HUMAN(pre=R,post=V);	177;	123.649	0.0004	5	63.9182	73.9621	1444.53	G26182BM	Hex(3)HexNAc(4)Fuc(1)	0.0126	4.7982
480_20210524_WZY_IGP_HILIC_DDACancer_5e5_1	480_20210524_WZY_IGP_HILIC_DDACancer_5e5_1.6609.6609.3	6609	12.14	1212.5	3	HYTNSSQDVTVPCR	13,Carbamidomethyl(+57.0215);	1662.74	sp|P01877|IGHA2_HUMAN(pre=K,post=V);sp|P0DOX2|IGA2_HUMAN(pre=K,post=V);	92;207;	376.115	0	6	31.3469	94.0236	1971.72	G75595FQ	Hex(5)HexNAc(5)Fuc(1)	0.0113	3.1144
480_20210524_WZY_IGP_HILIC_DDACancer_5e5_1	480_20210524_WZY_IGP_HILIC_DDACancer_5e5_1.6699.6699.3	6699	12.28	1090.79	3	HYTNSSQDVTVPCR	13,Carbamidomethyl(+57.0215);	1662.74	sp|P01877|IGHA2_HUMAN(pre=K,post=V);sp|P0DOX2|IGA2_HUMAN(pre=K,post=V);	92;207;	360.571	0	6	64.7453	121.655	1606.59	G68957QP	Hex(4)HexNAc(4)Fuc(1)	0.0125	3.835
480_20210524_WZY_IGP_HILIC_DDACancer_5e5_1	480_20210524_WZY_IGP_HILIC_DDACancer_5e5_1.6723.6723.3	6723	12.31	1158.48	3	HYTNSSQDVTVPCR	13,Carbamidomethyl(+57.0215);	1662.74	sp|P01877|IGHA2_HUMAN(pre=K,post=V);sp|P0DOX2|IGA2_HUMAN(pre=K,post=V);	92;207;	436.38	0	6	37.7766	127.739	1809.67	G85767HW	Hex(4)HexNAc(5)Fuc(1)	0.0055	1.5913
480_20210524_WZY_IGP_HILIC_DDACancer_5e5_1	480_20210524_WZY_IGP_HILIC_DDACancer_5e5_1.6728.6728.3	6728	12.31	1107.81	3	VVNSTTGPGEHLR		1365.7	sp|P07996|TSP1_HUMAN(pre=K,post=N);	1067;	169.006	0	6	27.9671	119.417	1954.7	G41323XJ	Hex(4)HexNAc(5)NeuAc(1)	0.0112	3.367
480_20210524_WZY_IGP_HILIC_DDACancer_5e5_1	480_20210524_WZY_IGP_HILIC_DDACancer_5e5_1.6748.6748.3	6748	12.35	1212.5	3	HYTNSSQDVTVPCR	13,Carbamidomethyl(+57.0215);	1662.74	sp|P01877|IGHA2_HUMAN(pre=K,post=V);sp|P0DOX2|IGA2_HUMAN(pre=K,post=V);	92;207;	414.888	0	6	24.6904	69.5457	1971.72	G75595FQ	Hex(5)HexNAc(5)Fuc(1)	0.0058	1.603
480_20210524_WZY_IGP_HILIC_DDACancer_5e5_1	480_20210524_WZY_IGP_HILIC_DDACancer_5e5_1.6771.6771.3	6771	12.35	1090.79	3	HYTNSSQDVTVPCR	13,Carbamidomethyl(+57.0215);	1662.74	sp|P01877|IGHA2_HUMAN(pre=K,post=V);sp|P0DOX2|IGA2_HUMAN(pre=K,post=V);	92;207;	329.867	0	5	64.6419	106.479	1606.59	G68957QP	Hex(4)HexNAc(4)Fuc(1)	0.0107	3.2749
480_20210524_WZY_IGP_HILIC_DDACancer_5e5_1	480_20210524_WZY_IGP_HILIC_DDACancer_5e5_1.6799.6799.3	6799	12.42	1158.48	3	HYTNSSQDVTVPCR	13,Carbamidomethyl(+57.0215);	1662.74	sp|P01877|IGHA2_HUMAN(pre=K,post=V);sp|P0DOX2|IGA2_HUMAN(pre=K,post=V);	92;207;	340.38	0	5	15.0613	126.983	1809.67	G85767HW	Hex(4)HexNAc(5)Fuc(1)	0.0118	3.3841
480_20210524_WZY_IGP_HILIC_DDACancer_5e5_1	480_20210524_WZY_IGP_HILIC_DDACancer_5e5_1.6800.6800.3	6800	12.42	1030.08	3	EEQYNSTFR		1172.51	sp|P01860|IGHG3_HUMAN(pre=R,post=V);	227;	97.1379	0.001	6	29.0537	44.1729	1914.7	G47175EF	Hex(5)HexNAc(4)Fuc(2)	0.0056	1.8137
480_20210524_WZY_IGP_HILIC_DDACancer_5e5_1	480_20210524_WZY_IGP_HILIC_DDACancer_5e5_1.6808.6808.3	6808	12.42	981.394	3	EEQFNSTYR		1172.51	sp|P01861|IGHG4_HUMAN(pre=R,post=V);	177;	90.5887	0.0021	6	31.2039	109.838	1768.64	G56340GX	Hex(5)HexNAc(4)Fuc(1)	0.0103	3.5149
480_20210524_WZY_IGP_HILIC_DDACancer_5e5_1	480_20210524_WZY_IGP_HILIC_DDACancer_5e5_1.6826.6826.3	6826	12.45	961.061	3	DTFVNASR		908.435	sp|P05155|IC1_HUMAN(pre=R,post=T);	238;	208.775	0	6	53.4088	117.263	1971.72	G75595FQ	Hex(5)HexNAc(5)Fuc(1)	0.0062	2.1388
480_20210524_WZY_IGP_HILIC_DDACancer_5e5_1	480_20210524_WZY_IGP_HILIC_DDACancer_5e5_1.6848.6848.3	6848	12.45	932.721	3	NYTLTGR		823.419	sp|P10643|CO7_HUMAN(pre=R,post=D);	754;	299.314	0	6	100.352	140.314	1971.72	G75595FQ	Hex(5)HexNAc(5)Fuc(1)	0.0019	0.6817
480_20210524_WZY_IGP_HILIC_DDACancer_5e5_1	480_20210524_WZY_IGP_HILIC_DDACancer_5e5_1.6851.6851.3	6851	12.49	961.062	3	DTFVNASR		908.435	sp|P05155|IC1_HUMAN(pre=R,post=T);	238;	216.877	0.0031	6	61.9454	109.503	1971.72	G75595FQ	Hex(5)HexNAc(5)Fuc(1)	0.0115	3.9825
480_20210524_WZY_IGP_HILIC_DDACancer_5e5_1	480_20210524_WZY_IGP_HILIC_DDACancer_5e5_1.6853.6853.3	6853	12.49	932.723	3	NYTLTGR		823.419	sp|P10643|CO7_HUMAN(pre=R,post=D);	754;	265.205	0	6	93.8747	123.559	1971.72	G75595FQ	Hex(5)HexNAc(5)Fuc(1)	0.0109	3.8916
480_20210524_WZY_IGP_HILIC_DDACancer_5e5_1	480_20210524_WZY_IGP_HILIC_DDACancer_5e5_1.6857.6857.3	6857	12.49	1104.46	3	HYTNSSQDVTVPCR	13,Carbamidomethyl(+57.0215);	1662.74	sp|P01877|IGHA2_HUMAN(pre=K,post=V);sp|P0DOX2|IGA2_HUMAN(pre=K,post=V);	92;207;	377.261	0	5	32.4815	94.9452	1647.61	G30159WR	Hex(3)HexNAc(5)Fuc(1)	0.0125	3.7763
480_20210524_WZY_IGP_HILIC_DDACancer_5e5_1	480_20210524_WZY_IGP_HILIC_DDACancer_5e5_1.6877.6877.3	6877	12.52	932.721	3	NYTLTGR		823.419	sp|P10643|CO7_HUMAN(pre=R,post=D);	754;	278.562	0	6	90.3664	138.466	1971.72	G75595FQ	Hex(5)HexNAc(5)Fuc(1)	0.0048	1.7299
480_20210524_WZY_IGP_HILIC_DDACancer_5e5_1	480_20210524_WZY_IGP_HILIC_DDACancer_5e5_1.6886.6886.3	6886	12.52	922.043	3	EEQFNSTFR		1156.51	sp|P01859|IGHG2_HUMAN(pre=R,post=V);	176;	195.4	0	6	83.9699	52.98	1606.59	G71812IK	Hex(4)HexNAc(4)Fuc(1)	0.0048	1.7477
480_20210524_WZY_IGP_HILIC_DDACancer_5e5_1	480_20210524_WZY_IGP_HILIC_DDACancer_5e5_1.6905.6905.3	6905	12.55	981.391	3	EEQYNSTFR		1172.51	sp|P01860|IGHG3_HUMAN(pre=R,post=V);	227;	117.853	0	6	16.2177	139.85	1768.64	G56340GX	Hex(5)HexNAc(4)Fuc(1)	0.0021	0.7133
480_20210524_WZY_IGP_HILIC_DDACancer_5e5_1	480_20210524_WZY_IGP_HILIC_DDACancer_5e5_1.6910.6910.2	6910	12.55	1207.99	2	EEQFNSTYR		1172.51	sp|P01861|IGHG4_HUMAN(pre=R,post=V);	177;	218.099	0	6	67.7143	84.9037	1241.45	G07483YN	Hex(3)HexNAc(3)Fuc(1)	0.0019	0.7743
480_20210524_WZY_IGP_HILIC_DDACancer_5e5_1	480_20210524_WZY_IGP_HILIC_DDACancer_5e5_1.6917.6917.2	6917	12.55	1289.02	2	EEQFNSTYR		1172.51	sp|P01861|IGHG4_HUMAN(pre=R,post=V);	177;	135.953	0.0004	6	20.0559	146.29	1403.51	G10209QU	Hex(4)HexNAc(3)Fuc(1)	0.0013	0.5106
480_20210524_WZY_IGP_HILIC_DDACancer_5e5_1	480_20210524_WZY_IGP_HILIC_DDACancer_5e5_1.6956.6956.3	6956	12.62	927.373	3	EEQYNSTFR		1172.51	sp|P01860|IGHG3_HUMAN(pre=R,post=V);	227;	173.18	0.0067	6	30.6967	106.972	1606.59	G86759QR	Hex(4)HexNAc(4)Fuc(1)	0.0005	0.1856
480_20210524_WZY_IGP_HILIC_DDACancer_5e5_1	480_20210524_WZY_IGP_HILIC_DDACancer_5e5_1.6983.6983.2	6983	12.66	1390.56	2	EEQFNSTYR		1172.51	sp|P01861|IGHG4_HUMAN(pre=R,post=V);	177;	218.533	0.0043	6	64.4553	90.4302	1606.59	G71812IK	Hex(4)HexNAc(4)Fuc(1)	0.0017	0.6294
480_20210524_WZY_IGP_HILIC_DDACancer_5e5_1	480_20210524_WZY_IGP_HILIC_DDACancer_5e5_1.6985.6985.3	6985	12.66	927.373	3	EEQFNSTYR		1172.51	sp|P01861|IGHG4_HUMAN(pre=R,post=V);	177;	126.359	0	6	13.8413	122.816	1606.59	G71812IK	Hex(4)HexNAc(4)Fuc(1)	0.0018	0.6468
480_20210524_WZY_IGP_HILIC_DDACancer_5e5_1	480_20210524_WZY_IGP_HILIC_DDACancer_5e5_1.6995.6995.2	6995	12.66	1215.99	2	EEQFNSTYR		1172.51	sp|P01861|IGHG4_HUMAN(pre=R,post=V);	177;	154.603	0	6	44.536	48.378	1257.45	G10182XZ	Hex(4)HexNAc(3)	0.0053	2.1647
480_20210524_WZY_IGP_HILIC_DDACancer_5e5_1	480_20210524_WZY_IGP_HILIC_DDACancer_5e5_1.7006.7006.4	7006	12.69	1390.56	2	EEQFNSTYR		1172.51	sp|P01861|IGHG4_HUMAN(pre=R,post=V);	177;	204.269	0	6	62.2756	146.131	1606.59	G71812IK	Hex(4)HexNAc(4)Fuc(1)	0.0017	0.6294
480_20210524_WZY_IGP_HILIC_DDACancer_5e5_1	480_20210524_WZY_IGP_HILIC_DDACancer_5e5_1.7015.7015.3	7015	12.69	1051.41	3	EDALNETR		946.436	sp|P10909|CLUS_HUMAN(pre=K,post=E);	86;	233.596	0	6	71.6428	133.989	2204.77	G75501QM	Hex(5)HexNAc(4)NeuAc(2)	-0.0035	-1.1046
480_20210524_WZY_IGP_HILIC_DDACancer_5e5_1	480_20210524_WZY_IGP_HILIC_DDACancer_5e5_1.7020.7020.2	7020	12.69	1317.52	2	EEQFNSTYR		1172.51	sp|P01861|IGHG4_HUMAN(pre=R,post=V);	177;	173.147	0	6	40.3022	58.4588	1460.53	G89993FE	Hex(4)HexNAc(4)	-0.0046	-1.7318
480_20210524_WZY_IGP_HILIC_DDACancer_5e5_1	480_20210524_WZY_IGP_HILIC_DDACancer_5e5_1.7034.7034.3	7034	12.72	1051.41	3	EDALNETR		946.436	sp|P10909|CLUS_HUMAN(pre=K,post=E);	86;	212.761	0.001	6	45.8956	164.412	2204.77	G75501QM	Hex(5)HexNAc(4)NeuAc(2)	-0.0016	-0.5235
480_20210524_WZY_IGP_HILIC_DDACancer_5e5_1	480_20210524_WZY_IGP_HILIC_DDACancer_5e5_1.7038.7038.3	7038	12.72	1075.74	3	EWDNTTTECR	9,Carbamidomethyl(+57.0215);	1310.52	sp|P20851|C4BPB_HUMAN(pre=K,post=L);	71;	319.353	0	6	148.068	96.5433	1913.68	G39344CL	Hex(5)HexNAc(4)NeuAc(1)	-0.0036	-1.1132
480_20210524_WZY_IGP_HILIC_DDACancer_5e5_1	480_20210524_WZY_IGP_HILIC_DDACancer_5e5_1.7039.7039.2	7039	12.72	1317.53	2	EEQYNSTFR		1172.51	sp|P01860|IGHG3_HUMAN(pre=R,post=V);	227;	109.537	0.0097	6	20.3997	81.8715	1460.53	G89993FE	Hex(4)HexNAc(4)	0.0003	0.1227
480_20210524_WZY_IGP_HILIC_DDACancer_5e5_1	480_20210524_WZY_IGP_HILIC_DDACancer_5e5_1.7045.7045.2	7045	12.72	1134.96	2	EEQFNSTYR		1172.51	sp|P01861|IGHG4_HUMAN(pre=R,post=V);	177;	132.539	0.0004	6	23.8104	52.1132	1095.4	G61751GZ	Hex(3)HexNAc(3)	0.0039	1.7024
480_20210524_WZY_IGP_HILIC_DDACancer_5e5_1	480_20210524_WZY_IGP_HILIC_DDACancer_5e5_1.7046.7046.2	7046	12.72	1195.48	2	EEQFNSTYR		1172.51	sp|P01861|IGHG4_HUMAN(pre=R,post=V);	177;	90.2807	0.001	5	34.5657	34.0055	1216.42	G92303LR	Hex(5)HexNAc(2)	0.0101	4.2102
480_20210524_WZY_IGP_HILIC_DDACancer_5e5_1	480_20210524_WZY_IGP_HILIC_DDACancer_5e5_1.7083.7083.3	7083	12.79	909.356	3	CNYSIR	1,Carbamidomethyl(+57.0215);	811.365	sp|P00736|C1R_HUMAN(pre=R,post=V);	221;	221.227	0.0054	6	103.669	91.4391	1913.68	G39344CL	Hex(5)HexNAc(4)NeuAc(1)	0.0033	1.2259
480_20210524_WZY_IGP_HILIC_DDACancer_5e5_1	480_20210524_WZY_IGP_HILIC_DDACancer_5e5_1.7095.7095.3	7095	12.79	1215.99	2	EEQYNSTFR		1172.51	sp|P01860|IGHG3_HUMAN(pre=R,post=V);	227;	99.442	0.0038	6	40.7696	47.279	1257.45	G10182XZ	Hex(4)HexNAc(3)	0.0075	3.0689
480_20210524_WZY_IGP_HILIC_DDACancer_5e5_1	480_20210524_WZY_IGP_HILIC_DDACancer_5e5_1.7111.7111.3	7111	12.83	1180.79	3	EEQYNSTYR		1188.5	sp|P01857|IGHG1_HUMAN(pre=R,post=V);sp|P0DOX5|IGG1_HUMAN(pre=R,post=V);	180;299;	326.658	0.0048	6	195.157	208.308	2350.83	G26264SQ	Hex(5)HexNAc(4)NeuAc(2)Fuc(1)	0.002	0.5726
480_20210524_WZY_IGP_HILIC_DDACancer_5e5_1	480_20210524_WZY_IGP_HILIC_DDACancer_5e5_1.7132.7132.3	7132	12.83	932.707	3	EEQFNSTYR		1172.51	sp|P01861|IGHG4_HUMAN(pre=R,post=V);	177;	70.8416	0	6	9.9245	19.9855	1622.58	G25326BM	Hex(5)HexNAc(4)	0.0078	2.7859
480_20210524_WZY_IGP_HILIC_DDACancer_5e5_1	480_20210524_WZY_IGP_HILIC_DDACancer_5e5_1.7135.7135.3	7135	12.86	1180.79	3	EEQYNSTYR		1188.5	sp|P01857|IGHG1_HUMAN(pre=R,post=V);sp|P0DOX5|IGG1_HUMAN(pre=R,post=V);	180;299;	306.524	0	6	160.452	232.236	2350.83	G26264SQ	Hex(5)HexNAc(4)NeuAc(2)Fuc(1)	0.0018	0.511
480_20210524_WZY_IGP_HILIC_DDACancer_5e5_1	480_20210524_WZY_IGP_HILIC_DDACancer_5e5_1.7160.7160.2	7160	12.9	1309.53	2	EEQYNSTFR		1172.51	sp|P01860|IGHG3_HUMAN(pre=R,post=V);	227;	157.991	0.0008	6	41.4971	96.073	1444.53	G42604PC	Hex(3)HexNAc(4)Fuc(1)	0.0018	0.6935
480_20210524_WZY_IGP_HILIC_DDACancer_5e5_1	480_20210524_WZY_IGP_HILIC_DDACancer_5e5_1.7166.7166.3	7166	12.9	1100.1	3	EDALNETR		946.436	sp|P10909|CLUS_HUMAN(pre=K,post=E);	86;	176.335	0.0004	6	89.6254	178.849	2350.83	G26264SQ	Hex(5)HexNAc(4)NeuAc(2)Fuc(1)	-0.0018	-0.5491
480_20210524_WZY_IGP_HILIC_DDACancer_5e5_1	480_20210524_WZY_IGP_HILIC_DDACancer_5e5_1.7186.7186.2	7186	12.93	1309.53	2	EEQFNSTYR		1172.51	sp|P01861|IGHG4_HUMAN(pre=R,post=V);	177;	153.32	0.0004	5	12.6922	142.066	1444.53	G42604PC	Hex(3)HexNAc(4)Fuc(1)	0.0021	0.7868
480_20210524_WZY_IGP_HILIC_DDACancer_5e5_1	480_20210524_WZY_IGP_HILIC_DDACancer_5e5_1.7189.7189.2	7189	12.93	1309.53	2	EEQFNSTYR		1172.51	sp|P01861|IGHG4_HUMAN(pre=R,post=V);	177;	244.383	0.0006	6	61.1969	88.6003	1444.53	G26182BM	Hex(3)HexNAc(4)Fuc(1)	0.0021	0.7868
480_20210524_WZY_IGP_HILIC_DDACancer_5e5_1	480_20210524_WZY_IGP_HILIC_DDACancer_5e5_1.7202.7202.4	7202	12.93	1398.56	2	EEQFNSTYR		1172.51	sp|P01861|IGHG4_HUMAN(pre=R,post=V);	177;	43.9427	0	4	13.2626	28.7057	1622.58	G25326BM	Hex(5)HexNAc(4)	0.013	4.6341
480_20210524_WZY_IGP_HILIC_DDACancer_5e5_1	480_20210524_WZY_IGP_HILIC_DDACancer_5e5_1.7207.7207.2	7207	12.93	1236.5	2	EEQFNSTYR		1172.51	sp|P01861|IGHG4_HUMAN(pre=R,post=V);	177;	202.29	0.001	6	41.7753	41.5207	1298.48	G66032DV	Hex(3)HexNAc(4)	0.0038	1.5405
480_20210524_WZY_IGP_HILIC_DDACancer_5e5_1	480_20210524_WZY_IGP_HILIC_DDACancer_5e5_1.7212.7212.4	7212	12.96	1309.53	2	EEQFNSTYR		1172.51	sp|P01861|IGHG4_HUMAN(pre=R,post=V);	177;	183.85	0	6	39.0537	128.915	1444.53	G26182BM	Hex(3)HexNAc(4)Fuc(1)	0.0023	0.88
480_20210524_WZY_IGP_HILIC_DDACancer_5e5_1	480_20210524_WZY_IGP_HILIC_DDACancer_5e5_1.7222.7222.2	7222	12.96	1236.5	2	EEQFNSTYR		1172.51	sp|P01861|IGHG4_HUMAN(pre=R,post=V);	177;	144.021	0	6	19.2468	73.485	1298.48	G66032DV	Hex(3)HexNAc(4)	0.0028	1.1453
480_20210524_WZY_IGP_HILIC_DDACancer_5e5_1	480_20210524_WZY_IGP_HILIC_DDACancer_5e5_1.7243.7243.3	7243	13	1049.08	3	EEQFNSTYR		1172.51	sp|P01861|IGHG4_HUMAN(pre=R,post=V);	177;	199.905	0.0008	6	61.6152	88.0424	1971.72	G77537OB	Hex(5)HexNAc(5)Fuc(1)	-0.0002	-0.0488
480_20210524_WZY_IGP_HILIC_DDACancer_5e5_1	480_20210524_WZY_IGP_HILIC_DDACancer_5e5_1.7274.7274.3	7274	13.03	935.719	3	EEQFNSTFR		1156.51	sp|P01859|IGHG2_HUMAN(pre=R,post=V);	176;	151.711	0.0086	5	67.2504	98.3161	1647.61	G30159WR	Hex(3)HexNAc(5)Fuc(1)	0.0064	2.2718
480_20210524_WZY_IGP_HILIC_DDACancer_5e5_1	480_20210524_WZY_IGP_HILIC_DDACancer_5e5_1.7277.7277.3	7277	13.03	1049.08	3	EEQFNSTYR		1172.51	sp|P01861|IGHG4_HUMAN(pre=R,post=V);	177;	171.775	0.0049	5	29.5697	142.374	1971.72	G77537OB	Hex(5)HexNAc(5)Fuc(1)	0.0009	0.3006
480_20210524_WZY_IGP_HILIC_DDACancer_5e5_1	480_20210524_WZY_IGP_HILIC_DDACancer_5e5_1.7291.7291.2	7291	13.07	1282.5	2	CNYSIR	1,Carbamidomethyl(+57.0215);	811.365	sp|P00736|C1R_HUMAN(pre=R,post=V);	221;	190.719	0.002	6	77.8182	130.38	1751.62	G81528UX	Hex(4)HexNAc(4)NeuAc(1)	0.0051	2.0008
480_20210524_WZY_IGP_HILIC_DDACancer_5e5_1	480_20210524_WZY_IGP_HILIC_DDACancer_5e5_1.7318.7318.3	7318	13.1	1248.48	3	EEQYNSTYR		1188.5	sp|P01857|IGHG1_HUMAN(pre=R,post=V);sp|P0DOX5|IGG1_HUMAN(pre=R,post=V);	180;299;	310.283	0.001	5	199.957	187.391	2553.91	G17473NR	Hex(5)HexNAc(5)NeuAc(2)Fuc(1)	-0.0012	-0.314
480_20210524_WZY_IGP_HILIC_DDACancer_5e5_1	480_20210524_WZY_IGP_HILIC_DDACancer_5e5_1.7341.7341.3	7341	13.13	1028.07	3	NISCVER	4,Carbamidomethyl(+57.0215);	876.412	sp|Q9BXR6|FHR5_HUMAN(pre=K,post=G);	126;	235.736	0	6	91.4214	124.847	2204.77	G75501QM	Hex(5)HexNAc(4)NeuAc(2)	0.0061	1.9733
480_20210524_WZY_IGP_HILIC_DDACancer_5e5_1	480_20210524_WZY_IGP_HILIC_DDACancer_5e5_1.7351.7351.3	7351	13.13	981.394	3	EEQFNSTYR		1172.51	sp|P01861|IGHG4_HUMAN(pre=R,post=V);	177;	140.73	0.0004	6	62.3307	78.9565	1768.64	G42477ZH	Hex(5)HexNAc(4)Fuc(1)	0.0104	3.5267
480_20210524_WZY_IGP_HILIC_DDACancer_5e5_1	480_20210524_WZY_IGP_HILIC_DDACancer_5e5_1.7361.7361.3	7361	13.13	1132.1	3	EEQYNSTYR		1188.5	sp|P01857|IGHG1_HUMAN(pre=R,post=V);sp|P0DOX5|IGG1_HUMAN(pre=R,post=V);	180;299;	244.076	0.0081	6	175.214	130.464	2204.77	G75501QM	Hex(5)HexNAc(4)NeuAc(2)	0.0012	0.3646
480_20210524_WZY_IGP_HILIC_DDACancer_5e5_1	480_20210524_WZY_IGP_HILIC_DDACancer_5e5_1.7366.7366.3	7366	13.17	995.067	3	EEQFNSTYR		1172.51	sp|P01861|IGHG4_HUMAN(pre=R,post=V);	177;	119.496	0.0004	4	18.7057	155.258	1809.67	G03445UI	Hex(4)HexNAc(5)Fuc(1)	0.0045	1.5055
480_20210524_WZY_IGP_HILIC_DDACancer_5e5_1	480_20210524_WZY_IGP_HILIC_DDACancer_5e5_1.7367.7367.4	7367	13.17	1492.1	2	EEQFNSTYR		1172.51	sp|P01861|IGHG4_HUMAN(pre=R,post=V);	177;	242.399	0.0034	6	64.7186	184.062	1809.67	G03445UI	Hex(4)HexNAc(5)Fuc(1)	0.0027	0.8958
480_20210524_WZY_IGP_HILIC_DDACancer_5e5_1	480_20210524_WZY_IGP_HILIC_DDACancer_5e5_1.7419.7419.2	7419	13.24	1419.07	2	EEQFNSTYR		1172.51	sp|P01861|IGHG4_HUMAN(pre=R,post=V);	177;	118.212	0.0081	5	46.4366	63.1721	1663.61	G11535IB	Hex(4)HexNAc(5)	0.011	3.8824
480_20210524_WZY_IGP_HILIC_DDACancer_5e5_1	480_20210524_WZY_IGP_HILIC_DDACancer_5e5_1.7430.7430.3	7430	13.24	1164.45	3	ISEENETTCYMGK	9,Carbamidomethyl(+57.0215);11,Oxidation(+15.9949);	1576.64	sp|P08603|CFAH_HUMAN(pre=R,post=W);	911;	184.423	0	6	39.3612	70.976	1913.68	G39344CL	Hex(5)HexNAc(4)NeuAc(1)	0.0099	2.8239
480_20210524_WZY_IGP_HILIC_DDACancer_5e5_1	480_20210524_WZY_IGP_HILIC_DDACancer_5e5_1.7435.7435.3	7435	13.24	1051.41	3	EDALNETR		946.436	sp|P10909|CLUS_HUMAN(pre=K,post=E);	86;	214.817	0.0008	6	71.2283	146.411	2204.77	G75501QM	Hex(5)HexNAc(4)NeuAc(2)	0.0068	2.1494
480_20210524_WZY_IGP_HILIC_DDACancer_5e5_1	480_20210524_WZY_IGP_HILIC_DDACancer_5e5_1.7443.7443.2	7443	13.27	1390.56	2	EEQFNSTYR		1172.51	sp|P01861|IGHG4_HUMAN(pre=R,post=V);	177;	188.47	0.0016	6	67.4065	101.011	1606.59	G71812IK	Hex(4)HexNAc(4)Fuc(1)	0.0047	1.6836
480_20210524_WZY_IGP_HILIC_DDACancer_5e5_1	480_20210524_WZY_IGP_HILIC_DDACancer_5e5_1.7457.7457.3	7457	13.27	941.05	3	EEQFNSTYR		1172.51	sp|P01861|IGHG4_HUMAN(pre=R,post=V);	177;	253.422	0	6	62.6329	66.688	1647.61	G30159WR	Hex(3)HexNAc(5)Fuc(1)	0.0056	1.9754
480_20210524_WZY_IGP_HILIC_DDACancer_5e5_1	480_20210524_WZY_IGP_HILIC_DDACancer_5e5_1.7469.7469.2	7469	13.3	1096.47	2	ENETEIIK		974.492	sp|P06276|CHLE_HUMAN(pre=R,post=C);	284;	218.8	0.0008	5	30.6876	30.2872	1216.42	G37605QB	Hex(5)HexNAc(2)	0.0053	2.4377
480_20210524_WZY_IGP_HILIC_DDACancer_5e5_1	480_20210524_WZY_IGP_HILIC_DDACancer_5e5_1.7478.7478.4	7478	13.3	1411.07	2	EEQFNSTYR		1172.51	sp|P01861|IGHG4_HUMAN(pre=R,post=V);	177;	197.735	0.0029	6	60.8379	82.8642	1647.61	G32283ZK	Hex(3)HexNAc(5)Fuc(1)	0.0036	1.2657
480_20210524_WZY_IGP_HILIC_DDACancer_5e5_1	480_20210524_WZY_IGP_HILIC_DDACancer_5e5_1.7492.7492.3	7492	13.3	941.05	3	EEQFNSTYR		1172.51	sp|P01861|IGHG4_HUMAN(pre=R,post=V);	177;	246.516	0	5	26.9179	135.37	1647.61	G00695JO	Hex(3)HexNAc(5)Fuc(1)	0.0054	1.9105
480_20210524_WZY_IGP_HILIC_DDACancer_5e5_1	480_20210524_WZY_IGP_HILIC_DDACancer_5e5_1.7497.7497.4	7497	13.34	1411.07	2	EEQFNSTYR		1172.51	sp|P01861|IGHG4_HUMAN(pre=R,post=V);	177;	199.036	0.0018	5	63.1474	116.821	1647.61	G32283ZK	Hex(3)HexNAc(5)Fuc(1)	0.0031	1.0926
480_20210524_WZY_IGP_HILIC_DDACancer_5e5_1	480_20210524_WZY_IGP_HILIC_DDACancer_5e5_1.7520.7520.4	7520	13.37	1411.07	2	EEQFNSTYR		1172.51	sp|P01861|IGHG4_HUMAN(pre=R,post=V);	177;	200.606	0	6	65.139	140.666	1647.61	G32283ZK	Hex(3)HexNAc(5)Fuc(1)	0.0023	0.8329
480_20210524_WZY_IGP_HILIC_DDACancer_5e5_1	480_20210524_WZY_IGP_HILIC_DDACancer_5e5_1.7554.7554.4	7554	13.41	1411.07	2	EEQFNSTYR		1172.51	sp|P01861|IGHG4_HUMAN(pre=R,post=V);	177;	123.267	0.0084	5	26.0489	210.892	1647.61	G61207RZ	Hex(3)HexNAc(5)Fuc(1)	0.0053	1.8717
480_20210524_WZY_IGP_HILIC_DDACancer_5e5_1	480_20210524_WZY_IGP_HILIC_DDACancer_5e5_1.7572.7572.2	7572	13.44	1309.53	2	EEQFNSTYR		1172.51	sp|P01861|IGHG4_HUMAN(pre=R,post=V);	177;	222.319	0.002	6	64.702	77.8427	1444.53	G26182BM	Hex(3)HexNAc(4)Fuc(1)	0.0062	2.3727
480_20210524_WZY_IGP_HILIC_DDACancer_5e5_1	480_20210524_WZY_IGP_HILIC_DDACancer_5e5_1.7584.7584.2	7584	13.44	1207.99	2	EEQFNSTYR		1172.51	sp|P01861|IGHG4_HUMAN(pre=R,post=V);	177;	139.491	0	6	63.1057	58.7195	1241.45	G31294RU	Hex(3)HexNAc(3)Fuc(1)	0.0004	0.1675
480_20210524_WZY_IGP_HILIC_DDACancer_5e5_1	480_20210524_WZY_IGP_HILIC_DDACancer_5e5_1.7633.7633.3	7633	13.51	1024.42	3	NYTLTGR		823.419	sp|P10643|CO7_HUMAN(pre=R,post=D);	754;	149.805	0	6	31.8604	54.6791	2246.82	G39116LG	Hex(4)HexNAc(5)NeuAc(1)Fuc(2)	-0.0028	-0.9133
480_20210524_WZY_IGP_HILIC_DDACancer_5e5_1	480_20210524_WZY_IGP_HILIC_DDACancer_5e5_1.7836.7836.3	7836	13.79	1197.5	3	VTACHSSQPNATLYK	4,Carbamidomethyl(+57.0215);	1675.8	sp|P05543|THBG_HUMAN(pre=K,post=M);	36;	367.472	0	6	34.9749	112.102	1913.68	G39344CL	Hex(5)HexNAc(4)NeuAc(1)	0.0063	1.7613
480_20210524_WZY_IGP_HILIC_DDACancer_5e5_1	480_20210524_WZY_IGP_HILIC_DDACancer_5e5_1.7856.7856.3	7856	13.82	1241.84	3	HYTNSSQDVTVPCR	13,Carbamidomethyl(+57.0215);	1662.74	sp|P01877|IGHA2_HUMAN(pre=K,post=V);sp|P0DOX2|IGA2_HUMAN(pre=K,post=V);	92;207;	482.882	0	6	45.9021	112.547	2059.73	G39377DE	Hex(5)HexNAc(4)NeuAc(1)Fuc(1)	0.0108	2.9073
480_20210524_WZY_IGP_HILIC_DDACancer_5e5_1	480_20210524_WZY_IGP_HILIC_DDACancer_5e5_1.7859.7859.3	7859	13.82	1197.5	3	VTACHSSQPNATLYK	4,Carbamidomethyl(+57.0215);	1675.8	sp|P05543|THBG_HUMAN(pre=K,post=M);	36;	341.749	0	6	29.2415	95.8371	1913.68	G39344CL	Hex(5)HexNAc(4)NeuAc(1)	0.0098	2.7402
480_20210524_WZY_IGP_HILIC_DDACancer_5e5_1	480_20210524_WZY_IGP_HILIC_DDACancer_5e5_1.7860.7860.4	7860	13.82	1078.17	4	RHEEGHMLNCTCFGQGR	7,Oxidation(+15.9949);10,Carbamidomethyl(+57.0215);12,Carbamidomethyl(+57.0215);	2103.88	sp|P02751|FINC_HUMAN(pre=K,post=G);	542;	372.477	0	6	78.8365	149.269	2204.77	G75501QM	Hex(5)HexNAc(4)NeuAc(2)	0.0136	3.1605
480_20210524_WZY_IGP_HILIC_DDACancer_5e5_1	480_20210524_WZY_IGP_HILIC_DDACancer_5e5_1.7863.7863.3	7863	13.82	1068.41	3	MFSQNDTR		997.429	sp|P02750|A2GL_HUMAN(pre=K,post=C);	325;	272.101	0.0005	6	105.54	127.232	2204.77	G75501QM	Hex(5)HexNAc(4)NeuAc(2)	0.0081	2.5421
480_20210524_WZY_IGP_HILIC_DDACancer_5e5_1	480_20210524_WZY_IGP_HILIC_DDACancer_5e5_1.7879.7879.3	7879	13.82	1282.81	3	NCCNTENPPGCYR	2,Carbamidomethyl(+57.0215);3,Carbamidomethyl(+57.0215);11,Carbamidomethyl(+57.0215);	1640.61	sp|P43652|AFAM_HUMAN(pre=R,post=Y);	386;	453.383	0	6	140.876	164.484	2204.77	G75501QM	Hex(5)HexNAc(4)NeuAc(2)	0.0092	2.3849
480_20210524_WZY_IGP_HILIC_DDACancer_5e5_1	480_20210524_WZY_IGP_HILIC_DDACancer_5e5_1.7883.7883.3	7883	13.85	1117.1	3	MFSQNDTR		997.429	sp|P02750|A2GL_HUMAN(pre=K,post=C);	325;	190.663	0.001	6	104.939	170.258	2350.83	G26264SQ	Hex(5)HexNAc(4)NeuAc(2)Fuc(1)	0.0043	1.2895
480_20210524_WZY_IGP_HILIC_DDACancer_5e5_1	480_20210524_WZY_IGP_HILIC_DDACancer_5e5_1.7916.7916.3	7916	13.89	949.393	3	DNNSIITR		931.472	sp|P06276|CHLE_HUMAN(pre=K,post=K);	369;	228.191	0	6	35.4511	83.9988	1913.68	G39344CL	Hex(5)HexNAc(4)NeuAc(1)	0.0072	2.54
480_20210524_WZY_IGP_HILIC_DDACancer_5e5_1	480_20210524_WZY_IGP_HILIC_DDACancer_5e5_1.7935.7935.3	7935	13.92	949.393	3	DNNSIITR		931.472	sp|P06276|CHLE_HUMAN(pre=K,post=K);	369;	216.512	0	6	39.3418	76.4951	1913.68	G39344CL	Hex(5)HexNAc(4)NeuAc(1)	0.0065	2.2826
480_20210524_WZY_IGP_HILIC_DDACancer_5e5_1	480_20210524_WZY_IGP_HILIC_DDACancer_5e5_1.7959.7959.3	7959	13.96	1309.53	3	HYTNSSQDVTVPCR	13,Carbamidomethyl(+57.0215);	1662.74	sp|P01877|IGHA2_HUMAN(pre=K,post=V);sp|P0DOX2|IGA2_HUMAN(pre=K,post=V);	92;207;	550.586	0	6	51.3202	145.075	2262.81	G20096RP	Hex(5)HexNAc(5)NeuAc(1)Fuc(1)	0.0059	1.4925
480_20210524_WZY_IGP_HILIC_DDACancer_5e5_1	480_20210524_WZY_IGP_HILIC_DDACancer_5e5_1.7975.7975.4	7975	13.96	966.374	4	HEEGHMLNCTCFGQGR	6,Oxidation(+15.9949);9,Carbamidomethyl(+57.0215);11,Carbamidomethyl(+57.0215);	1947.78	sp|P02751|FINC_HUMAN(pre=R,post=G);	542;	452.711	0.0043	6	229.184	168.079	1913.68	G39344CL	Hex(5)HexNAc(4)NeuAc(1)	0.0109	2.8162
480_20210524_WZY_IGP_HILIC_DDACancer_5e5_1	480_20210524_WZY_IGP_HILIC_DDACancer_5e5_1.8003.8003.3	8003	13.99	1282.8	3	NCCNTENPPGCYR	2,Carbamidomethyl(+57.0215);3,Carbamidomethyl(+57.0215);11,Carbamidomethyl(+57.0215);	1640.61	sp|P43652|AFAM_HUMAN(pre=R,post=Y);	383;	336.773	0	6	46.8692	224.011	2204.77	G75501QM	Hex(5)HexNAc(4)NeuAc(2)	0.0044	1.1468
480_20210524_WZY_IGP_HILIC_DDACancer_5e5_1	480_20210524_WZY_IGP_HILIC_DDACancer_5e5_1.8011.8011.3	8011	14.03	1213.49	3	GTANTTTAGVPCQR	12,Carbamidomethyl(+57.0215);	1432.67	sp|P26927|HGFL_HUMAN(pre=R,post=W);	296;	396.919	0	6	48.5745	187.433	2204.77	G75501QM	Hex(5)HexNAc(4)NeuAc(2)	0.0068	1.8728
480_20210524_WZY_IGP_HILIC_DDACancer_5e5_1	480_20210524_WZY_IGP_HILIC_DDACancer_5e5_1.8045.8045.3	8045	14.06	1075.77	3	FLNNGTCTAEGK	7,Carbamidomethyl(+57.0215);	1310.59	sp|P05156|CFAI_HUMAN(pre=K,post=F);	103;	411.495	0	6	74.2366	96.3933	1913.68	G39344CL	Hex(5)HexNAc(4)NeuAc(1)	0.0091	2.8278
480_20210524_WZY_IGP_HILIC_DDACancer_5e5_1	480_20210524_WZY_IGP_HILIC_DDACancer_5e5_1.8061.8061.3	8061	14.09	1282.8	3	NCCNTENPPGCYR	2,Carbamidomethyl(+57.0215);3,Carbamidomethyl(+57.0215);11,Carbamidomethyl(+57.0215);	1640.61	sp|P43652|AFAM_HUMAN(pre=R,post=Y);	383;	661.831	0	6	147.299	192.8	2204.77	G75501QM	Hex(5)HexNAc(4)NeuAc(2)	0.004	1.0516
480_20210524_WZY_IGP_HILIC_DDACancer_5e5_1	480_20210524_WZY_IGP_HILIC_DDACancer_5e5_1.8062.8062.3	8062	14.09	1075.77	3	FLNNGTCTAEGK	7,Carbamidomethyl(+57.0215);	1310.59	sp|P05156|CFAI_HUMAN(pre=K,post=F);	103;	469.526	0	6	83.3871	116.906	1913.68	G39344CL	Hex(5)HexNAc(4)NeuAc(1)	0.004	1.2376
480_20210524_WZY_IGP_HILIC_DDACancer_5e5_1	480_20210524_WZY_IGP_HILIC_DDACancer_5e5_1.8089.8089.3	8089	14.13	1255.51	3	HYTNSSQDVTVPCR	13,Carbamidomethyl(+57.0215);	1662.74	sp|P01877|IGHA2_HUMAN(pre=K,post=V);sp|P0DOX2|IGA2_HUMAN(pre=K,post=V);	92;207;	426.506	0	6	35.1641	145.33	2100.76	G80578OK	Hex(4)HexNAc(5)NeuAc(1)Fuc(1)	0.0061	1.6136
480_20210524_WZY_IGP_HILIC_DDACancer_5e5_1	480_20210524_WZY_IGP_HILIC_DDACancer_5e5_1.8093.8093.3	8093	14.13	1075.77	3	FLNNGTCTAEGK	7,Carbamidomethyl(+57.0215);	1310.59	sp|P05156|CFAI_HUMAN(pre=K,post=F);	103;	158.268	0	4	20.8052	143.214	1913.68	G39344CL	Hex(5)HexNAc(4)NeuAc(1)	0.0047	1.4648
480_20210524_WZY_IGP_HILIC_DDACancer_5e5_1	480_20210524_WZY_IGP_HILIC_DDACancer_5e5_1.8112.8112.3	8112	14.16	1075.76	3	FLNNGTCTAEGK	7,Carbamidomethyl(+57.0215);	1310.59	sp|P05156|CFAI_HUMAN(pre=K,post=F);	103;	208.017	0	6	33.7747	134.446	1913.68	G39344CL	Hex(5)HexNAc(4)NeuAc(1)	0.003	0.9429
480_20210524_WZY_IGP_HILIC_DDACancer_5e5_1	480_20210524_WZY_IGP_HILIC_DDACancer_5e5_1.8113.8113.2	8113	14.16	1613.14	2	FLNNGTCTAEGK	7,Carbamidomethyl(+57.0215);	1310.59	sp|P05156|CFAI_HUMAN(pre=K,post=F);	103;	203.029	0	6	49.2622	121.963	1913.68	G39344CL	Hex(5)HexNAc(4)NeuAc(1)	0.0019	0.5872
480_20210524_WZY_IGP_HILIC_DDACancer_5e5_1	480_20210524_WZY_IGP_HILIC_DDACancer_5e5_1.8122.8122.2	8122	14.16	1309.53	2	EEQFNSTYR		1172.51	sp|P01861|IGHG4_HUMAN(pre=R,post=V);	177;	57.8635	0	2	2.7384	31.0846	1444.53	G89561DW	Hex(3)HexNAc(4)Fuc(1)	-0.0075	-2.8615
480_20210524_WZY_IGP_HILIC_DDACancer_5e5_1	480_20210524_WZY_IGP_HILIC_DDACancer_5e5_1.8152.8152.3	8152	14.2	1063.43	3	DTFVNASR		908.435	sp|P05155|IC1_HUMAN(pre=R,post=T);	238;	152.183	0	6	36.6866	85.0202	2278.81	G01178HS	Hex(6)HexNAc(5)NeuAc(1)	0.0103	3.2259
480_20210524_WZY_IGP_HILIC_DDACancer_5e5_1	480_20210524_WZY_IGP_HILIC_DDACancer_5e5_1.8176.8176.3	8176	14.23	982.401	4	HYTNSSQDVTVPCR	13,Carbamidomethyl(+57.0215);	1662.74	sp|P01877|IGHA2_HUMAN(pre=K,post=V);sp|P0DOX2|IGA2_HUMAN(pre=K,post=V);	92;207;	561.625	0	6	117.985	209.164	2262.81	G20096RP	Hex(5)HexNAc(5)NeuAc(1)Fuc(1)	0.0181	4.6211
480_20210524_WZY_IGP_HILIC_DDACancer_5e5_1	480_20210524_WZY_IGP_HILIC_DDACancer_5e5_1.8292.8292.3	8292	14.4	1282.8	3	NCCNTENPPGCYR	2,Carbamidomethyl(+57.0215);3,Carbamidomethyl(+57.0215);11,Carbamidomethyl(+57.0215);	1640.61	sp|P43652|AFAM_HUMAN(pre=R,post=Y);	386;	388.762	0	6	73.4509	166.081	2204.77	G75501QM	Hex(5)HexNAc(4)NeuAc(2)	-0.0095	-2.4721
480_20210524_WZY_IGP_HILIC_DDACancer_5e5_1	480_20210524_WZY_IGP_HILIC_DDACancer_5e5_1.8294.8294.3	8294	14.4	1020.08	3	NNLTTYK		852.434	sp|P48740|MASP1_HUMAN(pre=R,post=S);	384;	273.674	0	6	63.9783	111.078	2204.77	G75501QM	Hex(5)HexNAc(4)NeuAc(2)	0.0123	4.028
480_20210524_WZY_IGP_HILIC_DDACancer_5e5_1	480_20210524_WZY_IGP_HILIC_DDACancer_5e5_1.8305.8305.3	8305	14.4	995.734	3	DTFVNASR		908.435	sp|P05155|IC1_HUMAN(pre=R,post=T);	238;	133.5	0.0086	6	44.7752	79.5948	2075.73	G36157OV	Hex(6)HexNAc(4)NeuAc(1)	0.0142	4.7521
480_20210524_WZY_IGP_HILIC_DDACancer_5e5_1	480_20210524_WZY_IGP_HILIC_DDACancer_5e5_1.8318.8318.3	8318	14.44	1020.08	3	DFVNASSK		866.413	sp|P05546|HEP2_HUMAN(pre=K,post=Y);	188;	245.522	0	6	48.6922	30.2701	2190.79	G48658PB	Hex(6)HexNAc(6)	0.0141	4.6057
480_20210524_WZY_IGP_HILIC_DDACancer_5e5_1	480_20210524_WZY_IGP_HILIC_DDACancer_5e5_1.8338.8338.3	8338	14.44	990.402	3	DTFVNASR		908.435	sp|P05155|IC1_HUMAN(pre=R,post=T);	238;	150.133	0	6	61.9704	110.567	2059.73	G39377DE	Hex(5)HexNAc(4)NeuAc(1)Fuc(1)	0.0141	4.7457
480_20210524_WZY_IGP_HILIC_DDACancer_5e5_1	480_20210524_WZY_IGP_HILIC_DDACancer_5e5_1.8364.8364.3	8364	14.47	1112.44	3	NQSYRSR		909.442	sp|Q8N5F7|NKAP_HUMAN(pre=R,post=S);	69;	30.3462	0.004	3	15.4608	58.9667	2424.87	G86475BX	Hex(6)HexNAc(5)NeuAc(1)Fuc(1)	0.0045	1.3479
480_20210524_WZY_IGP_HILIC_DDACancer_5e5_1	480_20210524_WZY_IGP_HILIC_DDACancer_5e5_1.8368.8368.3	8368	14.5	1282.8	3	NCCNTENPPGCYR	2,Carbamidomethyl(+57.0215);3,Carbamidomethyl(+57.0215);11,Carbamidomethyl(+57.0215);	1640.61	sp|P43652|AFAM_HUMAN(pre=R,post=Y);	383;	474.419	0	6	174.867	166.113	2204.77	G75501QM	Hex(5)HexNAc(4)NeuAc(2)	-0.0088	-2.2816
480_20210524_WZY_IGP_HILIC_DDACancer_5e5_1	480_20210524_WZY_IGP_HILIC_DDACancer_5e5_1.8427.8427.3	8427	14.57	1118.77	3	MDGASNVTCINSR	1,Oxidation(+15.9949);9,Carbamidomethyl(+57.0215);	1439.61	sp|P08603|CFAH_HUMAN(pre=K,post=W);	1029;	410.235	0	6	107.538	128.992	1913.68	G39344CL	Hex(5)HexNAc(4)NeuAc(1)	0.0041	1.2106
480_20210524_WZY_IGP_HILIC_DDACancer_5e5_1	480_20210524_WZY_IGP_HILIC_DDACancer_5e5_1.8449.8449.3	8449	14.61	1318.84	3	EDALNETR		946.436	sp|P10909|CLUS_HUMAN(pre=K,post=E);	86;	192.685	0	6	43.4289	181.849	3007.06	G43702IX	Hex(6)HexNAc(5)NeuAc(3)Fuc(1)	0.0119	3.0147
480_20210524_WZY_IGP_HILIC_DDACancer_5e5_1	480_20210524_WZY_IGP_HILIC_DDACancer_5e5_1.8508.8508.2	8508	14.67	1412.06	2	DTFVNASR		908.435	sp|P05155|IC1_HUMAN(pre=R,post=T);	238;	197.508	0.001	6	28.8925	161.688	1913.68	G39344CL	Hex(5)HexNAc(4)NeuAc(1)	0	-0.008
480_20210524_WZY_IGP_HILIC_DDACancer_5e5_1	480_20210524_WZY_IGP_HILIC_DDACancer_5e5_1.8511.8511.3	8511	14.67	980.648	4	QEPERNECFLQHK	8,Carbamidomethyl(+57.0215);	1713.79	sp|P02768|ALBU_HUMAN(pre=K,post=D);	123;	351.325	0	6	102.977	173.721	2204.77	G75501QM	Hex(5)HexNAc(4)NeuAc(2)	0.0013	0.3276
480_20210524_WZY_IGP_HILIC_DDACancer_5e5_1	480_20210524_WZY_IGP_HILIC_DDACancer_5e5_1.8515.8515.3	8515	14.67	1130.12	3	YAEDKFNETTEK		1473.66	sp|P43652|AFAM_HUMAN(pre=R,post=S);	402;	302.816	0	6	28.8402	88.9932	1913.68	G39344CL	Hex(5)HexNAc(4)NeuAc(1)	0.0086	2.5411
480_20210524_WZY_IGP_HILIC_DDACancer_5e5_1	480_20210524_WZY_IGP_HILIC_DDACancer_5e5_1.8522.8522.3	8522	14.71	962.061	3	NYTLTGR		823.419	sp|P10643|CO7_HUMAN(pre=R,post=D);	754;	269.057	0	6	89.2989	130.573	2059.73	G39377DE	Hex(5)HexNAc(4)NeuAc(1)Fuc(1)	0.0064	2.2032
480_20210524_WZY_IGP_HILIC_DDACancer_5e5_1	480_20210524_WZY_IGP_HILIC_DDACancer_5e5_1.8525.8525.3	8525	14.71	1270.15	3	EDALNETR		946.436	sp|P10909|CLUS_HUMAN(pre=K,post=E);	86;	200.589	0.0069	6	46.0345	165.538	2861	G40707SF	Hex(6)HexNAc(5)NeuAc(3)	0.0055	1.4412
480_20210524_WZY_IGP_HILIC_DDACancer_5e5_1	480_20210524_WZY_IGP_HILIC_DDACancer_5e5_1.8535.8535.2	8535	14.71	1083.95	2	DTFVNASR		908.435	sp|P05155|IC1_HUMAN(pre=R,post=T);	238;	196.056	0.0015	6	73.0124	57.8054	1257.45	G10182XZ	Hex(4)HexNAc(3)	0.0074	3.4114
480_20210524_WZY_IGP_HILIC_DDACancer_5e5_1	480_20210524_WZY_IGP_HILIC_DDACancer_5e5_1.8549.8549.3	8549	14.74	962.062	3	NYTLTGR		823.419	sp|P10643|CO7_HUMAN(pre=R,post=D);	754;	221.531	0	6	70.6202	194.644	2059.73	G39377DE	Hex(5)HexNAc(4)NeuAc(1)Fuc(1)	0.0107	3.7275
480_20210524_WZY_IGP_HILIC_DDACancer_5e5_1	480_20210524_WZY_IGP_HILIC_DDACancer_5e5_1.8559.8559.3	8559	14.74	1073.09	3	EEQFNSTFR		1156.51	sp|P01859|IGHG2_HUMAN(pre=R,post=V);	176;	181.503	0	6	70.3831	166.455	2059.73	G39377DE	Hex(5)HexNAc(4)NeuAc(1)Fuc(1)	0.0057	1.776
480_20210524_WZY_IGP_HILIC_DDACancer_5e5_1	480_20210524_WZY_IGP_HILIC_DDACancer_5e5_1.8562.8562.2	8562	14.74	990.399	3	DTFVNASR		908.435	sp|P05155|IC1_HUMAN(pre=R,post=T);	238;	214.137	0.0052	6	66.8544	103.949	2059.73	G39377DE	Hex(5)HexNAc(4)NeuAc(1)Fuc(1)	0.0068	2.2781
480_20210524_WZY_IGP_HILIC_DDACancer_5e5_1	480_20210524_WZY_IGP_HILIC_DDACancer_5e5_1.8575.8575.3	8575	14.78	1018.06	3	FGCEIENNR	3,Carbamidomethyl(+57.0215);	1137.49	sp|P25311|ZA2G_HUMAN(pre=R,post=S);	128;	196.664	0	6	58.171	76.3657	1913.68	G39344CL	Hex(5)HexNAc(4)NeuAc(1)	0.0082	2.695
480_20210524_WZY_IGP_HILIC_DDACancer_5e5_1	480_20210524_WZY_IGP_HILIC_DDACancer_5e5_1.8587.8587.3	8587	14.78	1073.09	3	EEQFNSTFR		1156.51	sp|P01859|IGHG2_HUMAN(pre=R,post=V);	176;	195.124	0	6	102.291	149.487	2059.73	G39377DE	Hex(5)HexNAc(4)NeuAc(1)Fuc(1)	0.0068	2.1175
480_20210524_WZY_IGP_HILIC_DDACancer_5e5_1	480_20210524_WZY_IGP_HILIC_DDACancer_5e5_1.8603.8603.4	8603	14.81	1018.06	3	FGCEIENNR	3,Carbamidomethyl(+57.0215);	1137.49	sp|P25311|ZA2G_HUMAN(pre=R,post=S);	128;	148.492	0.0022	6	64.7353	77.2281	1913.68	G39344CL	Hex(5)HexNAc(4)NeuAc(1)	0.0077	2.515
480_20210524_WZY_IGP_HILIC_DDACancer_5e5_1	480_20210524_WZY_IGP_HILIC_DDACancer_5e5_1.8623.8623.3	8623	14.81	1132.44	3	EEQFNSTYR		1172.51	sp|P01861|IGHG4_HUMAN(pre=R,post=V);	177;	128.963	0.0004	6	55.9003	121.302	2221.79	G78276SQ	Hex(6)HexNAc(4)NeuAc(1)Fuc(1)	0.0071	2.0894
480_20210524_WZY_IGP_HILIC_DDACancer_5e5_1	480_20210524_WZY_IGP_HILIC_DDACancer_5e5_1.8630.8630.2	8630	14.85	1172.77	3	EWDNTTTECR	9,Carbamidomethyl(+57.0215);	1310.52	sp|P20851|C4BPB_HUMAN(pre=K,post=L);	71;	372.084	0	6	149.368	113.967	2204.77	G75501QM	Hex(5)HexNAc(4)NeuAc(2)	0.0081	2.3021
480_20210524_WZY_IGP_HILIC_DDACancer_5e5_1	480_20210524_WZY_IGP_HILIC_DDACancer_5e5_1.8636.8636.3	8636	14.85	1029.76	3	NYTLTGR		823.419	sp|P10643|CO7_HUMAN(pre=R,post=D);	754;	248.306	0.0004	6	94.1044	132.166	2262.81	G20096RP	Hex(5)HexNAc(5)NeuAc(1)Fuc(1)	0.01	3.2273
480_20210524_WZY_IGP_HILIC_DDACancer_5e5_1	480_20210524_WZY_IGP_HILIC_DDACancer_5e5_1.8651.8651.3	8651	14.88	1172.78	3	EWDNTTTECR	9,Carbamidomethyl(+57.0215);	1310.52	sp|P20851|C4BPB_HUMAN(pre=K,post=L);	71;	374.3	0	6	142.714	137.999	2204.77	G75501QM	Hex(5)HexNAc(4)NeuAc(2)	0.0118	3.3439
480_20210524_WZY_IGP_HILIC_DDACancer_5e5_1	480_20210524_WZY_IGP_HILIC_DDACancer_5e5_1.8669.8669.2	8669	14.88	1576.62	2	EDALNETR		946.436	sp|P10909|CLUS_HUMAN(pre=K,post=E);	86;	114.354	0.0065	6	43.3327	180.529	2204.77	G75501QM	Hex(5)HexNAc(4)NeuAc(2)	0.0111	3.5286
480_20210524_WZY_IGP_HILIC_DDACancer_5e5_1	480_20210524_WZY_IGP_HILIC_DDACancer_5e5_1.8681.8681.3	8681	14.91	1029.76	3	NYTLTGR		823.419	sp|P10643|CO7_HUMAN(pre=R,post=D);	754;	91.6233	0.0084	5	39.0086	88.4584	2262.81	G20096RP	Hex(5)HexNAc(5)NeuAc(1)Fuc(1)	0.0122	3.9392
480_20210524_WZY_IGP_HILIC_DDACancer_5e5_1	480_20210524_WZY_IGP_HILIC_DDACancer_5e5_1.8682.8682.3	8682	14.91	1172.78	3	EWDNTTTECR	9,Carbamidomethyl(+57.0215);	1310.52	sp|P20851|C4BPB_HUMAN(pre=K,post=L);	71;	145.876	0.0002	5	45.968	156.919	2204.77	G75501QM	Hex(5)HexNAc(4)NeuAc(2)	0.0129	3.6564
480_20210524_WZY_IGP_HILIC_DDACancer_5e5_1	480_20210524_WZY_IGP_HILIC_DDACancer_5e5_1.8731.8731.3	8731	14.98	1078.43	3	EEQFNSTYR		1172.51	sp|P01861|IGHG4_HUMAN(pre=R,post=V);	177;	227.101	0.0016	6	63.5347	109.741	2059.73	G39377DE	Hex(5)HexNAc(4)NeuAc(1)Fuc(1)	0.0114	3.5376
480_20210524_WZY_IGP_HILIC_DDACancer_5e5_1	480_20210524_WZY_IGP_HILIC_DDACancer_5e5_1.8755.8755.3	8755	15.02	1078.42	3	EEQFNSTYR		1172.51	sp|P01861|IGHG4_HUMAN(pre=R,post=V);	177;	185.393	0	6	22.5101	187.595	2059.73	G39377DE	Hex(5)HexNAc(4)NeuAc(1)Fuc(1)	0.0067	2.0647
480_20210524_WZY_IGP_HILIC_DDACancer_5e5_1	480_20210524_WZY_IGP_HILIC_DDACancer_5e5_1.8768.8768.2	8768	15.02	1289.02	2	EEQFNSTYR		1172.51	sp|P01861|IGHG4_HUMAN(pre=R,post=V);	177;	188.481	0	6	30.5254	128.386	1403.51	G10209QU	Hex(4)HexNAc(3)Fuc(1)	0.0103	4.0172
480_20210524_WZY_IGP_HILIC_DDACancer_5e5_1	480_20210524_WZY_IGP_HILIC_DDACancer_5e5_1.8788.8788.2	8788	15.05	1434.57	2	EEQFNSTYR		1172.51	sp|P01861|IGHG4_HUMAN(pre=R,post=V);	177;	268.164	0	6	83.2152	173.891	1694.6	G91958EI	Hex(4)HexNAc(3)NeuAc(1)Fuc(1)	0.005	1.7474
480_20210524_WZY_IGP_HILIC_DDACancer_5e5_1	480_20210524_WZY_IGP_HILIC_DDACancer_5e5_1.8790.8790.3	8790	15.05	1261.48	3	ISEENETTCYMGK	9,Carbamidomethyl(+57.0215);11,Oxidation(+15.9949);	1576.64	sp|P08603|CFAH_HUMAN(pre=R,post=W);	911;	384.53	0	6	100.433	204.767	2204.77	G75501QM	Hex(5)HexNAc(4)NeuAc(2)	0.0023	0.6207
480_20210524_WZY_IGP_HILIC_DDACancer_5e5_1	480_20210524_WZY_IGP_HILIC_DDACancer_5e5_1.8791.8791.3	8791	15.05	1084.1	3	EEQFNSTYR		1172.51	sp|P01861|IGHG4_HUMAN(pre=R,post=V);	177;	138.895	0.0004	6	63.9178	102.727	2076.75	G27223CU	Hex(6)HexNAc(4)Fuc(2)	0.0075	2.3122
480_20210524_WZY_IGP_HILIC_DDACancer_5e5_1	480_20210524_WZY_IGP_HILIC_DDACancer_5e5_1.8792.8792.2	8792	15.05	1207.99	2	EEQFNSTYR		1172.51	sp|P01861|IGHG4_HUMAN(pre=R,post=V);	177;	197.953	0	6	35.4169	94.4638	1241.45	G07483YN	Hex(3)HexNAc(3)Fuc(1)	0.0065	2.6959
480_20210524_WZY_IGP_HILIC_DDACancer_5e5_1	480_20210524_WZY_IGP_HILIC_DDACancer_5e5_1.8813.8813.3	8813	15.09	1261.48	3	ISEENETTCYMGK	9,Carbamidomethyl(+57.0215);11,Oxidation(+15.9949);	1576.64	sp|P08603|CFAH_HUMAN(pre=R,post=W);	911;	98.2984	0.0038	2	12.9591	181.358	2204.77	G75501QM	Hex(5)HexNAc(4)NeuAc(2)	0.0018	0.4846
480_20210524_WZY_IGP_HILIC_DDACancer_5e5_1	480_20210524_WZY_IGP_HILIC_DDACancer_5e5_1.8822.8822.3	8822	15.09	1029.74	3	EEQFNSTYR		1172.51	sp|P01861|IGHG4_HUMAN(pre=R,post=V);	177;	112.77	0.0038	6	44.5361	84.1777	1913.68	G39344CL	Hex(5)HexNAc(4)NeuAc(1)	0.0049	1.5731
480_20210524_WZY_IGP_HILIC_DDACancer_5e5_1	480_20210524_WZY_IGP_HILIC_DDACancer_5e5_1.8832.8832.3	8832	15.12	1146.12	3	EEQFNSTYR		1172.51	sp|P01861|IGHG4_HUMAN(pre=R,post=V);	177;	220.338	0	6	65.5671	140.052	2262.81	G20096RP	Hex(5)HexNAc(5)NeuAc(1)Fuc(1)	0.0052	1.5004
480_20210524_WZY_IGP_HILIC_DDACancer_5e5_1	480_20210524_WZY_IGP_HILIC_DDACancer_5e5_1.8835.8835.3	8835	15.12	1128.1	3	CNYSIR	1,Carbamidomethyl(+57.0215);	811.365	sp|P00736|C1R_HUMAN(pre=R,post=V);	221;	170.079	0.0018	6	80.6434	116.931	2569.9	G72156EQ	Hex(6)HexNAc(5)NeuAc(2)	0.0058	1.71
480_20210524_WZY_IGP_HILIC_DDACancer_5e5_1	480_20210524_WZY_IGP_HILIC_DDACancer_5e5_1.8845.8845.3	8845	15.12	1334.87	3	RHEEGHMLNCTCFGQGR	10,Carbamidomethyl(+57.0215);12,Carbamidomethyl(+57.0215);	2087.88	sp|P02751|FINC_HUMAN(pre=K,post=G);	542;	109.237	0	6	34.2203	120.871	1913.68	G39344CL	Hex(5)HexNAc(4)NeuAc(1)	0.0141	3.5131
480_20210524_WZY_IGP_HILIC_DDACancer_5e5_1	480_20210524_WZY_IGP_HILIC_DDACancer_5e5_1.8857.8857.3	8857	15.16	1029.74	3	EEQFNSTYR		1172.51	sp|P01861|IGHG4_HUMAN(pre=R,post=V);	177;	154.524	0	5	45.5511	94.3292	1913.68	G39344CL	Hex(5)HexNAc(4)NeuAc(1)	0.0103	3.3531
480_20210524_WZY_IGP_HILIC_DDACancer_5e5_1	480_20210524_WZY_IGP_HILIC_DDACancer_5e5_1.8858.8858.3	8858	15.16	1063.46	3	FVEGSHNSTVSLTTK		1605.8	sp|P04114|APOB_HUMAN(pre=K,post=N);	3411;	436.392	0	6	39.2301	96.598	1581.56	G16828VN	Hex(6)HexNAc(3)	0.0078	2.4446
480_20210524_WZY_IGP_HILIC_DDACancer_5e5_1	480_20210524_WZY_IGP_HILIC_DDACancer_5e5_1.8859.8859.3	8859	15.16	1128.1	3	CNYSIR	1,Carbamidomethyl(+57.0215);	811.365	sp|P00736|C1R_HUMAN(pre=R,post=V);	221;	211.198	0.002	6	87.2666	111.105	2569.9	G72156EQ	Hex(6)HexNAc(5)NeuAc(2)	0.0031	0.9081
480_20210524_WZY_IGP_HILIC_DDACancer_5e5_1	480_20210524_WZY_IGP_HILIC_DDACancer_5e5_1.8862.8862.3	8862	15.16	1065.09	3	MDGASNVTCINSR	9,Carbamidomethyl(+57.0215);	1423.62	sp|P08603|CFAH_HUMAN(pre=K,post=W);	1029;	366.798	0	6	95.0422	133.488	1768.64	G56340GX	Hex(5)HexNAc(4)Fuc(1)	0.0022	0.6806
480_20210524_WZY_IGP_HILIC_DDACancer_5e5_1	480_20210524_WZY_IGP_HILIC_DDACancer_5e5_1.8863.8863.3	8863	15.16	1160.46	3	NINYTER		908.435	sp|P80108|PHLD_HUMAN(pre=R,post=G);	321;	136.968	0.01	6	50.956	128.095	2569.9	G01727PW	Hex(6)HexNAc(5)NeuAc(2)	0.0059	1.7019
480_20210524_WZY_IGP_HILIC_DDACancer_5e5_1	480_20210524_WZY_IGP_HILIC_DDACancer_5e5_1.8874.8874.4	8874	15.16	1001.4	4	RHEEGHMLNCTCFGQGR	10,Carbamidomethyl(+57.0215);12,Carbamidomethyl(+57.0215);	2087.88	sp|P02751|FINC_HUMAN(pre=K,post=G);	542;	516.22	0	6	142.164	208.353	1913.68	G39344CL	Hex(5)HexNAc(4)NeuAc(1)	0.0067	1.6839
480_20210524_WZY_IGP_HILIC_DDACancer_5e5_1	480_20210524_WZY_IGP_HILIC_DDACancer_5e5_1.8876.8876.3	8876	15.16	995.768	3	FVEGSHNSTVSLTTK		1605.8	sp|P04114|APOB_HUMAN(pre=K,post=N);	3411;	119.109	0	6	52.9196	75.3014	1378.48	G49232RW	Hex(6)HexNAc(2)	0.0071	2.3837
480_20210524_WZY_IGP_HILIC_DDACancer_5e5_1	480_20210524_WZY_IGP_HILIC_DDACancer_5e5_1.8882.8882.3	8882	15.19	1065.09	3	MDGASNVTCINSR	9,Carbamidomethyl(+57.0215);	1423.62	sp|P08603|CFAH_HUMAN(pre=K,post=W);	1029;	352.279	0	6	106.169	114.117	1768.64	G56340GX	Hex(5)HexNAc(4)Fuc(1)	0.0047	1.4837
480_20210524_WZY_IGP_HILIC_DDACancer_5e5_1	480_20210524_WZY_IGP_HILIC_DDACancer_5e5_1.8883.8883.3	8883	15.19	1119.44	3	CINQSICEK	1,Carbamidomethyl(+57.0215);7,Carbamidomethyl(+57.0215);	1150.51	sp|O75882|ATRN_HUMAN(pre=K,post=C);	1073;	344.573	0	6	71.6146	122.868	2204.77	G75501QM	Hex(5)HexNAc(4)NeuAc(2)	0.0053	1.5682
480_20210524_WZY_IGP_HILIC_DDACancer_5e5_1	480_20210524_WZY_IGP_HILIC_DDACancer_5e5_1.8887.8887.4	8887	15.19	1001.4	4	RHEEGHMLNCTCFGQGR	10,Carbamidomethyl(+57.0215);12,Carbamidomethyl(+57.0215);	2087.88	sp|P02751|FINC_HUMAN(pre=K,post=G);	542;	282.366	0	6	37.3697	229.783	1913.68	G39344CL	Hex(5)HexNAc(4)NeuAc(1)	0.0097	2.4161
480_20210524_WZY_IGP_HILIC_DDACancer_5e5_1	480_20210524_WZY_IGP_HILIC_DDACancer_5e5_1.8893.8893.3	8893	15.19	1077.14	3	FVEGSHNSTVSLTTK		1605.8	sp|P04114|APOB_HUMAN(pre=K,post=N);	3411;	387.966	0	6	37.5877	76.6141	1622.58	G25326BM	Hex(5)HexNAc(4)	0.0119	3.6958
480_20210524_WZY_IGP_HILIC_DDACancer_5e5_1	480_20210524_WZY_IGP_HILIC_DDACancer_5e5_1.8907.8907.3	8907	15.22	1078.42	3	EEQFNSTYR		1172.51	sp|P01861|IGHG4_HUMAN(pre=R,post=V);	177;	118.231	0	6	41.0531	63.8231	2059.73	G39377DE	Hex(5)HexNAc(4)NeuAc(1)Fuc(1)	0.0045	1.3849
480_20210524_WZY_IGP_HILIC_DDACancer_5e5_1	480_20210524_WZY_IGP_HILIC_DDACancer_5e5_1.8923.8923.3	8923	15.22	964.409	3	TLLNASR		773.439	sp|P01880|IGHD_HUMAN(pre=R,post=S);sp|P0DOX3|IGD_HUMAN(pre=R,post=S);	367;496;	148.869	0.0058	6	41.9822	95.5651	2116.76	G98190RD	Hex(5)HexNAc(5)NeuAc(1)	0.0096	3.3387
480_20210524_WZY_IGP_HILIC_DDACancer_5e5_1	480_20210524_WZY_IGP_HILIC_DDACancer_5e5_1.8934.8934.3	8934	15.26	1024.41	3	EEQFNSTYR		1172.51	sp|P01861|IGHG4_HUMAN(pre=R,post=V);	177;	189.029	0	6	44.6171	122.222	1897.68	G95989NQ	Hex(4)HexNAc(4)NeuAc(1)Fuc(1)	0.0075	2.4336
480_20210524_WZY_IGP_HILIC_DDACancer_5e5_1	480_20210524_WZY_IGP_HILIC_DDACancer_5e5_1.8959.8959.3	8959	15.29	952.051	3	TLFCNASK	4,Carbamidomethyl(+57.0215);	939.448	sp|P20851|C4BPB_HUMAN(pre=K,post=E);	64;	258.085	0.0018	6	59.8089	77.451	1913.68	G39344CL	Hex(5)HexNAc(4)NeuAc(1)	0.0052	1.8185
480_20210524_WZY_IGP_HILIC_DDACancer_5e5_1	480_20210524_WZY_IGP_HILIC_DDACancer_5e5_1.8961.8961.3	8961	15.29	941.751	3	FVEGSHNSTVSLTTK		1605.8	sp|P04114|APOB_HUMAN(pre=K,post=N);	3411;	500.178	0	6	49.037	59.9489	1216.42	G91471TQ	Hex(5)HexNAc(2)	0.0099	3.517
480_20210524_WZY_IGP_HILIC_DDACancer_5e5_1	480_20210524_WZY_IGP_HILIC_DDACancer_5e5_1.8964.8964.3	8964	15.29	1009.44	3	FVEGSHNSTVSLTTK		1605.8	sp|P04114|APOB_HUMAN(pre=K,post=N);	3411;	492.589	0	6	53.7832	80.5341	1419.5	G97309BN	Hex(5)HexNAc(3)	0.0067	2.2066
480_20210524_WZY_IGP_HILIC_DDACancer_5e5_1	480_20210524_WZY_IGP_HILIC_DDACancer_5e5_1.8969.8969.2	8969	15.29	1536.11	2	EEQFNSTYR		1172.51	sp|P01861|IGHG4_HUMAN(pre=R,post=V);	177;	260.511	0	6	69.6893	201.457	1897.68	G95989NQ	Hex(4)HexNAc(4)NeuAc(1)Fuc(1)	0.0042	1.3841
480_20210524_WZY_IGP_HILIC_DDACancer_5e5_1	480_20210524_WZY_IGP_HILIC_DDACancer_5e5_1.8973.8973.2	8973	15.29	1207.99	2	EEQFNSTYR		1172.51	sp|P01861|IGHG4_HUMAN(pre=R,post=V);	177;	168.358	0.0099	6	25.029	101.484	1241.45	G07483YN	Hex(3)HexNAc(3)Fuc(1)	0.006	2.4936
480_20210524_WZY_IGP_HILIC_DDACancer_5e5_1	480_20210524_WZY_IGP_HILIC_DDACancer_5e5_1.8977.8977.3	8977	15.29	989.395	3	NNCLLK	3,Carbamidomethyl(+57.0215);	760.39	sp|P03952|KLKB1_HUMAN(pre=R,post=Y);	164;	360.677	0.0048	6	127.649	128.512	2204.77	G75501QM	Hex(5)HexNAc(4)NeuAc(2)	0.0022	0.7554
480_20210524_WZY_IGP_HILIC_DDACancer_5e5_1	480_20210524_WZY_IGP_HILIC_DDACancer_5e5_1.8978.8978.2	8978	15.29	1390.56	2	EEQFNSTYR		1172.51	sp|P01861|IGHG4_HUMAN(pre=R,post=V);	177;	190.882	0.0067	6	49.6003	127.464	1606.59	G71812IK	Hex(4)HexNAc(4)Fuc(1)	0.002	0.7173
480_20210524_WZY_IGP_HILIC_DDACancer_5e5_1	480_20210524_WZY_IGP_HILIC_DDACancer_5e5_1.8985.8985.3	8985	15.33	952.051	3	TLFCNASK	4,Carbamidomethyl(+57.0215);	939.448	sp|P20851|C4BPB_HUMAN(pre=K,post=E);	64;	256.501	0	6	63.2369	69.1942	1913.68	G39344CL	Hex(5)HexNAc(4)NeuAc(1)	0.0054	1.8827
480_20210524_WZY_IGP_HILIC_DDACancer_5e5_1	480_20210524_WZY_IGP_HILIC_DDACancer_5e5_1.8988.8988.3	8988	15.33	989.397	3	NNCLLK	3,Carbamidomethyl(+57.0215);	760.39	sp|P03952|KLKB1_HUMAN(pre=R,post=Y);	164;	343.7	0.0048	6	122.565	114.616	2204.77	G75501QM	Hex(5)HexNAc(4)NeuAc(2)	0.0077	2.5962
480_20210524_WZY_IGP_HILIC_DDACancer_5e5_1	480_20210524_WZY_IGP_HILIC_DDACancer_5e5_1.8993.8993.3	8993	15.33	1009.44	3	FVEGSHNSTVSLTTK		1605.8	sp|P04114|APOB_HUMAN(pre=K,post=N);	3411;	351.304	0	6	19.9574	87.1706	1419.5	G97309BN	Hex(5)HexNAc(3)	0.0065	2.1461
480_20210524_WZY_IGP_HILIC_DDACancer_5e5_1	480_20210524_WZY_IGP_HILIC_DDACancer_5e5_1.9011.9011.3	9011	15.36	1038.75	3	NINYTER		908.435	sp|P80108|PHLD_HUMAN(pre=R,post=G);	321;	158.231	0.0081	6	62.9674	134.717	2204.77	G75501QM	Hex(5)HexNAc(4)NeuAc(2)	0.0117	3.7521
480_20210524_WZY_IGP_HILIC_DDACancer_5e5_1	480_20210524_WZY_IGP_HILIC_DDACancer_5e5_1.9012.9012.3	9012	15.36	976.061	3	EEQFNSTFR		1156.51	sp|P01859|IGHG2_HUMAN(pre=R,post=V);	176;	193.443	0.0055	6	78.9015	83.8655	1768.64	G56340GX	Hex(5)HexNAc(4)Fuc(1)	0.0057	1.9415
480_20210524_WZY_IGP_HILIC_DDACancer_5e5_1	480_20210524_WZY_IGP_HILIC_DDACancer_5e5_1.9021.9021.2	9021	15.36	1099.46	2	TLFCNASK	4,Carbamidomethyl(+57.0215);	939.448	sp|P20851|C4BPB_HUMAN(pre=K,post=E);	64;	224.878	0	6	67.4412	59.5238	1257.45	G10182XZ	Hex(4)HexNAc(3)	0.0056	2.562
480_20210524_WZY_IGP_HILIC_DDACancer_5e5_1	480_20210524_WZY_IGP_HILIC_DDACancer_5e5_1.9040.9040.3	9040	15.4	1024.41	3	EEQYNSTFR		1172.51	sp|P01860|IGHG3_HUMAN(pre=R,post=V);	227;	169.438	0	6	59.9805	86.4143	1897.68	G95989NQ	Hex(4)HexNAc(4)NeuAc(1)Fuc(1)	0.0119	3.865
480_20210524_WZY_IGP_HILIC_DDACancer_5e5_1	480_20210524_WZY_IGP_HILIC_DDACancer_5e5_1.9062.9062.3	9062	15.43	975.723	3	EEQFNSTYR		1172.51	sp|P01861|IGHG4_HUMAN(pre=R,post=V);	177;	123.124	0	6	42.6156	60.7073	1751.62	G30844CL	Hex(4)HexNAc(4)NeuAc(1)	0.0144	4.927
480_20210524_WZY_IGP_HILIC_DDACancer_5e5_1	480_20210524_WZY_IGP_HILIC_DDACancer_5e5_1.9064.9064.3	9064	15.43	1006.39	3	CNYSIR	1,Carbamidomethyl(+57.0215);	811.365	sp|P00736|C1R_HUMAN(pre=R,post=V);	221;	208.3	0.0031	6	97.3275	130.913	2204.77	G75501QM	Hex(5)HexNAc(4)NeuAc(2)	0.0118	3.8995
480_20210524_WZY_IGP_HILIC_DDACancer_5e5_1	480_20210524_WZY_IGP_HILIC_DDACancer_5e5_1.9074.9074.3	9074	15.43	1132.79	3	MDGASNVTCINSR	9,Carbamidomethyl(+57.0215);	1423.62	sp|P08603|CFAH_HUMAN(pre=K,post=W);	1029;	196.699	0	5	71.098	128.832	1971.72	G75595FQ	Hex(5)HexNAc(5)Fuc(1)	0.0149	4.3989
480_20210524_WZY_IGP_HILIC_DDACancer_5e5_1	480_20210524_WZY_IGP_HILIC_DDACancer_5e5_1.9080.9080.3	9080	15.43	922.044	3	EEQFNSTFR		1156.51	sp|P01859|IGHG2_HUMAN(pre=R,post=V);	176;	201.404	0.004	6	78.0823	73.6176	1606.59	G71812IK	Hex(4)HexNAc(4)Fuc(1)	0.0092	3.3382
480_20210524_WZY_IGP_HILIC_DDACancer_5e5_1	480_20210524_WZY_IGP_HILIC_DDACancer_5e5_1.9091.9091.3	9091	15.46	1006.39	3	CNYSIR	1,Carbamidomethyl(+57.0215);	811.365	sp|P00736|C1R_HUMAN(pre=R,post=V);	221;	158.824	0.0038	6	59.6074	180.239	2204.77	G75501QM	Hex(5)HexNAc(4)NeuAc(2)	0.0121	4.0209
480_20210524_WZY_IGP_HILIC_DDACancer_5e5_1	480_20210524_WZY_IGP_HILIC_DDACancer_5e5_1.9157.9157.3	9157	15.53	1185.8	3	HEEGHMLNCTCFGQGR	9,Carbamidomethyl(+57.0215);11,Carbamidomethyl(+57.0215);	1931.78	sp|P02751|FINC_HUMAN(pre=R,post=G);	542;	270.519	0.0016	6	99.1032	79.0766	1622.58	G25326BM	Hex(5)HexNAc(4)	0.0105	2.9455
480_20210524_WZY_IGP_HILIC_DDACancer_5e5_1	480_20210524_WZY_IGP_HILIC_DDACancer_5e5_1.9238.9238.3	9238	15.63	1501.88	3	NCCNTENPPGCYR	2,Carbamidomethyl(+57.0215);3,Carbamidomethyl(+57.0215);11,Carbamidomethyl(+57.0215);	1640.61	sp|P43652|AFAM_HUMAN(pre=R,post=Y);	383/386;	144.54	0.0002	3	41.5102	57.5754	2862.02	G35455VF	Hex(6)HexNAc(5)NeuAc(2)Fuc(2)	-0.0165	-3.6625
480_20210524_WZY_IGP_HILIC_DDACancer_5e5_1	480_20210524_WZY_IGP_HILIC_DDACancer_5e5_1.9245.9245.3	9245	15.67	1060.92	4	DFVNASSK		866.413	sp|P05546|HEP2_HUMAN(pre=K,post=Y);	188;	249.12	0	6	97.7517	47.9326	3373.21	G68759SP	Hex(7)HexNAc(6)NeuAc(2)Fuc(3)	0.0188	4.4251
480_20210524_WZY_IGP_HILIC_DDACancer_5e5_1	480_20210524_WZY_IGP_HILIC_DDACancer_5e5_1.9263.9263.3	9263	15.67	950.054	3	ENETEIIK		974.492	sp|P06276|CHLE_HUMAN(pre=R,post=C);	284;	62.3372	0.0055	6	21.4482	41.6619	1872.65	G54950JZ	Hex(6)HexNAc(3)NeuAc(1)	-0.0026	-0.9032
480_20210524_WZY_IGP_HILIC_DDACancer_5e5_1	480_20210524_WZY_IGP_HILIC_DDACancer_5e5_1.9305.9305.2	9305	15.74	1208.48	2	DFVNASSK		866.413	sp|P05546|HEP2_HUMAN(pre=K,post=Y);	188;	266.432	0.0054	6	107.973	65.6611	1548.54	G14996IQ	Hex(4)HexNAc(3)NeuAc(1)	-0.0118	-4.8965
480_20210524_WZY_IGP_HILIC_DDACancer_5e5_1	480_20210524_WZY_IGP_HILIC_DDACancer_5e5_1.9320.9320.3	9320	15.77	1128.15	3	VYKPSAGNNSLYR		1467.75	sp|P02749|APOH_HUMAN(pre=R,post=D);	162;	158.59	0	6	20.2123	81.7071	1913.68	G39344CL	Hex(5)HexNAc(4)NeuAc(1)	0.0104	3.0648
480_20210524_WZY_IGP_HILIC_DDACancer_5e5_1	480_20210524_WZY_IGP_HILIC_DDACancer_5e5_1.9324.9324.2	9324	15.77	1301.54	2	EEQFNSTFR		1156.51	sp|P01859|IGHG2_HUMAN(pre=R,post=V);	176;	242.191	0	6	70.8694	82.8284	1444.53	G42604PC	Hex(3)HexNAc(4)Fuc(1)	0.0077	2.9662
480_20210524_WZY_IGP_HILIC_DDACancer_5e5_1	480_20210524_WZY_IGP_HILIC_DDACancer_5e5_1.9347.9347.3	9347	15.81	963.734	3	ENETEIIK		974.492	sp|P06276|CHLE_HUMAN(pre=R,post=C);	284;	302.028	0.0034	6	56.897	75.6701	1913.68	G39344CL	Hex(5)HexNAc(4)NeuAc(1)	0.0101	3.5106
480_20210524_WZY_IGP_HILIC_DDACancer_5e5_1	480_20210524_WZY_IGP_HILIC_DDACancer_5e5_1.9374.9374.3	9374	15.84	963.733	3	ENETEIIK		974.492	sp|P06276|CHLE_HUMAN(pre=R,post=C);	284;	284.544	0.0091	6	31.7231	122.013	1913.68	G39344CL	Hex(5)HexNAc(4)NeuAc(1)	0.0072	2.4962
480_20210524_WZY_IGP_HILIC_DDACancer_5e5_1	480_20210524_WZY_IGP_HILIC_DDACancer_5e5_1.9398.9398.3	9398	15.88	1167.46	3	GVNVCQETCTK	5,Carbamidomethyl(+57.0215);9,Carbamidomethyl(+57.0215);	1294.56	sp|P03952|KLKB1_HUMAN(pre=K,post=M);	316;	436.705	0	6	64.2944	109.681	2204.77	G75501QM	Hex(5)HexNAc(4)NeuAc(2)	0.0085	2.4402
480_20210524_WZY_IGP_HILIC_DDACancer_5e5_1	480_20210524_WZY_IGP_HILIC_DDACancer_5e5_1.9403.9403.4	9403	15.88	1070.67	4	RHEEGHMLNCTCFGQGR	10,Carbamidomethyl(+57.0215);12,Carbamidomethyl(+57.0215);	2087.88	sp|P02751|FINC_HUMAN(pre=K,post=G);	542;	228.163	0.0004	6	189.879	84.9996	2190.79	G48658PB	Hex(6)HexNAc(6)	-0.0069	-1.624
480_20210524_WZY_IGP_HILIC_DDACancer_5e5_1	480_20210524_WZY_IGP_HILIC_DDACancer_5e5_1.9458.9458.3	9458	15.95	964.409	3	LISNATR		773.439	sp|Q96NI6|LRFN5_HUMAN(pre=K,post=S);	330;	59.1362	0.0084	3	25.2196	146.444	2116.76	G98190RD	Hex(5)HexNAc(5)NeuAc(1)	0.0092	3.1999
480_20210524_WZY_IGP_HILIC_DDACancer_5e5_1	480_20210524_WZY_IGP_HILIC_DDACancer_5e5_1.9474.9474.3	9474	15.98	1052.76	3	LCDNLSTK	2,Carbamidomethyl(+57.0215);	949.454	sp|P02774|VTDB_HUMAN(pre=K,post=N);	288;	208.522	0.0043	6	19.8858	67.0528	2205.79	G43402RG	Hex(5)HexNAc(4)NeuAc(1)Fuc(2)	-0.0005	-0.1437
480_20210524_WZY_IGP_HILIC_DDACancer_5e5_1	480_20210524_WZY_IGP_HILIC_DDACancer_5e5_1.9488.9488.2	9488	15.98	1342.54	3	ENETEIIK		974.492	sp|P06276|CHLE_HUMAN(pre=R,post=C);	284;	210.702	0.0012	6	20.876	80.8838	3050.1	G32549BG	Hex(7)HexNAc(8)NeuAc(1)	0.0002	0.0582
480_20210524_WZY_IGP_HILIC_DDACancer_5e5_1	480_20210524_WZY_IGP_HILIC_DDACancer_5e5_1.9489.9489.3	9489	15.98	1027.78	3	NLFLNHSENATAK		1457.73	sp|P00738|HPT_HUMAN(pre=K,post=D);sp|P00739|HPTR_HUMAN(pre=K,post=D);	207;149;	186.929	0	6	31.4076	73.1345	1622.58	G25326BM	Hex(5)HexNAc(4)	0.0118	3.8154
480_20210524_WZY_IGP_HILIC_DDACancer_5e5_1	480_20210524_WZY_IGP_HILIC_DDACancer_5e5_1.9502.9502.3	9502	16.01	1385.2	3	HEEGHMLNCTCFGQGR	6,Oxidation(+15.9949);9,Carbamidomethyl(+57.0215);11,Carbamidomethyl(+57.0215);	1947.78	sp|P02751|FINC_HUMAN(pre=R,post=G);	542;	218.615	0	6	38.3272	82.702	2204.77	G75501QM	Hex(5)HexNAc(4)NeuAc(2)	0.0137	3.2975
480_20210524_WZY_IGP_HILIC_DDACancer_5e5_1	480_20210524_WZY_IGP_HILIC_DDACancer_5e5_1.9516.9516.3	9516	16.01	910.392	3	TLLNASR		773.439	sp|P01880|IGHD_HUMAN(pre=R,post=S);sp|P0DOX3|IGD_HUMAN(pre=R,post=S);	367;496;	157.326	0.0046	6	44.8981	110.763	1954.7	G41323XJ	Hex(4)HexNAc(5)NeuAc(1)	0.0099	3.6282
480_20210524_WZY_IGP_HILIC_DDACancer_5e5_1	480_20210524_WZY_IGP_HILIC_DDACancer_5e5_1.9528.9528.3	9528	16.05	1102.48	3	KANQQLNFTEAK		1390.72	sp|Q9Y5Y7|LYVE1_HUMAN(pre=K,post=E);	53;	294.72	0	6	43.1824	89.6526	1913.68	G39344CL	Hex(5)HexNAc(4)NeuAc(1)	0.0098	2.9611
480_20210524_WZY_IGP_HILIC_DDACancer_5e5_1	480_20210524_WZY_IGP_HILIC_DDACancer_5e5_1.9532.9532.3	9532	16.05	935.721	3	EEQFNSTFR		1156.51	sp|P01859|IGHG2_HUMAN(pre=R,post=V);	176;	132.734	0.0008	5	61.2083	74.013	1647.61	G30159WR	Hex(3)HexNAc(5)Fuc(1)	0.0119	4.2432
480_20210524_WZY_IGP_HILIC_DDACancer_5e5_1	480_20210524_WZY_IGP_HILIC_DDACancer_5e5_1.9649.9649.3	9649	16.19	976.062	3	EEQFNSTFR		1156.51	sp|P01859|IGHG2_HUMAN(pre=R,post=V);	176;	106.954	0.0031	5	24.5101	144.371	1768.64	G56340GX	Hex(5)HexNAc(4)Fuc(1)	0.0097	3.3186
480_20210524_WZY_IGP_HILIC_DDACancer_5e5_1	480_20210524_WZY_IGP_HILIC_DDACancer_5e5_1.9654.9654.3	9654	16.22	976.062	3	EEQFNSTFR		1156.51	sp|P01859|IGHG2_HUMAN(pre=R,post=V);	176;	167.097	0	6	37.6399	127.43	1768.64	G56340GX	Hex(5)HexNAc(4)Fuc(1)	0.0092	3.1308
480_20210524_WZY_IGP_HILIC_DDACancer_5e5_1	480_20210524_WZY_IGP_HILIC_DDACancer_5e5_1.9666.9666.2	9666	16.22	1281.02	2	EEQFNSTFR		1156.51	sp|P01859|IGHG2_HUMAN(pre=R,post=V);	176;	210.976	0.0004	6	102.471	106.311	1403.51	G10209QU	Hex(4)HexNAc(3)Fuc(1)	0.0077	3.0093
480_20210524_WZY_IGP_HILIC_DDACancer_5e5_1	480_20210524_WZY_IGP_HILIC_DDACancer_5e5_1.9679.9679.3	9679	16.25	1046.43	3	DNNSIITR		931.472	sp|P06276|CHLE_HUMAN(pre=K,post=K);	369;	236.492	0	6	38.1486	130.863	2204.77	G75501QM	Hex(5)HexNAc(4)NeuAc(2)	0.0122	3.88
480_20210524_WZY_IGP_HILIC_DDACancer_5e5_1	480_20210524_WZY_IGP_HILIC_DDACancer_5e5_1.9684.9684.2	9684	16.25	1262.53	2	ENETEIIK		974.492	sp|P06276|CHLE_HUMAN(pre=R,post=C);	284;	334.622	0.0033	6	88.5754	113.279	1548.54	G14996IQ	Hex(4)HexNAc(3)NeuAc(1)	0.0126	4.9905
480_20210524_WZY_IGP_HILIC_DDACancer_5e5_1	480_20210524_WZY_IGP_HILIC_DDACancer_5e5_1.9705.9705.3	9705	16.29	842.023	3	ENETEIIK		974.492	sp|P06276|CHLE_HUMAN(pre=R,post=C);	284;	251.745	0.0028	6	42.5448	56.5055	1548.54	G14996IQ	Hex(4)HexNAc(3)NeuAc(1)	0.0102	4.0524
480_20210524_WZY_IGP_HILIC_DDACancer_5e5_1	480_20210524_WZY_IGP_HILIC_DDACancer_5e5_1.9708.9708.3	9708	16.29	1210.48	3	MDGASNVTCINSR	9,Carbamidomethyl(+57.0215);	1423.62	sp|P08603|CFAH_HUMAN(pre=K,post=W);	1029;	127.981	0.0054	6	50.2969	149.523	2204.77	G75501QM	Hex(5)HexNAc(4)NeuAc(2)	0.0166	4.5782
480_20210524_WZY_IGP_HILIC_DDACancer_5e5_1	480_20210524_WZY_IGP_HILIC_DDACancer_5e5_1.9721.9721.3	9721	16.29	922.045	3	EEQFNSTFR		1156.51	sp|P01859|IGHG2_HUMAN(pre=R,post=V);	176;	227.62	0	6	81.7587	78.856	1606.59	G71812IK	Hex(4)HexNAc(4)Fuc(1)	0.0109	3.9346
480_20210524_WZY_IGP_HILIC_DDACancer_5e5_1	480_20210524_WZY_IGP_HILIC_DDACancer_5e5_1.9756.9756.3	9756	16.35	1172.8	3	FLNNGTCTAEGK	7,Carbamidomethyl(+57.0215);	1310.59	sp|P05156|CFAI_HUMAN(pre=K,post=F);	103;	422.32	0	6	71.0717	148.29	2204.77	G75501QM	Hex(5)HexNAc(4)NeuAc(2)	0.0059	1.6654
480_20210524_WZY_IGP_HILIC_DDACancer_5e5_1	480_20210524_WZY_IGP_HILIC_DDACancer_5e5_1.9761.9761.2	9761	16.35	1200	2	EEQFNSTFR		1156.51	sp|P01859|IGHG2_HUMAN(pre=R,post=V);	176;	238.325	0	6	102.974	89.5684	1241.45	G31294RU	Hex(3)HexNAc(3)Fuc(1)	0.0073	3.0473
480_20210524_WZY_IGP_HILIC_DDACancer_5e5_1	480_20210524_WZY_IGP_HILIC_DDACancer_5e5_1.9791.9791.2	9791	16.39	1430.58	2	FLNNGTCTAEGK	7,Carbamidomethyl(+57.0215);	1310.59	sp|P05156|CFAI_HUMAN(pre=K,post=F);	103;	366.793	0	6	70.0073	113.191	1548.54	G14996IQ	Hex(4)HexNAc(3)NeuAc(1)	0.0022	0.7804
480_20210524_WZY_IGP_HILIC_DDACancer_5e5_1	480_20210524_WZY_IGP_HILIC_DDACancer_5e5_1.9819.9819.4	9819	16.42	1758.69	2	FLNNGTCTAEGK	7,Carbamidomethyl(+57.0215);	1310.59	sp|P05156|CFAI_HUMAN(pre=K,post=F);	103;	270.713	0	6	26.5012	186.619	2204.77	G75501QM	Hex(5)HexNAc(4)NeuAc(2)	-0.0005	-0.154
480_20210524_WZY_IGP_HILIC_DDACancer_5e5_1	480_20210524_WZY_IGP_HILIC_DDACancer_5e5_1.9820.9820.3	9820	16.42	1076.11	3	FLNNGTCTAEGK	7,Carbamidomethyl(+57.0215);	1310.59	sp|P05156|CFAI_HUMAN(pre=K,post=F);	103;	316.873	0	6	68.2945	79.173	1914.7	G41504VL	Hex(5)HexNAc(4)Fuc(2)	0.0057	1.7627
480_20210524_WZY_IGP_HILIC_DDACancer_5e5_1	480_20210524_WZY_IGP_HILIC_DDACancer_5e5_1.9860.9860.3	9860	16.49	1026.12	3	TPLTANITK		957.549	sp|P01877|IGHA2_HUMAN(pre=K,post=S);sp|P0DOX2|IGA2_HUMAN(pre=K,post=S);	205;320;	615.212	0	6	216.707	142.451	2117.78	G21788RU	Hex(5)HexNAc(5)Fuc(2)	0.0026	0.8469
480_20210524_WZY_IGP_HILIC_DDACancer_5e5_1	480_20210524_WZY_IGP_HILIC_DDACancer_5e5_1.9881.9881.3	9881	16.49	922.042	3	EEQFNSTFR		1156.51	sp|P01859|IGHG2_HUMAN(pre=R,post=V);	176;	227.585	0	6	71.9789	65.1573	1606.59	G68957QP	Hex(4)HexNAc(4)Fuc(1)	0.0028	1.0188
480_20210524_WZY_IGP_HILIC_DDACancer_5e5_1	480_20210524_WZY_IGP_HILIC_DDACancer_5e5_1.9892.9892.5	9892	16.53	1382.56	2	EEQFNSTFR		1156.51	sp|P01859|IGHG2_HUMAN(pre=R,post=V);	176;	103.984	0.0004	6	18.5858	83.0059	1606.59	G71812IK	Hex(4)HexNAc(4)Fuc(1)	0.0069	2.5034
480_20210524_WZY_IGP_HILIC_DDACancer_5e5_1	480_20210524_WZY_IGP_HILIC_DDACancer_5e5_1.9912.9912.2	9912	16.56	1364.11	2	TPLTANITK		957.549	sp|P01877|IGHA2_HUMAN(pre=K,post=S);sp|P0DOX2|IGA2_HUMAN(pre=K,post=S);	205;320;	674.409	0.0004	5	209.164	106.618	1768.64	G56340GX	Hex(5)HexNAc(4)Fuc(1)	0.0094	3.4345
480_20210524_WZY_IGP_HILIC_DDACancer_5e5_1	480_20210524_WZY_IGP_HILIC_DDACancer_5e5_1.9918.9918.3	9918	16.56	1301.53	2	EEQFNSTFR		1156.51	sp|P01859|IGHG2_HUMAN(pre=R,post=V);	176;	253.975	0.0006	6	85.4825	88.0402	1444.53	G80858MF	Hex(3)HexNAc(4)Fuc(1)	0.0048	1.8399
480_20210524_WZY_IGP_HILIC_DDACancer_5e5_1	480_20210524_WZY_IGP_HILIC_DDACancer_5e5_1.9935.9935.2	9935	16.59	1364.1	2	TPLTANITK		957.549	sp|P01877|IGHA2_HUMAN(pre=K,post=S);sp|P0DOX2|IGA2_HUMAN(pre=K,post=S);	205;320;	703.319	0.0004	6	223.9	114.766	1768.64	G56340GX	Hex(5)HexNAc(4)Fuc(1)	0.0059	2.1808
480_20210524_WZY_IGP_HILIC_DDACancer_5e5_1	480_20210524_WZY_IGP_HILIC_DDACancer_5e5_1.9943.9943.2	9943	16.59	1181.53	2	TPLTANITK		957.549	sp|P01877|IGHA2_HUMAN(pre=K,post=S);sp|P0DOX2|IGA2_HUMAN(pre=K,post=S);	205;320;	581.09	0.0012	6	217.811	114.934	1403.51	G10209QU	Hex(4)HexNAc(3)Fuc(1)	-0.0037	-1.5562
480_20210524_WZY_IGP_HILIC_DDACancer_5e5_1	480_20210524_WZY_IGP_HILIC_DDACancer_5e5_1.9946.9946.3	9946	16.59	977.431	3	TPLTANITK		957.549	sp|P01877|IGHA2_HUMAN(pre=K,post=S);sp|P0DOX2|IGA2_HUMAN(pre=K,post=S);	205;320;	642.829	0	6	212.47	115.08	1971.72	G75595FQ	Hex(5)HexNAc(5)Fuc(1)	0.0039	1.3191
480_20210524_WZY_IGP_HILIC_DDACancer_5e5_1	480_20210524_WZY_IGP_HILIC_DDACancer_5e5_1.9960.9960.3	9960	16.63	977.432	3	TPLTANITK		957.549	sp|P01877|IGHA2_HUMAN(pre=K,post=S);sp|P0DOX2|IGA2_HUMAN(pre=K,post=S);	205;320;	586.651	0	6	215.504	106.642	1971.72	G75595FQ	Hex(5)HexNAc(5)Fuc(1)	0.0051	1.7566
480_20210524_WZY_IGP_HILIC_DDACancer_5e5_1	480_20210524_WZY_IGP_HILIC_DDACancer_5e5_1.9961.9961.2	9961	16.63	1301.53	2	EEQFNSTFR		1156.51	sp|P01859|IGHG2_HUMAN(pre=R,post=V);	176;	202.039	0	6	33.7859	129.461	1444.53	G42604PC	Hex(3)HexNAc(4)Fuc(1)	0.0041	1.5583
480_20210524_WZY_IGP_HILIC_DDACancer_5e5_1	480_20210524_WZY_IGP_HILIC_DDACancer_5e5_1.9966.9966.2	9966	16.63	1283.08	2	TPLTANITK		957.549	sp|P01877|IGHA2_HUMAN(pre=K,post=S);sp|P0DOX2|IGA2_HUMAN(pre=K,post=S);	205;320;	635.929	0	6	219.85	98.7328	1606.59	G68957QP	Hex(4)HexNAc(4)Fuc(1)	0.0041	1.5825
480_20210524_WZY_IGP_HILIC_DDACancer_5e5_1	480_20210524_WZY_IGP_HILIC_DDACancer_5e5_1.9973.9973.3	9973	16.63	928.745	3	TPLTANITK		957.549	sp|P01877|IGHA2_HUMAN(pre=K,post=S);sp|P0DOX2|IGA2_HUMAN(pre=K,post=S);	205;320;	534.962	0	6	165.427	72.493	1825.66	G78211AM	Hex(5)HexNAc(5)	0.004	1.446
480_20210524_WZY_IGP_HILIC_DDACancer_5e5_1	480_20210524_WZY_IGP_HILIC_DDACancer_5e5_1.9981.9981.3	9981	16.63	989.737	3	EEQFNSTFR		1156.51	sp|P01859|IGHG2_HUMAN(pre=R,post=V);	176;	122.342	0.004	6	39.5959	97.8556	1809.67	G85767HW	Hex(4)HexNAc(5)Fuc(1)	0.0097	3.2765
480_20210524_WZY_IGP_HILIC_DDACancer_5e5_1	480_20210524_WZY_IGP_HILIC_DDACancer_5e5_1.9987.9987.4	9987	16.66	1465.64	2	TPLTANITK		957.549	sp|P01877|IGHA2_HUMAN(pre=K,post=S);sp|P0DOX2|IGA2_HUMAN(pre=K,post=S);	205;320;	388.452	0.0004	6	89.5718	89.15	1971.72	G75595FQ	Hex(5)HexNAc(5)Fuc(1)	0.0052	1.761
480_20210524_WZY_IGP_HILIC_DDACancer_5e5_1	480_20210524_WZY_IGP_HILIC_DDACancer_5e5_1.9989.9989.3	9989	16.66	989.737	3	EEQFNSTFR		1156.51	sp|P01859|IGHG2_HUMAN(pre=R,post=V);	176;	156.853	0	6	37.7301	103.626	1809.67	G03445UI	Hex(4)HexNAc(5)Fuc(1)	0.0081	2.7327
480_20210524_WZY_IGP_HILIC_DDACancer_5e5_1	480_20210524_WZY_IGP_HILIC_DDACancer_5e5_1.9997.9997.3	9997	16.66	1031.45	3	TPLTANITK		957.549	sp|P01877|IGHA2_HUMAN(pre=K,post=S);sp|P0DOX2|IGA2_HUMAN(pre=K,post=S);	205;320;	476.785	0	4	158.147	97.8743	2133.77	G95335FK	Hex(6)HexNAc(5)Fuc(1)	0.0049	1.5841
480_20210524_WZY_IGP_HILIC_DDACancer_5e5_1	480_20210524_WZY_IGP_HILIC_DDACancer_5e5_1.10004.10004.2	10004	16.66	1202.05	2	TPLTANITK		957.549	sp|P01877|IGHA2_HUMAN(pre=K,post=S);sp|P0DOX2|IGA2_HUMAN(pre=K,post=S);	205;320;	620.736	0	5	225.68	119.538	1444.53	G51490BW	Hex(3)HexNAc(4)Fuc(1)	0.0117	4.8782
480_20210524_WZY_IGP_HILIC_DDACancer_5e5_1	480_20210524_WZY_IGP_HILIC_DDACancer_5e5_1.10012.10012.3	10012	16.7	923.415	3	TPLTANITK		957.549	sp|P01877|IGHA2_HUMAN(pre=K,post=S);sp|P0DOX2|IGA2_HUMAN(pre=K,post=S);	205;320;	597.043	0	6	232.877	114.995	1809.67	G85767HW	Hex(4)HexNAc(5)Fuc(1)	0.0078	2.8096
480_20210524_WZY_IGP_HILIC_DDACancer_5e5_1	480_20210524_WZY_IGP_HILIC_DDACancer_5e5_1.10024.10024.3	10024	16.7	874.729	3	TPLTANITK		957.549	sp|P01877|IGHA2_HUMAN(pre=K,post=S);sp|P0DOX2|IGA2_HUMAN(pre=K,post=S);	205;320;	456.365	0.0002	6	162.84	67.2463	1663.61	G11535IB	Hex(4)HexNAc(5)	0.0079	3.0275
480_20210524_WZY_IGP_HILIC_DDACancer_5e5_1	480_20210524_WZY_IGP_HILIC_DDACancer_5e5_1.10062.10062.3	10062	16.73	923.416	3	TPLTANITK		957.549	sp|P01877|IGHA2_HUMAN(pre=K,post=S);sp|P0DOX2|IGA2_HUMAN(pre=K,post=S);	205;320;	345.647	0.0055	3	77.1933	169.823	1809.67	G03445UI	Hex(4)HexNAc(5)Fuc(1)	0.0098	3.5375
480_20210524_WZY_IGP_HILIC_DDACancer_5e5_1	480_20210524_WZY_IGP_HILIC_DDACancer_5e5_1.10064.10064.3	10064	16.77	977.433	3	TPLTANITK		957.549	sp|P01877|IGHA2_HUMAN(pre=K,post=S);sp|P0DOX2|IGA2_HUMAN(pre=K,post=S);	205;320;	608.05	0.0004	6	215.106	137.499	1971.72	G75595FQ	Hex(5)HexNAc(5)Fuc(1)	0.0079	2.6943
480_20210524_WZY_IGP_HILIC_DDACancer_5e5_1	480_20210524_WZY_IGP_HILIC_DDACancer_5e5_1.10089.10089.4	10089	16.8	1384.62	2	TPLTANITK		957.549	sp|P01877|IGHA2_HUMAN(pre=K,post=S);sp|P0DOX2|IGA2_HUMAN(pre=K,post=S);	205;320;	450.866	0.0004	6	136.206	121.748	1809.67	G85767HW	Hex(4)HexNAc(5)Fuc(1)	0.005	1.7996
480_20210524_WZY_IGP_HILIC_DDACancer_5e5_1	480_20210524_WZY_IGP_HILIC_DDACancer_5e5_1.10096.10096.3	10096	16.8	1215.8	3	MDGASNVTCINSR	1,Oxidation(+15.9949);9,Carbamidomethyl(+57.0215);	1439.61	sp|P08603|CFAH_HUMAN(pre=K,post=W);	1029;	402.434	0	6	94.6516	165.811	2204.77	G75501QM	Hex(5)HexNAc(4)NeuAc(2)	0.0046	1.2641
480_20210524_WZY_IGP_HILIC_DDACancer_5e5_1	480_20210524_WZY_IGP_HILIC_DDACancer_5e5_1.10117.10117.3	10117	16.83	1215.8	3	MDGASNVTCINSR	1,Oxidation(+15.9949);9,Carbamidomethyl(+57.0215);	1439.61	sp|P08603|CFAH_HUMAN(pre=K,post=W);	1029;	390.662	0	6	73.4184	223.156	2204.77	G75501QM	Hex(5)HexNAc(4)NeuAc(2)	0.0023	0.6205
480_20210524_WZY_IGP_HILIC_DDACancer_5e5_1	480_20210524_WZY_IGP_HILIC_DDACancer_5e5_1.10119.10119.3	10119	16.83	935.382	3	NVSWATGR		889.441	sp|P08571|CD14_HUMAN(pre=R,post=S);	151;	197.421	0	6	69.9906	80.4017	1913.68	G39344CL	Hex(5)HexNAc(4)NeuAc(1)	0.0069	2.4644
480_20210524_WZY_IGP_HILIC_DDACancer_5e5_1	480_20210524_WZY_IGP_HILIC_DDACancer_5e5_1.10141.10141.2	10141	16.87	1199.99	2	EEQFNSTFR		1156.51	sp|P01859|IGHG2_HUMAN(pre=R,post=V);	176;	212.609	0	6	70.6287	72.2853	1241.45	G07483YN	Hex(3)HexNAc(3)Fuc(1)	0.0053	2.2219
480_20210524_WZY_IGP_HILIC_DDACancer_5e5_1	480_20210524_WZY_IGP_HILIC_DDACancer_5e5_1.10142.10142.3	10142	16.87	988.081	3	AFGSNPNLTK		1047.53	sp|P22792|CPN2_HUMAN(pre=R,post=V);	74;	232	0.0079	6	53.7458	87.0543	1913.68	G39344CL	Hex(5)HexNAc(4)NeuAc(1)	0.0082	2.7788
480_20210524_WZY_IGP_HILIC_DDACancer_5e5_1	480_20210524_WZY_IGP_HILIC_DDACancer_5e5_1.10145.10145.3	10145	16.87	869.399	3	TPLTANITK		957.549	sp|P01877|IGHA2_HUMAN(pre=K,post=S);sp|P0DOX2|IGA2_HUMAN(pre=K,post=S);	205;320;	548.836	0.0002	6	201.208	92.8654	1647.61	G30159WR	Hex(3)HexNAc(5)Fuc(1)	0.0129	4.9457
480_20210524_WZY_IGP_HILIC_DDACancer_5e5_1	480_20210524_WZY_IGP_HILIC_DDACancer_5e5_1.10168.10168.3	10168	16.9	935.719	3	EEQFNSTFR		1156.51	sp|P01859|IGHG2_HUMAN(pre=R,post=V);	176;	145.573	0	4	24.2565	131.81	1647.61	G61207RZ	Hex(3)HexNAc(5)Fuc(1)	0.0073	2.6108
480_20210524_WZY_IGP_HILIC_DDACancer_5e5_1	480_20210524_WZY_IGP_HILIC_DDACancer_5e5_1.10172.10172.3	10172	16.9	1384.62	2	TPLTANITK		957.549	sp|P01877|IGHA2_HUMAN(pre=K,post=S);sp|P0DOX2|IGA2_HUMAN(pre=K,post=S);	205;320;	555.552	0.0004	6	205.949	141.846	1809.67	G85767HW	Hex(4)HexNAc(5)Fuc(1)	0.0028	1.0056
480_20210524_WZY_IGP_HILIC_DDACancer_5e5_1	480_20210524_WZY_IGP_HILIC_DDACancer_5e5_1.10173.10173.3	10173	16.9	1073.43	3	EEQFNSTFR		1156.51	sp|P01859|IGHG2_HUMAN(pre=R,post=V);	176;	142.059	0.0091	6	83.704	97.5173	2060.76	G22117HL	Hex(5)HexNAc(4)Fuc(3)	0.0021	0.6408
480_20210524_WZY_IGP_HILIC_DDACancer_5e5_1	480_20210524_WZY_IGP_HILIC_DDACancer_5e5_1.10183.10183.3	10183	16.9	970.729	3	EEQFNSTFR		1156.51	sp|P01859|IGHG2_HUMAN(pre=R,post=V);	176;	157.162	0	6	34.3878	122.257	1752.64	G48975GN	Hex(4)HexNAc(4)Fuc(2)	0.0063	2.1712
480_20210524_WZY_IGP_HILIC_DDACancer_5e5_1	480_20210524_WZY_IGP_HILIC_DDACancer_5e5_1.10190.10190.3	10190	16.9	1228.51	2	EEQFNSTFR		1156.51	sp|P01859|IGHG2_HUMAN(pre=R,post=V);	176;	99.7902	0	6	41.4877	53.1308	1298.48	G66032DV	Hex(3)HexNAc(4)	0.0097	3.954
480_20210524_WZY_IGP_HILIC_DDACancer_5e5_1	480_20210524_WZY_IGP_HILIC_DDACancer_5e5_1.10193.10193.3	10193	16.94	1030.08	3	EEQFNSTFR		1156.51	sp|P01859|IGHG2_HUMAN(pre=R,post=V);	176;	207.962	0.0055	6	68.04	86.7945	1930.69	G98371UI	Hex(6)HexNAc(4)Fuc(1)	0.0009	0.2762
480_20210524_WZY_IGP_HILIC_DDACancer_5e5_1	480_20210524_WZY_IGP_HILIC_DDACancer_5e5_1.10194.10194.3	10194	16.94	1024.74	3	EEQFNSTFR		1156.51	sp|P01859|IGHG2_HUMAN(pre=R,post=V);	176;	194.567	0	6	61.6279	73.5218	1914.7	G47175EF	Hex(5)HexNAc(4)Fuc(2)	0.0008	0.2467
480_20210524_WZY_IGP_HILIC_DDACancer_5e5_1	480_20210524_WZY_IGP_HILIC_DDACancer_5e5_1.10196.10196.3	10196	16.94	976.06	3	EEQFNSTFR		1156.51	sp|P01859|IGHG2_HUMAN(pre=R,post=V);	176;	155.857	0.001	6	27.4321	142.246	1768.64	G56340GX	Hex(5)HexNAc(4)Fuc(1)	0.0026	0.8773
480_20210524_WZY_IGP_HILIC_DDACancer_5e5_1	480_20210524_WZY_IGP_HILIC_DDACancer_5e5_1.10197.10197.2	10197	16.94	1228.51	2	EEQFNSTFR		1156.51	sp|P01859|IGHG2_HUMAN(pre=R,post=V);	176;	112.334	0.002	6	36.0628	48.9685	1298.48	G66032DV	Hex(3)HexNAc(4)	0.0093	3.8072
480_20210524_WZY_IGP_HILIC_DDACancer_5e5_1	480_20210524_WZY_IGP_HILIC_DDACancer_5e5_1.10199.10199.2	10199	16.94	1281.02	2	EEQFNSTFR		1156.51	sp|P01859|IGHG2_HUMAN(pre=R,post=V);	176;	275.486	0	6	87.8484	93.2581	1403.51	G10209QU	Hex(4)HexNAc(3)Fuc(1)	0.0011	0.4344
480_20210524_WZY_IGP_HILIC_DDACancer_5e5_1	480_20210524_WZY_IGP_HILIC_DDACancer_5e5_1.10215.10215.3	10215	16.94	1097.77	3	EEQFNSTFR		1156.51	sp|P01859|IGHG2_HUMAN(pre=R,post=V);	176;	193.495	0	6	48.4756	63.0431	2133.77	G95335FK	Hex(6)HexNAc(5)Fuc(1)	0.0152	4.6046
480_20210524_WZY_IGP_HILIC_DDACancer_5e5_1	480_20210524_WZY_IGP_HILIC_DDACancer_5e5_1.10230.10230.2	10230	16.97	1281.02	2	EEQFNSTFR		1156.51	sp|P01859|IGHG2_HUMAN(pre=R,post=V);	176;	174.819	0	6	19.4353	145.398	1403.51	G10209QU	Hex(4)HexNAc(3)Fuc(1)	0.0006	0.2437
480_20210524_WZY_IGP_HILIC_DDACancer_5e5_1	480_20210524_WZY_IGP_HILIC_DDACancer_5e5_1.10258.10258.2	10258	17	1199.99	2	EEQFNSTFR		1156.51	sp|P01859|IGHG2_HUMAN(pre=R,post=V);	176;	171.135	0.0057	5	14.808	129.089	1241.45	G07483YN	Hex(3)HexNAc(3)Fuc(1)	0.0039	1.6111
480_20210524_WZY_IGP_HILIC_DDACancer_5e5_1	480_20210524_WZY_IGP_HILIC_DDACancer_5e5_1.10263.10263.2	10263	17	1455.59	2	EEQFNSTFR		1156.51	sp|P01859|IGHG2_HUMAN(pre=R,post=V);	176;	238.8	0	6	91.5542	101.201	1752.64	G48975GN	Hex(4)HexNAc(4)Fuc(2)	0.0035	1.1895
480_20210524_WZY_IGP_HILIC_DDACancer_5e5_1	480_20210524_WZY_IGP_HILIC_DDACancer_5e5_1.10278.10278.3	10278	17.04	1087.43	3	DTFVNASR		908.435	sp|P05155|IC1_HUMAN(pre=R,post=T);	238;	225.388	0.0016	6	70.6664	178.059	2350.83	G26264SQ	Hex(5)HexNAc(4)NeuAc(2)Fuc(1)	0.0068	2.074
480_20210524_WZY_IGP_HILIC_DDACancer_5e5_1	480_20210524_WZY_IGP_HILIC_DDACancer_5e5_1.10279.10279.3	10279	17.04	970.729	3	EEQFNSTFR		1156.51	sp|P01859|IGHG2_HUMAN(pre=R,post=V);	176;	189.921	0	6	68.4178	74.3603	1752.64	G48975GN	Hex(4)HexNAc(4)Fuc(2)	0.0067	2.2971
480_20210524_WZY_IGP_HILIC_DDACancer_5e5_1	480_20210524_WZY_IGP_HILIC_DDACancer_5e5_1.10297.10297.4	10297	17.07	1382.56	2	EEQFNSTFR		1156.51	sp|P01859|IGHG2_HUMAN(pre=R,post=V);	176;	172.838	0.0004	6	79.6147	143.737	1606.59	G71812IK	Hex(4)HexNAc(4)Fuc(1)	0.0037	1.3548
480_20210524_WZY_IGP_HILIC_DDACancer_5e5_1	480_20210524_WZY_IGP_HILIC_DDACancer_5e5_1.10301.10301.4	10301	17.07	1427.08	2	EEQFNSTFR		1156.51	sp|P01859|IGHG2_HUMAN(pre=R,post=V);	176;	97.0329	0	6	29.4834	55.2191	1695.62	G74012OU	Hex(4)HexNAc(3)Fuc(3)	0	0.0112
480_20210524_WZY_IGP_HILIC_DDACancer_5e5_1	480_20210524_WZY_IGP_HILIC_DDACancer_5e5_1.10302.10302.4	10302	17.07	1427.08	2	EEQFNSTFR		1156.51	sp|P01859|IGHG2_HUMAN(pre=R,post=V);	176;	167.241	0.0002	6	60.6772	111.806	1695.62	G74012OU	Hex(4)HexNAc(3)Fuc(3)	0	0.0112
480_20210524_WZY_IGP_HILIC_DDACancer_5e5_1	480_20210524_WZY_IGP_HILIC_DDACancer_5e5_1.10306.10306.2	10306	17.07	1471.59	2	EEQFNSTFR		1156.51	sp|P01859|IGHG2_HUMAN(pre=R,post=V);	176;	85.5266	0	6	9.8569	13.3531	1784.63	G11012QR	Hex(6)HexNAc(4)	0.0127	4.3037
480_20210524_WZY_IGP_HILIC_DDACancer_5e5_1	480_20210524_WZY_IGP_HILIC_DDACancer_5e5_1.10308.10308.3	10308	17.07	1037.08	3	DIENFNSTQK		1194.55	sp|P43652|AFAM_HUMAN(pre=R,post=F);	33;	202.31	0.0056	6	49.926	60.9473	1913.68	G39344CL	Hex(5)HexNAc(4)NeuAc(1)	-0.0117	-3.7596
480_20210524_WZY_IGP_HILIC_DDACancer_5e5_1	480_20210524_WZY_IGP_HILIC_DDACancer_5e5_1.10314.10314.3	10314	17.07	1126.97	2	EEQFNSTFR		1156.51	sp|P01859|IGHG2_HUMAN(pre=R,post=V);	176;	104.192	0	6	10.8327	78.699	1095.4	G61751GZ	Hex(3)HexNAc(3)	0.0049	2.1664
480_20210524_WZY_IGP_HILIC_DDACancer_5e5_1	480_20210524_WZY_IGP_HILIC_DDACancer_5e5_1.10320.10320.2	10320	17.07	1126.97	2	EEQFNSTFR		1156.51	sp|P01859|IGHG2_HUMAN(pre=R,post=V);	176;	203.236	0	6	42.373	36.2288	1095.4	G61751GZ	Hex(3)HexNAc(3)	0.0049	2.1664
480_20210524_WZY_IGP_HILIC_DDACancer_5e5_1	480_20210524_WZY_IGP_HILIC_DDACancer_5e5_1.10335.10335.3	10335	17.11	927.374	3	EEQFNSTFR		1156.51	sp|P01859|IGHG2_HUMAN(pre=R,post=V);	176;	116.943	0	6	28.1155	55.9306	1622.58	G25326BM	Hex(5)HexNAc(4)	0.0035	1.2448
480_20210524_WZY_IGP_HILIC_DDACancer_5e5_1	480_20210524_WZY_IGP_HILIC_DDACancer_5e5_1.10345.10345.2	10345	17.11	1207.99	2	EEQFNSTFR		1156.51	sp|P01859|IGHG2_HUMAN(pre=R,post=V);	176;	164.965	0	6	30.4003	62.7859	1257.45	G10182XZ	Hex(4)HexNAc(3)	0.0068	2.8029
480_20210524_WZY_IGP_HILIC_DDACancer_5e5_1	480_20210524_WZY_IGP_HILIC_DDACancer_5e5_1.10362.10362.3	10362	17.14	1115.1	3	FGCEIENNR	3,Carbamidomethyl(+57.0215);	1137.49	sp|P25311|ZA2G_HUMAN(pre=R,post=S);	128;	256.2	0	6	63.7193	131.644	2204.77	G75501QM	Hex(5)HexNAc(4)NeuAc(2)	0.0051	1.5283
480_20210524_WZY_IGP_HILIC_DDACancer_5e5_1	480_20210524_WZY_IGP_HILIC_DDACancer_5e5_1.10365.10365.2	10365	17.14	1268.5	2	EEQFNSTFR		1156.51	sp|P01859|IGHG2_HUMAN(pre=R,post=V);	176;	150.11	0	6	29.903	31.1752	1378.48	G59349JW	Hex(6)HexNAc(2)	0.001	0.3945
480_20210524_WZY_IGP_HILIC_DDACancer_5e5_1	480_20210524_WZY_IGP_HILIC_DDACancer_5e5_1.10366.10366.3	10366	17.14	868.027	3	EEQFNSTFR		1156.51	sp|P01859|IGHG2_HUMAN(pre=R,post=V);	176;	147.311	0	6	59.6298	50.6778	1444.53	G42604PC	Hex(3)HexNAc(4)Fuc(1)	0.0089	3.4172
480_20210524_WZY_IGP_HILIC_DDACancer_5e5_1	480_20210524_WZY_IGP_HILIC_DDACancer_5e5_1.10376.10376.3	10376	17.17	1115.09	3	FGCEIENNR	3,Carbamidomethyl(+57.0215);	1137.49	sp|P25311|ZA2G_HUMAN(pre=R,post=S);	128;	216.858	0	6	42.3405	152.265	2204.77	G75501QM	Hex(5)HexNAc(4)NeuAc(2)	0.0029	0.8709
480_20210524_WZY_IGP_HILIC_DDACancer_5e5_1	480_20210524_WZY_IGP_HILIC_DDACancer_5e5_1.10388.10388.2	10388	17.17	1309.53	2	EEQFNSTFR		1156.51	sp|P01859|IGHG2_HUMAN(pre=R,post=V);	176;	153.697	0	6	18.5633	78.2596	1460.53	G89993FE	Hex(4)HexNAc(4)	-0.0031	-1.1669
480_20210524_WZY_IGP_HILIC_DDACancer_5e5_1	480_20210524_WZY_IGP_HILIC_DDACancer_5e5_1.10394.10394.3	10394	17.17	1163.78	3	FGCEIENNR	3,Carbamidomethyl(+57.0215);	1137.49	sp|P25311|ZA2G_HUMAN(pre=R,post=S);	128;	194.562	0.0023	6	97.8959	181.964	2350.83	G26264SQ	Hex(5)HexNAc(4)NeuAc(2)Fuc(1)	-0.0084	-2.4036
480_20210524_WZY_IGP_HILIC_DDACancer_5e5_1	480_20210524_WZY_IGP_HILIC_DDACancer_5e5_1.10404.10404.2	10404	17.21	1309.53	2	EEQFNSTFR		1156.51	sp|P01859|IGHG2_HUMAN(pre=R,post=V);	176;	130.95	0	6	12.5682	88.7383	1460.53	G89993FE	Hex(4)HexNAc(4)	0.0009	0.3257
480_20210524_WZY_IGP_HILIC_DDACancer_5e5_1	480_20210524_WZY_IGP_HILIC_DDACancer_5e5_1.10453.10453.3	10453	17.28	976.061	3	EEQFNSTFR		1156.51	sp|P01859|IGHG2_HUMAN(pre=R,post=V);	176;	148.743	0	6	36.5999	119.425	1768.64	G56340GX	Hex(5)HexNAc(4)Fuc(1)	0.0059	2.0041
480_20210524_WZY_IGP_HILIC_DDACancer_5e5_1	480_20210524_WZY_IGP_HILIC_DDACancer_5e5_1.10454.10454.2	10454	17.28	1187.48	2	EEQFNSTFR		1156.51	sp|P01859|IGHG2_HUMAN(pre=R,post=V);	176;	179.021	0	6	29.8532	39.7091	1216.42	G91471TQ	Hex(5)HexNAc(2)	0.0091	3.8443
480_20210524_WZY_IGP_HILIC_DDACancer_5e5_1	480_20210524_WZY_IGP_HILIC_DDACancer_5e5_1.10456.10456.2	10456	17.28	1362.05	2	EEQFNSTFR		1156.51	sp|P01859|IGHG2_HUMAN(pre=R,post=V);	176;	91.1055	0	6	5.8476	29.1244	1565.56	G32704TW	Hex(5)HexNAc(3)Fuc(1)	0.0013	0.4741
480_20210524_WZY_IGP_HILIC_DDACancer_5e5_1	480_20210524_WZY_IGP_HILIC_DDACancer_5e5_1.10476.10476.2	10476	17.28	1309.53	2	EEQFNSTFR		1156.51	sp|P01859|IGHG2_HUMAN(pre=R,post=V);	176;	96.8403	0.0008	5	8.5076	102.39	1460.53	G89993FE	Hex(4)HexNAc(4)	-0.0016	-0.6072
480_20210524_WZY_IGP_HILIC_DDACancer_5e5_1	480_20210524_WZY_IGP_HILIC_DDACancer_5e5_1.10509.10509.3	10509	17.34	868.025	3	EEQFNSTFR		1156.51	sp|P01859|IGHG2_HUMAN(pre=R,post=V);	176;	179.645	0	6	32.7057	75.0169	1444.53	G42604PC	Hex(3)HexNAc(4)Fuc(1)	0.0034	1.3187
480_20210524_WZY_IGP_HILIC_DDACancer_5e5_1	480_20210524_WZY_IGP_HILIC_DDACancer_5e5_1.10528.10528.3	10528	17.37	868.025	3	EEQFNSTFR		1156.51	sp|P01859|IGHG2_HUMAN(pre=R,post=V);	176;	239.869	0	6	24.5958	85.2582	1444.53	G42604PC	Hex(3)HexNAc(4)Fuc(1)	0.0032	1.2483
480_20210524_WZY_IGP_HILIC_DDACancer_5e5_1	480_20210524_WZY_IGP_HILIC_DDACancer_5e5_1.10542.10542.3	10542	17.37	1043.75	3	EEQFNSTFR		1156.51	sp|P01859|IGHG2_HUMAN(pre=R,post=V);	176;	233.026	0	6	62.9845	98.9339	1971.72	G75595FQ	Hex(5)HexNAc(5)Fuc(1)	0.0056	1.7981
480_20210524_WZY_IGP_HILIC_DDACancer_5e5_1	480_20210524_WZY_IGP_HILIC_DDACancer_5e5_1.10550.10550.4	10550	17.4	1301.53	2	EEQFNSTFR		1156.51	sp|P01859|IGHG2_HUMAN(pre=R,post=V);	176;	203.187	0	6	75.3153	106.648	1444.53	G26182BM	Hex(3)HexNAc(4)Fuc(1)	0.0016	0.6196
480_20210524_WZY_IGP_HILIC_DDACancer_5e5_1	480_20210524_WZY_IGP_HILIC_DDACancer_5e5_1.10556.10556.2	10556	17.4	1301.53	2	EEQFNSTFR		1156.51	sp|P01859|IGHG2_HUMAN(pre=R,post=V);	176;	162.416	0.0099	6	29.1365	122.041	1444.53	G42604PC	Hex(3)HexNAc(4)Fuc(1)	0.0016	0.6196
480_20210524_WZY_IGP_HILIC_DDACancer_5e5_1	480_20210524_WZY_IGP_HILIC_DDACancer_5e5_1.10583.10583.3	10583	17.44	1043.75	3	EEQFNSTFR		1156.51	sp|P01859|IGHG2_HUMAN(pre=R,post=V);	176;	242.255	0	6	62.179	90.4079	1971.72	G75595FQ	Hex(5)HexNAc(5)Fuc(1)	0.0042	1.3298
480_20210524_WZY_IGP_HILIC_DDACancer_5e5_1	480_20210524_WZY_IGP_HILIC_DDACancer_5e5_1.10597.10597.2	10597	17.44	1228.5	2	EEQFNSTFR		1156.51	sp|P01859|IGHG2_HUMAN(pre=R,post=V);	176;	194.547	0	6	38.1729	37.3827	1298.48	G66032DV	Hex(3)HexNAc(4)	-0.001	-0.4216
480_20210524_WZY_IGP_HILIC_DDACancer_5e5_1	480_20210524_WZY_IGP_HILIC_DDACancer_5e5_1.10603.10603.3	10603	17.47	1038.74	3	DTFVNASR		908.435	sp|P05155|IC1_HUMAN(pre=R,post=T);	238;	196.898	0	6	54.2678	137.894	2204.77	G75501QM	Hex(5)HexNAc(4)NeuAc(2)	0.002	0.6461
480_20210524_WZY_IGP_HILIC_DDACancer_5e5_1	480_20210524_WZY_IGP_HILIC_DDACancer_5e5_1.10617.10617.4	10617	17.47	1309.53	2	EEQFNSTFR		1156.51	sp|P01859|IGHG2_HUMAN(pre=R,post=V);	176;	88.0255	0.0004	6	25.8967	82.7531	1460.53	G89993FE	Hex(4)HexNAc(4)	0.0109	4.1505
480_20210524_WZY_IGP_HILIC_DDACancer_5e5_1	480_20210524_WZY_IGP_HILIC_DDACancer_5e5_1.10622.10622.3	10622	17.47	1043.75	3	EEQFNSTFR		1156.51	sp|P01859|IGHG2_HUMAN(pre=R,post=V);	176;	193.273	0.0002	5	42.6907	41.9773	1971.72	G76528ZS	Hex(5)HexNAc(5)Fuc(1)	0.0023	0.7445
480_20210524_WZY_IGP_HILIC_DDACancer_5e5_1	480_20210524_WZY_IGP_HILIC_DDACancer_5e5_1.10631.10631.2	10631	17.51	1281.02	2	EEQFNSTFR		1156.51	sp|P01859|IGHG2_HUMAN(pre=R,post=V);	176;	245.883	0	6	52.7525	104.392	1403.51	G10209QU	Hex(4)HexNAc(3)Fuc(1)	0.0021	0.8159
480_20210524_WZY_IGP_HILIC_DDACancer_5e5_1	480_20210524_WZY_IGP_HILIC_DDACancer_5e5_1.10633.10633.4	10633	17.51	1382.56	2	EEQFNSTFR		1156.51	sp|P01859|IGHG2_HUMAN(pre=R,post=V);	176;	162.628	0	6	28.1773	183.31	1606.59	G71812IK	Hex(4)HexNAc(4)Fuc(1)	0.003	1.0897
480_20210524_WZY_IGP_HILIC_DDACancer_5e5_1	480_20210524_WZY_IGP_HILIC_DDACancer_5e5_1.10659.10659.4	10659	17.54	1557.61	2	DTFVNASR		908.435	sp|P05155|IC1_HUMAN(pre=R,post=T);	238;	146.52	0.0004	6	27.8944	185.316	2204.77	G75501QM	Hex(5)HexNAc(4)NeuAc(2)	0.0044	1.4232
480_20210524_WZY_IGP_HILIC_DDACancer_5e5_1	480_20210524_WZY_IGP_HILIC_DDACancer_5e5_1.10661.10661.4	10661	17.54	1382.56	2	EEQFNSTFR		1156.51	sp|P01859|IGHG2_HUMAN(pre=R,post=V);	176;	160.525	0	6	28.0026	182.854	1606.59	G71812IK	Hex(4)HexNAc(4)Fuc(1)	0.0035	1.2664
480_20210524_WZY_IGP_HILIC_DDACancer_5e5_1	480_20210524_WZY_IGP_HILIC_DDACancer_5e5_1.10662.10662.3	10662	17.54	1113.44	3	MDGASNVTCINSR	9,Carbamidomethyl(+57.0215);	1423.62	sp|P08603|CFAH_HUMAN(pre=K,post=W);	1029;	287.993	0	6	15.8	52.6593	1913.68	G39344CL	Hex(5)HexNAc(4)NeuAc(1)	-0.0013	-0.3883
480_20210524_WZY_IGP_HILIC_DDACancer_5e5_1	480_20210524_WZY_IGP_HILIC_DDACancer_5e5_1.10666.10666.4	10666	17.54	1435.08	2	EEQFNSTFR		1156.51	sp|P01859|IGHG2_HUMAN(pre=R,post=V);	176;	143.637	0.0069	6	51.8962	149.057	1711.62	G27783SY	Hex(5)HexNAc(3)Fuc(2)	0.0109	3.8156
480_20210524_WZY_IGP_HILIC_DDACancer_5e5_1	480_20210524_WZY_IGP_HILIC_DDACancer_5e5_1.10667.10667.3	10667	17.54	1174.17	3	FVEGSHNSTVSLTTK		1605.8	sp|P04114|APOB_HUMAN(pre=K,post=N);	3411;	398.51	0	6	31.05	94.2734	1913.68	G39344CL	Hex(5)HexNAc(4)NeuAc(1)	-0.0007	-0.2003
480_20210524_WZY_IGP_HILIC_DDACancer_5e5_1	480_20210524_WZY_IGP_HILIC_DDACancer_5e5_1.10669.10669.4	10669	17.54	1484.1	2	EEQFNSTFR		1156.51	sp|P01859|IGHG2_HUMAN(pre=R,post=V);	176;	192.444	0	6	70.4036	163.03	1809.67	G85767HW	Hex(4)HexNAc(5)Fuc(1)	-0.0044	-1.4989
480_20210524_WZY_IGP_HILIC_DDACancer_5e5_1	480_20210524_WZY_IGP_HILIC_DDACancer_5e5_1.10673.10673.2	10673	17.54	1412.07	2	DTFVNASR		908.435	sp|P05155|IC1_HUMAN(pre=R,post=T);	238;	180.168	0.0046	6	43.9914	83.6517	1913.68	G39344CL	Hex(5)HexNAc(4)NeuAc(1)	0.0041	1.4626
480_20210524_WZY_IGP_HILIC_DDACancer_5e5_1	480_20210524_WZY_IGP_HILIC_DDACancer_5e5_1.10675.10675.3	10675	17.54	989.734	3	EEQFNSTFR		1156.51	sp|P01859|IGHG2_HUMAN(pre=R,post=V);	176;	221.426	0	6	66.5145	97.506	1809.67	G85767HW	Hex(4)HexNAc(5)Fuc(1)	-0.0005	-0.1687
480_20210524_WZY_IGP_HILIC_DDACancer_5e5_1	480_20210524_WZY_IGP_HILIC_DDACancer_5e5_1.10691.10691.3	10691	17.58	1174.17	3	FVEGSHNSTVSLTTK		1605.8	sp|P04114|APOB_HUMAN(pre=K,post=N);	3411;	344.322	0	6	18.0542	107.089	1913.68	G39344CL	Hex(5)HexNAc(4)NeuAc(1)	0.0044	1.2564
480_20210524_WZY_IGP_HILIC_DDACancer_5e5_1	480_20210524_WZY_IGP_HILIC_DDACancer_5e5_1.10703.10703.3	10703	17.58	1087.43	3	DTFVNASR		908.435	sp|P05155|IC1_HUMAN(pre=R,post=T);	238;	143.11	0.0031	6	62.7365	192.19	2350.83	G26264SQ	Hex(5)HexNAc(4)NeuAc(2)Fuc(1)	0.0104	3.1976
480_20210524_WZY_IGP_HILIC_DDACancer_5e5_1	480_20210524_WZY_IGP_HILIC_DDACancer_5e5_1.10705.10705.3	10705	17.58	1113.44	3	MDGASNVTCINSR	9,Carbamidomethyl(+57.0215);	1423.62	sp|P08603|CFAH_HUMAN(pre=K,post=W);	1029;	245.674	0	6	22.1373	162.667	1913.68	G39344CL	Hex(5)HexNAc(4)NeuAc(1)	0.006	1.8064
480_20210524_WZY_IGP_HILIC_DDACancer_5e5_1	480_20210524_WZY_IGP_HILIC_DDACancer_5e5_1.10712.10712.2	10712	17.61	1382.56	2	EEQFNSTFR		1156.51	sp|P01859|IGHG2_HUMAN(pre=R,post=V);	176;	279.16	0	6	94.0346	91.8089	1606.59	G71812IK	Hex(4)HexNAc(4)Fuc(1)	0.0025	0.913
480_20210524_WZY_IGP_HILIC_DDACancer_5e5_1	480_20210524_WZY_IGP_HILIC_DDACancer_5e5_1.10722.10722.2	10722	17.61	1669.66	2	MDGASNVTCINSR	9,Carbamidomethyl(+57.0215);	1423.62	sp|P08603|CFAH_HUMAN(pre=K,post=W);	1029;	230.112	0	6	43.4759	125.867	1913.68	G39344CL	Hex(5)HexNAc(4)NeuAc(1)	0.0033	0.9951
480_20210524_WZY_IGP_HILIC_DDACancer_5e5_1	480_20210524_WZY_IGP_HILIC_DDACancer_5e5_1.10736.10736.3	10736	17.64	989.735	3	EEQFNSTFR		1156.51	sp|P01859|IGHG2_HUMAN(pre=R,post=V);	176;	149.703	0.0004	4	24.737	144.32	1809.67	G03445UI	Hex(4)HexNAc(5)Fuc(1)	0.0033	1.1159
480_20210524_WZY_IGP_HILIC_DDACancer_5e5_1	480_20210524_WZY_IGP_HILIC_DDACancer_5e5_1.10748.10748.3	10748	17.64	819.341	3	EEQFNSTFR		1156.51	sp|P01859|IGHG2_HUMAN(pre=R,post=V);	176;	166.644	0.0004	6	37.7819	50.0177	1298.48	G66032DV	Hex(3)HexNAc(4)	0.0117	4.7586
480_20210524_WZY_IGP_HILIC_DDACancer_5e5_1	480_20210524_WZY_IGP_HILIC_DDACancer_5e5_1.10751.10751.2	10751	17.64	1411.06	2	EEQFNSTFR		1156.51	sp|P01859|IGHG2_HUMAN(pre=R,post=V);	176;	165.452	0.0092	5	48.2145	64.6529	1663.61	G11535IB	Hex(4)HexNAc(5)	-0.0139	-4.9113
480_20210524_WZY_IGP_HILIC_DDACancer_5e5_1	480_20210524_WZY_IGP_HILIC_DDACancer_5e5_1.10787.10787.2	10787	17.71	1484.1	2	EEQFNSTFR		1156.51	sp|P01859|IGHG2_HUMAN(pre=R,post=V);	176;	281.394	0	6	69.274	112.848	1809.67	G03445UI	Hex(4)HexNAc(5)Fuc(1)	0.0044	1.4906
480_20210524_WZY_IGP_HILIC_DDACancer_5e5_1	480_20210524_WZY_IGP_HILIC_DDACancer_5e5_1.10791.10791.3	10791	17.71	1175.46	3	EEQFNSTYR		1172.51	sp|P01861|IGHG4_HUMAN(pre=R,post=V);	177;	159.514	0	6	72.4035	175.855	2350.83	G34508UC	Hex(5)HexNAc(4)NeuAc(2)Fuc(1)	0.0072	2.0494
480_20210524_WZY_IGP_HILIC_DDACancer_5e5_1	480_20210524_WZY_IGP_HILIC_DDACancer_5e5_1.10812.10812.3	10812	17.75	1106.47	3	FVEGSHNSTVSLTTK		1605.8	sp|P04114|APOB_HUMAN(pre=K,post=N);	3411;	501.123	0	6	45.9599	108.608	1710.6	G53962WT	Hex(5)HexNAc(3)NeuAc(1)	0.0031	0.9436
480_20210524_WZY_IGP_HILIC_DDACancer_5e5_1	480_20210524_WZY_IGP_HILIC_DDACancer_5e5_1.10836.10836.3	10836	17.78	976.062	3	EEQFNSTFR		1156.51	sp|P01859|IGHG2_HUMAN(pre=R,post=V);	176;	231.001	0	6	78.1955	85.5094	1768.64	G56340GX	Hex(5)HexNAc(4)Fuc(1)	0.011	3.7568
480_20210524_WZY_IGP_HILIC_DDACancer_5e5_1	480_20210524_WZY_IGP_HILIC_DDACancer_5e5_1.10842.10842.3	10842	17.78	1059.09	3	NYTLTGR		823.419	sp|P10643|CO7_HUMAN(pre=R,post=D);	754;	233.522	0	6	91.4081	232.46	2350.83	G26264SQ	Hex(5)HexNAc(4)NeuAc(2)Fuc(1)	-0.0043	-1.3561
480_20210524_WZY_IGP_HILIC_DDACancer_5e5_1	480_20210524_WZY_IGP_HILIC_DDACancer_5e5_1.10844.10844.3	10844	17.78	941.051	3	EEQFNSTFR		1156.51	sp|P01859|IGHG2_HUMAN(pre=R,post=V);	176;	136.667	0.0031	5	36.2379	65.4407	1663.61	G11535IB	Hex(4)HexNAc(5)	0.0079	2.789
480_20210524_WZY_IGP_HILIC_DDACancer_5e5_1	480_20210524_WZY_IGP_HILIC_DDACancer_5e5_1.10848.10848.3	10848	17.78	1281.02	2	EEQFNSTFR		1156.51	sp|P01859|IGHG2_HUMAN(pre=R,post=V);	176;	183.293	0	6	71.504	130.825	1403.51	G10209QU	Hex(4)HexNAc(3)Fuc(1)	0.004	1.5788
480_20210524_WZY_IGP_HILIC_DDACancer_5e5_1	480_20210524_WZY_IGP_HILIC_DDACancer_5e5_1.10853.10853.3	10853	17.78	1106.48	3	FVEGSHNSTVSLTTK		1605.8	sp|P04114|APOB_HUMAN(pre=K,post=N);	3411;	234.545	0	6	13.6385	122.271	1710.6	G53962WT	Hex(5)HexNAc(3)NeuAc(1)	0.0062	1.8717
480_20210524_WZY_IGP_HILIC_DDACancer_5e5_1	480_20210524_WZY_IGP_HILIC_DDACancer_5e5_1.10859.10859.3	10859	17.78	800.33	3	EEQFNSTFR		1156.51	sp|P01859|IGHG2_HUMAN(pre=R,post=V);	176;	134.955	0	5	19.9139	47.9355	1241.45	G07483YN	Hex(3)HexNAc(3)Fuc(1)	0.0002	0.064
480_20210524_WZY_IGP_HILIC_DDACancer_5e5_1	480_20210524_WZY_IGP_HILIC_DDACancer_5e5_1.10872.10872.2	10872	17.82	1098.45	2	EEQFNSTFR		1156.51	sp|P01859|IGHG2_HUMAN(pre=R,post=V);	176;	198.172	0	6	41.7015	51.6661	1038.38	G82348BZ	Hex(3)HexNAc(2)Fuc(1)	-0.0085	-3.8879
480_20210524_WZY_IGP_HILIC_DDACancer_5e5_1	480_20210524_WZY_IGP_HILIC_DDACancer_5e5_1.10884.10884.3	10884	17.82	976.062	3	EEQFNSTFR		1156.51	sp|P01859|IGHG2_HUMAN(pre=R,post=V);	176;	133.231	0.0004	6	35.2032	119.865	1768.64	G56340GX	Hex(5)HexNAc(4)Fuc(1)	0.0084	2.8804
480_20210524_WZY_IGP_HILIC_DDACancer_5e5_1	480_20210524_WZY_IGP_HILIC_DDACancer_5e5_1.10887.10887.3	10887	17.85	1059.09	3	NYTLTGR		823.419	sp|P10643|CO7_HUMAN(pre=R,post=D);	754;	246.667	0.0016	6	86.8292	167.2	2350.83	G26264SQ	Hex(5)HexNAc(4)NeuAc(2)Fuc(1)	-0.0015	-0.4799
480_20210524_WZY_IGP_HILIC_DDACancer_5e5_1	480_20210524_WZY_IGP_HILIC_DDACancer_5e5_1.10908.10908.3	10908	17.85	1087.43	3	DTFVNASR		908.435	sp|P05155|IC1_HUMAN(pre=R,post=T);	238;	200.791	0.0056	6	50.3023	211.388	2350.83	G26264SQ	Hex(5)HexNAc(4)NeuAc(2)Fuc(1)	-0.0009	-0.2856
480_20210524_WZY_IGP_HILIC_DDACancer_5e5_1	480_20210524_WZY_IGP_HILIC_DDACancer_5e5_1.10912.10912.2	10912	17.88	1301.53	2	EEQFNSTFR		1156.51	sp|P01859|IGHG2_HUMAN(pre=R,post=V);	176;	252.571	0	6	73.1736	75.7232	1444.53	G42604PC	Hex(3)HexNAc(4)Fuc(1)	0.0026	0.9951
480_20210524_WZY_IGP_HILIC_DDACancer_5e5_1	480_20210524_WZY_IGP_HILIC_DDACancer_5e5_1.10913.10913.2	10913	17.88	1382.56	2	EEQFNSTFR		1156.51	sp|P01859|IGHG2_HUMAN(pre=R,post=V);	176;	269.139	0	6	75.1095	96.3401	1606.59	G71812IK	Hex(4)HexNAc(4)Fuc(1)	0.003	1.0897
480_20210524_WZY_IGP_HILIC_DDACancer_5e5_1	480_20210524_WZY_IGP_HILIC_DDACancer_5e5_1.10938.10938.4	10938	17.92	1301.53	2	EEQFNSTFR		1156.51	sp|P01859|IGHG2_HUMAN(pre=R,post=V);	176;	195.544	0	6	71.6007	128.394	1444.53	G26182BM	Hex(3)HexNAc(4)Fuc(1)	0.0045	1.746
480_20210524_WZY_IGP_HILIC_DDACancer_5e5_1	480_20210524_WZY_IGP_HILIC_DDACancer_5e5_1.10939.10939.2	10939	17.92	1199.99	2	EEQFNSTFR		1156.51	sp|P01859|IGHG2_HUMAN(pre=R,post=V);	176;	236.912	0	6	66.9473	70.8551	1241.45	G07483YN	Hex(3)HexNAc(3)Fuc(1)	0.0022	0.8984
480_20210524_WZY_IGP_HILIC_DDACancer_5e5_1	480_20210524_WZY_IGP_HILIC_DDACancer_5e5_1.10978.10978.3	10978	17.95	1282.83	3	HEEGHMLNCTCFGQGR	9,Carbamidomethyl(+57.0215);11,Carbamidomethyl(+57.0215);	1931.78	sp|P02751|FINC_HUMAN(pre=R,post=G);	542;	520.85	0	6	105.845	119.79	1913.68	G39344CL	Hex(5)HexNAc(4)NeuAc(1)	0.0063	1.645
480_20210524_WZY_IGP_HILIC_DDACancer_5e5_1	480_20210524_WZY_IGP_HILIC_DDACancer_5e5_1.10990.10990.3	10990	17.99	1282.83	3	HEEGHMLNCTCFGQGR	9,Carbamidomethyl(+57.0215);11,Carbamidomethyl(+57.0215);	1931.78	sp|P02751|FINC_HUMAN(pre=R,post=G);	542;	490.964	0	6	101.012	108.356	1913.68	G39344CL	Hex(5)HexNAc(4)NeuAc(1)	0.0039	1.0169
480_20210524_WZY_IGP_HILIC_DDACancer_5e5_1	480_20210524_WZY_IGP_HILIC_DDACancer_5e5_1.11012.11012.3	11012	17.99	1213.47	3	ISEENETTCYMGK	9,Carbamidomethyl(+57.0215);	1560.64	sp|P08603|CFAH_HUMAN(pre=R,post=W);	911;	128.636	0.0048	6	46.0311	53.9174	2076.75	G91847ME	Hex(6)HexNAc(4)Fuc(2)	-0.0137	-3.7705
480_20210524_WZY_IGP_HILIC_DDACancer_5e5_1	480_20210524_WZY_IGP_HILIC_DDACancer_5e5_1.11015.11015.3	11015	18.02	1086.44	3	GINYNSSVAK		1051.53	sp|P03951|FA11_HUMAN(pre=K,post=S);	126;	364.156	0	6	87.6435	142.318	2204.77	G75501QM	Hex(5)HexNAc(4)NeuAc(2)	0.0015	0.4707
480_20210524_WZY_IGP_HILIC_DDACancer_5e5_1	480_20210524_WZY_IGP_HILIC_DDACancer_5e5_1.11017.11017.3	11017	18.02	1052.46	3	FVEGSHNSTVSLTTK		1605.8	sp|P04114|APOB_HUMAN(pre=K,post=N);	3411;	457.126	0	6	56.5486	91.9305	1548.54	G14996IQ	Hex(4)HexNAc(3)NeuAc(1)	0.0023	0.7433
480_20210524_WZY_IGP_HILIC_DDACancer_5e5_1	480_20210524_WZY_IGP_HILIC_DDACancer_5e5_1.11018.11018.3	11018	18.02	1043.76	3	EEQFNSTFR		1156.51	sp|P01859|IGHG2_HUMAN(pre=R,post=V);	176;	138.804	0.001	5	56.7365	91.6392	1971.72	G75595FQ	Hex(5)HexNAc(5)Fuc(1)	0.0133	4.2565
480_20210524_WZY_IGP_HILIC_DDACancer_5e5_1	480_20210524_WZY_IGP_HILIC_DDACancer_5e5_1.11019.11019.2	11019	18.02	1281.01	2	EEQFNSTFR		1156.51	sp|P01859|IGHG2_HUMAN(pre=R,post=V);	176;	237.729	0.0008	6	96.5033	97.4472	1403.51	G10209QU	Hex(4)HexNAc(3)Fuc(1)	-0.0094	-3.6663
480_20210524_WZY_IGP_HILIC_DDACancer_5e5_1	480_20210524_WZY_IGP_HILIC_DDACancer_5e5_1.11021.11021.3	11021	18.02	1282.83	3	HEEGHMLNCTCFGQGR	9,Carbamidomethyl(+57.0215);11,Carbamidomethyl(+57.0215);	1931.78	sp|P02751|FINC_HUMAN(pre=R,post=G);	542;	45.6677	0	6	25.874	117.955	1913.68	G39344CL	Hex(5)HexNAc(4)NeuAc(1)	0.0065	1.6835
480_20210524_WZY_IGP_HILIC_DDACancer_5e5_1	480_20210524_WZY_IGP_HILIC_DDACancer_5e5_1.11028.11028.3	11028	18.02	1170.79	3	TLFCNASK	4,Carbamidomethyl(+57.0215);	939.448	sp|P20851|C4BPB_HUMAN(pre=K,post=E);	64;	238.704	0	6	47.9639	108.478	2569.9	G72156EQ	Hex(6)HexNAc(5)NeuAc(2)	-0.0068	-1.9378
480_20210524_WZY_IGP_HILIC_DDACancer_5e5_1	480_20210524_WZY_IGP_HILIC_DDACancer_5e5_1.11034.11034.2	11034	18.02	1382.56	2	EEQFNSTFR		1156.51	sp|P01859|IGHG2_HUMAN(pre=R,post=V);	176;	251.751	0	6	47.3322	136.387	1606.59	G71812IK	Hex(4)HexNAc(4)Fuc(1)	0.0052	1.8849
480_20210524_WZY_IGP_HILIC_DDACancer_5e5_1	480_20210524_WZY_IGP_HILIC_DDACancer_5e5_1.11041.11041.2	11041	18.05	1330.05	2	EEQFNSTFR		1156.51	sp|P01859|IGHG2_HUMAN(pre=R,post=V);	176;	155.608	0.0004	5	37.2189	53.7883	1501.56	G59471TH	Hex(3)HexNAc(5)	0.0073	2.7506
480_20210524_WZY_IGP_HILIC_DDACancer_5e5_1	480_20210524_WZY_IGP_HILIC_DDACancer_5e5_1.11042.11042.3	11042	18.05	1042.43	3	TLLNASR		773.439	sp|P01880|IGHD_HUMAN(pre=R,post=S);sp|P0DOX3|IGD_HUMAN(pre=R,post=S);	367;496;	178.735	0.0055	6	81.23	208.324	2350.83	G26264SQ	Hex(5)HexNAc(4)NeuAc(2)Fuc(1)	0.011	3.5338
480_20210524_WZY_IGP_HILIC_DDACancer_5e5_1	480_20210524_WZY_IGP_HILIC_DDACancer_5e5_1.11043.11043.2	11043	18.05	1403.07	2	EEQFNSTFR		1156.51	sp|P01859|IGHG2_HUMAN(pre=R,post=V);	176;	256.937	0	6	48.5023	106.49	1647.61	G32283ZK	Hex(3)HexNAc(5)Fuc(1)	0.0048	1.7229
480_20210524_WZY_IGP_HILIC_DDACancer_5e5_1	480_20210524_WZY_IGP_HILIC_DDACancer_5e5_1.11045.11045.3	11045	18.05	1086.44	3	GINYNSSVAK		1051.53	sp|P03951|FA11_HUMAN(pre=K,post=S);	126;	180.939	0.0016	6	61.2906	123.164	2204.77	G75501QM	Hex(5)HexNAc(4)NeuAc(2)	-0.008	-2.4533
480_20210524_WZY_IGP_HILIC_DDACancer_5e5_1	480_20210524_WZY_IGP_HILIC_DDACancer_5e5_1.11048.11048.2	11048	18.05	1228.5	2	EEQFNSTFR		1156.51	sp|P01859|IGHG2_HUMAN(pre=R,post=V);	176;	192.423	0	6	39.3764	50.1701	1298.48	G66032DV	Hex(3)HexNAc(4)	0.0004	0.175
480_20210524_WZY_IGP_HILIC_DDACancer_5e5_1	480_20210524_WZY_IGP_HILIC_DDACancer_5e5_1.11066.11066.3	11066	18.09	935.718	3	EEQFNSTFR		1156.51	sp|P01859|IGHG2_HUMAN(pre=R,post=V);	176;	184.158	0	6	60.4126	73.8118	1647.61	G30159WR	Hex(3)HexNAc(5)Fuc(1)	0.0029	1.0436
480_20210524_WZY_IGP_HILIC_DDACancer_5e5_1	480_20210524_WZY_IGP_HILIC_DDACancer_5e5_1.11075.11075.2	11075	18.09	1382.56	2	EEQFNSTFR		1156.51	sp|P01859|IGHG2_HUMAN(pre=R,post=V);	176;	274.255	0	6	80.5549	133.375	1606.59	G71812IK	Hex(4)HexNAc(4)Fuc(1)	0.0033	1.1781
480_20210524_WZY_IGP_HILIC_DDACancer_5e5_1	480_20210524_WZY_IGP_HILIC_DDACancer_5e5_1.11080.11080.5	11080	18.09	1199.99	2	EEQFNSTFR		1156.51	sp|P01859|IGHG2_HUMAN(pre=R,post=V);	176;	193.986	0	6	77.937	77.0558	1241.45	G07483YN	Hex(3)HexNAc(3)Fuc(1)	-0.001	-0.4252
480_20210524_WZY_IGP_HILIC_DDACancer_5e5_1	480_20210524_WZY_IGP_HILIC_DDACancer_5e5_1.11092.11092.4	11092	18.12	1403.07	2	EEQFNSTFR		1156.51	sp|P01859|IGHG2_HUMAN(pre=R,post=V);	176;	230.626	0	6	64.1878	144.346	1647.61	G30159WR	Hex(3)HexNAc(5)Fuc(1)	0.0041	1.4617
480_20210524_WZY_IGP_HILIC_DDACancer_5e5_1	480_20210524_WZY_IGP_HILIC_DDACancer_5e5_1.11104.11104.4	11104	18.12	1447.58	2	EEQFNSTFR		1156.51	sp|P01859|IGHG2_HUMAN(pre=R,post=V);	176;	97.9508	0.0004	4	58.7364	108.663	1736.65	G16071DS	Hex(3)HexNAc(4)Fuc(3)	-0.0129	-4.4574
480_20210524_WZY_IGP_HILIC_DDACancer_5e5_1	480_20210524_WZY_IGP_HILIC_DDACancer_5e5_1.11118.11118.4	11118	18.16	1403.07	2	EEQFNSTFR		1156.51	sp|P01859|IGHG2_HUMAN(pre=R,post=V);	176;	208.479	0	6	44.8835	152.392	1647.61	G32283ZK	Hex(3)HexNAc(5)Fuc(1)	0.0053	1.897
480_20210524_WZY_IGP_HILIC_DDACancer_5e5_1	480_20210524_WZY_IGP_HILIC_DDACancer_5e5_1.11135.11135.3	11135	18.16	1043.75	3	EEQFNSTFR		1156.51	sp|P01859|IGHG2_HUMAN(pre=R,post=V);	176;	137.148	0.0076	4	65.2544	81.4125	1971.72	G75595FQ	Hex(5)HexNAc(5)Fuc(1)	0.0089	2.8517
480_20210524_WZY_IGP_HILIC_DDACancer_5e5_1	480_20210524_WZY_IGP_HILIC_DDACancer_5e5_1.11151.11151.2	11151	18.19	1330.04	2	EEQFNSTFR		1156.51	sp|P01859|IGHG2_HUMAN(pre=R,post=V);	176;	115.018	0.0033	3	12.5573	83.4858	1501.56	G29011JC	Hex(3)HexNAc(5)	0.0019	0.7299
480_20210524_WZY_IGP_HILIC_DDACancer_5e5_1	480_20210524_WZY_IGP_HILIC_DDACancer_5e5_1.11170.11170.3	11170	18.22	1159.12	3	ISEENETTCYMGK	9,Carbamidomethyl(+57.0215);	1560.64	sp|P08603|CFAH_HUMAN(pre=R,post=W);	911;	399.009	0	6	79.6544	90.9744	1913.68	G39344CL	Hex(5)HexNAc(4)NeuAc(1)	0.0039	1.1274
480_20210524_WZY_IGP_HILIC_DDACancer_5e5_1	480_20210524_WZY_IGP_HILIC_DDACancer_5e5_1.11195.11195.3	11195	18.26	989.735	3	EEQFNSTFR		1156.51	sp|P01859|IGHG2_HUMAN(pre=R,post=V);	176;	200.757	0	6	64.7884	103.981	1809.67	G85767HW	Hex(4)HexNAc(5)Fuc(1)	0.0035	1.1777
480_20210524_WZY_IGP_HILIC_DDACancer_5e5_1	480_20210524_WZY_IGP_HILIC_DDACancer_5e5_1.11214.11214.3	11214	18.26	922.043	3	EEQFNSTFR		1156.51	sp|P01859|IGHG2_HUMAN(pre=R,post=V);	176;	179.813	0	6	75.302	60.2217	1606.59	G68957QP	Hex(4)HexNAc(4)Fuc(1)	0.0067	2.4104
480_20210524_WZY_IGP_HILIC_DDACancer_5e5_1	480_20210524_WZY_IGP_HILIC_DDACancer_5e5_1.11217.11217.3	11217	18.26	1159.12	3	ISEENETTCYMGK	9,Carbamidomethyl(+57.0215);	1560.64	sp|P08603|CFAH_HUMAN(pre=R,post=W);	911;	182.665	0	5	18.8063	150.292	1913.68	G39344CL	Hex(5)HexNAc(4)NeuAc(1)	0.0043	1.2328
480_20210524_WZY_IGP_HILIC_DDACancer_5e5_1	480_20210524_WZY_IGP_HILIC_DDACancer_5e5_1.11227.11227.2	11227	18.29	1738.17	2	ISEENETTCYMGK	9,Carbamidomethyl(+57.0215);	1560.64	sp|P08603|CFAH_HUMAN(pre=R,post=W);	911;	496.648	0	6	88.3384	123	1913.68	G39344CL	Hex(5)HexNAc(4)NeuAc(1)	0.0033	0.9378
480_20210524_WZY_IGP_HILIC_DDACancer_5e5_1	480_20210524_WZY_IGP_HILIC_DDACancer_5e5_1.11265.11265.3	11265	18.33	1228.5	2	EEQFNSTFR		1156.51	sp|P01859|IGHG2_HUMAN(pre=R,post=V);	176;	164.226	0	6	39.2935	49.0392	1298.48	G92024SL	Hex(3)HexNAc(4)	0.0038	1.5673
480_20210524_WZY_IGP_HILIC_DDACancer_5e5_1	480_20210524_WZY_IGP_HILIC_DDACancer_5e5_1.11298.11298.3	11298	18.39	922.044	3	EEQFNSTFR		1156.51	sp|P01859|IGHG2_HUMAN(pre=R,post=V);	176;	190.587	0	6	68.7081	70.6148	1606.59	G71812IK	Hex(4)HexNAc(4)Fuc(1)	0.0078	2.808
480_20210524_WZY_IGP_HILIC_DDACancer_5e5_1	480_20210524_WZY_IGP_HILIC_DDACancer_5e5_1.11317.11317.3	11317	18.39	935.719	3	EEQFNSTFR		1156.51	sp|P01859|IGHG2_HUMAN(pre=R,post=V);	176;	93.0295	0.0002	5	67.2959	50.4742	1647.61	G30159WR	Hex(3)HexNAc(5)Fuc(1)	0.0073	2.6108
480_20210524_WZY_IGP_HILIC_DDACancer_5e5_1	480_20210524_WZY_IGP_HILIC_DDACancer_5e5_1.11323.11323.2	11323	18.43	1200	2	EEQFNSTFR		1156.51	sp|P01859|IGHG2_HUMAN(pre=R,post=V);	176;	240.332	0	6	72.0567	73.1357	1241.45	G31294RU	Hex(3)HexNAc(3)Fuc(1)	0.0078	3.2401
480_20210524_WZY_IGP_HILIC_DDACancer_5e5_1	480_20210524_WZY_IGP_HILIC_DDACancer_5e5_1.11326.11326.2	11326	18.43	1403.08	2	EEQFNSTFR		1156.51	sp|P01859|IGHG2_HUMAN(pre=R,post=V);	176;	206.727	0	6	45.6664	114.018	1647.61	G61207RZ	Hex(3)HexNAc(5)Fuc(1)	0.009	3.203
480_20210524_WZY_IGP_HILIC_DDACancer_5e5_1	480_20210524_WZY_IGP_HILIC_DDACancer_5e5_1.11335.11335.3	11335	18.43	1049.08	3	TLFCNASK	4,Carbamidomethyl(+57.0215);	939.448	sp|P20851|C4BPB_HUMAN(pre=K,post=E);	64;	263.898	0.0043	6	54.1321	118.72	2204.77	G75501QM	Hex(5)HexNAc(4)NeuAc(2)	0.0085	2.6978
480_20210524_WZY_IGP_HILIC_DDACancer_5e5_1	480_20210524_WZY_IGP_HILIC_DDACancer_5e5_1.11351.11351.3	11351	18.46	1049.08	3	TLFCNASK	4,Carbamidomethyl(+57.0215);	939.448	sp|P20851|C4BPB_HUMAN(pre=K,post=E);	64;	266.896	0.0097	6	48.7809	139.351	2204.77	G75501QM	Hex(5)HexNAc(4)NeuAc(2)	0.0103	3.2801
480_20210524_WZY_IGP_HILIC_DDACancer_5e5_1	480_20210524_WZY_IGP_HILIC_DDACancer_5e5_1.11354.11354.4	11354	18.46	935.72	3	EEQFNSTFR		1156.51	sp|P01859|IGHG2_HUMAN(pre=R,post=V);	176;	72.8635	0.0022	6	69.4741	58.2006	1647.61	G30159WR	Hex(3)HexNAc(5)Fuc(1)	0.0097	3.4596
480_20210524_WZY_IGP_HILIC_DDACancer_5e5_1	480_20210524_WZY_IGP_HILIC_DDACancer_5e5_1.11368.11368.3	11368	18.46	1043.76	3	EEQFNSTFR		1156.51	sp|P01859|IGHG2_HUMAN(pre=R,post=V);	176;	93.8568	0	5	45.0309	41.0544	1971.72	G23901NY	Hex(5)HexNAc(5)Fuc(1)	0.0119	3.7882
480_20210524_WZY_IGP_HILIC_DDACancer_5e5_1	480_20210524_WZY_IGP_HILIC_DDACancer_5e5_1.11373.11373.3	11373	18.46	1300.18	3	EEQFNSTFR		1156.51	sp|P01859|IGHG2_HUMAN(pre=R,post=V);	176;	206.891	0	5	86.6789	67.5447	2740.99	G92872TN	Hex(4)HexNAc(6)NeuAc(2)Fuc(2)	-0.003	-0.7573
480_20210524_WZY_IGP_HILIC_DDACancer_5e5_1	480_20210524_WZY_IGP_HILIC_DDACancer_5e5_1.11401.11401.3	11401	18.53	976.063	3	EEQFNSTFR		1156.51	sp|P01859|IGHG2_HUMAN(pre=R,post=V);	176;	227.48	0	6	81.9516	89.3319	1768.64	G56340GX	Hex(5)HexNAc(4)Fuc(1)	0.0119	4.0698
480_20210524_WZY_IGP_HILIC_DDACancer_5e5_1	480_20210524_WZY_IGP_HILIC_DDACancer_5e5_1.11419.11419.2	11419	18.53	1245.01	2	TLFCNASK	4,Carbamidomethyl(+57.0215);	939.448	sp|P20851|C4BPB_HUMAN(pre=K,post=E);	64;	248.498	0	6	59.1148	107.867	1548.54	G14996IQ	Hex(4)HexNAc(3)NeuAc(1)	0.0028	1.1084
480_20210524_WZY_IGP_HILIC_DDACancer_5e5_1	480_20210524_WZY_IGP_HILIC_DDACancer_5e5_1.11455.11455.2	11455	18.6	1281.02	2	EEQFNSTFR		1156.51	sp|P01859|IGHG2_HUMAN(pre=R,post=V);	176;	208.464	0.0045	6	89.316	98.9681	1403.51	G10209QU	Hex(4)HexNAc(3)Fuc(1)	0.0079	3.1047
480_20210524_WZY_IGP_HILIC_DDACancer_5e5_1	480_20210524_WZY_IGP_HILIC_DDACancer_5e5_1.11460.11460.2	11460	18.6	1228.51	2	EEQFNSTFR		1156.51	sp|P01859|IGHG2_HUMAN(pre=R,post=V);	176;	154.211	0	6	44.3729	65.1399	1298.48	G05027SR	Hex(3)HexNAc(4)	0.0048	1.9651
480_20210524_WZY_IGP_HILIC_DDACancer_5e5_1	480_20210524_WZY_IGP_HILIC_DDACancer_5e5_1.11488.11488.3	11488	18.64	989.739	3	EEQFNSTFR		1156.51	sp|P01859|IGHG2_HUMAN(pre=R,post=V);	176;	163.857	0	5	62.7189	89.638	1809.67	G85767HW	Hex(4)HexNAc(5)Fuc(1)	0.0147	4.9433
480_20210524_WZY_IGP_HILIC_DDACancer_5e5_1	480_20210524_WZY_IGP_HILIC_DDACancer_5e5_1.11511.11511.3	11511	18.67	1128.15	3	VYKPSAGNNSLYR		1467.75	sp|P02749|APOH_HUMAN(pre=R,post=D);	162;	247.761	0	6	24.0136	81.9771	1913.68	G39344CL	Hex(5)HexNAc(4)NeuAc(1)	-0.0014	-0.4008
480_20210524_WZY_IGP_HILIC_DDACancer_5e5_1	480_20210524_WZY_IGP_HILIC_DDACancer_5e5_1.11521.11521.3	11521	18.67	989.735	3	EEQFNSTFR		1156.51	sp|P01859|IGHG2_HUMAN(pre=R,post=V);	176;	141.957	0.0023	5	41.4654	109.456	1809.67	G03445UI	Hex(4)HexNAc(5)Fuc(1)	0.0017	0.5604
480_20210524_WZY_IGP_HILIC_DDACancer_5e5_1	480_20210524_WZY_IGP_HILIC_DDACancer_5e5_1.11522.11522.4	11522	18.67	935.716	3	EEQFNSTFR		1156.51	sp|P01859|IGHG2_HUMAN(pre=R,post=V);	176;	33.4598	0.0004	5	31.4131	51.2282	1647.61	G61207RZ	Hex(3)HexNAc(5)Fuc(1)	-0.0013	-0.4583
480_20210524_WZY_IGP_HILIC_DDACancer_5e5_1	480_20210524_WZY_IGP_HILIC_DDACancer_5e5_1.11543.11543.2	11543	18.7	1509.15	2	VYKPSAGNNSLYR		1467.75	sp|P02749|APOH_HUMAN(pre=R,post=D);	162;	166.363	0.0064	6	13.356	39.0334	1548.54	G14996IQ	Hex(4)HexNAc(3)NeuAc(1)	0.0005	0.1815
480_20210524_WZY_IGP_HILIC_DDACancer_5e5_1	480_20210524_WZY_IGP_HILIC_DDACancer_5e5_1.11554.11554.3	11554	18.74	1225.18	3	VYKPSAGNNSLYR		1467.75	sp|P02749|APOH_HUMAN(pre=R,post=D);	162;	98.3116	0	6	4.1299	15.6671	2204.77	G75501QM	Hex(5)HexNAc(4)NeuAc(2)	0.0021	0.5777
480_20210524_WZY_IGP_HILIC_DDACancer_5e5_1	480_20210524_WZY_IGP_HILIC_DDACancer_5e5_1.11582.11582.3	11582	18.77	1083.1	3	GGSSGWSGGLAQNR		1332.62	sp|P07357|CO8A_HUMAN(pre=R,post=S);	437;	186.723	0	6	52.3614	98.3909	1913.68	G39344CL	Hex(5)HexNAc(4)NeuAc(1)	-0.0029	-0.8872
480_20210524_WZY_IGP_HILIC_DDACancer_5e5_1	480_20210524_WZY_IGP_HILIC_DDACancer_5e5_1.11617.11617.3	11617	18.81	1083.11	3	GGSSGWSGGLAQNR		1332.62	sp|P07357|CO8A_HUMAN(pre=R,post=S);	437;	64.593	0.0085	6	27.5924	151.015	1913.68	G39344CL	Hex(5)HexNAc(4)NeuAc(1)	0.0066	2.0459
480_20210524_WZY_IGP_HILIC_DDACancer_5e5_1	480_20210524_WZY_IGP_HILIC_DDACancer_5e5_1.11668.11668.3	11668	18.87	1159.12	3	ISEENETTCYMGK	9,Carbamidomethyl(+57.0215);	1560.64	sp|P08603|CFAH_HUMAN(pre=R,post=W);	911;	191.09	0.0093	5	67.9579	84.8572	1913.68	G39344CL	Hex(5)HexNAc(4)NeuAc(1)	0.0045	1.2955
480_20210524_WZY_IGP_HILIC_DDACancer_5e5_1	480_20210524_WZY_IGP_HILIC_DDACancer_5e5_1.11681.11681.2	11681	18.91	1301.53	2	EEQFNSTFR		1156.51	sp|P01859|IGHG2_HUMAN(pre=R,post=V);	176;	247.176	0	6	72.3407	81.2369	1444.53	G42604PC	Hex(3)HexNAc(4)Fuc(1)	0.0063	2.403
480_20210524_WZY_IGP_HILIC_DDACancer_5e5_1	480_20210524_WZY_IGP_HILIC_DDACancer_5e5_1.11682.11682.3	11682	18.91	922.043	3	EEQFNSTFR		1156.51	sp|P01859|IGHG2_HUMAN(pre=R,post=V);	176;	188.539	0.001	6	70.3613	69.8029	1606.59	G71812IK	Hex(4)HexNAc(4)Fuc(1)	0.0068	2.4767
480_20210524_WZY_IGP_HILIC_DDACancer_5e5_1	480_20210524_WZY_IGP_HILIC_DDACancer_5e5_1.11695.11695.3	11695	18.91	1007.75	3	IDSTGNVTNELR		1317.65	sp|O75882|ATRN_HUMAN(pre=K,post=V);	416;	225.964	0	6	36.2901	92.3732	1702.58	G67381VP	Hex(8)HexNAc(2)	0.0093	3.0936
480_20210524_WZY_IGP_HILIC_DDACancer_5e5_1	480_20210524_WZY_IGP_HILIC_DDACancer_5e5_1.11707.11707.2	11707	18.94	1200	2	EEQFNSTFR		1156.51	sp|P01859|IGHG2_HUMAN(pre=R,post=V);	176;	201.198	0	6	69.5166	71.7189	1241.45	G07483YN	Hex(3)HexNAc(3)Fuc(1)	0.0092	3.8509
480_20210524_WZY_IGP_HILIC_DDACancer_5e5_1	480_20210524_WZY_IGP_HILIC_DDACancer_5e5_1.11723.11723.3	11723	18.94	1159.12	3	ISEENETTCYMGK	9,Carbamidomethyl(+57.0215);	1560.64	sp|P08603|CFAH_HUMAN(pre=R,post=W);	911;	227.991	0.0004	5	90.6287	111.212	1913.68	G39344CL	Hex(5)HexNAc(4)NeuAc(1)	0.0126	3.6144
480_20210524_WZY_IGP_HILIC_DDACancer_5e5_1	480_20210524_WZY_IGP_HILIC_DDACancer_5e5_1.11762.11762.3	11762	19.01	1124.81	3	NLFLNHSENATAK		1457.73	sp|P00738|HPT_HUMAN(pre=K,post=D);sp|P00739|HPTR_HUMAN(pre=K,post=D);	207;149;	298.168	0	6	24.0697	92.494	1913.68	G39344CL	Hex(5)HexNAc(4)NeuAc(1)	0.0086	2.562
480_20210524_WZY_IGP_HILIC_DDACancer_5e5_1	480_20210524_WZY_IGP_HILIC_DDACancer_5e5_1.11770.11770.3	11770	19.01	1060.77	3	ENETEIIK		974.492	sp|P06276|CHLE_HUMAN(pre=R,post=C);	284;	300.471	0.001	6	55.8098	120.768	2204.77	G75501QM	Hex(5)HexNAc(4)NeuAc(2)	0.012	3.7645
480_20210524_WZY_IGP_HILIC_DDACancer_5e5_1	480_20210524_WZY_IGP_HILIC_DDACancer_5e5_1.11787.11787.3	11787	19.04	953.738	3	IDSTGNVTNELR		1317.65	sp|O75882|ATRN_HUMAN(pre=K,post=V);	416;	289.065	0	6	68.1311	67.5786	1540.53	G28387ZC	Hex(7)HexNAc(2)	0.0109	3.8045
480_20210524_WZY_IGP_HILIC_DDACancer_5e5_1	480_20210524_WZY_IGP_HILIC_DDACancer_5e5_1.11793.11793.3	11793	19.04	1124.81	3	NLFLNHSENATAK		1457.73	sp|P00738|HPT_HUMAN(pre=K,post=D);sp|P00739|HPTR_HUMAN(pre=K,post=D);	207;149;	175.741	0	6	8.9765	105.15	1913.68	G39344CL	Hex(5)HexNAc(4)NeuAc(1)	0.0075	2.2362
480_20210524_WZY_IGP_HILIC_DDACancer_5e5_1	480_20210524_WZY_IGP_HILIC_DDACancer_5e5_1.11820.11820.4	11820	19.08	1268.04	2	IDSTGNVTNELR		1317.65	sp|O75882|ATRN_HUMAN(pre=K,post=V);	416;	84.897	0	6	35.977	51.1904	1216.42	G92303LR	Hex(5)HexNAc(2)	-0.0044	-1.7457
480_20210524_WZY_IGP_HILIC_DDACancer_5e5_1	480_20210524_WZY_IGP_HILIC_DDACancer_5e5_1.11853.11853.3	11853	19.11	1049.08	3	TLFCNASK	4,Carbamidomethyl(+57.0215);	939.448	sp|P20851|C4BPB_HUMAN(pre=K,post=E);	64;	208.47	0.0004	6	57.0032	117.875	2204.77	G75501QM	Hex(5)HexNAc(4)NeuAc(2)	0.0006	0.2047
480_20210524_WZY_IGP_HILIC_DDACancer_5e5_1	480_20210524_WZY_IGP_HILIC_DDACancer_5e5_1.11871.11871.3	11871	19.15	1333.84	3	FGCEIENNR	3,Carbamidomethyl(+57.0215);	1137.49	sp|P25311|ZA2G_HUMAN(pre=R,post=S);	128;	122.221	0.0014	6	53.0964	155.832	2861	G40707SF	Hex(6)HexNAc(5)NeuAc(3)	0.0054	1.3594
480_20210524_WZY_IGP_HILIC_DDACancer_5e5_1	480_20210524_WZY_IGP_HILIC_DDACancer_5e5_1.11875.11875.3	11875	19.15	1382.56	2	EEQFNSTFR		1156.51	sp|P01859|IGHG2_HUMAN(pre=R,post=V);	176;	205.937	0	6	110.413	168.387	1606.59	G71812IK	Hex(4)HexNAc(4)Fuc(1)	0.0035	1.2569
480_20210524_WZY_IGP_HILIC_DDACancer_5e5_1	480_20210524_WZY_IGP_HILIC_DDACancer_5e5_1.11891.11891.3	11891	19.18	1382.56	2	EEQFNSTFR		1156.51	sp|P01859|IGHG2_HUMAN(pre=R,post=V);	176;	198.399	0	6	95.3559	120.394	1606.59	G71812IK	Hex(4)HexNAc(4)Fuc(1)	0.0069	2.5034
480_20210524_WZY_IGP_HILIC_DDACancer_5e5_1	480_20210524_WZY_IGP_HILIC_DDACancer_5e5_1.11918.11918.3	11918	19.22	976.058	3	EEQFNSTFR		1156.51	sp|P01859|IGHG2_HUMAN(pre=R,post=V);	176;	130.88	0.0004	6	57.7893	90.0493	1768.64	G56340GX	Hex(5)HexNAc(4)Fuc(1)	-0.0009	-0.312
480_20210524_WZY_IGP_HILIC_DDACancer_5e5_1	480_20210524_WZY_IGP_HILIC_DDACancer_5e5_1.11941.11941.3	11941	19.25	1199.99	2	EEQFNSTFR		1156.51	sp|P01859|IGHG2_HUMAN(pre=R,post=V);	176;	145.421	0.0058	6	62.2858	85.7176	1241.45	G07483YN	Hex(3)HexNAc(3)Fuc(1)	0.0036	1.4983
480_20210524_WZY_IGP_HILIC_DDACancer_5e5_1	480_20210524_WZY_IGP_HILIC_DDACancer_5e5_1.11960.11960.3	11960	19.25	1113.44	3	MDGASNVTCINSR	9,Carbamidomethyl(+57.0215);	1423.62	sp|P08603|CFAH_HUMAN(pre=K,post=W);	1029;	29.9842	0.0089	3	24.1371	127.194	1913.68	G39344CL	Hex(5)HexNAc(4)NeuAc(1)	-0.0039	-1.1564
480_20210524_WZY_IGP_HILIC_DDACancer_5e5_1	480_20210524_WZY_IGP_HILIC_DDACancer_5e5_1.11985.11985.2	11985	19.29	1349.08	2	IDSTGNVTNELR		1317.65	sp|O75882|ATRN_HUMAN(pre=K,post=V);	416;	289.561	0	6	41.15	56.9284	1378.48	G59349JW	Hex(6)HexNAc(2)	0.0124	4.583
480_20210524_WZY_IGP_HILIC_DDACancer_5e5_1	480_20210524_WZY_IGP_HILIC_DDACancer_5e5_1.12002.12002.3	12002	19.32	1073.09	3	EEQFNSTFR		1156.51	sp|P01859|IGHG2_HUMAN(pre=R,post=V);	176;	99.7434	0.0017	3	32.0066	168.261	2059.73	G39377DE	Hex(5)HexNAc(4)NeuAc(1)Fuc(1)	0.0099	3.0745
480_20210524_WZY_IGP_HILIC_DDACancer_5e5_1	480_20210524_WZY_IGP_HILIC_DDACancer_5e5_1.12017.12017.3	12017	19.35	1073.09	3	EEQFNSTFR		1156.51	sp|P01859|IGHG2_HUMAN(pre=R,post=V);	176;	255.428	0	6	92.2432	133.568	2059.73	G39377DE	Hex(5)HexNAc(4)NeuAc(1)Fuc(1)	0.0077	2.3914
480_20210524_WZY_IGP_HILIC_DDACancer_5e5_1	480_20210524_WZY_IGP_HILIC_DDACancer_5e5_1.12025.12025.3	12025	19.35	845.701	3	IDSTGNVTNELR		1317.65	sp|O75882|ATRN_HUMAN(pre=K,post=V);	416;	301.599	0	6	62.3156	63.017	1216.42	G37605QB	Hex(5)HexNAc(2)	0.0068	2.6672
480_20210524_WZY_IGP_HILIC_DDACancer_5e5_1	480_20210524_WZY_IGP_HILIC_DDACancer_5e5_1.12048.12048.3	12048	19.39	791.684	3	IDSTGNVTNELR		1317.65	sp|O75882|ATRN_HUMAN(pre=K,post=V);	416;	278.747	0	5	53.3307	51.3436	1054.37	G55982TK	Hex(4)HexNAc(2)	0.0088	3.7059
480_20210524_WZY_IGP_HILIC_DDACancer_5e5_1	480_20210524_WZY_IGP_HILIC_DDACancer_5e5_1.12067.12067.2	12067	19.42	1301.54	2	EEQFNSTFR		1156.51	sp|P01859|IGHG2_HUMAN(pre=R,post=V);	176;	218.236	0	6	73.5179	85.837	1444.53	G42604PC	Hex(3)HexNAc(4)Fuc(1)	0.0089	3.4355
480_20210524_WZY_IGP_HILIC_DDACancer_5e5_1	480_20210524_WZY_IGP_HILIC_DDACancer_5e5_1.12068.12068.2	12068	19.42	1382.56	2	EEQFNSTFR		1156.51	sp|P01859|IGHG2_HUMAN(pre=R,post=V);	176;	225.996	0.0004	6	95.7939	133.505	1606.59	G71812IK	Hex(4)HexNAc(4)Fuc(1)	0.0069	2.5034
480_20210524_WZY_IGP_HILIC_DDACancer_5e5_1	480_20210524_WZY_IGP_HILIC_DDACancer_5e5_1.12090.12090.2	12090	19.42	855.376	2	EEQFNSTFR		1156.51	sp|P01859|IGHG2_HUMAN(pre=R,post=V);	176;	183.296	0	3	35.4303	33.7649	552.217	G03838OG	HexNAc(2)Fuc(1)	0.0053	3.1247
480_20210524_WZY_IGP_HILIC_DDACancer_5e5_1	480_20210524_WZY_IGP_HILIC_DDACancer_5e5_1.12097.12097.2	12097	19.46	1200	2	EEQFNSTFR		1156.51	sp|P01859|IGHG2_HUMAN(pre=R,post=V);	176;	177.149	0.0004	6	82.8357	92.6661	1241.45	G07483YN	Hex(3)HexNAc(3)Fuc(1)	0.0092	3.8509
480_20210524_WZY_IGP_HILIC_DDACancer_5e5_1	480_20210524_WZY_IGP_HILIC_DDACancer_5e5_1.12170.12170.4	12170	19.56	1349.07	2	IDSTGNVTNELR		1317.65	sp|O75882|ATRN_HUMAN(pre=K,post=V);	416;	94.7981	0.0004	5	25.0649	53.1253	1378.48	G49232RW	Hex(6)HexNAc(2)	-0.0079	-2.9426
480_20210524_WZY_IGP_HILIC_DDACancer_5e5_1	480_20210524_WZY_IGP_HILIC_DDACancer_5e5_1.12236.12236.2	12236	19.63	1199.99	2	EEQFNSTFR		1156.51	sp|P01859|IGHG2_HUMAN(pre=R,post=V);	176;	119.903	0.001	6	18.902	74.2514	1241.45	G07483YN	Hex(3)HexNAc(3)Fuc(1)	-0.0118	-4.9158
480_20210524_WZY_IGP_HILIC_DDACancer_5e5_1	480_20210524_WZY_IGP_HILIC_DDACancer_5e5_1.12253.12253.3	12253	19.66	737.666	3	IDSTGNVTNELR		1317.65	sp|O75882|ATRN_HUMAN(pre=K,post=V);	416;	306.275	0	5	45.5196	37.0612	892.317	G22768VO	Hex(3)HexNAc(2)	0.0061	2.7645
480_20210524_WZY_IGP_HILIC_DDACancer_5e5_1	480_20210524_WZY_IGP_HILIC_DDACancer_5e5_1.12257.12257.3	12257	19.66	845.701	3	IDSTGNVTNELR		1317.65	sp|O75882|ATRN_HUMAN(pre=K,post=V);	416;	234.261	0	5	12.74	91.0861	1216.42	G37605QB	Hex(5)HexNAc(2)	0.0051	2.0307
480_20210524_WZY_IGP_HILIC_DDACancer_5e5_1	480_20210524_WZY_IGP_HILIC_DDACancer_5e5_1.12268.12268.3	12268	19.66	791.683	3	IDSTGNVTNELR		1317.65	sp|O75882|ATRN_HUMAN(pre=K,post=V);	416;	174.907	0	4	15.3934	65.1163	1054.37	G55982TK	Hex(4)HexNAc(2)	0.0048	2.0076
480_20210524_WZY_IGP_HILIC_DDACancer_5e5_1	480_20210524_WZY_IGP_HILIC_DDACancer_5e5_1.12274.12274.3	12274	19.7	976.062	3	EEQFNSTFR		1156.51	sp|P01859|IGHG2_HUMAN(pre=R,post=V);	176;	158.798	0.0092	6	75.8098	69.7908	1768.64	G56340GX	Hex(5)HexNAc(4)Fuc(1)	0.0095	3.256
480_20210524_WZY_IGP_HILIC_DDACancer_5e5_1	480_20210524_WZY_IGP_HILIC_DDACancer_5e5_1.12278.12278.2	12278	19.7	1268.05	2	IDSTGNVTNELR		1317.65	sp|O75882|ATRN_HUMAN(pre=K,post=V);	416;	242.753	0	6	39.4697	51.41	1216.42	G92303LR	Hex(5)HexNAc(2)	0.0061	2.397
480_20210524_WZY_IGP_HILIC_DDACancer_5e5_1	480_20210524_WZY_IGP_HILIC_DDACancer_5e5_1.12324.12324.3	12324	19.77	868.024	3	EEQFNSTFR		1156.51	sp|P01859|IGHG2_HUMAN(pre=R,post=V);	176;	130.978	0	6	44.073	70.2868	1444.53	G42604PC	Hex(3)HexNAc(4)Fuc(1)	0.0009	0.3331
480_20210524_WZY_IGP_HILIC_DDACancer_5e5_1	480_20210524_WZY_IGP_HILIC_DDACancer_5e5_1.12364.12364.3	12364	19.8	1019.08	3	EEQFNSTFR		1156.51	sp|P01859|IGHG2_HUMAN(pre=R,post=V);	176;	197.418	0.0002	6	83.1949	102.057	1897.68	G95989NQ	Hex(4)HexNAc(4)NeuAc(1)Fuc(1)	0.0114	3.7388
480_20210524_WZY_IGP_HILIC_DDACancer_5e5_1	480_20210524_WZY_IGP_HILIC_DDACancer_5e5_1.12407.12407.3	12407	19.87	1123.15	3	TPLTANITK		957.549	sp|P01877|IGHA2_HUMAN(pre=K,post=S);sp|P0DOX2|IGA2_HUMAN(pre=K,post=S);	205;320;	337.664	0.001	5	93.458	115.261	2408.87	G97105ZG	Hex(5)HexNAc(5)NeuAc(1)Fuc(2)	0.0163	4.8525
480_20210524_WZY_IGP_HILIC_DDACancer_5e5_1	480_20210524_WZY_IGP_HILIC_DDACancer_5e5_1.12414.12414.3	12414	19.87	966.722	3	NGSLFR		692.361	sp|P47872|SCTR_HUMAN(pre=R,post=N);	100;	170.407	0.0027	6	83.4848	126.671	2204.77	G75501QM	Hex(5)HexNAc(4)NeuAc(2)	0.0101	3.4936
480_20210524_WZY_IGP_HILIC_DDACancer_5e5_1	480_20210524_WZY_IGP_HILIC_DDACancer_5e5_1.12452.12452.2	12452	19.94	1301.53	2	EEQFNSTFR		1156.51	sp|P01859|IGHG2_HUMAN(pre=R,post=V);	176;	198.134	0	6	75.8494	94.2496	1444.53	G42604PC	Hex(3)HexNAc(4)Fuc(1)	0.006	2.3092
480_20210524_WZY_IGP_HILIC_DDACancer_5e5_1	480_20210524_WZY_IGP_HILIC_DDACancer_5e5_1.12453.12453.3	12453	19.94	1134.12	3	DIENFNSTQK		1194.55	sp|P43652|AFAM_HUMAN(pre=R,post=F);	33;	314.971	0	6	25.206	135.304	2204.77	G75501QM	Hex(5)HexNAc(4)NeuAc(2)	0.0125	3.6822
480_20210524_WZY_IGP_HILIC_DDACancer_5e5_1	480_20210524_WZY_IGP_HILIC_DDACancer_5e5_1.12461.12461.3	12461	19.94	966.722	3	NGSLFR		692.361	sp|P47872|SCTR_HUMAN(pre=R,post=N);	100;	152.758	0.0027	6	59.5731	167.924	2204.77	G75501QM	Hex(5)HexNAc(4)NeuAc(2)	0.0103	3.5568
480_20210524_WZY_IGP_HILIC_DDACancer_5e5_1	480_20210524_WZY_IGP_HILIC_DDACancer_5e5_1.12483.12483.3	12483	19.97	1055.46	3	TPLTANITK		957.549	sp|P01877|IGHA2_HUMAN(pre=K,post=S);sp|P0DOX2|IGA2_HUMAN(pre=K,post=S);	205;320;	524.428	0	6	207.482	170.437	2205.79	G46406BL	Hex(5)HexNAc(4)NeuAc(1)Fuc(2)	0.0061	1.9397
480_20210524_WZY_IGP_HILIC_DDACancer_5e5_1	480_20210524_WZY_IGP_HILIC_DDACancer_5e5_1.12488.12488.2	12488	19.97	1372.56	2	DIENFNSTQK		1194.55	sp|P43652|AFAM_HUMAN(pre=R,post=F);	33;	389.361	0	6	42.8717	121.054	1548.54	G14996IQ	Hex(4)HexNAc(3)NeuAc(1)	0.0118	4.2912
480_20210524_WZY_IGP_HILIC_DDACancer_5e5_1	480_20210524_WZY_IGP_HILIC_DDACancer_5e5_1.12496.12496.4	12496	19.97	1700.67	2	DIENFNSTQK		1194.55	sp|P43652|AFAM_HUMAN(pre=R,post=F);	33;	304.429	0	6	44.4722	163.703	2204.77	G75501QM	Hex(5)HexNAc(4)NeuAc(2)	0.0059	1.7212
480_20210524_WZY_IGP_HILIC_DDACancer_5e5_1	480_20210524_WZY_IGP_HILIC_DDACancer_5e5_1.12505.12505.3	12505	20.01	1055.46	3	TPLTANITK		957.549	sp|P01877|IGHA2_HUMAN(pre=K,post=S);sp|P0DOX2|IGA2_HUMAN(pre=K,post=S);	205;320;	569.619	0.0034	6	214.353	165.4	2205.79	G46406BL	Hex(5)HexNAc(4)NeuAc(1)Fuc(2)	0.0075	2.3559
480_20210524_WZY_IGP_HILIC_DDACancer_5e5_1	480_20210524_WZY_IGP_HILIC_DDACancer_5e5_1.12523.12523.2	12523	20.01	1555.12	2	DIENFNSTQK		1194.55	sp|P43652|AFAM_HUMAN(pre=R,post=F);	33;	365.538	0	6	45.8797	86.0706	1913.68	G39344CL	Hex(5)HexNAc(4)NeuAc(1)	0.0026	0.8507
480_20210524_WZY_IGP_HILIC_DDACancer_5e5_1	480_20210524_WZY_IGP_HILIC_DDACancer_5e5_1.12526.12526.3	12526	20.01	1037.42	3	DIENFNSTQK		1194.55	sp|P43652|AFAM_HUMAN(pre=R,post=F);	33;	355.959	0	6	50.6118	50.1914	1914.7	G38121JC	Hex(5)HexNAc(4)Fuc(2)	-0.0072	-2.3188
480_20210524_WZY_IGP_HILIC_DDACancer_5e5_1	480_20210524_WZY_IGP_HILIC_DDACancer_5e5_1.12555.12555.3	12555	20.07	1060.75	3	LGNWSAMPSCK	7,Oxidation(+15.9949);10,Carbamidomethyl(+57.0215);	1265.55	sp|P02749|APOH_HUMAN(pre=K,post=A);	253;	328.942	0	6	68.3624	97.0296	1913.68	G39344CL	Hex(5)HexNAc(4)NeuAc(1)	0.0011	0.3443
480_20210524_WZY_IGP_HILIC_DDACancer_5e5_1	480_20210524_WZY_IGP_HILIC_DDACancer_5e5_1.12556.12556.2	12556	20.07	1382.56	2	EEQFNSTFR		1156.51	sp|P01859|IGHG2_HUMAN(pre=R,post=V);	176;	202.693	0	6	88.2242	114.221	1606.59	G71812IK	Hex(4)HexNAc(4)Fuc(1)	0.004	1.4337
480_20210524_WZY_IGP_HILIC_DDACancer_5e5_1	480_20210524_WZY_IGP_HILIC_DDACancer_5e5_1.12562.12562.3	12562	20.07	1060.75	3	LGNWSAMPSCK	7,Oxidation(+15.9949);10,Carbamidomethyl(+57.0215);	1265.55	sp|P02749|APOH_HUMAN(pre=K,post=A);	253;	316.924	0	6	46.0513	126.484	1913.68	G39344CL	Hex(5)HexNAc(4)NeuAc(1)	0.0011	0.3443
480_20210524_WZY_IGP_HILIC_DDACancer_5e5_1	480_20210524_WZY_IGP_HILIC_DDACancer_5e5_1.12579.12579.2	12579	20.07	1372.56	2	DIENFNSTQK		1194.55	sp|P43652|AFAM_HUMAN(pre=R,post=F);	33;	207.092	0.0057	6	50.7347	93.6315	1548.54	G14996IQ	Hex(4)HexNAc(3)NeuAc(1)	0.0067	2.4317
480_20210524_WZY_IGP_HILIC_DDACancer_5e5_1	480_20210524_WZY_IGP_HILIC_DDACancer_5e5_1.12589.12589.3	12589	20.11	1060.75	3	LGNWSAMPSCK	7,Oxidation(+15.9949);10,Carbamidomethyl(+57.0215);	1265.55	sp|P02749|APOH_HUMAN(pre=K,post=A);	253;	171.264	0.0002	3	14.9068	142.338	1913.68	G39344CL	Hex(5)HexNAc(4)NeuAc(1)	0.0077	2.4177
480_20210524_WZY_IGP_HILIC_DDACancer_5e5_1	480_20210524_WZY_IGP_HILIC_DDACancer_5e5_1.12635.12635.2	12635	20.18	1006.77	3	TPLTANITK		957.549	sp|P01877|IGHA2_HUMAN(pre=K,post=S);sp|P0DOX2|IGA2_HUMAN(pre=K,post=S);	205;320;	617.277	0.0097	6	207.619	145.857	2059.73	G39377DE	Hex(5)HexNAc(4)NeuAc(1)Fuc(1)	0.0096	3.1792
480_20210524_WZY_IGP_HILIC_DDACancer_5e5_1	480_20210524_WZY_IGP_HILIC_DDACancer_5e5_1.12646.12646.4	12646	20.18	1006.77	3	TPLTANITK		957.549	sp|P01877|IGHA2_HUMAN(pre=K,post=S);sp|P0DOX2|IGA2_HUMAN(pre=K,post=S);	205;320;	534.654	0.0069	6	146.275	240.066	2059.73	G39377DE	Hex(5)HexNAc(4)NeuAc(1)Fuc(1)	0.0096	3.1792
480_20210524_WZY_IGP_HILIC_DDACancer_5e5_1	480_20210524_WZY_IGP_HILIC_DDACancer_5e5_1.12659.12659.3	12659	20.21	1006.77	3	TPLTANITK		957.549	sp|P01877|IGHA2_HUMAN(pre=K,post=S);sp|P0DOX2|IGA2_HUMAN(pre=K,post=S);	205;320;	594.187	0	6	211.863	125.499	2059.73	G39377DE	Hex(5)HexNAc(4)NeuAc(1)Fuc(1)	0.007	2.3296
480_20210524_WZY_IGP_HILIC_DDACancer_5e5_1	480_20210524_WZY_IGP_HILIC_DDACancer_5e5_1.12684.12684.3	12684	20.25	1006.77	3	TPLTANITK		957.549	sp|P01877|IGHA2_HUMAN(pre=K,post=S);sp|P0DOX2|IGA2_HUMAN(pre=K,post=S);	205;320;	533.048	0	6	120.834	220.008	2059.73	G39377DE	Hex(5)HexNAc(4)NeuAc(1)Fuc(1)	0.0059	1.9654
480_20210524_WZY_IGP_HILIC_DDACancer_5e5_1	480_20210524_WZY_IGP_HILIC_DDACancer_5e5_1.12685.12685.3	12685	20.25	1074.46	3	TPLTANITK		957.549	sp|P01877|IGHA2_HUMAN(pre=K,post=S);sp|P0DOX2|IGA2_HUMAN(pre=K,post=S);	205;320;	660.097	0	6	220.472	156.288	2262.81	G20096RP	Hex(5)HexNAc(5)NeuAc(1)Fuc(1)	0.0051	1.5972
480_20210524_WZY_IGP_HILIC_DDACancer_5e5_1	480_20210524_WZY_IGP_HILIC_DDACancer_5e5_1.12687.12687.2	12687	20.25	1181.54	2	TPLTANITK		957.549	sp|P01877|IGHA2_HUMAN(pre=K,post=S);sp|P0DOX2|IGA2_HUMAN(pre=K,post=S);	205;320;	659.769	0.004	6	208.887	98.2054	1403.51	G10209QU	Hex(4)HexNAc(3)Fuc(1)	0.0107	4.5335
480_20210524_WZY_IGP_HILIC_DDACancer_5e5_1	480_20210524_WZY_IGP_HILIC_DDACancer_5e5_1.12688.12688.4	12688	20.25	1509.65	2	TPLTANITK		957.549	sp|P01877|IGHA2_HUMAN(pre=K,post=S);sp|P0DOX2|IGA2_HUMAN(pre=K,post=S);	205;320;	405.096	0.0078	5	97.2491	145.004	2059.73	G39377DE	Hex(5)HexNAc(4)NeuAc(1)Fuc(1)	0.0048	1.5854
480_20210524_WZY_IGP_HILIC_DDACancer_5e5_1	480_20210524_WZY_IGP_HILIC_DDACancer_5e5_1.12690.12690.2	12690	20.25	1364.11	2	TPLTANITK		957.549	sp|P01877|IGHA2_HUMAN(pre=K,post=S);sp|P0DOX2|IGA2_HUMAN(pre=K,post=S);	205;320;	714.893	0.0004	6	231.504	103.712	1768.64	G56340GX	Hex(5)HexNAc(4)Fuc(1)	0.0096	3.5241
480_20210524_WZY_IGP_HILIC_DDACancer_5e5_1	480_20210524_WZY_IGP_HILIC_DDACancer_5e5_1.12702.12702.3	12702	20.25	958.085	3	TPLTANITK		957.549	sp|P01877|IGHA2_HUMAN(pre=K,post=S);sp|P0DOX2|IGA2_HUMAN(pre=K,post=S);	205;320;	520.001	0	6	187.865	79.9119	1913.68	G39344CL	Hex(5)HexNAc(4)NeuAc(1)	0.0069	2.3886
480_20210524_WZY_IGP_HILIC_DDACancer_5e5_1	480_20210524_WZY_IGP_HILIC_DDACancer_5e5_1.12707.12707.2	12707	20.25	1100.51	2	TPLTANITK		957.549	sp|P01877|IGHA2_HUMAN(pre=K,post=S);sp|P0DOX2|IGA2_HUMAN(pre=K,post=S);	205;320;	608.644	0	6	204.597	78.4012	1241.45	G07483YN	Hex(3)HexNAc(3)Fuc(1)	0.0093	4.2432
480_20210524_WZY_IGP_HILIC_DDACancer_5e5_1	480_20210524_WZY_IGP_HILIC_DDACancer_5e5_1.12716.12716.2	12716	20.28	1327.09	2	TPLTANITK		957.549	sp|P01877|IGHA2_HUMAN(pre=K,post=S);sp|P0DOX2|IGA2_HUMAN(pre=K,post=S);	205;320;	677.19	0.0014	6	240.09	186.133	1694.6	G91958EI	Hex(4)HexNAc(3)NeuAc(1)Fuc(1)	0.011	4.16
480_20210524_WZY_IGP_HILIC_DDACancer_5e5_1	480_20210524_WZY_IGP_HILIC_DDACancer_5e5_1.12718.12718.2	12718	20.28	1283.08	2	TPLTANITK		957.549	sp|P01877|IGHA2_HUMAN(pre=K,post=S);sp|P0DOX2|IGA2_HUMAN(pre=K,post=S);	205;320;	669.721	0	6	214.143	114.32	1606.59	G68957QP	Hex(4)HexNAc(4)Fuc(1)	0.0102	3.9628
480_20210524_WZY_IGP_HILIC_DDACancer_5e5_1	480_20210524_WZY_IGP_HILIC_DDACancer_5e5_1.12725.12725.2	12725	20.28	1436.63	2	TPLTANITK		957.549	sp|P01877|IGHA2_HUMAN(pre=K,post=S);sp|P0DOX2|IGA2_HUMAN(pre=K,post=S);	205;320;	504.758	0.0034	6	170.992	98.8801	1913.68	G39344CL	Hex(5)HexNAc(4)NeuAc(1)	0.0104	3.6352
480_20210524_WZY_IGP_HILIC_DDACancer_5e5_1	480_20210524_WZY_IGP_HILIC_DDACancer_5e5_1.12732.12732.3	12732	20.28	926.719	3	GVNFNVSK		863.45	sp|P03952|KLKB1_HUMAN(pre=R,post=V);	127;	289.912	0	6	53.2509	112.642	1913.68	G39344CL	Hex(5)HexNAc(4)NeuAc(1)	0.009	3.2383
480_20210524_WZY_IGP_HILIC_DDACancer_5e5_1	480_20210524_WZY_IGP_HILIC_DDACancer_5e5_1.12737.12737.3	12737	20.31	1025.77	3	TPLTANITK		957.549	sp|P01877|IGHA2_HUMAN(pre=K,post=S);sp|P0DOX2|IGA2_HUMAN(pre=K,post=S);	205;320;	573.293	0	6	170.398	103.5	2116.76	G98190RD	Hex(5)HexNAc(5)NeuAc(1)	-0.0029	-0.9435
480_20210524_WZY_IGP_HILIC_DDACancer_5e5_1	480_20210524_WZY_IGP_HILIC_DDACancer_5e5_1.12741.12741.3	12741	20.31	1080.14	3	TPLTANITK		957.549	sp|P01877|IGHA2_HUMAN(pre=K,post=S);sp|P0DOX2|IGA2_HUMAN(pre=K,post=S);	205;320;	612.166	0	6	226.976	151.238	2279.83	G83211YC	Hex(6)HexNAc(5)Fuc(2)	0.0154	4.7434
480_20210524_WZY_IGP_HILIC_DDACancer_5e5_1	480_20210524_WZY_IGP_HILIC_DDACancer_5e5_1.12750.12750.3	12750	20.31	1032.41	3	NVSWATGR		889.441	sp|P08571|CD14_HUMAN(pre=R,post=S);	151;	152.96	0.0078	6	61.2051	126.555	2204.77	G75501QM	Hex(5)HexNAc(4)NeuAc(2)	0.0076	2.4574
480_20210524_WZY_IGP_HILIC_DDACancer_5e5_1	480_20210524_WZY_IGP_HILIC_DDACancer_5e5_1.12758.12758.2	12758	20.31	1389.57	2	GVNFNVSK		863.45	sp|P03952|KLKB1_HUMAN(pre=R,post=V);	127;	336.989	0.0002	6	58.3922	93.6947	1913.68	G39344CL	Hex(5)HexNAc(4)NeuAc(1)	0.0078	2.794
480_20210524_WZY_IGP_HILIC_DDACancer_5e5_1	480_20210524_WZY_IGP_HILIC_DDACancer_5e5_1.12761.12761.4	12761	20.35	1611.19	2	TPLTANITK		957.549	sp|P01877|IGHA2_HUMAN(pre=K,post=S);sp|P0DOX2|IGA2_HUMAN(pre=K,post=S);	205;320;	519.194	0.0036	6	158.853	198.684	2262.81	G20096RP	Hex(5)HexNAc(5)NeuAc(1)Fuc(1)	0.0062	1.9234
480_20210524_WZY_IGP_HILIC_DDACancer_5e5_1	480_20210524_WZY_IGP_HILIC_DDACancer_5e5_1.12767.12767.3	12767	20.35	1032.41	3	NVSWATGR		889.441	sp|P08571|CD14_HUMAN(pre=R,post=S);	151;	190.523	0	6	72.7899	112.125	2204.77	G75501QM	Hex(5)HexNAc(4)NeuAc(2)	0.0028	0.9188
480_20210524_WZY_IGP_HILIC_DDACancer_5e5_1	480_20210524_WZY_IGP_HILIC_DDACancer_5e5_1.12768.12768.2	12768	20.35	1100.51	2	TPLTANITK		957.549	sp|P01877|IGHA2_HUMAN(pre=K,post=S);sp|P0DOX2|IGA2_HUMAN(pre=K,post=S);	205;320;	555.313	0	6	141.616	114.874	1241.45	G29039FY	Hex(3)HexNAc(3)Fuc(1)	0.0071	3.2321
480_20210524_WZY_IGP_HILIC_DDACancer_5e5_1	480_20210524_WZY_IGP_HILIC_DDACancer_5e5_1.12771.12771.2	12771	20.35	1202.05	2	TPLTANITK		957.549	sp|P01877|IGHA2_HUMAN(pre=K,post=S);sp|P0DOX2|IGA2_HUMAN(pre=K,post=S);	205;320;	663.399	0.0004	5	208.843	109.3	1444.53	G51490BW	Hex(3)HexNAc(4)Fuc(1)	0.0044	1.8182
480_20210524_WZY_IGP_HILIC_DDACancer_5e5_1	480_20210524_WZY_IGP_HILIC_DDACancer_5e5_1.12775.12775.3	12775	20.35	977.433	3	TPLTANITK		957.549	sp|P01877|IGHA2_HUMAN(pre=K,post=S);sp|P0DOX2|IGA2_HUMAN(pre=K,post=S);	205;320;	640.073	0	6	205.027	123.082	1971.72	G75595FQ	Hex(5)HexNAc(5)Fuc(1)	0.0079	2.6943
480_20210524_WZY_IGP_HILIC_DDACancer_5e5_1	480_20210524_WZY_IGP_HILIC_DDACancer_5e5_1.12780.12780.3	12780	20.35	1332.52	3	MDGASNVTCINSR	9,Carbamidomethyl(+57.0215);	1423.62	sp|P08603|CFAH_HUMAN(pre=K,post=W);	1029;	150.07	0	5	44.6905	149.895	2570.93	G95260HV	Hex(6)HexNAc(5)NeuAc(1)Fuc(2)	-0.0176	-4.3945
480_20210524_WZY_IGP_HILIC_DDACancer_5e5_1	480_20210524_WZY_IGP_HILIC_DDACancer_5e5_1.12785.12785.2	12785	20.35	1428.63	2	TPLTANITK		957.549	sp|P01877|IGHA2_HUMAN(pre=K,post=S);sp|P0DOX2|IGA2_HUMAN(pre=K,post=S);	205;320;	636.95	0.0031	6	223.082	192.757	1897.68	G44202NB	Hex(4)HexNAc(4)NeuAc(1)Fuc(1)	0.0097	3.4084
480_20210524_WZY_IGP_HILIC_DDACancer_5e5_1	480_20210524_WZY_IGP_HILIC_DDACancer_5e5_1.12792.12792.4	12792	20.38	1611.19	2	TPLTANITK		957.549	sp|P01877|IGHA2_HUMAN(pre=K,post=S);sp|P0DOX2|IGA2_HUMAN(pre=K,post=S);	205;320;	448.471	0.0004	6	92.7823	198.799	2262.81	G60971WV	Hex(5)HexNAc(5)NeuAc(1)Fuc(1)	0.0079	2.4541
480_20210524_WZY_IGP_HILIC_DDACancer_5e5_1	480_20210524_WZY_IGP_HILIC_DDACancer_5e5_1.12814.12814.3	12814	20.42	1259.16	3	MDGASNVTCINSR	9,Carbamidomethyl(+57.0215);	1423.62	sp|P08603|CFAH_HUMAN(pre=K,post=W);	1029;	399.629	0	6	81.5898	262.476	2350.83	G26264SQ	Hex(5)HexNAc(4)NeuAc(2)Fuc(1)	0.0011	0.2835
480_20210524_WZY_IGP_HILIC_DDACancer_5e5_1	480_20210524_WZY_IGP_HILIC_DDACancer_5e5_1.12825.12825.3	12825	20.42	1127.95	4	ICAMEGLPQKHNFSHCCSK	2,Carbamidomethyl(+57.0215);16,Carbamidomethyl(+57.0215);17,Carbamidomethyl(+57.0215);	2303.01	sp|P43652|AFAM_HUMAN(pre=K,post=V);	109;	557.32	0	6	120.928	202.725	2204.77	G75501QM	Hex(5)HexNAc(4)NeuAc(2)	0.0091	2.0279
480_20210524_WZY_IGP_HILIC_DDACancer_5e5_1	480_20210524_WZY_IGP_HILIC_DDACancer_5e5_1.12840.12840.3	12840	20.45	1259.16	3	MDGASNVTCINSR	9,Carbamidomethyl(+57.0215);	1423.62	sp|P08603|CFAH_HUMAN(pre=K,post=W);	1029;	382.706	0	6	105.711	226.916	2350.83	G26264SQ	Hex(5)HexNAc(4)NeuAc(2)Fuc(1)	0.0069	1.8359
480_20210524_WZY_IGP_HILIC_DDACancer_5e5_1	480_20210524_WZY_IGP_HILIC_DDACancer_5e5_1.12865.12865.3	12865	20.48	1134.12	3	DIENFNSTQK		1194.55	sp|P43652|AFAM_HUMAN(pre=R,post=F);	33;	362.362	0	6	46.2054	118.699	2204.77	G75501QM	Hex(5)HexNAc(4)NeuAc(2)	0.0136	4.0054
480_20210524_WZY_IGP_HILIC_DDACancer_5e5_1	480_20210524_WZY_IGP_HILIC_DDACancer_5e5_1.12884.12884.3	12884	20.48	1199.99	2	EEQFNSTFR		1156.51	sp|P01859|IGHG2_HUMAN(pre=R,post=V);	176;	79.8478	0.0052	3	23.9474	77.5448	1241.45	G07483YN	Hex(3)HexNAc(3)Fuc(1)	0.0046	1.9165
480_20210524_WZY_IGP_HILIC_DDACancer_5e5_1	480_20210524_WZY_IGP_HILIC_DDACancer_5e5_1.12891.12891.2	12891	20.52	1301.54	2	EEQFNSTFR		1156.51	sp|P01859|IGHG2_HUMAN(pre=R,post=V);	176;	163.355	0.0004	6	68.5698	85.6531	1444.53	G42604PC	Hex(3)HexNAc(4)Fuc(1)	0.0124	4.7496
480_20210524_WZY_IGP_HILIC_DDACancer_5e5_1	480_20210524_WZY_IGP_HILIC_DDACancer_5e5_1.12919.12919.3	12919	20.55	1210.48	3	MDGASNVTCINSR	9,Carbamidomethyl(+57.0215);	1423.62	sp|P08603|CFAH_HUMAN(pre=K,post=W);	1029;	449.082	0	6	37.5897	197.231	2204.77	G75501QM	Hex(5)HexNAc(4)NeuAc(2)	0.0143	3.9318
480_20210524_WZY_IGP_HILIC_DDACancer_5e5_1	480_20210524_WZY_IGP_HILIC_DDACancer_5e5_1.12949.12949.3	12949	20.59	1210.47	3	MDGASNVTCINSR	9,Carbamidomethyl(+57.0215);	1423.62	sp|P08603|CFAH_HUMAN(pre=K,post=W);	1029;	328.838	0	5	12.6122	215.371	2204.77	G75501QM	Hex(5)HexNAc(4)NeuAc(2)	0.0113	3.1244
480_20210524_WZY_IGP_HILIC_DDACancer_5e5_1	480_20210524_WZY_IGP_HILIC_DDACancer_5e5_1.12967.12967.3	12967	20.62	1059.42	3	EEQFNSTFR		1156.51	sp|P01859|IGHG2_HUMAN(pre=R,post=V);	176;	200.459	0	6	79.0742	107.336	2018.71	G37166HP	Hex(6)HexNAc(3)NeuAc(1)Fuc(1)	0.0054	1.6952
480_20210524_WZY_IGP_HILIC_DDACancer_5e5_1	480_20210524_WZY_IGP_HILIC_DDACancer_5e5_1.12968.12968.3	12968	20.62	1020.45	3	TPLTANITK		957.549	sp|P01877|IGHA2_HUMAN(pre=K,post=S);sp|P0DOX2|IGA2_HUMAN(pre=K,post=S);	205;320;	602.238	0	6	213.724	137.919	2100.76	G80578OK	Hex(4)HexNAc(5)NeuAc(1)Fuc(1)	0.0061	2.0027
480_20210524_WZY_IGP_HILIC_DDACancer_5e5_1	480_20210524_WZY_IGP_HILIC_DDACancer_5e5_1.12969.12969.3	12969	20.62	1085.11	3	AFGSNPNLTK		1047.53	sp|P22792|CPN2_HUMAN(pre=R,post=V);	74;	349.72	0	6	50.6566	125.117	2204.77	G75501QM	Hex(5)HexNAc(4)NeuAc(2)	0.0084	2.5857
480_20210524_WZY_IGP_HILIC_DDACancer_5e5_1	480_20210524_WZY_IGP_HILIC_DDACancer_5e5_1.12973.12973.4	12973	20.62	1815.2	2	MDGASNVTCINSR	9,Carbamidomethyl(+57.0215);	1423.62	sp|P08603|CFAH_HUMAN(pre=K,post=W);	1029;	285.832	0	6	26.3039	184.947	2204.77	G75501QM	Hex(5)HexNAc(4)NeuAc(2)	0.0029	0.7897
480_20210524_WZY_IGP_HILIC_DDACancer_5e5_1	480_20210524_WZY_IGP_HILIC_DDACancer_5e5_1.12975.12975.2	12975	20.62	1487.09	2	MDGASNVTCINSR	9,Carbamidomethyl(+57.0215);	1423.62	sp|P08603|CFAH_HUMAN(pre=K,post=W);	1029;	374.407	0	6	45.5831	129.442	1548.54	G14996IQ	Hex(4)HexNAc(3)NeuAc(1)	0.0076	2.5541
480_20210524_WZY_IGP_HILIC_DDACancer_5e5_1	480_20210524_WZY_IGP_HILIC_DDACancer_5e5_1.12990.12990.3	12990	20.62	1113.44	3	MDGASNVTCINSR	9,Carbamidomethyl(+57.0215);	1423.62	sp|P08603|CFAH_HUMAN(pre=K,post=W);	1029;	424.208	0	6	57.6883	119.247	1913.68	G39344CL	Hex(5)HexNAc(4)NeuAc(1)	-0.0002	-0.0591
480_20210524_WZY_IGP_HILIC_DDACancer_5e5_1	480_20210524_WZY_IGP_HILIC_DDACancer_5e5_1.12996.12996.2	12996	20.66	1487.09	2	MDGASNVTCINSR	9,Carbamidomethyl(+57.0215);	1423.62	sp|P08603|CFAH_HUMAN(pre=K,post=W);	1029;	404.702	0	6	51.7677	123.171	1548.54	G14996IQ	Hex(4)HexNAc(3)NeuAc(1)	0.0054	1.8148
480_20210524_WZY_IGP_HILIC_DDACancer_5e5_1	480_20210524_WZY_IGP_HILIC_DDACancer_5e5_1.12997.12997.4	12997	20.66	1815.21	2	MDGASNVTCINSR	9,Carbamidomethyl(+57.0215);	1423.62	sp|P08603|CFAH_HUMAN(pre=K,post=W);	1029;	243.339	0	6	12.1586	181.488	2204.77	G75501QM	Hex(5)HexNAc(4)NeuAc(2)	0.0077	2.1354
480_20210524_WZY_IGP_HILIC_DDACancer_5e5_1	480_20210524_WZY_IGP_HILIC_DDACancer_5e5_1.12998.12998.3	12998	20.66	1059.42	3	EEQFNSTFR		1156.51	sp|P01859|IGHG2_HUMAN(pre=R,post=V);	176;	131.87	0.0078	6	47.8717	123.196	2018.71	G37166HP	Hex(6)HexNAc(3)NeuAc(1)Fuc(1)	0.0065	2.0412
480_20210524_WZY_IGP_HILIC_DDACancer_5e5_1	480_20210524_WZY_IGP_HILIC_DDACancer_5e5_1.13000.13000.3	13000	20.66	952.754	3	TPLTANITK		957.549	sp|P01877|IGHA2_HUMAN(pre=K,post=S);sp|P0DOX2|IGA2_HUMAN(pre=K,post=S);	205;320;	494.697	0.0016	6	213.757	101.6	1897.68	G95989NQ	Hex(4)HexNAc(4)NeuAc(1)Fuc(1)	0.0091	3.1902
480_20210524_WZY_IGP_HILIC_DDACancer_5e5_1	480_20210524_WZY_IGP_HILIC_DDACancer_5e5_1.13010.13010.3	13010	20.66	1085.11	3	AFGSNPNLTK		1047.53	sp|P22792|CPN2_HUMAN(pre=R,post=V);	74;	278.704	0	6	23.015	163.698	2204.77	G75501QM	Hex(5)HexNAc(4)NeuAc(2)	0.0069	2.1353
480_20210524_WZY_IGP_HILIC_DDACancer_5e5_1	480_20210524_WZY_IGP_HILIC_DDACancer_5e5_1.13012.13012.3	13012	20.66	1113.44	3	MDGASNVTCINSR	9,Carbamidomethyl(+57.0215);	1423.62	sp|P08603|CFAH_HUMAN(pre=K,post=W);	1029;	360.726	0	6	51.1506	86.2382	1913.68	G39344CL	Hex(5)HexNAc(4)NeuAc(1)	0.0019	0.5784
480_20210524_WZY_IGP_HILIC_DDACancer_5e5_1	480_20210524_WZY_IGP_HILIC_DDACancer_5e5_1.13028.13028.3	13028	20.69	1252.5	3	CNDTIPEDYETHQLR	1,Carbamidomethyl(+57.0215);	1889.82	sp|P49747|COMP_HUMAN(pre=R,post=Q);	742;	411.226	0	6	42.6589	33.2645	1864.63	G03056DW	Hex(9)HexNAc(2)	0.0139	3.714
480_20210524_WZY_IGP_HILIC_DDACancer_5e5_1	480_20210524_WZY_IGP_HILIC_DDACancer_5e5_1.13056.13056.3	13056	20.73	1252.49	3	CNDTIPEDYETHQLR	1,Carbamidomethyl(+57.0215);	1889.82	sp|P49747|COMP_HUMAN(pre=R,post=Q);	742;	359.684	0	6	30.7056	27.7779	1864.63	G20463HA	Hex(9)HexNAc(2)	0.007	1.8607
480_20210524_WZY_IGP_HILIC_DDACancer_5e5_1	480_20210524_WZY_IGP_HILIC_DDACancer_5e5_1.13111.13111.3	13111	20.79	1252.5	3	CNDTIPEDYETHQLR	1,Carbamidomethyl(+57.0215);	1889.82	sp|P49747|COMP_HUMAN(pre=R,post=Q);	742;	200.227	0.0004	4	33.2655	49.9784	1864.63	G97455PT	Hex(9)HexNAc(2)	0.0147	3.9091
480_20210524_WZY_IGP_HILIC_DDACancer_5e5_1	480_20210524_WZY_IGP_HILIC_DDACancer_5e5_1.13138.13138.3	13138	20.83	1121.78	3	EEQFNSTFR		1156.51	sp|P01859|IGHG2_HUMAN(pre=R,post=V);	176;	220.644	0.0066	6	88.4975	139.716	2205.79	G79556AB	Hex(5)HexNAc(4)NeuAc(1)Fuc(2)	0.016	4.7448
480_20210524_WZY_IGP_HILIC_DDACancer_5e5_1	480_20210524_WZY_IGP_HILIC_DDACancer_5e5_1.13154.13154.3	13154	20.86	1377.86	3	ISEENETTCYMGK	9,Carbamidomethyl(+57.0215);	1560.64	sp|P08603|CFAH_HUMAN(pre=R,post=W);	911;	177.619	0.0023	4	75.385	164.04	2569.9	G72156EQ	Hex(6)HexNAc(5)NeuAc(2)	0.0097	2.3457
480_20210524_WZY_IGP_HILIC_DDACancer_5e5_1	480_20210524_WZY_IGP_HILIC_DDACancer_5e5_1.13176.13176.3	13176	20.9	1484.59	3	LQNNENNISCVER	10,Carbamidomethyl(+57.0215);	1588.73	sp|P36980|FHR2_HUMAN(pre=R,post=G);sp|Q03591|FHR1_HUMAN(pre=R,post=G);	126;126;	162.491	0.0085	5	59.1931	171.033	2862.02	G35455VF	Hex(6)HexNAc(5)NeuAc(2)Fuc(2)	0.0108	2.4254
480_20210524_WZY_IGP_HILIC_DDACancer_5e5_1	480_20210524_WZY_IGP_HILIC_DDACancer_5e5_1.13250.13250.3	13250	21	1377.86	3	ISEENETTCYMGK	9,Carbamidomethyl(+57.0215);	1560.64	sp|P08603|CFAH_HUMAN(pre=R,post=W);	911;	138.711	0.0067	1	9.212	165.354	2569.9	G72156EQ	Hex(6)HexNAc(5)NeuAc(2)	0.0141	3.4096
480_20210524_WZY_IGP_HILIC_DDACancer_5e5_1	480_20210524_WZY_IGP_HILIC_DDACancer_5e5_1.13262.13262.3	13262	21	1005.4	3	EEQFNSTFR		1156.51	sp|P01859|IGHG2_HUMAN(pre=R,post=V);	176;	160.549	0.0043	6	69.7081	74.7654	1856.66	G35599NO	Hex(5)HexNAc(3)NeuAc(1)Fuc(1)	0.0124	4.1173
480_20210524_WZY_IGP_HILIC_DDACancer_5e5_1	480_20210524_WZY_IGP_HILIC_DDACancer_5e5_1.13275.13275.2	13275	21.03	1301.54	2	EEQFNSTFR		1156.51	sp|P01859|IGHG2_HUMAN(pre=R,post=V);	176;	167.292	0.0004	6	71.1003	93.3826	1444.53	G42604PC	Hex(3)HexNAc(4)Fuc(1)	0.0114	4.3842
480_20210524_WZY_IGP_HILIC_DDACancer_5e5_1	480_20210524_WZY_IGP_HILIC_DDACancer_5e5_1.13300.13300.3	13300	21.07	1073.09	3	EEQFNSTFR		1156.51	sp|P01859|IGHG2_HUMAN(pre=R,post=V);	176;	171.37	0	6	88.9203	115.355	2059.73	G39377DE	Hex(5)HexNAc(4)NeuAc(1)Fuc(1)	0.0099	3.0745
480_20210524_WZY_IGP_HILIC_DDACancer_5e5_1	480_20210524_WZY_IGP_HILIC_DDACancer_5e5_1.13304.13304.3	13304	21.07	1125.12	3	EEQFNSTFR		1156.51	sp|P01859|IGHG2_HUMAN(pre=R,post=V);	176;	100.786	0.0004	6	46.8937	44.6473	2215.82	G06581HO	Hex(4)HexNAc(7)Fuc(1)	0.006	1.7701
480_20210524_WZY_IGP_HILIC_DDACancer_5e5_1	480_20210524_WZY_IGP_HILIC_DDACancer_5e5_1.13324.13324.3	13324	21.07	1019.41	3	EEQFNSTFR		1156.51	sp|P01859|IGHG2_HUMAN(pre=R,post=V);	176;	130.748	0.0085	6	74.8556	77.0776	1898.7	G07254NP	Hex(4)HexNAc(4)Fuc(3)	-0.0127	-4.1696
480_20210524_WZY_IGP_HILIC_DDACancer_5e5_1	480_20210524_WZY_IGP_HILIC_DDACancer_5e5_1.13326.13326.3	13326	21.1	1073.09	3	EEQFNSTFR		1156.51	sp|P01859|IGHG2_HUMAN(pre=R,post=V);	176;	215.992	0.0055	6	45.2454	162.445	2059.73	G39377DE	Hex(5)HexNAc(4)NeuAc(1)Fuc(1)	0.0055	1.7082
480_20210524_WZY_IGP_HILIC_DDACancer_5e5_1	480_20210524_WZY_IGP_HILIC_DDACancer_5e5_1.13336.13336.3	13336	21.1	922.043	3	EEQFNSTFR		1156.51	sp|P01859|IGHG2_HUMAN(pre=R,post=V);	176;	185.427	0.0018	6	60.738	81.1365	1606.59	G71812IK	Hex(4)HexNAc(4)Fuc(1)	0.0042	1.5363
480_20210524_WZY_IGP_HILIC_DDACancer_5e5_1	480_20210524_WZY_IGP_HILIC_DDACancer_5e5_1.13338.13338.2	13338	21.1	1426.57	2	EEQFNSTFR		1156.51	sp|P01859|IGHG2_HUMAN(pre=R,post=V);	176;	281.93	0	6	81.0306	194.057	1694.6	G91958EI	Hex(4)HexNAc(3)NeuAc(1)Fuc(1)	0.0051	1.7808
480_20210524_WZY_IGP_HILIC_DDACancer_5e5_1	480_20210524_WZY_IGP_HILIC_DDACancer_5e5_1.13342.13342.3	13342	21.1	1078.76	3	EEQFNSTFR		1156.51	sp|P01859|IGHG2_HUMAN(pre=R,post=V);	176;	218.706	0	6	82.6771	111.15	2076.75	G27223CU	Hex(6)HexNAc(4)Fuc(2)	0.006	1.8456
480_20210524_WZY_IGP_HILIC_DDACancer_5e5_1	480_20210524_WZY_IGP_HILIC_DDACancer_5e5_1.13352.13352.3	13352	21.14	1073.09	3	EEQFNSTFR		1156.51	sp|P01859|IGHG2_HUMAN(pre=R,post=V);	176;	152.591	0	6	22.8796	183.283	2059.73	G39377DE	Hex(5)HexNAc(4)NeuAc(1)Fuc(1)	0.0059	1.822
480_20210524_WZY_IGP_HILIC_DDACancer_5e5_1	480_20210524_WZY_IGP_HILIC_DDACancer_5e5_1.13378.13378.3	13378	21.17	1210.47	3	MDGASNVTCINSR	9,Carbamidomethyl(+57.0215);	1423.62	sp|P08603|CFAH_HUMAN(pre=K,post=W);	1029;	39.0219	0	6	34.7987	151.321	2204.77	G75501QM	Hex(5)HexNAc(4)NeuAc(2)	-0.0106	-2.9314
480_20210524_WZY_IGP_HILIC_DDACancer_5e5_1	480_20210524_WZY_IGP_HILIC_DDACancer_5e5_1.13380.13380.3	13380	21.17	1059.42	3	EEQFNSTFR		1156.51	sp|P01859|IGHG2_HUMAN(pre=R,post=V);	176;	97.3264	0.001	5	45.0162	81.8708	2018.71	G37166HP	Hex(6)HexNAc(3)NeuAc(1)Fuc(1)	0.0074	2.3185
480_20210524_WZY_IGP_HILIC_DDACancer_5e5_1	480_20210524_WZY_IGP_HILIC_DDACancer_5e5_1.13381.13381.2	13381	21.17	1199.99	2	EEQFNSTFR		1156.51	sp|P01859|IGHG2_HUMAN(pre=R,post=V);	176;	289.99	0	6	93.7438	81.8035	1241.45	G07483YN	Hex(3)HexNAc(3)Fuc(1)	0.0034	1.4074
480_20210524_WZY_IGP_HILIC_DDACancer_5e5_1	480_20210524_WZY_IGP_HILIC_DDACancer_5e5_1.13395.13395.2	13395	21.17	1382.56	2	EEQFNSTFR		1156.51	sp|P01859|IGHG2_HUMAN(pre=R,post=V);	176;	214.184	0.0034	6	73.4098	100.518	1606.59	G71812IK	Hex(4)HexNAc(4)Fuc(1)	0.0138	4.9774
480_20210524_WZY_IGP_HILIC_DDACancer_5e5_1	480_20210524_WZY_IGP_HILIC_DDACancer_5e5_1.13413.13413.4	13413	21.2	805.326	4	EEQFNSTFR		1156.51	sp|P01859|IGHG2_HUMAN(pre=R,post=V);	176;	103.364	0	6	50.9267	64.5306	2060.76	G22117HL	Hex(5)HexNAc(4)Fuc(3)	0.0032	1.0054
480_20210524_WZY_IGP_HILIC_DDACancer_5e5_1	480_20210524_WZY_IGP_HILIC_DDACancer_5e5_1.13416.13416.3	13416	21.2	1256.15	3	ISEENETTCYMGK	9,Carbamidomethyl(+57.0215);	1560.64	sp|P08603|CFAH_HUMAN(pre=R,post=W);	911;	686.997	0	6	131.472	187.515	2204.77	G75501QM	Hex(5)HexNAc(4)NeuAc(2)	0.0004	0.1158
480_20210524_WZY_IGP_HILIC_DDACancer_5e5_1	480_20210524_WZY_IGP_HILIC_DDACancer_5e5_1.13429.13429.3	13429	21.24	1256.15	3	ISEENETTCYMGK	9,Carbamidomethyl(+57.0215);	1560.64	sp|P08603|CFAH_HUMAN(pre=R,post=W);	911;	503.641	0	6	121.914	181.804	2204.77	G75501QM	Hex(5)HexNAc(4)NeuAc(2)	0.0065	1.7297
480_20210524_WZY_IGP_HILIC_DDACancer_5e5_1	480_20210524_WZY_IGP_HILIC_DDACancer_5e5_1.13438.13438.3	13438	21.24	1140.79	3	EEQFNSTFR		1156.51	sp|P01859|IGHG2_HUMAN(pre=R,post=V);	176;	170.529	0.0048	6	31.6789	175.815	2262.81	G58063ME	Hex(5)HexNAc(5)NeuAc(1)Fuc(1)	0.0054	1.5909
480_20210524_WZY_IGP_HILIC_DDACancer_5e5_1	480_20210524_WZY_IGP_HILIC_DDACancer_5e5_1.13487.13487.4	13487	21.31	1883.71	2	ISEENETTCYMGK	9,Carbamidomethyl(+57.0215);	1560.64	sp|P08603|CFAH_HUMAN(pre=R,post=W);	911;	321.393	0	6	32.8134	179.506	2204.77	G75501QM	Hex(5)HexNAc(4)NeuAc(2)	-0.0028	-0.7469
480_20210524_WZY_IGP_HILIC_DDACancer_5e5_1	480_20210524_WZY_IGP_HILIC_DDACancer_5e5_1.13495.13495.2	13495	21.31	1555.6	2	ISEENETTCYMGK	9,Carbamidomethyl(+57.0215);	1560.64	sp|P08603|CFAH_HUMAN(pre=R,post=W);	911;	502.11	0	6	90.4259	122.214	1548.54	G14996IQ	Hex(4)HexNAc(3)NeuAc(1)	-0.0101	-3.2406
480_20210524_WZY_IGP_HILIC_DDACancer_5e5_1	480_20210524_WZY_IGP_HILIC_DDACancer_5e5_1.13513.13513.3	13513	21.34	1059.42	3	EEQFNSTFR		1156.51	sp|P01859|IGHG2_HUMAN(pre=R,post=V);	176;	166.986	0	5	22.2881	123.283	2018.71	G37166HP	Hex(6)HexNAc(3)NeuAc(1)Fuc(1)	0.0076	2.3872
480_20210524_WZY_IGP_HILIC_DDACancer_5e5_1	480_20210524_WZY_IGP_HILIC_DDACancer_5e5_1.13516.13516.3	13516	21.34	951.073	3	ENISDPTSPLR		1227.61	sp|P01591|IGJ_HUMAN(pre=R,post=T);	71;	276.67	0	6	58.9879	59.4345	1622.58	G25326BM	Hex(5)HexNAc(4)	0.0058	2.0217
480_20210524_WZY_IGP_HILIC_DDACancer_5e5_1	480_20210524_WZY_IGP_HILIC_DDACancer_5e5_1.13532.13532.3	13532	21.38	1024.4	3	EEQFNSTFR		1156.51	sp|P01859|IGHG2_HUMAN(pre=R,post=V);	176;	158.563	0	6	42.6992	77.0543	1913.68	G39344CL	Hex(5)HexNAc(4)NeuAc(1)	0.0002	0.0526
480_20210524_WZY_IGP_HILIC_DDACancer_5e5_1	480_20210524_WZY_IGP_HILIC_DDACancer_5e5_1.13566.13566.3	13566	21.41	951.072	3	ENISDPTSPLR		1227.61	sp|P01591|IGJ_HUMAN(pre=R,post=T);	71;	238.577	0	6	38.5652	73.7723	1622.58	G25326BM	Hex(5)HexNAc(4)	0.0041	1.4557
480_20210524_WZY_IGP_HILIC_DDACancer_5e5_1	480_20210524_WZY_IGP_HILIC_DDACancer_5e5_1.13567.13567.3	13567	21.41	1010.73	3	EEQFNSTFR		1156.51	sp|P01859|IGHG2_HUMAN(pre=R,post=V);	176;	94.6367	0.0002	6	35.5848	63.2452	1872.65	G54950JZ	Hex(6)HexNAc(3)NeuAc(1)	0.0086	2.8461
480_20210524_WZY_IGP_HILIC_DDACancer_5e5_1	480_20210524_WZY_IGP_HILIC_DDACancer_5e5_1.13608.13608.4	13608	21.48	1019.07	3	EEQFNSTFR		1156.51	sp|P01859|IGHG2_HUMAN(pre=R,post=V);	176;	204.785	0	6	82.3292	117.554	1897.68	G44202NB	Hex(4)HexNAc(4)NeuAc(1)Fuc(1)	-0.001	-0.338
480_20210524_WZY_IGP_HILIC_DDACancer_5e5_1	480_20210524_WZY_IGP_HILIC_DDACancer_5e5_1.13631.13631.3	13631	21.48	1019.07	3	EEQFNSTFR		1156.51	sp|P01859|IGHG2_HUMAN(pre=R,post=V);	176;	277.953	0	6	50.5018	118.02	1897.68	G95989NQ	Hex(4)HexNAc(4)NeuAc(1)Fuc(1)	-0.001	-0.338
480_20210524_WZY_IGP_HILIC_DDACancer_5e5_1	480_20210524_WZY_IGP_HILIC_DDACancer_5e5_1.13634.13634.3	13634	21.51	1019.07	3	EEQFNSTFR		1156.51	sp|P01859|IGHG2_HUMAN(pre=R,post=V);	176;	214.597	0	6	33.8492	133.975	1897.68	G95989NQ	Hex(4)HexNAc(4)NeuAc(1)Fuc(1)	0.0046	1.5205
480_20210524_WZY_IGP_HILIC_DDACancer_5e5_1	480_20210524_WZY_IGP_HILIC_DDACancer_5e5_1.13642.13642.3	13642	21.51	1019.07	3	EEQFNSTFR		1156.51	sp|P01859|IGHG2_HUMAN(pre=R,post=V);	176;	211.223	0	6	78.7777	76.4804	1897.68	G95989NQ	Hex(4)HexNAc(4)NeuAc(1)Fuc(1)	0.0046	1.5205
480_20210524_WZY_IGP_HILIC_DDACancer_5e5_1	480_20210524_WZY_IGP_HILIC_DDACancer_5e5_1.13647.13647.3	13647	21.51	999.76	3	ENISDPTSPLR		1227.61	sp|P01591|IGJ_HUMAN(pre=R,post=T);	71;	176.239	0	6	33.8588	53.6645	1768.64	G56340GX	Hex(5)HexNAc(4)Fuc(1)	0.0078	2.6144
480_20210524_WZY_IGP_HILIC_DDACancer_5e5_1	480_20210524_WZY_IGP_HILIC_DDACancer_5e5_1.13660.13660.4	13660	21.55	1528.11	2	EEQFNSTFR		1156.51	sp|P01859|IGHG2_HUMAN(pre=R,post=V);	176;	226.326	0.0096	6	68.25	238.418	1897.68	G95989NQ	Hex(4)HexNAc(4)NeuAc(1)Fuc(1)	0.0045	1.4848
480_20210524_WZY_IGP_HILIC_DDACancer_5e5_1	480_20210524_WZY_IGP_HILIC_DDACancer_5e5_1.13668.13668.5	13668	21.55	1426.57	2	EEQFNSTFR		1156.51	sp|P01859|IGHG2_HUMAN(pre=R,post=V);	176;	47.938	0.004	6	27.0325	176.98	1694.6	G91958EI	Hex(4)HexNAc(3)NeuAc(1)Fuc(1)	0.007	2.4567
480_20210524_WZY_IGP_HILIC_DDACancer_5e5_1	480_20210524_WZY_IGP_HILIC_DDACancer_5e5_1.13681.13681.3	13681	21.55	1086.77	3	EEQFNSTFR		1156.51	sp|P01859|IGHG2_HUMAN(pre=R,post=V);	176;	183.76	0.001	5	64.7923	105.877	2100.76	G80578OK	Hex(4)HexNAc(5)NeuAc(1)Fuc(1)	0.0067	2.0488
480_20210524_WZY_IGP_HILIC_DDACancer_5e5_1	480_20210524_WZY_IGP_HILIC_DDACancer_5e5_1.13694.13694.4	13694	21.58	1528.11	2	EEQFNSTFR		1156.51	sp|P01859|IGHG2_HUMAN(pre=R,post=V);	176;	205.389	0	6	22.9921	299.588	1897.68	G95989NQ	Hex(4)HexNAc(4)NeuAc(1)Fuc(1)	0.0055	1.8045
480_20210524_WZY_IGP_HILIC_DDACancer_5e5_1	480_20210524_WZY_IGP_HILIC_DDACancer_5e5_1.13700.13700.2	13700	21.58	1199.99	2	EEQFNSTFR		1156.51	sp|P01859|IGHG2_HUMAN(pre=R,post=V);	176;	97.1719	0	5	4.4015	41.7595	1241.45	G07483YN	Hex(3)HexNAc(3)Fuc(1)	0.0051	2.1201
480_20210524_WZY_IGP_HILIC_DDACancer_5e5_1	480_20210524_WZY_IGP_HILIC_DDACancer_5e5_1.13702.13702.3	13702	21.58	1024.74	3	EEQFNSTFR		1156.51	sp|P01859|IGHG2_HUMAN(pre=R,post=V);	176;	152.768	0	6	39.6319	49.5812	1914.7	G75327CG	Hex(5)HexNAc(4)Fuc(2)	-0.0059	-1.9114
480_20210524_WZY_IGP_HILIC_DDACancer_5e5_1	480_20210524_WZY_IGP_HILIC_DDACancer_5e5_1.13737.13737.3	13737	21.65	1073.09	3	EEQFNSTFR		1156.51	sp|P01859|IGHG2_HUMAN(pre=R,post=V);	176;	206.174	0.0052	6	82.9893	116.2	2059.73	G39377DE	Hex(5)HexNAc(4)NeuAc(1)Fuc(1)	0.0103	3.1884
480_20210524_WZY_IGP_HILIC_DDACancer_5e5_1	480_20210524_WZY_IGP_HILIC_DDACancer_5e5_1.13746.13746.2	13746	21.65	1427.08	2	EEQFNSTFR		1156.51	sp|P01859|IGHG2_HUMAN(pre=R,post=V);	176;	290.98	0	6	117.499	114.335	1695.62	G74012OU	Hex(4)HexNAc(3)Fuc(3)	0.0137	4.7956
480_20210524_WZY_IGP_HILIC_DDACancer_5e5_1	480_20210524_WZY_IGP_HILIC_DDACancer_5e5_1.13749.13749.3	13749	21.65	1086.77	3	EEQFNSTFR		1156.51	sp|P01859|IGHG2_HUMAN(pre=R,post=V);	176;	99.2891	0.0087	4	26.5595	139.147	2100.76	G37718JO	Hex(4)HexNAc(5)NeuAc(1)Fuc(1)	0.0057	1.7571
480_20210524_WZY_IGP_HILIC_DDACancer_5e5_1	480_20210524_WZY_IGP_HILIC_DDACancer_5e5_1.13751.13751.2	13751	21.65	1301.53	2	EEQFNSTFR		1156.51	sp|P01859|IGHG2_HUMAN(pre=R,post=V);	176;	198.423	0	6	66.3561	78.1833	1444.53	G42604PC	Hex(3)HexNAc(4)Fuc(1)	0.0063	2.4131
480_20210524_WZY_IGP_HILIC_DDACancer_5e5_1	480_20210524_WZY_IGP_HILIC_DDACancer_5e5_1.13761.13761.3	13761	21.65	1312.23	3	IPCSQPPQIEHGTINSSR	3,Carbamidomethyl(+57.0215);	2019.98	sp|P08603|CFAH_HUMAN(pre=K,post=S);	882;	189.073	0	6	13.9451	132.423	1913.68	G39344CL	Hex(5)HexNAc(4)NeuAc(1)	0.0078	1.976
480_20210524_WZY_IGP_HILIC_DDACancer_5e5_1	480_20210524_WZY_IGP_HILIC_DDACancer_5e5_1.13764.13764.3	13764	21.68	1312.23	3	IPCSQPPQIEHGTINSSR	3,Carbamidomethyl(+57.0215);	2019.98	sp|P08603|CFAH_HUMAN(pre=K,post=S);	882;	272.638	0.0094	6	25.1845	114.3	1913.68	G39344CL	Hex(5)HexNAc(4)NeuAc(1)	0.004	1.0074
480_20210524_WZY_IGP_HILIC_DDACancer_5e5_1	480_20210524_WZY_IGP_HILIC_DDACancer_5e5_1.13776.13776.3	13776	21.68	922.042	3	EEQFNSTFR		1156.51	sp|P01859|IGHG2_HUMAN(pre=R,post=V);	176;	209.838	0.0034	6	58.4005	75.7089	1606.59	G71812IK	Hex(4)HexNAc(4)Fuc(1)	0.0026	0.9525
480_20210524_WZY_IGP_HILIC_DDACancer_5e5_1	480_20210524_WZY_IGP_HILIC_DDACancer_5e5_1.13793.13793.2	13793	21.72	1128.49	2	NGTLVAFR		876.482	sp|Q92954|PRG4_HUMAN(pre=R,post=G);	1159;	212.888	0	6	32.5367	27.5521	1378.48	G85726QE	Hex(6)HexNAc(2)	0.0056	2.4734
480_20210524_WZY_IGP_HILIC_DDACancer_5e5_1	480_20210524_WZY_IGP_HILIC_DDACancer_5e5_1.13795.13795.3	13795	21.72	1312.23	3	IPCSQPPQIEHGTINSSR	3,Carbamidomethyl(+57.0215);	2019.98	sp|P08603|CFAH_HUMAN(pre=K,post=S);	882;	134.72	0	6	8.8918	119.157	1913.68	G39344CL	Hex(5)HexNAc(4)NeuAc(1)	0.0078	1.976
480_20210524_WZY_IGP_HILIC_DDACancer_5e5_1	480_20210524_WZY_IGP_HILIC_DDACancer_5e5_1.13834.13834.3	13834	21.75	956.712	3	EEQFNSTFR		1156.51	sp|P01859|IGHG2_HUMAN(pre=R,post=V);	176;	120.884	0.0061	6	54.4236	64.7023	1710.6	G53962WT	Hex(5)HexNAc(3)NeuAc(1)	0.0025	0.8706
480_20210524_WZY_IGP_HILIC_DDACancer_5e5_1	480_20210524_WZY_IGP_HILIC_DDACancer_5e5_1.13843.13843.3	13843	21.79	964.751	3	ENISDPTSPLR		1227.61	sp|P01591|IGJ_HUMAN(pre=R,post=T);	71;	245.517	0	6	41.6567	57.4954	1663.61	G11535IB	Hex(4)HexNAc(5)	0.0129	4.4668
480_20210524_WZY_IGP_HILIC_DDACancer_5e5_1	480_20210524_WZY_IGP_HILIC_DDACancer_5e5_1.13855.13855.3	13855	21.79	1098.45	2	EEQFNSTFR		1156.51	sp|P01859|IGHG2_HUMAN(pre=R,post=V);	176;	162.566	0	6	49.9193	41.9681	1038.38	G82348BZ	Hex(3)HexNAc(2)Fuc(1)	0.002	0.895
480_20210524_WZY_IGP_HILIC_DDACancer_5e5_1	480_20210524_WZY_IGP_HILIC_DDACancer_5e5_1.13865.13865.3	13865	21.82	1256.15	3	ISEENETTCYMGK	9,Carbamidomethyl(+57.0215);	1560.64	sp|P08603|CFAH_HUMAN(pre=R,post=W);	911;	333.238	0	6	123.984	174.868	2204.77	G75501QM	Hex(5)HexNAc(4)NeuAc(2)	0.0069	1.827
480_20210524_WZY_IGP_HILIC_DDACancer_5e5_1	480_20210524_WZY_IGP_HILIC_DDACancer_5e5_1.13867.13867.3	13867	21.82	1053.13	3	QSVPAHFVALNGSK		1453.77	sp|P06681|CO2_HUMAN(pre=K,post=L);	621;	582.974	0	6	139.867	91.2295	1702.58	G93993PD	Hex(8)HexNAc(2)	0.0077	2.4369
480_20210524_WZY_IGP_HILIC_DDACancer_5e5_1	480_20210524_WZY_IGP_HILIC_DDACancer_5e5_1.13871.13871.2	13871	21.82	1098.45	2	EEQFNSTFR		1156.51	sp|P01859|IGHG2_HUMAN(pre=R,post=V);	176;	198.314	0	6	43.9503	54.9136	1038.38	G82348BZ	Hex(3)HexNAc(2)Fuc(1)	0.0054	2.4523
480_20210524_WZY_IGP_HILIC_DDACancer_5e5_1	480_20210524_WZY_IGP_HILIC_DDACancer_5e5_1.13875.13875.2	13875	21.82	1426.57	2	EEQFNSTFR		1156.51	sp|P01859|IGHG2_HUMAN(pre=R,post=V);	176;	143.583	0.0015	5	19.5765	269.964	1694.6	G91958EI	Hex(4)HexNAc(3)NeuAc(1)Fuc(1)	0.0061	2.1234
480_20210524_WZY_IGP_HILIC_DDACancer_5e5_1	480_20210524_WZY_IGP_HILIC_DDACancer_5e5_1.13879.13879.2	13879	21.82	1281.02	2	EEQFNSTFR		1156.51	sp|P01859|IGHG2_HUMAN(pre=R,post=V);	176;	258.62	0	6	111.309	109.219	1403.51	G10209QU	Hex(4)HexNAc(3)Fuc(1)	0.0116	4.5352
480_20210524_WZY_IGP_HILIC_DDACancer_5e5_1	480_20210524_WZY_IGP_HILIC_DDACancer_5e5_1.13888.13888.3	13888	21.82	1086.77	3	EEQFNSTFR		1156.51	sp|P01859|IGHG2_HUMAN(pre=R,post=V);	176;	244.035	0	5	67.8187	91.5988	2100.76	G80578OK	Hex(4)HexNAc(5)NeuAc(1)Fuc(1)	0.0059	1.8026
480_20210524_WZY_IGP_HILIC_DDACancer_5e5_1	480_20210524_WZY_IGP_HILIC_DDACancer_5e5_1.13903.13903.3	13903	21.86	1086.77	3	EEQFNSTFR		1156.51	sp|P01859|IGHG2_HUMAN(pre=R,post=V);	176;	125.05	0.0008	3	17.9027	152.736	2100.76	G37718JO	Hex(4)HexNAc(5)NeuAc(1)Fuc(1)	0.0062	1.915
480_20210524_WZY_IGP_HILIC_DDACancer_5e5_1	480_20210524_WZY_IGP_HILIC_DDACancer_5e5_1.13912.13912.3	13912	21.86	932.065	3	ENISDPTSPLR		1227.61	sp|P01591|IGJ_HUMAN(pre=R,post=T);	71;	255.15	0	5	59.3582	62.9178	1565.56	G32704TW	Hex(5)HexNAc(3)Fuc(1)	0.0032	1.1601
480_20210524_WZY_IGP_HILIC_DDACancer_5e5_1	480_20210524_WZY_IGP_HILIC_DDACancer_5e5_1.13919.13919.3	13919	21.89	999.109	3	QSVPAHFVALNGSK		1453.77	sp|P06681|CO2_HUMAN(pre=K,post=L);	621;	668.275	0	6	143.811	90.0676	1540.53	G28387ZC	Hex(7)HexNAc(2)	0.0087	2.8964
480_20210524_WZY_IGP_HILIC_DDACancer_5e5_1	480_20210524_WZY_IGP_HILIC_DDACancer_5e5_1.13921.13921.3	13921	21.89	1304.84	3	ISEENETTCYMGK	9,Carbamidomethyl(+57.0215);	1560.64	sp|P08603|CFAH_HUMAN(pre=R,post=W);	911;	377.678	0	6	103.878	176.601	2350.83	G26264SQ	Hex(5)HexNAc(4)NeuAc(2)Fuc(1)	0.0142	3.6281
480_20210524_WZY_IGP_HILIC_DDACancer_5e5_1	480_20210524_WZY_IGP_HILIC_DDACancer_5e5_1.13926.13926.3	13926	21.89	932.063	3	ENISDPTSPLR		1227.61	sp|P01591|IGJ_HUMAN(pre=R,post=T);	71;	241.714	0	5	44.2809	49.9584	1565.56	G32704TW	Hex(5)HexNAc(3)Fuc(1)	-0.0013	-0.4663
480_20210524_WZY_IGP_HILIC_DDACancer_5e5_1	480_20210524_WZY_IGP_HILIC_DDACancer_5e5_1.13927.13927.2	13927	21.89	1098.45	2	EEQFNSTFR		1156.51	sp|P01859|IGHG2_HUMAN(pre=R,post=V);	176;	110.021	0.0008	5	20.9862	53.0514	1038.38	G82348BZ	Hex(3)HexNAc(2)Fuc(1)	0.0022	1.0063
480_20210524_WZY_IGP_HILIC_DDACancer_5e5_1	480_20210524_WZY_IGP_HILIC_DDACancer_5e5_1.13928.13928.2	13928	21.89	1426.57	2	EEQFNSTFR		1156.51	sp|P01859|IGHG2_HUMAN(pre=R,post=V);	176;	301.28	0.0002	6	123.954	224.844	1694.6	G91958EI	Hex(4)HexNAc(3)NeuAc(1)Fuc(1)	0.0065	2.2946
480_20210524_WZY_IGP_HILIC_DDACancer_5e5_1	480_20210524_WZY_IGP_HILIC_DDACancer_5e5_1.13954.13954.3	13954	21.92	999.108	3	QSVPAHFVALNGSK		1453.77	sp|P06681|CO2_HUMAN(pre=K,post=L);	621;	346.123	0	6	52.0847	119.215	1540.53	G28387ZC	Hex(7)HexNAc(2)	0.0068	2.2849
480_20210524_WZY_IGP_HILIC_DDACancer_5e5_1	480_20210524_WZY_IGP_HILIC_DDACancer_5e5_1.14009.14009.4	14009	21.99	1019.07	3	EEQFNSTFR		1156.51	sp|P01859|IGHG2_HUMAN(pre=R,post=V);	176;	113.95	0.0065	6	44.5895	139.461	1897.68	G95989NQ	Hex(4)HexNAc(4)NeuAc(1)Fuc(1)	0.0019	0.6213
480_20210524_WZY_IGP_HILIC_DDACancer_5e5_1	480_20210524_WZY_IGP_HILIC_DDACancer_5e5_1.14073.14073.3	14073	22.09	999.109	3	QSVPAHFVALNGSK		1453.77	sp|P06681|CO2_HUMAN(pre=K,post=L);	621;	507.987	0	6	125.455	65.7742	1540.53	G28387ZC	Hex(7)HexNAc(2)	0.0089	2.9576
480_20210524_WZY_IGP_HILIC_DDACancer_5e5_1	480_20210524_WZY_IGP_HILIC_DDACancer_5e5_1.14075.14075.3	14075	22.09	1180.14	3	GGSSGWSGGLAQNR		1332.62	sp|P07357|CO8A_HUMAN(pre=R,post=S);	437;	70.7948	0	6	53.3917	141.062	2204.77	G75501QM	Hex(5)HexNAc(4)NeuAc(2)	0.0083	2.3428
480_20210524_WZY_IGP_HILIC_DDACancer_5e5_1	480_20210524_WZY_IGP_HILIC_DDACancer_5e5_1.14099.14099.3	14099	22.13	945.092	3	QSVPAHFVALNGSK		1453.77	sp|P06681|CO2_HUMAN(pre=K,post=L);	621;	685.059	0	6	133.749	73.9284	1378.48	G15956KF	Hex(6)HexNAc(2)	0.01	3.5379
480_20210524_WZY_IGP_HILIC_DDACancer_5e5_1	480_20210524_WZY_IGP_HILIC_DDACancer_5e5_1.14100.14100.3	14100	22.13	1180.14	3	GGSSGWSGGLAQNR		1332.62	sp|P07357|CO8A_HUMAN(pre=R,post=S);	437;	198.324	0	6	33.4995	202.099	2204.77	G75501QM	Hex(5)HexNAc(4)NeuAc(2)	0.0112	3.171
480_20210524_WZY_IGP_HILIC_DDACancer_5e5_1	480_20210524_WZY_IGP_HILIC_DDACancer_5e5_1.14135.14135.5	14135	22.16	945.091	3	QSVPAHFVALNGSK		1453.77	sp|P06681|CO2_HUMAN(pre=K,post=L);	621;	530.009	0	6	116.815	89.3498	1378.48	G15956KF	Hex(6)HexNAc(2)	0.0067	2.3742
480_20210524_WZY_IGP_HILIC_DDACancer_5e5_1	480_20210524_WZY_IGP_HILIC_DDACancer_5e5_1.14139.14139.2	14139	22.16	1047.46	2	NGTLVAFR		876.482	sp|Q92954|PRG4_HUMAN(pre=R,post=G);	1159;	207.276	0	6	30.0455	25.0983	1216.42	G37605QB	Hex(5)HexNAc(2)	0.0032	1.5173
480_20210524_WZY_IGP_HILIC_DDACancer_5e5_1	480_20210524_WZY_IGP_HILIC_DDACancer_5e5_1.14150.14150.3	14150	22.2	1314.52	3	NSTFDVKNR		1079.54	sp|Q6T4R5|NHS_HUMAN(pre=K,post=C);	1220;	87.5591	0.0043	6	28.2638	142.244	2861	G40707SF	Hex(6)HexNAc(5)NeuAc(3)	0.0037	0.9501
480_20210524_WZY_IGP_HILIC_DDACancer_5e5_1	480_20210524_WZY_IGP_HILIC_DDACancer_5e5_1.14320.14320.3	14320	22.4	891.074	3	QSVPAHFVALNGSK		1453.77	sp|P06681|CO2_HUMAN(pre=K,post=L);	621;	622.454	0	6	114.566	54.8727	1216.42	G91471TQ	Hex(5)HexNAc(2)	0.0083	3.0914
480_20210524_WZY_IGP_HILIC_DDACancer_5e5_1	480_20210524_WZY_IGP_HILIC_DDACancer_5e5_1.14331.14331.4	14331	22.44	945.695	4	KLHINHNNLTESVGPLPK		2010.1	sp|P51884|LUM_HUMAN(pre=K,post=S);	127;	754.901	0	6	250.011	209.82	1768.64	G56340GX	Hex(5)HexNAc(4)Fuc(1)	0.0114	3.0139
480_20210524_WZY_IGP_HILIC_DDACancer_5e5_1	480_20210524_WZY_IGP_HILIC_DDACancer_5e5_1.14353.14353.3	14353	22.47	891.074	3	QSVPAHFVALNGSK		1453.77	sp|P06681|CO2_HUMAN(pre=K,post=L);	621;	242.645	0	6	29.4311	78.0471	1216.42	G37605QB	Hex(5)HexNAc(2)	0.0095	3.5715
480_20210524_WZY_IGP_HILIC_DDACancer_5e5_1	480_20210524_WZY_IGP_HILIC_DDACancer_5e5_1.14454.14454.3	14454	22.57	1064.45	3	IDSTGNVTNELR		1317.65	sp|O75882|ATRN_HUMAN(pre=K,post=V);	416;	46.3108	0.0004	2	6.2485	103.368	1872.65	G65890UA	Hex(6)HexNAc(3)NeuAc(1)	0.014	4.3871
480_20210524_WZY_IGP_HILIC_DDACancer_5e5_1	480_20210524_WZY_IGP_HILIC_DDACancer_5e5_1.14497.14497.3	14497	22.64	1011.1	3	VQPFNVTQGK		1116.59	sp|P13473|LAMP2_HUMAN(pre=R,post=Y);	356;	288.671	0	6	93.0077	89.9025	1913.68	G39344CL	Hex(5)HexNAc(4)NeuAc(1)	0.0117	3.8688
480_20210524_WZY_IGP_HILIC_DDACancer_5e5_1	480_20210524_WZY_IGP_HILIC_DDACancer_5e5_1.14507.14507.3	14507	22.68	1256.52	3	FSDGLESNSSTQFEVKK		1901.9	sp|P0C0L4|CO4A_HUMAN(pre=R,post=Y);sp|P0C0L5|CO4B_HUMAN(pre=R,post=Y);	226;226;	465.498	0	6	50.9972	116.839	1864.63	G94748CQ	Hex(9)HexNAc(2)	0.0139	3.691
480_20210524_WZY_IGP_HILIC_DDACancer_5e5_1	480_20210524_WZY_IGP_HILIC_DDACancer_5e5_1.14522.14522.4	14522	22.68	1256.52	3	FSDGLESNSSTQFEVKK		1901.9	sp|P0C0L4|CO4A_HUMAN(pre=R,post=Y);sp|P0C0L5|CO4B_HUMAN(pre=R,post=Y);	226;226;	21.0353	0.0028	4	12.5159	112.894	1864.63	G97455PT	Hex(9)HexNAc(2)	0.0139	3.691
480_20210524_WZY_IGP_HILIC_DDACancer_5e5_1	480_20210524_WZY_IGP_HILIC_DDACancer_5e5_1.14585.14585.3	14585	22.78	1202.5	3	FSDGLESNSSTQFEVKK		1901.9	sp|P0C0L4|CO4A_HUMAN(pre=R,post=Y);sp|P0C0L5|CO4B_HUMAN(pre=R,post=Y);	226;226;	212.847	0	6	14.7453	31.9944	1702.58	G32190EA	Hex(8)HexNAc(2)	0.0082	2.2773
480_20210524_WZY_IGP_HILIC_DDACancer_5e5_1	480_20210524_WZY_IGP_HILIC_DDACancer_5e5_1.14613.14613.3	14613	22.81	1026.11	3	GLNVTLSSTGR		1103.59	sp|P0C0L4|CO4A_HUMAN(pre=R,post=N);sp|P0C0L5|CO4B_HUMAN(pre=R,post=N);	1328;1328;	347.866	0	5	85.996	131.231	1971.72	G75595FQ	Hex(5)HexNAc(5)Fuc(1)	0.0092	2.9908
480_20210524_WZY_IGP_HILIC_DDACancer_5e5_1	480_20210524_WZY_IGP_HILIC_DDACancer_5e5_1.14619.14619.3	14619	22.81	1112.14	3	AAIPSALDTNSSK		1273.65	sp|Q08380|LG3BP_HUMAN(pre=K,post=S);	551;	436.829	0	6	121.797	146.688	2059.73	G39377DE	Hex(5)HexNAc(4)NeuAc(1)Fuc(1)	0.0117	3.5055
480_20210524_WZY_IGP_HILIC_DDACancer_5e5_1	480_20210524_WZY_IGP_HILIC_DDACancer_5e5_1.14662.14662.3	14662	22.88	1010.43	3	IDSTGNVTNELR		1317.65	sp|O75882|ATRN_HUMAN(pre=K,post=V);	416;	191.29	0	6	50.0184	76.6929	1710.6	G53962WT	Hex(5)HexNAc(3)NeuAc(1)	0.0113	3.7365
480_20210524_WZY_IGP_HILIC_DDACancer_5e5_1	480_20210524_WZY_IGP_HILIC_DDACancer_5e5_1.14682.14682.3	14682	22.88	1063.45	3	AAIPSALDTNSSK		1273.65	sp|Q08380|LG3BP_HUMAN(pre=K,post=S);	551;	315.764	0	6	89.8137	85.9142	1913.68	G39344CL	Hex(5)HexNAc(4)NeuAc(1)	0.0131	4.1077
480_20210524_WZY_IGP_HILIC_DDACancer_5e5_1	480_20210524_WZY_IGP_HILIC_DDACancer_5e5_1.14724.14724.5	14724	22.95	901.398	5	SRYPHKPEINSTTHPGADLQENFCR	24,Carbamidomethyl(+57.0215);	2953.39	sp|P00734|THRB_HUMAN(pre=R,post=N);	143;	375.611	0	3	6.8845	51.9403	1548.54	G14996IQ	Hex(4)HexNAc(3)NeuAc(1)	0.0196	4.351
480_20210524_WZY_IGP_HILIC_DDACancer_5e5_1	480_20210524_WZY_IGP_HILIC_DDACancer_5e5_1.14753.14753.3	14753	22.98	972.098	3	GLNVTLSSTGR		1103.59	sp|P0C0L4|CO4A_HUMAN(pre=R,post=N);sp|P0C0L5|CO4B_HUMAN(pre=R,post=N);	1328;1328;	285.212	0	5	96.8643	97.4181	1809.67	G85767HW	Hex(4)HexNAc(5)Fuc(1)	0.0116	3.9968
480_20210524_WZY_IGP_HILIC_DDACancer_5e5_1	480_20210524_WZY_IGP_HILIC_DDACancer_5e5_1.14882.14882.3	14882	23.16	1213.82	3	FSDGLESNSSTQFEVK		1773.81	sp|P0C0L4|CO4A_HUMAN(pre=R,post=K);sp|P0C0L5|CO4B_HUMAN(pre=R,post=K);	226;226;	243.431	0	6	60.2992	81.1494	1864.63	G97455PT	Hex(9)HexNAc(2)	0.0081	2.2328
480_20210524_WZY_IGP_HILIC_DDACancer_5e5_1	480_20210524_WZY_IGP_HILIC_DDACancer_5e5_1.14893.14893.3	14893	23.19	1019.07	3	EEQFNSTFR		1156.51	sp|P01859|IGHG2_HUMAN(pre=R,post=V);	176;	84.0303	0	6	21.355	106.735	1897.68	G95989NQ	Hex(4)HexNAc(4)NeuAc(1)Fuc(1)	-0.0058	-1.8853
480_20210524_WZY_IGP_HILIC_DDACancer_5e5_1	480_20210524_WZY_IGP_HILIC_DDACancer_5e5_1.14896.14896.3	14896	23.19	1213.83	3	FSDGLESNSSTQFEVK		1773.81	sp|P0C0L4|CO4A_HUMAN(pre=R,post=K);sp|P0C0L5|CO4B_HUMAN(pre=R,post=K);	226;226;	265.276	0	6	65.9596	79.4607	1864.63	G18447KU	Hex(9)HexNAc(2)	0.0156	4.2865
480_20210524_WZY_IGP_HILIC_DDACancer_5e5_1	480_20210524_WZY_IGP_HILIC_DDACancer_5e5_1.14898.14898.3	14898	23.19	1206.47	3	LGNWSAMPSCK	7,Oxidation(+15.9949);10,Carbamidomethyl(+57.0215);	1265.55	sp|P02749|APOH_HUMAN(pre=K,post=A);	253;	288.249	0.0033	5	89.8318	197.546	2350.83	G26264SQ	Hex(5)HexNAc(4)NeuAc(2)Fuc(1)	0.0121	3.3462
480_20210524_WZY_IGP_HILIC_DDACancer_5e5_1	480_20210524_WZY_IGP_HILIC_DDACancer_5e5_1.15038.15038.3	15038	23.36	1157.79	3	LGNWSAMPSCK	7,Oxidation(+15.9949);10,Carbamidomethyl(+57.0215);	1265.55	sp|P02749|APOH_HUMAN(pre=K,post=A);	253;	323.159	0	6	40.5172	188.073	2204.77	G75501QM	Hex(5)HexNAc(4)NeuAc(2)	0.0112	3.2168
480_20210524_WZY_IGP_HILIC_DDACancer_5e5_1	480_20210524_WZY_IGP_HILIC_DDACancer_5e5_1.15057.15057.3	15057	23.4	918.08	3	GLNVTLSSTGR		1103.59	sp|P0C0L4|CO4A_HUMAN(pre=R,post=N);sp|P0C0L5|CO4B_HUMAN(pre=R,post=N);	1328;1328;	210.511	0	4	79.3589	72.6362	1647.61	G30159WR	Hex(3)HexNAc(5)Fuc(1)	0.0125	4.5586
480_20210524_WZY_IGP_HILIC_DDACancer_5e5_1	480_20210524_WZY_IGP_HILIC_DDACancer_5e5_1.15070.15070.3	15070	23.43	1157.79	3	LGNWSAMPSCK	7,Oxidation(+15.9949);10,Carbamidomethyl(+57.0215);	1265.55	sp|P02749|APOH_HUMAN(pre=K,post=A);	253;	415.578	0	6	66.808	160.796	2204.77	G75501QM	Hex(5)HexNAc(4)NeuAc(2)	0.0119	3.4279
480_20210524_WZY_IGP_HILIC_DDACancer_5e5_1	480_20210524_WZY_IGP_HILIC_DDACancer_5e5_1.15116.15116.3	15116	23.46	1261.85	3	LGNWSAMPSCK	7,Oxidation(+15.9949);10,Carbamidomethyl(+57.0215);	1265.55	sp|P02749|APOH_HUMAN(pre=K,post=A);	253;	235.244	0	6	60.219	48.0221	2516.95	G65269GN	Hex(3)HexNAc(10)	0.0119	3.1475
480_20210524_WZY_IGP_HILIC_DDACancer_5e5_1	480_20210524_WZY_IGP_HILIC_DDACancer_5e5_1.15172.15172.3	15172	23.57	1269.51	3	EHEGAIYPDNTTDFQR		1891.83	sp|P00450|CERU_HUMAN(pre=K,post=A);	138;	415.811	0	6	42.057	99.9223	1913.68	G39344CL	Hex(5)HexNAc(4)NeuAc(1)	0.0094	2.471
480_20210524_WZY_IGP_HILIC_DDACancer_5e5_1	480_20210524_WZY_IGP_HILIC_DDACancer_5e5_1.15199.15199.3	15199	23.6	1269.51	3	EHEGAIYPDNTTDFQR		1891.83	sp|P00450|CERU_HUMAN(pre=K,post=A);	138;	454.82	0	6	46.5276	106.852	1913.68	G39344CL	Hex(5)HexNAc(4)NeuAc(1)	0.0063	1.6438
480_20210524_WZY_IGP_HILIC_DDACancer_5e5_1	480_20210524_WZY_IGP_HILIC_DDACancer_5e5_1.15226.15226.3	15226	23.64	1213.82	3	FSDGLESNSSTQFEVK		1773.81	sp|P0C0L4|CO4A_HUMAN(pre=R,post=K);sp|P0C0L5|CO4B_HUMAN(pre=R,post=K);	226;226;	219.274	0	6	55.1949	94.492	1864.63	G97455PT	Hex(9)HexNAc(2)	-0.0108	-2.9603
480_20210524_WZY_IGP_HILIC_DDACancer_5e5_1	480_20210524_WZY_IGP_HILIC_DDACancer_5e5_1.15250.15250.3	15250	23.67	1269.51	3	EHEGAIYPDNTTDFQR		1891.83	sp|P00450|CERU_HUMAN(pre=K,post=A);	138;	343.176	0	6	24.158	98.357	1913.68	G39344CL	Hex(5)HexNAc(4)NeuAc(1)	0.003	0.7777
480_20210524_WZY_IGP_HILIC_DDACancer_5e5_1	480_20210524_WZY_IGP_HILIC_DDACancer_5e5_1.15276.15276.3	15276	23.7	912.723	3	VLNFTTK		821.465	sp|P13671|CO6_HUMAN(pre=K,post=A);	324;	287.243	0	6	85.8519	74.9485	1913.68	G39344CL	Hex(5)HexNAc(4)NeuAc(1)	0.0047	1.7159
480_20210524_WZY_IGP_HILIC_DDACancer_5e5_1	480_20210524_WZY_IGP_HILIC_DDACancer_5e5_1.15315.15315.3	15315	23.74	912.722	3	VLNFTTK		821.465	sp|P13671|CO6_HUMAN(pre=K,post=A);	324;	206.138	0.0004	6	40.7275	113.588	1913.68	G39344CL	Hex(5)HexNAc(4)NeuAc(1)	0.0025	0.9126
480_20210524_WZY_IGP_HILIC_DDACancer_5e5_1	480_20210524_WZY_IGP_HILIC_DDACancer_5e5_1.15355.15355.3	15355	23.81	1061.1	3	VNSTELFHVDR		1315.65	sp|Q7Z7M0|MEGF8_HUMAN(pre=R,post=H);	421;	332.075	0	6	88.4621	120.705	1864.63	G97455PT	Hex(9)HexNAc(2)	0.0053	1.6655
480_20210524_WZY_IGP_HILIC_DDACancer_5e5_1	480_20210524_WZY_IGP_HILIC_DDACancer_5e5_1.15432.15432.3	15432	23.91	1417.21	3	ISNSSDTVECECSENWK	10,Carbamidomethyl(+57.0215);12,Carbamidomethyl(+57.0215);	2043.81	sp|O75882|ATRN_HUMAN(pre=K,post=G);	264;	713.448	0	6	192.098	215.55	2204.77	G75501QM	Hex(5)HexNAc(4)NeuAc(2)	0.0096	2.2644
480_20210524_WZY_IGP_HILIC_DDACancer_5e5_1	480_20210524_WZY_IGP_HILIC_DDACancer_5e5_1.15453.15453.3	15453	23.91	1157.79	3	LGNWSAMPSCK	7,Oxidation(+15.9949);10,Carbamidomethyl(+57.0215);	1265.55	sp|P02749|APOH_HUMAN(pre=K,post=A);	253;	311.451	0	6	70.0323	122.648	2204.77	G75501QM	Hex(5)HexNAc(4)NeuAc(2)	0.013	3.7445
480_20210524_WZY_IGP_HILIC_DDACancer_5e5_1	480_20210524_WZY_IGP_HILIC_DDACancer_5e5_1.15455.15455.3	15455	23.95	1157.78	3	LGNWSAMPSCK	7,Oxidation(+15.9949);10,Carbamidomethyl(+57.0215);	1265.55	sp|P02749|APOH_HUMAN(pre=K,post=A);	253;	304.776	0	6	65.6432	157.336	2204.77	G75501QM	Hex(5)HexNAc(4)NeuAc(2)	0.0041	1.1691
480_20210524_WZY_IGP_HILIC_DDACancer_5e5_1	480_20210524_WZY_IGP_HILIC_DDACancer_5e5_1.15512.15512.3	15512	24.01	1057.19	4	IPCSQPPQIEHGTINSSR	3,Carbamidomethyl(+57.0215);	2019.98	sp|P08603|CFAH_HUMAN(pre=K,post=S);	882;	219.738	0	6	31.788	101.265	2204.77	G75501QM	Hex(5)HexNAc(4)NeuAc(2)	-0.003	-0.7063
480_20210524_WZY_IGP_HILIC_DDACancer_5e5_1	480_20210524_WZY_IGP_HILIC_DDACancer_5e5_1.15531.15531.3	15531	24.05	1103.8	3	TPLTANITK		957.549	sp|P01877|IGHA2_HUMAN(pre=K,post=S);sp|P0DOX2|IGA2_HUMAN(pre=K,post=S);	205;320;	493.513	0.0081	6	87.844	240.982	2350.83	G26264SQ	Hex(5)HexNAc(4)NeuAc(2)Fuc(1)	0.0043	1.2938
480_20210524_WZY_IGP_HILIC_DDACancer_5e5_1	480_20210524_WZY_IGP_HILIC_DDACancer_5e5_1.15551.15551.4	15551	24.05	1655.2	2	TPLTANITK		957.549	sp|P01877|IGHA2_HUMAN(pre=K,post=S);sp|P0DOX2|IGA2_HUMAN(pre=K,post=S);	205;320;	368.771	0.0045	5	93.6839	190.008	2350.83	G26264SQ	Hex(5)HexNAc(4)NeuAc(2)Fuc(1)	0.0061	1.8327
480_20210524_WZY_IGP_HILIC_DDACancer_5e5_1	480_20210524_WZY_IGP_HILIC_DDACancer_5e5_1.15567.15567.2	15567	24.08	1509.65	2	TPLTANITK		957.549	sp|P01877|IGHA2_HUMAN(pre=K,post=S);sp|P0DOX2|IGA2_HUMAN(pre=K,post=S);	205;320;	622.382	0.0015	5	214.164	134.328	2059.73	G39377DE	Hex(5)HexNAc(4)NeuAc(1)Fuc(1)	0.0009	0.2907
480_20210524_WZY_IGP_HILIC_DDACancer_5e5_1	480_20210524_WZY_IGP_HILIC_DDACancer_5e5_1.15586.15586.4	15586	24.12	1655.2	2	TPLTANITK		957.549	sp|P01877|IGHA2_HUMAN(pre=K,post=S);sp|P0DOX2|IGA2_HUMAN(pre=K,post=S);	205;320;	317.187	0.0065	5	70.4931	193.112	2350.83	G26264SQ	Hex(5)HexNAc(4)NeuAc(2)Fuc(1)	0.0068	2.054
480_20210524_WZY_IGP_HILIC_DDACancer_5e5_1	480_20210524_WZY_IGP_HILIC_DDACancer_5e5_1.15646.15646.3	15646	24.18	1303.85	3	TMNNKGLVR	2,Oxidation(+15.9949);	1047.55	sp|Q96PS1|FACOS_HUMAN(pre=R,post=K);	83;	33.1916	0.0069	6	26.585	136.936	2861	G40707SF	Hex(6)HexNAc(5)NeuAc(3)	-0.01	-2.569
480_20210524_WZY_IGP_HILIC_DDACancer_5e5_1	480_20210524_WZY_IGP_HILIC_DDACancer_5e5_1.15656.15656.3	15656	24.18	1096.79	3	ENISDPTSPLR		1227.61	sp|P01591|IGJ_HUMAN(pre=R,post=T);	71;	231.674	0	6	59.2401	106.253	2059.73	G53728DU	Hex(5)HexNAc(4)NeuAc(1)Fuc(1)	0.001	0.3002
480_20210524_WZY_IGP_HILIC_DDACancer_5e5_1	480_20210524_WZY_IGP_HILIC_DDACancer_5e5_1.15670.15670.3	15670	24.22	1171.5	3	TPLTANITK		957.549	sp|P01877|IGHA2_HUMAN(pre=K,post=S);sp|P0DOX2|IGA2_HUMAN(pre=K,post=S);	205;320;	471.519	0.0093	3	123.443	222.319	2553.91	G84108IZ	Hex(5)HexNAc(5)NeuAc(2)Fuc(1)	0.0079	2.2464
480_20210524_WZY_IGP_HILIC_DDACancer_5e5_1	480_20210524_WZY_IGP_HILIC_DDACancer_5e5_1.15674.15674.3	15674	24.22	1102.13	3	ENISDPTSPLR		1227.61	sp|P01591|IGJ_HUMAN(pre=R,post=T);	71;	195.567	0	6	47.2927	87.6754	2075.73	G36157OV	Hex(6)HexNAc(4)NeuAc(1)	0.0145	4.3845
480_20210524_WZY_IGP_HILIC_DDACancer_5e5_1	480_20210524_WZY_IGP_HILIC_DDACancer_5e5_1.15686.15686.3	15686	24.25	1023.75	3	GVNFNVSK		863.45	sp|P03952|KLKB1_HUMAN(pre=R,post=V);	127;	312.959	0.0027	6	60.3081	119.911	2204.77	G75501QM	Hex(5)HexNAc(4)NeuAc(2)	0.0059	1.9273
480_20210524_WZY_IGP_HILIC_DDACancer_5e5_1	480_20210524_WZY_IGP_HILIC_DDACancer_5e5_1.15739.15739.4	15739	24.32	1093.71	4	IPCSQPPQIEHGTINSSR	3,Carbamidomethyl(+57.0215);	2019.98	sp|P08603|CFAH_HUMAN(pre=K,post=S);	882;	248.028	0	6	39.6125	171.844	2350.83	G26264SQ	Hex(5)HexNAc(4)NeuAc(2)Fuc(1)	0.0147	3.374
480_20210524_WZY_IGP_HILIC_DDACancer_5e5_1	480_20210524_WZY_IGP_HILIC_DDACancer_5e5_1.15751.15751.2	15751	24.32	1207.01	2	GVNFNVSK		863.45	sp|P03952|KLKB1_HUMAN(pre=R,post=V);	127;	329.053	0.0002	6	60.6567	116.87	1548.54	G14996IQ	Hex(4)HexNAc(3)NeuAc(1)	0.0006	0.2301
480_20210524_WZY_IGP_HILIC_DDACancer_5e5_1	480_20210524_WZY_IGP_HILIC_DDACancer_5e5_1.15765.15765.4	15765	24.36	1535.12	2	GVNFNVSK		863.45	sp|P03952|KLKB1_HUMAN(pre=R,post=V);	127;	281.571	0.0025	6	43.5905	213.147	2204.77	G75501QM	Hex(5)HexNAc(4)NeuAc(2)	0.0056	1.832
480_20210524_WZY_IGP_HILIC_DDACancer_5e5_1	480_20210524_WZY_IGP_HILIC_DDACancer_5e5_1.15771.15771.2	15771	24.36	1389.58	2	GVNFNVSK		863.45	sp|P03952|KLKB1_HUMAN(pre=R,post=V);	127;	326.276	0.0002	6	55.4094	91.844	1913.68	G39344CL	Hex(5)HexNAc(4)NeuAc(1)	0.0136	4.8944
480_20210524_WZY_IGP_HILIC_DDACancer_5e5_1	480_20210524_WZY_IGP_HILIC_DDACancer_5e5_1.15777.15777.2	15777	24.36	1207.01	2	GVNFNVSK		863.45	sp|P03952|KLKB1_HUMAN(pre=R,post=V);	127;	227.906	0	6	28.3062	128.846	1548.54	G14996IQ	Hex(4)HexNAc(3)NeuAc(1)	0.0032	1.3435
480_20210524_WZY_IGP_HILIC_DDACancer_5e5_1	480_20210524_WZY_IGP_HILIC_DDACancer_5e5_1.15787.15787.4	15787	24.39	1535.12	2	GVNFNVSK		863.45	sp|P03952|KLKB1_HUMAN(pre=R,post=V);	127;	282.754	0.0078	6	53.1616	203.253	2204.77	G75501QM	Hex(5)HexNAc(4)NeuAc(2)	0.0034	1.1158
480_20210524_WZY_IGP_HILIC_DDACancer_5e5_1	480_20210524_WZY_IGP_HILIC_DDACancer_5e5_1.15788.15788.3	15788	24.39	1190.52	3	IPCSQPPQIEHGTINSSR	3,Carbamidomethyl(+57.0215);	2019.98	sp|P08603|CFAH_HUMAN(pre=K,post=S);	882;	386.07	0	6	48.6406	127.031	1548.54	G14996IQ	Hex(4)HexNAc(3)NeuAc(1)	0.0057	1.5961
480_20210524_WZY_IGP_HILIC_DDACancer_5e5_1	480_20210524_WZY_IGP_HILIC_DDACancer_5e5_1.15813.15813.3	15813	24.43	1190.52	3	IPCSQPPQIEHGTINSSR	3,Carbamidomethyl(+57.0215);	2019.98	sp|P08603|CFAH_HUMAN(pre=K,post=S);	882;	316.477	0	6	44.5585	121.768	1548.54	G14996IQ	Hex(4)HexNAc(3)NeuAc(1)	0.0002	0.0567
480_20210524_WZY_IGP_HILIC_DDACancer_5e5_1	480_20210524_WZY_IGP_HILIC_DDACancer_5e5_1.15868.15868.3	15868	24.49	1048.11	3	ENISDPTSPLR		1227.61	sp|P01591|IGJ_HUMAN(pre=R,post=T);	71;	281.858	0	6	47.288	103.587	1913.68	G39344CL	Hex(5)HexNAc(4)NeuAc(1)	0.0102	3.2326
480_20210524_WZY_IGP_HILIC_DDACancer_5e5_1	480_20210524_WZY_IGP_HILIC_DDACancer_5e5_1.15896.15896.3	15896	24.53	1027.1	3	KQNNGAFNETLFR		1537.76	sp|P02786|TFR1_HUMAN(pre=R,post=N);	727;	182.637	0	6	39.4903	75.9889	1540.53	G55143WF	Hex(7)HexNAc(2)	-0.0003	-0.0982
480_20210524_WZY_IGP_HILIC_DDACancer_5e5_1	480_20210524_WZY_IGP_HILIC_DDACancer_5e5_1.15910.15910.3	15910	24.53	1048.11	3	ENISDPTSPLR		1227.61	sp|P01591|IGJ_HUMAN(pre=R,post=T);	71;	195.427	0	6	16.4156	126.607	1913.68	G39344CL	Hex(5)HexNAc(4)NeuAc(1)	0.0124	3.9321
480_20210524_WZY_IGP_HILIC_DDACancer_5e5_1	480_20210524_WZY_IGP_HILIC_DDACancer_5e5_1.15922.15922.4	15922	24.56	1018.47	4	KLHINHNNLTESVGPLPK		2010.1	sp|P51884|LUM_HUMAN(pre=K,post=S);	127;	568.544	0	6	183.4	227.133	2059.73	G39377DE	Hex(5)HexNAc(4)NeuAc(1)Fuc(1)	0.0149	3.6526
480_20210524_WZY_IGP_HILIC_DDACancer_5e5_1	480_20210524_WZY_IGP_HILIC_DDACancer_5e5_1.15924.15924.3	15924	24.56	1093.71	4	IPCSQPPQIEHGTINSSR	3,Carbamidomethyl(+57.0215);	2019.98	sp|P08603|CFAH_HUMAN(pre=K,post=S);	882;	247.207	0	6	43.5843	151.288	2350.83	G26264SQ	Hex(5)HexNAc(4)NeuAc(2)Fuc(1)	0.0096	2.207
480_20210524_WZY_IGP_HILIC_DDACancer_5e5_1	480_20210524_WZY_IGP_HILIC_DDACancer_5e5_1.15930.15930.2	15930	24.56	1243.54	2	ENISDPTSPLR		1227.61	sp|P01591|IGJ_HUMAN(pre=R,post=T);	71;	301.773	0	6	60.9153	62.2859	1257.45	G10182XZ	Hex(4)HexNAc(3)	0.0054	2.1756
480_20210524_WZY_IGP_HILIC_DDACancer_5e5_1	480_20210524_WZY_IGP_HILIC_DDACancer_5e5_1.15946.15946.4	15946	24.6	1018.47	4	KLHINHNNLTESVGPLPK		2010.1	sp|P51884|LUM_HUMAN(pre=K,post=S);	127;	610.253	0	6	202.324	218.089	2059.73	G39377DE	Hex(5)HexNAc(4)NeuAc(1)Fuc(1)	0.0081	1.9794
480_20210524_WZY_IGP_HILIC_DDACancer_5e5_1	480_20210524_WZY_IGP_HILIC_DDACancer_5e5_1.15950.15950.3	15950	24.6	1169.82	3	ENISDPTSPLR		1227.61	sp|P01591|IGJ_HUMAN(pre=R,post=T);	71;	204.13	0	6	30.5915	85.923	2278.81	G40813TL	Hex(6)HexNAc(5)NeuAc(1)	0.0126	3.5929
480_20210524_WZY_IGP_HILIC_DDACancer_5e5_1	480_20210524_WZY_IGP_HILIC_DDACancer_5e5_1.15959.15959.2	15959	24.6	1162.52	2	ENISDPTSPLR		1227.61	sp|P01591|IGJ_HUMAN(pre=R,post=T);	71;	313.019	0	6	57.6212	55.0171	1095.4	G61751GZ	Hex(3)HexNAc(3)	0.0114	4.8892
480_20210524_WZY_IGP_HILIC_DDACancer_5e5_1	480_20210524_WZY_IGP_HILIC_DDACancer_5e5_1.15969.15969.4	15969	24.63	1571.65	2	ENISDPTSPLR		1227.61	sp|P01591|IGJ_HUMAN(pre=R,post=T);	71;	268.063	0	6	26.7936	146.268	1913.68	G39344CL	Hex(5)HexNAc(4)NeuAc(1)	0.0053	1.7017
480_20210524_WZY_IGP_HILIC_DDACancer_5e5_1	480_20210524_WZY_IGP_HILIC_DDACancer_5e5_1.15970.15970.3	15970	24.63	1115.8	3	ENISDPTSPLR		1227.61	sp|P01591|IGJ_HUMAN(pre=R,post=T);	71;	235.952	0	6	30.8792	90.9497	2116.76	G98190RD	Hex(5)HexNAc(5)NeuAc(1)	0.0057	1.7061
480_20210524_WZY_IGP_HILIC_DDACancer_5e5_1	480_20210524_WZY_IGP_HILIC_DDACancer_5e5_1.15971.15971.2	15971	24.63	1426.1	2	ENISDPTSPLR		1227.61	sp|P01591|IGJ_HUMAN(pre=R,post=T);	71;	271.814	0	6	34.5331	48.7229	1622.58	G25326BM	Hex(5)HexNAc(4)	0.0041	1.4265
480_20210524_WZY_IGP_HILIC_DDACancer_5e5_1	480_20210524_WZY_IGP_HILIC_DDACancer_5e5_1.15982.15982.4	15982	24.63	1018.47	4	KLHINHNNLTESVGPLPK		2010.1	sp|P51884|LUM_HUMAN(pre=K,post=S);	127;	508.01	0	6	128.178	236.5	2059.73	G39377DE	Hex(5)HexNAc(4)NeuAc(1)Fuc(1)	0.0051	1.2531
480_20210524_WZY_IGP_HILIC_DDACancer_5e5_1	480_20210524_WZY_IGP_HILIC_DDACancer_5e5_1.15984.15984.3	15984	24.63	951.069	3	ENISDPTSPLR		1227.61	sp|P01591|IGJ_HUMAN(pre=R,post=T);	71;	317.244	0	6	54.8997	66.8994	1622.58	G25326BM	Hex(5)HexNAc(4)	-0.0058	-2.0257
480_20210524_WZY_IGP_HILIC_DDACancer_5e5_1	480_20210524_WZY_IGP_HILIC_DDACancer_5e5_1.15985.15985.3	15985	24.63	1169.82	3	ENISDPTSPLR		1227.61	sp|P01591|IGJ_HUMAN(pre=R,post=T);	71;	208.353	0	5	17.6622	107.531	2278.81	G01178HS	Hex(6)HexNAc(5)NeuAc(1)	0.0119	3.384
480_20210524_WZY_IGP_HILIC_DDACancer_5e5_1	480_20210524_WZY_IGP_HILIC_DDACancer_5e5_1.15995.15995.3	15995	24.67	1115.8	3	ENISDPTSPLR		1227.61	sp|P01591|IGJ_HUMAN(pre=R,post=T);	71;	285.743	0	6	39.1353	82.2828	2116.76	G98190RD	Hex(5)HexNAc(5)NeuAc(1)	0.0079	2.3631
480_20210524_WZY_IGP_HILIC_DDACancer_5e5_1	480_20210524_WZY_IGP_HILIC_DDACancer_5e5_1.15998.15998.2	15998	24.67	1389.08	2	ENISDPTSPLR		1227.61	sp|P01591|IGJ_HUMAN(pre=R,post=T);	71;	270.833	0	6	59.6549	111.69	1548.54	G14996IQ	Hex(4)HexNAc(3)NeuAc(1)	-0.0026	-0.9239
480_20210524_WZY_IGP_HILIC_DDACancer_5e5_1	480_20210524_WZY_IGP_HILIC_DDACancer_5e5_1.16000.16000.4	16000	24.67	1571.65	2	ENISDPTSPLR		1227.61	sp|P01591|IGJ_HUMAN(pre=R,post=T);	71;	185.149	0	6	12.4723	155.476	1913.68	G39344CL	Hex(5)HexNAc(4)NeuAc(1)	0.0044	1.3908
480_20210524_WZY_IGP_HILIC_DDACancer_5e5_1	480_20210524_WZY_IGP_HILIC_DDACancer_5e5_1.16020.16020.4	16020	24.7	1571.65	2	ENISDPTSPLR		1227.61	sp|P01591|IGJ_HUMAN(pre=R,post=T);	71;	222.229	0	6	20.2603	159.267	1913.68	G39344CL	Hex(5)HexNAc(4)NeuAc(1)	0.0088	2.7898
480_20210524_WZY_IGP_HILIC_DDACancer_5e5_1	480_20210524_WZY_IGP_HILIC_DDACancer_5e5_1.16031.16031.2	16031	24.7	1243.54	2	ENISDPTSPLR		1227.61	sp|P01591|IGJ_HUMAN(pre=R,post=T);	71;	161.614	0.0002	3	13.4962	87.0524	1257.45	G10182XZ	Hex(4)HexNAc(3)	0.0057	2.2739
480_20210524_WZY_IGP_HILIC_DDACancer_5e5_1	480_20210524_WZY_IGP_HILIC_DDACancer_5e5_1.16034.16034.2	16034	24.7	1389.09	2	ENISDPTSPLR		1227.61	sp|P01591|IGJ_HUMAN(pre=R,post=T);	71;	252.361	0	6	63.048	101.113	1548.54	G14996IQ	Hex(4)HexNAc(3)NeuAc(1)	0.0101	3.6396
480_20210524_WZY_IGP_HILIC_DDACancer_5e5_1	480_20210524_WZY_IGP_HILIC_DDACancer_5e5_1.16041.16041.2	16041	24.7	1164.49	3	ENISDPTSPLR		1227.61	sp|P01591|IGJ_HUMAN(pre=R,post=T);	71;	252.26	0	5	27.1844	75.7083	2262.81	G20096RP	Hex(5)HexNAc(5)NeuAc(1)Fuc(1)	0.0096	2.7427
480_20210524_WZY_IGP_HILIC_DDACancer_5e5_1	480_20210524_WZY_IGP_HILIC_DDACancer_5e5_1.16046.16046.3	16046	24.73	1164.49	3	ENISDPTSPLR		1227.61	sp|P01591|IGJ_HUMAN(pre=R,post=T);	71;	225.752	0	6	29.655	88.1128	2262.81	G20096RP	Hex(5)HexNAc(5)NeuAc(1)Fuc(1)	0.0096	2.7427
480_20210524_WZY_IGP_HILIC_DDACancer_5e5_1	480_20210524_WZY_IGP_HILIC_DDACancer_5e5_1.16048.16048.3	16048	24.73	1083.12	3	ENISDPTSPLR		1227.61	sp|P01591|IGJ_HUMAN(pre=R,post=T);	71;	302.204	0	5	71.9343	95.3515	2018.71	G37166HP	Hex(6)HexNAc(3)NeuAc(1)Fuc(1)	0.0061	1.8705
480_20210524_WZY_IGP_HILIC_DDACancer_5e5_1	480_20210524_WZY_IGP_HILIC_DDACancer_5e5_1.16049.16049.3	16049	24.73	1115.8	3	ENISDPTSPLR		1227.61	sp|P01591|IGJ_HUMAN(pre=R,post=T);	71;	222.245	0	3	11.1365	118.968	2116.76	G19697JA	Hex(5)HexNAc(5)NeuAc(1)	0.0083	2.4726
480_20210524_WZY_IGP_HILIC_DDACancer_5e5_1	480_20210524_WZY_IGP_HILIC_DDACancer_5e5_1.16055.16055.4	16055	24.73	1178.27	4	KLHINHNNLTESVGPLPK		2010.1	sp|P51884|LUM_HUMAN(pre=K,post=S);	127;	284.692	0	6	81.4492	79.0679	2698.95	G62720BG	Hex(5)HexNAc(5)NeuAc(3)	0.0221	4.6876
480_20210524_WZY_IGP_HILIC_DDACancer_5e5_1	480_20210524_WZY_IGP_HILIC_DDACancer_5e5_1.16092.16092.3	16092	24.77	1243.54	2	ENISDPTSPLR		1227.61	sp|P01591|IGJ_HUMAN(pre=R,post=T);	71;	109.3	0.0081	2	13.1535	61.828	1257.45	G10182XZ	Hex(4)HexNAc(3)	-0.0005	-0.1928
480_20210524_WZY_IGP_HILIC_DDACancer_5e5_1	480_20210524_WZY_IGP_HILIC_DDACancer_5e5_1.16098.16098.4	16098	24.8	1290.55	4	SRYPHKPEINSTTHPGADLQENFCR	24,Carbamidomethyl(+57.0215);	2953.39	sp|P00734|THRB_HUMAN(pre=R,post=N);	143;	17.0492	0.0016	6	11.2275	54.311	2204.77	G75501QM	Hex(5)HexNAc(4)NeuAc(2)	-0.0046	-0.8909
480_20210524_WZY_IGP_HILIC_DDACancer_5e5_1	480_20210524_WZY_IGP_HILIC_DDACancer_5e5_1.16149.16149.3	16149	24.87	1057.2	4	IPCSQPPQIEHGTINSSR	3,Carbamidomethyl(+57.0215);	2019.98	sp|P08603|CFAH_HUMAN(pre=K,post=S);	882;	377.433	0	6	73.1087	216.668	2204.77	G75501QM	Hex(5)HexNAc(4)NeuAc(2)	0.0009	0.2183
480_20210524_WZY_IGP_HILIC_DDACancer_5e5_1	480_20210524_WZY_IGP_HILIC_DDACancer_5e5_1.16150.16150.3	16150	24.87	1170.12	3	EEQFNSTFR		1156.51	sp|P01859|IGHG2_HUMAN(pre=R,post=V);	176;	188.368	0.0055	6	97.4164	173.06	2350.83	G26264SQ	Hex(5)HexNAc(4)NeuAc(2)Fuc(1)	0.0055	1.5758
480_20210524_WZY_IGP_HILIC_DDACancer_5e5_1	480_20210524_WZY_IGP_HILIC_DDACancer_5e5_1.16166.16166.2	16166	24.87	1084.77	3	VELEDFNGNR		1191.55	sp|O75636|FCN3_HUMAN(pre=R,post=T);	189;	152.227	0.001	6	58.5963	103.419	2059.73	G39377DE	Hex(5)HexNAc(4)NeuAc(1)Fuc(1)	0.0069	2.132
480_20210524_WZY_IGP_HILIC_DDACancer_5e5_1	480_20210524_WZY_IGP_HILIC_DDACancer_5e5_1.16176.16176.3	16176	24.91	1084.77	3	VELEDFNGNR		1191.55	sp|O75636|FCN3_HUMAN(pre=R,post=T);	189;	197.411	0.0002	6	58.7602	106.324	2059.73	G39377DE	Hex(5)HexNAc(4)NeuAc(1)Fuc(1)	0.0111	3.4166
480_20210524_WZY_IGP_HILIC_DDACancer_5e5_1	480_20210524_WZY_IGP_HILIC_DDACancer_5e5_1.16178.16178.3	16178	24.91	980.412	3	ENISDPTSPLR		1227.61	sp|P01591|IGJ_HUMAN(pre=R,post=T);	71;	297.164	0	6	48.3826	68.2905	1710.6	G53962WT	Hex(5)HexNAc(3)NeuAc(1)	0.0081	2.755
480_20210524_WZY_IGP_HILIC_DDACancer_5e5_1	480_20210524_WZY_IGP_HILIC_DDACancer_5e5_1.16183.16183.3	16183	24.91	1170.13	3	EEQFNSTFR		1156.51	sp|P01859|IGHG2_HUMAN(pre=R,post=V);	176;	132.439	0.0002	6	35.8333	198.944	2350.83	G26264SQ	Hex(5)HexNAc(4)NeuAc(2)Fuc(1)	0.009	2.5577
480_20210524_WZY_IGP_HILIC_DDACancer_5e5_1	480_20210524_WZY_IGP_HILIC_DDACancer_5e5_1.16195.16195.5	16195	24.91	1061.85	5	SRYPHKPEINSTTHPGADLQENFCR	24,Carbamidomethyl(+57.0215);	2953.39	sp|P00734|THRB_HUMAN(pre=R,post=N);	143;	423.753	0	6	41.4747	142.56	2350.83	G26264SQ	Hex(5)HexNAc(4)NeuAc(2)Fuc(1)	0.007	1.3267
480_20210524_WZY_IGP_HILIC_DDACancer_5e5_1	480_20210524_WZY_IGP_HILIC_DDACancer_5e5_1.16207.16207.3	16207	24.94	1256.52	3	TVAGSAWTYNTTSAVMVK	16,Oxidation(+15.9949);	1901.92	sp|A6NKH3|RL37L_HUMAN(pre=K,post=S);	73;	97.0117	0.0062	6	17.0628	94.1643	1864.63	G18447KU	Hex(9)HexNAc(2)	-0.0073	-1.935
480_20210524_WZY_IGP_HILIC_DDACancer_5e5_1	480_20210524_WZY_IGP_HILIC_DDACancer_5e5_1.16234.16234.3	16234	24.98	980.412	3	ENISDPTSPLR		1227.61	sp|P01591|IGJ_HUMAN(pre=R,post=T);	71;	215.208	0	5	15.3181	95.964	1710.6	G53962WT	Hex(5)HexNAc(3)NeuAc(1)	0.0081	2.755
480_20210524_WZY_IGP_HILIC_DDACancer_5e5_1	480_20210524_WZY_IGP_HILIC_DDACancer_5e5_1.16252.16252.3	16252	25.01	1237.82	3	EEQFNSTFR		1156.51	sp|P01859|IGHG2_HUMAN(pre=R,post=V);	176;	175.262	0.0067	6	64.6756	184.333	2553.91	G17473NR	Hex(5)HexNAc(5)NeuAc(2)Fuc(1)	0.0029	0.784
480_20210524_WZY_IGP_HILIC_DDACancer_5e5_1	480_20210524_WZY_IGP_HILIC_DDACancer_5e5_1.16256.16256.6	16256	25.01	1720.39	3	SRYPHKPEINSTTHPGADLQENFCR	24,Carbamidomethyl(+57.0215);	2953.39	sp|P00734|THRB_HUMAN(pre=R,post=N);	143;	208.269	0	6	12.4671	117.607	2204.77	G75501QM	Hex(5)HexNAc(4)NeuAc(2)	-0.0147	-2.8594
480_20210524_WZY_IGP_HILIC_DDACancer_5e5_1	480_20210524_WZY_IGP_HILIC_DDACancer_5e5_1.16268.16268.5	16268	25.01	1029.1	3	ENISDPTSPLR		1227.61	sp|P01591|IGJ_HUMAN(pre=R,post=T);	71;	249.826	0	5	58.2257	150	1856.66	G35599NO	Hex(5)HexNAc(3)NeuAc(1)Fuc(1)	0.0012	0.3758
480_20210524_WZY_IGP_HILIC_DDACancer_5e5_1	480_20210524_WZY_IGP_HILIC_DDACancer_5e5_1.16272.16272.5	16272	25.01	1023.75	3	GVNFNVSK		863.45	sp|P03952|KLKB1_HUMAN(pre=R,post=V);	127;	214.439	0.0031	6	51.0146	203.277	2204.77	G75501QM	Hex(5)HexNAc(4)NeuAc(2)	0.0099	3.2402
480_20210524_WZY_IGP_HILIC_DDACancer_5e5_1	480_20210524_WZY_IGP_HILIC_DDACancer_5e5_1.16280.16280.6	16280	25.05	1720.39	3	SRYPHKPEINSTTHPGADLQENFCR	24,Carbamidomethyl(+57.0215);	2953.39	sp|P00734|THRB_HUMAN(pre=R,post=N);	143;	216.797	0	6	14.9747	110.118	2204.77	G75501QM	Hex(5)HexNAc(4)NeuAc(2)	-0.0023	-0.4455
480_20210524_WZY_IGP_HILIC_DDACancer_5e5_1	480_20210524_WZY_IGP_HILIC_DDACancer_5e5_1.16310.16310.5	16310	25.08	1029.1	3	ENISDPTSPLR		1227.61	sp|P01591|IGJ_HUMAN(pre=R,post=T);	71;	360.22	0	6	75.7632	154.555	1856.66	G35599NO	Hex(5)HexNAc(3)NeuAc(1)Fuc(1)	0.0063	2.0381
480_20210524_WZY_IGP_HILIC_DDACancer_5e5_1	480_20210524_WZY_IGP_HILIC_DDACancer_5e5_1.16313.16313.3	16313	25.08	1237.82	3	EEQFNSTFR		1156.51	sp|P01859|IGHG2_HUMAN(pre=R,post=V);	176;	62.3264	0.0072	2	18.8321	105.865	2553.91	G84108IZ	Hex(5)HexNAc(5)NeuAc(2)Fuc(1)	0.0025	0.6853
480_20210524_WZY_IGP_HILIC_DDACancer_5e5_1	480_20210524_WZY_IGP_HILIC_DDACancer_5e5_1.16351.16351.3	16351	25.11	1029.1	3	ENISDPTSPLR		1227.61	sp|P01591|IGJ_HUMAN(pre=R,post=T);	71;	305.019	0	5	27.8221	135.575	1856.66	G35599NO	Hex(5)HexNAc(3)NeuAc(1)Fuc(1)	0.0059	1.9194
480_20210524_WZY_IGP_HILIC_DDACancer_5e5_1	480_20210524_WZY_IGP_HILIC_DDACancer_5e5_1.16356.16356.3	16356	25.15	1050.44	3	FGYILHTDNR		1234.61	sp|P48740|MASP1_HUMAN(pre=R,post=T);	178;	181.424	0	6	70.139	96.2782	1913.68	G39344CL	Hex(5)HexNAc(4)NeuAc(1)	0.0034	1.0722
480_20210524_WZY_IGP_HILIC_DDACancer_5e5_1	480_20210524_WZY_IGP_HILIC_DDACancer_5e5_1.16362.16362.3	16362	25.15	958.392	3	LGNWSAMPSCK	10,Carbamidomethyl(+57.0215);	1249.56	sp|P02749|APOH_HUMAN(pre=K,post=A);	253;	419.514	0	6	102.125	81.5791	1622.58	G25326BM	Hex(5)HexNAc(4)	0.0129	4.4978
480_20210524_WZY_IGP_HILIC_DDACancer_5e5_1	480_20210524_WZY_IGP_HILIC_DDACancer_5e5_1.16380.16380.3	16380	25.18	1290.55	4	SRYPHKPEINSTTHPGADLQENFCR	24,Carbamidomethyl(+57.0215);	2953.39	sp|P00734|THRB_HUMAN(pre=R,post=N);	143;	333.465	0	6	2.4322	46.8119	2204.77	G75501QM	Hex(5)HexNAc(4)NeuAc(2)	0.0118	2.2853
480_20210524_WZY_IGP_HILIC_DDACancer_5e5_1	480_20210524_WZY_IGP_HILIC_DDACancer_5e5_1.16381.16381.6	16381	25.18	1327.06	4	SRYPHKPEINSTTHPGADLQENFCR	24,Carbamidomethyl(+57.0215);	2953.39	sp|P00734|THRB_HUMAN(pre=R,post=N);	143;	278.593	0.0016	6	13.3687	80.2754	2350.83	G97947UQ	Hex(5)HexNAc(4)NeuAc(2)Fuc(1)	0.0047	0.8803
480_20210524_WZY_IGP_HILIC_DDACancer_5e5_1	480_20210524_WZY_IGP_HILIC_DDACancer_5e5_1.16390.16390.3	16390	25.18	1029.1	3	ENISDPTSPLR		1227.61	sp|P01591|IGJ_HUMAN(pre=R,post=T);	71;	244.492	0	5	12.1627	101.084	1856.66	G35599NO	Hex(5)HexNAc(3)NeuAc(1)Fuc(1)	0.007	2.2756
480_20210524_WZY_IGP_HILIC_DDACancer_5e5_1	480_20210524_WZY_IGP_HILIC_DDACancer_5e5_1.16393.16393.3	16393	25.18	958.39	3	LGNWSAMPSCK	10,Carbamidomethyl(+57.0215);	1249.56	sp|P02749|APOH_HUMAN(pre=K,post=A);	253;	305.952	0	6	34.7249	91.4792	1622.58	G25326BM	Hex(5)HexNAc(4)	0.0085	2.9678
480_20210524_WZY_IGP_HILIC_DDACancer_5e5_1	480_20210524_WZY_IGP_HILIC_DDACancer_5e5_1.16395.16395.3	16395	25.18	1048.11	3	ENISDPTSPLR		1227.61	sp|P01591|IGJ_HUMAN(pre=R,post=T);	71;	285.793	0	6	44.5119	61.5822	1913.68	G39344CL	Hex(5)HexNAc(4)NeuAc(1)	0.0076	2.4166
480_20210524_WZY_IGP_HILIC_DDACancer_5e5_1	480_20210524_WZY_IGP_HILIC_DDACancer_5e5_1.16414.16414.4	16414	25.22	1029.1	3	ENISDPTSPLR		1227.61	sp|P01591|IGJ_HUMAN(pre=R,post=T);	71;	256.109	0	5	18.7372	152.087	1856.66	G35599NO	Hex(5)HexNAc(3)NeuAc(1)Fuc(1)	0.0092	2.988
480_20210524_WZY_IGP_HILIC_DDACancer_5e5_1	480_20210524_WZY_IGP_HILIC_DDACancer_5e5_1.16434.16434.5	16434	25.25	925.795	5	YPHKPEINSTTHPGADLQENFCR	22,Carbamidomethyl(+57.0215);	2710.26	sp|P00734|THRB_HUMAN(pre=R,post=N);	143;	299.209	0	6	22.6834	135.847	1913.68	G39344CL	Hex(5)HexNAc(4)NeuAc(1)	0.0066	1.427
480_20210524_WZY_IGP_HILIC_DDACancer_5e5_1	480_20210524_WZY_IGP_HILIC_DDACancer_5e5_1.16446.16446.2	16446	25.25	1215.03	2	ENISDPTSPLR		1227.61	sp|P01591|IGJ_HUMAN(pre=R,post=T);	71;	253.127	0	5	59.7152	61.6416	1200.43	G32156ZV	Hex(4)HexNAc(2)Fuc(1)	-0.0009	-0.3812
480_20210524_WZY_IGP_HILIC_DDACancer_5e5_1	480_20210524_WZY_IGP_HILIC_DDACancer_5e5_1.16447.16447.3	16447	25.25	1065.76	3	KCNCANRGR	2,Carbamidomethyl(+57.0215);4,Carbamidomethyl(+57.0215);	1134.51	sp|O75095|MEGF6_HUMAN(pre=K,post=C);	615;	54.4534	0.01	5	31.0661	52.458	2059.73	G39377DE	Hex(5)HexNAc(4)NeuAc(1)Fuc(1)	0.0077	2.4245
480_20210524_WZY_IGP_HILIC_DDACancer_5e5_1	480_20210524_WZY_IGP_HILIC_DDACancer_5e5_1.16475.16475.3	16475	25.28	1071.44	4	KCGNCSLTTLKDEDFCK	2,Carbamidomethyl(+57.0215);5,Carbamidomethyl(+57.0215);16,Carbamidomethyl(+57.0215);	2074.91	sp|P49908|SEPP1_HUMAN(pre=K,post=R);	174;	396.96	0.0016	6	153.811	209.895	2206.81	G58827HR	Hex(5)HexNAc(4)Fuc(4)	0.0199	4.6468
480_20210524_WZY_IGP_HILIC_DDACancer_5e5_1	480_20210524_WZY_IGP_HILIC_DDACancer_5e5_1.16503.16503.2	16503	25.32	1389.09	2	ENISDPTSPLR		1227.61	sp|P01591|IGJ_HUMAN(pre=R,post=T);	71;	219.211	0	6	58.1251	99.3324	1548.54	G14996IQ	Hex(4)HexNAc(3)NeuAc(1)	0.0099	3.5517
480_20210524_WZY_IGP_HILIC_DDACancer_5e5_1	480_20210524_WZY_IGP_HILIC_DDACancer_5e5_1.16541.16541.5	16541	25.39	885.182	5	YPHKPEINSTTHPGADLQENFCR	22,Carbamidomethyl(+57.0215);	2710.26	sp|P00734|THRB_HUMAN(pre=R,post=N);	143;	199.162	0	2	6.8692	114.265	1710.6	G53962WT	Hex(5)HexNAc(3)NeuAc(1)	0.0177	3.9949
480_20210524_WZY_IGP_HILIC_DDACancer_5e5_1	480_20210524_WZY_IGP_HILIC_DDACancer_5e5_1.16554.16554.3	16554	25.39	1061.78	3	ENISDPTSPLR		1227.61	sp|P01591|IGJ_HUMAN(pre=R,post=T);	71;	226.036	0	5	35.2994	86.0918	1954.7	G41323XJ	Hex(4)HexNAc(5)NeuAc(1)	0.0027	0.8464
480_20210524_WZY_IGP_HILIC_DDACancer_5e5_1	480_20210524_WZY_IGP_HILIC_DDACancer_5e5_1.16563.16563.4	16563	25.42	1106.22	4	YPHKPEINSTTHPGADLQENFCR	22,Carbamidomethyl(+57.0215);	2710.26	sp|P00734|THRB_HUMAN(pre=R,post=N);	143;	258.16	0	6	11.0309	116.4	1710.6	G53962WT	Hex(5)HexNAc(3)NeuAc(1)	0.0142	3.2049
480_20210524_WZY_IGP_HILIC_DDACancer_5e5_1	480_20210524_WZY_IGP_HILIC_DDACancer_5e5_1.16574.16574.3	16574	25.42	1278.85	3	KKCNCANRGR	3,Carbamidomethyl(+57.0215);5,Carbamidomethyl(+57.0215);	1262.61	sp|O75095|MEGF6_HUMAN(pre=R,post=C);	615;	25.7401	0.0093	4	7.9313	73.036	2570.93	G95260HV	Hex(6)HexNAc(5)NeuAc(1)Fuc(2)	0.005	1.2958
480_20210524_WZY_IGP_HILIC_DDACancer_5e5_1	480_20210524_WZY_IGP_HILIC_DDACancer_5e5_1.16577.16577.3	16577	25.42	1048.11	3	ENISDPTSPLR		1227.61	sp|P01591|IGJ_HUMAN(pre=R,post=T);	71;	167.851	0.0016	6	35.1125	94.4163	1913.68	G39344CL	Hex(5)HexNAc(4)NeuAc(1)	0.0155	4.9341
480_20210524_WZY_IGP_HILIC_DDACancer_5e5_1	480_20210524_WZY_IGP_HILIC_DDACancer_5e5_1.16579.16579.3	16579	25.42	1061.78	3	ENISDPTSPLR		1227.61	sp|P01591|IGJ_HUMAN(pre=R,post=T);	71;	240.223	0	5	51.0146	81.4612	1954.7	G41323XJ	Hex(4)HexNAc(5)NeuAc(1)	0.0093	2.9178
480_20210524_WZY_IGP_HILIC_DDACancer_5e5_1	480_20210524_WZY_IGP_HILIC_DDACancer_5e5_1.16589.16589.3	16589	25.46	975.083	3	ENISDPTSPLR		1227.61	sp|P01591|IGJ_HUMAN(pre=R,post=T);	71;	294.396	0	6	65.4323	74.4949	1694.6	G91958EI	Hex(4)HexNAc(3)NeuAc(1)Fuc(1)	0.0145	4.9648
480_20210524_WZY_IGP_HILIC_DDACancer_5e5_1	480_20210524_WZY_IGP_HILIC_DDACancer_5e5_1.16590.16590.4	16590	25.46	913.673	4	LHINHNNLTESVGPLPK		1882.01	sp|P51884|LUM_HUMAN(pre=K,post=S);	127;	691.056	0	6	187.649	170.963	1768.64	G56340GX	Hex(5)HexNAc(4)Fuc(1)	0.0173	4.7277
480_20210524_WZY_IGP_HILIC_DDACancer_5e5_1	480_20210524_WZY_IGP_HILIC_DDACancer_5e5_1.16660.16660.3	16660	25.52	1109.8	3	ITYSIVQTNCSK	10,Carbamidomethyl(+57.0215);	1412.7	sp|P01042|KNG1_HUMAN(pre=R,post=E);	205;	266.449	0	6	37.5386	72.4771	1913.68	G39344CL	Hex(5)HexNAc(4)NeuAc(1)	0.0127	3.8153
480_20210524_WZY_IGP_HILIC_DDACancer_5e5_1	480_20210524_WZY_IGP_HILIC_DDACancer_5e5_1.16776.16776.3	16776	25.7	1489.28	3	NLFLNHSENATAK		1457.73	sp|P00738|HPT_HUMAN(pre=K,post=D);sp|P00739|HPTR_HUMAN(pre=K,post=D);	207;149;	87.3264	0.001	4	31.1897	189.345	3007.06	G69813CQ	Hex(6)HexNAc(5)NeuAc(3)Fuc(1)	0.0203	4.5552
480_20210524_WZY_IGP_HILIC_DDACancer_5e5_1	480_20210524_WZY_IGP_HILIC_DDACancer_5e5_1.16791.16791.3	16791	25.73	1109.82	3	QSVPAHFVALNGSK		1453.77	sp|P06681|CO2_HUMAN(pre=K,post=L);	621;	370.521	0	6	58.7017	108.923	1872.65	G65890UA	Hex(6)HexNAc(3)NeuAc(1)	0.0164	4.922
480_20210524_WZY_IGP_HILIC_DDACancer_5e5_1	480_20210524_WZY_IGP_HILIC_DDACancer_5e5_1.16799.16799.3	16799	25.73	1142.46	3	CIQANYSLMENGK	1,Carbamidomethyl(+57.0215);	1526.69	sp|P05090|APOD_HUMAN(pre=R,post=I);	65;	148.442	0	6	23.5172	45.4899	1897.68	G60605VB	Hex(4)HexNAc(4)NeuAc(1)Fuc(1)	-0.0029	-0.8518
480_20210524_WZY_IGP_HILIC_DDACancer_5e5_1	480_20210524_WZY_IGP_HILIC_DDACancer_5e5_1.16928.16928.4	16928	25.9	1032.64	5	SRYPHKPEINSTTHPGADLQENFCR	24,Carbamidomethyl(+57.0215);	2953.39	sp|P00734|THRB_HUMAN(pre=R,post=N);	143;	333.577	0.0012	5	13.2604	71.446	2204.77	G75501QM	Hex(5)HexNAc(4)NeuAc(2)	0.0168	3.2548
480_20210524_WZY_IGP_HILIC_DDACancer_5e5_1	480_20210524_WZY_IGP_HILIC_DDACancer_5e5_1.16957.16957.4	16957	25.94	1032.64	5	SRYPHKPEINSTTHPGADLQENFCR	24,Carbamidomethyl(+57.0215);	2953.39	sp|P00734|THRB_HUMAN(pre=R,post=N);	143;	317.507	0	3	11.8623	71.8384	2204.77	G75501QM	Hex(5)HexNAc(4)NeuAc(2)	0.0131	2.5449
480_20210524_WZY_IGP_HILIC_DDACancer_5e5_1	480_20210524_WZY_IGP_HILIC_DDACancer_5e5_1.17007.17007.3	17007	26	1282.2	3	AAIPSALDTNSSK		1273.65	sp|Q08380|LG3BP_HUMAN(pre=K,post=S);	551;	190.456	0	6	78.1102	117.549	2569.9	G01727PW	Hex(6)HexNAc(5)NeuAc(2)	0.0112	2.9073
480_20210524_WZY_IGP_HILIC_DDACancer_5e5_1	480_20210524_WZY_IGP_HILIC_DDACancer_5e5_1.17022.17022.3	17022	26.04	1152.17	3	GVDPNSRNSSRVLR		1555.82	sp|Q9UK76|JUPI1_HUMAN(pre=K,post=P);	16;	88.1337	0.0037	5	74.9534	125.425	1897.68	G95989NQ	Hex(4)HexNAc(4)NeuAc(1)Fuc(1)	-0.0019	-0.5444
480_20210524_WZY_IGP_HILIC_DDACancer_5e5_1	480_20210524_WZY_IGP_HILIC_DDACancer_5e5_1.17023.17023.3	17023	26.04	1282.19	3	AAIPSALDTNSSK		1273.65	sp|Q08380|LG3BP_HUMAN(pre=K,post=S);	551;	175.556	0	5	72.1924	119.267	2569.9	G72156EQ	Hex(6)HexNAc(5)NeuAc(2)	0.0073	1.8978
480_20210524_WZY_IGP_HILIC_DDACancer_5e5_1	480_20210524_WZY_IGP_HILIC_DDACancer_5e5_1.17206.17206.4	17206	26.28	1227.21	4	ISNSSDTVECECSENWK	10,Carbamidomethyl(+57.0215);12,Carbamidomethyl(+57.0215);	2043.81	sp|O75882|ATRN_HUMAN(pre=K,post=G);	264;	264.497	0.0066	5	115.204	150.541	2861	G40707SF	Hex(6)HexNAc(5)NeuAc(3)	0.0074	1.5101
480_20210524_WZY_IGP_HILIC_DDACancer_5e5_1	480_20210524_WZY_IGP_HILIC_DDACancer_5e5_1.17215.17215.3	17215	26.28	1536.94	3	EHEGAIYPDNTTDFQR		1891.83	sp|P00450|CERU_HUMAN(pre=K,post=A);	138;	329.261	0.0065	5	98.8212	180.816	2715.96	G16529MG	Hex(6)HexNAc(5)NeuAc(2)Fuc(1)	0.0149	3.2434
480_20210524_WZY_IGP_HILIC_DDACancer_5e5_1	480_20210524_WZY_IGP_HILIC_DDACancer_5e5_1.17231.17231.3	17231	26.31	1536.95	3	EHEGAIYPDNTTDFQR		1891.83	sp|P00450|CERU_HUMAN(pre=K,post=A);	138;	322.096	0.0064	4	80.0392	179.22	2715.96	G62232OO	Hex(6)HexNAc(5)NeuAc(2)Fuc(1)	0.0203	4.4034
480_20210524_WZY_IGP_HILIC_DDACancer_5e5_1	480_20210524_WZY_IGP_HILIC_DDACancer_5e5_1.17293.17293.3	17293	26.38	1214.83	3	THISNNYGNNFR		1435.66	sp|Q6ZN06|ZN813_HUMAN(pre=K,post=N);	191;	124.456	0.0069	5	61.4736	120.8	2205.79	G43402RG	Hex(5)HexNAc(4)NeuAc(1)Fuc(2)	0.0053	1.4449
480_20210524_WZY_IGP_HILIC_DDACancer_5e5_1	480_20210524_WZY_IGP_HILIC_DDACancer_5e5_1.17357.17357.3	17357	26.48	1055.45	3	GLNVTLSSTGR		1103.59	sp|P0C0L4|CO4A_HUMAN(pre=R,post=N);sp|P0C0L5|CO4B_HUMAN(pre=R,post=N);	1328;1328;	108.273	0.0055	6	65.6091	117.572	2059.73	G54505OS	Hex(5)HexNAc(4)NeuAc(1)Fuc(1)	0.0138	4.3712
480_20210524_WZY_IGP_HILIC_DDACancer_5e5_1	480_20210524_WZY_IGP_HILIC_DDACancer_5e5_1.17387.17387.3	17387	26.52	917.387	3	NGTLVAFR		876.482	sp|Q92954|PRG4_HUMAN(pre=R,post=G);	1159;	193.665	0	6	34.5989	50.0386	1872.65	G25700EP	Hex(6)HexNAc(3)NeuAc(1)	0.0082	2.971
480_20210524_WZY_IGP_HILIC_DDACancer_5e5_1	480_20210524_WZY_IGP_HILIC_DDACancer_5e5_1.17412.17412.3	17412	26.55	1488.25	3	EHEGAIYPDNTTDFQR		1891.83	sp|P00450|CERU_HUMAN(pre=K,post=A);	138;	212.953	0.0007	4	39.6272	104.647	2569.9	G01727PW	Hex(6)HexNAc(5)NeuAc(2)	-0.0145	-3.2471
480_20210524_WZY_IGP_HILIC_DDACancer_5e5_1	480_20210524_WZY_IGP_HILIC_DDACancer_5e5_1.17418.17418.3	17418	26.55	1061.68	4	EHEGAIYPDNTTDFQR		1891.83	sp|P00450|CERU_HUMAN(pre=K,post=A);	138;	474.01	0	6	118.125	133.523	2350.83	G26264SQ	Hex(5)HexNAc(4)NeuAc(2)Fuc(1)	0.0086	2.0311
480_20210524_WZY_IGP_HILIC_DDACancer_5e5_1	480_20210524_WZY_IGP_HILIC_DDACancer_5e5_1.17424.17424.3	17424	26.55	1160.49	3	AAIPSALDTNSSK		1273.65	sp|Q08380|LG3BP_HUMAN(pre=K,post=S);	551;	286.978	0	6	89.2849	116.071	2204.77	G75501QM	Hex(5)HexNAc(4)NeuAc(2)	0.0122	3.5002
480_20210524_WZY_IGP_HILIC_DDACancer_5e5_1	480_20210524_WZY_IGP_HILIC_DDACancer_5e5_1.17437.17437.3	17437	26.59	1160.82	3	AAIPSALDTNSSK		1273.65	sp|Q08380|LG3BP_HUMAN(pre=K,post=S);	551;	285.095	0.0073	6	104.598	91.677	2205.79	G43402RG	Hex(5)HexNAc(4)NeuAc(1)Fuc(2)	0.0019	0.5556
480_20210524_WZY_IGP_HILIC_DDACancer_5e5_1	480_20210524_WZY_IGP_HILIC_DDACancer_5e5_1.17463.17463.3	17463	26.62	1488.26	3	EHEGAIYPDNTTDFQR		1891.83	sp|P00450|CERU_HUMAN(pre=K,post=A);	138;	358.626	0	6	41.8897	114.282	2569.9	G01727PW	Hex(6)HexNAc(5)NeuAc(2)	0.0128	2.8599
480_20210524_WZY_IGP_HILIC_DDACancer_5e5_1	480_20210524_WZY_IGP_HILIC_DDACancer_5e5_1.17482.17482.3	17482	26.65	1055.45	3	GLNVTLSSTGR		1103.59	sp|P0C0L4|CO4A_HUMAN(pre=R,post=N);sp|P0C0L5|CO4B_HUMAN(pre=R,post=N);	1328;1328;	275.752	0	6	69.7864	171.188	2059.73	G39377DE	Hex(5)HexNAc(4)NeuAc(1)Fuc(1)	0.0064	2.009
480_20210524_WZY_IGP_HILIC_DDACancer_5e5_1	480_20210524_WZY_IGP_HILIC_DDACancer_5e5_1.17484.17484.3	17484	26.65	1123.15	3	GLNVTLSSTGR		1103.59	sp|P0C0L4|CO4A_HUMAN(pre=R,post=N);sp|P0C0L5|CO4B_HUMAN(pre=R,post=N);	1328;1328;	221.803	0.0021	5	87.5254	159.562	2262.81	G20096RP	Hex(5)HexNAc(5)NeuAc(1)Fuc(1)	0.0074	2.198
480_20210524_WZY_IGP_HILIC_DDACancer_5e5_1	480_20210524_WZY_IGP_HILIC_DDACancer_5e5_1.17491.17491.3	17491	26.65	1318.2	3	EHEGAIYPDNTTDFQR		1891.83	sp|P00450|CERU_HUMAN(pre=K,post=A);	138;	462.364	0	6	79.2919	151.266	2059.73	G39377DE	Hex(5)HexNAc(4)NeuAc(1)Fuc(1)	0.0122	3.0804
480_20210524_WZY_IGP_HILIC_DDACancer_5e5_1	480_20210524_WZY_IGP_HILIC_DDACancer_5e5_1.17510.17510.3	17510	26.69	1055.45	3	GLNVTLSSTGR		1103.59	sp|P0C0L4|CO4A_HUMAN(pre=R,post=N);sp|P0C0L5|CO4B_HUMAN(pre=R,post=N);	1328;1328;	234.745	0	6	56.9384	168.312	2059.73	G39377DE	Hex(5)HexNAc(4)NeuAc(1)Fuc(1)	0.0043	1.3612
480_20210524_WZY_IGP_HILIC_DDACancer_5e5_1	480_20210524_WZY_IGP_HILIC_DDACancer_5e5_1.17533.17533.3	17533	26.72	1006.77	3	GLNVTLSSTGR		1103.59	sp|P0C0L4|CO4A_HUMAN(pre=R,post=N);sp|P0C0L5|CO4B_HUMAN(pre=R,post=N);	1328;1328;	244.717	0	6	63.8656	81.0639	1913.68	G39344CL	Hex(5)HexNAc(4)NeuAc(1)	0.005	1.6625
480_20210524_WZY_IGP_HILIC_DDACancer_5e5_1	480_20210524_WZY_IGP_HILIC_DDACancer_5e5_1.17550.17550.3	17550	26.72	1196.53	2	DSLSINATNIK		1174.62	sp|P00533|EGFR_HUMAN(pre=K,post=H);	352;	93.8008	0.01	2	24.901	25.5698	1216.42	G92303LR	Hex(5)HexNAc(2)	0.0064	2.6952
480_20210524_WZY_IGP_HILIC_DDACancer_5e5_1	480_20210524_WZY_IGP_HILIC_DDACancer_5e5_1.17570.17570.3	17570	26.76	1006.77	3	GLNVTLSSTGR		1103.59	sp|P0C0L4|CO4A_HUMAN(pre=R,post=N);sp|P0C0L5|CO4B_HUMAN(pre=R,post=N);	1328;1328;	197.944	0	6	23.4223	116.933	1913.68	G39344CL	Hex(5)HexNAc(4)NeuAc(1)	0.0083	2.7548
480_20210524_WZY_IGP_HILIC_DDACancer_5e5_1	480_20210524_WZY_IGP_HILIC_DDACancer_5e5_1.17623.17623.2	17623	26.83	1181.53	2	GLNVTLSSTGR		1103.59	sp|P0C0L4|CO4A_HUMAN(pre=R,post=N);sp|P0C0L5|CO4B_HUMAN(pre=R,post=N);	1328;1328;	236.697	0	6	81.5637	55.2427	1257.45	G10182XZ	Hex(4)HexNAc(3)	0.0056	2.3736
480_20210524_WZY_IGP_HILIC_DDACancer_5e5_1	480_20210524_WZY_IGP_HILIC_DDACancer_5e5_1.17647.17647.3	17647	26.86	1162.14	3	GLCVNASAVSR	3,Carbamidomethyl(+57.0215);	1132.57	sp|P17936|IBP3_HUMAN(pre=R,post=L);	116;	154.328	0.0081	6	27.4333	122.394	2350.83	G26264SQ	Hex(5)HexNAc(4)NeuAc(2)Fuc(1)	0.0041	1.1844
480_20210524_WZY_IGP_HILIC_DDACancer_5e5_1	480_20210524_WZY_IGP_HILIC_DDACancer_5e5_1.17688.17688.3	17688	26.93	1194.83	3	VNINVVNNMNR	9,Oxidation(+15.9949);	1301.65	sp|A6NHY2|AKD1B_HUMAN(pre=K,post=T);	101;	59.4553	0.004	3	50.3932	111.216	2279.83	G83211YC	Hex(6)HexNAc(5)Fuc(2)	-0.0171	-4.7629
480_20210524_WZY_IGP_HILIC_DDACancer_5e5_1	480_20210524_WZY_IGP_HILIC_DDACancer_5e5_1.17694.17694.3	17694	26.93	1011.44	3	GVVVNSSVMVK		1117.62	sp|P11597|CETP_HUMAN(pre=K,post=F);	358;	451.694	0	6	98.558	86.7236	1913.68	G39344CL	Hex(5)HexNAc(4)NeuAc(1)	0.0097	3.1944
480_20210524_WZY_IGP_HILIC_DDACancer_5e5_1	480_20210524_WZY_IGP_HILIC_DDACancer_5e5_1.17700.17700.2	17700	26.93	1415.23	3	EHEGAIYPDNTTDFQR		1891.83	sp|P00450|CERU_HUMAN(pre=K,post=A);	138;	332.962	0	5	39.6547	86.3838	2350.83	G97947UQ	Hex(5)HexNAc(4)NeuAc(2)Fuc(1)	0.0135	3.1706
480_20210524_WZY_IGP_HILIC_DDACancer_5e5_1	480_20210524_WZY_IGP_HILIC_DDACancer_5e5_1.17702.17702.3	17702	26.93	1172.48	3	EHEGAIYPDNTTDFQR		1891.83	sp|P00450|CERU_HUMAN(pre=K,post=A);	138;	244.784	0.0004	5	53.8167	85.6889	1622.58	G25326BM	Hex(5)HexNAc(4)	0.0106	3.0211
480_20210524_WZY_IGP_HILIC_DDACancer_5e5_1	480_20210524_WZY_IGP_HILIC_DDACancer_5e5_1.17704.17704.3	17704	26.93	1162.14	3	GLCVNASAVSR	3,Carbamidomethyl(+57.0215);	1132.57	sp|P17936|IBP3_HUMAN(pre=R,post=L);	116;	124.413	0.0051	5	23.2521	202.114	2350.83	G26264SQ	Hex(5)HexNAc(4)NeuAc(2)Fuc(1)	0.0067	1.9203
480_20210524_WZY_IGP_HILIC_DDACancer_5e5_1	480_20210524_WZY_IGP_HILIC_DDACancer_5e5_1.17744.17744.3	17744	27	1269.51	3	EHEGAIYPDNTTDFQR		1891.83	sp|P00450|CERU_HUMAN(pre=K,post=A);	138;	419.526	0	6	47.0418	100.192	1913.68	G39344CL	Hex(5)HexNAc(4)NeuAc(1)	0.0046	1.2199
480_20210524_WZY_IGP_HILIC_DDACancer_5e5_1	480_20210524_WZY_IGP_HILIC_DDACancer_5e5_1.17745.17745.3	17745	27	1432.29	3	NNATVHEQVGGPSLTSDLQAQSK		2380.16	sp|P04004|VTNC_HUMAN(pre=K,post=G);	86;	528.348	0	6	82.4244	140.38	1913.68	G39344CL	Hex(5)HexNAc(4)NeuAc(1)	0.0111	2.575
480_20210524_WZY_IGP_HILIC_DDACancer_5e5_1	480_20210524_WZY_IGP_HILIC_DDACancer_5e5_1.17770.17770.3	17770	27.03	1269.51	3	EHEGAIYPDNTTDFQR		1891.83	sp|P00450|CERU_HUMAN(pre=K,post=A);	138;	414.467	0	6	41.1582	109.777	1913.68	G39344CL	Hex(5)HexNAc(4)NeuAc(1)	-0.0033	-0.8582
480_20210524_WZY_IGP_HILIC_DDACancer_5e5_1	480_20210524_WZY_IGP_HILIC_DDACancer_5e5_1.17772.17772.4	17772	27.03	1061.67	4	EHEGAIYPDNTTDFQR		1891.83	sp|P00450|CERU_HUMAN(pre=K,post=A);	138;	549.512	0	6	137.482	211.52	2350.83	G26264SQ	Hex(5)HexNAc(4)NeuAc(2)Fuc(1)	-0.0016	-0.3857
480_20210524_WZY_IGP_HILIC_DDACancer_5e5_1	480_20210524_WZY_IGP_HILIC_DDACancer_5e5_1.17773.17773.3	17773	27.03	1147.8	3	EHEGAIYPDNTTDFQR		1891.83	sp|P00450|CERU_HUMAN(pre=K,post=A);	138;	503.204	0	6	112.055	111.715	1548.54	G14996IQ	Hex(4)HexNAc(3)NeuAc(1)	-0.0004	-0.1059
480_20210524_WZY_IGP_HILIC_DDACancer_5e5_1	480_20210524_WZY_IGP_HILIC_DDACancer_5e5_1.17778.17778.2	17778	27.03	1294.55	2	NGTLVAFR		876.482	sp|Q92954|PRG4_HUMAN(pre=R,post=G);	1159;	242.246	0	6	92.9014	141.153	1710.6	G53962WT	Hex(5)HexNAc(3)NeuAc(1)	0.001	0.3901
480_20210524_WZY_IGP_HILIC_DDACancer_5e5_1	480_20210524_WZY_IGP_HILIC_DDACancer_5e5_1.17783.17783.2	17783	27.03	1327.08	2	GLNVTLSSTGR		1103.59	sp|P0C0L4|CO4A_HUMAN(pre=R,post=N);sp|P0C0L5|CO4B_HUMAN(pre=R,post=N);	1328;1328;	150.097	0	6	80.2986	116.968	1548.54	G14996IQ	Hex(4)HexNAc(3)NeuAc(1)	0.009	3.4044
480_20210524_WZY_IGP_HILIC_DDACancer_5e5_1	480_20210524_WZY_IGP_HILIC_DDACancer_5e5_1.17793.17793.4	17793	27.06	1182.52	4	KLHINHNNLTESVGPLPK		2010.1	sp|P51884|LUM_HUMAN(pre=K,post=S);	127;	343.986	0	6	105.296	227.489	2715.96	G16529MG	Hex(6)HexNAc(5)NeuAc(2)Fuc(1)	-0.0052	-1.1034
480_20210524_WZY_IGP_HILIC_DDACancer_5e5_1	480_20210524_WZY_IGP_HILIC_DDACancer_5e5_1.17867.17867.2	17867	27.17	1415.23	3	EHEGAIYPDNTTDFQR		1891.83	sp|P00450|CERU_HUMAN(pre=K,post=A);	138;	389.371	0	6	29.2442	91.5493	2350.83	G26264SQ	Hex(5)HexNAc(4)NeuAc(2)Fuc(1)	0.0063	1.4792
480_20210524_WZY_IGP_HILIC_DDACancer_5e5_1	480_20210524_WZY_IGP_HILIC_DDACancer_5e5_1.17880.17880.3	17880	27.17	1006.76	3	GLNVTLSSTGR		1103.59	sp|P0C0L4|CO4A_HUMAN(pre=R,post=N);sp|P0C0L5|CO4B_HUMAN(pre=R,post=N);	1328;1328;	157.135	0	6	75.1891	63.1711	1913.68	G39344CL	Hex(5)HexNAc(4)NeuAc(1)	-0.0003	-0.0974
480_20210524_WZY_IGP_HILIC_DDACancer_5e5_1	480_20210524_WZY_IGP_HILIC_DDACancer_5e5_1.17943.17943.3	17943	27.27	1432.29	3	NNATVHEQVGGPSLTSDLQAQSK		2380.16	sp|P04004|VTNC_HUMAN(pre=K,post=G);	86;	308.524	0	6	58.9938	142.453	1913.68	G39344CL	Hex(5)HexNAc(4)NeuAc(1)	0.0032	0.7494
480_20210524_WZY_IGP_HILIC_DDACancer_5e5_1	480_20210524_WZY_IGP_HILIC_DDACancer_5e5_1.17963.17963.3	17963	27.27	1025.16	4	EHEGAIYPDNTTDFQR		1891.83	sp|P00450|CERU_HUMAN(pre=K,post=A);	138;	357.944	0.0061	5	99.9013	133.939	2204.77	G75501QM	Hex(5)HexNAc(4)NeuAc(2)	0.0106	2.5961
480_20210524_WZY_IGP_HILIC_DDACancer_5e5_1	480_20210524_WZY_IGP_HILIC_DDACancer_5e5_1.17966.17966.3	17966	27.3	1006.77	3	GLNVTLSSTGR		1103.59	sp|P0C0L4|CO4A_HUMAN(pre=R,post=N);sp|P0C0L5|CO4B_HUMAN(pre=R,post=N);	1328;1328;	186.881	0	6	68.5553	89.2952	1913.68	G39344CL	Hex(5)HexNAc(4)NeuAc(1)	0.0112	3.7258
480_20210524_WZY_IGP_HILIC_DDACancer_5e5_1	480_20210524_WZY_IGP_HILIC_DDACancer_5e5_1.18009.18009.2	18009	27.34	1292.23	3	PVTPIAQNQTTLGSSR		1668.88	sp|Q9NZP8|C1RL_HUMAN(pre=R,post=A);	242;	431.867	0	6	99.3101	98.4542	2204.77	G75501QM	Hex(5)HexNAc(4)NeuAc(2)	0.0121	3.1289
480_20210524_WZY_IGP_HILIC_DDACancer_5e5_1	480_20210524_WZY_IGP_HILIC_DDACancer_5e5_1.18059.18059.3	18059	27.41	1006.77	3	GLNVTLSSTGR		1103.59	sp|P0C0L4|CO4A_HUMAN(pre=R,post=N);sp|P0C0L5|CO4B_HUMAN(pre=R,post=N);	1328;1328;	56.8264	0.0086	6	28.725	102.954	1913.68	G39344CL	Hex(5)HexNAc(4)NeuAc(1)	0.009	2.9975
480_20210524_WZY_IGP_HILIC_DDACancer_5e5_1	480_20210524_WZY_IGP_HILIC_DDACancer_5e5_1.18096.18096.3	18096	27.48	1162.14	3	GLCVNASAVSR	3,Carbamidomethyl(+57.0215);	1132.57	sp|P17936|IBP3_HUMAN(pre=R,post=L);	116;	151.596	0	6	20.0159	156.087	2350.83	G26264SQ	Hex(5)HexNAc(4)NeuAc(2)Fuc(1)	0.0074	2.1305
480_20210524_WZY_IGP_HILIC_DDACancer_5e5_1	480_20210524_WZY_IGP_HILIC_DDACancer_5e5_1.18141.18141.3	18141	27.51	980.429	3	LYWISSGNHTINR		1559.78	sp|Q07954|LRP1_HUMAN(pre=K,post=C);	1763;	270.091	0.0059	6	83.0333	96.5236	1378.48	G49232RW	Hex(6)HexNAc(2)	0.0061	2.0648
480_20210524_WZY_IGP_HILIC_DDACancer_5e5_1	480_20210524_WZY_IGP_HILIC_DDACancer_5e5_1.18159.18159.4	18159	27.55	1021.19	4	ELHHLQEQNVSNAFLDK		2021	sp|P00450|CERU_HUMAN(pre=K,post=G);	762;	280.586	0.0004	6	100.865	228.948	2059.73	G39377DE	Hex(5)HexNAc(4)NeuAc(1)Fuc(1)	0.0053	1.2938
480_20210524_WZY_IGP_HILIC_DDACancer_5e5_1	480_20210524_WZY_IGP_HILIC_DDACancer_5e5_1.18264.18264.4	18264	27.68	962.63	4	YNWSFIHCPACQCNGHSK	8,Carbamidomethyl(+57.0215);11,Carbamidomethyl(+57.0215);13,Carbamidomethyl(+57.0215);	2264.93	sp|O75882|ATRN_HUMAN(pre=R,post=C);	1054;	364.067	0	6	87.5784	73.7614	1581.56	G16828VN	Hex(6)HexNAc(3)	0.0037	0.9566
480_20210524_WZY_IGP_HILIC_DDACancer_5e5_1	480_20210524_WZY_IGP_HILIC_DDACancer_5e5_1.18307.18307.4	18307	27.75	1091.24	4	KLHINHNNLTESVGPLPK		2010.1	sp|P51884|LUM_HUMAN(pre=K,post=S);	127;	630.227	0	6	172.191	265.871	2350.83	G26264SQ	Hex(5)HexNAc(4)NeuAc(2)Fuc(1)	0.0106	2.4206
480_20210524_WZY_IGP_HILIC_DDACancer_5e5_1	480_20210524_WZY_IGP_HILIC_DDACancer_5e5_1.18308.18308.3	18308	27.75	1215.48	3	YNWSFIHCPACQCNGHSK	8,Carbamidomethyl(+57.0215);11,Carbamidomethyl(+57.0215);13,Carbamidomethyl(+57.0215);	2264.93	sp|O75882|ATRN_HUMAN(pre=R,post=C);	1054;	300.759	0	6	94.0872	82.6317	1378.48	G15956KF	Hex(6)HexNAc(2)	0.0041	1.1121
480_20210524_WZY_IGP_HILIC_DDACancer_5e5_1	480_20210524_WZY_IGP_HILIC_DDACancer_5e5_1.18315.18315.3	18315	27.75	1193.82	3	ENISDPTSPLR		1227.61	sp|P01591|IGJ_HUMAN(pre=R,post=T);	71;	287.492	0.0002	6	40.2523	146.776	2350.83	G26264SQ	Hex(5)HexNAc(4)NeuAc(2)Fuc(1)	0.005	1.4107
480_20210524_WZY_IGP_HILIC_DDACancer_5e5_1	480_20210524_WZY_IGP_HILIC_DDACancer_5e5_1.18335.18335.3	18335	27.79	1436.63	3	LHINHNNLTESVGPLPK		1882.01	sp|P51884|LUM_HUMAN(pre=K,post=S);	127;	493.622	0	6	103.591	197.687	2424.87	G36066DO	Hex(6)HexNAc(5)NeuAc(1)Fuc(1)	0.0045	1.0505
480_20210524_WZY_IGP_HILIC_DDACancer_5e5_1	480_20210524_WZY_IGP_HILIC_DDACancer_5e5_1.18356.18356.3	18356	27.82	1436.63	3	LHINHNNLTESVGPLPK		1882.01	sp|P51884|LUM_HUMAN(pre=K,post=S);	127;	483.605	0	6	80.4133	186.564	2424.87	G36066DO	Hex(6)HexNAc(5)NeuAc(1)Fuc(1)	0.0088	2.0547
480_20210524_WZY_IGP_HILIC_DDACancer_5e5_1	480_20210524_WZY_IGP_HILIC_DDACancer_5e5_1.18374.18374.3	18374	27.82	1312.56	3	ELHHLQEQNVSNAFLDK		2021	sp|P00450|CERU_HUMAN(pre=K,post=G);	762;	392.503	0	6	35.9193	108.708	1913.68	G39344CL	Hex(5)HexNAc(4)NeuAc(1)	-0.0011	-0.2739
480_20210524_WZY_IGP_HILIC_DDACancer_5e5_1	480_20210524_WZY_IGP_HILIC_DDACancer_5e5_1.18391.18391.4	18391	27.85	871.347	4	YNWSFIHCPACQCNGHSK	8,Carbamidomethyl(+57.0215);11,Carbamidomethyl(+57.0215);13,Carbamidomethyl(+57.0215);	2264.93	sp|O75882|ATRN_HUMAN(pre=R,post=C);	1054;	562.054	0	4	76.0837	75.3145	1216.42	G37605QB	Hex(5)HexNAc(2)	0.0048	1.3719
480_20210524_WZY_IGP_HILIC_DDACancer_5e5_1	480_20210524_WZY_IGP_HILIC_DDACancer_5e5_1.18399.18399.5	18399	27.85	1454.63	3	KLHINHNNLTESVGPLPK		2010.1	sp|P51884|LUM_HUMAN(pre=K,post=S);	127;	284.414	0	6	54.6447	22.9219	2350.79	G15158LV	Hex(12)HexNAc(2)	-0.0104	-2.3936
480_20210524_WZY_IGP_HILIC_DDACancer_5e5_1	480_20210524_WZY_IGP_HILIC_DDACancer_5e5_1.18401.18401.3	18401	27.85	1193.82	3	ENISDPTSPLR		1227.61	sp|P01591|IGJ_HUMAN(pre=R,post=T);	71;	321.238	0	6	48.9165	128.73	2350.83	G26264SQ	Hex(5)HexNAc(4)NeuAc(2)Fuc(1)	0.0012	0.3458
480_20210524_WZY_IGP_HILIC_DDACancer_5e5_1	480_20210524_WZY_IGP_HILIC_DDACancer_5e5_1.18459.18459.3	18459	27.96	1145.14	3	ENISDPTSPLR		1227.61	sp|P01591|IGJ_HUMAN(pre=R,post=T);	71;	302.735	0	6	54.4595	133.906	2204.77	G75501QM	Hex(5)HexNAc(4)NeuAc(2)	0.0056	1.6242
480_20210524_WZY_IGP_HILIC_DDACancer_5e5_1	480_20210524_WZY_IGP_HILIC_DDACancer_5e5_1.18463.18463.3	18463	27.96	1006.77	3	GLNVTLSSTGR		1103.59	sp|P0C0L4|CO4A_HUMAN(pre=R,post=N);sp|P0C0L5|CO4B_HUMAN(pre=R,post=N);	1328;1328;	186.112	0.0004	6	81.895	82.6663	1913.68	G39344CL	Hex(5)HexNAc(4)NeuAc(1)	0.01	3.3125
480_20210524_WZY_IGP_HILIC_DDACancer_5e5_1	480_20210524_WZY_IGP_HILIC_DDACancer_5e5_1.18467.18467.4	18467	27.96	1156.99	4	YPHKPEINSTTHPGADLQENFCR	22,Carbamidomethyl(+57.0215);	2710.26	sp|P00734|THRB_HUMAN(pre=R,post=N);	143;	360.972	0	6	22.0407	105.555	1913.68	G39344CL	Hex(5)HexNAc(4)NeuAc(1)	-0.0033	-0.7218
480_20210524_WZY_IGP_HILIC_DDACancer_5e5_1	480_20210524_WZY_IGP_HILIC_DDACancer_5e5_1.18483.18483.3	18483	27.99	1145.14	3	ENISDPTSPLR		1227.61	sp|P01591|IGJ_HUMAN(pre=R,post=T);	71;	308.31	0	6	36.1666	137.079	2204.77	G75501QM	Hex(5)HexNAc(4)NeuAc(2)	0.0056	1.6242
480_20210524_WZY_IGP_HILIC_DDACancer_5e5_1	480_20210524_WZY_IGP_HILIC_DDACancer_5e5_1.18484.18484.6	18484	27.99	1639.35	3	YPHKPEINSTTHPGADLQENFCR	22,Carbamidomethyl(+57.0215);	2710.26	sp|P00734|THRB_HUMAN(pre=R,post=N);	143;	268.334	0	5	9.7084	101.303	2204.77	G75501QM	Hex(5)HexNAc(4)NeuAc(2)	0.0081	1.6577
480_20210524_WZY_IGP_HILIC_DDACancer_5e5_1	480_20210524_WZY_IGP_HILIC_DDACancer_5e5_1.18504.18504.3	18504	27.99	1266.28	4	YPHKPEINSTTHPGADLQENFCR	22,Carbamidomethyl(+57.0215);	2710.26	sp|P00734|THRB_HUMAN(pre=R,post=N);	143;	25.5315	0.0086	2	4.2526	70.2333	2350.83	G97947UQ	Hex(5)HexNAc(4)NeuAc(2)Fuc(1)	0.0028	0.5453
480_20210524_WZY_IGP_HILIC_DDACancer_5e5_1	480_20210524_WZY_IGP_HILIC_DDACancer_5e5_1.18507.18507.3	18507	28.03	1145.14	3	ENISDPTSPLR		1227.61	sp|P01591|IGJ_HUMAN(pre=R,post=T);	71;	270.24	0	6	24.4831	165.988	2204.77	G75501QM	Hex(5)HexNAc(4)NeuAc(2)	0.0078	2.2644
480_20210524_WZY_IGP_HILIC_DDACancer_5e5_1	480_20210524_WZY_IGP_HILIC_DDACancer_5e5_1.18514.18514.3	18514	28.03	1261.51	3	ENISDPTSPLR		1227.61	sp|P01591|IGJ_HUMAN(pre=R,post=T);	71;	216.718	0	5	24.6698	107.033	2553.91	G17473NR	Hex(5)HexNAc(5)NeuAc(2)Fuc(1)	0.0019	0.5066
480_20210524_WZY_IGP_HILIC_DDACancer_5e5_1	480_20210524_WZY_IGP_HILIC_DDACancer_5e5_1.18552.18552.2	18552	28.06	1389.09	2	ENISDPTSPLR		1227.61	sp|P01591|IGJ_HUMAN(pre=R,post=T);	71;	295.185	0	6	47.1194	125.879	1548.54	G14996IQ	Hex(4)HexNAc(3)NeuAc(1)	0.0067	2.4085
480_20210524_WZY_IGP_HILIC_DDACancer_5e5_1	480_20210524_WZY_IGP_HILIC_DDACancer_5e5_1.18560.18560.4	18560	28.09	1717.2	2	ENISDPTSPLR		1227.61	sp|P01591|IGJ_HUMAN(pre=R,post=T);	71;	225.329	0	6	24.278	187.704	2204.77	G75501QM	Hex(5)HexNAc(4)NeuAc(2)	0.0083	2.4281
480_20210524_WZY_IGP_HILIC_DDACancer_5e5_1	480_20210524_WZY_IGP_HILIC_DDACancer_5e5_1.18564.18564.3	18564	28.09	1065.69	4	GLNVTLSSTGR		1103.59	sp|P0C0L4|CO4A_HUMAN(pre=R,post=N);sp|P0C0L5|CO4B_HUMAN(pre=R,post=N);	1328;1328;	217.527	0	6	52.2556	74.2374	3155.13	G44497RI	Hex(8)HexNAc(7)NeuAc(1)Fuc(1)	0.0196	4.5946
480_20210524_WZY_IGP_HILIC_DDACancer_5e5_1	480_20210524_WZY_IGP_HILIC_DDACancer_5e5_1.18578.18578.2	18578	28.09	1389.09	2	ENISDPTSPLR		1227.61	sp|P01591|IGJ_HUMAN(pre=R,post=T);	71;	213.022	0	6	28.442	129.134	1548.54	G14996IQ	Hex(4)HexNAc(3)NeuAc(1)	0.002	0.7376
480_20210524_WZY_IGP_HILIC_DDACancer_5e5_1	480_20210524_WZY_IGP_HILIC_DDACancer_5e5_1.18586.18586.3	18586	28.13	1065.69	4	GLNVTLSSTGR		1103.59	sp|P0C0L4|CO4A_HUMAN(pre=R,post=N);sp|P0C0L5|CO4B_HUMAN(pre=R,post=N);	1328;1328;	206.181	0	6	42.241	76.2958	3155.13	G44497RI	Hex(8)HexNAc(7)NeuAc(1)Fuc(1)	0.0201	4.7093
480_20210524_WZY_IGP_HILIC_DDACancer_5e5_1	480_20210524_WZY_IGP_HILIC_DDACancer_5e5_1.18596.18596.3	18596	28.13	1048.1	3	ENISDPTSPLR		1227.61	sp|P01591|IGJ_HUMAN(pre=R,post=T);	71;	242.371	0	6	56.245	85.5822	1913.68	G39344CL	Hex(5)HexNAc(4)NeuAc(1)	0.0019	0.6207
480_20210524_WZY_IGP_HILIC_DDACancer_5e5_1	480_20210524_WZY_IGP_HILIC_DDACancer_5e5_1.18599.18599.4	18599	28.13	1717.2	2	ENISDPTSPLR		1227.61	sp|P01591|IGJ_HUMAN(pre=R,post=T);	71;	178.259	0	6	15.6723	212.099	2204.77	G75501QM	Hex(5)HexNAc(4)NeuAc(2)	0.0076	2.2147
480_20210524_WZY_IGP_HILIC_DDACancer_5e5_1	480_20210524_WZY_IGP_HILIC_DDACancer_5e5_1.18641.18641.3	18641	28.2	1117.1	3	CFLGNGTGYR	1,Carbamidomethyl(+57.0215);	1143.51	sp|Q04756|HGFA_HUMAN(pre=R,post=G);	290;	186.397	0.0002	6	87.6248	140.844	2204.77	G75501QM	Hex(5)HexNAc(4)NeuAc(2)	0.0064	1.9074
480_20210524_WZY_IGP_HILIC_DDACancer_5e5_1	480_20210524_WZY_IGP_HILIC_DDACancer_5e5_1.18665.18665.4	18665	28.23	986.447	4	LHINHNNLTESVGPLPK		1882.01	sp|P51884|LUM_HUMAN(pre=K,post=S);	127;	651.63	0	6	202.795	244.694	2059.73	G39377DE	Hex(5)HexNAc(4)NeuAc(1)Fuc(1)	0.0178	4.5174
480_20210524_WZY_IGP_HILIC_DDACancer_5e5_1	480_20210524_WZY_IGP_HILIC_DDACancer_5e5_1.18704.18704.4	18704	28.27	1213.82	3	FSDGLESNSSTQFEVK		1773.81	sp|P0C0L4|CO4A_HUMAN(pre=R,post=K);sp|P0C0L5|CO4B_HUMAN(pre=R,post=K);	226;226;	308.294	0	5	18.5187	84.8489	1864.63	G94748CQ	Hex(9)HexNAc(2)	0.0125	3.4406
480_20210524_WZY_IGP_HILIC_DDACancer_5e5_1	480_20210524_WZY_IGP_HILIC_DDACancer_5e5_1.18712.18712.3	18712	28.3	1212.82	3	ENISDPTSPLR		1227.61	sp|P01591|IGJ_HUMAN(pre=R,post=T);	71;	217.989	0	6	31.4465	109.719	2407.85	G10650OV	Hex(5)HexNAc(5)NeuAc(2)	-0.0141	-3.8827
480_20210524_WZY_IGP_HILIC_DDACancer_5e5_1	480_20210524_WZY_IGP_HILIC_DDACancer_5e5_1.18720.18720.3	18720	28.3	1009.76	3	SWPAVGNCSSALR	8,Carbamidomethyl(+57.0215);	1403.66	sp|P02790|HEMO_HUMAN(pre=R,post=W);	187;	135.305	0.0002	5	46.4656	83.2356	1622.58	G25326BM	Hex(5)HexNAc(4)	0.0151	4.9947
480_20210524_WZY_IGP_HILIC_DDACancer_5e5_1	480_20210524_WZY_IGP_HILIC_DDACancer_5e5_1.18746.18746.3	18746	28.33	1009.76	3	SWPAVGNCSSALR	8,Carbamidomethyl(+57.0215);	1403.66	sp|P02790|HEMO_HUMAN(pre=R,post=W);	187;	93.5869	0.0023	3	43.0374	104.526	1622.58	G25326BM	Hex(5)HexNAc(4)	0.015	4.9457
480_20210524_WZY_IGP_HILIC_DDACancer_5e5_1	480_20210524_WZY_IGP_HILIC_DDACancer_5e5_1.18804.18804.3	18804	28.4	1159.81	3	FSDGLESNSSTQFEVK		1773.81	sp|P0C0L4|CO4A_HUMAN(pre=R,post=K);sp|P0C0L5|CO4B_HUMAN(pre=R,post=K);	226;226;	306.577	0	6	58.7034	71.2387	1702.58	G93993PD	Hex(8)HexNAc(2)	0.0147	4.218
480_20210524_WZY_IGP_HILIC_DDACancer_5e5_1	480_20210524_WZY_IGP_HILIC_DDACancer_5e5_1.18809.18809.3	18809	28.4	986.446	4	LHINHNNLTESVGPLPK		1882.01	sp|P51884|LUM_HUMAN(pre=K,post=S);	127;	510.795	0	6	114.681	131.036	2059.73	G39377DE	Hex(5)HexNAc(4)NeuAc(1)Fuc(1)	0.0134	3.3959
480_20210524_WZY_IGP_HILIC_DDACancer_5e5_1	480_20210524_WZY_IGP_HILIC_DDACancer_5e5_1.18813.18813.3	18813	28.4	1181.81	3	VELEDFNGNR		1191.55	sp|O75636|FCN3_HUMAN(pre=R,post=T);	189;	209.455	0	6	61.8424	136.753	2350.83	G26264SQ	Hex(5)HexNAc(4)NeuAc(2)Fuc(1)	0.0135	3.8072
480_20210524_WZY_IGP_HILIC_DDACancer_5e5_1	480_20210524_WZY_IGP_HILIC_DDACancer_5e5_1.18857.18857.3	18857	28.47	1177.13	3	LGNWSAMPSCK	10,Carbamidomethyl(+57.0215);	1249.56	sp|P02749|APOH_HUMAN(pre=K,post=A);	253;	357.4	0	6	39.7727	96.3115	2278.81	G40813TL	Hex(6)HexNAc(5)NeuAc(1)	0.0108	3.0559
480_20210524_WZY_IGP_HILIC_DDACancer_5e5_1	480_20210524_WZY_IGP_HILIC_DDACancer_5e5_1.18894.18894.3	18894	28.54	1177.13	3	LGNWSAMPSCK	10,Carbamidomethyl(+57.0215);	1249.56	sp|P02749|APOH_HUMAN(pre=K,post=A);	253;	256.976	0.0004	2	21.0235	131.399	2278.81	G01178HS	Hex(6)HexNAc(5)NeuAc(1)	0.0115	3.2635
480_20210524_WZY_IGP_HILIC_DDACancer_5e5_1	480_20210524_WZY_IGP_HILIC_DDACancer_5e5_1.18988.18988.3	18988	28.64	1182.83	3	SPDVINGSPISQK		1340.69	sp|P08603|CFAH_HUMAN(pre=K,post=I);	217;	493.332	0	6	63.4872	174.529	2204.77	G75501QM	Hex(5)HexNAc(4)NeuAc(2)	0.0154	4.3331
480_20210524_WZY_IGP_HILIC_DDACancer_5e5_1	480_20210524_WZY_IGP_HILIC_DDACancer_5e5_1.18996.18996.3	18996	28.68	1182.83	3	SPDVINGSPISQK		1340.69	sp|P08603|CFAH_HUMAN(pre=K,post=I);	217;	480.411	0	6	53.8696	182.904	2204.77	G75501QM	Hex(5)HexNAc(4)NeuAc(2)	0.0097	2.7223
480_20210524_WZY_IGP_HILIC_DDACancer_5e5_1	480_20210524_WZY_IGP_HILIC_DDACancer_5e5_1.19006.19006.3	19006	28.68	1009.76	3	VLNFTTK		821.465	sp|P13671|CO6_HUMAN(pre=K,post=A);	324;	241.068	0	6	38.8285	161.459	2204.77	G75501QM	Hex(5)HexNAc(4)NeuAc(2)	0.0084	2.7603
480_20210524_WZY_IGP_HILIC_DDACancer_5e5_1	480_20210524_WZY_IGP_HILIC_DDACancer_5e5_1.19017.19017.2	19017	28.68	1186.02	2	VLNFTTK		821.465	sp|P13671|CO6_HUMAN(pre=K,post=A);	324;	312.971	0	6	90.4242	115.112	1548.54	G14996IQ	Hex(4)HexNAc(3)NeuAc(1)	0.0087	3.6698
480_20210524_WZY_IGP_HILIC_DDACancer_5e5_1	480_20210524_WZY_IGP_HILIC_DDACancer_5e5_1.19051.19051.4	19051	28.75	1514.13	2	VLNFTTK		821.465	sp|P13671|CO6_HUMAN(pre=K,post=A);	324;	244.249	0	6	65.7591	183.291	2204.77	G75501QM	Hex(5)HexNAc(4)NeuAc(2)	0.0057	1.8771
480_20210524_WZY_IGP_HILIC_DDACancer_5e5_1	480_20210524_WZY_IGP_HILIC_DDACancer_5e5_1.19054.19054.2	19054	28.75	1368.58	2	VLNFTTK		821.465	sp|P13671|CO6_HUMAN(pre=K,post=A);	324;	297.555	0	6	70.1073	84.6344	1913.68	G39344CL	Hex(5)HexNAc(4)NeuAc(1)	0.0015	0.5379
480_20210524_WZY_IGP_HILIC_DDACancer_5e5_1	480_20210524_WZY_IGP_HILIC_DDACancer_5e5_1.19086.19086.4	19086	28.78	1514.13	2	VLNFTTK		821.465	sp|P13671|CO6_HUMAN(pre=K,post=A);	324;	230.148	0	6	52.7398	225.948	2204.77	G75501QM	Hex(5)HexNAc(4)NeuAc(2)	0.0057	1.8771
480_20210524_WZY_IGP_HILIC_DDACancer_5e5_1	480_20210524_WZY_IGP_HILIC_DDACancer_5e5_1.19100.19100.5	19100	28.81	1218.89	5	YNSCAPACQVTCQHPEPLACPVQCVEGCHAHCPPGK	4,Carbamidomethyl(+57.0215);8,Carbamidomethyl(+57.0215);12,Carbamidomethyl(+57.0215);20,Carbamidomethyl(+57.0215);24,Carbamidomethyl(+57.0215);28,Carbamidomethyl(+57.0215);32,Carbamidomethyl(+57.0215);	4175.74	sp|P04275|VWF_HUMAN(pre=R,post=I);	1147;	574.361	0	2	6.0544	135.351	1913.68	G39344CL	Hex(5)HexNAc(4)NeuAc(1)	0.0112	1.8409
480_20210524_WZY_IGP_HILIC_DDACancer_5e5_1	480_20210524_WZY_IGP_HILIC_DDACancer_5e5_1.19102.19102.3	19102	28.81	1109.45	3	FNDTEVLQR		1120.55	sp|P43251|BTD_HUMAN(pre=R,post=L);	150;	265.044	0	6	46.9637	110.474	2204.77	G75501QM	Hex(5)HexNAc(4)NeuAc(2)	0.016	4.7996
480_20210524_WZY_IGP_HILIC_DDACancer_5e5_1	480_20210524_WZY_IGP_HILIC_DDACancer_5e5_1.19125.19125.3	19125	28.85	1109.45	3	FNDTEVLQR		1120.55	sp|P43251|BTD_HUMAN(pre=R,post=L);	150;	259.246	0	6	31.4316	138.274	2204.77	G75501QM	Hex(5)HexNAc(4)NeuAc(2)	0.0094	2.8173
480_20210524_WZY_IGP_HILIC_DDACancer_5e5_1	480_20210524_WZY_IGP_HILIC_DDACancer_5e5_1.19131.19131.3	19131	28.85	1328.55	3	ITYSIVQTNCSK	10,Carbamidomethyl(+57.0215);	1412.7	sp|P01042|KNG1_HUMAN(pre=R,post=E);	205;	126.584	0.0004	4	20.7713	129.328	2569.9	G72156EQ	Hex(6)HexNAc(5)NeuAc(2)	0.013	3.2567
480_20210524_WZY_IGP_HILIC_DDACancer_5e5_1	480_20210524_WZY_IGP_HILIC_DDACancer_5e5_1.19149.19149.3	19149	28.88	1109.45	3	FNDTEVLQR		1120.55	sp|P43251|BTD_HUMAN(pre=R,post=L);	150;	264.78	0	6	44.1329	114.755	2204.77	G75501QM	Hex(5)HexNAc(4)NeuAc(2)	0.009	2.7072
480_20210524_WZY_IGP_HILIC_DDACancer_5e5_1	480_20210524_WZY_IGP_HILIC_DDACancer_5e5_1.19159.19159.2	19159	28.88	1379.58	2	NVSTNVFFK		1054.54	sp|Q6YHK3|CD109_HUMAN(pre=R,post=Q);	337;	301.506	0	5	116.769	29.9974	1702.58	G10601XM	Hex(8)HexNAc(2)	0.0096	3.4806
480_20210524_WZY_IGP_HILIC_DDACancer_5e5_1	480_20210524_WZY_IGP_HILIC_DDACancer_5e5_1.19169.19169.3	19169	28.88	1104.11	3	LGNWSAMPSCK	10,Carbamidomethyl(+57.0215);	1249.56	sp|P02749|APOH_HUMAN(pre=K,post=A);	253;	362.988	0	5	50.292	146.398	2059.73	G39377DE	Hex(5)HexNAc(4)NeuAc(1)Fuc(1)	0.0069	2.0944
480_20210524_WZY_IGP_HILIC_DDACancer_5e5_1	480_20210524_WZY_IGP_HILIC_DDACancer_5e5_1.19186.19186.3	19186	28.92	1181.81	3	VELEDFNGNR		1191.55	sp|O75636|FCN3_HUMAN(pre=R,post=T);	189;	181.685	0.0004	6	63.0611	151.624	2350.83	G26264SQ	Hex(5)HexNAc(4)NeuAc(2)Fuc(1)	0.0131	3.7038
480_20210524_WZY_IGP_HILIC_DDACancer_5e5_1	480_20210524_WZY_IGP_HILIC_DDACancer_5e5_1.19212.19212.6	19212	28.95	1015.91	6	YNSCAPACQVTCQHPEPLACPVQCVEGCHAHCPPGK	4,Carbamidomethyl(+57.0215);8,Carbamidomethyl(+57.0215);12,Carbamidomethyl(+57.0215);20,Carbamidomethyl(+57.0215);24,Carbamidomethyl(+57.0215);28,Carbamidomethyl(+57.0215);32,Carbamidomethyl(+57.0215);	4175.74	sp|P04275|VWF_HUMAN(pre=R,post=I);	1147;	306.015	0	0	0	78.1668	1913.68	G39344CL	Hex(5)HexNAc(4)NeuAc(1)	0.0053	0.8666
480_20210524_WZY_IGP_HILIC_DDACancer_5e5_1	480_20210524_WZY_IGP_HILIC_DDACancer_5e5_1.19334.19334.3	19334	29.12	1055.42	3	LGNWSAMPSCK	10,Carbamidomethyl(+57.0215);	1249.56	sp|P02749|APOH_HUMAN(pre=K,post=A);	253;	426.551	0	6	93.5747	90.8013	1913.68	G39344CL	Hex(5)HexNAc(4)NeuAc(1)	0.0091	2.8677
480_20210524_WZY_IGP_HILIC_DDACancer_5e5_1	480_20210524_WZY_IGP_HILIC_DDACancer_5e5_1.19346.19346.3	19346	29.12	1105.78	3	FSDGLESNSSTQFEVK		1773.81	sp|P0C0L4|CO4A_HUMAN(pre=R,post=K);sp|P0C0L5|CO4B_HUMAN(pre=R,post=K);	226;226;	414.478	0	6	55.8991	49.2896	1540.53	G28387ZC	Hex(7)HexNAc(2)	-0.0034	-1.0359
480_20210524_WZY_IGP_HILIC_DDACancer_5e5_1	480_20210524_WZY_IGP_HILIC_DDACancer_5e5_1.19351.19351.4	19351	29.12	1213.82	3	FSDGLESNSSTQFEVK		1773.81	sp|P0C0L4|CO4A_HUMAN(pre=R,post=K);sp|P0C0L5|CO4B_HUMAN(pre=R,post=K);	226;226;	111.248	0	3	6.4451	91.5153	1864.63	G98719SR	Hex(9)HexNAc(2)	-0.0161	-4.4317
480_20210524_WZY_IGP_HILIC_DDACancer_5e5_1	480_20210524_WZY_IGP_HILIC_DDACancer_5e5_1.19355.19355.3	19355	29.16	1267.84	3	FSDGLESNSSTQFEVK		1773.81	sp|P0C0L4|CO4A_HUMAN(pre=R,post=K);sp|P0C0L5|CO4B_HUMAN(pre=R,post=K);	226;226;	563.499	0	6	52.2455	73.0626	2026.69	G80661YI	Hex(10)HexNAc(2)	0.0081	2.1203
480_20210524_WZY_IGP_HILIC_DDACancer_5e5_1	480_20210524_WZY_IGP_HILIC_DDACancer_5e5_1.19374.19374.3	19374	29.16	1061.09	3	LGNWSAMPSCK	10,Carbamidomethyl(+57.0215);	1249.56	sp|P02749|APOH_HUMAN(pre=K,post=A);	253;	171.234	0.0021	6	74.9321	43.8426	1930.69	G23824AT	Hex(6)HexNAc(4)Fuc(1)	-0.0099	-3.1019
480_20210524_WZY_IGP_HILIC_DDACancer_5e5_1	480_20210524_WZY_IGP_HILIC_DDACancer_5e5_1.19381.19381.3	19381	29.19	1213.82	3	FSDGLESNSSTQFEVK		1773.81	sp|P0C0L4|CO4A_HUMAN(pre=R,post=K);sp|P0C0L5|CO4B_HUMAN(pre=R,post=K);	226;226;	547.922	0	6	43.4078	45.2544	1864.63	G98719SR	Hex(9)HexNAc(2)	0.0101	2.7768
480_20210524_WZY_IGP_HILIC_DDACancer_5e5_1	480_20210524_WZY_IGP_HILIC_DDACancer_5e5_1.19384.19384.4	19384	29.19	1173.49	2	LGNWSAMPSCK	10,Carbamidomethyl(+57.0215);	1249.56	sp|P02749|APOH_HUMAN(pre=K,post=A);	253;	393.78	0	5	101.504	57.2237	1095.4	G61751GZ	Hex(3)HexNAc(3)	0.0061	2.6115
480_20210524_WZY_IGP_HILIC_DDACancer_5e5_1	480_20210524_WZY_IGP_HILIC_DDACancer_5e5_1.19385.19385.3	19385	29.19	1055.42	3	LGNWSAMPSCK	10,Carbamidomethyl(+57.0215);	1249.56	sp|P02749|APOH_HUMAN(pre=K,post=A);	253;	322.172	0	6	17.6456	137.099	1913.68	G39344CL	Hex(5)HexNAc(4)NeuAc(1)	0.0065	2.0573
480_20210524_WZY_IGP_HILIC_DDACancer_5e5_1	480_20210524_WZY_IGP_HILIC_DDACancer_5e5_1.19391.19391.3	19391	29.19	1254.51	2	LGNWSAMPSCK	10,Carbamidomethyl(+57.0215);	1249.56	sp|P02749|APOH_HUMAN(pre=K,post=A);	253;	371.848	0	6	61.989	84.4107	1257.45	G10182XZ	Hex(4)HexNAc(3)	0.0019	0.761
480_20210524_WZY_IGP_HILIC_DDACancer_5e5_1	480_20210524_WZY_IGP_HILIC_DDACancer_5e5_1.19400.19400.2	19400	29.19	1254.51	2	LGNWSAMPSCK	10,Carbamidomethyl(+57.0215);	1249.56	sp|P02749|APOH_HUMAN(pre=K,post=A);	253;	437.964	0	6	93.693	50.7634	1257.45	G10182XZ	Hex(4)HexNAc(3)	0.0019	0.761
480_20210524_WZY_IGP_HILIC_DDACancer_5e5_1	480_20210524_WZY_IGP_HILIC_DDACancer_5e5_1.19407.19407.3	19407	29.23	1213.82	3	FSDGLESNSSTQFEVK		1773.81	sp|P0C0L4|CO4A_HUMAN(pre=R,post=K);sp|P0C0L5|CO4B_HUMAN(pre=R,post=K);	226;226;	447.468	0	6	32.0671	52.0666	1864.63	G00798PL	Hex(9)HexNAc(2)	0.0083	2.2735
480_20210524_WZY_IGP_HILIC_DDACancer_5e5_1	480_20210524_WZY_IGP_HILIC_DDACancer_5e5_1.19411.19411.4	19411	29.23	1820.23	2	FSDGLESNSSTQFEVK		1773.81	sp|P0C0L4|CO4A_HUMAN(pre=R,post=K);sp|P0C0L5|CO4B_HUMAN(pre=R,post=K);	226;226;	281.717	0	6	21.3728	73.1342	1864.63	G28615QI	Hex(9)HexNAc(2)	-0.0008	-0.2296
480_20210524_WZY_IGP_HILIC_DDACancer_5e5_1	480_20210524_WZY_IGP_HILIC_DDACancer_5e5_1.19412.19412.4	19412	29.23	1173.49	2	LGNWSAMPSCK	10,Carbamidomethyl(+57.0215);	1249.56	sp|P02749|APOH_HUMAN(pre=K,post=A);	253;	411.993	0	6	111.767	52.8386	1095.4	G61751GZ	Hex(3)HexNAc(3)	0.0047	1.9869
480_20210524_WZY_IGP_HILIC_DDACancer_5e5_1	480_20210524_WZY_IGP_HILIC_DDACancer_5e5_1.19416.19416.3	19416	29.23	1105.79	3	FSDGLESNSSTQFEVK		1773.81	sp|P0C0L4|CO4A_HUMAN(pre=R,post=K);sp|P0C0L5|CO4B_HUMAN(pre=R,post=K);	226;226;	617.503	0	6	53.3796	62.3725	1540.53	G43947VZ	Hex(7)HexNAc(2)	0.0052	1.5712
480_20210524_WZY_IGP_HILIC_DDACancer_5e5_1	480_20210524_WZY_IGP_HILIC_DDACancer_5e5_1.19424.19424.4	19424	29.23	1582.63	2	LGNWSAMPSCK	10,Carbamidomethyl(+57.0215);	1249.56	sp|P02749|APOH_HUMAN(pre=K,post=A);	253;	382.41	0	6	44.6576	144.239	1913.68	G39344CL	Hex(5)HexNAc(4)NeuAc(1)	0.0052	1.6561
480_20210524_WZY_IGP_HILIC_DDACancer_5e5_1	480_20210524_WZY_IGP_HILIC_DDACancer_5e5_1.19435.19435.4	19435	29.26	1173.48	2	LGNWSAMPSCK	10,Carbamidomethyl(+57.0215);	1249.56	sp|P02749|APOH_HUMAN(pre=K,post=A);	253;	406.097	0	6	110.635	77.4806	1095.4	G61751GZ	Hex(3)HexNAc(3)	-0.001	-0.4077
480_20210524_WZY_IGP_HILIC_DDACancer_5e5_1	480_20210524_WZY_IGP_HILIC_DDACancer_5e5_1.19436.19436.4	19436	29.26	1582.63	2	LGNWSAMPSCK	10,Carbamidomethyl(+57.0215);	1249.56	sp|P02749|APOH_HUMAN(pre=K,post=A);	253;	375.344	0	6	44.0144	145.545	1913.68	G39344CL	Hex(5)HexNAc(4)NeuAc(1)	0.003	0.9615
480_20210524_WZY_IGP_HILIC_DDACancer_5e5_1	480_20210524_WZY_IGP_HILIC_DDACancer_5e5_1.19437.19437.6	19437	29.26	1741.36	3	FSDGLESNSSTQFEVK		1773.81	sp|P0C0L4|CO4A_HUMAN(pre=R,post=K);sp|P0C0L5|CO4B_HUMAN(pre=R,post=K);	226;226;	146.387	0	6	15.3262	55.7377	3447.25	G47538UZ	Hex(8)HexNAc(7)NeuAc(1)Fuc(3)	0.0011	0.2062
480_20210524_WZY_IGP_HILIC_DDACancer_5e5_1	480_20210524_WZY_IGP_HILIC_DDACancer_5e5_1.19444.19444.3	19444	29.26	1159.8	3	FSDGLESNSSTQFEVK		1773.81	sp|P0C0L4|CO4A_HUMAN(pre=R,post=K);sp|P0C0L5|CO4B_HUMAN(pre=R,post=K);	226;226;	453.305	0	6	25.0114	81.9936	1702.58	G67381VP	Hex(8)HexNAc(2)	0.0057	1.6471
480_20210524_WZY_IGP_HILIC_DDACancer_5e5_1	480_20210524_WZY_IGP_HILIC_DDACancer_5e5_1.19445.19445.3	19445	29.26	1051.77	3	FSDGLESNSSTQFEVK		1773.81	sp|P0C0L4|CO4A_HUMAN(pre=R,post=K);sp|P0C0L5|CO4B_HUMAN(pre=R,post=K);	226;226;	608.734	0	6	53.5534	59.7013	1378.48	G85726QE	Hex(6)HexNAc(2)	0.0126	3.9962
480_20210524_WZY_IGP_HILIC_DDACancer_5e5_1	480_20210524_WZY_IGP_HILIC_DDACancer_5e5_1.19447.19447.3	19447	29.26	1077.76	3	DFYVDENTTVR		1357.62	sp|P29622|KAIN_HUMAN(pre=K,post=V);	238;	81.8395	0.0045	5	34.3513	55.3723	1872.65	G25700EP	Hex(6)HexNAc(3)NeuAc(1)	0.0038	1.1786
480_20210524_WZY_IGP_HILIC_DDACancer_5e5_1	480_20210524_WZY_IGP_HILIC_DDACancer_5e5_1.19462.19462.3	19462	29.29	1267.83	3	FSDGLESNSSTQFEVK		1773.81	sp|P0C0L4|CO4A_HUMAN(pre=R,post=K);sp|P0C0L5|CO4B_HUMAN(pre=R,post=K);	226;226;	423.262	0	6	49.0317	77.8172	2026.69	G61702UX	Hex(10)HexNAc(2)	-0.0121	-3.1794
480_20210524_WZY_IGP_HILIC_DDACancer_5e5_1	480_20210524_WZY_IGP_HILIC_DDACancer_5e5_1.19476.19476.2	19476	29.29	1437.08	2	LGNWSAMPSCK	10,Carbamidomethyl(+57.0215);	1249.56	sp|P02749|APOH_HUMAN(pre=K,post=A);	253;	366.026	0	6	75.8928	49.2686	1622.58	G25326BM	Hex(5)HexNAc(4)	-0.0046	-1.5875
480_20210524_WZY_IGP_HILIC_DDACancer_5e5_1	480_20210524_WZY_IGP_HILIC_DDACancer_5e5_1.19481.19481.2	19481	29.29	1415.1	2	FSDGLESNSSTQFEVK		1773.81	sp|P0C0L4|CO4A_HUMAN(pre=R,post=K);sp|P0C0L5|CO4B_HUMAN(pre=R,post=K);	226;226;	537.126	0	6	104.599	96.076	1054.37	G41943OZ	Hex(4)HexNAc(2)	0.0014	0.4956
480_20210524_WZY_IGP_HILIC_DDACancer_5e5_1	480_20210524_WZY_IGP_HILIC_DDACancer_5e5_1.19486.19486.3	19486	29.33	1206.83	3	ITYSIVQTNCSK	10,Carbamidomethyl(+57.0215);	1412.7	sp|P01042|KNG1_HUMAN(pre=R,post=E);	205;	406.151	0	6	51.7735	133.974	2204.77	G75501QM	Hex(5)HexNAc(4)NeuAc(2)	0.0055	1.5337
480_20210524_WZY_IGP_HILIC_DDACancer_5e5_1	480_20210524_WZY_IGP_HILIC_DDACancer_5e5_1.19513.19513.3	19513	29.36	1262.25	4	EHEGAIYPDNTTDFQR		1891.83	sp|P00450|CERU_HUMAN(pre=K,post=A);	138;	367.876	0.0018	5	59.7231	141.997	3153.12	G87504BP	Hex(6)HexNAc(5)NeuAc(3)Fuc(2)	0.0128	2.5344
480_20210524_WZY_IGP_HILIC_DDACancer_5e5_1	480_20210524_WZY_IGP_HILIC_DDACancer_5e5_1.19514.19514.4	19514	29.36	1262.25	4	EHEGAIYPDNTTDFQR		1891.83	sp|P00450|CERU_HUMAN(pre=K,post=A);	138;	508.995	0	6	97.1778	202.952	3153.12	G87504BP	Hex(6)HexNAc(5)NeuAc(3)Fuc(2)	0.0128	2.5344
480_20210524_WZY_IGP_HILIC_DDACancer_5e5_1	480_20210524_WZY_IGP_HILIC_DDACancer_5e5_1.19515.19515.3	19515	29.36	1009.75	3	VLNFTTK		821.465	sp|P13671|CO6_HUMAN(pre=K,post=A);	324;	273.125	0	6	81.9771	120.564	2204.77	G75501QM	Hex(5)HexNAc(4)NeuAc(2)	0.0018	0.5821
480_20210524_WZY_IGP_HILIC_DDACancer_5e5_1	480_20210524_WZY_IGP_HILIC_DDACancer_5e5_1.19521.19521.4	19521	29.36	1172.74	4	KEHETCLAPELYNGNYSTTQK	6,Carbamidomethyl(+57.0215);	2482.14	sp|P05160|F13B_HUMAN(pre=R,post=T);	162;	669.683	0	6	97.4303	190.846	2204.77	G75501QM	Hex(5)HexNAc(4)NeuAc(2)	0.0072	1.5467
480_20210524_WZY_IGP_HILIC_DDACancer_5e5_1	480_20210524_WZY_IGP_HILIC_DDACancer_5e5_1.19533.19533.3	19533	29.36	1206.83	3	ITYSIVQTNCSK	10,Carbamidomethyl(+57.0215);	1412.7	sp|P01042|KNG1_HUMAN(pre=R,post=E);	205;	250.796	0	6	13.2648	142.355	2204.77	G75501QM	Hex(5)HexNAc(4)NeuAc(2)	0.0041	1.1287
480_20210524_WZY_IGP_HILIC_DDACancer_5e5_1	480_20210524_WZY_IGP_HILIC_DDACancer_5e5_1.19541.19541.4	19541	29.4	1262.25	4	EHEGAIYPDNTTDFQR		1891.83	sp|P00450|CERU_HUMAN(pre=K,post=A);	138;	493.754	0	6	105.503	221.589	3153.12	G87504BP	Hex(6)HexNAc(5)NeuAc(3)Fuc(2)	0.0048	0.9426
480_20210524_WZY_IGP_HILIC_DDACancer_5e5_1	480_20210524_WZY_IGP_HILIC_DDACancer_5e5_1.19544.19544.3	19544	29.4	1206.83	3	ITYSIVQTNCSK	10,Carbamidomethyl(+57.0215);	1412.7	sp|P01042|KNG1_HUMAN(pre=R,post=E);	205;	175.991	0	4	6.99	147.761	2204.77	G75501QM	Hex(5)HexNAc(4)NeuAc(2)	0.0065	1.7964
480_20210524_WZY_IGP_HILIC_DDACancer_5e5_1	480_20210524_WZY_IGP_HILIC_DDACancer_5e5_1.19565.19565.3	19565	29.43	1105.79	3	FSDGLESNSSTQFEVK		1773.81	sp|P0C0L4|CO4A_HUMAN(pre=R,post=K);sp|P0C0L5|CO4B_HUMAN(pre=R,post=K);	226;226;	564.27	0	6	54.5314	59.855	1540.53	G28387ZC	Hex(7)HexNAc(2)	0.0008	0.2453
480_20210524_WZY_IGP_HILIC_DDACancer_5e5_1	480_20210524_WZY_IGP_HILIC_DDACancer_5e5_1.19571.19571.3	19571	29.43	1172.74	4	KEHETCLAPELYNGNYSTTQK	6,Carbamidomethyl(+57.0215);	2482.14	sp|P05160|F13B_HUMAN(pre=R,post=T);	162;	713.946	0	6	99.4446	173.522	2204.77	G75501QM	Hex(5)HexNAc(4)NeuAc(2)	0.0048	1.0258
480_20210524_WZY_IGP_HILIC_DDACancer_5e5_1	480_20210524_WZY_IGP_HILIC_DDACancer_5e5_1.19574.19574.3	19574	29.43	1109.45	3	FNDTEVLQR		1120.55	sp|P43251|BTD_HUMAN(pre=R,post=L);	150;	159.055	0.001	6	47.6507	107.551	2204.77	G75501QM	Hex(5)HexNAc(4)NeuAc(2)	0.0031	0.9451
480_20210524_WZY_IGP_HILIC_DDACancer_5e5_1	480_20210524_WZY_IGP_HILIC_DDACancer_5e5_1.19578.19578.3	19578	29.43	1633.97	3	EHEGAIYPDNTTDFQR		1891.83	sp|P00450|CERU_HUMAN(pre=K,post=A);	138;	577.313	0	6	154.46	264.321	3007.06	G94163JZ	Hex(6)HexNAc(5)NeuAc(3)Fuc(1)	0.0098	1.9904
480_20210524_WZY_IGP_HILIC_DDACancer_5e5_1	480_20210524_WZY_IGP_HILIC_DDACancer_5e5_1.19590.19590.4	19590	29.47	1172.74	4	KEHETCLAPELYNGNYSTTQK	6,Carbamidomethyl(+57.0215);	2482.14	sp|P05160|F13B_HUMAN(pre=R,post=T);	162;	639.524	0	6	93.6435	193.648	2204.77	G75501QM	Hex(5)HexNAc(4)NeuAc(2)	0.005	1.0723
480_20210524_WZY_IGP_HILIC_DDACancer_5e5_1	480_20210524_WZY_IGP_HILIC_DDACancer_5e5_1.19591.19591.3	19591	29.47	1633.97	3	EHEGAIYPDNTTDFQR		1891.83	sp|P00450|CERU_HUMAN(pre=K,post=A);	138;	641.038	0	6	155.487	278.251	3007.06	G94163JZ	Hex(6)HexNAc(5)NeuAc(3)Fuc(1)	0.0098	1.9904
480_20210524_WZY_IGP_HILIC_DDACancer_5e5_1	480_20210524_WZY_IGP_HILIC_DDACancer_5e5_1.19616.19616.3	19616	29.5	1633.98	3	EHEGAIYPDNTTDFQR		1891.83	sp|P00450|CERU_HUMAN(pre=K,post=A);	138;	575.15	0	5	136.692	280.972	3007.06	G94163JZ	Hex(6)HexNAc(5)NeuAc(3)Fuc(1)	0.0152	3.1117
480_20210524_WZY_IGP_HILIC_DDACancer_5e5_1	480_20210524_WZY_IGP_HILIC_DDACancer_5e5_1.19617.19617.2	19617	29.5	1400.05	2	LGNWSAMPSCK	10,Carbamidomethyl(+57.0215);	1249.56	sp|P02749|APOH_HUMAN(pre=K,post=A);	253;	393.152	0	6	110.347	106.51	1548.54	G14996IQ	Hex(4)HexNAc(3)NeuAc(1)	-0.0098	-3.4945
480_20210524_WZY_IGP_HILIC_DDACancer_5e5_1	480_20210524_WZY_IGP_HILIC_DDACancer_5e5_1.19633.19633.3	19633	29.5	1147.8	3	CIQANYSLMENGK	1,Carbamidomethyl(+57.0215);	1526.69	sp|P05090|APOD_HUMAN(pre=R,post=I);	65;	299.674	0	6	65.2431	97.4513	1913.68	G39344CL	Hex(5)HexNAc(4)NeuAc(1)	0.0093	2.6925
480_20210524_WZY_IGP_HILIC_DDACancer_5e5_1	480_20210524_WZY_IGP_HILIC_DDACancer_5e5_1.19635.19635.3	19635	29.5	1041.75	3	LGNWSAMPSCK	10,Carbamidomethyl(+57.0215);	1249.56	sp|P02749|APOH_HUMAN(pre=K,post=A);	253;	151.862	0	4	33.6753	58.3109	1872.65	G54950JZ	Hex(6)HexNAc(3)NeuAc(1)	0.0125	3.9952
480_20210524_WZY_IGP_HILIC_DDACancer_5e5_1	480_20210524_WZY_IGP_HILIC_DDACancer_5e5_1.19639.19639.4	19639	29.53	1225.73	4	EHEGAIYPDNTTDFQR		1891.83	sp|P00450|CERU_HUMAN(pre=K,post=A);	138;	544.272	0	6	116.523	219.601	3007.06	G94163JZ	Hex(6)HexNAc(5)NeuAc(3)Fuc(1)	0.0077	1.5713
480_20210524_WZY_IGP_HILIC_DDACancer_5e5_1	480_20210524_WZY_IGP_HILIC_DDACancer_5e5_1.19665.19665.3	19665	29.57	1105.79	3	FSDGLESNSSTQFEVK		1773.81	sp|P0C0L4|CO4A_HUMAN(pre=R,post=K);sp|P0C0L5|CO4B_HUMAN(pre=R,post=K);	226;226;	517.092	0	6	50.8405	71.1304	1540.53	G43947VZ	Hex(7)HexNAc(2)	0.0118	3.56
480_20210524_WZY_IGP_HILIC_DDACancer_5e5_1	480_20210524_WZY_IGP_HILIC_DDACancer_5e5_1.19671.19671.3	19671	29.57	1213.82	3	FSDGLESNSSTQFEVK		1773.81	sp|P0C0L4|CO4A_HUMAN(pre=R,post=K);sp|P0C0L5|CO4B_HUMAN(pre=R,post=K);	226;226;	486.028	0	6	45.9595	49.2764	1864.63	G98719SR	Hex(9)HexNAc(2)	0.0122	3.3399
480_20210524_WZY_IGP_HILIC_DDACancer_5e5_1	480_20210524_WZY_IGP_HILIC_DDACancer_5e5_1.19691.19691.3	19691	29.6	1147.12	3	LGNWSAMPSCK	10,Carbamidomethyl(+57.0215);	1249.56	sp|P02749|APOH_HUMAN(pre=K,post=A);	253;	138.398	0.0004	4	16.2007	55.002	2188.78	G39812HV	Hex(4)HexNAc(4)NeuAc(2)Fuc(1)	0.0038	1.1087
480_20210524_WZY_IGP_HILIC_DDACancer_5e5_1	480_20210524_WZY_IGP_HILIC_DDACancer_5e5_1.19696.19696.3	19696	29.6	1105.79	3	FSDGLESNSSTQFEVK		1773.81	sp|P0C0L4|CO4A_HUMAN(pre=R,post=K);sp|P0C0L5|CO4B_HUMAN(pre=R,post=K);	226;226;	229.579	0	6	14.2099	83.7019	1540.53	G43947VZ	Hex(7)HexNAc(2)	0.0129	3.8915
480_20210524_WZY_IGP_HILIC_DDACancer_5e5_1	480_20210524_WZY_IGP_HILIC_DDACancer_5e5_1.19708.19708.3	19708	29.6	1633.98	3	EHEGAIYPDNTTDFQR		1891.83	sp|P00450|CERU_HUMAN(pre=K,post=A);	138;	444.344	0.0093	2	82.1365	215.979	3007.06	G94163JZ	Hex(6)HexNAc(5)NeuAc(3)Fuc(1)	0.0207	4.2331
480_20210524_WZY_IGP_HILIC_DDACancer_5e5_1	480_20210524_WZY_IGP_HILIC_DDACancer_5e5_1.19720.19720.3	19720	29.64	1213.83	3	FSDGLESNSSTQFEVK		1773.81	sp|P0C0L4|CO4A_HUMAN(pre=R,post=K);sp|P0C0L5|CO4B_HUMAN(pre=R,post=K);	226;226;	37.1985	0	4	5.8204	90.7504	1864.63	G98719SR	Hex(9)HexNAc(2)	0.016	4.3872
480_20210524_WZY_IGP_HILIC_DDACancer_5e5_1	480_20210524_WZY_IGP_HILIC_DDACancer_5e5_1.19721.19721.3	19721	29.64	1033.45	3	FGSNVNFVVGNNGSGK		1595.77	sp|Q96SB8|SMC6_HUMAN(pre=K,post=S);	78;	50.3714	0.0048	3	11.5058	11.1874	1501.56	G78157SE	Hex(3)HexNAc(5)	0.0144	4.6548
480_20210524_WZY_IGP_HILIC_DDACancer_5e5_1	480_20210524_WZY_IGP_HILIC_DDACancer_5e5_1.19737.19737.3	19737	29.64	1159.81	3	FSDGLESNSSTQFEVK		1773.81	sp|P0C0L4|CO4A_HUMAN(pre=R,post=K);sp|P0C0L5|CO4B_HUMAN(pre=R,post=K);	226;226;	382.917	0	6	36.763	38.5959	1702.58	G67381VP	Hex(8)HexNAc(2)	0.015	4.3233
480_20210524_WZY_IGP_HILIC_DDACancer_5e5_1	480_20210524_WZY_IGP_HILIC_DDACancer_5e5_1.19750.19750.3	19750	29.67	1006.77	3	GLNVTLSSTGR		1103.59	sp|P0C0L4|CO4A_HUMAN(pre=R,post=N);sp|P0C0L5|CO4B_HUMAN(pre=R,post=N);	1328;1328;	146.281	0.0002	6	69.553	73.169	1913.68	G39344CL	Hex(5)HexNAc(4)NeuAc(1)	0.0138	4.5754
480_20210524_WZY_IGP_HILIC_DDACancer_5e5_1	480_20210524_WZY_IGP_HILIC_DDACancer_5e5_1.19752.19752.5	19752	29.67	1213.83	3	FSDGLESNSSTQFEVK		1773.81	sp|P0C0L4|CO4A_HUMAN(pre=R,post=K);sp|P0C0L5|CO4B_HUMAN(pre=R,post=K);	226;226;	48.6674	0	5	7.0234	84.9077	1864.63	G98719SR	Hex(9)HexNAc(2)	0.0174	4.7898
480_20210524_WZY_IGP_HILIC_DDACancer_5e5_1	480_20210524_WZY_IGP_HILIC_DDACancer_5e5_1.19766.19766.3	19766	29.7	1055.42	3	LGNWSAMPSCK	10,Carbamidomethyl(+57.0215);	1249.56	sp|P02749|APOH_HUMAN(pre=K,post=A);	253;	355.235	0	6	94.6248	87.1437	1913.68	G39344CL	Hex(5)HexNAc(4)NeuAc(1)	0.0149	4.72
480_20210524_WZY_IGP_HILIC_DDACancer_5e5_1	480_20210524_WZY_IGP_HILIC_DDACancer_5e5_1.19772.19772.3	19772	29.7	1051.77	3	FSDGLESNSSTQFEVK		1773.81	sp|P0C0L4|CO4A_HUMAN(pre=R,post=K);sp|P0C0L5|CO4B_HUMAN(pre=R,post=K);	226;226;	500.565	0	6	49.0385	63.2077	1378.48	G85726QE	Hex(6)HexNAc(2)	0.0104	3.2992
480_20210524_WZY_IGP_HILIC_DDACancer_5e5_1	480_20210524_WZY_IGP_HILIC_DDACancer_5e5_1.19785.19785.3	19785	29.7	1001.4	3	LGNWSAMPSCK	10,Carbamidomethyl(+57.0215);	1249.56	sp|P02749|APOH_HUMAN(pre=K,post=A);	253;	354.031	0	6	111.734	85.0756	1751.62	G81528UX	Hex(4)HexNAc(4)NeuAc(1)	-0.0031	-1.0433
480_20210524_WZY_IGP_HILIC_DDACancer_5e5_1	480_20210524_WZY_IGP_HILIC_DDACancer_5e5_1.19797.19797.5	19797	29.74	1213.82	3	FSDGLESNSSTQFEVK		1773.81	sp|P0C0L4|CO4A_HUMAN(pre=R,post=K);sp|P0C0L5|CO4B_HUMAN(pre=R,post=K);	226;226;	206.801	0	6	15.5425	106.036	1864.63	G20463HA	Hex(9)HexNAc(2)	0.0114	3.1386
480_20210524_WZY_IGP_HILIC_DDACancer_5e5_1	480_20210524_WZY_IGP_HILIC_DDACancer_5e5_1.19835.19835.3	19835	29.77	1001.4	3	LGNWSAMPSCK	10,Carbamidomethyl(+57.0215);	1249.56	sp|P02749|APOH_HUMAN(pre=K,post=A);	253;	166.442	0.0081	2	21.9636	99.6243	1751.62	G81528UX	Hex(4)HexNAc(4)NeuAc(1)	-0.0068	-2.2636
480_20210524_WZY_IGP_HILIC_DDACancer_5e5_1	480_20210524_WZY_IGP_HILIC_DDACancer_5e5_1.19867.19867.2	19867	29.81	1739.2	2	FSDGLESNSSTQFEVK		1773.81	sp|P0C0L4|CO4A_HUMAN(pre=R,post=K);sp|P0C0L5|CO4B_HUMAN(pre=R,post=K);	226;226;	286.132	0	6	57.8729	111.679	1702.58	G20212GT	Hex(8)HexNAc(2)	-0.0067	-1.9409
480_20210524_WZY_IGP_HILIC_DDACancer_5e5_1	480_20210524_WZY_IGP_HILIC_DDACancer_5e5_1.19873.19873.3	19873	29.84	1585.29	3	EHEGAIYPDNTTDFQR		1891.83	sp|P00450|CERU_HUMAN(pre=K,post=A);	138;	373.745	0.0016	5	57.744	231.497	2861	G40707SF	Hex(6)HexNAc(5)NeuAc(3)	0.0106	2.2395
480_20210524_WZY_IGP_HILIC_DDACancer_5e5_1	480_20210524_WZY_IGP_HILIC_DDACancer_5e5_1.19879.19879.3	19879	29.84	1103.48	3	FNSSYLQGTNQITGR		1684.82	sp|P04114|APOB_HUMAN(pre=R,post=Y);	1523;	472.868	0	5	131.031	97.5429	1622.58	G25326BM	Hex(5)HexNAc(4)	0.0152	4.5809
480_20210524_WZY_IGP_HILIC_DDACancer_5e5_1	480_20210524_WZY_IGP_HILIC_DDACancer_5e5_1.19911.19911.3	19911	29.88	1103.48	3	FNSSYLQGTNQITGR		1684.82	sp|P04114|APOB_HUMAN(pre=R,post=Y);	1523;	88.7897	0.0048	5	53.6483	83.9707	1622.58	G25326BM	Hex(5)HexNAc(4)	0.0162	4.9131
480_20210524_WZY_IGP_HILIC_DDACancer_5e5_1	480_20210524_WZY_IGP_HILIC_DDACancer_5e5_1.19915.19915.3	19915	29.88	1585.29	3	EHEGAIYPDNTTDFQR		1891.83	sp|P00450|CERU_HUMAN(pre=K,post=A);	138;	340.099	0	4	55.0764	230.023	2861	G40707SF	Hex(6)HexNAc(5)NeuAc(3)	0.0136	2.8559
480_20210524_WZY_IGP_HILIC_DDACancer_5e5_1	480_20210524_WZY_IGP_HILIC_DDACancer_5e5_1.19930.19930.3	19930	29.91	1238.53	4	NNATVHEQVGGPSLTSDLQAQSK		2380.16	sp|P04004|VTNC_HUMAN(pre=K,post=G);	86;	203.808	0.0099	5	67.4418	136.572	2569.9	G72156EQ	Hex(6)HexNAc(5)NeuAc(2)	0.0246	4.9683
480_20210524_WZY_IGP_HILIC_DDACancer_5e5_1	480_20210524_WZY_IGP_HILIC_DDACancer_5e5_1.19933.19933.3	19933	29.91	1207.17	3	ITYSIVQTNCSK	10,Carbamidomethyl(+57.0215);	1412.7	sp|P01042|KNG1_HUMAN(pre=R,post=E);	205;	258.615	0	6	55.8882	89.3699	2205.79	G43402RG	Hex(5)HexNAc(4)NeuAc(1)Fuc(2)	0.0069	1.9004
480_20210524_WZY_IGP_HILIC_DDACancer_5e5_1	480_20210524_WZY_IGP_HILIC_DDACancer_5e5_1.19946.19946.3	19946	29.94	1055.42	3	LGNWSAMPSCK	10,Carbamidomethyl(+57.0215);	1249.56	sp|P02749|APOH_HUMAN(pre=K,post=A);	253;	373.19	0	6	69.2212	116.25	1913.68	G39344CL	Hex(5)HexNAc(4)NeuAc(1)	-0.0021	-0.6523
480_20210524_WZY_IGP_HILIC_DDACancer_5e5_1	480_20210524_WZY_IGP_HILIC_DDACancer_5e5_1.19972.19972.3	19972	29.98	1213.82	3	FSDGLESNSSTQFEVK		1773.81	sp|P0C0L4|CO4A_HUMAN(pre=R,post=K);sp|P0C0L5|CO4B_HUMAN(pre=R,post=K);	226;226;	443.588	0	6	45.9307	48.8767	1864.63	G98719SR	Hex(9)HexNAc(2)	0.0075	2.0722
480_20210524_WZY_IGP_HILIC_DDACancer_5e5_1	480_20210524_WZY_IGP_HILIC_DDACancer_5e5_1.19975.19975.3	19975	29.98	1055.42	3	LGNWSAMPSCK	10,Carbamidomethyl(+57.0215);	1249.56	sp|P02749|APOH_HUMAN(pre=K,post=A);	253;	278.795	0	5	41.5306	118.032	1913.68	G39344CL	Hex(5)HexNAc(4)NeuAc(1)	0.0072	2.2888
480_20210524_WZY_IGP_HILIC_DDACancer_5e5_1	480_20210524_WZY_IGP_HILIC_DDACancer_5e5_1.19982.19982.3	19982	29.98	1159.81	3	FSDGLESNSSTQFEVK		1773.81	sp|P0C0L4|CO4A_HUMAN(pre=R,post=K);sp|P0C0L5|CO4B_HUMAN(pre=R,post=K);	226;226;	349.94	0	6	45.4337	45.9239	1702.58	G67381VP	Hex(8)HexNAc(2)	0.0066	1.9004
480_20210524_WZY_IGP_HILIC_DDACancer_5e5_1	480_20210524_WZY_IGP_HILIC_DDACancer_5e5_1.20018.20018.3	20018	30.01	1391.21	3	LGNWSAMPSCK	10,Carbamidomethyl(+57.0215);	1249.56	sp|P02749|APOH_HUMAN(pre=K,post=A);	253;	225.614	0	5	30.1473	32.1602	2921.06	G89308VT	Hex(8)HexNAc(8)	0.007	1.6811
480_20210524_WZY_IGP_HILIC_DDACancer_5e5_1	480_20210524_WZY_IGP_HILIC_DDACancer_5e5_1.20031.20031.4	20031	30.05	1213.83	3	FSDGLESNSSTQFEVK		1773.81	sp|P0C0L4|CO4A_HUMAN(pre=R,post=K);sp|P0C0L5|CO4B_HUMAN(pre=R,post=K);	226;226;	503.304	0	6	53.3851	76.7411	1864.63	G94748CQ	Hex(9)HexNAc(2)	0.0143	3.9438
480_20210524_WZY_IGP_HILIC_DDACancer_5e5_1	480_20210524_WZY_IGP_HILIC_DDACancer_5e5_1.20040.20040.3	20040	30.05	1633.98	3	EHEGAIYPDNTTDFQR		1891.83	sp|P00450|CERU_HUMAN(pre=K,post=A);	138;	419.562	0.0043	4	116.732	263.923	3007.06	G94163JZ	Hex(6)HexNAc(5)NeuAc(3)Fuc(1)	0.0163	3.336
480_20210524_WZY_IGP_HILIC_DDACancer_5e5_1	480_20210524_WZY_IGP_HILIC_DDACancer_5e5_1.20056.20056.4	20056	30.08	1183.76	4	NNATVHEQVGGPSLTSDLQAQSK		2380.16	sp|P04004|VTNC_HUMAN(pre=K,post=G);	86;	335.828	0	6	157.553	175.905	2350.83	G26264SQ	Hex(5)HexNAc(4)NeuAc(2)Fuc(1)	0.0164	3.461
480_20210524_WZY_IGP_HILIC_DDACancer_5e5_1	480_20210524_WZY_IGP_HILIC_DDACancer_5e5_1.20075.20075.3	20075	30.12	1529.32	3	NNATVHEQVGGPSLTSDLQAQSK		2380.16	sp|P04004|VTNC_HUMAN(pre=K,post=G);	86;	672.576	0	6	90.0625	158.008	2204.77	G75501QM	Hex(5)HexNAc(4)NeuAc(2)	0.0178	3.8887
480_20210524_WZY_IGP_HILIC_DDACancer_5e5_1	480_20210524_WZY_IGP_HILIC_DDACancer_5e5_1.20078.20078.3	20078	30.12	1105.79	3	FSDGLESNSSTQFEVK		1773.81	sp|P0C0L4|CO4A_HUMAN(pre=R,post=K);sp|P0C0L5|CO4B_HUMAN(pre=R,post=K);	226;226;	418.237	0	6	51.4014	61.2687	1540.53	G28387ZC	Hex(7)HexNAc(2)	0.0142	4.2888
480_20210524_WZY_IGP_HILIC_DDACancer_5e5_1	480_20210524_WZY_IGP_HILIC_DDACancer_5e5_1.20119.20119.3	20119	30.15	1633.98	3	EHEGAIYPDNTTDFQR		1891.83	sp|P00450|CERU_HUMAN(pre=K,post=A);	138;	329.192	0.0023	5	94.3394	205.483	3007.06	G69813CQ	Hex(6)HexNAc(5)NeuAc(3)Fuc(1)	0.0123	2.5137
480_20210524_WZY_IGP_HILIC_DDACancer_5e5_1	480_20210524_WZY_IGP_HILIC_DDACancer_5e5_1.20132.20132.3	20132	30.19	1147.24	4	NNATVHEQVGGPSLTSDLQAQSK		2380.16	sp|P04004|VTNC_HUMAN(pre=K,post=G);	86;	776.568	0	6	117.272	132.951	2204.77	G75501QM	Hex(5)HexNAc(4)NeuAc(2)	0.0152	3.3135
480_20210524_WZY_IGP_HILIC_DDACancer_5e5_1	480_20210524_WZY_IGP_HILIC_DDACancer_5e5_1.20157.20157.3	20157	30.22	1159.8	3	FSDGLESNSSTQFEVK		1773.81	sp|P0C0L4|CO4A_HUMAN(pre=R,post=K);sp|P0C0L5|CO4B_HUMAN(pre=R,post=K);	226;226;	233.541	0	6	45.29	46.4086	1702.58	G20212GT	Hex(8)HexNAc(2)	0.005	1.4364
480_20210524_WZY_IGP_HILIC_DDACancer_5e5_1	480_20210524_WZY_IGP_HILIC_DDACancer_5e5_1.20168.20168.3	20168	30.22	972.144	4	NHSCSEGQISIFR	4,Carbamidomethyl(+57.0215);	1533.7	sp|O75882|ATRN_HUMAN(pre=R,post=Y);	731;	195.183	0	5	25.5012	39.6362	2350.83	G05610JO	Hex(5)HexNAc(4)NeuAc(2)Fuc(1)	0.0193	4.9781
480_20210524_WZY_IGP_HILIC_DDACancer_5e5_1	480_20210524_WZY_IGP_HILIC_DDACancer_5e5_1.20178.20178.3	20178	30.25	968.092	3	FNSSYLQGTNQITGR		1684.82	sp|P04114|APOB_HUMAN(pre=R,post=Y);	1523;	353.151	0	5	40.6817	31.8472	1216.42	G37605QB	Hex(5)HexNAc(2)	0.0144	4.9727
480_20210524_WZY_IGP_HILIC_DDACancer_5e5_1	480_20210524_WZY_IGP_HILIC_DDACancer_5e5_1.20182.20182.5	20182	30.25	1105.78	3	FSDGLESNSSTQFEVK		1773.81	sp|P0C0L4|CO4A_HUMAN(pre=R,post=K);sp|P0C0L5|CO4B_HUMAN(pre=R,post=K);	226;226;	283.343	0	6	57.3315	61.6366	1540.53	G28387ZC	Hex(7)HexNAc(2)	-0.0127	-3.843
480_20210524_WZY_IGP_HILIC_DDACancer_5e5_1	480_20210524_WZY_IGP_HILIC_DDACancer_5e5_1.20188.20188.3	20188	30.25	980.402	3	NVTFWGR		878.44	sp|P27918|PROP_HUMAN(pre=K,post=P);	428;	168.282	0	6	72.2878	137.514	2059.73	G39377DE	Hex(5)HexNAc(4)NeuAc(1)Fuc(1)	0.0092	3.1341
480_20210524_WZY_IGP_HILIC_DDACancer_5e5_1	480_20210524_WZY_IGP_HILIC_DDACancer_5e5_1.20201.20201.3	20201	30.25	1105.78	3	FSDGLESNSSTQFEVK		1773.81	sp|P0C0L4|CO4A_HUMAN(pre=R,post=K);sp|P0C0L5|CO4B_HUMAN(pre=R,post=K);	226;226;	367.342	0	6	48.8456	65.5692	1540.53	G28387ZC	Hex(7)HexNAc(2)	-0.0127	-3.843
480_20210524_WZY_IGP_HILIC_DDACancer_5e5_1	480_20210524_WZY_IGP_HILIC_DDACancer_5e5_1.20230.20230.3	20230	30.32	1083.45	3	LDVDQALNR		1042.54	sp|P04278|SHBG_HUMAN(pre=R,post=S);	380;	245.211	0	6	81.5211	121.376	2204.77	G75501QM	Hex(5)HexNAc(4)NeuAc(2)	0.0104	3.2058
480_20210524_WZY_IGP_HILIC_DDACancer_5e5_1	480_20210524_WZY_IGP_HILIC_DDACancer_5e5_1.20241.20241.3	20241	30.32	1482.63	3	NPVGLIGAENATGETDPSHSK		2093	sp|P43251|BTD_HUMAN(pre=K,post=F);	349;	444.68	0	6	56.2922	169.737	2351.85	G11561RV	Hex(5)HexNAc(4)NeuAc(1)Fuc(3)	0.0032	0.7288
480_20210524_WZY_IGP_HILIC_DDACancer_5e5_1	480_20210524_WZY_IGP_HILIC_DDACancer_5e5_1.20255.20255.4	20255	30.36	1529.33	3	NNATVHEQVGGPSLTSDLQAQSK		2380.16	sp|P04004|VTNC_HUMAN(pre=K,post=G);	86;	461.807	0	6	87.2853	167.779	2204.77	G75501QM	Hex(5)HexNAc(4)NeuAc(2)	0.0194	4.2234
480_20210524_WZY_IGP_HILIC_DDACancer_5e5_1	480_20210524_WZY_IGP_HILIC_DDACancer_5e5_1.20258.20258.3	20258	30.36	1147.24	4	NNATVHEQVGGPSLTSDLQAQSK		2380.16	sp|P04004|VTNC_HUMAN(pre=K,post=G);	86;	532.974	0	6	124.788	144.031	2204.77	G75501QM	Hex(5)HexNAc(4)NeuAc(2)	0.012	2.6269
480_20210524_WZY_IGP_HILIC_DDACancer_5e5_1	480_20210524_WZY_IGP_HILIC_DDACancer_5e5_1.20286.20286.3	20286	30.39	1147.24	4	NNATVHEQVGGPSLTSDLQAQSK		2380.16	sp|P04004|VTNC_HUMAN(pre=K,post=G);	86;	263.277	0	6	85.1149	153.817	2204.77	G75501QM	Hex(5)HexNAc(4)NeuAc(2)	0.0057	1.2425
480_20210524_WZY_IGP_HILIC_DDACancer_5e5_1	480_20210524_WZY_IGP_HILIC_DDACancer_5e5_1.20306.20306.4	20306	30.43	1147.24	4	NNATVHEQVGGPSLTSDLQAQSK		2380.16	sp|P04004|VTNC_HUMAN(pre=K,post=G);	86;	493.325	0	6	128.798	179.012	2204.77	G75501QM	Hex(5)HexNAc(4)NeuAc(2)	0.0093	2.0355
480_20210524_WZY_IGP_HILIC_DDACancer_5e5_1	480_20210524_WZY_IGP_HILIC_DDACancer_5e5_1.20332.20332.4	20332	30.46	1529.32	3	NNATVHEQVGGPSLTSDLQAQSK		2380.16	sp|P04004|VTNC_HUMAN(pre=K,post=G);	86;	447.168	0	6	81.6428	189.106	2204.77	G75501QM	Hex(5)HexNAc(4)NeuAc(2)	0.0172	3.7613
480_20210524_WZY_IGP_HILIC_DDACancer_5e5_1	480_20210524_WZY_IGP_HILIC_DDACancer_5e5_1.20333.20333.3	20333	30.46	957.415	3	GHTLTLNFTR		1158.61	sp|P11279|LAMP1_HUMAN(pre=R,post=N);	103;	325.05	0.0078	6	116.457	102.588	1710.6	G53962WT	Hex(5)HexNAc(3)NeuAc(1)	0.0109	3.8127
480_20210524_WZY_IGP_HILIC_DDACancer_5e5_1	480_20210524_WZY_IGP_HILIC_DDACancer_5e5_1.20345.20345.4	20345	30.46	1147.24	4	NNATVHEQVGGPSLTSDLQAQSK		2380.16	sp|P04004|VTNC_HUMAN(pre=K,post=G);	86;	214.471	0.0099	5	68.0184	155.922	2204.77	G75501QM	Hex(5)HexNAc(4)NeuAc(2)	0.0118	2.568
480_20210524_WZY_IGP_HILIC_DDACancer_5e5_1	480_20210524_WZY_IGP_HILIC_DDACancer_5e5_1.20363.20363.3	20363	30.49	1147.24	4	NNATVHEQVGGPSLTSDLQAQSK		2380.16	sp|P04004|VTNC_HUMAN(pre=K,post=G);	86;	222.941	0	6	77.2795	137.476	2204.77	G10897DJ	Hex(5)HexNAc(4)NeuAc(2)	0.0169	3.6919
480_20210524_WZY_IGP_HILIC_DDACancer_5e5_1	480_20210524_WZY_IGP_HILIC_DDACancer_5e5_1.20386.20386.3	20386	30.53	1219.17	3	FSDGLESNSSTQFEVK		1773.81	sp|P0C0L4|CO4A_HUMAN(pre=R,post=K);sp|P0C0L5|CO4B_HUMAN(pre=R,post=K);	226;226;	415.988	0	6	49.1036	62.9567	1880.67	G75445NA	Hex(3)HexNAc(4)NeuAc(2)	0.0158	4.3182
480_20210524_WZY_IGP_HILIC_DDACancer_5e5_1	480_20210524_WZY_IGP_HILIC_DDACancer_5e5_1.20389.20389.4	20389	30.53	1185.25	4	ELHHLQEQNVSNAFLDK		2021	sp|P00450|CERU_HUMAN(pre=K,post=G);	762;	182.46	0.0085	5	75.3973	207.161	2715.96	G16529MG	Hex(6)HexNAc(5)NeuAc(2)Fuc(1)	0.0223	4.7095
480_20210524_WZY_IGP_HILIC_DDACancer_5e5_1	480_20210524_WZY_IGP_HILIC_DDACancer_5e5_1.20408.20408.3	20408	30.56	1055.42	3	LGNWSAMPSCK	10,Carbamidomethyl(+57.0215);	1249.56	sp|P02749|APOH_HUMAN(pre=K,post=A);	253;	345.927	0	6	96.7381	84.4903	1913.68	G39344CL	Hex(5)HexNAc(4)NeuAc(1)	0.0027	0.8527
480_20210524_WZY_IGP_HILIC_DDACancer_5e5_1	480_20210524_WZY_IGP_HILIC_DDACancer_5e5_1.20411.20411.3	20411	30.56	1219.17	3	FSDGLESNSSTQFEVK		1773.81	sp|P0C0L4|CO4A_HUMAN(pre=R,post=K);sp|P0C0L5|CO4B_HUMAN(pre=R,post=K);	226;226;	337.882	0	6	36.6997	75.8837	1880.67	G75445NA	Hex(3)HexNAc(4)NeuAc(2)	0.0082	2.2544
480_20210524_WZY_IGP_HILIC_DDACancer_5e5_1	480_20210524_WZY_IGP_HILIC_DDACancer_5e5_1.20429.20429.3	20429	30.56	1213.83	3	FSDGLESNSSTQFEVK		1773.81	sp|P0C0L4|CO4A_HUMAN(pre=R,post=K);sp|P0C0L5|CO4B_HUMAN(pre=R,post=K);	226;226;	392.865	0	6	61.7863	47.8047	1864.63	G98719SR	Hex(9)HexNAc(2)	0.0136	3.7425
480_20210524_WZY_IGP_HILIC_DDACancer_5e5_1	480_20210524_WZY_IGP_HILIC_DDACancer_5e5_1.20439.20439.3	20439	30.6	1329.54	3	GQVYLQCGTPCNLTCR	7,Carbamidomethyl(+57.0215);11,Carbamidomethyl(+57.0215);15,Carbamidomethyl(+57.0215);	1925.85	sp|P04275|VWF_HUMAN(pre=K,post=S);	666;	313.179	0	6	105.576	115.331	2059.73	G39377DE	Hex(5)HexNAc(4)NeuAc(1)Fuc(1)	0.0095	2.3841
480_20210524_WZY_IGP_HILIC_DDACancer_5e5_1	480_20210524_WZY_IGP_HILIC_DDACancer_5e5_1.20459.20459.3	20459	30.63	1529.33	3	NNATVHEQVGGPSLTSDLQAQSK		2380.16	sp|P04004|VTNC_HUMAN(pre=K,post=G);	86;	426.782	0	6	74.5314	178.312	2204.77	G75501QM	Hex(5)HexNAc(4)NeuAc(2)	0.0201	4.3831
480_20210524_WZY_IGP_HILIC_DDACancer_5e5_1	480_20210524_WZY_IGP_HILIC_DDACancer_5e5_1.20460.20460.3	20460	30.63	1529.33	3	NNATVHEQVGGPSLTSDLQAQSK		2380.16	sp|P04004|VTNC_HUMAN(pre=K,post=G);	86;	494.64	0	6	92.208	164.778	2204.77	G75501QM	Hex(5)HexNAc(4)NeuAc(2)	0.0201	4.3831
480_20210524_WZY_IGP_HILIC_DDACancer_5e5_1	480_20210524_WZY_IGP_HILIC_DDACancer_5e5_1.20486.20486.3	20486	30.67	1529.66	3	NNATVHEQVGGPSLTSDLQAQSK		2380.16	sp|P04004|VTNC_HUMAN(pre=K,post=G);	86;	404.62	0	6	88.0851	128.401	2205.79	G43402RG	Hex(5)HexNAc(4)NeuAc(1)Fuc(2)	0.0077	1.6868
480_20210524_WZY_IGP_HILIC_DDACancer_5e5_1	480_20210524_WZY_IGP_HILIC_DDACancer_5e5_1.20520.20520.5	20520	30.7	1219.17	3	FSDGLESNSSTQFEVK		1773.81	sp|P0C0L4|CO4A_HUMAN(pre=R,post=K);sp|P0C0L5|CO4B_HUMAN(pre=R,post=K);	226;226;	228.561	0	6	40.7518	70.5036	1880.67	G75445NA	Hex(3)HexNAc(4)NeuAc(2)	0.0031	0.8515
480_20210524_WZY_IGP_HILIC_DDACancer_5e5_1	480_20210524_WZY_IGP_HILIC_DDACancer_5e5_1.20532.20532.3	20532	30.7	1157.82	3	GLNVTLSSTGR		1103.59	sp|P0C0L4|CO4A_HUMAN(pre=R,post=N);sp|P0C0L5|CO4B_HUMAN(pre=R,post=N);	1328;1328;	107.335	0.0039	6	49.7169	120.662	2366.83	G58338QG	Hex(6)HexNAc(4)NeuAc(2)	0.0128	3.6759
480_20210524_WZY_IGP_HILIC_DDACancer_5e5_1	480_20210524_WZY_IGP_HILIC_DDACancer_5e5_1.20534.20534.4	20534	30.7	1185.25	4	ELHHLQEQNVSNAFLDK		2021	sp|P00450|CERU_HUMAN(pre=K,post=G);	762;	337.626	0	6	72.303	183.96	2715.96	G16529MG	Hex(6)HexNAc(5)NeuAc(2)Fuc(1)	0.0189	3.9879
480_20210524_WZY_IGP_HILIC_DDACancer_5e5_1	480_20210524_WZY_IGP_HILIC_DDACancer_5e5_1.20539.20539.3	20539	30.73	1159.81	3	FSDGLESNSSTQFEVK		1773.81	sp|P0C0L4|CO4A_HUMAN(pre=R,post=K);sp|P0C0L5|CO4B_HUMAN(pre=R,post=K);	226;226;	350.627	0	6	52.4999	61.2477	1702.58	G67381VP	Hex(8)HexNAc(2)	0.007	2.0058
480_20210524_WZY_IGP_HILIC_DDACancer_5e5_1	480_20210524_WZY_IGP_HILIC_DDACancer_5e5_1.20563.20563.4	20563	30.77	1093.97	4	ELHHLQEQNVSNAFLDK		2021	sp|P00450|CERU_HUMAN(pre=K,post=G);	762;	624.437	0	6	108.134	275.394	2350.83	G26264SQ	Hex(5)HexNAc(4)NeuAc(2)Fuc(1)	0.0112	2.5554
480_20210524_WZY_IGP_HILIC_DDACancer_5e5_1	480_20210524_WZY_IGP_HILIC_DDACancer_5e5_1.20570.20570.3	20570	30.77	1219.17	3	FSDGLESNSSTQFEVK		1773.81	sp|P0C0L4|CO4A_HUMAN(pre=R,post=K);sp|P0C0L5|CO4B_HUMAN(pre=R,post=K);	226;226;	346.876	0	6	51.7769	112.785	1880.67	G75445NA	Hex(3)HexNAc(4)NeuAc(2)	0.015	4.1178
480_20210524_WZY_IGP_HILIC_DDACancer_5e5_1	480_20210524_WZY_IGP_HILIC_DDACancer_5e5_1.20575.20575.3	20575	30.77	1159.81	3	FSDGLESNSSTQFEVK		1773.81	sp|P0C0L4|CO4A_HUMAN(pre=R,post=K);sp|P0C0L5|CO4B_HUMAN(pre=R,post=K);	226;226;	350.66	0	6	60.1957	62.3558	1702.58	G93993PD	Hex(8)HexNAc(2)	0.0114	3.2699
480_20210524_WZY_IGP_HILIC_DDACancer_5e5_1	480_20210524_WZY_IGP_HILIC_DDACancer_5e5_1.20589.20589.3	20589	30.8	1219.17	3	FSDGLESNSSTQFEVK		1773.81	sp|P0C0L4|CO4A_HUMAN(pre=R,post=K);sp|P0C0L5|CO4B_HUMAN(pre=R,post=K);	226;226;	255.165	0	6	52.0525	124.185	1880.67	G75445NA	Hex(3)HexNAc(4)NeuAc(2)	0.0045	1.2332
480_20210524_WZY_IGP_HILIC_DDACancer_5e5_1	480_20210524_WZY_IGP_HILIC_DDACancer_5e5_1.20603.20603.3	20603	30.8	1152.49	3	GLNVTLSSTGR		1103.59	sp|P0C0L4|CO4A_HUMAN(pre=R,post=N);sp|P0C0L5|CO4B_HUMAN(pre=R,post=N);	1328;1328;	125.591	0	6	37.2094	213.477	2350.83	G26264SQ	Hex(5)HexNAc(4)NeuAc(2)Fuc(1)	0.0096	2.7831
480_20210524_WZY_IGP_HILIC_DDACancer_5e5_1	480_20210524_WZY_IGP_HILIC_DDACancer_5e5_1.20607.20607.3	20607	30.8	1055.42	3	LGNWSAMPSCK	10,Carbamidomethyl(+57.0215);	1249.56	sp|P02749|APOH_HUMAN(pre=K,post=A);	253;	312.571	0	6	52.9546	102.208	1913.68	G39344CL	Hex(5)HexNAc(4)NeuAc(1)	0.0061	1.9415
480_20210524_WZY_IGP_HILIC_DDACancer_5e5_1	480_20210524_WZY_IGP_HILIC_DDACancer_5e5_1.20609.20609.3	20609	30.8	1159.81	3	FSDGLESNSSTQFEVK		1773.81	sp|P0C0L4|CO4A_HUMAN(pre=R,post=K);sp|P0C0L5|CO4B_HUMAN(pre=R,post=K);	226;226;	74.517	0.0056	6	15.8136	72.1932	1702.58	G20212GT	Hex(8)HexNAc(2)	0.0149	4.2807
480_20210524_WZY_IGP_HILIC_DDACancer_5e5_1	480_20210524_WZY_IGP_HILIC_DDACancer_5e5_1.20641.20641.4	20641	30.87	1093.97	4	ELHHLQEQNVSNAFLDK		2021	sp|P00450|CERU_HUMAN(pre=K,post=G);	762;	411.569	0	6	44.2173	243.525	2350.83	G34508UC	Hex(5)HexNAc(4)NeuAc(2)Fuc(1)	0.0107	2.4437
480_20210524_WZY_IGP_HILIC_DDACancer_5e5_1	480_20210524_WZY_IGP_HILIC_DDACancer_5e5_1.20664.20664.3	20664	30.87	1148.73	4	ELHHLQEQNVSNAFLDK		2021	sp|P00450|CERU_HUMAN(pre=K,post=G);	762;	424.881	0	6	62.8992	157.409	2569.9	G01727PW	Hex(6)HexNAc(5)NeuAc(2)	0.0075	1.6238
480_20210524_WZY_IGP_HILIC_DDACancer_5e5_1	480_20210524_WZY_IGP_HILIC_DDACancer_5e5_1.20667.20667.3	20667	30.91	1103.8	3	GLNVTLSSTGR		1103.59	sp|P0C0L4|CO4A_HUMAN(pre=R,post=N);sp|P0C0L5|CO4B_HUMAN(pre=R,post=N);	1328;1328;	292.673	0	6	59.4593	127.873	2204.77	G75501QM	Hex(5)HexNAc(4)NeuAc(2)	0.0087	2.6225
480_20210524_WZY_IGP_HILIC_DDACancer_5e5_1	480_20210524_WZY_IGP_HILIC_DDACancer_5e5_1.20722.20722.2	20722	30.97	1327.08	2	GLNVTLSSTGR		1103.59	sp|P0C0L4|CO4A_HUMAN(pre=R,post=N);sp|P0C0L5|CO4B_HUMAN(pre=R,post=N);	1328;1328;	306.103	0	6	69.6244	106.67	1548.54	G14996IQ	Hex(4)HexNAc(3)NeuAc(1)	0.0022	0.8367
480_20210524_WZY_IGP_HILIC_DDACancer_5e5_1	480_20210524_WZY_IGP_HILIC_DDACancer_5e5_1.20723.20723.4	20723	30.97	1655.19	2	GLNVTLSSTGR		1103.59	sp|P0C0L4|CO4A_HUMAN(pre=R,post=N);sp|P0C0L5|CO4B_HUMAN(pre=R,post=N);	1328;1328;	227.54	0	5	39.3861	197.077	2204.77	G75501QM	Hex(5)HexNAc(4)NeuAc(2)	0.0026	0.792
480_20210524_WZY_IGP_HILIC_DDACancer_5e5_1	480_20210524_WZY_IGP_HILIC_DDACancer_5e5_1.20734.20734.3	20734	30.97	1006.76	3	GLNVTLSSTGR		1103.59	sp|P0C0L4|CO4A_HUMAN(pre=R,post=N);sp|P0C0L5|CO4B_HUMAN(pre=R,post=N);	1328;1328;	258.958	0	6	62.7254	87.5779	1913.68	G39344CL	Hex(5)HexNAc(4)NeuAc(1)	0.0012	0.3996
480_20210524_WZY_IGP_HILIC_DDACancer_5e5_1	480_20210524_WZY_IGP_HILIC_DDACancer_5e5_1.20739.20739.2	20739	30.97	1509.64	2	GLNVTLSSTGR		1103.59	sp|P0C0L4|CO4A_HUMAN(pre=R,post=N);sp|P0C0L5|CO4B_HUMAN(pre=R,post=N);	1328;1328;	276.573	0	6	61.5105	92.3729	1913.68	G39344CL	Hex(5)HexNAc(4)NeuAc(1)	0.0033	1.0916
480_20210524_WZY_IGP_HILIC_DDACancer_5e5_1	480_20210524_WZY_IGP_HILIC_DDACancer_5e5_1.20763.20763.4	20763	31.01	1655.19	2	GLNVTLSSTGR		1103.59	sp|P0C0L4|CO4A_HUMAN(pre=R,post=N);sp|P0C0L5|CO4B_HUMAN(pre=R,post=N);	1328;1328;	214.903	0	5	23.2324	226.106	2204.77	G75501QM	Hex(5)HexNAc(4)NeuAc(2)	0.0009	0.2755
480_20210524_WZY_IGP_HILIC_DDACancer_5e5_1	480_20210524_WZY_IGP_HILIC_DDACancer_5e5_1.20772.20772.2	20772	31.04	1509.64	2	GLNVTLSSTGR		1103.59	sp|P0C0L4|CO4A_HUMAN(pre=R,post=N);sp|P0C0L5|CO4B_HUMAN(pre=R,post=N);	1328;1328;	287.658	0	6	73.9163	105.74	1913.68	G39344CL	Hex(5)HexNAc(4)NeuAc(1)	0.0045	1.5049
480_20210524_WZY_IGP_HILIC_DDACancer_5e5_1	480_20210524_WZY_IGP_HILIC_DDACancer_5e5_1.20791.20791.3	20791	31.04	1032.12	3	HANWTLTPLK		1179.64	sp|P27169|PON1_HUMAN(pre=K,post=S);	253;	364.274	0	6	39.9801	95.2854	1913.68	G39344CL	Hex(5)HexNAc(4)NeuAc(1)	0.0082	2.652
480_20210524_WZY_IGP_HILIC_DDACancer_5e5_1	480_20210524_WZY_IGP_HILIC_DDACancer_5e5_1.20795.20795.2	20795	31.08	1655.19	2	GLNVTLSSTGR		1103.59	sp|P0C0L4|CO4A_HUMAN(pre=R,post=N);sp|P0C0L5|CO4B_HUMAN(pre=R,post=N);	1328;1328;	226.368	0	6	27.4212	181.805	2204.77	G75501QM	Hex(5)HexNAc(4)NeuAc(2)	0.0068	2.0544
480_20210524_WZY_IGP_HILIC_DDACancer_5e5_1	480_20210524_WZY_IGP_HILIC_DDACancer_5e5_1.20796.20796.3	20796	31.08	1032.11	3	HANWTLTPLK		1179.64	sp|P27169|PON1_HUMAN(pre=K,post=S);	253;	347.16	0	6	47.409	90.3519	1913.68	G39344CL	Hex(5)HexNAc(4)NeuAc(1)	0.006	1.9417
480_20210524_WZY_IGP_HILIC_DDACancer_5e5_1	480_20210524_WZY_IGP_HILIC_DDACancer_5e5_1.20816.20816.2	20816	31.08	1509.65	2	GLNVTLSSTGR		1103.59	sp|P0C0L4|CO4A_HUMAN(pre=R,post=N);sp|P0C0L5|CO4B_HUMAN(pre=R,post=N);	1328;1328;	273.791	0	6	61.9927	98.169	1913.68	G39344CL	Hex(5)HexNAc(4)NeuAc(1)	0.0096	3.1954
480_20210524_WZY_IGP_HILIC_DDACancer_5e5_1	480_20210524_WZY_IGP_HILIC_DDACancer_5e5_1.20820.20820.3	20820	31.11	1018.44	3	HANWTLTPLK		1179.64	sp|P27169|PON1_HUMAN(pre=K,post=S);	253;	160.487	0.0089	6	43.2736	91.2425	1872.65	G65890UA	Hex(6)HexNAc(3)NeuAc(1)	0.002	0.6716
480_20210524_WZY_IGP_HILIC_DDACancer_5e5_1	480_20210524_WZY_IGP_HILIC_DDACancer_5e5_1.20837.20837.3	20837	31.11	1213.82	3	FSDGLESNSSTQFEVK		1773.81	sp|P0C0L4|CO4A_HUMAN(pre=R,post=K);sp|P0C0L5|CO4B_HUMAN(pre=R,post=K);	226;226;	450.563	0	6	44.1891	67.0792	1864.63	G98719SR	Hex(9)HexNAc(2)	0.0015	0.4211
480_20210524_WZY_IGP_HILIC_DDACancer_5e5_1	480_20210524_WZY_IGP_HILIC_DDACancer_5e5_1.20894.20894.4	20894	31.18	909.166	4	TVLTPATNHMGNVTFTIPANR		2254.15	sp|P01024|CO3_HUMAN(pre=K,post=E);	85;	320.164	0.0002	5	52.9546	39.3872	1378.48	G85726QE	Hex(6)HexNAc(2)	0.0065	1.7903
480_20210524_WZY_IGP_HILIC_DDACancer_5e5_1	480_20210524_WZY_IGP_HILIC_DDACancer_5e5_1.20918.20918.3	20918	31.21	1442.93	3	GLTFQQNASSMCVPDQDTAIR	11,Oxidation(+15.9949);12,Carbamidomethyl(+57.0215);	2354.06	sp|P01871|IGHM_HUMAN(pre=R,post=V);sp|P0DOX6|IGM_HUMAN(pre=R,post=V);	209;332;	216.093	0.0084	5	21.4098	56.5322	1971.72	G75595FQ	Hex(5)HexNAc(5)Fuc(1)	-0.0076	-1.7631
480_20210524_WZY_IGP_HILIC_DDACancer_5e5_1	480_20210524_WZY_IGP_HILIC_DDACancer_5e5_1.20929.20929.3	20929	31.25	1213.82	3	FSDGLESNSSTQFEVK		1773.81	sp|P0C0L4|CO4A_HUMAN(pre=R,post=K);sp|P0C0L5|CO4B_HUMAN(pre=R,post=K);	226;226;	252.725	0	6	15.7784	21.2958	1864.63	G98719SR	Hex(9)HexNAc(2)	0.0122	3.3399
480_20210524_WZY_IGP_HILIC_DDACancer_5e5_1	480_20210524_WZY_IGP_HILIC_DDACancer_5e5_1.20968.20968.3	20968	31.28	1190.85	3	ELHHLQEQNVSNAFLDK		2021	sp|P00450|CERU_HUMAN(pre=K,post=G);	762;	372.505	0	6	77.7658	113.135	1548.54	G14996IQ	Hex(4)HexNAc(3)NeuAc(1)	-0.0161	-4.5162
480_20210524_WZY_IGP_HILIC_DDACancer_5e5_1	480_20210524_WZY_IGP_HILIC_DDACancer_5e5_1.21007.21007.4	21007	31.35	1057.45	4	ELHHLQEQNVSNAFLDK		2021	sp|P00450|CERU_HUMAN(pre=K,post=G);	762;	347.135	0	6	58.022	154.833	2204.77	G75501QM	Hex(5)HexNAc(4)NeuAc(2)	0.0129	3.0573
480_20210524_WZY_IGP_HILIC_DDACancer_5e5_1	480_20210524_WZY_IGP_HILIC_DDACancer_5e5_1.21027.21027.4	21027	31.39	1093.97	4	ELHHLQEQNVSNAFLDK		2021	sp|P00450|CERU_HUMAN(pre=K,post=G);	762;	457.235	0	6	103.201	235.71	2350.83	G34508UC	Hex(5)HexNAc(4)NeuAc(2)Fuc(1)	0.0134	3.064
480_20210524_WZY_IGP_HILIC_DDACancer_5e5_1	480_20210524_WZY_IGP_HILIC_DDACancer_5e5_1.21030.21030.3	21030	31.39	1070.12	3	AIIANLTCK	8,Carbamidomethyl(+57.0215);	1002.55	sp|Q13822|ENPP2_HUMAN(pre=K,post=K);	411;	347.479	0	6	88.4217	91.9895	2204.77	G10897DJ	Hex(5)HexNAc(4)NeuAc(2)	0.0095	2.9696
480_20210524_WZY_IGP_HILIC_DDACancer_5e5_1	480_20210524_WZY_IGP_HILIC_DDACancer_5e5_1.21038.21038.3	21038	31.39	984.77	3	NMSNQLGLLAVNQR	2,Oxidation(+15.9949);	1572.8	sp|P05164|PERM_HUMAN(pre=R,post=F);	355;	907.679	0	6	157.484	62.654	1378.48	G85726QE	Hex(6)HexNAc(2)	0.0088	2.9761
480_20210524_WZY_IGP_HILIC_DDACancer_5e5_1	480_20210524_WZY_IGP_HILIC_DDACancer_5e5_1.21132.21132.3	21132	31.52	964.422	3	HANWTLTPLK		1179.64	sp|P27169|PON1_HUMAN(pre=K,post=S);	253;	261.16	0	6	24.8063	102.082	1710.6	G53962WT	Hex(5)HexNAc(3)NeuAc(1)	0.0069	2.3791
480_20210524_WZY_IGP_HILIC_DDACancer_5e5_1	480_20210524_WZY_IGP_HILIC_DDACancer_5e5_1.21136.21136.3	21136	31.52	1083.79	3	NLTTSLTESVDR		1334.67	sp|P80108|PHLD_HUMAN(pre=R,post=N);	307;	243.66	0	6	51.4817	77.6074	1913.68	G39344CL	Hex(5)HexNAc(4)NeuAc(1)	0.0078	2.4092
480_20210524_WZY_IGP_HILIC_DDACancer_5e5_1	480_20210524_WZY_IGP_HILIC_DDACancer_5e5_1.21144.21144.4	21144	31.52	1035.4	4	YNWSFIHCPACQCNGHSK	8,Carbamidomethyl(+57.0215);11,Carbamidomethyl(+57.0215);13,Carbamidomethyl(+57.0215);	2264.93	sp|O75882|ATRN_HUMAN(pre=R,post=C);	1054;	305.526	0	6	98.2153	111.635	1872.65	G54950JZ	Hex(6)HexNAc(3)NeuAc(1)	0.01	2.425
480_20210524_WZY_IGP_HILIC_DDACancer_5e5_1	480_20210524_WZY_IGP_HILIC_DDACancer_5e5_1.21146.21146.2	21146	31.52	1655.7	2	GLNVTLSSTGR		1103.59	sp|P0C0L4|CO4A_HUMAN(pre=R,post=N);sp|P0C0L5|CO4B_HUMAN(pre=R,post=N);	1328;1328;	120.996	0	6	30.3795	131.099	2205.79	G43402RG	Hex(5)HexNAc(4)NeuAc(1)Fuc(2)	-0.0072	-2.1845
480_20210524_WZY_IGP_HILIC_DDACancer_5e5_1	480_20210524_WZY_IGP_HILIC_DDACancer_5e5_1.21163.21163.5	21163	31.56	1057.45	4	ELHHLQEQNVSNAFLDK		2021	sp|P00450|CERU_HUMAN(pre=K,post=G);	762;	468.422	0	6	111.131	260.567	2204.77	G75501QM	Hex(5)HexNAc(4)NeuAc(2)	0.0083	1.9658
480_20210524_WZY_IGP_HILIC_DDACancer_5e5_1	480_20210524_WZY_IGP_HILIC_DDACancer_5e5_1.21167.21167.4	21167	31.56	1655.69	2	GLNVTLSSTGR		1103.59	sp|P0C0L4|CO4A_HUMAN(pre=R,post=N);sp|P0C0L5|CO4B_HUMAN(pre=R,post=N);	1328;1328;	168.215	0	5	34.0024	147.789	2205.79	G43402RG	Hex(5)HexNAc(4)NeuAc(1)Fuc(2)	-0.0119	-3.5941
480_20210524_WZY_IGP_HILIC_DDACancer_5e5_1	480_20210524_WZY_IGP_HILIC_DDACancer_5e5_1.21180.21180.3	21180	31.59	1032.12	3	HANWTLTPLK		1179.64	sp|P27169|PON1_HUMAN(pre=K,post=S);	253;	392.65	0	6	57.1057	101.454	1913.68	G39344CL	Hex(5)HexNAc(4)NeuAc(1)	0.0075	2.4153
480_20210524_WZY_IGP_HILIC_DDACancer_5e5_1	480_20210524_WZY_IGP_HILIC_DDACancer_5e5_1.21182.21182.3	21182	31.59	978.097	3	HANWTLTPLK		1179.64	sp|P27169|PON1_HUMAN(pre=K,post=S);	253;	350.923	0	6	51.991	98.5021	1751.62	G48802KI	Hex(4)HexNAc(4)NeuAc(1)	0.0064	2.1964
480_20210524_WZY_IGP_HILIC_DDACancer_5e5_1	480_20210524_WZY_IGP_HILIC_DDACancer_5e5_1.21205.21205.3	21205	31.63	978.099	3	HANWTLTPLK		1179.64	sp|P27169|PON1_HUMAN(pre=K,post=S);	253;	253.181	0.0043	6	34.7153	109.988	1751.62	G81528UX	Hex(4)HexNAc(4)NeuAc(1)	0.0123	4.1953
480_20210524_WZY_IGP_HILIC_DDACancer_5e5_1	480_20210524_WZY_IGP_HILIC_DDACancer_5e5_1.21236.21236.3	21236	31.66	1057.45	4	ELHHLQEQNVSNAFLDK		2021	sp|P00450|CERU_HUMAN(pre=K,post=G);	762;	182.418	0.001	6	17.5062	66.2543	2204.77	G75501QM	Hex(5)HexNAc(4)NeuAc(2)	0.0016	0.3873
480_20210524_WZY_IGP_HILIC_DDACancer_5e5_1	480_20210524_WZY_IGP_HILIC_DDACancer_5e5_1.21257.21257.3	21257	31.7	1057.45	4	ELHHLQEQNVSNAFLDK		2021	sp|P00450|CERU_HUMAN(pre=K,post=G);	762;	214.863	0	6	31.9991	75.9711	2204.77	G75501QM	Hex(5)HexNAc(4)NeuAc(2)	0.0031	0.7339
480_20210524_WZY_IGP_HILIC_DDACancer_5e5_1	480_20210524_WZY_IGP_HILIC_DDACancer_5e5_1.21333.21333.3	21333	31.8	1152.48	3	GLNVTLSSTGR		1103.59	sp|P0C0L4|CO4A_HUMAN(pre=R,post=N);sp|P0C0L5|CO4B_HUMAN(pre=R,post=N);	1328;1328;	224.309	0	6	71.9749	176.577	2350.83	G26264SQ	Hex(5)HexNAc(4)NeuAc(2)Fuc(1)	0.006	1.7432
480_20210524_WZY_IGP_HILIC_DDACancer_5e5_1	480_20210524_WZY_IGP_HILIC_DDACancer_5e5_1.21376.21376.3	21376	31.83	910.405	3	HANWTLTPLK		1179.64	sp|P27169|PON1_HUMAN(pre=K,post=S);	253;	359.909	0	6	71.488	89.7805	1548.54	G14996IQ	Hex(4)HexNAc(3)NeuAc(1)	0.0074	2.7154
480_20210524_WZY_IGP_HILIC_DDACancer_5e5_1	480_20210524_WZY_IGP_HILIC_DDACancer_5e5_1.21385.21385.3	21385	31.87	910.405	3	HANWTLTPLK		1179.64	sp|P27169|PON1_HUMAN(pre=K,post=S);	253;	376.512	0	6	82.0481	80.417	1548.54	G14996IQ	Hex(4)HexNAc(3)NeuAc(1)	0.0085	3.1181
480_20210524_WZY_IGP_HILIC_DDACancer_5e5_1	480_20210524_WZY_IGP_HILIC_DDACancer_5e5_1.21391.21391.4	21391	31.87	994.892	4	YNWSFIHCPACQCNGHSK	8,Carbamidomethyl(+57.0215);11,Carbamidomethyl(+57.0215);13,Carbamidomethyl(+57.0215);	2264.93	sp|O75882|ATRN_HUMAN(pre=R,post=C);	1054;	362.495	0	6	94.1097	96.9791	1710.6	G53962WT	Hex(5)HexNAc(3)NeuAc(1)	0.0126	3.1611
480_20210524_WZY_IGP_HILIC_DDACancer_5e5_1	480_20210524_WZY_IGP_HILIC_DDACancer_5e5_1.21406.21406.5	21406	31.87	1365.1	2	HANWTLTPLK		1179.64	sp|P27169|PON1_HUMAN(pre=K,post=S);	253;	179.123	0.0004	6	31.4803	61.5887	1548.54	G14996IQ	Hex(4)HexNAc(3)NeuAc(1)	0.0101	3.7044
480_20210524_WZY_IGP_HILIC_DDACancer_5e5_1	480_20210524_WZY_IGP_HILIC_DDACancer_5e5_1.21456.21456.3	21456	31.93	1116.1	3	WEYCNLTR	4,Carbamidomethyl(+57.0215);	1140.5	sp|P08519|APOA_HUMAN(pre=R,post=C);sp|P08519|APOA_HUMAN(pre=R,post=C);sp|P08519|APOA_HUMAN(pre=R,post=C);sp|Q16609|LPAL2_HUMAN(pre=R,post=C);	3521/3969/4197;3521/3969/4197;3521/3969/4197;101;	165.926	0.0089	6	69.7484	121.912	2204.77	G75501QM	Hex(5)HexNAc(4)NeuAc(2)	0.0089	2.649
480_20210524_WZY_IGP_HILIC_DDACancer_5e5_1	480_20210524_WZY_IGP_HILIC_DDACancer_5e5_1.21466.21466.3	21466	31.97	1116.1	3	WEYCNLTR	4,Carbamidomethyl(+57.0215);	1140.5	sp|P08519|APOA_HUMAN(pre=R,post=C);sp|P08519|APOA_HUMAN(pre=R,post=C);sp|P08519|APOA_HUMAN(pre=R,post=C);sp|Q16609|LPAL2_HUMAN(pre=R,post=C);	3521/3969/4197;3521/3969/4197;3521/3969/4197;101;	223.195	0.0027	6	88.4815	131.121	2204.77	G75501QM	Hex(5)HexNAc(4)NeuAc(2)	0.0111	3.3058
480_20210524_WZY_IGP_HILIC_DDACancer_5e5_1	480_20210524_WZY_IGP_HILIC_DDACancer_5e5_1.21490.21490.3	21490	32	1116.1	3	WEYCNLTR	4,Carbamidomethyl(+57.0215);	1140.5	sp|P08519|APOA_HUMAN(pre=R,post=C);sp|P08519|APOA_HUMAN(pre=R,post=C);sp|P08519|APOA_HUMAN(pre=R,post=C);sp|Q16609|LPAL2_HUMAN(pre=R,post=C);	3521/3969/4197;3521/3969/4197;3521/3969/4197;101;	164.525	0.0017	6	54.4574	104.73	2204.77	G75501QM	Hex(5)HexNAc(4)NeuAc(2)	0.0034	1.0069
480_20210524_WZY_IGP_HILIC_DDACancer_5e5_1	480_20210524_WZY_IGP_HILIC_DDACancer_5e5_1.21511.21511.3	21511	32	910.404	3	HANWTLTPLK		1179.64	sp|P27169|PON1_HUMAN(pre=K,post=S);	253;	260.909	0	6	65.8813	93.8717	1548.54	G14996IQ	Hex(4)HexNAc(3)NeuAc(1)	0.0058	2.1113
480_20210524_WZY_IGP_HILIC_DDACancer_5e5_1	480_20210524_WZY_IGP_HILIC_DDACancer_5e5_1.21515.21515.4	21515	32.04	1098.7	4	LSDLSINSTECLHVHCR	11,Carbamidomethyl(+57.0215);16,Carbamidomethyl(+57.0215);	2039.95	sp|P05156|CFAI_HUMAN(pre=K,post=G);	177;	705.919	0	6	239.7	322.281	2350.83	G26264SQ	Hex(5)HexNAc(4)NeuAc(2)Fuc(1)	0.008	1.8234
480_20210524_WZY_IGP_HILIC_DDACancer_5e5_1	480_20210524_WZY_IGP_HILIC_DDACancer_5e5_1.21620.21620.3	21620	32.17	1155.48	3	SWPAVGNCSSALR	8,Carbamidomethyl(+57.0215);	1403.66	sp|P02790|HEMO_HUMAN(pre=R,post=W);	187;	239.627	0.0043	6	66.7476	137.53	2059.73	G39377DE	Hex(5)HexNAc(4)NeuAc(1)Fuc(1)	0.0115	3.3228
480_20210524_WZY_IGP_HILIC_DDACancer_5e5_1	480_20210524_WZY_IGP_HILIC_DDACancer_5e5_1.21649.21649.3	21649	32.21	1425.58	3	ITYSIVQTNCSK	10,Carbamidomethyl(+57.0215);	1412.7	sp|P01042|KNG1_HUMAN(pre=R,post=E);	205;	344.657	0	6	32.928	149.411	2861	G40707SF	Hex(6)HexNAc(5)NeuAc(3)	0.0065	1.5115
480_20210524_WZY_IGP_HILIC_DDACancer_5e5_1	480_20210524_WZY_IGP_HILIC_DDACancer_5e5_1.21671.21671.3	21671	32.24	1474.26	3	ITYSIVQTNCSK	10,Carbamidomethyl(+57.0215);	1412.7	sp|P01042|KNG1_HUMAN(pre=R,post=E);	205;	308.41	0.0008	6	34.2345	161.693	3007.06	G43702IX	Hex(6)HexNAc(5)NeuAc(3)Fuc(1)	0.0085	1.9223
480_20210524_WZY_IGP_HILIC_DDACancer_5e5_1	480_20210524_WZY_IGP_HILIC_DDACancer_5e5_1.21684.21684.3	21684	32.24	1479.94	3	ITYSIVQTNCSK	10,Carbamidomethyl(+57.0215);	1412.7	sp|P01042|KNG1_HUMAN(pre=R,post=E);	205;	171.705	0	5	34.8692	119.912	3024.07	G40303NN	Hex(7)HexNAc(5)NeuAc(2)Fuc(2)	0.015	3.3914
480_20210524_WZY_IGP_HILIC_DDACancer_5e5_1	480_20210524_WZY_IGP_HILIC_DDACancer_5e5_1.21695.21695.3	21695	32.28	1103.8	3	GLNVTLSSTGR		1103.59	sp|P0C0L4|CO4A_HUMAN(pre=R,post=N);sp|P0C0L5|CO4B_HUMAN(pre=R,post=N);	1328;1328;	215.04	0	6	66.6379	121.186	2204.77	G75501QM	Hex(5)HexNAc(4)NeuAc(2)	0.0074	2.2456
480_20210524_WZY_IGP_HILIC_DDACancer_5e5_1	480_20210524_WZY_IGP_HILIC_DDACancer_5e5_1.21720.21720.3	21720	32.31	1474.26	3	ITYSIVQTNCSK	10,Carbamidomethyl(+57.0215);	1412.7	sp|P01042|KNG1_HUMAN(pre=R,post=E);	205;	220.497	0.0023	4	17.5183	187.062	3007.06	G43702IX	Hex(6)HexNAc(5)NeuAc(3)Fuc(1)	0.0166	3.7452
480_20210524_WZY_IGP_HILIC_DDACancer_5e5_1	480_20210524_WZY_IGP_HILIC_DDACancer_5e5_1.21771.21771.3	21771	32.38	1106.79	3	SWPAVGNCSSALR	8,Carbamidomethyl(+57.0215);	1403.66	sp|P02790|HEMO_HUMAN(pre=R,post=W);	187;	312.523	0	6	54.7568	151.456	1913.68	G39344CL	Hex(5)HexNAc(4)NeuAc(1)	0.0158	4.7765
480_20210524_WZY_IGP_HILIC_DDACancer_5e5_1	480_20210524_WZY_IGP_HILIC_DDACancer_5e5_1.21797.21797.3	21797	32.41	1213.82	3	FSDGLESNSSTQFEVK		1773.81	sp|P0C0L4|CO4A_HUMAN(pre=R,post=K);sp|P0C0L5|CO4B_HUMAN(pre=R,post=K);	226;226;	226.92	0	6	16.4013	31.0611	1864.63	G98719SR	Hex(9)HexNAc(2)	0.0067	1.8302
480_20210524_WZY_IGP_HILIC_DDACancer_5e5_1	480_20210524_WZY_IGP_HILIC_DDACancer_5e5_1.21822.21822.3	21822	32.45	1093.11	3	SWPAVGNCSSALR	8,Carbamidomethyl(+57.0215);	1403.66	sp|P02790|HEMO_HUMAN(pre=R,post=W);	187;	245.836	0	6	70.3232	111.728	1872.65	G65890UA	Hex(6)HexNAc(3)NeuAc(1)	0.0077	2.3433
480_20210524_WZY_IGP_HILIC_DDACancer_5e5_1	480_20210524_WZY_IGP_HILIC_DDACancer_5e5_1.21823.21823.3	21823	32.45	1106.79	3	SWPAVGNCSSALR	8,Carbamidomethyl(+57.0215);	1403.66	sp|P02790|HEMO_HUMAN(pre=R,post=W);	187;	222.194	0	5	23.8255	165.255	1913.68	G39344CL	Hex(5)HexNAc(4)NeuAc(1)	0.0096	2.8999
480_20210524_WZY_IGP_HILIC_DDACancer_5e5_1	480_20210524_WZY_IGP_HILIC_DDACancer_5e5_1.21844.21844.3	21844	32.45	1106.79	3	SWPAVGNCSSALR	8,Carbamidomethyl(+57.0215);	1403.66	sp|P02790|HEMO_HUMAN(pre=R,post=W);	187;	339.138	0	6	70.9276	125.987	1913.68	G39344CL	Hex(5)HexNAc(4)NeuAc(1)	0.0096	2.8999
480_20210524_WZY_IGP_HILIC_DDACancer_5e5_1	480_20210524_WZY_IGP_HILIC_DDACancer_5e5_1.21873.21873.3	21873	32.52	1155.47	3	SWPAVGNCSSALR	8,Carbamidomethyl(+57.0215);	1403.66	sp|P02790|HEMO_HUMAN(pre=R,post=W);	187;	369.489	0	6	100.617	212.972	2059.73	G39377DE	Hex(5)HexNAc(4)NeuAc(1)Fuc(1)	-0.0037	-1.0754
480_20210524_WZY_IGP_HILIC_DDACancer_5e5_1	480_20210524_WZY_IGP_HILIC_DDACancer_5e5_1.21894.21894.3	21894	32.52	1425.58	3	ITYSIVQTNCSK	10,Carbamidomethyl(+57.0215);	1412.7	sp|P01042|KNG1_HUMAN(pre=R,post=E);	205;	312.558	0	6	28.4251	142.761	2861	G40707SF	Hex(6)HexNAc(5)NeuAc(3)	0.0109	2.5397
480_20210524_WZY_IGP_HILIC_DDACancer_5e5_1	480_20210524_WZY_IGP_HILIC_DDACancer_5e5_1.21900.21900.3	21900	32.55	1155.47	3	SWPAVGNCSSALR	8,Carbamidomethyl(+57.0215);	1403.66	sp|P02790|HEMO_HUMAN(pre=R,post=W);	187;	232.499	0	5	68.6371	174.583	2059.73	G39377DE	Hex(5)HexNAc(4)NeuAc(1)Fuc(1)	-0.0063	-1.8155
480_20210524_WZY_IGP_HILIC_DDACancer_5e5_1	480_20210524_WZY_IGP_HILIC_DDACancer_5e5_1.21937.21937.3	21937	32.59	1093.11	3	SWPAVGNCSSALR	8,Carbamidomethyl(+57.0215);	1403.66	sp|P02790|HEMO_HUMAN(pre=R,post=W);	187;	196.103	0.0004	3	14.9288	148.367	1872.65	G65890UA	Hex(6)HexNAc(3)NeuAc(1)	0.0088	2.6787
480_20210524_WZY_IGP_HILIC_DDACancer_5e5_1	480_20210524_WZY_IGP_HILIC_DDACancer_5e5_1.21957.21957.3	21957	32.62	1062.19	4	LSDLSINSTECLHVHCR	11,Carbamidomethyl(+57.0215);16,Carbamidomethyl(+57.0215);	2039.95	sp|P05156|CFAI_HUMAN(pre=K,post=G);	177;	553.458	0	6	165.436	194.691	2204.77	G75501QM	Hex(5)HexNAc(4)NeuAc(2)	0.0068	1.6077
480_20210524_WZY_IGP_HILIC_DDACancer_5e5_1	480_20210524_WZY_IGP_HILIC_DDACancer_5e5_1.21981.21981.4	21981	32.65	1062.19	4	LSDLSINSTECLHVHCR	11,Carbamidomethyl(+57.0215);16,Carbamidomethyl(+57.0215);	2039.95	sp|P05156|CFAI_HUMAN(pre=K,post=G);	177;	448.38	0	6	129.524	193.807	2204.77	G75501QM	Hex(5)HexNAc(4)NeuAc(2)	-0.0002	-0.0541
480_20210524_WZY_IGP_HILIC_DDACancer_5e5_1	480_20210524_WZY_IGP_HILIC_DDACancer_5e5_1.22014.22014.3	22014	32.69	1213.82	3	FSDGLESNSSTQFEVK		1773.81	sp|P0C0L4|CO4A_HUMAN(pre=R,post=K);sp|P0C0L5|CO4B_HUMAN(pre=R,post=K);	226;226;	221.613	0	6	48.5041	41.7143	1864.63	G97455PT	Hex(9)HexNAc(2)	0.0011	0.3012
480_20210524_WZY_IGP_HILIC_DDACancer_5e5_1	480_20210524_WZY_IGP_HILIC_DDACancer_5e5_1.22031.22031.4	22031	32.72	1347.81	4	NNATVHEQVGGPSLTSDLQAQSK		2380.16	sp|P04004|VTNC_HUMAN(pre=K,post=G);	86;	405.845	0	6	87.5113	196.012	3007.06	G43702IX	Hex(6)HexNAc(5)NeuAc(3)Fuc(1)	0.0094	1.7406
480_20210524_WZY_IGP_HILIC_DDACancer_5e5_1	480_20210524_WZY_IGP_HILIC_DDACancer_5e5_1.22035.22035.4	22035	32.72	1311.3	4	NNATVHEQVGGPSLTSDLQAQSK		2380.16	sp|P04004|VTNC_HUMAN(pre=K,post=G);	86;	484.692	0	6	90.4504	189.707	2861	G40707SF	Hex(6)HexNAc(5)NeuAc(3)	0.0089	1.6984
480_20210524_WZY_IGP_HILIC_DDACancer_5e5_1	480_20210524_WZY_IGP_HILIC_DDACancer_5e5_1.22038.22038.3	22038	32.72	1414.54	3	LGNWSAMPSCK	10,Carbamidomethyl(+57.0215);	1249.56	sp|P02749|APOH_HUMAN(pre=K,post=A);	253;	270.805	0	6	25.7027	45.469	2991.06	G05396MF	Hex(5)HexNAc(5)NeuAc(3)Fuc(2)	-0.0109	-2.5788
480_20210524_WZY_IGP_HILIC_DDACancer_5e5_1	480_20210524_WZY_IGP_HILIC_DDACancer_5e5_1.22041.22041.3	22041	32.72	1237.5	3	DFYVDENTTVR		1357.62	sp|P29622|KAIN_HUMAN(pre=K,post=V);	238;	149.395	0.01	6	65.2257	128.977	2351.85	G11561RV	Hex(5)HexNAc(4)NeuAc(1)Fuc(3)	-0.0009	-0.2453
480_20210524_WZY_IGP_HILIC_DDACancer_5e5_1	480_20210524_WZY_IGP_HILIC_DDACancer_5e5_1.22050.22050.3	22050	32.72	1213.82	3	FSDGLESNSSTQFEVK		1773.81	sp|P0C0L4|CO4A_HUMAN(pre=R,post=K);sp|P0C0L5|CO4B_HUMAN(pre=R,post=K);	226;226;	43.2441	0.0068	5	6.8077	21.0198	1864.63	G97455PT	Hex(9)HexNAc(2)	0.0037	1.0058
480_20210524_WZY_IGP_HILIC_DDACancer_5e5_1	480_20210524_WZY_IGP_HILIC_DDACancer_5e5_1.22069.22069.4	22069	32.76	1311.3	4	NNATVHEQVGGPSLTSDLQAQSK		2380.16	sp|P04004|VTNC_HUMAN(pre=K,post=G);	86;	413.762	0	6	59.7553	206.54	2861	G40707SF	Hex(6)HexNAc(5)NeuAc(3)	0.0246	4.6896
480_20210524_WZY_IGP_HILIC_DDACancer_5e5_1	480_20210524_WZY_IGP_HILIC_DDACancer_5e5_1.22073.22073.3	22073	32.76	1414.54	3	LGNWSAMPSCK	10,Carbamidomethyl(+57.0215);	1249.56	sp|P02749|APOH_HUMAN(pre=K,post=A);	253;	247.764	0	5	33.7621	39.1571	2991.06	G05396MF	Hex(5)HexNAc(5)NeuAc(3)Fuc(2)	-0.0208	-4.9105
480_20210524_WZY_IGP_HILIC_DDACancer_5e5_1	480_20210524_WZY_IGP_HILIC_DDACancer_5e5_1.22082.22082.4	22082	32.79	1311.3	4	NNATVHEQVGGPSLTSDLQAQSK		2380.16	sp|P04004|VTNC_HUMAN(pre=K,post=G);	86;	563.067	0	6	97.6157	184.789	2861	G40707SF	Hex(6)HexNAc(5)NeuAc(3)	0.0145	2.7747
480_20210524_WZY_IGP_HILIC_DDACancer_5e5_1	480_20210524_WZY_IGP_HILIC_DDACancer_5e5_1.22103.22103.4	22103	32.79	1347.82	4	NNATVHEQVGGPSLTSDLQAQSK		2380.16	sp|P04004|VTNC_HUMAN(pre=K,post=G);	86;	304.444	0	6	57.7754	206.012	3007.06	G43702IX	Hex(6)HexNAc(5)NeuAc(3)Fuc(1)	0.0135	2.5062
480_20210524_WZY_IGP_HILIC_DDACancer_5e5_1	480_20210524_WZY_IGP_HILIC_DDACancer_5e5_1.22107.22107.3	22107	32.83	1274.17	3	LGNWSAMPSCK	10,Carbamidomethyl(+57.0215);	1249.56	sp|P02749|APOH_HUMAN(pre=K,post=A);	253;	384.631	0	6	81.3215	145.637	2569.9	G72156EQ	Hex(6)HexNAc(5)NeuAc(2)	0.0189	4.9409
480_20210524_WZY_IGP_HILIC_DDACancer_5e5_1	480_20210524_WZY_IGP_HILIC_DDACancer_5e5_1.22109.22109.3	22109	32.83	1188.47	3	DFYVDENTTVR		1357.62	sp|P29622|KAIN_HUMAN(pre=K,post=V);	238;	306.335	0	6	55.5865	113.815	2204.77	G75501QM	Hex(5)HexNAc(4)NeuAc(2)	0.013	3.6596
480_20210524_WZY_IGP_HILIC_DDACancer_5e5_1	480_20210524_WZY_IGP_HILIC_DDACancer_5e5_1.22110.22110.4	22110	32.83	1311.3	4	NNATVHEQVGGPSLTSDLQAQSK		2380.16	sp|P04004|VTNC_HUMAN(pre=K,post=G);	86;	569.746	0	6	95.4772	187.663	2861	G40707SF	Hex(6)HexNAc(5)NeuAc(3)	0.0128	2.4437
480_20210524_WZY_IGP_HILIC_DDACancer_5e5_1	480_20210524_WZY_IGP_HILIC_DDACancer_5e5_1.22111.22111.2	22111	32.83	1477.12	2	SWPAVGNCSSALR	8,Carbamidomethyl(+57.0215);	1403.66	sp|P02790|HEMO_HUMAN(pre=R,post=W);	187;	320.519	0	6	94.2973	126.185	1548.54	G14996IQ	Hex(4)HexNAc(3)NeuAc(1)	0.013	4.3992
480_20210524_WZY_IGP_HILIC_DDACancer_5e5_1	480_20210524_WZY_IGP_HILIC_DDACancer_5e5_1.22136.22136.2	22136	32.86	1477.11	2	SWPAVGNCSSALR	8,Carbamidomethyl(+57.0215);	1403.66	sp|P02790|HEMO_HUMAN(pre=R,post=W);	187;	212.284	0.0002	5	54.0697	136.727	1548.54	G14996IQ	Hex(4)HexNAc(3)NeuAc(1)	0.0049	1.6702
480_20210524_WZY_IGP_HILIC_DDACancer_5e5_1	480_20210524_WZY_IGP_HILIC_DDACancer_5e5_1.22152.22152.3	22152	32.86	1274.16	3	LGNWSAMPSCK	10,Carbamidomethyl(+57.0215);	1249.56	sp|P02749|APOH_HUMAN(pre=K,post=A);	253;	328.945	0	6	47.2373	161.055	2569.9	G72156EQ	Hex(6)HexNAc(5)NeuAc(2)	-0.0025	-0.6589
480_20210524_WZY_IGP_HILIC_DDACancer_5e5_1	480_20210524_WZY_IGP_HILIC_DDACancer_5e5_1.22170.22170.3	22170	32.89	1106.79	3	SWPAVGNCSSALR	8,Carbamidomethyl(+57.0215);	1403.66	sp|P02790|HEMO_HUMAN(pre=R,post=W);	187;	381.099	0	6	54.9255	158.29	1913.68	G39344CL	Hex(5)HexNAc(4)NeuAc(1)	0.0107	3.231
480_20210524_WZY_IGP_HILIC_DDACancer_5e5_1	480_20210524_WZY_IGP_HILIC_DDACancer_5e5_1.22186.22186.5	22186	32.93	1188.47	3	DFYVDENTTVR		1357.62	sp|P29622|KAIN_HUMAN(pre=K,post=V);	238;	162.875	0.0023	6	42.7342	165.919	2204.77	G75501QM	Hex(5)HexNAc(4)NeuAc(2)	0.0097	2.7344
480_20210524_WZY_IGP_HILIC_DDACancer_5e5_1	480_20210524_WZY_IGP_HILIC_DDACancer_5e5_1.22233.22233.3	22233	33	1106.79	3	SWPAVGNCSSALR	8,Carbamidomethyl(+57.0215);	1403.66	sp|P02790|HEMO_HUMAN(pre=R,post=W);	187;	349.157	0	6	71.7449	113.195	1913.68	G39344CL	Hex(5)HexNAc(4)NeuAc(1)	0.0129	3.8934
480_20210524_WZY_IGP_HILIC_DDACancer_5e5_1	480_20210524_WZY_IGP_HILIC_DDACancer_5e5_1.22236.22236.3	22236	33	1201.14	3	LGNWSAMPSCK	10,Carbamidomethyl(+57.0215);	1249.56	sp|P02749|APOH_HUMAN(pre=K,post=A);	253;	443.968	0	6	90.542	218.843	2350.83	G26264SQ	Hex(5)HexNAc(4)NeuAc(2)Fuc(1)	0.0003	0.084
480_20210524_WZY_IGP_HILIC_DDACancer_5e5_1	480_20210524_WZY_IGP_HILIC_DDACancer_5e5_1.22238.22238.3	22238	33	1274.17	3	LGNWSAMPSCK	10,Carbamidomethyl(+57.0215);	1249.56	sp|P02749|APOH_HUMAN(pre=K,post=A);	253;	285.6	0	6	31.0278	171.277	2569.9	G01727PW	Hex(6)HexNAc(5)NeuAc(2)	0.0185	4.8451
480_20210524_WZY_IGP_HILIC_DDACancer_5e5_1	480_20210524_WZY_IGP_HILIC_DDACancer_5e5_1.22259.22259.3	22259	33.03	1201.14	3	LGNWSAMPSCK	10,Carbamidomethyl(+57.0215);	1249.56	sp|P02749|APOH_HUMAN(pre=K,post=A);	253;	510.424	0	6	111.991	191.695	2350.83	G26264SQ	Hex(5)HexNAc(4)NeuAc(2)Fuc(1)	0.0119	3.2977
480_20210524_WZY_IGP_HILIC_DDACancer_5e5_1	480_20210524_WZY_IGP_HILIC_DDACancer_5e5_1.22262.22262.4	22262	33.03	1062.44	4	LSDLSINSTECLHVHCR	11,Carbamidomethyl(+57.0215);16,Carbamidomethyl(+57.0215);	2039.95	sp|P05156|CFAI_HUMAN(pre=K,post=G);	177;	493.284	0	6	163.015	172.316	2205.79	G43402RG	Hex(5)HexNAc(4)NeuAc(1)Fuc(2)	0.0063	1.4787
480_20210524_WZY_IGP_HILIC_DDACancer_5e5_1	480_20210524_WZY_IGP_HILIC_DDACancer_5e5_1.22274.22274.3	22274	33.03	1279.83	3	LGNWSAMPSCK	10,Carbamidomethyl(+57.0215);	1249.56	sp|P02749|APOH_HUMAN(pre=K,post=A);	253;	325.934	0	5	80.8337	150.361	2586.92	G91413OU	Hex(7)HexNAc(5)NeuAc(1)Fuc(1)	-0.0022	-0.5769
480_20210524_WZY_IGP_HILIC_DDACancer_5e5_1	480_20210524_WZY_IGP_HILIC_DDACancer_5e5_1.22285.22285.3	22285	33.07	1155.81	3	SWPAVGNCSSALR	8,Carbamidomethyl(+57.0215);	1403.66	sp|P02790|HEMO_HUMAN(pre=R,post=W);	187;	256.103	0.0037	6	80.6333	146.774	2060.76	G22117HL	Hex(5)HexNAc(4)Fuc(3)	0.0013	0.3655
480_20210524_WZY_IGP_HILIC_DDACancer_5e5_1	480_20210524_WZY_IGP_HILIC_DDACancer_5e5_1.22324.22324.3	22324	33.1	1366.54	3	CIQANYSLMENGK	1,Carbamidomethyl(+57.0215);	1526.69	sp|P05090|APOD_HUMAN(pre=R,post=I);	65;	343.103	0	6	76.6074	166.587	2569.9	G72156EQ	Hex(6)HexNAc(5)NeuAc(2)	0.0196	4.7791
480_20210524_WZY_IGP_HILIC_DDACancer_5e5_1	480_20210524_WZY_IGP_HILIC_DDACancer_5e5_1.22358.22358.3	22358	33.13	1366.54	3	CIQANYSLMENGK	1,Carbamidomethyl(+57.0215);	1526.69	sp|P05090|APOD_HUMAN(pre=R,post=I);	65;	420.419	0	6	79.6703	147.092	2569.9	G72156EQ	Hex(6)HexNAc(5)NeuAc(2)	0.0183	4.4748
480_20210524_WZY_IGP_HILIC_DDACancer_5e5_1	480_20210524_WZY_IGP_HILIC_DDACancer_5e5_1.22442.22442.3	22442	33.27	1213.82	3	FSDGLESNSSTQFEVK		1773.81	sp|P0C0L4|CO4A_HUMAN(pre=R,post=K);sp|P0C0L5|CO4B_HUMAN(pre=R,post=K);	226;226;	197.826	0.001	6	37.8314	30.5795	1864.63	G20463HA	Hex(9)HexNAc(2)	0.0064	1.7703
480_20210524_WZY_IGP_HILIC_DDACancer_5e5_1	480_20210524_WZY_IGP_HILIC_DDACancer_5e5_1.22481.22481.3	22481	33.31	1152.45	3	LGNWSAMPSCK	10,Carbamidomethyl(+57.0215);	1249.56	sp|P02749|APOH_HUMAN(pre=K,post=A);	253;	465.381	0	6	83.4235	151.321	2204.77	G75501QM	Hex(5)HexNAc(4)NeuAc(2)	0.0089	2.5724
480_20210524_WZY_IGP_HILIC_DDACancer_5e5_1	480_20210524_WZY_IGP_HILIC_DDACancer_5e5_1.22482.22482.3	22482	33.31	1365.86	3	LGNWSAMPSCK	10,Carbamidomethyl(+57.0215);	1249.56	sp|P02749|APOH_HUMAN(pre=K,post=A);	253;	255.313	0.0004	6	31.3457	50.7096	2845.01	G69872OQ	Hex(5)HexNAc(5)NeuAc(3)Fuc(1)	-0.0142	-3.4727
480_20210524_WZY_IGP_HILIC_DDACancer_5e5_1	480_20210524_WZY_IGP_HILIC_DDACancer_5e5_1.22495.22495.3	22495	33.34	1152.45	3	LGNWSAMPSCK	10,Carbamidomethyl(+57.0215);	1249.56	sp|P02749|APOH_HUMAN(pre=K,post=A);	253;	447.834	0	6	66.8591	156.926	2204.77	G75501QM	Hex(5)HexNAc(4)NeuAc(2)	0.0078	2.2544
480_20210524_WZY_IGP_HILIC_DDACancer_5e5_1	480_20210524_WZY_IGP_HILIC_DDACancer_5e5_1.22520.22520.3	22520	33.38	1152.45	3	LGNWSAMPSCK	10,Carbamidomethyl(+57.0215);	1249.56	sp|P02749|APOH_HUMAN(pre=K,post=A);	253;	351.323	0.0017	6	24.6273	180.263	2204.77	G75501QM	Hex(5)HexNAc(4)NeuAc(2)	0.0111	3.2085
480_20210524_WZY_IGP_HILIC_DDACancer_5e5_1	480_20210524_WZY_IGP_HILIC_DDACancer_5e5_1.22526.22526.4	22526	33.38	1728.18	2	LGNWSAMPSCK	10,Carbamidomethyl(+57.0215);	1249.56	sp|P02749|APOH_HUMAN(pre=K,post=A);	253;	408.994	0	6	57.6692	185.34	2204.77	G75501QM	Hex(5)HexNAc(4)NeuAc(2)	0.0155	4.4945
480_20210524_WZY_IGP_HILIC_DDACancer_5e5_1	480_20210524_WZY_IGP_HILIC_DDACancer_5e5_1.22527.22527.4	22527	33.38	1311.55	4	NNATVHEQVGGPSLTSDLQAQSK		2380.16	sp|P04004|VTNC_HUMAN(pre=K,post=G);	86;	233.781	0	6	95.8459	155.443	2862.02	G35455VF	Hex(6)HexNAc(5)NeuAc(2)Fuc(2)	0.0074	1.4076
480_20210524_WZY_IGP_HILIC_DDACancer_5e5_1	480_20210524_WZY_IGP_HILIC_DDACancer_5e5_1.22550.22550.3	22550	33.41	1210.2	3	LGTSLSSGHVLMNGTLK		1713.91	sp|P80108|PHLD_HUMAN(pre=K,post=Q);	659;	441.232	0	6	28.5541	100.19	1913.68	G39344CL	Hex(5)HexNAc(4)NeuAc(1)	0.0075	2.0598
480_20210524_WZY_IGP_HILIC_DDACancer_5e5_1	480_20210524_WZY_IGP_HILIC_DDACancer_5e5_1.22551.22551.2	22551	33.41	1400.06	2	LGNWSAMPSCK	10,Carbamidomethyl(+57.0215);	1249.56	sp|P02749|APOH_HUMAN(pre=K,post=A);	253;	464.831	0	6	82.778	105.851	1548.54	G14996IQ	Hex(4)HexNAc(3)NeuAc(1)	0.0098	3.4857
480_20210524_WZY_IGP_HILIC_DDACancer_5e5_1	480_20210524_WZY_IGP_HILIC_DDACancer_5e5_1.22559.22559.3	22559	33.41	1158.12	3	LGNWSAMPSCK	10,Carbamidomethyl(+57.0215);	1249.56	sp|P02749|APOH_HUMAN(pre=K,post=A);	253;	424.16	0	6	86.5046	161.707	2221.79	G00211WY	Hex(6)HexNAc(4)NeuAc(1)Fuc(1)	-0.0033	-0.9622
480_20210524_WZY_IGP_HILIC_DDACancer_5e5_1	480_20210524_WZY_IGP_HILIC_DDACancer_5e5_1.22567.22567.4	22567	33.44	1728.17	2	LGNWSAMPSCK	10,Carbamidomethyl(+57.0215);	1249.56	sp|P02749|APOH_HUMAN(pre=K,post=A);	253;	436.224	0	6	53.9197	186.374	2204.77	G75501QM	Hex(5)HexNAc(4)NeuAc(2)	0.0041	1.1727
480_20210524_WZY_IGP_HILIC_DDACancer_5e5_1	480_20210524_WZY_IGP_HILIC_DDACancer_5e5_1.22578.22578.2	22578	33.44	1400.07	2	LGNWSAMPSCK	10,Carbamidomethyl(+57.0215);	1249.56	sp|P02749|APOH_HUMAN(pre=K,post=A);	253;	385.32	0	6	38.1715	136.431	1548.54	G14996IQ	Hex(4)HexNAc(3)NeuAc(1)	0.0124	4.4454
480_20210524_WZY_IGP_HILIC_DDACancer_5e5_1	480_20210524_WZY_IGP_HILIC_DDACancer_5e5_1.22590.22590.2	22590	33.44	1582.62	2	LGNWSAMPSCK	10,Carbamidomethyl(+57.0215);	1249.56	sp|P02749|APOH_HUMAN(pre=K,post=A);	253;	459.614	0	6	69.9479	98.467	1913.68	G39344CL	Hex(5)HexNAc(4)NeuAc(1)	-0.0065	-2.0485
480_20210524_WZY_IGP_HILIC_DDACancer_5e5_1	480_20210524_WZY_IGP_HILIC_DDACancer_5e5_1.22603.22603.3	22603	33.48	1158.13	3	LGNWSAMPSCK	10,Carbamidomethyl(+57.0215);	1249.56	sp|P02749|APOH_HUMAN(pre=K,post=A);	253;	389.43	0	6	86.7247	137.434	2221.79	G00211WY	Hex(6)HexNAc(4)NeuAc(1)Fuc(1)	0.012	3.4686
480_20210524_WZY_IGP_HILIC_DDACancer_5e5_1	480_20210524_WZY_IGP_HILIC_DDACancer_5e5_1.22608.22608.3	22608	33.48	1055.42	3	LGNWSAMPSCK	10,Carbamidomethyl(+57.0215);	1249.56	sp|P02749|APOH_HUMAN(pre=K,post=A);	253;	461.947	0	6	91.7981	79.652	1913.68	G39344CL	Hex(5)HexNAc(4)NeuAc(1)	0.0031	0.9685
480_20210524_WZY_IGP_HILIC_DDACancer_5e5_1	480_20210524_WZY_IGP_HILIC_DDACancer_5e5_1.22620.22620.3	22620	33.51	1210.21	3	LGTSLSSGHVLMNGTLK		1713.91	sp|P80108|PHLD_HUMAN(pre=K,post=Q);	659;	389.58	0	6	30.9411	95.9874	1913.68	G39344CL	Hex(5)HexNAc(4)NeuAc(1)	0.0131	3.615
480_20210524_WZY_IGP_HILIC_DDACancer_5e5_1	480_20210524_WZY_IGP_HILIC_DDACancer_5e5_1.22623.22623.3	22623	33.51	1106.79	3	SWPAVGNCSSALR	8,Carbamidomethyl(+57.0215);	1403.66	sp|P02790|HEMO_HUMAN(pre=R,post=W);	187;	297.549	0	6	87.1981	130.375	1913.68	G39344CL	Hex(5)HexNAc(4)NeuAc(1)	0.0122	3.6726
480_20210524_WZY_IGP_HILIC_DDACancer_5e5_1	480_20210524_WZY_IGP_HILIC_DDACancer_5e5_1.22644.22644.4	22644	33.55	1728.17	2	LGNWSAMPSCK	10,Carbamidomethyl(+57.0215);	1249.56	sp|P02749|APOH_HUMAN(pre=K,post=A);	253;	347.855	0	6	25.955	193.407	2204.77	G75501QM	Hex(5)HexNAc(4)NeuAc(2)	0.0045	1.3141
480_20210524_WZY_IGP_HILIC_DDACancer_5e5_1	480_20210524_WZY_IGP_HILIC_DDACancer_5e5_1.22689.22689.4	22689	33.58	1728.18	2	LGNWSAMPSCK	10,Carbamidomethyl(+57.0215);	1249.56	sp|P02749|APOH_HUMAN(pre=K,post=A);	253;	158.21	0	3	8.6074	173.01	2204.77	G75501QM	Hex(5)HexNAc(4)NeuAc(2)	0.0085	2.4525
480_20210524_WZY_IGP_HILIC_DDACancer_5e5_1	480_20210524_WZY_IGP_HILIC_DDACancer_5e5_1.22697.22697.3	22697	33.62	1200.51	3	FNSSYLQGTNQITGR		1684.82	sp|P04114|APOB_HUMAN(pre=R,post=Y);	1523;	451.048	0	6	74.6856	144.509	1913.68	G39344CL	Hex(5)HexNAc(4)NeuAc(1)	0.0084	2.3271
480_20210524_WZY_IGP_HILIC_DDACancer_5e5_1	480_20210524_WZY_IGP_HILIC_DDACancer_5e5_1.22699.22699.3	22699	33.62	1200.51	3	FNSSYLQGTNQITGR		1684.82	sp|P04114|APOB_HUMAN(pre=R,post=Y);	1523;	703.423	0	6	176.735	172.944	1913.68	G39344CL	Hex(5)HexNAc(4)NeuAc(1)	0.0084	2.3271
480_20210524_WZY_IGP_HILIC_DDACancer_5e5_1	480_20210524_WZY_IGP_HILIC_DDACancer_5e5_1.22717.22717.4	22717	33.62	909.168	4	TVLTPATNHMGNVTFTIPANR		2254.15	sp|P01024|CO3_HUMAN(pre=K,post=E);	85;	269.61	0.001	5	46.9246	55.3435	1378.48	G71066WE	Hex(6)HexNAc(2)	0.0129	3.5377
480_20210524_WZY_IGP_HILIC_DDACancer_5e5_1	480_20210524_WZY_IGP_HILIC_DDACancer_5e5_1.22721.22721.3	22721	33.65	1200.51	3	FNSSYLQGTNQITGR		1684.82	sp|P04114|APOB_HUMAN(pre=R,post=Y);	1523;	641.441	0	6	138.437	166.756	1913.68	G39344CL	Hex(5)HexNAc(4)NeuAc(1)	0.0091	2.5306
480_20210524_WZY_IGP_HILIC_DDACancer_5e5_1	480_20210524_WZY_IGP_HILIC_DDACancer_5e5_1.22743.22743.3	22743	33.65	1213.82	3	FSDGLESNSSTQFEVK		1773.81	sp|P0C0L4|CO4A_HUMAN(pre=R,post=K);sp|P0C0L5|CO4B_HUMAN(pre=R,post=K);	226;226;	155.917	0	6	12.2119	17.9464	1864.63	G00798PL	Hex(9)HexNAc(2)	0.0112	3.0787
480_20210524_WZY_IGP_HILIC_DDACancer_5e5_1	480_20210524_WZY_IGP_HILIC_DDACancer_5e5_1.22748.22748.3	22748	33.68	1200.51	3	FNSSYLQGTNQITGR		1684.82	sp|P04114|APOB_HUMAN(pre=R,post=Y);	1523;	385.211	0	6	57.1826	173.797	1913.68	G39344CL	Hex(5)HexNAc(4)NeuAc(1)	0.0062	1.7164
480_20210524_WZY_IGP_HILIC_DDACancer_5e5_1	480_20210524_WZY_IGP_HILIC_DDACancer_5e5_1.22758.22758.3	22758	33.68	1244.83	3	CIQANYSLMENGK	1,Carbamidomethyl(+57.0215);	1526.69	sp|P05090|APOD_HUMAN(pre=R,post=I);	65;	136.551	0.0004	6	15.9403	77.7836	2204.77	G75501QM	Hex(5)HexNAc(4)NeuAc(2)	-0.0045	-1.1984
480_20210524_WZY_IGP_HILIC_DDACancer_5e5_1	480_20210524_WZY_IGP_HILIC_DDACancer_5e5_1.22773.22773.3	22773	33.72	1152.45	3	LGNWSAMPSCK	10,Carbamidomethyl(+57.0215);	1249.56	sp|P02749|APOH_HUMAN(pre=K,post=A);	253;	428.166	0	6	88.1416	148.723	2204.77	G75501QM	Hex(5)HexNAc(4)NeuAc(2)	0.0107	3.1025
480_20210524_WZY_IGP_HILIC_DDACancer_5e5_1	480_20210524_WZY_IGP_HILIC_DDACancer_5e5_1.22790.22790.2	22790	33.72	1800.25	2	FNSSYLQGTNQITGR		1684.82	sp|P04114|APOB_HUMAN(pre=R,post=Y);	1523;	106.351	0	4	51.4147	118.684	1913.68	G39344CL	Hex(5)HexNAc(4)NeuAc(1)	-0.0165	-4.5799
480_20210524_WZY_IGP_HILIC_DDACancer_5e5_1	480_20210524_WZY_IGP_HILIC_DDACancer_5e5_1.22829.22829.5	22829	33.79	1168.5	5	PYTFHSHGITYYKEHEGAIYPDNTTDFQR		3486.59	sp|P00450|CERU_HUMAN(pre=R,post=A);	138;	688.132	0.001	2	15.253	304.33	2350.83	G26264SQ	Hex(5)HexNAc(4)NeuAc(2)Fuc(1)	0.0255	4.3684
480_20210524_WZY_IGP_HILIC_DDACancer_5e5_1	480_20210524_WZY_IGP_HILIC_DDACancer_5e5_1.22954.22954.3	22954	33.96	1152.45	3	LGNWSAMPSCK	10,Carbamidomethyl(+57.0215);	1249.56	sp|P02749|APOH_HUMAN(pre=K,post=A);	253;	320.967	0	6	26.102	189.019	2204.77	G75501QM	Hex(5)HexNAc(4)NeuAc(2)	0.0118	3.4206
480_20210524_WZY_IGP_HILIC_DDACancer_5e5_1	480_20210524_WZY_IGP_HILIC_DDACancer_5e5_1.22991.22991.2	22991	33.99	1400.06	2	LGNWSAMPSCK	10,Carbamidomethyl(+57.0215);	1249.56	sp|P02749|APOH_HUMAN(pre=K,post=A);	253;	399.79	0	6	90.8481	121.325	1548.54	G14996IQ	Hex(4)HexNAc(3)NeuAc(1)	-0.0029	-1.0515
480_20210524_WZY_IGP_HILIC_DDACancer_5e5_1	480_20210524_WZY_IGP_HILIC_DDACancer_5e5_1.23013.23013.3	23013	34.03	1132.81	3	FNSSYLQGTNQITGR		1684.82	sp|P04114|APOB_HUMAN(pre=R,post=Y);	1523;	494.843	0	6	157.094	135.078	1710.6	G53962WT	Hex(5)HexNAc(3)NeuAc(1)	0.0063	1.8698
480_20210524_WZY_IGP_HILIC_DDACancer_5e5_1	480_20210524_WZY_IGP_HILIC_DDACancer_5e5_1.23033.23033.3	23033	34.06	1271.24	3	TVLTPATNHMGNVTFTIPANR	10,Oxidation(+15.9949);	2270.15	sp|P01024|CO3_HUMAN(pre=K,post=E);	85;	497.694	0	6	26.4881	66.0934	1540.53	G20621ZX	Hex(7)HexNAc(2)	0.0133	3.4848
480_20210524_WZY_IGP_HILIC_DDACancer_5e5_1	480_20210524_WZY_IGP_HILIC_DDACancer_5e5_1.23044.23044.4	23044	34.06	1258.03	4	ELHHLQEQNVSNAFLDK		2021	sp|P00450|CERU_HUMAN(pre=K,post=G);	762;	408.986	0	6	50.5194	240.482	3007.06	G43702IX	Hex(6)HexNAc(5)NeuAc(3)Fuc(1)	0.0188	3.7437
480_20210524_WZY_IGP_HILIC_DDACancer_5e5_1	480_20210524_WZY_IGP_HILIC_DDACancer_5e5_1.23058.23058.3	23058	34.09	1271.24	3	TVLTPATNHMGNVTFTIPANR	10,Oxidation(+15.9949);	2270.15	sp|P01024|CO3_HUMAN(pre=K,post=E);	85;	406.653	0	6	10.6786	78.1375	1540.53	G28387ZC	Hex(7)HexNAc(2)	0.0136	3.5809
480_20210524_WZY_IGP_HILIC_DDACancer_5e5_1	480_20210524_WZY_IGP_HILIC_DDACancer_5e5_1.23066.23066.5	23066	34.09	1258.03	4	ELHHLQEQNVSNAFLDK		2021	sp|P00450|CERU_HUMAN(pre=K,post=G);	762;	303.722	0	6	26.1643	205.293	3007.06	G43702IX	Hex(6)HexNAc(5)NeuAc(3)Fuc(1)	0.0183	3.6465
480_20210524_WZY_IGP_HILIC_DDACancer_5e5_1	480_20210524_WZY_IGP_HILIC_DDACancer_5e5_1.23072.23072.4	23072	34.09	1258.03	4	ELHHLQEQNVSNAFLDK		2021	sp|P00450|CERU_HUMAN(pre=K,post=G);	762;	254.25	0.0004	6	46.3192	193.536	3007.06	G43702IX	Hex(6)HexNAc(5)NeuAc(3)Fuc(1)	0.0183	3.6465
480_20210524_WZY_IGP_HILIC_DDACancer_5e5_1	480_20210524_WZY_IGP_HILIC_DDACancer_5e5_1.23084.23084.4	23084	34.13	1221.51	4	ELHHLQEQNVSNAFLDK		2021	sp|P00450|CERU_HUMAN(pre=K,post=G);	762;	574.136	0	6	87.0025	248.169	2861	G40707SF	Hex(6)HexNAc(5)NeuAc(3)	0.0172	3.5135
480_20210524_WZY_IGP_HILIC_DDACancer_5e5_1	480_20210524_WZY_IGP_HILIC_DDACancer_5e5_1.23107.23107.4	23107	34.16	1258.02	4	ELHHLQEQNVSNAFLDK		2021	sp|P00450|CERU_HUMAN(pre=K,post=G);	762;	371.38	0	6	72.3017	256.622	3007.06	G43702IX	Hex(6)HexNAc(5)NeuAc(3)Fuc(1)	0.0154	3.0639
480_20210524_WZY_IGP_HILIC_DDACancer_5e5_1	480_20210524_WZY_IGP_HILIC_DDACancer_5e5_1.23128.23128.4	23128	34.16	1221.51	4	ELHHLQEQNVSNAFLDK		2021	sp|P00450|CERU_HUMAN(pre=K,post=G);	762;	320.876	0	6	30.5356	171.563	2861	G40707SF	Hex(6)HexNAc(5)NeuAc(3)	0.0147	3.0134
480_20210524_WZY_IGP_HILIC_DDACancer_5e5_1	480_20210524_WZY_IGP_HILIC_DDACancer_5e5_1.23136.23136.3	23136	34.2	1217.22	3	TVLTPATNHMGNVTFTIPANR	10,Oxidation(+15.9949);	2270.15	sp|P01024|CO3_HUMAN(pre=K,post=E);	85;	617.961	0	6	42.1176	58.8148	1378.48	G15956KF	Hex(6)HexNAc(2)	0.0111	3.0554
480_20210524_WZY_IGP_HILIC_DDACancer_5e5_1	480_20210524_WZY_IGP_HILIC_DDACancer_5e5_1.23139.23139.4	23139	34.2	1221.51	4	ELHHLQEQNVSNAFLDK		2021	sp|P00450|CERU_HUMAN(pre=K,post=G);	762;	470.981	0	6	56.0681	253.092	2861	G40707SF	Hex(6)HexNAc(5)NeuAc(3)	0.0162	3.3135
480_20210524_WZY_IGP_HILIC_DDACancer_5e5_1	480_20210524_WZY_IGP_HILIC_DDACancer_5e5_1.23161.23161.3	23161	34.23	1217.22	3	TVLTPATNHMGNVTFTIPANR	10,Oxidation(+15.9949);	2270.15	sp|P01024|CO3_HUMAN(pre=K,post=E);	85;	537.888	0	6	14.6372	65.3889	1378.48	G15956KF	Hex(6)HexNAc(2)	0.0119	3.2561
480_20210524_WZY_IGP_HILIC_DDACancer_5e5_1	480_20210524_WZY_IGP_HILIC_DDACancer_5e5_1.23163.23163.4	23163	34.23	909.167	4	TVLTPATNHMGNVTFTIPANR		2254.15	sp|P01024|CO3_HUMAN(pre=K,post=E);	85;	610.518	0	6	45.7108	60.3171	1378.48	G85726QE	Hex(6)HexNAc(2)	0.0114	3.1272
480_20210524_WZY_IGP_HILIC_DDACancer_5e5_1	480_20210524_WZY_IGP_HILIC_DDACancer_5e5_1.23186.23186.3	23186	34.27	1106.79	3	SWPAVGNCSSALR	8,Carbamidomethyl(+57.0215);	1403.66	sp|P02790|HEMO_HUMAN(pre=R,post=W);	187;	276.055	0	6	74.1001	109.671	1913.68	G39344CL	Hex(5)HexNAc(4)NeuAc(1)	0.0095	2.8552
480_20210524_WZY_IGP_HILIC_DDACancer_5e5_1	480_20210524_WZY_IGP_HILIC_DDACancer_5e5_1.23226.23226.4	23226	34.3	872.651	4	TVLTPATNHMGNVTFTIPANR	10,Oxidation(+15.9949);	2270.15	sp|P01024|CO3_HUMAN(pre=K,post=E);	85;	575.4	0	5	35.9242	57.7643	1216.42	G37605QB	Hex(5)HexNAc(2)	0.0031	0.8842
480_20210524_WZY_IGP_HILIC_DDACancer_5e5_1	480_20210524_WZY_IGP_HILIC_DDACancer_5e5_1.23244.23244.4	23244	34.34	1539.97	3	GLTFQQNASSMCVPDQDTAIR	11,Oxidation(+15.9949);12,Carbamidomethyl(+57.0215);	2354.06	sp|P01871|IGHM_HUMAN(pre=R,post=V);sp|P0DOX6|IGM_HUMAN(pre=R,post=V);	209;332;	378.787	0.0043	4	6.3292	96.6027	2262.81	G58063ME	Hex(5)HexNAc(5)NeuAc(1)Fuc(1)	0.0038	0.8141
480_20210524_WZY_IGP_HILIC_DDACancer_5e5_1	480_20210524_WZY_IGP_HILIC_DDACancer_5e5_1.23378.23378.3	23378	34.51	1217.21	3	TVLTPATNHMGNVTFTIPANR	10,Oxidation(+15.9949);	2270.15	sp|P01024|CO3_HUMAN(pre=K,post=E);	85;	313.273	0	6	25.6352	58.4168	1378.48	G15956KF	Hex(6)HexNAc(2)	-0.0008	-0.2162
480_20210524_WZY_IGP_HILIC_DDACancer_5e5_1	480_20210524_WZY_IGP_HILIC_DDACancer_5e5_1.23401.23401.4	23401	34.54	1221.51	4	ELHHLQEQNVSNAFLDK		2021	sp|P00450|CERU_HUMAN(pre=K,post=G);	762;	211.067	0	6	14.8117	99.9775	2861	G40707SF	Hex(6)HexNAc(5)NeuAc(3)	0.0218	4.469
480_20210524_WZY_IGP_HILIC_DDACancer_5e5_1	480_20210524_WZY_IGP_HILIC_DDACancer_5e5_1.23422.23422.4	23422	34.57	1114.72	4	GLTFQQNASSMCVPDQDTAIR	11,Oxidation(+15.9949);12,Carbamidomethyl(+57.0215);	2354.06	sp|P01871|IGHM_HUMAN(pre=R,post=V);sp|P0DOX6|IGM_HUMAN(pre=R,post=V);	209;332;	500.24	0	6	43.7942	79.4105	2100.76	G80578OK	Hex(4)HexNAc(5)NeuAc(1)Fuc(1)	0.0103	2.3216
480_20210524_WZY_IGP_HILIC_DDACancer_5e5_1	480_20210524_WZY_IGP_HILIC_DDACancer_5e5_1.23520.23520.3	23520	34.71	1188.17	3	NTTCQDLQIEVTVK	4,Carbamidomethyl(+57.0215);	1647.81	sp|P0C0L4|CO4A_HUMAN(pre=K,post=G);sp|P0C0L5|CO4B_HUMAN(pre=K,post=G);	1391;1391;	718.79	0	6	99.8126	107.766	1913.68	G39344CL	Hex(5)HexNAc(4)NeuAc(1)	0.0116	3.2513
480_20210524_WZY_IGP_HILIC_DDACancer_5e5_1	480_20210524_WZY_IGP_HILIC_DDACancer_5e5_1.23571.23571.4	23571	34.78	1113	4	VYIHPFHLVIHNESTCEQLAK	16,Carbamidomethyl(+57.0215);	2534.27	sp|P01019|ANGT_HUMAN(pre=R,post=A);	47;	650.042	0	6	66.1438	154.877	1913.68	G39344CL	Hex(5)HexNAc(4)NeuAc(1)	0.0195	4.374
480_20210524_WZY_IGP_HILIC_DDACancer_5e5_1	480_20210524_WZY_IGP_HILIC_DDACancer_5e5_1.23582.23582.3	23582	34.78	1522.28	3	QNQCFYNSSYLNVQR	4,Carbamidomethyl(+57.0215);	1919.86	sp|P19652|A1AG2_HUMAN(pre=R,post=E);	93;	382.46	0	5	103.86	135.095	2643.94	G76073FF	Hex(7)HexNAc(6)NeuAc(1)	0.0194	4.2614
480_20210524_WZY_IGP_HILIC_DDACancer_5e5_1	480_20210524_WZY_IGP_HILIC_DDACancer_5e5_1.23610.23610.3	23610	34.82	1522.27	3	QNQCFYNSSYLNVQR	4,Carbamidomethyl(+57.0215);	1919.86	sp|P19652|A1AG2_HUMAN(pre=R,post=E);	88;	111.54	0.0046	3	41.5259	77.8898	2643.94	G76073FF	Hex(7)HexNAc(6)NeuAc(1)	-0.0171	-3.7475
480_20210524_WZY_IGP_HILIC_DDACancer_5e5_1	480_20210524_WZY_IGP_HILIC_DDACancer_5e5_1.23615.23615.4	23615	34.82	1113	4	VYIHPFHLVIHNESTCEQLAK	16,Carbamidomethyl(+57.0215);	2534.27	sp|P01019|ANGT_HUMAN(pre=R,post=A);	47;	257.999	0.0028	6	19.8728	171.064	1913.68	G39344CL	Hex(5)HexNAc(4)NeuAc(1)	0.0165	3.7153
480_20210524_WZY_IGP_HILIC_DDACancer_5e5_1	480_20210524_WZY_IGP_HILIC_DDACancer_5e5_1.23617.23617.3	23617	34.82	1164.48	3	LNAENNATFYFK		1430.68	sp|P01042|KNG1_HUMAN(pre=K,post=I);	294;	113.876	0.0086	5	40.8469	124.516	2059.73	G39377DE	Hex(5)HexNAc(4)NeuAc(1)Fuc(1)	0.0093	2.651
480_20210524_WZY_IGP_HILIC_DDACancer_5e5_1	480_20210524_WZY_IGP_HILIC_DDACancer_5e5_1.23618.23618.3	23618	34.82	1106.79	3	SWPAVGNCSSALR	8,Carbamidomethyl(+57.0215);	1403.66	sp|P02790|HEMO_HUMAN(pre=R,post=W);	187;	151.174	0	4	53.0745	146.001	1913.68	G39344CL	Hex(5)HexNAc(4)NeuAc(1)	0.0147	4.4454
480_20210524_WZY_IGP_HILIC_DDACancer_5e5_1	480_20210524_WZY_IGP_HILIC_DDACancer_5e5_1.23651.23651.4	23651	34.88	1262.76	4	LSDLSINSTECLHVHCR	11,Carbamidomethyl(+57.0215);16,Carbamidomethyl(+57.0215);	2039.95	sp|P05156|CFAI_HUMAN(pre=K,post=G);	177;	378.841	0	6	124.629	261.642	3007.06	G94163JZ	Hex(6)HexNAc(5)NeuAc(3)Fuc(1)	0.0142	2.8122
480_20210524_WZY_IGP_HILIC_DDACancer_5e5_1	480_20210524_WZY_IGP_HILIC_DDACancer_5e5_1.23702.23702.4	23702	34.95	1226.25	4	LSDLSINSTECLHVHCR	11,Carbamidomethyl(+57.0215);16,Carbamidomethyl(+57.0215);	2039.95	sp|P05156|CFAI_HUMAN(pre=K,post=G);	177;	451.805	0	6	109.455	231.986	2861	G40707SF	Hex(6)HexNAc(5)NeuAc(3)	0.0174	3.5515
480_20210524_WZY_IGP_HILIC_DDACancer_5e5_1	480_20210524_WZY_IGP_HILIC_DDACancer_5e5_1.23728.23728.3	23728	34.99	1115.8	3	LNAENNATFYFK		1430.68	sp|P01042|KNG1_HUMAN(pre=K,post=I);	294;	312.356	0	6	54.357	95.0675	1913.68	G39344CL	Hex(5)HexNAc(4)NeuAc(1)	0.0155	4.632
480_20210524_WZY_IGP_HILIC_DDACancer_5e5_1	480_20210524_WZY_IGP_HILIC_DDACancer_5e5_1.23805.23805.3	23805	35.09	1188.18	3	NTTCQDLQIEVTVK	4,Carbamidomethyl(+57.0215);	1647.81	sp|P0C0L4|CO4A_HUMAN(pre=K,post=G);sp|P0C0L5|CO4B_HUMAN(pre=K,post=G);	1391;1391;	195.306	0	5	16.9548	79.8585	1913.68	G39344CL	Hex(5)HexNAc(4)NeuAc(1)	0.0128	3.6014
480_20210524_WZY_IGP_HILIC_DDACancer_5e5_1	480_20210524_WZY_IGP_HILIC_DDACancer_5e5_1.23845.23845.4	23845	35.12	1151.23	4	GLTFQQNASSMCVPDQDTAIR	12,Carbamidomethyl(+57.0215);	2338.07	sp|P01871|IGHM_HUMAN(pre=R,post=V);sp|P0DOX6|IGM_HUMAN(pre=R,post=V);	209;332;	533.818	0	6	102.455	124.888	2262.81	G20096RP	Hex(5)HexNAc(5)NeuAc(1)Fuc(1)	0.0147	3.2036
480_20210524_WZY_IGP_HILIC_DDACancer_5e5_1	480_20210524_WZY_IGP_HILIC_DDACancer_5e5_1.23999.23999.3	23999	35.33	1472.94	3	DIVEYYNDSNGSHVLQGR		2064.95	sp|P25311|ZA2G_HUMAN(pre=K,post=F);	109/112;	258.521	0	2	9.9163	156.19	2350.83	G26264SQ	Hex(5)HexNAc(4)NeuAc(2)Fuc(1)	0.0115	2.6127
480_20210524_WZY_IGP_HILIC_DDACancer_5e5_1	480_20210524_WZY_IGP_HILIC_DDACancer_5e5_1.24033.24033.3	24033	35.4	1098.46	3	TWNQSIALR		1087.58	sp|P12259|FA5_HUMAN(pre=K,post=L);	2209;	237.848	0.0016	6	92.7842	130.756	2204.77	G75501QM	Hex(5)HexNAc(4)NeuAc(2)	0.0132	4.0221
480_20210524_WZY_IGP_HILIC_DDACancer_5e5_1	480_20210524_WZY_IGP_HILIC_DDACancer_5e5_1.24056.24056.3	24056	35.4	1106.79	3	SWPAVGNCSSALR	8,Carbamidomethyl(+57.0215);	1403.66	sp|P02790|HEMO_HUMAN(pre=R,post=W);	187;	114.774	0.001	4	40.1159	119.894	1913.68	G39344CL	Hex(5)HexNAc(4)NeuAc(1)	0.012	3.6279
480_20210524_WZY_IGP_HILIC_DDACancer_5e5_1	480_20210524_WZY_IGP_HILIC_DDACancer_5e5_1.24071.24071.3	24071	35.43	1520.62	3	QDQCIYNTTYLNVQR	4,Carbamidomethyl(+57.0215);	1914.89	sp|P02763|A1AG1_HUMAN(pre=R,post=E);	93;	429.376	0	6	48.4017	111.655	2643.94	G76073FF	Hex(7)HexNAc(6)NeuAc(1)	0.0114	2.4966
480_20210524_WZY_IGP_HILIC_DDACancer_5e5_1	480_20210524_WZY_IGP_HILIC_DDACancer_5e5_1.24099.24099.3	24099	35.47	1637.67	3	DIVEYYNDSNGSHVLQGR		2064.95	sp|P25311|ZA2G_HUMAN(pre=K,post=F);	112;	211.496	0.0057	5	14.2838	36.3501	2845.01	G69872OQ	Hex(5)HexNAc(5)NeuAc(3)Fuc(1)	0.0218	4.4497
480_20210524_WZY_IGP_HILIC_DDACancer_5e5_1	480_20210524_WZY_IGP_HILIC_DDACancer_5e5_1.24108.24108.3	24108	35.47	1327.55	3	DIVEYYNDSNGSHVLQGR		2064.95	sp|P25311|ZA2G_HUMAN(pre=K,post=F);	109;	108.562	0	6	29.8012	83.0925	1914.7	G41504VL	Hex(5)HexNAc(4)Fuc(2)	-0.0045	-1.1345
480_20210524_WZY_IGP_HILIC_DDACancer_5e5_1	480_20210524_WZY_IGP_HILIC_DDACancer_5e5_1.24117.24117.3	24117	35.5	1407.22	3	DFYVDENTTVR		1357.62	sp|P29622|KAIN_HUMAN(pre=K,post=V);	238;	168.907	0.0046	5	32.2585	120.479	2861	G40707SF	Hex(6)HexNAc(5)NeuAc(3)	0.0182	4.313
480_20210524_WZY_IGP_HILIC_DDACancer_5e5_1	480_20210524_WZY_IGP_HILIC_DDACancer_5e5_1.24129.24129.2	24129	35.5	1220.01	2	FNGSVSFFR		1059.51	sp|P55083|MFAP4_HUMAN(pre=R,post=G);	87;	146.375	0.0004	6	36.6112	36.511	1378.48	G15956KF	Hex(6)HexNAc(2)	0.0062	2.5602
480_20210524_WZY_IGP_HILIC_DDACancer_5e5_1	480_20210524_WZY_IGP_HILIC_DDACancer_5e5_1.24140.24140.3	24140	35.53	1327.56	3	DIVEYYNDSNGSHVLQGR		2064.95	sp|P25311|ZA2G_HUMAN(pre=K,post=F);	109;	212.691	0	6	41.3563	84.8424	1914.7	G41504VL	Hex(5)HexNAc(4)Fuc(2)	0.0095	2.3996
480_20210524_WZY_IGP_HILIC_DDACancer_5e5_1	480_20210524_WZY_IGP_HILIC_DDACancer_5e5_1.24168.24168.3	24168	35.57	1292.91	3	ADGTVNQIEGEATPVNLTEPAK		2253.11	sp|P05090|APOD_HUMAN(pre=R,post=L);	98;	685.537	0	6	45.1223	107.579	1622.58	G25326BM	Hex(5)HexNAc(4)	0.0156	4.032
480_20210524_WZY_IGP_HILIC_DDACancer_5e5_1	480_20210524_WZY_IGP_HILIC_DDACancer_5e5_1.24189.24189.3	24189	35.6	1193.86	3	LAGKPTHVNVSVVMAEVDGTCY	14,Oxidation(+15.9949);21,Carbamidomethyl(+57.0215);	2362.13	sp|P01876|IGHA1_HUMAN(pre=R,post=-);	340;	526.221	0	6	37.2457	57.2477	1216.42	G37605QB	Hex(5)HexNAc(2)	0.0079	2.2031
480_20210524_WZY_IGP_HILIC_DDACancer_5e5_1	480_20210524_WZY_IGP_HILIC_DDACancer_5e5_1.24269.24269.3	24269	35.71	1180.82	3	NLTTSLTESVDR		1334.67	sp|P80108|PHLD_HUMAN(pre=R,post=N);	307;	285.831	0	6	57.9513	116.515	2204.77	G75501QM	Hex(5)HexNAc(4)NeuAc(2)	0.0128	3.6073
480_20210524_WZY_IGP_HILIC_DDACancer_5e5_1	480_20210524_WZY_IGP_HILIC_DDACancer_5e5_1.24288.24288.5	24288	35.71	1360.56	3	YNSQNQSNNQFVLYR		1873.87	sp|P01042|KNG1_HUMAN(pre=K,post=I);	48;	175.43	0.0004	3	32.3666	192.878	2204.77	G75501QM	Hex(5)HexNAc(4)NeuAc(2)	0.0138	3.3748
480_20210524_WZY_IGP_HILIC_DDACancer_5e5_1	480_20210524_WZY_IGP_HILIC_DDACancer_5e5_1.24289.24289.3	24289	35.71	1213.75	4	QDQCIYNTTYLNVQR	4,Carbamidomethyl(+57.0215);	1914.89	sp|P02763|A1AG1_HUMAN(pre=R,post=E);	93;	302.212	0	6	25.5197	50.4786	2936.06	G24379VQ	Hex(7)HexNAc(6)NeuAc(1)Fuc(2)	0.0161	3.3126
480_20210524_WZY_IGP_HILIC_DDACancer_5e5_1	480_20210524_WZY_IGP_HILIC_DDACancer_5e5_1.24337.24337.3	24337	35.78	1180.83	3	NLTTSLTESVDR		1334.67	sp|P80108|PHLD_HUMAN(pre=R,post=N);	307;	109.941	0	5	18.5746	129.913	2204.77	G75501QM	Hex(5)HexNAc(4)NeuAc(2)	0.0131	3.7107
480_20210524_WZY_IGP_HILIC_DDACancer_5e5_1	480_20210524_WZY_IGP_HILIC_DDACancer_5e5_1.24404.24404.3	24404	35.88	1219.87	3	ADGTVNQIEGEATPVNLTEPAK		2253.11	sp|P05090|APOD_HUMAN(pre=R,post=L);	98;	494.311	0.0004	6	44.5952	77.3238	1403.51	G10209QU	Hex(4)HexNAc(3)Fuc(1)	-0.0172	-4.7129
480_20210524_WZY_IGP_HILIC_DDACancer_5e5_1	480_20210524_WZY_IGP_HILIC_DDACancer_5e5_1.24459.24459.3	24459	35.95	1399.25	3	QDQCIYNTTYLNVQR	4,Carbamidomethyl(+57.0215);	1914.89	sp|P02763|A1AG1_HUMAN(pre=R,post=E);	93;	212.725	0	6	55.7149	83.224	2279.83	G64850DY	Hex(6)HexNAc(5)Fuc(2)	0.0087	2.0816
480_20210524_WZY_IGP_HILIC_DDACancer_5e5_1	480_20210524_WZY_IGP_HILIC_DDACancer_5e5_1.24468.24468.3	24468	35.95	1203.82	3	SWPAVGNCSSALR	8,Carbamidomethyl(+57.0215);	1403.66	sp|P02790|HEMO_HUMAN(pre=R,post=W);	187;	232.627	0.0067	6	74.5489	154.982	2204.77	G75501QM	Hex(5)HexNAc(4)NeuAc(2)	0.0047	1.2953
480_20210524_WZY_IGP_HILIC_DDACancer_5e5_1	480_20210524_WZY_IGP_HILIC_DDACancer_5e5_1.24501.24501.3	24501	36.02	1325.53	3	TNICPFREDPR	4,Carbamidomethyl(+57.0215);	1403.66	sp|Q8NAC3|I17RC_HUMAN(pre=R,post=A);	357;	98.4934	0.0069	5	43.5163	214.042	2569.9	G01727PW	Hex(6)HexNAc(5)NeuAc(2)	0.0169	4.2423
480_20210524_WZY_IGP_HILIC_DDACancer_5e5_1	480_20210524_WZY_IGP_HILIC_DDACancer_5e5_1.24505.24505.3	24505	36.02	1115.79	3	LNAENNATFYFK		1430.68	sp|P01042|KNG1_HUMAN(pre=K,post=I);	294;	120.856	0	4	28.098	92.4809	1913.68	G39344CL	Hex(5)HexNAc(4)NeuAc(1)	0.0016	0.471
480_20210524_WZY_IGP_HILIC_DDACancer_5e5_1	480_20210524_WZY_IGP_HILIC_DDACancer_5e5_1.24523.24523.3	24523	36.05	1466.58	3	SWPAVGNCSSALR	8,Carbamidomethyl(+57.0215);	1403.66	sp|P02790|HEMO_HUMAN(pre=R,post=W);	187;	211.737	0.0087	5	22.1898	116.994	2993.08	G56056BS	Hex(7)HexNAc(7)NeuAc(1)Fuc(1)	-0.016	-3.6289
480_20210524_WZY_IGP_HILIC_DDACancer_5e5_1	480_20210524_WZY_IGP_HILIC_DDACancer_5e5_1.24575.24575.3	24575	36.12	1193.86	3	LAGKPTHVNVSVVMAEVDGTCY	14,Oxidation(+15.9949);21,Carbamidomethyl(+57.0215);	2362.13	sp|P01876|IGHA1_HUMAN(pre=R,post=-);	340;	475.858	0	6	33.9682	54.9055	1216.42	G91471TQ	Hex(5)HexNAc(2)	0.0084	2.3469
480_20210524_WZY_IGP_HILIC_DDACancer_5e5_1	480_20210524_WZY_IGP_HILIC_DDACancer_5e5_1.24579.24579.3	24579	36.12	1012.08	3	WSDIWNATK		1119.53	sp|P06276|CHLE_HUMAN(pre=K,post=Y);	85;	343.498	0	6	87.8156	97.2431	1913.68	G39344CL	Hex(5)HexNAc(4)NeuAc(1)	0.0088	2.9054
480_20210524_WZY_IGP_HILIC_DDACancer_5e5_1	480_20210524_WZY_IGP_HILIC_DDACancer_5e5_1.24595.24595.3	24595	36.12	1213.82	3	FSDGLESNSSTQFEVK		1773.81	sp|P0C0L4|CO4A_HUMAN(pre=R,post=K);sp|P0C0L5|CO4B_HUMAN(pre=R,post=K);	226;226;	95.9799	0	6	17.2086	23.5927	1864.63	G97455PT	Hex(9)HexNAc(2)	0.0078	2.1321
480_20210524_WZY_IGP_HILIC_DDACancer_5e5_1	480_20210524_WZY_IGP_HILIC_DDACancer_5e5_1.24615.24615.2	24615	36.15	1517.62	2	WSDIWNATK		1119.53	sp|P06276|CHLE_HUMAN(pre=K,post=Y);	85;	291.155	0	6	69.8221	106.481	1913.68	G58516UP	Hex(5)HexNAc(4)NeuAc(1)	0.0089	2.9384
480_20210524_WZY_IGP_HILIC_DDACancer_5e5_1	480_20210524_WZY_IGP_HILIC_DDACancer_5e5_1.24633.24633.3	24633	36.19	1325.53	3	SWPAVGNCSSALR	8,Carbamidomethyl(+57.0215);	1403.66	sp|P02790|HEMO_HUMAN(pre=R,post=W);	187;	260.528	0	5	26.0974	242.797	2569.9	G01727PW	Hex(6)HexNAc(5)NeuAc(2)	0.0084	2.1226
480_20210524_WZY_IGP_HILIC_DDACancer_5e5_1	480_20210524_WZY_IGP_HILIC_DDACancer_5e5_1.24643.24643.2	24643	36.19	1365.1	2	HANWTLTPLK		1179.64	sp|P27169|PON1_HUMAN(pre=K,post=S);	253;	335.115	0	6	36.2748	70.8762	1548.54	G14996IQ	Hex(4)HexNAc(3)NeuAc(1)	0.0074	2.7201
480_20210524_WZY_IGP_HILIC_DDACancer_5e5_1	480_20210524_WZY_IGP_HILIC_DDACancer_5e5_1.24652.24652.2	24652	36.22	1693.22	2	HANWTLTPLK		1179.64	sp|P27169|PON1_HUMAN(pre=K,post=S);	253;	251.231	0	6	11.0814	100.672	2204.77	G75501QM	Hex(5)HexNAc(4)NeuAc(2)	0.0052	1.5254
480_20210524_WZY_IGP_HILIC_DDACancer_5e5_1	480_20210524_WZY_IGP_HILIC_DDACancer_5e5_1.24666.24666.2	24666	36.22	1365.1	2	HANWTLTPLK		1179.64	sp|P27169|PON1_HUMAN(pre=K,post=S);	253;	317.674	0	6	35.9331	64.2731	1548.54	G14996IQ	Hex(4)HexNAc(3)NeuAc(1)	0.0096	3.5255
480_20210524_WZY_IGP_HILIC_DDACancer_5e5_1	480_20210524_WZY_IGP_HILIC_DDACancer_5e5_1.24689.24689.4	24689	36.25	1693.22	2	HANWTLTPLK		1179.64	sp|P27169|PON1_HUMAN(pre=K,post=S);	253;	193.667	0	6	16.8599	104.154	2204.77	G75501QM	Hex(5)HexNAc(4)NeuAc(2)	0.0037	1.0926
480_20210524_WZY_IGP_HILIC_DDACancer_5e5_1	480_20210524_WZY_IGP_HILIC_DDACancer_5e5_1.24800.24800.3	24800	36.39	1180.82	3	NLTTSLTESVDR		1334.67	sp|P80108|PHLD_HUMAN(pre=R,post=N);	307;	212.604	0	6	53.0152	113.37	2204.77	G75501QM	Hex(5)HexNAc(4)NeuAc(2)	0.0101	2.8411
480_20210524_WZY_IGP_HILIC_DDACancer_5e5_1	480_20210524_WZY_IGP_HILIC_DDACancer_5e5_1.24836.24836.3	24836	36.46	1257.84	3	SWPAVGNCSSALR	8,Carbamidomethyl(+57.0215);	1403.66	sp|P02790|HEMO_HUMAN(pre=R,post=W);	187;	203.656	0	6	64.3148	176.983	2366.83	G58338QG	Hex(6)HexNAc(4)NeuAc(2)	0.0129	3.4296
480_20210524_WZY_IGP_HILIC_DDACancer_5e5_1	480_20210524_WZY_IGP_HILIC_DDACancer_5e5_1.24872.24872.3	24872	36.49	1371.19	3	LGNWSAMPSCK	10,Carbamidomethyl(+57.0215);	1249.56	sp|P02749|APOH_HUMAN(pre=K,post=A);	253;	363.861	0	5	72.5382	160.843	2861	G40707SF	Hex(6)HexNAc(5)NeuAc(3)	-0.0001	-0.0219
480_20210524_WZY_IGP_HILIC_DDACancer_5e5_1	480_20210524_WZY_IGP_HILIC_DDACancer_5e5_1.24897.24897.3	24897	36.53	1371.2	3	LGNWSAMPSCK	10,Carbamidomethyl(+57.0215);	1249.56	sp|P02749|APOH_HUMAN(pre=K,post=A);	253;	437.736	0	6	63.4467	201.628	2861	G40707SF	Hex(6)HexNAc(5)NeuAc(3)	0.012	2.918
480_20210524_WZY_IGP_HILIC_DDACancer_5e5_1	480_20210524_WZY_IGP_HILIC_DDACancer_5e5_1.24911.24911.4	24911	36.56	1878.26	2	SWPAVGNCSSALR	8,Carbamidomethyl(+57.0215);	1403.66	sp|P02790|HEMO_HUMAN(pre=R,post=W);	187;	207.511	0	6	15.081	156.34	2350.83	G26264SQ	Hex(5)HexNAc(4)NeuAc(2)Fuc(1)	0.0158	4.206
480_20210524_WZY_IGP_HILIC_DDACancer_5e5_1	480_20210524_WZY_IGP_HILIC_DDACancer_5e5_1.24914.24914.3	24914	36.56	1419.88	3	LGNWSAMPSCK	10,Carbamidomethyl(+57.0215);	1249.56	sp|P02749|APOH_HUMAN(pre=K,post=A);	253;	390.777	0	5	53.4687	187.268	3007.06	G43702IX	Hex(6)HexNAc(5)NeuAc(3)Fuc(1)	0.0003	0.0619
480_20210524_WZY_IGP_HILIC_DDACancer_5e5_1	480_20210524_WZY_IGP_HILIC_DDACancer_5e5_1.24922.24922.3	24922	36.56	1271.88	3	KVCQDCPLLAPLNDTR	3,Carbamidomethyl(+57.0215);6,Carbamidomethyl(+57.0215);	1898.93	sp|P02765|FETUA_HUMAN(pre=R,post=V);	156;	248.044	0	6	27.2443	118.561	1913.68	G39344CL	Hex(5)HexNAc(4)NeuAc(1)	0.0027	0.7067
480_20210524_WZY_IGP_HILIC_DDACancer_5e5_1	480_20210524_WZY_IGP_HILIC_DDACancer_5e5_1.24927.24927.3	24927	36.56	1155.47	3	SWPAVGNCSSALR	8,Carbamidomethyl(+57.0215);	1403.66	sp|P02790|HEMO_HUMAN(pre=R,post=W);	187;	330.477	0	6	84.2647	186.367	2059.73	G39377DE	Hex(5)HexNAc(4)NeuAc(1)Fuc(1)	-0.0048	-1.3926
480_20210524_WZY_IGP_HILIC_DDACancer_5e5_1	480_20210524_WZY_IGP_HILIC_DDACancer_5e5_1.24937.24937.4	24937	36.6	1878.26	2	SWPAVGNCSSALR	8,Carbamidomethyl(+57.0215);	1403.66	sp|P02790|HEMO_HUMAN(pre=R,post=W);	187;	54.3131	0.0043	4	3.8962	141.533	2350.83	G26264SQ	Hex(5)HexNAc(4)NeuAc(2)Fuc(1)	0.0087	2.3202
480_20210524_WZY_IGP_HILIC_DDACancer_5e5_1	480_20210524_WZY_IGP_HILIC_DDACancer_5e5_1.24939.24939.3	24939	36.6	1371.2	3	LGNWSAMPSCK	10,Carbamidomethyl(+57.0215);	1249.56	sp|P02749|APOH_HUMAN(pre=K,post=A);	253;	279.905	0	2	18.8717	192.974	2861	G40707SF	Hex(6)HexNAc(5)NeuAc(3)	0.0131	3.1853
480_20210524_WZY_IGP_HILIC_DDACancer_5e5_1	480_20210524_WZY_IGP_HILIC_DDACancer_5e5_1.24965.24965.4	24965	36.63	1842.25	2	SWPAVGNCSSALR	8,Carbamidomethyl(+57.0215);	1403.66	sp|P02790|HEMO_HUMAN(pre=R,post=W);	187;	258.896	0	6	44.1584	181.031	2278.81	G01178HS	Hex(6)HexNAc(5)NeuAc(1)	0.0052	1.4065
480_20210524_WZY_IGP_HILIC_DDACancer_5e5_1	480_20210524_WZY_IGP_HILIC_DDACancer_5e5_1.24970.24970.3	24970	36.63	1425.56	3	LGNWSAMPSCK	10,Carbamidomethyl(+57.0215);	1249.56	sp|P02749|APOH_HUMAN(pre=K,post=A);	253;	197.196	0.0004	5	42.3019	130.017	3024.07	G40303NN	Hex(7)HexNAc(5)NeuAc(2)Fuc(2)	0.0136	3.1879
480_20210524_WZY_IGP_HILIC_DDACancer_5e5_1	480_20210524_WZY_IGP_HILIC_DDACancer_5e5_1.24982.24982.3	24982	36.63	1045.44	3	NFTENDLLVR		1219.62	sp|P00734|THRB_HUMAN(pre=K,post=I);	416;	92.3263	0	6	40.8663	74.6015	1913.68	G39344CL	Hex(5)HexNAc(4)NeuAc(1)	0.0052	1.6697
480_20210524_WZY_IGP_HILIC_DDACancer_5e5_1	480_20210524_WZY_IGP_HILIC_DDACancer_5e5_1.24988.24988.4	24988	36.67	1805.23	2	SWPAVGNCSSALR	8,Carbamidomethyl(+57.0215);	1403.66	sp|P02790|HEMO_HUMAN(pre=R,post=W);	187;	216.34	0	6	20.7371	140.847	2204.77	G75501QM	Hex(5)HexNAc(4)NeuAc(2)	0.0039	1.0717
480_20210524_WZY_IGP_HILIC_DDACancer_5e5_1	480_20210524_WZY_IGP_HILIC_DDACancer_5e5_1.24989.24989.2	24989	36.67	1477.11	2	SWPAVGNCSSALR	8,Carbamidomethyl(+57.0215);	1403.66	sp|P02790|HEMO_HUMAN(pre=R,post=W);	187;	413.016	0	6	70.4618	121.814	1548.54	G14996IQ	Hex(4)HexNAc(3)NeuAc(1)	-0.0017	-0.5626
480_20210524_WZY_IGP_HILIC_DDACancer_5e5_1	480_20210524_WZY_IGP_HILIC_DDACancer_5e5_1.25020.25020.3	25020	36.7	1106.79	3	SWPAVGNCSSALR	8,Carbamidomethyl(+57.0215);	1403.66	sp|P02790|HEMO_HUMAN(pre=R,post=W);	187;	446.702	0	6	77.8974	130.516	1913.68	G39344CL	Hex(5)HexNAc(4)NeuAc(1)	0.0076	2.3032
480_20210524_WZY_IGP_HILIC_DDACancer_5e5_1	480_20210524_WZY_IGP_HILIC_DDACancer_5e5_1.25028.25028.2	25028	36.7	1477.11	2	SWPAVGNCSSALR	8,Carbamidomethyl(+57.0215);	1403.66	sp|P02790|HEMO_HUMAN(pre=R,post=W);	187;	208.845	0	6	18.2958	124.824	1548.54	G14996IQ	Hex(4)HexNAc(3)NeuAc(1)	-0.0007	-0.2318
480_20210524_WZY_IGP_HILIC_DDACancer_5e5_1	480_20210524_WZY_IGP_HILIC_DDACancer_5e5_1.25030.25030.2	25030	36.7	1331.56	2	SWPAVGNCSSALR	8,Carbamidomethyl(+57.0215);	1403.66	sp|P02790|HEMO_HUMAN(pre=R,post=W);	187;	389.986	0	6	63.8855	72.535	1257.45	G10182XZ	Hex(4)HexNAc(3)	0.0026	0.9952
480_20210524_WZY_IGP_HILIC_DDACancer_5e5_1	480_20210524_WZY_IGP_HILIC_DDACancer_5e5_1.25036.25036.4	25036	36.73	1805.23	2	SWPAVGNCSSALR	8,Carbamidomethyl(+57.0215);	1403.66	sp|P02790|HEMO_HUMAN(pre=R,post=W);	187;	192.432	0	6	21.8063	163.604	2204.77	G75501QM	Hex(5)HexNAc(4)NeuAc(2)	0.0024	0.6657
480_20210524_WZY_IGP_HILIC_DDACancer_5e5_1	480_20210524_WZY_IGP_HILIC_DDACancer_5e5_1.25065.25065.4	25065	36.77	1805.23	2	SWPAVGNCSSALR	8,Carbamidomethyl(+57.0215);	1403.66	sp|P02790|HEMO_HUMAN(pre=R,post=W);	187;	183.78	0	6	7.5559	175.226	2204.77	G75501QM	Hex(5)HexNAc(4)NeuAc(2)	0.0041	1.1394
480_20210524_WZY_IGP_HILIC_DDACancer_5e5_1	480_20210524_WZY_IGP_HILIC_DDACancer_5e5_1.25109.25109.3	25109	36.8	1252.51	3	SWPAVGNCSSALR	8,Carbamidomethyl(+57.0215);	1403.66	sp|P02790|HEMO_HUMAN(pre=R,post=W);	187;	204.055	0	5	54.9477	242.654	2350.83	G26264SQ	Hex(5)HexNAc(4)NeuAc(2)Fuc(1)	0.0111	2.9578
480_20210524_WZY_IGP_HILIC_DDACancer_5e5_1	480_20210524_WZY_IGP_HILIC_DDACancer_5e5_1.25129.25129.3	25129	36.84	1301.19	3	SWPAVGNCSSALR	8,Carbamidomethyl(+57.0215);	1403.66	sp|P02790|HEMO_HUMAN(pre=R,post=W);	187;	273.483	0	6	70.4469	269.04	2496.89	G43665PB	Hex(5)HexNAc(4)NeuAc(2)Fuc(2)	0.0003	0.0753
480_20210524_WZY_IGP_HILIC_DDACancer_5e5_1	480_20210524_WZY_IGP_HILIC_DDACancer_5e5_1.25144.25144.3	25144	36.87	1301.19	3	SWPAVGNCSSALR	8,Carbamidomethyl(+57.0215);	1403.66	sp|P02790|HEMO_HUMAN(pre=R,post=W);	187;	262.4	0	4	50.7622	281.635	2496.89	G43665PB	Hex(5)HexNAc(4)NeuAc(2)Fuc(2)	0.0065	1.6714
480_20210524_WZY_IGP_HILIC_DDACancer_5e5_1	480_20210524_WZY_IGP_HILIC_DDACancer_5e5_1.25153.25153.3	25153	36.87	1124.48	3	TSNFNAAISLK		1164.61	sp|P02748|CO9_HUMAN(pre=K,post=F);	234;	399.065	0	6	68.8366	77.0641	2205.79	G43402RG	Hex(5)HexNAc(4)NeuAc(1)Fuc(2)	0.0082	2.4285
480_20210524_WZY_IGP_HILIC_DDACancer_5e5_1	480_20210524_WZY_IGP_HILIC_DDACancer_5e5_1.25198.25198.4	25198	36.94	1203.82	3	SWPAVGNCSSALR	8,Carbamidomethyl(+57.0215);	1403.66	sp|P02790|HEMO_HUMAN(pre=R,post=W);	187;	235.94	0	6	55.2384	174.957	2204.77	G75501QM	Hex(5)HexNAc(4)NeuAc(2)	0.0131	3.6295
480_20210524_WZY_IGP_HILIC_DDACancer_5e5_1	480_20210524_WZY_IGP_HILIC_DDACancer_5e5_1.25202.25202.4	25202	36.94	1805.23	2	SWPAVGNCSSALR	8,Carbamidomethyl(+57.0215);	1403.66	sp|P02790|HEMO_HUMAN(pre=R,post=W);	187;	109.802	0	6	25.3897	137.419	2204.77	G75501QM	Hex(5)HexNAc(4)NeuAc(2)	0.0092	2.5602
480_20210524_WZY_IGP_HILIC_DDACancer_5e5_1	480_20210524_WZY_IGP_HILIC_DDACancer_5e5_1.25215.25215.3	25215	36.97	1252.51	3	SWPAVGNCSSALR	8,Carbamidomethyl(+57.0215);	1403.66	sp|P02790|HEMO_HUMAN(pre=R,post=W);	187;	332.261	0	6	79.1775	175.452	2350.83	G97947UQ	Hex(5)HexNAc(4)NeuAc(2)Fuc(1)	0.006	1.5922
480_20210524_WZY_IGP_HILIC_DDACancer_5e5_1	480_20210524_WZY_IGP_HILIC_DDACancer_5e5_1.25239.25239.4	25239	36.97	1199.84	3	LANLTQGEDQYYLR		1682.83	sp|P10909|CLUS_HUMAN(pre=R,post=V);	374;	387.963	0	6	67.9211	181.412	1913.68	G39344CL	Hex(5)HexNAc(4)NeuAc(1)	-0.0047	-1.2982
480_20210524_WZY_IGP_HILIC_DDACancer_5e5_1	480_20210524_WZY_IGP_HILIC_DDACancer_5e5_1.25266.25266.3	25266	37.04	1199.85	3	LANLTQGEDQYYLR		1682.83	sp|P10909|CLUS_HUMAN(pre=R,post=V);	374;	649.925	0	6	139.521	147.274	1913.68	G39344CL	Hex(5)HexNAc(4)NeuAc(1)	0.0129	3.5894
480_20210524_WZY_IGP_HILIC_DDACancer_5e5_1	480_20210524_WZY_IGP_HILIC_DDACancer_5e5_1.25285.25285.3	25285	37.04	1586.61	3	VSCPIMPCSNATVPDGECCPR	3,Carbamidomethyl(+57.0215);8,Carbamidomethyl(+57.0215);18,Carbamidomethyl(+57.0215);19,Carbamidomethyl(+57.0215);	2405.99	sp|P07996|TSP1_HUMAN(pre=K,post=C);	360;	446.962	0	6	43.98	95.1231	2350.83	G26264SQ	Hex(5)HexNAc(4)NeuAc(2)Fuc(1)	0.0018	0.3726
480_20210524_WZY_IGP_HILIC_DDACancer_5e5_1	480_20210524_WZY_IGP_HILIC_DDACancer_5e5_1.25297.25297.3	25297	37.08	1199.85	3	LANLTQGEDQYYLR		1682.83	sp|P10909|CLUS_HUMAN(pre=R,post=V);	374;	266.391	0	5	36.2958	173.645	1913.68	G39344CL	Hex(5)HexNAc(4)NeuAc(1)	0.0155	4.3021
480_20210524_WZY_IGP_HILIC_DDACancer_5e5_1	480_20210524_WZY_IGP_HILIC_DDACancer_5e5_1.25298.25298.3	25298	37.08	1586.95	3	VSCPIMPCSNATVPDGECCPR	3,Carbamidomethyl(+57.0215);8,Carbamidomethyl(+57.0215);18,Carbamidomethyl(+57.0215);19,Carbamidomethyl(+57.0215);	2405.99	sp|P07996|TSP1_HUMAN(pre=K,post=C);	360;	350.663	0	1	22.0017	86.0527	2351.85	G11561RV	Hex(5)HexNAc(4)NeuAc(1)Fuc(3)	0.0012	0.2624
480_20210524_WZY_IGP_HILIC_DDACancer_5e5_1	480_20210524_WZY_IGP_HILIC_DDACancer_5e5_1.25319.25319.3	25319	37.11	1371.2	3	LGNWSAMPSCK	10,Carbamidomethyl(+57.0215);	1249.56	sp|P02749|APOH_HUMAN(pre=K,post=A);	253;	271.266	0.0016	5	65.9936	158.156	2861	G40707SF	Hex(6)HexNAc(5)NeuAc(3)	0.0114	2.7759
480_20210524_WZY_IGP_HILIC_DDACancer_5e5_1	480_20210524_WZY_IGP_HILIC_DDACancer_5e5_1.25323.25323.4	25323	37.11	1199.85	3	LANLTQGEDQYYLR		1682.83	sp|P10909|CLUS_HUMAN(pre=R,post=V);	374;	560.62	0	6	142.294	168.52	1913.68	G39344CL	Hex(5)HexNAc(4)NeuAc(1)	0.0173	4.8113
480_20210524_WZY_IGP_HILIC_DDACancer_5e5_1	480_20210524_WZY_IGP_HILIC_DDACancer_5e5_1.25427.25427.2	25427	37.25	1477.12	2	SWPAVGNCSSALR	8,Carbamidomethyl(+57.0215);	1403.66	sp|P02790|HEMO_HUMAN(pre=R,post=W);	187;	356.359	0	6	100.841	127.222	1548.54	G14996IQ	Hex(4)HexNAc(3)NeuAc(1)	0.0113	3.8204
480_20210524_WZY_IGP_HILIC_DDACancer_5e5_1	480_20210524_WZY_IGP_HILIC_DDACancer_5e5_1.25433.25433.3	25433	37.25	1297.88	3	FNSSYLQGTNQITGR		1684.82	sp|P04114|APOB_HUMAN(pre=R,post=Y);	1523;	379.484	0	6	93.2314	178.321	2205.79	G78239VB	Hex(5)HexNAc(4)NeuAc(1)Fuc(2)	0.0121	3.1051
480_20210524_WZY_IGP_HILIC_DDACancer_5e5_1	480_20210524_WZY_IGP_HILIC_DDACancer_5e5_1.25446.25446.3	25446	37.28	1297.54	3	FNSSYLQGTNQITGR		1684.82	sp|P04114|APOB_HUMAN(pre=R,post=Y);	1523;	483.433	0	6	112.919	177.363	2204.77	G75501QM	Hex(5)HexNAc(4)NeuAc(2)	0.0129	3.3293
480_20210524_WZY_IGP_HILIC_DDACancer_5e5_1	480_20210524_WZY_IGP_HILIC_DDACancer_5e5_1.25450.25450.3	25450	37.28	1062.79	3	LNVEAANWTVR		1271.66	sp|P80108|PHLD_HUMAN(pre=K,post=G);	568;	249.692	0	6	78.0345	97.1914	1913.68	G39344CL	Hex(5)HexNAc(4)NeuAc(1)	0.0081	2.5382
480_20210524_WZY_IGP_HILIC_DDACancer_5e5_1	480_20210524_WZY_IGP_HILIC_DDACancer_5e5_1.25452.25452.3	25452	37.28	1105.79	3	FLNDTMAVYEAK		1400.66	sp|P29622|KAIN_HUMAN(pre=K,post=L);	157;	419.023	0	6	116.668	130.126	1913.68	G39344CL	Hex(5)HexNAc(4)NeuAc(1)	0.0026	0.7762
480_20210524_WZY_IGP_HILIC_DDACancer_5e5_1	480_20210524_WZY_IGP_HILIC_DDACancer_5e5_1.25470.25470.3	25470	37.32	1297.54	3	FNSSYLQGTNQITGR		1684.82	sp|P04114|APOB_HUMAN(pre=R,post=Y);	1523;	443.946	0	6	106.511	187.4	2204.77	G75501QM	Hex(5)HexNAc(4)NeuAc(2)	0.0139	3.5736
480_20210524_WZY_IGP_HILIC_DDACancer_5e5_1	480_20210524_WZY_IGP_HILIC_DDACancer_5e5_1.25481.25481.3	25481	37.32	1463.57	3	CIQANYSLMENGK	1,Carbamidomethyl(+57.0215);	1526.69	sp|P05090|APOD_HUMAN(pre=R,post=I);	65;	317.702	0	5	59.2428	184.786	2861	G40707SF	Hex(6)HexNAc(5)NeuAc(3)	0.0065	1.4917
480_20210524_WZY_IGP_HILIC_DDACancer_5e5_1	480_20210524_WZY_IGP_HILIC_DDACancer_5e5_1.25488.25488.3	25488	37.32	1476.28	3	RVMLDTSNTLFLR	3,Oxidation(+15.9949);	1580.83	sp|P11511|CP19A_HUMAN(pre=R,post=I);	200;	153.33	0	6	52.9852	69.7202	2845.01	G69872OQ	Hex(5)HexNAc(5)NeuAc(3)Fuc(1)	-0.0193	-4.3508
480_20210524_WZY_IGP_HILIC_DDACancer_5e5_1	480_20210524_WZY_IGP_HILIC_DDACancer_5e5_1.25512.25512.3	25512	37.35	1463.91	3	CIQANYSLMENGK	1,Carbamidomethyl(+57.0215);	1526.69	sp|P05090|APOD_HUMAN(pre=R,post=I);	65;	430.387	0	5	78.9394	131.49	2862.02	G35455VF	Hex(6)HexNAc(5)NeuAc(2)Fuc(2)	0.0093	2.112
480_20210524_WZY_IGP_HILIC_DDACancer_5e5_1	480_20210524_WZY_IGP_HILIC_DDACancer_5e5_1.25548.25548.3	25548	37.42	1463.57	3	CIQANYSLMENGK	1,Carbamidomethyl(+57.0215);	1526.69	sp|P05090|APOD_HUMAN(pre=R,post=I);	65;	220.766	0	3	45.9533	164.7	2861	G40707SF	Hex(6)HexNAc(5)NeuAc(3)	0.0084	1.9091
480_20210524_WZY_IGP_HILIC_DDACancer_5e5_1	480_20210524_WZY_IGP_HILIC_DDACancer_5e5_1.25549.25549.3	25549	37.42	1050.43	3	YDFNSSMLYSTAK		1525.68	sp|P04114|APOB_HUMAN(pre=K,post=G);	3465;	455.922	0	6	163.251	70.9857	1622.58	G25326BM	Hex(5)HexNAc(4)	0.01	3.1837
480_20210524_WZY_IGP_HILIC_DDACancer_5e5_1	480_20210524_WZY_IGP_HILIC_DDACancer_5e5_1.25566.25566.4	25566	37.42	1190.21	4	VSCPIMPCSNATVPDGECCPR	3,Carbamidomethyl(+57.0215);8,Carbamidomethyl(+57.0215);18,Carbamidomethyl(+57.0215);19,Carbamidomethyl(+57.0215);	2405.99	sp|P07996|TSP1_HUMAN(pre=K,post=C);	360;	373.641	0.0087	5	99.5188	112.057	2350.83	G26264SQ	Hex(5)HexNAc(4)NeuAc(2)Fuc(1)	-0.0012	-0.2588
480_20210524_WZY_IGP_HILIC_DDACancer_5e5_1	480_20210524_WZY_IGP_HILIC_DDACancer_5e5_1.25604.25604.3	25604	37.49	1381.95	3	TVLTPATNHMGNVTFTIPANR	10,Oxidation(+15.9949);	2270.15	sp|P01024|CO3_HUMAN(pre=K,post=E);	85;	349.735	0	6	47.1161	153.006	1872.65	G65890UA	Hex(6)HexNAc(3)NeuAc(1)	0.0204	4.9314
480_20210524_WZY_IGP_HILIC_DDACancer_5e5_1	480_20210524_WZY_IGP_HILIC_DDACancer_5e5_1.25606.25606.4	25606	37.49	1269.26	4	DIVEYYNDSNGSHVLQGR		2064.95	sp|P25311|ZA2G_HUMAN(pre=K,post=F);	112;	97.5506	0.001	5	75.5718	192.292	3008.08	G53702OU	Hex(6)HexNAc(5)NeuAc(2)Fuc(3)	0.0013	0.2571
480_20210524_WZY_IGP_HILIC_DDACancer_5e5_1	480_20210524_WZY_IGP_HILIC_DDACancer_5e5_1.25652.25652.4	25652	37.56	1036.71	4	TVLTPATNHMGNVTFTIPANR	10,Oxidation(+15.9949);	2270.15	sp|P01024|CO3_HUMAN(pre=K,post=E);	85;	323.377	0	6	43.0204	88.3147	1872.65	G65890UA	Hex(6)HexNAc(3)NeuAc(1)	0.015	3.6171
480_20210524_WZY_IGP_HILIC_DDACancer_5e5_1	480_20210524_WZY_IGP_HILIC_DDACancer_5e5_1.25658.25658.2	25658	37.56	1203.82	3	SWPAVGNCSSALR	8,Carbamidomethyl(+57.0215);	1403.66	sp|P02790|HEMO_HUMAN(pre=R,post=W);	187;	277.792	0.0043	6	73.027	105.114	2204.77	G75501QM	Hex(5)HexNAc(4)NeuAc(2)	0.0093	2.5735
480_20210524_WZY_IGP_HILIC_DDACancer_5e5_1	480_20210524_WZY_IGP_HILIC_DDACancer_5e5_1.25670.25670.3	25670	37.56	1213.82	3	FSDGLESNSSTQFEVK		1773.81	sp|P0C0L4|CO4A_HUMAN(pre=R,post=K);sp|P0C0L5|CO4B_HUMAN(pre=R,post=K);	226;226;	47.2443	0.0004	5	26.3699	31.0236	1864.63	G98719SR	Hex(9)HexNAc(2)	0.0052	1.4276
480_20210524_WZY_IGP_HILIC_DDACancer_5e5_1	480_20210524_WZY_IGP_HILIC_DDACancer_5e5_1.25735.25735.3	25735	37.66	1466.99	3	LDSLVAQQLQSKNECGILADPK	15,Carbamidomethyl(+57.0215);	2426.25	sp|Q9Y6R7|FCGBP_HUMAN(pre=K,post=G);	1063;	389.802	0	5	68.3306	119.382	1971.72	G77537OB	Hex(5)HexNAc(5)Fuc(1)	-0.0054	-1.2343
480_20210524_WZY_IGP_HILIC_DDACancer_5e5_1	480_20210524_WZY_IGP_HILIC_DDACancer_5e5_1.25763.25763.3	25763	37.69	1199.85	3	LANLTQGEDQYYLR		1682.83	sp|P10909|CLUS_HUMAN(pre=R,post=V);	374;	518.412	0	6	147.724	146.252	1913.68	G39344CL	Hex(5)HexNAc(4)NeuAc(1)	0.0172	4.77
480_20210524_WZY_IGP_HILIC_DDACancer_5e5_1	480_20210524_WZY_IGP_HILIC_DDACancer_5e5_1.25780.25780.3	25780	37.73	1642.99	3	DIVEYYNDSNGSHVLQGR		2064.95	sp|P25311|ZA2G_HUMAN(pre=K,post=F);	109;	382.24	0	6	52.7954	173.797	2861	G40707SF	Hex(6)HexNAc(5)NeuAc(3)	0.0036	0.7313
480_20210524_WZY_IGP_HILIC_DDACancer_5e5_1	480_20210524_WZY_IGP_HILIC_DDACancer_5e5_1.25781.25781.4	25781	37.73	1232.5	4	DIVEYYNDSNGSHVLQGR		2064.95	sp|P25311|ZA2G_HUMAN(pre=K,post=F);	109;	449.162	0	6	86.8366	214.845	2861	G40707SF	Hex(6)HexNAc(5)NeuAc(3)	0.0129	2.6244
480_20210524_WZY_IGP_HILIC_DDACancer_5e5_1	480_20210524_WZY_IGP_HILIC_DDACancer_5e5_1.25791.25791.3	25791	37.73	1200.19	3	LANLTQGEDQYYLR		1682.83	sp|P10909|CLUS_HUMAN(pre=R,post=V);	374;	479.303	0	6	168.234	95.776	1914.7	G41504VL	Hex(5)HexNAc(4)Fuc(2)	0.0106	2.9397
480_20210524_WZY_IGP_HILIC_DDACancer_5e5_1	480_20210524_WZY_IGP_HILIC_DDACancer_5e5_1.25807.25807.4	25807	37.76	1046.24	4	VVTVAALGTNISIHKDEIGK		2064.16	sp|Q9Y6R7|FCGBP_HUMAN(pre=R,post=V);sp|Q9Y6R7|FCGBP_HUMAN(pre=R,post=V);sp|Q9Y6R7|FCGBP_HUMAN(pre=R,post=V);	1743/2944/4145;1743/2944/4145;1743/2944/4145;	318.133	0.0016	5	145.786	239.35	2116.76	G98190RD	Hex(5)HexNAc(5)NeuAc(1)	0.0154	3.6726
480_20210524_WZY_IGP_HILIC_DDACancer_5e5_1	480_20210524_WZY_IGP_HILIC_DDACancer_5e5_1.25833.25833.4	25833	37.8	995.469	4	VVTVAALGTNISIHKDEIGK		2064.16	sp|Q9Y6R7|FCGBP_HUMAN(pre=R,post=V);sp|Q9Y6R7|FCGBP_HUMAN(pre=R,post=V);sp|Q9Y6R7|FCGBP_HUMAN(pre=R,post=V);	1743/2944/4145;1743/2944/4145;1743/2944/4145;	705.054	0	6	204.356	209.386	1913.68	G39344CL	Hex(5)HexNAc(4)NeuAc(1)	0.0137	3.4507
480_20210524_WZY_IGP_HILIC_DDACancer_5e5_1	480_20210524_WZY_IGP_HILIC_DDACancer_5e5_1.25858.25858.4	25858	37.83	995.47	4	VVTVAALGTNISIHKDEIGK		2064.16	sp|Q9Y6R7|FCGBP_HUMAN(pre=R,post=V);sp|Q9Y6R7|FCGBP_HUMAN(pre=R,post=V);sp|Q9Y6R7|FCGBP_HUMAN(pre=R,post=V);	1743/2944/4145;1743/2944/4145;1743/2944/4145;	500.764	0	6	101.091	181.369	1913.68	G39344CL	Hex(5)HexNAc(4)NeuAc(1)	0.0176	4.4327
480_20210524_WZY_IGP_HILIC_DDACancer_5e5_1	480_20210524_WZY_IGP_HILIC_DDACancer_5e5_1.25888.25888.3	25888	37.86	1013.4	3	YNFSFR		832.387	sp|P01031|CO5_HUMAN(pre=K,post=Y);	1630;	149.795	0.0004	6	53.8543	133.229	2204.77	G75501QM	Hex(5)HexNAc(4)NeuAc(2)	0.0147	4.8505
480_20210524_WZY_IGP_HILIC_DDACancer_5e5_1	480_20210524_WZY_IGP_HILIC_DDACancer_5e5_1.25907.25907.3	25907	37.9	1369.92	3	GLTFQQNASSMCVPDQDTAIR	12,Carbamidomethyl(+57.0215);	2338.07	sp|P01871|IGHM_HUMAN(pre=R,post=V);sp|P0DOX6|IGM_HUMAN(pre=R,post=V);	209;332;	666.578	0	6	82.4079	76.1909	1768.64	G56340GX	Hex(5)HexNAc(4)Fuc(1)	0.0174	4.2365
480_20210524_WZY_IGP_HILIC_DDACancer_5e5_1	480_20210524_WZY_IGP_HILIC_DDACancer_5e5_1.25915.25915.3	25915	37.9	1203.82	3	SWPAVGNCSSALR	8,Carbamidomethyl(+57.0215);	1403.66	sp|P02790|HEMO_HUMAN(pre=R,post=W);	187;	197.755	0	6	58.5831	119.305	2204.77	G75501QM	Hex(5)HexNAc(4)NeuAc(2)	0.0171	4.7459
480_20210524_WZY_IGP_HILIC_DDACancer_5e5_1	480_20210524_WZY_IGP_HILIC_DDACancer_5e5_1.25950.25950.4	25950	37.93	1262.2	3	MEACMLNGTVIGPGK	4,Carbamidomethyl(+57.0215);	1576.74	sp|P04275|VWF_HUMAN(pre=R,post=T);	2585;	349.428	0.0055	5	39.5341	144.87	2206.81	G35747ZX	Hex(5)HexNAc(4)Fuc(4)	0.01	2.6546
480_20210524_WZY_IGP_HILIC_DDACancer_5e5_1	480_20210524_WZY_IGP_HILIC_DDACancer_5e5_1.25959.25959.3	25959	37.97	1437.61	3	GLTFQQNASSMCVPDQDTAIR	12,Carbamidomethyl(+57.0215);	2338.07	sp|P01871|IGHM_HUMAN(pre=R,post=V);sp|P0DOX6|IGM_HUMAN(pre=R,post=V);	209;332;	712.967	0	6	60.7325	72.4861	1971.72	G75595FQ	Hex(5)HexNAc(5)Fuc(1)	0.0117	2.7153
480_20210524_WZY_IGP_HILIC_DDACancer_5e5_1	480_20210524_WZY_IGP_HILIC_DDACancer_5e5_1.25960.25960.3	25960	37.97	1369.91	3	GLTFQQNASSMCVPDQDTAIR	12,Carbamidomethyl(+57.0215);	2338.07	sp|P01871|IGHM_HUMAN(pre=R,post=V);sp|P0DOX6|IGM_HUMAN(pre=R,post=V);	209;332;	347.003	0	6	10.3687	56.4011	1768.64	G56340GX	Hex(5)HexNAc(4)Fuc(1)	0.0129	3.1303
480_20210524_WZY_IGP_HILIC_DDACancer_5e5_1	480_20210524_WZY_IGP_HILIC_DDACancer_5e5_1.25965.25965.4	25965	37.97	1113.25	4	VYIHPFHLVIHNESTCEQLAK	16,Carbamidomethyl(+57.0215);	2534.27	sp|P01019|ANGT_HUMAN(pre=R,post=A);	47;	330.572	0	6	62.5367	99.7759	1914.7	G41504VL	Hex(5)HexNAc(4)Fuc(2)	0.0166	3.7387
480_20210524_WZY_IGP_HILIC_DDACancer_5e5_1	480_20210524_WZY_IGP_HILIC_DDACancer_5e5_1.25972.25972.5	25972	37.97	1580.69	3	VYIHPFHLVIHNESTCEQLAK	16,Carbamidomethyl(+57.0215);	2534.27	sp|P01019|ANGT_HUMAN(pre=R,post=A);	47;	288.821	0	6	21.2178	144.301	2204.77	G75501QM	Hex(5)HexNAc(4)NeuAc(2)	0.0168	3.5409
480_20210524_WZY_IGP_HILIC_DDACancer_5e5_1	480_20210524_WZY_IGP_HILIC_DDACancer_5e5_1.25989.25989.4	25989	38	1113.25	4	VYIHPFHLVIHNESTCEQLAK	16,Carbamidomethyl(+57.0215);	2534.27	sp|P01019|ANGT_HUMAN(pre=R,post=A);	47;	467.47	0	6	84.4777	151.404	1914.7	G41504VL	Hex(5)HexNAc(4)Fuc(2)	0.0044	0.9949
480_20210524_WZY_IGP_HILIC_DDACancer_5e5_1	480_20210524_WZY_IGP_HILIC_DDACancer_5e5_1.26003.26003.4	26003	38	1021.72	4	VYIHPFHLVIHNESTCEQLAK	16,Carbamidomethyl(+57.0215);	2534.27	sp|P01019|ANGT_HUMAN(pre=R,post=A);	47;	331.082	0	6	68.496	173.984	1548.54	G14996IQ	Hex(4)HexNAc(3)NeuAc(1)	0.0176	4.3226
480_20210524_WZY_IGP_HILIC_DDACancer_5e5_1	480_20210524_WZY_IGP_HILIC_DDACancer_5e5_1.26007.26007.3	26007	38	1315.9	3	GLTFQQNASSMCVPDQDTAIR	12,Carbamidomethyl(+57.0215);	2338.07	sp|P01871|IGHM_HUMAN(pre=R,post=V);sp|P0DOX6|IGM_HUMAN(pre=R,post=V);	209;332;	624.777	0	6	93.5692	67.1437	1606.59	G68957QP	Hex(4)HexNAc(4)Fuc(1)	0.0156	3.963
480_20210524_WZY_IGP_HILIC_DDACancer_5e5_1	480_20210524_WZY_IGP_HILIC_DDACancer_5e5_1.26016.26016.5	26016	38.04	1321.23	3	GLTFQQNASSMCVPDQDTAIR	12,Carbamidomethyl(+57.0215);	2338.07	sp|P01871|IGHM_HUMAN(pre=R,post=V);sp|P0DOX6|IGM_HUMAN(pre=R,post=V);	209;332;	330.209	0	6	68.83	86.1358	1622.58	G25326BM	Hex(5)HexNAc(4)	0.0139	3.5087
480_20210524_WZY_IGP_HILIC_DDACancer_5e5_1	480_20210524_WZY_IGP_HILIC_DDACancer_5e5_1.26051.26051.4	26051	38.07	1304.77	4	QDQCIYNTTYLNVQR	4,Carbamidomethyl(+57.0215);	1914.89	sp|P02763|A1AG1_HUMAN(pre=R,post=E);	93;	115.149	0	3	13.5364	64.6197	3300.17	G50372JE	Hex(8)HexNAc(7)NeuAc(2)	0.0119	2.2736
480_20210524_WZY_IGP_HILIC_DDACancer_5e5_1	480_20210524_WZY_IGP_HILIC_DDACancer_5e5_1.26062.26062.3	26062	38.1	1213.17	3	MEACMLNGTVIGPGK	4,Carbamidomethyl(+57.0215);	1576.74	sp|P04275|VWF_HUMAN(pre=R,post=T);	2585;	599.467	0	6	66.1223	153.993	2059.73	G39377DE	Hex(5)HexNAc(4)NeuAc(1)Fuc(1)	0.0144	3.9515
480_20210524_WZY_IGP_HILIC_DDACancer_5e5_1	480_20210524_WZY_IGP_HILIC_DDACancer_5e5_1.26071.26071.3	26071	38.1	1033.79	3	CGLVPVLAENYNK	1,Carbamidomethyl(+57.0215);	1475.74	sp|P02787|TRFE_HUMAN(pre=K,post=S);	432;	489.076	0	6	56.8611	80.7855	1622.58	G25326BM	Hex(5)HexNAc(4)	0.0139	4.4973
480_20210524_WZY_IGP_HILIC_DDACancer_5e5_1	480_20210524_WZY_IGP_HILIC_DDACancer_5e5_1.26094.26094.3	26094	38.14	942.39	3	NGSLFAFR		910.466	sp|P04004|VTNC_HUMAN(pre=K,post=G);	169;	121.413	0.0099	6	67.0758	75.8222	1913.68	G39344CL	Hex(5)HexNAc(4)NeuAc(1)	0.0067	2.3566
480_20210524_WZY_IGP_HILIC_DDACancer_5e5_1	480_20210524_WZY_IGP_HILIC_DDACancer_5e5_1.26139.26139.3	26139	38.21	1383.59	3	GLTFQQNASSMCVPDQDTAIR	12,Carbamidomethyl(+57.0215);	2338.07	sp|P01871|IGHM_HUMAN(pre=R,post=V);sp|P0DOX6|IGM_HUMAN(pre=R,post=V);	209;332;	705.913	0	6	55.7966	70.9535	1809.67	G85767HW	Hex(4)HexNAc(5)Fuc(1)	0.0176	4.2499
[truncated: 4,993 more rows]

## Sheet: 80_GlyTouCan
File	Title	Scan	RT(min)	PrecursorMZ	Charge	Peptide	Modification	PeptideMass	Protein	GlycoSite	PeptideScore	PeptideFDR	CoreMatch	CoreScore	GlycanScore	GlycanMass	GlycanID	GlycanComposition	Delta(Da)	Delta(ppm)
[truncated: 10,292 more rows]

[truncated: 7 more sheets: 80_MonosaccharideStepping, 160_GlyTouCan_BeforeExpansion, 160_GlyTouCan, 160_MonosaccharideStepping, 210_GlyTouCan_BeforeExpansion, 210_GlyTouCan, 210_MonosaccharideStepping]
