# Supplementary material for: Glyco-Decipher enables glycan database-independent peptide matching and in-depth characterization of site-specific N-glycosylation
Source: Nat Commun. 2022 Apr 7;13:1900. doi: 10.1038/s41467-022-29530-y (PMC8990002; doi:10.1038/s41467-022-29530-y)
Supplement: Supplementary file 9 — Supplementary Data 6 [file 41467_2022_29530_MOESM9_ESM.xlsx]

## Sheet: PSM_Before Expansion
Title	Scan	RT(min)	PrecursorMZ	PrecursorCharge	Peptide	Modification	PeptideMass	Protein	PeptideScore	PeptideFDR	GlycanExpMass
LZ-20200428-Chen-ACE2-Glypep-TASVc-AV5pmol.24947.24947.4	24947	55.81	840.613	4	AKHEGPLHKCDISNST	10,Carbamidomethyl(+57.0215);	1792.85	sp|Q9BYF1|ACE2_HUMAN(pre=A,post=E);	238.71	0.0089	1565.57
LZ-20200428-Chen-ACE2-Glypep-TASVc-AV5pmol.26524.26524.3	26524	58.41	987.766	3	KHEGPLHKCDISNSTEA	9,Carbamidomethyl(+57.0215);	1921.9	sp|Q9BYF1|ACE2_HUMAN(pre=A,post=G);	465.26	0.004	1038.38
LZ-20200428-Chen-ACE2-Glypep-TASVc-AV5pmol.32025.32025.2	32025	67.89	1336.55	2	ALQQNGSSV		902.446	sp|Q9BYF1|ACE2_HUMAN(pre=Q,post=L);	248.26	0.0068	1768.64
LZ-20200428-Chen-ACE2-Glypep-TASVc-AV5pmol.32080.32080.2	32080	68	1174.5	2	ALQQNGSSV		902.446	sp|Q9BYF1|ACE2_HUMAN(pre=Q,post=L);	99.01	0	1444.54
LZ-20200428-Chen-ACE2-Glypep-TASVc-AV5pmol.32147.32147.2	32147	68.11	1072.96	2	ALQQNGSSV		902.446	sp|Q9BYF1|ACE2_HUMAN(pre=Q,post=L);	250.12	0.0024	1241.46
LZ-20200428-Chen-ACE2-Glypep-TASVc-AV5pmol.32223.32223.2	32223	68.24	1336.55	2	ALQQNGSSV		902.446	sp|Q9BYF1|ACE2_HUMAN(pre=Q,post=L);	374.5	0.0024	1768.64
LZ-20200428-Chen-ACE2-Glypep-TASVc-AV5pmol.32254.32254.2	32254	68.31	1174.5	2	ALQQNGSSV		902.446	sp|Q9BYF1|ACE2_HUMAN(pre=Q,post=L);	345.23	0	1444.54
LZ-20200428-Chen-ACE2-Glypep-TASVc-AV5pmol.32313.32313.2	32313	68.4	1255.53	2	ALQQNGSSV		902.446	sp|Q9BYF1|ACE2_HUMAN(pre=Q,post=L);	337.83	0.0024	1606.59
LZ-20200428-Chen-ACE2-Glypep-TASVc-AV5pmol.32354.32354.2	32354	68.48	1072.96	2	ALQQNGSSV		902.446	sp|Q9BYF1|ACE2_HUMAN(pre=Q,post=L);	269.16	0	1241.46
LZ-20200428-Chen-ACE2-Glypep-TASVc-AV5pmol.32393.32393.2	32393	68.55	1336.55	2	ALQQNGSSV		902.446	sp|Q9BYF1|ACE2_HUMAN(pre=Q,post=L);	399.09	0.0024	1768.65
LZ-20200428-Chen-ACE2-Glypep-TASVc-AV5pmol.32431.32431.2	32431	68.62	1174.5	2	ALQQNGSSV		902.446	sp|Q9BYF1|ACE2_HUMAN(pre=Q,post=L);	341.62	0.0024	1444.54
LZ-20200428-Chen-ACE2-Glypep-TASVc-AV5pmol.32502.32502.2	32502	68.73	1255.53	2	ALQQNGSSV		902.446	sp|Q9BYF1|ACE2_HUMAN(pre=Q,post=L);	367.06	0	1606.59
LZ-20200428-Chen-ACE2-Glypep-TASVc-AV5pmol.32533.32533.2	32533	68.8	1072.96	2	ALQQNGSSV		902.446	sp|Q9BYF1|ACE2_HUMAN(pre=Q,post=L);	327.1	0	1241.46
LZ-20200428-Chen-ACE2-Glypep-TASVc-AV5pmol.32559.32559.2	32559	68.85	1336.55	2	ALQQNGSSV		902.446	sp|Q9BYF1|ACE2_HUMAN(pre=Q,post=L);	367.11	0	1768.65
LZ-20200428-Chen-ACE2-Glypep-TASVc-AV5pmol.32602.32602.2	32602	68.93	1174.5	2	ALQQNGSSV		902.446	sp|Q9BYF1|ACE2_HUMAN(pre=Q,post=L);	374.78	0	1444.54
LZ-20200428-Chen-ACE2-Glypep-TASVc-AV5pmol.32666.32666.2	32666	69.03	1072.96	2	ALQQNGSSV		902.446	sp|Q9BYF1|ACE2_HUMAN(pre=Q,post=L);	357.07	0	1241.46
LZ-20200428-Chen-ACE2-Glypep-TASVc-AV5pmol.32680.32680.2	32680	69.06	1255.53	2	ALQQNGSSV		902.446	sp|Q9BYF1|ACE2_HUMAN(pre=Q,post=L);	348.72	0.0024	1606.59
LZ-20200428-Chen-ACE2-Glypep-TASVc-AV5pmol.32718.32718.2	32718	69.14	1072.96	2	ALQQNGSSV		902.446	sp|Q9BYF1|ACE2_HUMAN(pre=Q,post=L);	347.35	0.0024	1241.46
LZ-20200428-Chen-ACE2-Glypep-TASVc-AV5pmol.32745.32745.2	32745	69.17	1336.55	2	ALQQNGSSV		902.446	sp|Q9BYF1|ACE2_HUMAN(pre=Q,post=L);	364.43	0.0024	1768.65
LZ-20200428-Chen-ACE2-Glypep-TASVc-AV5pmol.32778.32778.2	32778	69.24	1174.5	2	ALQQNGSSV		902.446	sp|Q9BYF1|ACE2_HUMAN(pre=Q,post=L);	396.16	0	1444.54
LZ-20200428-Chen-ACE2-Glypep-TASVc-AV5pmol.32844.32844.2	32844	69.35	1255.53	2	ALQQNGSSV		902.446	sp|Q9BYF1|ACE2_HUMAN(pre=Q,post=L);	371.53	0	1606.59
LZ-20200428-Chen-ACE2-Glypep-TASVc-AV5pmol.32891.32891.2	32891	69.43	1072.96	2	ALQQNGSSV		902.446	sp|Q9BYF1|ACE2_HUMAN(pre=Q,post=L);	324.93	0	1241.46
LZ-20200428-Chen-ACE2-Glypep-TASVc-AV5pmol.32921.32921.2	32921	69.49	1336.55	2	ALQQNGSSV		902.446	sp|Q9BYF1|ACE2_HUMAN(pre=Q,post=L);	373.54	0.0024	1768.65
LZ-20200428-Chen-ACE2-Glypep-TASVc-AV5pmol.32945.32945.2	32945	69.54	1174.5	2	ALQQNGSSV		902.446	sp|Q9BYF1|ACE2_HUMAN(pre=Q,post=L);	357.35	0.0024	1444.54
LZ-20200428-Chen-ACE2-Glypep-TASVc-AV5pmol.33009.33009.2	33009	69.64	1255.53	2	ALQQNGSSV		902.446	sp|Q9BYF1|ACE2_HUMAN(pre=Q,post=L);	344.06	0.0024	1606.59
LZ-20200428-Chen-ACE2-Glypep-TASVc-AV5pmol.33057.33057.2	33057	69.73	1072.96	2	ALQQNGSSV		902.446	sp|Q9BYF1|ACE2_HUMAN(pre=Q,post=L);	303.61	0	1241.46
LZ-20200428-Chen-ACE2-Glypep-TASVc-AV5pmol.33077.33077.2	33077	69.77	1336.55	2	ALQQNGSSV		902.446	sp|Q9BYF1|ACE2_HUMAN(pre=Q,post=L);	304.11	0.0024	1768.65
LZ-20200428-Chen-ACE2-Glypep-TASVc-AV5pmol.33097.33097.2	33097	69.81	1174.5	2	ALQQNGSSV		902.446	sp|Q9BYF1|ACE2_HUMAN(pre=Q,post=L);	364.16	0	1444.54
LZ-20200428-Chen-ACE2-Glypep-TASVc-AV5pmol.33158.33158.2	33158	69.92	1255.53	2	ALQQNGSSV		902.446	sp|Q9BYF1|ACE2_HUMAN(pre=Q,post=L);	284.49	0	1606.59
LZ-20200428-Chen-ACE2-Glypep-TASVc-AV5pmol.33240.33240.2	33240	70.06	1336.55	2	ALQQNGSSV		902.446	sp|Q9BYF1|ACE2_HUMAN(pre=Q,post=L);	344.56	0	1768.65
LZ-20200428-Chen-ACE2-Glypep-TASVc-AV5pmol.33250.33250.2	33250	70.08	1174.5	2	ALQQNGSSV		902.446	sp|Q9BYF1|ACE2_HUMAN(pre=Q,post=L);	344.95	0.0024	1444.54
LZ-20200428-Chen-ACE2-Glypep-TASVc-AV5pmol.33314.33314.2	33314	70.2	1255.53	2	ALQQNGSSV		902.446	sp|Q9BYF1|ACE2_HUMAN(pre=Q,post=L);	270.57	0.0024	1606.59
LZ-20200428-Chen-ACE2-Glypep-TASVc-AV5pmol.33399.33399.2	33399	70.35	1174.5	2	ALQQNGSSV		902.446	sp|Q9BYF1|ACE2_HUMAN(pre=Q,post=L);	347.4	0	1444.54
LZ-20200428-Chen-ACE2-Glypep-TASVc-AV5pmol.33403.33403.2	33403	70.35	1336.55	2	ALQQNGSSV		902.446	sp|Q9BYF1|ACE2_HUMAN(pre=Q,post=L);	306.09	0.004	1768.65
LZ-20200428-Chen-ACE2-Glypep-TASVc-AV5pmol.33466.33466.2	33466	70.47	1255.53	2	ALQQNGSSV		902.446	sp|Q9BYF1|ACE2_HUMAN(pre=Q,post=L);	316.47	0.0024	1606.59
LZ-20200428-Chen-ACE2-Glypep-TASVc-AV5pmol.33497.33497.2	33497	70.52	1336.55	2	ALQQNGSSV		902.446	sp|Q9BYF1|ACE2_HUMAN(pre=Q,post=L);	360.97	0	1768.65
LZ-20200428-Chen-ACE2-Glypep-TASVc-AV5pmol.33558.33558.2	33558	70.63	1174.5	2	ALQQNGSSV		902.446	sp|Q9BYF1|ACE2_HUMAN(pre=Q,post=L);	309.41	0	1444.54
LZ-20200428-Chen-ACE2-Glypep-TASVc-AV5pmol.33575.33575.2	33575	70.65	1336.55	2	ALQQNGSSV		902.446	sp|Q9BYF1|ACE2_HUMAN(pre=Q,post=L);	254.08	0.0024	1768.64
LZ-20200428-Chen-ACE2-Glypep-TASVc-AV5pmol.33624.33624.2	33624	70.75	1255.53	2	ALQQNGSSV		902.446	sp|Q9BYF1|ACE2_HUMAN(pre=Q,post=L);	215.94	0.0052	1606.59
LZ-20200428-Chen-ACE2-Glypep-TASVc-AV5pmol.33663.33663.2	33663	70.81	1336.55	2	ALQQNGSSV		902.446	sp|Q9BYF1|ACE2_HUMAN(pre=Q,post=L);	335.25	0.0077	1768.64
LZ-20200428-Chen-ACE2-Glypep-TASVc-AV5pmol.33714.33714.2	33714	70.91	1174.5	2	ALQQNGSSV		902.446	sp|Q9BYF1|ACE2_HUMAN(pre=Q,post=L);	341.82	0	1444.54
LZ-20200428-Chen-ACE2-Glypep-TASVc-AV5pmol.33732.33732.2	33732	70.92	1337.06	2	ALQQNGSSV		902.446	sp|Q9BYF1|ACE2_HUMAN(pre=Q,post=L);	144.86	0	1769.65
LZ-20200428-Chen-ACE2-Glypep-TASVc-AV5pmol.33776.33776.2	33776	71.01	1276.04	2	ALQQNGSSV		902.446	sp|Q9BYF1|ACE2_HUMAN(pre=Q,post=L);	281.45	0.004	1647.62
LZ-20200428-Chen-ACE2-Glypep-TASVc-AV5pmol.33975.33975.2	33975	71.37	1276.04	2	ALQQNGSSV		902.446	sp|Q9BYF1|ACE2_HUMAN(pre=Q,post=L);	313.56	0.0024	1647.62
LZ-20200428-Chen-ACE2-Glypep-TASVc-AV5pmol.34002.34002.2	34002	71.41	1357.07	2	ALQQNGSSV		902.446	sp|Q9BYF1|ACE2_HUMAN(pre=Q,post=L);	310.71	0.004	1809.67
LZ-20200428-Chen-ACE2-Glypep-TASVc-AV5pmol.34015.34015.2	34015	71.44	1357.07	2	ALQQNGSSV		902.446	sp|Q9BYF1|ACE2_HUMAN(pre=Q,post=L);	289.89	0	1809.67
LZ-20200428-Chen-ACE2-Glypep-TASVc-AV5pmol.34151.34151.2	34151	71.68	1276.04	2	ALQQNGSSV		902.446	sp|Q9BYF1|ACE2_HUMAN(pre=Q,post=L);	353.63	0.0024	1647.62
LZ-20200428-Chen-ACE2-Glypep-TASVc-AV5pmol.34176.34176.2	34176	71.71	1357.07	2	ALQQNGSSV		902.446	sp|Q9BYF1|ACE2_HUMAN(pre=Q,post=L);	351.19	0.0052	1809.67
LZ-20200428-Chen-ACE2-Glypep-TASVc-AV5pmol.34313.34313.2	34313	71.96	1276.04	2	ALQQNGSSV		902.446	sp|Q9BYF1|ACE2_HUMAN(pre=Q,post=L);	341.76	0.0024	1647.62
LZ-20200428-Chen-ACE2-Glypep-TASVc-AV5pmol.34336.34336.2	34336	72.01	1357.07	2	ALQQNGSSV		902.446	sp|Q9BYF1|ACE2_HUMAN(pre=Q,post=L);	349.68	0	1809.67
LZ-20200428-Chen-ACE2-Glypep-TASVc-AV5pmol.34491.34491.2	34491	72.29	1276.04	2	ALQQNGSSV		902.446	sp|Q9BYF1|ACE2_HUMAN(pre=Q,post=L);	369.28	0	1647.62
LZ-20200428-Chen-ACE2-Glypep-TASVc-AV5pmol.34527.34527.2	34527	72.35	1357.07	2	ALQQNGSSV		902.446	sp|Q9BYF1|ACE2_HUMAN(pre=Q,post=L);	328.75	0.0024	1809.67
LZ-20200428-Chen-ACE2-Glypep-TASVc-AV5pmol.34647.34647.2	34647	72.56	1276.04	2	ALQQNGSSV		902.446	sp|Q9BYF1|ACE2_HUMAN(pre=Q,post=L);	358.87	0	1647.62
LZ-20200428-Chen-ACE2-Glypep-TASVc-AV5pmol.34695.34695.2	34695	72.64	1357.06	2	ALQQNGSSV		902.446	sp|Q9BYF1|ACE2_HUMAN(pre=Q,post=L);	361.78	0	1809.67
LZ-20200428-Chen-ACE2-Glypep-TASVc-AV5pmol.34814.34814.2	34814	72.86	1276.04	2	ALQQNGSSV		902.446	sp|Q9BYF1|ACE2_HUMAN(pre=Q,post=L);	381.84	0.0052	1647.62
LZ-20200428-Chen-ACE2-Glypep-TASVc-AV5pmol.34886.34886.2	34886	72.98	1357.06	2	ALQQNGSSV		902.446	sp|Q9BYF1|ACE2_HUMAN(pre=Q,post=L);	320.65	0.0024	1809.67
LZ-20200428-Chen-ACE2-Glypep-TASVc-AV5pmol.34911.34911.2	34911	73.03	1182.5	2	QQNGSSVLS		918.441	sp|Q9BYF1|ACE2_HUMAN(pre=L,post=E);	158.65	0.0077	1444.54
LZ-20200428-Chen-ACE2-Glypep-TASVc-AV5pmol.34974.34974.2	34974	73.13	1276.04	2	ALQQNGSSV		902.446	sp|Q9BYF1|ACE2_HUMAN(pre=Q,post=L);	357	0	1647.62
LZ-20200428-Chen-ACE2-Glypep-TASVc-AV5pmol.35011.35011.2	35011	73.19	1276.04	2	ALQQNGSSV		902.446	sp|Q9BYF1|ACE2_HUMAN(pre=Q,post=L);	335.01	0	1647.62
LZ-20200428-Chen-ACE2-Glypep-TASVc-AV5pmol.35055.35055.2	35055	73.27	1357.06	2	ALQQNGSSV		902.446	sp|Q9BYF1|ACE2_HUMAN(pre=Q,post=L);	327.27	0	1809.67
LZ-20200428-Chen-ACE2-Glypep-TASVc-AV5pmol.35142.35142.2	35142	73.42	1276.04	2	ALQQNGSSV		902.446	sp|Q9BYF1|ACE2_HUMAN(pre=Q,post=L);	206.63	0.0077	1647.62
LZ-20200428-Chen-ACE2-Glypep-TASVc-AV5pmol.35181.35181.2	35181	73.49	1357.06	2	ALQQNGSSV		902.446	sp|Q9BYF1|ACE2_HUMAN(pre=Q,post=L);	232.65	0.0024	1809.67
LZ-20200428-Chen-ACE2-Glypep-TASVc-AV5pmol.35237.35237.2	35237	73.59	1357.06	2	ALQQNGSSV		902.446	sp|Q9BYF1|ACE2_HUMAN(pre=Q,post=L);	236.95	0.0096	1809.67
LZ-20200428-Chen-ACE2-Glypep-TASVc-AV5pmol.35323.35323.2	35323	73.75	1276.04	2	ALQQNGSSV		902.446	sp|Q9BYF1|ACE2_HUMAN(pre=Q,post=L);	351.86	0	1647.62
LZ-20200428-Chen-ACE2-Glypep-TASVc-AV5pmol.35336.35336.2	35336	73.76	1276.04	2	ALQQNGSSV		902.446	sp|Q9BYF1|ACE2_HUMAN(pre=Q,post=L);	322.59	0	1647.61
LZ-20200428-Chen-ACE2-Glypep-TASVc-AV5pmol.35403.35403.2	35403	73.88	1357.06	2	ALQQNGSSV		902.446	sp|Q9BYF1|ACE2_HUMAN(pre=Q,post=L);	271.35	0.0096	1809.67
LZ-20200428-Chen-ACE2-Glypep-TASVc-AV5pmol.35410.35410.2	35410	73.91	1182.5	2	QQNGSSVLS		918.441	sp|Q9BYF1|ACE2_HUMAN(pre=L,post=E);	213.66	0.0096	1444.54
LZ-20200428-Chen-ACE2-Glypep-TASVc-AV5pmol.35417.35417.2	35417	73.91	1263.52	2	QQNGSSVLS		918.441	sp|Q9BYF1|ACE2_HUMAN(pre=L,post=E);	153.44	0.0089	1606.59
LZ-20200428-Chen-ACE2-Glypep-TASVc-AV5pmol.35911.35911.2	35911	74.78	1182.5	2	QQNGSSVLS		918.441	sp|Q9BYF1|ACE2_HUMAN(pre=L,post=E);	73.31	0.0077	1444.54
LZ-20200428-Chen-ACE2-Glypep-TASVc-AV5pmol.47406.47406.2	47406	94.96	1239.04	2	LQQNGSSVLS		1031.52	sp|Q9BYF1|ACE2_HUMAN(pre=A,post=E);	296.26	0.0089	1444.54
LZ-20200428-Chen-ACE2-Glypep-TASVc-AV5pmol.48495.48495.3	48495	96.92	1196.19	3	QEIQNLT		844.429	sp|Q9BYF1|ACE2_HUMAN(pre=L,post=V);	59.17	0.0024	2741.12
LZ-20200428-Chen-ACE2-Glypep-TASVc-AV5pmol.48791.48791.3	48791	97.44	1196.53	3	QEIQNLT		844.429	sp|Q9BYF1|ACE2_HUMAN(pre=L,post=V);	112.69	0.0052	2742.14
LZ-20200428-Chen-ACE2-Glypep-TASVc-AV5pmol.48845.48845.2	48845	97.55	1234.52	2	QEIQNLT		844.429	sp|Q9BYF1|ACE2_HUMAN(pre=L,post=V);	272.79	0.0089	1622.59
LZ-20200428-Chen-ACE2-Glypep-TASVc-AV5pmol.48969.48969.3	48969	97.76	1142.51	3	QEIQNLT		844.429	sp|Q9BYF1|ACE2_HUMAN(pre=L,post=V);	27.95	0.004	2580.07
LZ-20200428-Chen-ACE2-Glypep-TASVc-AV5pmol.48992.48992.2	48992	97.81	1234.52	2	QEIQNLT		844.429	sp|Q9BYF1|ACE2_HUMAN(pre=L,post=V);	269.97	0.0052	1622.59
LZ-20200428-Chen-ACE2-Glypep-TASVc-AV5pmol.49035.49035.2	49035	97.87	1234.52	2	QEIQNLT		844.429	sp|Q9BYF1|ACE2_HUMAN(pre=L,post=V);	245.99	0.0077	1622.59
LZ-20200428-Chen-ACE2-Glypep-TASVc-AV5pmol.49166.49166.2	49166	98.1	1234.51	2	QEIQNLT		844.429	sp|Q9BYF1|ACE2_HUMAN(pre=L,post=V);	191.46	0.0052	1622.59
LZ-20200428-Chen-ACE2-Glypep-TASVc-AV5pmol.49305.49305.2	49305	98.35	1234.51	2	QEIQNLT		844.429	sp|Q9BYF1|ACE2_HUMAN(pre=L,post=V);	289.15	0.0052	1622.59
LZ-20200428-Chen-ACE2-Glypep-TASVc-AV5pmol.49448.49448.2	49448	98.59	1072.46	2	QEIQNLT		844.429	sp|Q9BYF1|ACE2_HUMAN(pre=L,post=V);	239.42	0.004	1298.48
LZ-20200428-Chen-ACE2-Glypep-TASVc-AV5pmol.49571.49571.2	49571	98.81	1234.51	2	QEIQNLT		844.429	sp|Q9BYF1|ACE2_HUMAN(pre=L,post=V);	223.61	0.0052	1622.58
LZ-20200428-Chen-ACE2-Glypep-TASVc-AV5pmol.49608.49608.2	49608	98.88	1153.49	2	QEIQNLT		844.429	sp|Q9BYF1|ACE2_HUMAN(pre=L,post=V);	256.37	0.0052	1460.53
LZ-20200428-Chen-ACE2-Glypep-TASVc-AV5pmol.50213.50213.2	50213	99.94	1072.46	2	QEIQNLT		844.429	sp|Q9BYF1|ACE2_HUMAN(pre=L,post=V);	239.76	0.0052	1298.48
LZ-20200428-Chen-ACE2-Glypep-TASVc-AV5pmol.50370.50370.2	50370	100.21	1072.46	2	QEIQNLT		844.429	sp|Q9BYF1|ACE2_HUMAN(pre=L,post=V);	252.88	0.0096	1298.48
LZ-20200428-Chen-ACE2-Glypep-TASVc-AV5pmol.71954.71954.2	71954	138.51	1380.06	2	QEIQNLT		844.429	sp|Q9BYF1|ACE2_HUMAN(pre=L,post=V);	180.08	0.0077	1913.68
LZ-20200428-Chen-ACE2-Glypep-TASVc-AV5pmol.73078.73078.2	73078	140.52	1380.06	2	QEIQNLT		844.429	sp|Q9BYF1|ACE2_HUMAN(pre=L,post=V);	257.86	0.0096	1913.69
LZ-20200428-Chen-ACE2-Glypep-TASVc-AV5pmol.73197.73197.2	73197	140.73	1380.06	2	QEIQNLT		844.429	sp|Q9BYF1|ACE2_HUMAN(pre=L,post=V);	260.19	0.0096	1913.69
LZ-20200428-Chen-ACE2-Glypep-TASVc-AV5pmol.74160.74160.2	74160	142.43	1324.05	2	QEIQNLTV		943.497	sp|Q9BYF1|ACE2_HUMAN(pre=L,post=K);	183.77	0.0096	1702.6
LZ-20200428-Chen-ACE2-Glypep-TASVc-AV5pmol.74248.74248.2	74248	142.59	1242.53	2	QEIQNLTV		943.497	sp|Q9BYF1|ACE2_HUMAN(pre=L,post=K);	162.03	0.0089	1539.54
LZ-20200428-Chen-ACE2-Glypep-TASVc-AV5pmol.74474.74474.2	74474	143	1243.02	2	QEIQNLTV		943.497	sp|Q9BYF1|ACE2_HUMAN(pre=L,post=K);	176.75	0.0052	1540.53
LZ-20200428-Chen-ACE2-Glypep-TASVc-AV5pmol.76109.76109.2	76109	145.91	1263.04	2	QEIQNLTV		943.497	sp|Q9BYF1|ACE2_HUMAN(pre=L,post=K);	194.83	0.0089	1580.56
LZ-20200428-Chen-ACE2-Glypep-TASVc-AV5pmol.77000.77000.2	77000	147.5	1080.97	2	QEIQNLTV		943.497	sp|Q9BYF1|ACE2_HUMAN(pre=L,post=K);	160.21	0.0024	1216.43
LZ-20200428-Chen-ACE2-Glypep-TASVc-AV5pmol.77065.77065.2	77065	147.62	1284.05	2	QEIQNLTV		943.497	sp|Q9BYF1|ACE2_HUMAN(pre=L,post=K);	298.75	0.004	1622.59
LZ-20200428-Chen-ACE2-Glypep-TASVc-AV5pmol.77150.77150.2	77150	147.77	1080.97	2	QEIQNLTV		943.497	sp|Q9BYF1|ACE2_HUMAN(pre=L,post=K);	183.86	0.004	1216.43
LZ-20200428-Chen-ACE2-Glypep-TASVc-AV5pmol.77217.77217.2	77217	147.89	1284.05	2	QEIQNLTV		943.497	sp|Q9BYF1|ACE2_HUMAN(pre=L,post=K);	333.44	0.004	1622.59
LZ-20200428-Chen-ACE2-Glypep-TASVc-AV5pmol.77302.77302.2	77302	148.03	1080.97	2	QEIQNLTV		943.497	sp|Q9BYF1|ACE2_HUMAN(pre=L,post=K);	207.76	0.004	1216.43
LZ-20200428-Chen-ACE2-Glypep-TASVc-AV5pmol.77459.77459.2	77459	148.31	1080.97	2	QEIQNLTV		943.497	sp|Q9BYF1|ACE2_HUMAN(pre=L,post=K);	225.84	0	1216.43
LZ-20200428-Chen-ACE2-Glypep-TASVc-AV5pmol.77525.77525.2	77525	148.43	1284.05	2	QEIQNLTV		943.497	sp|Q9BYF1|ACE2_HUMAN(pre=L,post=K);	315.01	0.0024	1622.59
LZ-20200428-Chen-ACE2-Glypep-TASVc-AV5pmol.77626.77626.2	77626	148.61	1080.97	2	QEIQNLTV		943.497	sp|Q9BYF1|ACE2_HUMAN(pre=L,post=K);	194.8	0.0077	1216.43
LZ-20200428-Chen-ACE2-Glypep-TASVc-AV5pmol.77645.77645.2	77645	148.64	1304.56	2	QEIQNLTV		943.497	sp|Q9BYF1|ACE2_HUMAN(pre=L,post=K);	259.83	0.0096	1663.62
LZ-20200428-Chen-ACE2-Glypep-TASVc-AV5pmol.77739.77739.2	77739	148.81	1357.08	2	QEIQNLTV		943.497	sp|Q9BYF1|ACE2_HUMAN(pre=L,post=K);	326.6	0.0096	1768.65
LZ-20200428-Chen-ACE2-Glypep-TASVc-AV5pmol.77796.77796.2	77796	148.91	1304.56	2	QEIQNLTV		943.497	sp|Q9BYF1|ACE2_HUMAN(pre=L,post=K);	261.68	0.0077	1663.62
LZ-20200428-Chen-ACE2-Glypep-TASVc-AV5pmol.77831.77831.2	77831	148.98	1284.05	2	QEIQNLTV		943.497	sp|Q9BYF1|ACE2_HUMAN(pre=L,post=K);	324.58	0.0077	1622.59
LZ-20200428-Chen-ACE2-Glypep-TASVc-AV5pmol.77899.77899.2	77899	149.1	1357.08	2	QEIQNLTV		943.497	sp|Q9BYF1|ACE2_HUMAN(pre=L,post=K);	299.89	0.0024	1768.65
LZ-20200428-Chen-ACE2-Glypep-TASVc-AV5pmol.78002.78002.2	78002	149.27	1284.05	2	QEIQNLTV		943.497	sp|Q9BYF1|ACE2_HUMAN(pre=L,post=K);	310.77	0.0077	1622.59
LZ-20200428-Chen-ACE2-Glypep-TASVc-AV5pmol.78051.78051.3	78051	149.36	856.37	3	QEIQNLTV		943.497	sp|Q9BYF1|ACE2_HUMAN(pre=L,post=K);	279.48	0.0052	1622.59
LZ-20200428-Chen-ACE2-Glypep-TASVc-AV5pmol.78063.78063.2	78063	149.38	1357.08	2	QEIQNLTV		943.497	sp|Q9BYF1|ACE2_HUMAN(pre=L,post=K);	333.42	0.004	1768.65
LZ-20200428-Chen-ACE2-Glypep-TASVc-AV5pmol.78075.78075.2	78075	149.4	1203.02	2	QEIQNLTV		943.497	sp|Q9BYF1|ACE2_HUMAN(pre=L,post=K);	334.72	0.0096	1460.54
LZ-20200428-Chen-ACE2-Glypep-TASVc-AV5pmol.78166.78166.2	78166	149.56	1284.05	2	QEIQNLTV		943.497	sp|Q9BYF1|ACE2_HUMAN(pre=L,post=K);	309.39	0.0077	1622.59
LZ-20200428-Chen-ACE2-Glypep-TASVc-AV5pmol.78220.78220.2	78220	149.66	1357.08	2	QEIQNLTV		943.497	sp|Q9BYF1|ACE2_HUMAN(pre=L,post=K);	332.71	0.0052	1768.65
LZ-20200428-Chen-ACE2-Glypep-TASVc-AV5pmol.78237.78237.2	78237	149.69	1203.02	2	QEIQNLTV		943.497	sp|Q9BYF1|ACE2_HUMAN(pre=L,post=K);	337.48	0.0052	1460.54
LZ-20200428-Chen-ACE2-Glypep-TASVc-AV5pmol.78333.78333.2	78333	149.86	1284.05	2	QEIQNLTV		943.497	sp|Q9BYF1|ACE2_HUMAN(pre=L,post=K);	301.84	0.0077	1622.59
LZ-20200428-Chen-ACE2-Glypep-TASVc-AV5pmol.78385.78385.2	78385	149.96	1357.08	2	QEIQNLTV		943.497	sp|Q9BYF1|ACE2_HUMAN(pre=L,post=K);	292.75	0.004	1768.65
LZ-20200428-Chen-ACE2-Glypep-TASVc-AV5pmol.78409.78409.2	78409	150	1203.02	2	QEIQNLTV		943.497	sp|Q9BYF1|ACE2_HUMAN(pre=L,post=K);	345.37	0.0024	1460.54
LZ-20200428-Chen-ACE2-Glypep-TASVc-AV5pmol.78503.78503.2	78503	150.16	1284.05	2	QEIQNLTV		943.497	sp|Q9BYF1|ACE2_HUMAN(pre=L,post=K);	275.38	0.004	1622.59
LZ-20200428-Chen-ACE2-Glypep-TASVc-AV5pmol.78556.78556.2	78556	150.26	1357.08	2	QEIQNLTV		943.497	sp|Q9BYF1|ACE2_HUMAN(pre=L,post=K);	300.31	0.0052	1768.65
LZ-20200428-Chen-ACE2-Glypep-TASVc-AV5pmol.78572.78572.2	78572	150.29	1203.02	2	QEIQNLTV		943.497	sp|Q9BYF1|ACE2_HUMAN(pre=L,post=K);	326.07	0.004	1460.54
LZ-20200428-Chen-ACE2-Glypep-TASVc-AV5pmol.78750.78750.2	78750	150.6	1203.02	2	QEIQNLTV		943.497	sp|Q9BYF1|ACE2_HUMAN(pre=L,post=K);	338.99	0.0077	1460.54
LZ-20200428-Chen-ACE2-Glypep-TASVc-AV5pmol.78754.78754.2	78754	150.6	1122	2	QEIQNLTV		943.497	sp|Q9BYF1|ACE2_HUMAN(pre=L,post=K);	313.48	0.0096	1298.48
LZ-20200428-Chen-ACE2-Glypep-TASVc-AV5pmol.78756.78756.3	78756	150.6	870.045	3	QEIQNLTV		943.497	sp|Q9BYF1|ACE2_HUMAN(pre=L,post=K);	11.15	0.0052	1663.62
LZ-20200428-Chen-ACE2-Glypep-TASVc-AV5pmol.78772.78772.2	78772	150.63	1284.06	2	QEIQNLTV		943.497	sp|Q9BYF1|ACE2_HUMAN(pre=L,post=K);	265.09	0.0052	1622.61
LZ-20200428-Chen-ACE2-Glypep-TASVc-AV5pmol.78892.78892.2	78892	150.85	1357.08	2	QEIQNLTV		943.497	sp|Q9BYF1|ACE2_HUMAN(pre=L,post=K);	293.29	0.004	1768.65
LZ-20200428-Chen-ACE2-Glypep-TASVc-AV5pmol.78914.78914.2	78914	150.89	1122	2	QEIQNLTV		943.497	sp|Q9BYF1|ACE2_HUMAN(pre=L,post=K);	308.9	0.0052	1298.48
LZ-20200428-Chen-ACE2-Glypep-TASVc-AV5pmol.78945.78945.2	78945	150.92	1101.48	2	QEIQNLTV		943.497	sp|Q9BYF1|ACE2_HUMAN(pre=L,post=K);	291.96	0.0077	1257.46
LZ-20200428-Chen-ACE2-Glypep-TASVc-AV5pmol.79088.79088.2	79088	151.2	1122	2	QEIQNLTV		943.497	sp|Q9BYF1|ACE2_HUMAN(pre=L,post=K);	360.15	0	1298.48
LZ-20200428-Chen-ACE2-Glypep-TASVc-AV5pmol.79178.79178.2	79178	151.36	1276.05	2	QEIQNLTV		943.497	sp|Q9BYF1|ACE2_HUMAN(pre=L,post=K);	339.32	0.0024	1606.6
LZ-20200428-Chen-ACE2-Glypep-TASVc-AV5pmol.79255.79255.2	79255	151.49	1122	2	QEIQNLTV		943.497	sp|Q9BYF1|ACE2_HUMAN(pre=L,post=K);	336.4	0.0077	1298.48
LZ-20200428-Chen-ACE2-Glypep-TASVc-AV5pmol.79256.79256.2	79256	151.49	1020.46	2	QEIQNLTV		943.497	sp|Q9BYF1|ACE2_HUMAN(pre=L,post=K);	346.56	0.0024	1095.41
LZ-20200428-Chen-ACE2-Glypep-TASVc-AV5pmol.79375.79375.2	79375	151.71	1276.05	2	QEIQNLTV		943.497	sp|Q9BYF1|ACE2_HUMAN(pre=L,post=K);	352.32	0.0096	1606.6
LZ-20200428-Chen-ACE2-Glypep-TASVc-AV5pmol.79383.79383.3	79383	151.71	918.731	3	QEIQNLTV		943.497	sp|Q9BYF1|ACE2_HUMAN(pre=L,post=K);	212.2	0.004	1809.68
LZ-20200428-Chen-ACE2-Glypep-TASVc-AV5pmol.79432.79432.2	79432	151.81	1020.46	2	QEIQNLTV		943.497	sp|Q9BYF1|ACE2_HUMAN(pre=L,post=K);	344.65	0.0052	1095.41
LZ-20200428-Chen-ACE2-Glypep-TASVc-AV5pmol.79433.79433.2	79433	151.81	1122	2	QEIQNLTV		943.497	sp|Q9BYF1|ACE2_HUMAN(pre=L,post=K);	314.04	0.0052	1298.48
LZ-20200428-Chen-ACE2-Glypep-TASVc-AV5pmol.79480.79480.3	79480	151.89	918.731	3	QEIQNLTV		943.497	sp|Q9BYF1|ACE2_HUMAN(pre=L,post=K);	174.74	0.004	1809.67
LZ-20200428-Chen-ACE2-Glypep-TASVc-AV5pmol.79536.79536.2	79536	151.99	1276.05	2	QEIQNLTV		943.497	sp|Q9BYF1|ACE2_HUMAN(pre=L,post=K);	338.65	0.0089	1606.6
LZ-20200428-Chen-ACE2-Glypep-TASVc-AV5pmol.79600.79600.3	79600	152.11	1094.83	3	KLQLQALQQNGSSV		1512.83	sp|Q9BYF1|ACE2_HUMAN(pre=V,post=L);	425.19	0.0077	1768.65
LZ-20200428-Chen-ACE2-Glypep-TASVc-AV5pmol.79601.79601.2	79601	152.11	1020.46	2	QEIQNLTV		943.497	sp|Q9BYF1|ACE2_HUMAN(pre=L,post=K);	343.44	0	1095.41
LZ-20200428-Chen-ACE2-Glypep-TASVc-AV5pmol.79709.79709.2	79709	152.3	1276.05	2	QEIQNLTV		943.497	sp|Q9BYF1|ACE2_HUMAN(pre=L,post=K);	350.09	0.004	1606.6
LZ-20200428-Chen-ACE2-Glypep-TASVc-AV5pmol.79757.79757.2	79757	152.38	1020.46	2	QEIQNLTV		943.497	sp|Q9BYF1|ACE2_HUMAN(pre=L,post=K);	330.22	0.0024	1095.41
LZ-20200428-Chen-ACE2-Glypep-TASVc-AV5pmol.79762.79762.2	79762	152.38	1282.54	2	VGLPNMTQG		915.448	sp|Q9BYF1|ACE2_HUMAN(pre=S,post=F);	269.11	0.0052	1647.62
LZ-20200428-Chen-ACE2-Glypep-TASVc-AV5pmol.79837.79837.2	79837	152.53	1195.03	2	QEIQNLTV		943.497	sp|Q9BYF1|ACE2_HUMAN(pre=L,post=K);	366.14	0	1444.54
LZ-20200428-Chen-ACE2-Glypep-TASVc-AV5pmol.79892.79892.2	79892	152.59	1304.56	2	QEIQNLTV		943.497	sp|Q9BYF1|ACE2_HUMAN(pre=L,post=K);	277.11	0.0077	1663.61
LZ-20200428-Chen-ACE2-Glypep-TASVc-AV5pmol.79920.79920.2	79920	152.67	1020.46	2	QEIQNLTV		943.497	sp|Q9BYF1|ACE2_HUMAN(pre=L,post=K);	302.37	0.0052	1095.41
LZ-20200428-Chen-ACE2-Glypep-TASVc-AV5pmol.80000.80000.2	80000	152.82	1195.03	2	QEIQNLTV		943.497	sp|Q9BYF1|ACE2_HUMAN(pre=L,post=K);	338.07	0.004	1444.54
LZ-20200428-Chen-ACE2-Glypep-TASVc-AV5pmol.80041.80041.2	80041	152.88	1276.05	2	QEIQNLTV		943.497	sp|Q9BYF1|ACE2_HUMAN(pre=L,post=K);	349.16	0	1606.6
LZ-20200428-Chen-ACE2-Glypep-TASVc-AV5pmol.80070.80070.2	80070	152.92	1304.56	2	QEIQNLTV		943.497	sp|Q9BYF1|ACE2_HUMAN(pre=L,post=K);	243.49	0.0052	1663.62
LZ-20200428-Chen-ACE2-Glypep-TASVc-AV5pmol.80102.80102.2	80102	153	1020.46	2	QEIQNLTV		943.497	sp|Q9BYF1|ACE2_HUMAN(pre=L,post=K);	307.87	0.0024	1095.41
LZ-20200428-Chen-ACE2-Glypep-TASVc-AV5pmol.80155.80155.2	80155	153.1	1195.03	2	QEIQNLTV		943.497	sp|Q9BYF1|ACE2_HUMAN(pre=L,post=K);	368.17	0.0024	1444.54
LZ-20200428-Chen-ACE2-Glypep-TASVc-AV5pmol.80175.80175.2	80175	153.13	1458.62	2	QEIQNLTV		943.497	sp|Q9BYF1|ACE2_HUMAN(pre=L,post=K);	283.88	0.0052	1971.73
LZ-20200428-Chen-ACE2-Glypep-TASVc-AV5pmol.80218.80218.2	80218	153.2	1276.05	2	QEIQNLTV		943.497	sp|Q9BYF1|ACE2_HUMAN(pre=L,post=K);	322.45	0.0077	1606.59
LZ-20200428-Chen-ACE2-Glypep-TASVc-AV5pmol.80282.80282.2	80282	153.33	1020.46	2	QEIQNLTV		943.497	sp|Q9BYF1|ACE2_HUMAN(pre=L,post=K);	295.94	0.0096	1095.41
LZ-20200428-Chen-ACE2-Glypep-TASVc-AV5pmol.80287.80287.2	80287	153.33	1458.62	2	QEIQNLTV		943.497	sp|Q9BYF1|ACE2_HUMAN(pre=L,post=K);	264.83	0.0052	1971.73
LZ-20200428-Chen-ACE2-Glypep-TASVc-AV5pmol.80322.80322.2	80322	153.4	1195.03	2	QEIQNLTV		943.497	sp|Q9BYF1|ACE2_HUMAN(pre=L,post=K);	327.39	0.0024	1444.54
LZ-20200428-Chen-ACE2-Glypep-TASVc-AV5pmol.80496.80496.2	80496	153.71	1195.03	2	QEIQNLTV		943.497	sp|Q9BYF1|ACE2_HUMAN(pre=L,post=K);	322.08	0.0024	1444.54
LZ-20200428-Chen-ACE2-Glypep-TASVc-AV5pmol.80510.80510.3	80510	153.73	972.749	3	QEIQNLTV		943.497	sp|Q9BYF1|ACE2_HUMAN(pre=L,post=K);	276.1	0.0096	1971.73
LZ-20200428-Chen-ACE2-Glypep-TASVc-AV5pmol.80668.80668.2	80668	154.01	1195.03	2	QEIQNLTV		943.497	sp|Q9BYF1|ACE2_HUMAN(pre=L,post=K);	323.16	0.004	1444.54
LZ-20200428-Chen-ACE2-Glypep-TASVc-AV5pmol.80682.80682.3	80682	154.04	972.749	3	QEIQNLTV		943.497	sp|Q9BYF1|ACE2_HUMAN(pre=L,post=K);	189.46	0.0077	1971.73
LZ-20200428-Chen-ACE2-Glypep-TASVc-AV5pmol.80798.80798.2	80798	154.24	1020.46	2	QEIQNLTV		943.497	sp|Q9BYF1|ACE2_HUMAN(pre=L,post=K);	280.13	0.0096	1095.4
LZ-20200428-Chen-ACE2-Glypep-TASVc-AV5pmol.80963.80963.3	80963	154.54	918.732	3	QEIQNLTV		943.497	sp|Q9BYF1|ACE2_HUMAN(pre=L,post=K);	247.81	0.004	1809.68
LZ-20200428-Chen-ACE2-Glypep-TASVc-AV5pmol.81075.81075.2	81075	154.72	1181	2	VGLPNMTQG		915.448	sp|Q9BYF1|ACE2_HUMAN(pre=S,post=F);	239.25	0.004	1444.54
LZ-20200428-Chen-ACE2-Glypep-TASVc-AV5pmol.81081.81081.2	81081	154.72	1223.54	2	QEIQNLTV		943.497	sp|Q9BYF1|ACE2_HUMAN(pre=L,post=K);	231.27	0.0096	1501.57
LZ-20200428-Chen-ACE2-Glypep-TASVc-AV5pmol.81123.81123.3	81123	154.82	918.732	3	QEIQNLTV		943.497	sp|Q9BYF1|ACE2_HUMAN(pre=L,post=K);	285.01	0.0077	1809.68
LZ-20200428-Chen-ACE2-Glypep-TASVc-AV5pmol.81249.81249.2	81249	155.03	1181	2	VGLPNMTQG		915.448	sp|Q9BYF1|ACE2_HUMAN(pre=S,post=F);	171.19	0.004	1444.54
LZ-20200428-Chen-ACE2-Glypep-TASVc-AV5pmol.81270.81270.2	81270	155.07	1181	2	VGLPNMTQG		915.448	sp|Q9BYF1|ACE2_HUMAN(pre=S,post=F);	169.07	0.0077	1444.54
LZ-20200428-Chen-ACE2-Glypep-TASVc-AV5pmol.81295.81295.2	81295	155.1	1079.46	2	VGLPNMTQG		915.448	sp|Q9BYF1|ACE2_HUMAN(pre=S,post=F);	160.18	0.004	1241.46
LZ-20200428-Chen-ACE2-Glypep-TASVc-AV5pmol.81442.81442.2	81442	155.38	1079.46	2	VGLPNMTQG		915.448	sp|Q9BYF1|ACE2_HUMAN(pre=S,post=F);	255.06	0.004	1241.46
LZ-20200428-Chen-ACE2-Glypep-TASVc-AV5pmol.81766.81766.2	81766	155.96	1296.57	2	QEIQNLTV		943.497	sp|Q9BYF1|ACE2_HUMAN(pre=L,post=K);	330.08	0.0024	1647.62
LZ-20200428-Chen-ACE2-Glypep-TASVc-AV5pmol.81812.81812.2	81812	156.03	1079.46	2	VGLPNMTQG		915.448	sp|Q9BYF1|ACE2_HUMAN(pre=S,post=F);	222.14	0.004	1241.46
LZ-20200428-Chen-ACE2-Glypep-TASVc-AV5pmol.81884.81884.2	81884	156.15	913.893	2	VGLPNMT		730.368	sp|Q9BYF1|ACE2_HUMAN(pre=S,post=Q);	120.97	0.0096	1095.4
LZ-20200428-Chen-ACE2-Glypep-TASVc-AV5pmol.81945.81945.3	81945	156.28	1054.49	3	KLQLQALQQNGSSV		1512.83	sp|Q9BYF1|ACE2_HUMAN(pre=V,post=L);	510.19	0.004	1647.62
LZ-20200428-Chen-ACE2-Glypep-TASVc-AV5pmol.82102.82102.3	82102	156.56	1054.49	3	KLQLQALQQNGSSV		1512.83	sp|Q9BYF1|ACE2_HUMAN(pre=V,post=L);	405.08	0.0052	1647.62
LZ-20200428-Chen-ACE2-Glypep-TASVc-AV5pmol.85067.85067.3	85067	161.85	1204.48	3	SWNYNTNIT		1111.49	sp|Q9BYF1|ACE2_HUMAN(pre=A,post=E);	472.99	0.0024	2498.92
LZ-20200428-Chen-ACE2-Glypep-TASVc-AV5pmol.85540.85540.2	85540	162.71	1550.61	2	SWNYNTNIT		1111.49	sp|Q9BYF1|ACE2_HUMAN(pre=A,post=E);	470.66	0.0024	1987.72
LZ-20200428-Chen-ACE2-Glypep-TASVc-AV5pmol.85728.85728.2	85728	163.03	1623.64	2	SWNYNTNIT		1111.49	sp|Q9BYF1|ACE2_HUMAN(pre=A,post=E);	451.48	0.0024	2133.78
LZ-20200428-Chen-ACE2-Glypep-TASVc-AV5pmol.85829.85829.3	85829	163.21	1034.08	3	SWNYNTNIT		1111.49	sp|Q9BYF1|ACE2_HUMAN(pre=A,post=E);	382.94	0.0077	1987.72
LZ-20200428-Chen-ACE2-Glypep-TASVc-AV5pmol.85903.85903.2	85903	163.33	1623.64	2	SWNYNTNIT		1111.49	sp|Q9BYF1|ACE2_HUMAN(pre=A,post=E);	361.85	0.0089	2133.78
LZ-20200428-Chen-ACE2-Glypep-TASVc-AV5pmol.86015.86015.3	86015	163.54	1082.77	3	SWNYNTNIT		1111.49	sp|Q9BYF1|ACE2_HUMAN(pre=A,post=E);	388.15	0.0024	2133.78
LZ-20200428-Chen-ACE2-Glypep-TASVc-AV5pmol.86327.86327.3	86327	164.09	1082.76	3	SWNYNTNIT		1111.49	sp|Q9BYF1|ACE2_HUMAN(pre=A,post=E);	356.94	0.0096	2133.78
LZ-20200428-Chen-ACE2-Glypep-TASVc-AV5pmol.87395.87395.2	87395	165.96	1461.59	2	SWNYNTNIT		1111.49	sp|Q9BYF1|ACE2_HUMAN(pre=A,post=E);	488.74	0	1809.67
LZ-20200428-Chen-ACE2-Glypep-TASVc-AV5pmol.87670.87670.2	87670	166.45	1368.05	2	SWNYNTNIT		1111.49	sp|Q9BYF1|ACE2_HUMAN(pre=A,post=E);	438.48	0.0024	1622.59
LZ-20200428-Chen-ACE2-Glypep-TASVc-AV5pmol.87692.87692.2	87692	166.48	1388.56	2	SWNYNTNIT		1111.49	sp|Q9BYF1|ACE2_HUMAN(pre=A,post=E);	344.92	0.0077	1663.61
LZ-20200428-Chen-ACE2-Glypep-TASVc-AV5pmol.87699.87699.2	87699	166.5	1461.59	2	SWNYNTNIT		1111.49	sp|Q9BYF1|ACE2_HUMAN(pre=A,post=E);	460.55	0.0024	1809.67
LZ-20200428-Chen-ACE2-Glypep-TASVc-AV5pmol.87794.87794.3	87794	166.67	912.369	3	SWNYNTNIT		1111.49	sp|Q9BYF1|ACE2_HUMAN(pre=A,post=E);	542.5	0	1622.59
LZ-20200428-Chen-ACE2-Glypep-TASVc-AV5pmol.87824.87824.2	87824	166.72	1368.05	2	SWNYNTNIT		1111.49	sp|Q9BYF1|ACE2_HUMAN(pre=A,post=E);	506.99	0	1622.59
LZ-20200428-Chen-ACE2-Glypep-TASVc-AV5pmol.87873.87873.2	87873	166.81	1461.59	2	SWNYNTNIT		1111.49	sp|Q9BYF1|ACE2_HUMAN(pre=A,post=E);	399.71	0.0024	1809.67
LZ-20200428-Chen-ACE2-Glypep-TASVc-AV5pmol.87916.87916.3	87916	166.89	912.369	3	SWNYNTNIT		1111.49	sp|Q9BYF1|ACE2_HUMAN(pre=A,post=E);	483.58	0	1622.59
LZ-20200428-Chen-ACE2-Glypep-TASVc-AV5pmol.87963.87963.3	87963	166.97	912.368	3	SWNYNTNIT		1111.49	sp|Q9BYF1|ACE2_HUMAN(pre=A,post=E);	433.73	0	1622.59
LZ-20200428-Chen-ACE2-Glypep-TASVc-AV5pmol.87976.87976.2	87976	166.99	1368.05	2	SWNYNTNIT		1111.49	sp|Q9BYF1|ACE2_HUMAN(pre=A,post=E);	499.63	0	1622.59
LZ-20200428-Chen-ACE2-Glypep-TASVc-AV5pmol.88047.88047.3	88047	167.12	1042.42	3	SWNYNTNIT		1111.49	sp|Q9BYF1|ACE2_HUMAN(pre=A,post=E);	383.13	0	2012.75
LZ-20200428-Chen-ACE2-Glypep-TASVc-AV5pmol.88048.88048.2	88048	167.12	1164.97	2	SWNYNTNIT		1111.49	sp|Q9BYF1|ACE2_HUMAN(pre=A,post=E);	409.21	0	1216.43
LZ-20200428-Chen-ACE2-Glypep-TASVc-AV5pmol.88072.88072.3	88072	167.16	961.054	3	SWNYNTNIT		1111.49	sp|Q9BYF1|ACE2_HUMAN(pre=A,post=E);	409.6	0.0077	1768.65
LZ-20200428-Chen-ACE2-Glypep-TASVc-AV5pmol.88102.88102.2	88102	167.22	1441.08	2	SWNYNTNIT		1111.49	sp|Q9BYF1|ACE2_HUMAN(pre=A,post=E);	503.16	0	1768.65
LZ-20200428-Chen-ACE2-Glypep-TASVc-AV5pmol.88136.88136.2	88136	167.28	1368.05	2	SWNYNTNIT		1111.49	sp|Q9BYF1|ACE2_HUMAN(pre=A,post=E);	531.16	0	1622.59
LZ-20200428-Chen-ACE2-Glypep-TASVc-AV5pmol.88158.88158.3	88158	167.32	912.369	3	SWNYNTNIT		1111.49	sp|Q9BYF1|ACE2_HUMAN(pre=A,post=E);	441.31	0.0024	1622.59
LZ-20200428-Chen-ACE2-Glypep-TASVc-AV5pmol.88206.88206.2	88206	167.4	1164.97	2	SWNYNTNIT		1111.49	sp|Q9BYF1|ACE2_HUMAN(pre=A,post=E);	451.69	0	1216.43
LZ-20200428-Chen-ACE2-Glypep-TASVc-AV5pmol.88225.88225.3	88225	167.44	961.054	3	SWNYNTNIT		1111.49	sp|Q9BYF1|ACE2_HUMAN(pre=A,post=E);	405.96	0.0052	1768.65
LZ-20200428-Chen-ACE2-Glypep-TASVc-AV5pmol.88232.88232.2	88232	167.44	1287.02	2	SWNYNTNIT		1111.49	sp|Q9BYF1|ACE2_HUMAN(pre=A,post=E);	368.32	0.0077	1460.53
LZ-20200428-Chen-ACE2-Glypep-TASVc-AV5pmol.88268.88268.2	88268	167.51	1441.08	2	SWNYNTNIT		1111.49	sp|Q9BYF1|ACE2_HUMAN(pre=A,post=E);	542.35	0	1768.65
LZ-20200428-Chen-ACE2-Glypep-TASVc-AV5pmol.88296.88296.2	88296	167.56	1368.05	2	SWNYNTNIT		1111.49	sp|Q9BYF1|ACE2_HUMAN(pre=A,post=E);	552.2	0	1622.59
LZ-20200428-Chen-ACE2-Glypep-TASVc-AV5pmol.88368.88368.2	88368	167.69	1164.97	2	SWNYNTNIT		1111.49	sp|Q9BYF1|ACE2_HUMAN(pre=A,post=E);	431.93	0	1216.43
LZ-20200428-Chen-ACE2-Glypep-TASVc-AV5pmol.88377.88377.3	88377	167.71	961.054	3	SWNYNTNIT		1111.49	sp|Q9BYF1|ACE2_HUMAN(pre=A,post=E);	442.39	0	1768.65
LZ-20200428-Chen-ACE2-Glypep-TASVc-AV5pmol.88379.88379.2	88379	167.71	1307.53	2	SWNYNTNIT		1111.49	sp|Q9BYF1|ACE2_HUMAN(pre=A,post=E);	394.63	0.004	1501.56
LZ-20200428-Chen-ACE2-Glypep-TASVc-AV5pmol.88404.88404.2	88404	167.75	1287.02	2	SWNYNTNIT		1111.49	sp|Q9BYF1|ACE2_HUMAN(pre=A,post=E);	445.7	0.0024	1460.53
LZ-20200428-Chen-ACE2-Glypep-TASVc-AV5pmol.88415.88415.2	88415	167.77	1287.02	2	SWNYNTNIT		1111.49	sp|Q9BYF1|ACE2_HUMAN(pre=A,post=E);	463.37	0	1460.53
LZ-20200428-Chen-ACE2-Glypep-TASVc-AV5pmol.88428.88428.2	88428	167.79	1441.08	2	SWNYNTNIT		1111.49	sp|Q9BYF1|ACE2_HUMAN(pre=A,post=E);	512.62	0	1768.65
LZ-20200428-Chen-ACE2-Glypep-TASVc-AV5pmol.88444.88444.2	88444	167.82	1388.56	2	SWNYNTNIT		1111.49	sp|Q9BYF1|ACE2_HUMAN(pre=A,post=E);	376.44	0.0096	1663.61
LZ-20200428-Chen-ACE2-Glypep-TASVc-AV5pmol.88464.88464.2	88464	167.86	1368.05	2	SWNYNTNIT		1111.49	sp|Q9BYF1|ACE2_HUMAN(pre=A,post=E);	557.56	0	1622.59
LZ-20200428-Chen-ACE2-Glypep-TASVc-AV5pmol.88521.88521.2	88521	167.95	1266.51	2	SWNYNTNIT		1111.49	sp|Q9BYF1|ACE2_HUMAN(pre=A,post=E);	394.51	0.0068	1419.51
LZ-20200428-Chen-ACE2-Glypep-TASVc-AV5pmol.88529.88529.2	88529	167.97	1164.97	2	SWNYNTNIT		1111.49	sp|Q9BYF1|ACE2_HUMAN(pre=A,post=E);	452.28	0	1216.43
LZ-20200428-Chen-ACE2-Glypep-TASVc-AV5pmol.88531.88531.3	88531	167.97	912.368	3	SWNYNTNIT		1111.49	sp|Q9BYF1|ACE2_HUMAN(pre=A,post=E);	343.96	0.0096	1622.59
LZ-20200428-Chen-ACE2-Glypep-TASVc-AV5pmol.88541.88541.3	88541	168	961.054	3	SWNYNTNIT		1111.49	sp|Q9BYF1|ACE2_HUMAN(pre=A,post=E);	513.23	0	1768.65
LZ-20200428-Chen-ACE2-Glypep-TASVc-AV5pmol.88542.88542.2	88542	168	1307.53	2	SWNYNTNIT		1111.49	sp|Q9BYF1|ACE2_HUMAN(pre=A,post=E);	417.62	0.0077	1501.56
LZ-20200428-Chen-ACE2-Glypep-TASVc-AV5pmol.88571.88571.2	88571	168.05	1287.02	2	SWNYNTNIT		1111.49	sp|Q9BYF1|ACE2_HUMAN(pre=A,post=E);	535.75	0	1460.54
LZ-20200428-Chen-ACE2-Glypep-TASVc-AV5pmol.88572.88572.2	88572	168.05	1461.59	2	SWNYNTNIT		1111.49	sp|Q9BYF1|ACE2_HUMAN(pre=A,post=E);	435.94	0.0077	1809.67
LZ-20200428-Chen-ACE2-Glypep-TASVc-AV5pmol.88588.88588.2	88588	168.07	1441.08	2	SWNYNTNIT		1111.49	sp|Q9BYF1|ACE2_HUMAN(pre=A,post=E);	479.51	0.004	1768.65
LZ-20200428-Chen-ACE2-Glypep-TASVc-AV5pmol.88652.88652.2	88652	168.19	1368.05	2	SWNYNTNIT		1111.49	sp|Q9BYF1|ACE2_HUMAN(pre=A,post=E);	460.63	0.004	1622.59
LZ-20200428-Chen-ACE2-Glypep-TASVc-AV5pmol.88684.88684.3	88684	168.25	912.368	3	SWNYNTNIT		1111.49	sp|Q9BYF1|ACE2_HUMAN(pre=A,post=E);	388.2	0	1622.59
LZ-20200428-Chen-ACE2-Glypep-TASVc-AV5pmol.88708.88708.2	88708	168.29	1164.97	2	SWNYNTNIT		1111.49	sp|Q9BYF1|ACE2_HUMAN(pre=A,post=E);	426.79	0	1216.43
LZ-20200428-Chen-ACE2-Glypep-TASVc-AV5pmol.88711.88711.2	88711	168.29	1307.53	2	SWNYNTNIT		1111.49	sp|Q9BYF1|ACE2_HUMAN(pre=A,post=E);	528.52	0	1501.56
LZ-20200428-Chen-ACE2-Glypep-TASVc-AV5pmol.88747.88747.2	88747	168.36	1441.08	2	SWNYNTNIT		1111.49	sp|Q9BYF1|ACE2_HUMAN(pre=A,post=E);	523.41	0	1768.65
LZ-20200428-Chen-ACE2-Glypep-TASVc-AV5pmol.88750.88750.2	88750	168.36	1461.59	2	SWNYNTNIT		1111.49	sp|Q9BYF1|ACE2_HUMAN(pre=A,post=E);	438.66	0.0096	1809.67
LZ-20200428-Chen-ACE2-Glypep-TASVc-AV5pmol.88762.88762.2	88762	168.38	1287.02	2	SWNYNTNIT		1111.49	sp|Q9BYF1|ACE2_HUMAN(pre=A,post=E);	535.68	0	1460.54
LZ-20200428-Chen-ACE2-Glypep-TASVc-AV5pmol.88811.88811.2	88811	168.47	1368.05	2	SWNYNTNIT		1111.49	sp|Q9BYF1|ACE2_HUMAN(pre=A,post=E);	464.26	0.0024	1622.59
LZ-20200428-Chen-ACE2-Glypep-TASVc-AV5pmol.88831.88831.2	88831	168.5	1307.53	2	SWNYNTNIT		1111.49	sp|Q9BYF1|ACE2_HUMAN(pre=A,post=E);	549.9	0	1501.56
LZ-20200428-Chen-ACE2-Glypep-TASVc-AV5pmol.88846.88846.2	88846	168.53	1368.05	2	SWNYNTNIT		1111.49	sp|Q9BYF1|ACE2_HUMAN(pre=A,post=E);	387.06	0.0096	1622.59
LZ-20200428-Chen-ACE2-Glypep-TASVc-AV5pmol.88856.88856.2	88856	168.55	1164.97	2	SWNYNTNIT		1111.49	sp|Q9BYF1|ACE2_HUMAN(pre=A,post=E);	370.1	0	1216.43
LZ-20200428-Chen-ACE2-Glypep-TASVc-AV5pmol.88870.88870.2	88870	168.57	1307.53	2	SWNYNTNIT		1111.49	sp|Q9BYF1|ACE2_HUMAN(pre=A,post=E);	446.69	0	1501.56
LZ-20200428-Chen-ACE2-Glypep-TASVc-AV5pmol.88893.88893.2	88893	168.61	1164.97	2	SWNYNTNIT		1111.49	sp|Q9BYF1|ACE2_HUMAN(pre=A,post=E);	415.13	0	1216.43
LZ-20200428-Chen-ACE2-Glypep-TASVc-AV5pmol.88897.88897.2	88897	168.62	1441.08	2	SWNYNTNIT		1111.49	sp|Q9BYF1|ACE2_HUMAN(pre=A,post=E);	432.8	0.0024	1768.65
LZ-20200428-Chen-ACE2-Glypep-TASVc-AV5pmol.88904.88904.2	88904	168.64	1360.05	2	SWNYNTNIT		1111.49	sp|Q9BYF1|ACE2_HUMAN(pre=A,post=E);	534.7	0	1606.59
LZ-20200428-Chen-ACE2-Glypep-TASVc-AV5pmol.88910.88910.2	88910	168.65	1287.02	2	SWNYNTNIT		1111.49	sp|Q9BYF1|ACE2_HUMAN(pre=A,post=E);	529.59	0	1460.53
LZ-20200428-Chen-ACE2-Glypep-TASVc-AV5pmol.88916.88916.2	88916	168.66	1287.02	2	SWNYNTNIT		1111.49	sp|Q9BYF1|ACE2_HUMAN(pre=A,post=E);	535.88	0	1460.53
LZ-20200428-Chen-ACE2-Glypep-TASVc-AV5pmol.88927.88927.2	88927	168.68	1380.56	2	SWNYNTNIT		1111.49	sp|Q9BYF1|ACE2_HUMAN(pre=A,post=E);	412.15	0.0024	1647.62
LZ-20200428-Chen-ACE2-Glypep-TASVc-AV5pmol.88934.88934.2	88934	168.69	1368.05	2	SWNYNTNIT		1111.49	sp|Q9BYF1|ACE2_HUMAN(pre=A,post=E);	434.05	0.0024	1622.59
LZ-20200428-Chen-ACE2-Glypep-TASVc-AV5pmol.88940.88940.2	88940	168.7	1380.56	2	SWNYNTNIT		1111.49	sp|Q9BYF1|ACE2_HUMAN(pre=A,post=E);	423.03	0.0077	1647.62
LZ-20200428-Chen-ACE2-Glypep-TASVc-AV5pmol.88992.88992.2	88992	168.79	1368.05	2	SWNYNTNIT		1111.49	sp|Q9BYF1|ACE2_HUMAN(pre=A,post=E);	399.05	0.0089	1622.59
LZ-20200428-Chen-ACE2-Glypep-TASVc-AV5pmol.89008.89008.3	89008	168.82	907.036	3	SWNYNTNIT		1111.49	sp|Q9BYF1|ACE2_HUMAN(pre=A,post=E);	417.55	0.0077	1606.59
LZ-20200428-Chen-ACE2-Glypep-TASVc-AV5pmol.89022.89022.2	89022	168.84	1164.97	2	SWNYNTNIT		1111.49	sp|Q9BYF1|ACE2_HUMAN(pre=A,post=E);	396.46	0	1216.43
LZ-20200428-Chen-ACE2-Glypep-TASVc-AV5pmol.89031.89031.2	89031	168.86	1360.05	2	SWNYNTNIT		1111.49	sp|Q9BYF1|ACE2_HUMAN(pre=A,post=E);	536.69	0	1606.59
LZ-20200428-Chen-ACE2-Glypep-TASVc-AV5pmol.89040.89040.3	89040	168.87	920.711	3	SWNYNTNIT		1111.49	sp|Q9BYF1|ACE2_HUMAN(pre=A,post=E);	300.26	0.0052	1647.62
LZ-20200428-Chen-ACE2-Glypep-TASVc-AV5pmol.89069.89069.2	89069	168.92	1360.05	2	SWNYNTNIT		1111.49	sp|Q9BYF1|ACE2_HUMAN(pre=A,post=E);	537.09	0	1606.59
LZ-20200428-Chen-ACE2-Glypep-TASVc-AV5pmol.89075.89075.2	89075	168.94	1287.02	2	SWNYNTNIT		1111.49	sp|Q9BYF1|ACE2_HUMAN(pre=A,post=E);	510.12	0	1460.53
LZ-20200428-Chen-ACE2-Glypep-TASVc-AV5pmol.89090.89090.2	89090	168.96	1380.56	2	SWNYNTNIT		1111.49	sp|Q9BYF1|ACE2_HUMAN(pre=A,post=E);	539.18	0	1647.62
LZ-20200428-Chen-ACE2-Glypep-TASVc-AV5pmol.89102.89102.2	89102	168.98	1164.97	2	SWNYNTNIT		1111.49	sp|Q9BYF1|ACE2_HUMAN(pre=A,post=E);	396.92	0	1216.43
LZ-20200428-Chen-ACE2-Glypep-TASVc-AV5pmol.89164.89164.2	89164	169.08	1368.05	2	SWNYNTNIT		1111.49	sp|Q9BYF1|ACE2_HUMAN(pre=A,post=E);	394.38	0.004	1622.58
LZ-20200428-Chen-ACE2-Glypep-TASVc-AV5pmol.89166.89166.3	89166	169.08	1279.23	3	SWNYNTNIT		1111.49	sp|Q9BYF1|ACE2_HUMAN(pre=A,post=E);	239.9	0.0077	2723.18
LZ-20200428-Chen-ACE2-Glypep-TASVc-AV5pmol.89190.89190.2	89190	169.14	1380.56	2	SWNYNTNIT		1111.49	sp|Q9BYF1|ACE2_HUMAN(pre=A,post=E);	550.58	0	1647.62
LZ-20200428-Chen-ACE2-Glypep-TASVc-AV5pmol.89198.89198.2	89198	169.14	1164.97	2	SWNYNTNIT		1111.49	sp|Q9BYF1|ACE2_HUMAN(pre=A,post=E);	329.4	0	1216.43
LZ-20200428-Chen-ACE2-Glypep-TASVc-AV5pmol.89225.89225.2	89225	169.19	1368.56	2	SWNYNTNIT		1111.49	sp|Q9BYF1|ACE2_HUMAN(pre=A,post=E);	359.81	0.0052	1623.62
LZ-20200428-Chen-ACE2-Glypep-TASVc-AV5pmol.89232.89232.2	89232	169.21	1287.02	2	SWNYNTNIT		1111.49	sp|Q9BYF1|ACE2_HUMAN(pre=A,post=E);	488.41	0	1460.53
LZ-20200428-Chen-ACE2-Glypep-TASVc-AV5pmol.89237.89237.2	89237	169.22	1360.05	2	SWNYNTNIT		1111.49	sp|Q9BYF1|ACE2_HUMAN(pre=A,post=E);	517.91	0	1606.59
LZ-20200428-Chen-ACE2-Glypep-TASVc-AV5pmol.89238.89238.2	89238	169.22	1307.53	2	SWNYNTNIT		1111.49	sp|Q9BYF1|ACE2_HUMAN(pre=A,post=E);	417.08	0.0077	1501.56
LZ-20200428-Chen-ACE2-Glypep-TASVc-AV5pmol.89251.89251.2	89251	169.24	1380.56	2	SWNYNTNIT		1111.49	sp|Q9BYF1|ACE2_HUMAN(pre=A,post=E);	490.29	0	1647.62
LZ-20200428-Chen-ACE2-Glypep-TASVc-AV5pmol.89298.89298.2	89298	169.32	1164.97	2	SWNYNTNIT		1111.49	sp|Q9BYF1|ACE2_HUMAN(pre=A,post=E);	359.09	0	1216.43
LZ-20200428-Chen-ACE2-Glypep-TASVc-AV5pmol.89362.89362.2	89362	169.44	1469.59	2	SWNYNTNIT		1111.49	sp|Q9BYF1|ACE2_HUMAN(pre=A,post=E);	348.44	0	1825.66
LZ-20200428-Chen-ACE2-Glypep-TASVc-AV5pmol.89392.89392.2	89392	169.49	1287.02	2	SWNYNTNIT		1111.49	sp|Q9BYF1|ACE2_HUMAN(pre=A,post=E);	512	0	1460.53
LZ-20200428-Chen-ACE2-Glypep-TASVc-AV5pmol.89407.89407.2	89407	169.52	1360.05	2	SWNYNTNIT		1111.49	sp|Q9BYF1|ACE2_HUMAN(pre=A,post=E);	513.04	0	1606.59
LZ-20200428-Chen-ACE2-Glypep-TASVc-AV5pmol.89425.89425.2	89425	169.55	1380.56	2	SWNYNTNIT		1111.49	sp|Q9BYF1|ACE2_HUMAN(pre=A,post=E);	469.77	0.0024	1647.62
LZ-20200428-Chen-ACE2-Glypep-TASVc-AV5pmol.89458.89458.3	89458	169.61	980.061	3	SWNYNTNIT		1111.49	sp|Q9BYF1|ACE2_HUMAN(pre=A,post=E);	429.64	0.0024	1825.67
LZ-20200428-Chen-ACE2-Glypep-TASVc-AV5pmol.89536.89536.2	89536	169.75	1287.02	2	SWNYNTNIT		1111.49	sp|Q9BYF1|ACE2_HUMAN(pre=A,post=E);	527.66	0	1460.53
LZ-20200428-Chen-ACE2-Glypep-TASVc-AV5pmol.89557.89557.2	89557	169.78	1360.05	2	SWNYNTNIT		1111.49	sp|Q9BYF1|ACE2_HUMAN(pre=A,post=E);	479.94	0	1606.59
LZ-20200428-Chen-ACE2-Glypep-TASVc-AV5pmol.89558.89558.2	89558	169.78	1380.56	2	SWNYNTNIT		1111.49	sp|Q9BYF1|ACE2_HUMAN(pre=A,post=E);	495.18	0	1647.62
LZ-20200428-Chen-ACE2-Glypep-TASVc-AV5pmol.89561.89561.2	89561	169.78	1206	2	SWNYNTNIT		1111.49	sp|Q9BYF1|ACE2_HUMAN(pre=A,post=E);	468.99	0.0024	1298.48
LZ-20200428-Chen-ACE2-Glypep-TASVc-AV5pmol.89596.89596.2	89596	169.85	1206	2	SWNYNTNIT		1111.49	sp|Q9BYF1|ACE2_HUMAN(pre=A,post=E);	493.27	0.004	1298.48
LZ-20200428-Chen-ACE2-Glypep-TASVc-AV5pmol.89598.89598.3	89598	169.85	988.402	3	SWNYNTNIT		1111.49	sp|Q9BYF1|ACE2_HUMAN(pre=A,post=E);	167.17	0.0052	1850.69
LZ-20200428-Chen-ACE2-Glypep-TASVc-AV5pmol.89603.89603.2	89603	169.87	1469.59	2	SWNYNTNIT		1111.49	sp|Q9BYF1|ACE2_HUMAN(pre=A,post=E);	384.87	0.0068	1825.68
LZ-20200428-Chen-ACE2-Glypep-TASVc-AV5pmol.89613.89613.3	89613	169.88	980.061	3	SWNYNTNIT		1111.49	sp|Q9BYF1|ACE2_HUMAN(pre=A,post=E);	386.64	0.004	1825.67
LZ-20200428-Chen-ACE2-Glypep-TASVc-AV5pmol.89658.89658.2	89658	169.96	1380.56	2	SWNYNTNIT		1111.49	sp|Q9BYF1|ACE2_HUMAN(pre=A,post=E);	547.01	0	1647.62
LZ-20200428-Chen-ACE2-Glypep-TASVc-AV5pmol.89669.89669.2	89669	169.98	1469.59	2	SWNYNTNIT		1111.49	sp|Q9BYF1|ACE2_HUMAN(pre=A,post=E);	413.92	0.004	1825.67
LZ-20200428-Chen-ACE2-Glypep-TASVc-AV5pmol.89685.89685.2	89685	170.01	1287.02	2	SWNYNTNIT		1111.49	sp|Q9BYF1|ACE2_HUMAN(pre=A,post=E);	524.68	0	1460.53
LZ-20200428-Chen-ACE2-Glypep-TASVc-AV5pmol.89693.89693.2	89693	170.03	1287.02	2	SWNYNTNIT		1111.49	sp|Q9BYF1|ACE2_HUMAN(pre=A,post=E);	541.46	0	1460.53
LZ-20200428-Chen-ACE2-Glypep-TASVc-AV5pmol.89698.89698.3	89698	170.03	907.036	3	SWNYNTNIT		1111.49	sp|Q9BYF1|ACE2_HUMAN(pre=A,post=E);	418.69	0.004	1606.59
LZ-20200428-Chen-ACE2-Glypep-TASVc-AV5pmol.89709.89709.2	89709	170.05	1206	2	SWNYNTNIT		1111.49	sp|Q9BYF1|ACE2_HUMAN(pre=A,post=E);	502.53	0.0024	1298.48
LZ-20200428-Chen-ACE2-Glypep-TASVc-AV5pmol.89710.89710.2	89710	170.05	1360.05	2	SWNYNTNIT		1111.49	sp|Q9BYF1|ACE2_HUMAN(pre=A,post=E);	528.09	0	1606.59
LZ-20200428-Chen-ACE2-Glypep-TASVc-AV5pmol.89745.89745.3	89745	170.11	1028.75	3	SWNYNTNIT		1111.49	sp|Q9BYF1|ACE2_HUMAN(pre=A,post=E);	488.92	0	1971.73
LZ-20200428-Chen-ACE2-Glypep-TASVc-AV5pmol.89760.89760.3	89760	170.15	980.061	3	SWNYNTNIT		1111.49	sp|Q9BYF1|ACE2_HUMAN(pre=A,post=E);	429.86	0.0052	1825.67
LZ-20200428-Chen-ACE2-Glypep-TASVc-AV5pmol.89801.89801.2	89801	170.21	1542.62	2	SWNYNTNIT		1111.49	sp|Q9BYF1|ACE2_HUMAN(pre=A,post=E);	424.51	0	1971.73
LZ-20200428-Chen-ACE2-Glypep-TASVc-AV5pmol.89851.89851.2	89851	170.31	1206	2	SWNYNTNIT		1111.49	sp|Q9BYF1|ACE2_HUMAN(pre=A,post=E);	496.6	0	1298.48
LZ-20200428-Chen-ACE2-Glypep-TASVc-AV5pmol.89854.89854.2	89854	170.31	1360.05	2	SWNYNTNIT		1111.49	sp|Q9BYF1|ACE2_HUMAN(pre=A,post=E);	533.7	0	1606.59
LZ-20200428-Chen-ACE2-Glypep-TASVc-AV5pmol.89857.89857.2	89857	170.31	1287.02	2	SWNYNTNIT		1111.49	sp|Q9BYF1|ACE2_HUMAN(pre=A,post=E);	453.11	0.0024	1460.53
LZ-20200428-Chen-ACE2-Glypep-TASVc-AV5pmol.89893.89893.3	89893	170.39	1028.75	3	SWNYNTNIT		1111.49	sp|Q9BYF1|ACE2_HUMAN(pre=A,post=E);	486.2	0	1971.73
LZ-20200428-Chen-ACE2-Glypep-TASVc-AV5pmol.89900.89900.3	89900	170.4	980.061	3	SWNYNTNIT		1111.49	sp|Q9BYF1|ACE2_HUMAN(pre=A,post=E);	471.39	0.0024	1825.67
LZ-20200428-Chen-ACE2-Glypep-TASVc-AV5pmol.89946.89946.2	89946	170.48	1542.62	2	SWNYNTNIT		1111.49	sp|Q9BYF1|ACE2_HUMAN(pre=A,post=E);	482.7	0.0024	1971.73
LZ-20200428-Chen-ACE2-Glypep-TASVc-AV5pmol.89997.89997.2	89997	170.58	1206	2	SWNYNTNIT		1111.49	sp|Q9BYF1|ACE2_HUMAN(pre=A,post=E);	524.6	0	1298.48
LZ-20200428-Chen-ACE2-Glypep-TASVc-AV5pmol.90006.90006.2	90006	170.59	1360.05	2	SWNYNTNIT		1111.49	sp|Q9BYF1|ACE2_HUMAN(pre=A,post=E);	569.78	0	1606.59
LZ-20200428-Chen-ACE2-Glypep-TASVc-AV5pmol.90013.90013.2	90013	170.6	1380.56	2	SWNYNTNIT		1111.49	sp|Q9BYF1|ACE2_HUMAN(pre=A,post=E);	363.17	0.0077	1647.62
LZ-20200428-Chen-ACE2-Glypep-TASVc-AV5pmol.90041.90041.3	90041	170.65	980.061	3	SWNYNTNIT		1111.49	sp|Q9BYF1|ACE2_HUMAN(pre=A,post=E);	411.62	0.0024	1825.67
LZ-20200428-Chen-ACE2-Glypep-TASVc-AV5pmol.90043.90043.2	90043	170.65	1388.56	2	SWNYNTNIT		1111.49	sp|Q9BYF1|ACE2_HUMAN(pre=A,post=E);	342.72	0.0089	1663.61
LZ-20200428-Chen-ACE2-Glypep-TASVc-AV5pmol.90048.90048.3	90048	170.67	1028.75	3	SWNYNTNIT		1111.49	sp|Q9BYF1|ACE2_HUMAN(pre=A,post=E);	419.5	0	1971.73
LZ-20200428-Chen-ACE2-Glypep-TASVc-AV5pmol.90079.90079.2	90079	170.72	1279.02	2	SWNYNTNIT		1111.49	sp|Q9BYF1|ACE2_HUMAN(pre=A,post=E);	399.45	0.004	1444.54
LZ-20200428-Chen-ACE2-Glypep-TASVc-AV5pmol.90105.90105.2	90105	170.77	1542.62	2	SWNYNTNIT		1111.49	sp|Q9BYF1|ACE2_HUMAN(pre=A,post=E);	483.03	0.0024	1971.73
LZ-20200428-Chen-ACE2-Glypep-TASVc-AV5pmol.90119.90119.2	90119	170.79	1279.02	2	SWNYNTNIT		1111.49	sp|Q9BYF1|ACE2_HUMAN(pre=A,post=E);	487.18	0.0024	1444.54
LZ-20200428-Chen-ACE2-Glypep-TASVc-AV5pmol.90139.90139.3	90139	170.82	980.061	3	SWNYNTNIT		1111.49	sp|Q9BYF1|ACE2_HUMAN(pre=A,post=E);	453.63	0	1825.67
LZ-20200428-Chen-ACE2-Glypep-TASVc-AV5pmol.90145.90145.2	90145	170.84	1206	2	SWNYNTNIT		1111.49	sp|Q9BYF1|ACE2_HUMAN(pre=A,post=E);	540.02	0	1298.48
LZ-20200428-Chen-ACE2-Glypep-TASVc-AV5pmol.90149.90149.2	90149	170.84	1388.56	2	SWNYNTNIT		1111.49	sp|Q9BYF1|ACE2_HUMAN(pre=A,post=E);	452.21	0	1663.61
LZ-20200428-Chen-ACE2-Glypep-TASVc-AV5pmol.90153.90153.2	90153	170.85	1360.05	2	SWNYNTNIT		1111.49	sp|Q9BYF1|ACE2_HUMAN(pre=A,post=E);	529.23	0	1606.59
LZ-20200428-Chen-ACE2-Glypep-TASVc-AV5pmol.90162.90162.2	90162	170.86	1104.45	2	SWNYNTNIT		1111.49	sp|Q9BYF1|ACE2_HUMAN(pre=A,post=E);	421.38	0.0024	1095.4
LZ-20200428-Chen-ACE2-Glypep-TASVc-AV5pmol.90191.90191.2	90191	170.91	1287.02	2	SWNYNTNIT		1111.49	sp|Q9BYF1|ACE2_HUMAN(pre=A,post=E);	366.18	0.0096	1460.54
LZ-20200428-Chen-ACE2-Glypep-TASVc-AV5pmol.90198.90198.2	90198	170.93	1388.56	2	SWNYNTNIT		1111.49	sp|Q9BYF1|ACE2_HUMAN(pre=A,post=E);	440.06	0.0024	1663.61
LZ-20200428-Chen-ACE2-Glypep-TASVc-AV5pmol.90211.90211.3	90211	170.96	1028.75	3	SWNYNTNIT		1111.49	sp|Q9BYF1|ACE2_HUMAN(pre=A,post=E);	472.69	0	1971.73
LZ-20200428-Chen-ACE2-Glypep-TASVc-AV5pmol.90214.90214.2	90214	170.96	1104.45	2	SWNYNTNIT		1111.49	sp|Q9BYF1|ACE2_HUMAN(pre=A,post=E);	488.16	0	1095.4
LZ-20200428-Chen-ACE2-Glypep-TASVc-AV5pmol.90225.90225.2	90225	170.98	1279.02	2	SWNYNTNIT		1111.49	sp|Q9BYF1|ACE2_HUMAN(pre=A,post=E);	520.67	0	1444.54
LZ-20200428-Chen-ACE2-Glypep-TASVc-AV5pmol.90247.90247.2	90247	171.02	1360.05	2	SWNYNTNIT		1111.49	sp|Q9BYF1|ACE2_HUMAN(pre=A,post=E);	469.96	0.0024	1606.59
LZ-20200428-Chen-ACE2-Glypep-TASVc-AV5pmol.90290.90290.2	90290	171.1	1206	2	SWNYNTNIT		1111.49	sp|Q9BYF1|ACE2_HUMAN(pre=A,post=E);	551.45	0	1298.48
LZ-20200428-Chen-ACE2-Glypep-TASVc-AV5pmol.90309.90309.2	90309	171.13	1104.45	2	SWNYNTNIT		1111.49	sp|Q9BYF1|ACE2_HUMAN(pre=A,post=E);	503.92	0	1095.4
LZ-20200428-Chen-ACE2-Glypep-TASVc-AV5pmol.90326.90326.3	90326	171.16	926.044	3	SWNYNTNIT		1111.49	sp|Q9BYF1|ACE2_HUMAN(pre=A,post=E);	365.3	0	1663.62
LZ-20200428-Chen-ACE2-Glypep-TASVc-AV5pmol.90350.90350.2	90350	171.2	1388.56	2	SWNYNTNIT		1111.49	sp|Q9BYF1|ACE2_HUMAN(pre=A,post=E);	469.77	0.0052	1663.61
LZ-20200428-Chen-ACE2-Glypep-TASVc-AV5pmol.90357.90357.3	90357	171.21	853.019	3	SWNYNTNIT		1111.49	sp|Q9BYF1|ACE2_HUMAN(pre=A,post=E);	390.88	0	1444.54
LZ-20200428-Chen-ACE2-Glypep-TASVc-AV5pmol.90358.90358.3	90358	171.21	1028.75	3	SWNYNTNIT		1111.49	sp|Q9BYF1|ACE2_HUMAN(pre=A,post=E);	522.77	0	1971.73
LZ-20200428-Chen-ACE2-Glypep-TASVc-AV5pmol.90394.90394.2	90394	171.28	1279.02	2	SWNYNTNIT		1111.49	sp|Q9BYF1|ACE2_HUMAN(pre=A,post=E);	555.56	0	1444.54
LZ-20200428-Chen-ACE2-Glypep-TASVc-AV5pmol.90434.90434.2	90434	171.35	1206	2	SWNYNTNIT		1111.49	sp|Q9BYF1|ACE2_HUMAN(pre=A,post=E);	373.35	0	1298.48
LZ-20200428-Chen-ACE2-Glypep-TASVc-AV5pmol.90457.90457.2	90457	171.39	1360.05	2	SWNYNTNIT		1111.49	sp|Q9BYF1|ACE2_HUMAN(pre=A,post=E);	337.9	0	1606.59
LZ-20200428-Chen-ACE2-Glypep-TASVc-AV5pmol.90471.90471.2	90471	171.42	1104.46	2	SWNYNTNIT		1111.49	sp|Q9BYF1|ACE2_HUMAN(pre=A,post=E);	521.28	0	1095.4
LZ-20200428-Chen-ACE2-Glypep-TASVc-AV5pmol.90473.90473.2	90473	171.42	1360.05	2	SWNYNTNIT		1111.49	sp|Q9BYF1|ACE2_HUMAN(pre=A,post=E);	277.99	0.0024	1606.59
LZ-20200428-Chen-ACE2-Glypep-TASVc-AV5pmol.90531.90531.2	90531	171.52	1388.56	2	SWNYNTNIT		1111.49	sp|Q9BYF1|ACE2_HUMAN(pre=A,post=E);	370.64	0.0024	1663.61
LZ-20200428-Chen-ACE2-Glypep-TASVc-AV5pmol.90532.90532.3	90532	171.52	980.059	3	SWNYNTNIT		1111.49	sp|Q9BYF1|ACE2_HUMAN(pre=A,post=E);	314.56	0.004	1825.66
LZ-20200428-Chen-ACE2-Glypep-TASVc-AV5pmol.90558.90558.2	90558	171.57	1279.02	2	SWNYNTNIT		1111.49	sp|Q9BYF1|ACE2_HUMAN(pre=A,post=E);	550.67	0	1444.54
LZ-20200428-Chen-ACE2-Glypep-TASVc-AV5pmol.90590.90590.2	90590	171.63	1206	2	SWNYNTNIT		1111.49	sp|Q9BYF1|ACE2_HUMAN(pre=A,post=E);	282.81	0.0052	1298.48
LZ-20200428-Chen-ACE2-Glypep-TASVc-AV5pmol.90605.90605.2	90605	171.65	1461.59	2	SWNYNTNIT		1111.49	sp|Q9BYF1|ACE2_HUMAN(pre=A,post=E);	540.12	0	1809.67
LZ-20200428-Chen-ACE2-Glypep-TASVc-AV5pmol.90620.90620.2	90620	171.68	1104.46	2	SWNYNTNIT		1111.49	sp|Q9BYF1|ACE2_HUMAN(pre=A,post=E);	510.31	0	1095.4
LZ-20200428-Chen-ACE2-Glypep-TASVc-AV5pmol.90632.90632.2	90632	171.69	1360.05	2	SWNYNTNIT		1111.49	sp|Q9BYF1|ACE2_HUMAN(pre=A,post=E);	404.5	0.004	1606.59
LZ-20200428-Chen-ACE2-Glypep-TASVc-AV5pmol.90661.90661.3	90661	171.75	974.73	3	SWNYNTNIT		1111.49	sp|Q9BYF1|ACE2_HUMAN(pre=A,post=E);	426.57	0.004	1809.67
LZ-20200428-Chen-ACE2-Glypep-TASVc-AV5pmol.90663.90663.3	90663	171.75	926.044	3	SWNYNTNIT		1111.49	sp|Q9BYF1|ACE2_HUMAN(pre=A,post=E);	394.19	0.004	1663.62
LZ-20200428-Chen-ACE2-Glypep-TASVc-AV5pmol.90712.90712.2	90712	171.84	1279.02	2	SWNYNTNIT		1111.49	sp|Q9BYF1|ACE2_HUMAN(pre=A,post=E);	583.37	0	1444.54
LZ-20200428-Chen-ACE2-Glypep-TASVc-AV5pmol.90760.90760.2	90760	171.93	1461.59	2	SWNYNTNIT		1111.49	sp|Q9BYF1|ACE2_HUMAN(pre=A,post=E);	478.92	0	1809.67
LZ-20200428-Chen-ACE2-Glypep-TASVc-AV5pmol.90770.90770.2	90770	171.94	1104.46	2	SWNYNTNIT		1111.49	sp|Q9BYF1|ACE2_HUMAN(pre=A,post=E);	529.57	0	1095.4
LZ-20200428-Chen-ACE2-Glypep-TASVc-AV5pmol.90833.90833.3	90833	172.05	1028.75	3	SWNYNTNIT		1111.49	sp|Q9BYF1|ACE2_HUMAN(pre=A,post=E);	462.65	0.0089	1971.73
LZ-20200428-Chen-ACE2-Glypep-TASVc-AV5pmol.90848.90848.3	90848	172.08	974.73	3	SWNYNTNIT		1111.49	sp|Q9BYF1|ACE2_HUMAN(pre=A,post=E);	471.43	0	1809.68
LZ-20200428-Chen-ACE2-Glypep-TASVc-AV5pmol.90875.90875.2	90875	172.13	1279.02	2	SWNYNTNIT		1111.49	sp|Q9BYF1|ACE2_HUMAN(pre=A,post=E);	540.11	0	1444.54
LZ-20200428-Chen-ACE2-Glypep-TASVc-AV5pmol.90901.90901.2	90901	172.17	1206	2	SWNYNTNIT		1111.49	sp|Q9BYF1|ACE2_HUMAN(pre=A,post=E);	251.24	0.0052	1298.48
LZ-20200428-Chen-ACE2-Glypep-TASVc-AV5pmol.90922.90922.2	90922	172.21	1104.46	2	SWNYNTNIT		1111.49	sp|Q9BYF1|ACE2_HUMAN(pre=A,post=E);	476.76	0	1095.4
LZ-20200428-Chen-ACE2-Glypep-TASVc-AV5pmol.90927.90927.2	90927	172.21	1177.48	2	SWNYNTNIT		1111.49	sp|Q9BYF1|ACE2_HUMAN(pre=A,post=E);	374.68	0.0096	1241.46
LZ-20200428-Chen-ACE2-Glypep-TASVc-AV5pmol.90966.90966.2	90966	172.29	1360.05	2	SWNYNTNIT		1111.49	sp|Q9BYF1|ACE2_HUMAN(pre=A,post=E);	351.75	0.004	1606.59
LZ-20200428-Chen-ACE2-Glypep-TASVc-AV5pmol.91016.91016.3	91016	172.38	974.73	3	SWNYNTNIT		1111.49	sp|Q9BYF1|ACE2_HUMAN(pre=A,post=E);	300.27	0	1809.68
LZ-20200428-Chen-ACE2-Glypep-TASVc-AV5pmol.91039.91039.2	91039	172.42	1279.02	2	SWNYNTNIT		1111.49	sp|Q9BYF1|ACE2_HUMAN(pre=A,post=E);	573	0	1444.54
LZ-20200428-Chen-ACE2-Glypep-TASVc-AV5pmol.91055.91055.2	91055	172.45	1307.53	2	SWNYNTNIT		1111.49	sp|Q9BYF1|ACE2_HUMAN(pre=A,post=E);	486.13	0	1501.56
LZ-20200428-Chen-ACE2-Glypep-TASVc-AV5pmol.91072.91072.2	91072	172.48	1206	2	SWNYNTNIT		1111.49	sp|Q9BYF1|ACE2_HUMAN(pre=A,post=E);	319.26	0.0024	1298.48
LZ-20200428-Chen-ACE2-Glypep-TASVc-AV5pmol.91089.91089.2	91089	172.51	1461.59	2	SWNYNTNIT		1111.49	sp|Q9BYF1|ACE2_HUMAN(pre=A,post=E);	508.07	0	1809.68
LZ-20200428-Chen-ACE2-Glypep-TASVc-AV5pmol.91090.91090.2	91090	172.51	1177.48	2	SWNYNTNIT		1111.49	sp|Q9BYF1|ACE2_HUMAN(pre=A,post=E);	401.99	0	1241.46
LZ-20200428-Chen-ACE2-Glypep-TASVc-AV5pmol.91100.91100.2	91100	172.53	1104.46	2	SWNYNTNIT		1111.49	sp|Q9BYF1|ACE2_HUMAN(pre=A,post=E);	487.9	0	1095.4
LZ-20200428-Chen-ACE2-Glypep-TASVc-AV5pmol.91175.91175.3	91175	172.67	974.73	3	SWNYNTNIT		1111.49	sp|Q9BYF1|ACE2_HUMAN(pre=A,post=E);	268.25	0.0089	1809.68
LZ-20200428-Chen-ACE2-Glypep-TASVc-AV5pmol.91211.91211.2	91211	172.73	1279.02	2	SWNYNTNIT		1111.49	sp|Q9BYF1|ACE2_HUMAN(pre=A,post=E);	541.41	0	1444.54
LZ-20200428-Chen-ACE2-Glypep-TASVc-AV5pmol.91214.91214.2	91214	172.73	1307.54	2	SWNYNTNIT		1111.49	sp|Q9BYF1|ACE2_HUMAN(pre=A,post=E);	443.05	0.004	1501.56
LZ-20200428-Chen-ACE2-Glypep-TASVc-AV5pmol.91246.91246.2	91246	172.79	1177.48	2	SWNYNTNIT		1111.49	sp|Q9BYF1|ACE2_HUMAN(pre=A,post=E);	541.96	0	1241.46
LZ-20200428-Chen-ACE2-Glypep-TASVc-AV5pmol.91247.91247.2	91247	172.79	1206	2	SWNYNTNIT		1111.49	sp|Q9BYF1|ACE2_HUMAN(pre=A,post=E);	357.61	0.0096	1298.48
LZ-20200428-Chen-ACE2-Glypep-TASVc-AV5pmol.91268.91268.2	91268	172.83	1104.46	2	SWNYNTNIT		1111.49	sp|Q9BYF1|ACE2_HUMAN(pre=A,post=E);	461.76	0.0024	1095.4
LZ-20200428-Chen-ACE2-Glypep-TASVc-AV5pmol.91285.91285.2	91285	172.86	1461.59	2	SWNYNTNIT		1111.49	sp|Q9BYF1|ACE2_HUMAN(pre=A,post=E);	426.45	0.0077	1809.67
LZ-20200428-Chen-ACE2-Glypep-TASVc-AV5pmol.91389.91389.2	91389	173.05	1279.02	2	SWNYNTNIT		1111.49	sp|Q9BYF1|ACE2_HUMAN(pre=A,post=E);	538.39	0	1444.54
LZ-20200428-Chen-ACE2-Glypep-TASVc-AV5pmol.91414.91414.2	91414	173.09	1177.48	2	SWNYNTNIT		1111.49	sp|Q9BYF1|ACE2_HUMAN(pre=A,post=E);	534.32	0	1241.46
LZ-20200428-Chen-ACE2-Glypep-TASVc-AV5pmol.91430.91430.2	91430	173.12	1104.46	2	SWNYNTNIT		1111.49	sp|Q9BYF1|ACE2_HUMAN(pre=A,post=E);	428.3	0.004	1095.4
LZ-20200428-Chen-ACE2-Glypep-TASVc-AV5pmol.91432.91432.2	91432	173.12	1307.53	2	SWNYNTNIT		1111.49	sp|Q9BYF1|ACE2_HUMAN(pre=A,post=E);	457.03	0	1501.56
LZ-20200428-Chen-ACE2-Glypep-TASVc-AV5pmol.91545.91545.2	91545	173.33	1279.02	2	SWNYNTNIT		1111.49	sp|Q9BYF1|ACE2_HUMAN(pre=A,post=E);	540.2	0	1444.54
LZ-20200428-Chen-ACE2-Glypep-TASVc-AV5pmol.91565.91565.3	91565	173.36	974.73	3	SWNYNTNIT		1111.49	sp|Q9BYF1|ACE2_HUMAN(pre=A,post=E);	211.23	0.0052	1809.67
LZ-20200428-Chen-ACE2-Glypep-TASVc-AV5pmol.91566.91566.3	91566	173.36	920.712	3	SWNYNTNIT		1111.49	sp|Q9BYF1|ACE2_HUMAN(pre=A,post=E);	276.92	0	1647.62
LZ-20200428-Chen-ACE2-Glypep-TASVc-AV5pmol.91586.91586.2	91586	173.4	1177.48	2	SWNYNTNIT		1111.49	sp|Q9BYF1|ACE2_HUMAN(pre=A,post=E);	391.02	0.004	1241.46
LZ-20200428-Chen-ACE2-Glypep-TASVc-AV5pmol.91603.91603.2	91603	173.43	1104.46	2	SWNYNTNIT		1111.49	sp|Q9BYF1|ACE2_HUMAN(pre=A,post=E);	421.26	0.0024	1095.4
LZ-20200428-Chen-ACE2-Glypep-TASVc-AV5pmol.91606.91606.2	91606	173.43	1307.53	2	SWNYNTNIT		1111.49	sp|Q9BYF1|ACE2_HUMAN(pre=A,post=E);	473.24	0	1501.56
LZ-20200428-Chen-ACE2-Glypep-TASVc-AV5pmol.91640.91640.2	91640	173.5	1380.56	2	SWNYNTNIT		1111.49	sp|Q9BYF1|ACE2_HUMAN(pre=A,post=E);	522.78	0	1647.62
LZ-20200428-Chen-ACE2-Glypep-TASVc-AV5pmol.91705.91705.2	91705	173.61	1279.02	2	SWNYNTNIT		1111.49	sp|Q9BYF1|ACE2_HUMAN(pre=A,post=E);	547.58	0	1444.54
LZ-20200428-Chen-ACE2-Glypep-TASVc-AV5pmol.91738.91738.3	91738	173.67	920.712	3	SWNYNTNIT		1111.49	sp|Q9BYF1|ACE2_HUMAN(pre=A,post=E);	352.98	0.0077	1647.62
LZ-20200428-Chen-ACE2-Glypep-TASVc-AV5pmol.91766.91766.2	91766	173.71	1104.46	2	SWNYNTNIT		1111.49	sp|Q9BYF1|ACE2_HUMAN(pre=A,post=E);	360.47	0.0077	1095.4
LZ-20200428-Chen-ACE2-Glypep-TASVc-AV5pmol.91813.91813.2	91813	173.81	1380.56	2	SWNYNTNIT		1111.49	sp|Q9BYF1|ACE2_HUMAN(pre=A,post=E);	556.48	0	1647.62
LZ-20200428-Chen-ACE2-Glypep-TASVc-AV5pmol.91863.91863.2	91863	173.89	1279.02	2	SWNYNTNIT		1111.49	sp|Q9BYF1|ACE2_HUMAN(pre=A,post=E);	479.13	0	1444.54
LZ-20200428-Chen-ACE2-Glypep-TASVc-AV5pmol.91916.91916.2	91916	173.98	1177.48	2	SWNYNTNIT		1111.49	sp|Q9BYF1|ACE2_HUMAN(pre=A,post=E);	290.92	0.0077	1241.46
LZ-20200428-Chen-ACE2-Glypep-TASVc-AV5pmol.91970.91970.2	91970	174.09	1380.56	2	SWNYNTNIT		1111.49	sp|Q9BYF1|ACE2_HUMAN(pre=A,post=E);	562.81	0	1647.62
LZ-20200428-Chen-ACE2-Glypep-TASVc-AV5pmol.92130.92130.2	92130	174.36	1380.56	2	SWNYNTNIT		1111.49	sp|Q9BYF1|ACE2_HUMAN(pre=A,post=E);	515.82	0	1647.62
LZ-20200428-Chen-ACE2-Glypep-TASVc-AV5pmol.92136.92136.2	92136	174.36	1206	2	SWNYNTNIT		1111.49	sp|Q9BYF1|ACE2_HUMAN(pre=A,post=E);	344.75	0.0077	1298.48
LZ-20200428-Chen-ACE2-Glypep-TASVc-AV5pmol.92237.92237.3	92237	174.55	1205.53	3	SWNYNTNIT		1111.49	sp|Q9BYF1|ACE2_HUMAN(pre=A,post=E);	214.54	0.004	2502.07
LZ-20200428-Chen-ACE2-Glypep-TASVc-AV5pmol.92299.92299.2	92299	174.67	1380.56	2	SWNYNTNIT		1111.49	sp|Q9BYF1|ACE2_HUMAN(pre=A,post=E);	476.49	0.0024	1647.62
LZ-20200428-Chen-ACE2-Glypep-TASVc-AV5pmol.92312.92312.3	92312	174.69	920.712	3	SWNYNTNIT		1111.49	sp|Q9BYF1|ACE2_HUMAN(pre=A,post=E);	270.04	0.0068	1647.62
LZ-20200428-Chen-ACE2-Glypep-TASVc-AV5pmol.92343.92343.2	92343	174.74	1279.02	2	SWNYNTNIT		1111.49	sp|Q9BYF1|ACE2_HUMAN(pre=A,post=E);	401.31	0.0052	1444.54
LZ-20200428-Chen-ACE2-Glypep-TASVc-AV5pmol.92465.92465.2	92465	174.96	1380.56	2	SWNYNTNIT		1111.49	sp|Q9BYF1|ACE2_HUMAN(pre=A,post=E);	442.23	0	1647.62
LZ-20200428-Chen-ACE2-Glypep-TASVc-AV5pmol.92523.92523.3	92523	175.06	1205.53	3	SWNYNTNIT		1111.49	sp|Q9BYF1|ACE2_HUMAN(pre=A,post=E);	201.43	0.0077	2502.09
LZ-20200428-Chen-ACE2-Glypep-TASVc-AV5pmol.92526.92526.2	92526	175.06	1279.02	2	SWNYNTNIT		1111.49	sp|Q9BYF1|ACE2_HUMAN(pre=A,post=E);	350.49	0.0077	1444.54
LZ-20200428-Chen-ACE2-Glypep-TASVc-AV5pmol.92625.92625.2	92625	175.25	1380.56	2	SWNYNTNIT		1111.49	sp|Q9BYF1|ACE2_HUMAN(pre=A,post=E);	434.36	0	1647.62
LZ-20200428-Chen-ACE2-Glypep-TASVc-AV5pmol.92663.92663.2	92663	175.3	1205.99	2	SWNYNTNIT		1111.49	sp|Q9BYF1|ACE2_HUMAN(pre=A,post=E);	211.4	0.0052	1298.48
LZ-20200428-Chen-ACE2-Glypep-TASVc-AV5pmol.92786.92786.2	92786	175.53	1380.56	2	SWNYNTNIT		1111.49	sp|Q9BYF1|ACE2_HUMAN(pre=A,post=E);	356.79	0.0052	1647.62
LZ-20200428-Chen-ACE2-Glypep-TASVc-AV5pmol.92976.92976.2	92976	175.87	1380.56	2	SWNYNTNIT		1111.49	sp|Q9BYF1|ACE2_HUMAN(pre=A,post=E);	394.29	0.0077	1647.62
LZ-20200428-Chen-ACE2-Glypep-TASVc-AV5pmol.98958.98958.3	98958	186.5	1059.43	3	LLSPDFQEDNET		1406.62	sp|Q9BYF1|ACE2_HUMAN(pre=G,post=E);	344.12	0.0024	1768.65
LZ-20200428-Chen-ACE2-Glypep-TASVc-AV5pmol.100241.100241.3	100241	188.78	1127.12	3	LLSPDFQEDNET		1406.62	sp|Q9BYF1|ACE2_HUMAN(pre=G,post=E);	343.92	0.0024	1971.73
LZ-20200428-Chen-ACE2-Glypep-TASVc-AV5pmol.100385.100385.3	100385	189.04	1127.12	3	LLSPDFQEDNET		1406.62	sp|Q9BYF1|ACE2_HUMAN(pre=G,post=E);	242.69	0.0077	1971.73
LZ-20200428-Chen-ACE2-Glypep-TASVc-AV5pmol.101168.101168.2	101168	190.41	1426.59	2	LLSPDFQEDNET		1406.62	sp|Q9BYF1|ACE2_HUMAN(pre=G,post=E);	199.21	0.0052	1444.54
LZ-20200428-Chen-ACE2-Glypep-TASVc-AV5pmol.101266.101266.3	101266	190.59	1073.11	3	LLSPDFQEDNET		1406.62	sp|Q9BYF1|ACE2_HUMAN(pre=G,post=E);	353.18	0.0096	1809.68
LZ-20200428-Chen-ACE2-Glypep-TASVc-AV5pmol.101415.101415.2	101415	190.85	1252.02	2	LLSPDFQEDNET		1406.62	sp|Q9BYF1|ACE2_HUMAN(pre=G,post=E);	282.37	0.0052	1095.4
LZ-20200428-Chen-ACE2-Glypep-TASVc-AV5pmol.101578.101578.2	101578	191.14	1252.02	2	LLSPDFQEDNET		1406.62	sp|Q9BYF1|ACE2_HUMAN(pre=G,post=E);	327.77	0.0052	1095.4
LZ-20200428-Chen-ACE2-Glypep-TASVc-AV5pmol.101625.101625.2	101625	191.21	1325.05	2	LLSPDFQEDNET		1406.62	sp|Q9BYF1|ACE2_HUMAN(pre=G,post=E);	178.85	0.0096	1241.46
LZ-20200428-Chen-ACE2-Glypep-TASVc-AV5pmol.101783.101783.2	101783	191.51	1325.05	2	LLSPDFQEDNET		1406.62	sp|Q9BYF1|ACE2_HUMAN(pre=G,post=E);	312.25	0.004	1241.46
LZ-20200428-Chen-ACE2-Glypep-TASVc-AV5pmol.101801.101801.2	101801	191.54	1252.02	2	LLSPDFQEDNET		1406.62	sp|Q9BYF1|ACE2_HUMAN(pre=G,post=E);	266.67	0.0052	1095.4
LZ-20200428-Chen-ACE2-Glypep-TASVc-AV5pmol.101971.101971.2	101971	191.84	1325.05	2	LLSPDFQEDNET		1406.62	sp|Q9BYF1|ACE2_HUMAN(pre=G,post=E);	309.5	0.0089	1241.46
LZ-20200428-Chen-ACE2-Glypep-TASVc-AV5pmol.102002.102002.3	102002	191.9	1019.09	3	LLSPDFQEDNET		1406.62	sp|Q9BYF1|ACE2_HUMAN(pre=G,post=E);	284.08	0.0052	1647.62
LZ-20200428-Chen-ACE2-Glypep-TASVc-AV5pmol.102165.102165.3	102165	192.19	1019.09	3	LLSPDFQEDNET		1406.62	sp|Q9BYF1|ACE2_HUMAN(pre=G,post=E);	276.09	0.0052	1647.62
LZ-20200428-Chen-ACE2-Glypep-TASVc-AV5pmol.102955.102955.3	102955	193.6	953.402	3	QEIQNLTV		943.497	sp|Q9BYF1|ACE2_HUMAN(pre=L,post=K);	269.21	0.0024	1913.69
LZ-20200428-Chen-ACE2-Glypep-TASVc-AV5pmol.103139.103139.3	103139	193.93	1002.09	3	QEIQNLTV		943.497	sp|Q9BYF1|ACE2_HUMAN(pre=L,post=K);	327.89	0.004	2059.75
LZ-20200428-Chen-ACE2-Glypep-TASVc-AV5pmol.103167.103167.2	103167	193.97	1502.63	2	QEIQNLTV		943.497	sp|Q9BYF1|ACE2_HUMAN(pre=L,post=K);	261.19	0.0096	2059.74
LZ-20200428-Chen-ACE2-Glypep-TASVc-AV5pmol.103287.103287.3	103287	194.19	953.402	3	QEIQNLTV		943.497	sp|Q9BYF1|ACE2_HUMAN(pre=L,post=K);	332.82	0.0052	1913.69
LZ-20200428-Chen-ACE2-Glypep-TASVc-AV5pmol.103292.103292.2	103292	194.19	1429.6	2	QEIQNLTV		943.497	sp|Q9BYF1|ACE2_HUMAN(pre=L,post=K);	227.26	0.0077	1913.69
LZ-20200428-Chen-ACE2-Glypep-TASVc-AV5pmol.103464.103464.3	103464	194.51	1002.09	3	QEIQNLTV		943.497	sp|Q9BYF1|ACE2_HUMAN(pre=L,post=K);	318.14	0.0052	2059.75
LZ-20200428-Chen-ACE2-Glypep-TASVc-AV5pmol.103473.103473.2	103473	194.51	1429.6	2	QEIQNLTV		943.497	sp|Q9BYF1|ACE2_HUMAN(pre=L,post=K);	277.85	0.0052	1913.69
LZ-20200428-Chen-ACE2-Glypep-TASVc-AV5pmol.103542.103542.3	103542	194.64	1123.8	3	QEIQNLTV		943.497	sp|Q9BYF1|ACE2_HUMAN(pre=L,post=K);	265.77	0.0096	2424.88
LZ-20200428-Chen-ACE2-Glypep-TASVc-AV5pmol.103616.103616.3	103616	194.78	953.402	3	QEIQNLTV		943.497	sp|Q9BYF1|ACE2_HUMAN(pre=L,post=K);	334.56	0	1913.69
LZ-20200428-Chen-ACE2-Glypep-TASVc-AV5pmol.103992.103992.3	103992	195.45	1002.09	3	QEIQNLTV		943.497	sp|Q9BYF1|ACE2_HUMAN(pre=L,post=K);	251.58	0.0096	2059.75
LZ-20200428-Chen-ACE2-Glypep-TASVc-AV5pmol.104173.104173.3	104173	195.76	1002.09	3	QEIQNLTV		943.497	sp|Q9BYF1|ACE2_HUMAN(pre=L,post=K);	221.92	0.0089	2059.75
LZ-20200428-Chen-ACE2-Glypep-TASVc-AV5pmol.104309.104309.3	104309	196	953.402	3	QEIQNLTV		943.497	sp|Q9BYF1|ACE2_HUMAN(pre=L,post=K);	304.61	0.0089	1913.69
LZ-20200428-Chen-ACE2-Glypep-TASVc-AV5pmol.104521.104521.3	104521	196.37	1002.09	3	QEIQNLTV		943.497	sp|Q9BYF1|ACE2_HUMAN(pre=L,post=K);	246.03	0.0052	2059.74
LZ-20200428-Chen-ACE2-Glypep-TASVc-AV5pmol.105059.105059.2	105059	197.31	1429.6	2	QEIQNLTV		943.497	sp|Q9BYF1|ACE2_HUMAN(pre=L,post=K);	269.04	0.0096	1913.68
LZ-20200428-Chen-ACE2-Glypep-TASVc-AV5pmol.105072.105072.3	105072	197.34	899.386	3	QEIQNLTV		943.497	sp|Q9BYF1|ACE2_HUMAN(pre=L,post=K);	101.7	0.0096	1751.64
LZ-20200428-Chen-ACE2-Glypep-TASVc-AV5pmol.105084.105084.3	105084	197.36	1002.09	3	QEIQNLTV		943.497	sp|Q9BYF1|ACE2_HUMAN(pre=L,post=K);	277.34	0.0077	2059.75
LZ-20200428-Chen-ACE2-Glypep-TASVc-AV5pmol.105104.105104.3	105104	197.39	1069.78	3	QEIQNLTV		943.497	sp|Q9BYF1|ACE2_HUMAN(pre=L,post=K);	86.72	0.0096	2262.82
LZ-20200428-Chen-ACE2-Glypep-TASVc-AV5pmol.105236.105236.3	105236	197.63	1002.09	3	QEIQNLTV		943.497	sp|Q9BYF1|ACE2_HUMAN(pre=L,post=K);	311.68	0.0096	2059.75
LZ-20200428-Chen-ACE2-Glypep-TASVc-AV5pmol.105357.105357.3	105357	197.83	1191.83	3	QEIQNLTV		943.497	sp|Q9BYF1|ACE2_HUMAN(pre=L,post=K);	87.31	0.0096	2628.96
LZ-20200428-Chen-ACE2-Glypep-TASVc-AV5pmol.105418.105418.2	105418	197.93	1502.63	2	QEIQNLTV		943.497	sp|Q9BYF1|ACE2_HUMAN(pre=L,post=K);	285.14	0.0052	2059.74
LZ-20200428-Chen-ACE2-Glypep-TASVc-AV5pmol.105591.105591.2	105591	198.24	1502.63	2	QEIQNLTV		943.497	sp|Q9BYF1|ACE2_HUMAN(pre=L,post=K);	255.84	0.0096	2059.75
LZ-20200428-Chen-ACE2-Glypep-TASVc-AV5pmol.105635.105635.2	105635	198.31	1429.6	2	QEIQNLTV		943.497	sp|Q9BYF1|ACE2_HUMAN(pre=L,post=K);	330.63	0.0024	1913.68
LZ-20200428-Chen-ACE2-Glypep-TASVc-AV5pmol.105679.105679.2	105679	198.39	1429.6	2	QEIQNLTV		943.497	sp|Q9BYF1|ACE2_HUMAN(pre=L,post=K);	259.32	0.0089	1913.68
LZ-20200428-Chen-ACE2-Glypep-TASVc-AV5pmol.105720.105720.3	105720	198.47	1191.49	3	QEIQNLTV		943.497	sp|Q9BYF1|ACE2_HUMAN(pre=L,post=K);	231.16	0.0089	2627.96
LZ-20200428-Chen-ACE2-Glypep-TASVc-AV5pmol.105733.105733.3	105733	198.49	1002.09	3	QEIQNLTV		943.497	sp|Q9BYF1|ACE2_HUMAN(pre=L,post=K);	333.11	0.004	2059.74
LZ-20200428-Chen-ACE2-Glypep-TASVc-AV5pmol.106138.106138.2	106138	199.18	1429.6	2	QEIQNLTV		943.497	sp|Q9BYF1|ACE2_HUMAN(pre=L,post=K);	265.46	0.0096	1913.69
LZ-20200428-Chen-ACE2-Glypep-TASVc-AV5pmol.106208.106208.3	106208	199.32	1002.09	3	QEIQNLTV		943.497	sp|Q9BYF1|ACE2_HUMAN(pre=L,post=K);	254.81	0.0096	2059.74
LZ-20200428-Chen-ACE2-Glypep-TASVc-AV5pmol.106930.106930.2	106930	200.57	1348.57	2	QEIQNLTV		943.497	sp|Q9BYF1|ACE2_HUMAN(pre=L,post=K);	280.27	0.004	1751.63
LZ-20200428-Chen-ACE2-Glypep-TASVc-AV5pmol.107130.107130.2	107130	200.93	1348.57	2	QEIQNLTV		943.497	sp|Q9BYF1|ACE2_HUMAN(pre=L,post=K);	241.2	0.0077	1751.63
LZ-20200428-Chen-ACE2-Glypep-TASVc-AV5pmol.107537.107537.2	107537	201.66	1348.57	2	QEIQNLTV		943.497	sp|Q9BYF1|ACE2_HUMAN(pre=L,post=K);	290.21	0.0052	1751.63
LZ-20200428-Chen-ACE2-Glypep-TASVc-AV5pmol.108496.108496.3	108496	203.36	1188.53	3	NSTEAGQKLFNMLRLG	12,Oxidation(+15.9949);	1793.91	sp|Q9BYF1|ACE2_HUMAN(pre=S,post=K);	267.64	0	1768.65
LZ-20200428-Chen-ACE2-Glypep-TASVc-AV5pmol.108654.108654.3	108654	203.64	1188.53	3	NSTEAGQKLFNMLRLG	12,Oxidation(+15.9949);	1793.91	sp|Q9BYF1|ACE2_HUMAN(pre=S,post=K);	244.23	0	1768.65
LZ-20200428-Chen-ACE2-Glypep-TASVc-AV5pmol.108819.108819.3	108819	203.93	1188.53	3	NSTEAGQKLFNMLRLG	12,Oxidation(+15.9949);	1793.91	sp|Q9BYF1|ACE2_HUMAN(pre=S,post=K);	219.81	0	1768.65
LZ-20200428-Chen-ACE2-Glypep-TASVc-AV5pmol.108896.108896.3	108896	204.06	1120.83	3	NSTEAGQKLFNMLRLG	12,Oxidation(+15.9949);	1793.91	sp|Q9BYF1|ACE2_HUMAN(pre=S,post=K);	256.76	0.0024	1565.57
LZ-20200428-Chen-ACE2-Glypep-TASVc-AV5pmol.108990.108990.3	108990	204.23	1188.53	3	NSTEAGQKLFNMLRLG	12,Oxidation(+15.9949);	1793.91	sp|Q9BYF1|ACE2_HUMAN(pre=S,post=K);	152.38	0.0089	1768.65
LZ-20200428-Chen-ACE2-Glypep-TASVc-AV5pmol.109063.109063.3	109063	204.37	1120.83	3	NSTEAGQKLFNMLRLG	12,Oxidation(+15.9949);	1793.91	sp|Q9BYF1|ACE2_HUMAN(pre=S,post=K);	327.83	0	1565.57
LZ-20200428-Chen-ACE2-Glypep-TASVc-AV5pmol.109163.109163.3	109163	204.55	1188.53	3	NSTEAGQKLFNMLRLG	12,Oxidation(+15.9949);	1793.91	sp|Q9BYF1|ACE2_HUMAN(pre=S,post=K);	73.92	0.004	1768.65
LZ-20200428-Chen-ACE2-Glypep-TASVc-AV5pmol.109207.109207.3	109207	204.62	1134.51	3	NSTEAGQKLFNMLRLG	12,Oxidation(+15.9949);	1793.91	sp|Q9BYF1|ACE2_HUMAN(pre=S,post=K);	227.23	0	1606.6
LZ-20200428-Chen-ACE2-Glypep-TASVc-AV5pmol.109223.109223.3	109223	204.66	1120.83	3	NSTEAGQKLFNMLRLG	12,Oxidation(+15.9949);	1793.91	sp|Q9BYF1|ACE2_HUMAN(pre=S,post=K);	334.61	0	1565.57
LZ-20200428-Chen-ACE2-Glypep-TASVc-AV5pmol.109235.109235.3	109235	204.67	1188.53	3	NSTEAGQKLFNMLRLG	12,Oxidation(+15.9949);	1793.91	sp|Q9BYF1|ACE2_HUMAN(pre=S,post=K);	78.31	0.0077	1768.65
LZ-20200428-Chen-ACE2-Glypep-TASVc-AV5pmol.109249.109249.3	109249	204.7	1301.51	3	SWNYNTNIT		1111.49	sp|Q9BYF1|ACE2_HUMAN(pre=A,post=E);	317.25	0.0096	2790.01
LZ-20200428-Chen-ACE2-Glypep-TASVc-AV5pmol.109369.109369.3	109369	204.91	1134.51	3	NSTEAGQKLFNMLRLG	12,Oxidation(+15.9949);	1793.91	sp|Q9BYF1|ACE2_HUMAN(pre=S,post=K);	326.76	0	1606.6
LZ-20200428-Chen-ACE2-Glypep-TASVc-AV5pmol.109668.109668.3	109668	205.44	1080.49	3	NSTEAGQKLFNMLRLG	12,Oxidation(+15.9949);	1793.91	sp|Q9BYF1|ACE2_HUMAN(pre=S,post=K);	89.1	0.004	1444.55
LZ-20200428-Chen-ACE2-Glypep-TASVc-AV5pmol.109695.109695.3	109695	205.49	1080.49	3	NSTEAGQKLFNMLRLG	12,Oxidation(+15.9949);	1793.91	sp|Q9BYF1|ACE2_HUMAN(pre=S,post=K);	184.53	0.0052	1444.55
LZ-20200428-Chen-ACE2-Glypep-TASVc-AV5pmol.109926.109926.3	109926	205.9	1080.49	3	NSTEAGQKLFNMLRLG	12,Oxidation(+15.9949);	1793.91	sp|Q9BYF1|ACE2_HUMAN(pre=S,post=K);	292.73	0	1444.55
LZ-20200428-Chen-ACE2-Glypep-TASVc-AV5pmol.110061.110061.3	110061	206.14	1080.49	3	NSTEAGQKLFNMLRLG	12,Oxidation(+15.9949);	1793.91	sp|Q9BYF1|ACE2_HUMAN(pre=S,post=K);	253.97	0	1444.55
LZ-20200428-Chen-ACE2-Glypep-TASVc-AV5pmol.110128.110128.3	110128	206.25	1080.49	3	NSTEAGQKLFNMLRLG	12,Oxidation(+15.9949);	1793.91	sp|Q9BYF1|ACE2_HUMAN(pre=S,post=K);	231.41	0.0024	1444.54
LZ-20200428-Chen-ACE2-Glypep-TASVc-AV5pmol.110213.110213.3	110213	206.4	1080.49	3	NSTEAGQKLFNMLRLG	12,Oxidation(+15.9949);	1793.91	sp|Q9BYF1|ACE2_HUMAN(pre=S,post=K);	204.77	0.0024	1444.54
LZ-20200428-Chen-ACE2-Glypep-TASVc-AV5pmol.110548.110548.3	110548	206.99	1012.8	3	NSTEAGQKLFNMLRLG	12,Oxidation(+15.9949);	1793.91	sp|Q9BYF1|ACE2_HUMAN(pre=S,post=K);	65.42	0.0024	1241.46
LZ-20200428-Chen-ACE2-Glypep-TASVc-AV5pmol.110699.110699.3	110699	207.25	1012.8	3	NSTEAGQKLFNMLRLG	12,Oxidation(+15.9949);	1793.91	sp|Q9BYF1|ACE2_HUMAN(pre=S,post=K);	76.85	0.004	1241.46
LZ-20200428-Chen-ACE2-Glypep-TASVc-AV5pmol.111717.111717.3	111717	209.02	964.112	3	NSTEAGQKLFNMLRLG	12,Oxidation(+15.9949);	1793.91	sp|Q9BYF1|ACE2_HUMAN(pre=S,post=K);	68.36	0	1095.41
LZ-20200428-Chen-ACE2-Glypep-TASVc-AV5pmol.112225.112225.3	112225	209.9	964.112	3	NSTEAGQKLFNMLRLG	12,Oxidation(+15.9949);	1793.91	sp|Q9BYF1|ACE2_HUMAN(pre=S,post=K);	84.63	0.0024	1095.4
LZ-20200428-Chen-ACE2-Glypep-TASVc-AV5pmol.112558.112558.3	112558	210.5	1131.11	3	SWNYNTNIT		1111.49	sp|Q9BYF1|ACE2_HUMAN(pre=A,post=E);	324.26	0.0068	2278.82
LZ-20200428-Chen-ACE2-Glypep-TASVc-AV5pmol.112886.112886.3	112886	211.07	1058.09	3	SWNYNTNIT		1111.49	sp|Q9BYF1|ACE2_HUMAN(pre=A,post=E);	345.1	0.0096	2059.74
LZ-20200428-Chen-ACE2-Glypep-TASVc-AV5pmol.113078.113078.3	113078	211.41	1058.09	3	SWNYNTNIT		1111.49	sp|Q9BYF1|ACE2_HUMAN(pre=A,post=E);	347.22	0.004	2059.75
LZ-20200428-Chen-ACE2-Glypep-TASVc-AV5pmol.113119.113119.2	113119	211.49	1586.63	2	SWNYNTNIT		1111.49	sp|Q9BYF1|ACE2_HUMAN(pre=A,post=E);	457.01	0	2059.74
LZ-20200428-Chen-ACE2-Glypep-TASVc-AV5pmol.113259.113259.2	113259	211.72	1513.6	2	SWNYNTNIT		1111.49	sp|Q9BYF1|ACE2_HUMAN(pre=A,post=E);	438.2	0.004	1913.69
LZ-20200428-Chen-ACE2-Glypep-TASVc-AV5pmol.113295.113295.3	113295	211.8	1058.09	3	SWNYNTNIT		1111.49	sp|Q9BYF1|ACE2_HUMAN(pre=A,post=E);	381.22	0.004	2059.75
LZ-20200428-Chen-ACE2-Glypep-TASVc-AV5pmol.113311.113311.3	113311	211.83	1009.4	3	SWNYNTNIT		1111.49	sp|Q9BYF1|ACE2_HUMAN(pre=A,post=E);	415.74	0	1913.69
LZ-20200428-Chen-ACE2-Glypep-TASVc-AV5pmol.113424.113424.2	113424	212.02	1586.63	2	SWNYNTNIT		1111.49	sp|Q9BYF1|ACE2_HUMAN(pre=A,post=E);	445.36	0	2059.75
LZ-20200428-Chen-ACE2-Glypep-TASVc-AV5pmol.113425.113425.2	113425	212.02	1513.6	2	SWNYNTNIT		1111.49	sp|Q9BYF1|ACE2_HUMAN(pre=A,post=E);	486.87	0	1913.69
LZ-20200428-Chen-ACE2-Glypep-TASVc-AV5pmol.113590.113590.2	113590	212.32	1513.6	2	SWNYNTNIT		1111.49	sp|Q9BYF1|ACE2_HUMAN(pre=A,post=E);	483.28	0	1913.69
LZ-20200428-Chen-ACE2-Glypep-TASVc-AV5pmol.113617.113617.2	113617	212.36	1586.63	2	SWNYNTNIT		1111.49	sp|Q9BYF1|ACE2_HUMAN(pre=A,post=E);	453.63	0.004	2059.74
LZ-20200428-Chen-ACE2-Glypep-TASVc-AV5pmol.113760.113760.3	113760	212.62	1058.09	3	SWNYNTNIT		1111.49	sp|Q9BYF1|ACE2_HUMAN(pre=A,post=E);	390.13	0.004	2059.75
LZ-20200428-Chen-ACE2-Glypep-TASVc-AV5pmol.113780.113780.3	113780	212.65	1125.78	3	SWNYNTNIT		1111.49	sp|Q9BYF1|ACE2_HUMAN(pre=A,post=E);	305.15	0.0024	2262.82
LZ-20200428-Chen-ACE2-Glypep-TASVc-AV5pmol.113783.113783.2	113783	212.65	1586.63	2	SWNYNTNIT		1111.49	sp|Q9BYF1|ACE2_HUMAN(pre=A,post=E);	452.45	0.0024	2059.74
LZ-20200428-Chen-ACE2-Glypep-TASVc-AV5pmol.113797.113797.2	113797	212.68	1513.6	2	SWNYNTNIT		1111.49	sp|Q9BYF1|ACE2_HUMAN(pre=A,post=E);	432.81	0.0024	1913.69
LZ-20200428-Chen-ACE2-Glypep-TASVc-AV5pmol.113798.113798.3	113798	212.68	1071.76	3	SWNYNTNIT		1111.49	sp|Q9BYF1|ACE2_HUMAN(pre=A,post=E);	291	0.0024	2100.76
LZ-20200428-Chen-ACE2-Glypep-TASVc-AV5pmol.113843.113843.3	113843	212.76	1009.4	3	SWNYNTNIT		1111.49	sp|Q9BYF1|ACE2_HUMAN(pre=A,post=E);	422.08	0.004	1913.69
LZ-20200428-Chen-ACE2-Glypep-TASVc-AV5pmol.113944.113944.3	113944	212.94	1058.09	3	SWNYNTNIT		1111.49	sp|Q9BYF1|ACE2_HUMAN(pre=A,post=E);	350.6	0	2059.75
LZ-20200428-Chen-ACE2-Glypep-TASVc-AV5pmol.113965.113965.2	113965	212.97	1513.6	2	SWNYNTNIT		1111.49	sp|Q9BYF1|ACE2_HUMAN(pre=A,post=E);	412.03	0.0052	1913.69
LZ-20200428-Chen-ACE2-Glypep-TASVc-AV5pmol.113967.113967.2	113967	212.97	1586.63	2	SWNYNTNIT		1111.49	sp|Q9BYF1|ACE2_HUMAN(pre=A,post=E);	381.55	0.0052	2059.74
LZ-20200428-Chen-ACE2-Glypep-TASVc-AV5pmol.114040.114040.3	114040	213.11	1009.4	3	SWNYNTNIT		1111.49	sp|Q9BYF1|ACE2_HUMAN(pre=A,post=E);	411.57	0	1913.69
LZ-20200428-Chen-ACE2-Glypep-TASVc-AV5pmol.114188.114188.3	114188	213.37	1058.09	3	SWNYNTNIT		1111.49	sp|Q9BYF1|ACE2_HUMAN(pre=A,post=E);	387.12	0.0052	2059.75
LZ-20200428-Chen-ACE2-Glypep-TASVc-AV5pmol.114256.114256.3	114256	213.49	1009.4	3	SWNYNTNIT		1111.49	sp|Q9BYF1|ACE2_HUMAN(pre=A,post=E);	373.23	0.0052	1913.69
LZ-20200428-Chen-ACE2-Glypep-TASVc-AV5pmol.114324.114324.2	114324	213.59	1586.63	2	SWNYNTNIT		1111.49	sp|Q9BYF1|ACE2_HUMAN(pre=A,post=E);	341.99	0.004	2059.74
LZ-20200428-Chen-ACE2-Glypep-TASVc-AV5pmol.115198.115198.2	115198	215.15	1586.62	2	SWNYNTNIT		1111.49	sp|Q9BYF1|ACE2_HUMAN(pre=A,post=E);	327.15	0.0052	2059.74
LZ-20200428-Chen-ACE2-Glypep-TASVc-AV5pmol.115285.115285.2	115285	215.31	1513.6	2	SWNYNTNIT		1111.49	sp|Q9BYF1|ACE2_HUMAN(pre=A,post=E);	271.77	0.004	1913.68
LZ-20200428-Chen-ACE2-Glypep-TASVc-AV5pmol.115300.115300.3	115300	215.34	1058.09	3	SWNYNTNIT		1111.49	sp|Q9BYF1|ACE2_HUMAN(pre=A,post=E);	353.73	0	2059.74
LZ-20200428-Chen-ACE2-Glypep-TASVc-AV5pmol.115301.115301.2	115301	215.34	1586.62	2	SWNYNTNIT		1111.49	sp|Q9BYF1|ACE2_HUMAN(pre=A,post=E);	353.22	0	2059.74
LZ-20200428-Chen-ACE2-Glypep-TASVc-AV5pmol.115360.115360.2	115360	215.44	1586.62	2	SWNYNTNIT		1111.49	sp|Q9BYF1|ACE2_HUMAN(pre=A,post=E);	395.19	0.0024	2059.74
LZ-20200428-Chen-ACE2-Glypep-TASVc-AV5pmol.115455.115455.3	115455	215.61	1058.09	3	SWNYNTNIT		1111.49	sp|Q9BYF1|ACE2_HUMAN(pre=A,post=E);	371.46	0.0096	2059.74
LZ-20200428-Chen-ACE2-Glypep-TASVc-AV5pmol.115465.115465.2	115465	215.62	1586.62	2	SWNYNTNIT		1111.49	sp|Q9BYF1|ACE2_HUMAN(pre=A,post=E);	364.86	0.0052	2059.74
LZ-20200428-Chen-ACE2-Glypep-TASVc-AV5pmol.115535.115535.2	115535	215.74	1513.6	2	SWNYNTNIT		1111.49	sp|Q9BYF1|ACE2_HUMAN(pre=A,post=E);	409.01	0.0052	1913.68
LZ-20200428-Chen-ACE2-Glypep-TASVc-AV5pmol.115595.115595.3	115595	215.85	1009.4	3	SWNYNTNIT		1111.49	sp|Q9BYF1|ACE2_HUMAN(pre=A,post=E);	382.88	0.004	1913.68
LZ-20200428-Chen-ACE2-Glypep-TASVc-AV5pmol.115596.115596.2	115596	215.85	1586.62	2	SWNYNTNIT		1111.49	sp|Q9BYF1|ACE2_HUMAN(pre=A,post=E);	293.11	0.004	2059.74
LZ-20200428-Chen-ACE2-Glypep-TASVc-AV5pmol.115613.115613.2	115613	215.89	1513.6	2	SWNYNTNIT		1111.49	sp|Q9BYF1|ACE2_HUMAN(pre=A,post=E);	340.9	0.0052	1913.68
LZ-20200428-Chen-ACE2-Glypep-TASVc-AV5pmol.115622.115622.3	115622	215.9	1058.09	3	SWNYNTNIT		1111.49	sp|Q9BYF1|ACE2_HUMAN(pre=A,post=E);	375.57	0.0089	2059.74
LZ-20200428-Chen-ACE2-Glypep-TASVc-AV5pmol.115798.115798.3	115798	216.21	1058.09	3	SWNYNTNIT		1111.49	sp|Q9BYF1|ACE2_HUMAN(pre=A,post=E);	452.44	0	2059.74
LZ-20200428-Chen-ACE2-Glypep-TASVc-AV5pmol.115953.115953.3	115953	216.48	1058.09	3	SWNYNTNIT		1111.49	sp|Q9BYF1|ACE2_HUMAN(pre=A,post=E);	421.46	0.004	2059.74
LZ-20200428-Chen-ACE2-Glypep-TASVc-AV5pmol.116091.116091.2	116091	216.72	1513.6	2	SWNYNTNIT		1111.49	sp|Q9BYF1|ACE2_HUMAN(pre=A,post=E);	349.6	0.0024	1913.68
LZ-20200428-Chen-ACE2-Glypep-TASVc-AV5pmol.116117.116117.3	116117	216.77	1058.09	3	SWNYNTNIT		1111.49	sp|Q9BYF1|ACE2_HUMAN(pre=A,post=E);	426.87	0.0024	2059.74
LZ-20200428-Chen-ACE2-Glypep-TASVc-AV5pmol.116124.116124.2	116124	216.77	1586.62	2	SWNYNTNIT		1111.49	sp|Q9BYF1|ACE2_HUMAN(pre=A,post=E);	358.01	0.004	2059.74
LZ-20200428-Chen-ACE2-Glypep-TASVc-AV5pmol.116277.116277.3	116277	217.05	1058.09	3	SWNYNTNIT		1111.49	sp|Q9BYF1|ACE2_HUMAN(pre=A,post=E);	334.29	0.0052	2059.75
LZ-20200428-Chen-ACE2-Glypep-TASVc-AV5pmol.116279.116279.3	116279	217.05	1009.4	3	SWNYNTNIT		1111.49	sp|Q9BYF1|ACE2_HUMAN(pre=A,post=E);	341.01	0.004	1913.69
LZ-20200428-Chen-ACE2-Glypep-TASVc-AV5pmol.116451.116451.3	116451	217.36	1058.09	3	SWNYNTNIT		1111.49	sp|Q9BYF1|ACE2_HUMAN(pre=A,post=E);	330.12	0	2059.74
LZ-20200428-Chen-ACE2-Glypep-TASVc-AV5pmol.131198.131198.3	131198	243.66	1189.82	3	VGLPNMTQGFWENS	6,Oxidation(+15.9949);	1594.71	sp|Q9BYF1|ACE2_HUMAN(pre=S,post=M);	66.17	0	1971.73
LZ-20200428-Chen-ACE2-Glypep-TASVc-AV5pmol.131217.131217.3	131217	243.69	1203.49	3	VGLPNMTQGFWENS	6,Oxidation(+15.9949);	1594.71	sp|Q9BYF1|ACE2_HUMAN(pre=S,post=M);	171.78	0	2012.75
LZ-20200428-Chen-ACE2-Glypep-TASVc-AV5pmol.131433.131433.3	131433	244.07	1203.5	3	VGLPNMTQGFWENS	6,Oxidation(+15.9949);	1594.71	sp|Q9BYF1|ACE2_HUMAN(pre=S,post=M);	28.72	0.0024	2012.76
LZ-20200428-Chen-ACE2-Glypep-TASVc-AV5pmol.131446.131446.3	131446	244.1	1135.8	3	VGLPNMTQGFWENS	6,Oxidation(+15.9949);	1594.71	sp|Q9BYF1|ACE2_HUMAN(pre=S,post=M);	179.25	0	1809.67
LZ-20200428-Chen-ACE2-Glypep-TASVc-AV5pmol.131551.131551.3	131551	244.29	1122.13	3	VGLPNMTQGFWENS	6,Oxidation(+15.9949);	1594.71	sp|Q9BYF1|ACE2_HUMAN(pre=S,post=M);	195.66	0	1768.65
LZ-20200428-Chen-ACE2-Glypep-TASVc-AV5pmol.131624.131624.3	131624	244.41	1135.8	3	VGLPNMTQGFWENS	6,Oxidation(+15.9949);	1594.71	sp|Q9BYF1|ACE2_HUMAN(pre=S,post=M);	81.98	0.0096	1809.67
LZ-20200428-Chen-ACE2-Glypep-TASVc-AV5pmol.131791.131791.3	131791	244.71	1122.13	3	VGLPNMTQGFWENS	6,Oxidation(+15.9949);	1594.71	sp|Q9BYF1|ACE2_HUMAN(pre=S,post=M);	109.08	0	1768.65
LZ-20200428-Chen-ACE2-Glypep-TASVc-AV5pmol.131838.131838.3	131838	244.79	1135.8	3	VGLPNMTQGFWENS	6,Oxidation(+15.9949);	1594.71	sp|Q9BYF1|ACE2_HUMAN(pre=S,post=M);	48.57	0.0024	1809.68
LZ-20200428-Chen-ACE2-Glypep-TASVc-AV5pmol.132415.132415.3	132415	245.83	1081.78	3	VGLPNMTQGFWENS	6,Oxidation(+15.9949);	1594.71	sp|Q9BYF1|ACE2_HUMAN(pre=S,post=M);	278.66	0	1647.62
LZ-20200428-Chen-ACE2-Glypep-TASVc-AV5pmol.132584.132584.3	132584	246.14	1081.78	3	VGLPNMTQGFWENS	6,Oxidation(+15.9949);	1594.71	sp|Q9BYF1|ACE2_HUMAN(pre=S,post=M);	343.19	0	1647.62
LZ-20200428-Chen-ACE2-Glypep-TASVc-AV5pmol.132607.132607.3	132607	246.17	1183.2	3	NSTEAGQKLFNMLRLG		1777.91	sp|Q9BYF1|ACE2_HUMAN(pre=S,post=K);	214.54	0	1768.65
LZ-20200428-Chen-ACE2-Glypep-TASVc-AV5pmol.132642.132642.3	132642	246.22	1169.52	3	NSTEAGQKLFNMLRLG		1777.91	sp|Q9BYF1|ACE2_HUMAN(pre=S,post=K);	229.81	0	1727.62
LZ-20200428-Chen-ACE2-Glypep-TASVc-AV5pmol.132776.132776.3	132776	246.48	1183.2	3	NSTEAGQKLFNMLRLG		1777.91	sp|Q9BYF1|ACE2_HUMAN(pre=S,post=K);	366.97	0	1768.65
LZ-20200428-Chen-ACE2-Glypep-TASVc-AV5pmol.132777.132777.3	132777	246.48	1081.78	3	VGLPNMTQGFWENS	6,Oxidation(+15.9949);	1594.71	sp|Q9BYF1|ACE2_HUMAN(pre=S,post=M);	240.5	0	1647.62
LZ-20200428-Chen-ACE2-Glypep-TASVc-AV5pmol.132781.132781.4	132781	246.48	887.647	4	NSTEAGQKLFNMLRLG		1777.91	sp|Q9BYF1|ACE2_HUMAN(pre=S,post=K);	136.7	0	1768.64
LZ-20200428-Chen-ACE2-Glypep-TASVc-AV5pmol.132820.132820.3	132820	246.55	1169.52	3	NSTEAGQKLFNMLRLG		1777.91	sp|Q9BYF1|ACE2_HUMAN(pre=S,post=K);	260.35	0	1727.62
LZ-20200428-Chen-ACE2-Glypep-TASVc-AV5pmol.132824.132824.3	132824	246.55	1161.18	3	NSTEAGQKLFNMLRLG		1777.91	sp|Q9BYF1|ACE2_HUMAN(pre=S,post=K);	246.01	0	1702.61
LZ-20200428-Chen-ACE2-Glypep-TASVc-AV5pmol.132942.132942.3	132942	246.77	1183.2	3	NSTEAGQKLFNMLRLG		1777.91	sp|Q9BYF1|ACE2_HUMAN(pre=S,post=K);	338.69	0	1768.65
LZ-20200428-Chen-ACE2-Glypep-TASVc-AV5pmol.133011.133011.4	133011	246.88	887.649	4	NSTEAGQKLFNMLRLG		1777.91	sp|Q9BYF1|ACE2_HUMAN(pre=S,post=K);	104.66	0.004	1768.65
LZ-20200428-Chen-ACE2-Glypep-TASVc-AV5pmol.133012.133012.3	133012	246.88	1169.52	3	NSTEAGQKLFNMLRLG		1777.91	sp|Q9BYF1|ACE2_HUMAN(pre=S,post=K);	249.56	0	1727.62
LZ-20200428-Chen-ACE2-Glypep-TASVc-AV5pmol.133027.133027.3	133027	246.93	1161.18	3	NSTEAGQKLFNMLRLG		1777.91	sp|Q9BYF1|ACE2_HUMAN(pre=S,post=K);	220.12	0	1702.6
LZ-20200428-Chen-ACE2-Glypep-TASVc-AV5pmol.133030.133030.3	133030	246.93	1169.52	3	NSTEAGQKLFNMLRLG		1777.91	sp|Q9BYF1|ACE2_HUMAN(pre=S,post=K);	137.94	0	1727.62
LZ-20200428-Chen-ACE2-Glypep-TASVc-AV5pmol.133043.133043.3	133043	246.93	1115.5	3	NSTEAGQKLFNMLRLG		1777.91	sp|Q9BYF1|ACE2_HUMAN(pre=S,post=K);	79.61	0	1565.57
LZ-20200428-Chen-ACE2-Glypep-TASVc-AV5pmol.133081.133081.3	133081	247	1115.5	3	NSTEAGQKLFNMLRLG		1777.91	sp|Q9BYF1|ACE2_HUMAN(pre=S,post=K);	83.46	0.004	1565.57
LZ-20200428-Chen-ACE2-Glypep-TASVc-AV5pmol.133134.133134.3	133134	247.12	1183.2	3	NSTEAGQKLFNMLRLG		1777.91	sp|Q9BYF1|ACE2_HUMAN(pre=S,post=K);	197.72	0	1768.65
LZ-20200428-Chen-ACE2-Glypep-TASVc-AV5pmol.133156.133156.3	133156	247.15	1014.09	3	VGLPNMTQGFWENS	6,Oxidation(+15.9949);	1594.71	sp|Q9BYF1|ACE2_HUMAN(pre=S,post=M);	207.53	0	1444.54
LZ-20200428-Chen-ACE2-Glypep-TASVc-AV5pmol.133207.133207.3	133207	247.22	1250.89	3	NSTEAGQKLFNMLRLG		1777.91	sp|Q9BYF1|ACE2_HUMAN(pre=S,post=K);	47.04	0.0096	1971.73
LZ-20200428-Chen-ACE2-Glypep-TASVc-AV5pmol.133237.133237.3	133237	247.27	1129.18	3	NSTEAGQKLFNMLRLG		1777.91	sp|Q9BYF1|ACE2_HUMAN(pre=S,post=K);	100.75	0	1606.6
LZ-20200428-Chen-ACE2-Glypep-TASVc-AV5pmol.133263.133263.3	133263	247.34	1115.5	3	NSTEAGQKLFNMLRLG		1777.91	sp|Q9BYF1|ACE2_HUMAN(pre=S,post=K);	403.74	0	1565.57
LZ-20200428-Chen-ACE2-Glypep-TASVc-AV5pmol.133300.133300.3	133300	247.4	1106.82	3	NSTEAGQKLFNMLRLG		1777.91	sp|Q9BYF1|ACE2_HUMAN(pre=S,post=K);	95.78	0	1539.52
LZ-20200428-Chen-ACE2-Glypep-TASVc-AV5pmol.133349.133349.3	133349	247.49	1107.49	3	NSTEAGQKLFNMLRLG		1777.91	sp|Q9BYF1|ACE2_HUMAN(pre=S,post=K);	227.18	0	1541.54
LZ-20200428-Chen-ACE2-Glypep-TASVc-AV5pmol.133376.133376.3	133376	247.53	1183.19	3	NSTEAGQKLFNMLRLG		1777.91	sp|Q9BYF1|ACE2_HUMAN(pre=S,post=K);	63.49	0.0077	1768.65
LZ-20200428-Chen-ACE2-Glypep-TASVc-AV5pmol.133395.133395.3	133395	247.58	1129.18	3	NSTEAGQKLFNMLRLG		1777.91	sp|Q9BYF1|ACE2_HUMAN(pre=S,post=K);	289.42	0	1606.6
LZ-20200428-Chen-ACE2-Glypep-TASVc-AV5pmol.133416.133416.3	133416	247.61	1115.5	3	NSTEAGQKLFNMLRLG		1777.91	sp|Q9BYF1|ACE2_HUMAN(pre=S,post=K);	407.15	0	1565.57
LZ-20200428-Chen-ACE2-Glypep-TASVc-AV5pmol.133470.133470.3	133470	247.71	1107.83	3	NSTEAGQKLFNMLRLG		1777.91	sp|Q9BYF1|ACE2_HUMAN(pre=S,post=K);	207	0	1542.56
LZ-20200428-Chen-ACE2-Glypep-TASVc-AV5pmol.133523.133523.3	133523	247.8	1106.83	3	NSTEAGQKLFNMLRLG		1777.91	sp|Q9BYF1|ACE2_HUMAN(pre=S,post=K);	209.55	0	1539.54
LZ-20200428-Chen-ACE2-Glypep-TASVc-AV5pmol.133544.133544.3	133544	247.83	1120.83	3	NSTEAGQKLFNMLRLG		1777.91	sp|Q9BYF1|ACE2_HUMAN(pre=S,post=K);	101.79	0.0024	1581.56
LZ-20200428-Chen-ACE2-Glypep-TASVc-AV5pmol.133552.133552.3	133552	247.85	1129.18	3	NSTEAGQKLFNMLRLG		1777.91	sp|Q9BYF1|ACE2_HUMAN(pre=S,post=K);	329.63	0	1606.6
LZ-20200428-Chen-ACE2-Glypep-TASVc-AV5pmol.133565.133565.3	133565	247.87	1115.5	3	NSTEAGQKLFNMLRLG		1777.91	sp|Q9BYF1|ACE2_HUMAN(pre=S,post=K);	335.65	0	1565.57
LZ-20200428-Chen-ACE2-Glypep-TASVc-AV5pmol.133566.133566.3	133566	247.87	1120.83	3	NSTEAGQKLFNMLRLG		1777.91	sp|Q9BYF1|ACE2_HUMAN(pre=S,post=K);	173.76	0	1581.56
LZ-20200428-Chen-ACE2-Glypep-TASVc-AV5pmol.133584.133584.3	133584	247.91	1115.5	3	NSTEAGQKLFNMLRLG		1777.91	sp|Q9BYF1|ACE2_HUMAN(pre=S,post=K);	295.72	0	1565.57
LZ-20200428-Chen-ACE2-Glypep-TASVc-AV5pmol.133707.133707.3	133707	248.13	1129.18	3	NSTEAGQKLFNMLRLG		1777.91	sp|Q9BYF1|ACE2_HUMAN(pre=S,post=K);	276.9	0	1606.6
LZ-20200428-Chen-ACE2-Glypep-TASVc-AV5pmol.133726.133726.3	133726	248.14	1120.83	3	NSTEAGQKLFNMLRLG		1777.91	sp|Q9BYF1|ACE2_HUMAN(pre=S,post=K);	111.09	0.0052	1581.56
LZ-20200428-Chen-ACE2-Glypep-TASVc-AV5pmol.133752.133752.3	133752	248.2	1115.5	3	NSTEAGQKLFNMLRLG		1777.91	sp|Q9BYF1|ACE2_HUMAN(pre=S,post=K);	184.51	0	1565.57
LZ-20200428-Chen-ACE2-Glypep-TASVc-AV5pmol.133754.133754.3	133754	248.2	1061.48	3	NSTEAGQKLFNMLRLG		1777.91	sp|Q9BYF1|ACE2_HUMAN(pre=S,post=K);	227.33	0	1403.52
LZ-20200428-Chen-ACE2-Glypep-TASVc-AV5pmol.133781.133781.3	133781	248.24	1115.5	3	NSTEAGQKLFNMLRLG		1777.91	sp|Q9BYF1|ACE2_HUMAN(pre=S,post=K);	113.84	0.0024	1565.57
LZ-20200428-Chen-ACE2-Glypep-TASVc-AV5pmol.133795.133795.3	133795	248.27	1061.48	3	NSTEAGQKLFNMLRLG		1777.91	sp|Q9BYF1|ACE2_HUMAN(pre=S,post=K);	273.97	0	1403.52
LZ-20200428-Chen-ACE2-Glypep-TASVc-AV5pmol.133827.133827.3	133827	248.32	1115.5	3	NSTEAGQKLFNMLRLG		1777.91	sp|Q9BYF1|ACE2_HUMAN(pre=S,post=K);	82.21	0.0024	1565.57
LZ-20200428-Chen-ACE2-Glypep-TASVc-AV5pmol.133835.133835.3	133835	248.35	1061.48	3	NSTEAGQKLFNMLRLG		1777.91	sp|Q9BYF1|ACE2_HUMAN(pre=S,post=K);	302.96	0	1403.52
LZ-20200428-Chen-ACE2-Glypep-TASVc-AV5pmol.133839.133839.3	133839	248.35	1075.16	3	NSTEAGQKLFNMLRLG		1777.91	sp|Q9BYF1|ACE2_HUMAN(pre=S,post=K);	3.68	0	1444.54
LZ-20200428-Chen-ACE2-Glypep-TASVc-AV5pmol.133848.133848.3	133848	248.37	1129.18	3	NSTEAGQKLFNMLRLG		1777.91	sp|Q9BYF1|ACE2_HUMAN(pre=S,post=K);	92.93	0	1606.59
LZ-20200428-Chen-ACE2-Glypep-TASVc-AV5pmol.133856.133856.3	133856	248.37	1075.16	3	NSTEAGQKLFNMLRLG		1777.91	sp|Q9BYF1|ACE2_HUMAN(pre=S,post=K);	152.99	0	1444.54
LZ-20200428-Chen-ACE2-Glypep-TASVc-AV5pmol.133886.133886.3	133886	248.43	1129.18	3	NSTEAGQKLFNMLRLG		1777.91	sp|Q9BYF1|ACE2_HUMAN(pre=S,post=K);	108.5	0.0024	1606.59
LZ-20200428-Chen-ACE2-Glypep-TASVc-AV5pmol.133892.133892.3	133892	248.46	1075.16	3	NSTEAGQKLFNMLRLG		1777.91	sp|Q9BYF1|ACE2_HUMAN(pre=S,post=K);	10.35	0	1444.54
LZ-20200428-Chen-ACE2-Glypep-TASVc-AV5pmol.133955.133955.2	133955	248.53	1418.6	2	VGLPNMTQGFWENS	6,Oxidation(+15.9949);	1594.71	sp|Q9BYF1|ACE2_HUMAN(pre=S,post=M);	84.65	0	1240.47
LZ-20200428-Chen-ACE2-Glypep-TASVc-AV5pmol.133968.133968.3	133968	248.58	1061.48	3	NSTEAGQKLFNMLRLG		1777.91	sp|Q9BYF1|ACE2_HUMAN(pre=S,post=K);	279.48	0	1403.52
LZ-20200428-Chen-ACE2-Glypep-TASVc-AV5pmol.134031.134031.3	134031	248.68	1129.18	3	NSTEAGQKLFNMLRLG		1777.91	sp|Q9BYF1|ACE2_HUMAN(pre=S,post=K);	66.21	0.0068	1606.59
LZ-20200428-Chen-ACE2-Glypep-TASVc-AV5pmol.134055.134055.3	134055	248.74	1075.16	3	NSTEAGQKLFNMLRLG		1777.91	sp|Q9BYF1|ACE2_HUMAN(pre=S,post=K);	183.53	0	1444.54
LZ-20200428-Chen-ACE2-Glypep-TASVc-AV5pmol.134145.134145.3	134145	248.89	1061.48	3	NSTEAGQKLFNMLRLG		1777.91	sp|Q9BYF1|ACE2_HUMAN(pre=S,post=K);	34.22	0	1403.52
LZ-20200428-Chen-ACE2-Glypep-TASVc-AV5pmol.134186.134186.3	134186	248.96	1061.48	3	NSTEAGQKLFNMLRLG		1777.91	sp|Q9BYF1|ACE2_HUMAN(pre=S,post=K);	88.09	0	1403.52
LZ-20200428-Chen-ACE2-Glypep-TASVc-AV5pmol.134219.134219.3	134219	249.03	1075.16	3	NSTEAGQKLFNMLRLG		1777.91	sp|Q9BYF1|ACE2_HUMAN(pre=S,post=K);	208.23	0	1444.54
LZ-20200428-Chen-ACE2-Glypep-TASVc-AV5pmol.134245.134245.3	134245	249.06	1007.47	3	NSTEAGQKLFNMLRLG		1777.91	sp|Q9BYF1|ACE2_HUMAN(pre=S,post=K);	91.07	0	1241.46
LZ-20200428-Chen-ACE2-Glypep-TASVc-AV5pmol.134268.134268.3	134268	249.11	1007.47	3	NSTEAGQKLFNMLRLG		1777.91	sp|Q9BYF1|ACE2_HUMAN(pre=S,post=K);	192.68	0	1241.46
LZ-20200428-Chen-ACE2-Glypep-TASVc-AV5pmol.134383.134383.3	134383	249.31	999.123	3	NSTEAGQKLFNMLRLG		1777.91	sp|Q9BYF1|ACE2_HUMAN(pre=S,post=K);	298.52	0	1216.43
LZ-20200428-Chen-ACE2-Glypep-TASVc-AV5pmol.134424.134424.3	134424	249.4	1007.47	3	NSTEAGQKLFNMLRLG		1777.91	sp|Q9BYF1|ACE2_HUMAN(pre=S,post=K);	505.76	0	1241.46
LZ-20200428-Chen-ACE2-Glypep-TASVc-AV5pmol.134545.134545.3	134545	249.61	999.123	3	NSTEAGQKLFNMLRLG		1777.91	sp|Q9BYF1|ACE2_HUMAN(pre=S,post=K);	411.47	0	1216.43
LZ-20200428-Chen-ACE2-Glypep-TASVc-AV5pmol.134593.134593.3	134593	249.7	1007.47	3	NSTEAGQKLFNMLRLG		1777.91	sp|Q9BYF1|ACE2_HUMAN(pre=S,post=K);	548.74	0	1241.47
LZ-20200428-Chen-ACE2-Glypep-TASVc-AV5pmol.134673.134673.3	134673	249.84	1116.13	3	IGLLSPDFQEDNET		1576.73	sp|Q9BYF1|ACE2_HUMAN(pre=S,post=E);	415.94	0.004	1768.65
LZ-20200428-Chen-ACE2-Glypep-TASVc-AV5pmol.134721.134721.3	134721	249.92	999.122	3	NSTEAGQKLFNMLRLG		1777.91	sp|Q9BYF1|ACE2_HUMAN(pre=S,post=K);	329.84	0	1216.43
LZ-20200428-Chen-ACE2-Glypep-TASVc-AV5pmol.134757.134757.3	134757	249.99	1007.47	3	NSTEAGQKLFNMLRLG		1777.91	sp|Q9BYF1|ACE2_HUMAN(pre=S,post=K);	313.96	0	1241.47
LZ-20200428-Chen-ACE2-Glypep-TASVc-AV5pmol.134926.134926.3	134926	250.3	1007.47	3	NSTEAGQKLFNMLRLG		1777.91	sp|Q9BYF1|ACE2_HUMAN(pre=S,post=K);	164.31	0	1241.47
LZ-20200428-Chen-ACE2-Glypep-TASVc-AV5pmol.134992.134992.3	134992	250.41	1007.47	3	NSTEAGQKLFNMLRLG		1777.91	sp|Q9BYF1|ACE2_HUMAN(pre=S,post=K);	133.86	0	1241.47
LZ-20200428-Chen-ACE2-Glypep-TASVc-AV5pmol.135007.135007.3	135007	250.45	1116.13	3	IGLLSPDFQEDNET		1576.73	sp|Q9BYF1|ACE2_HUMAN(pre=S,post=E);	368.66	0	1768.65
LZ-20200428-Chen-ACE2-Glypep-TASVc-AV5pmol.135249.135249.3	135249	250.88	958.78	3	NSTEAGQKLFNMLRLG		1777.91	sp|Q9BYF1|ACE2_HUMAN(pre=S,post=K);	469.02	0	1095.41
LZ-20200428-Chen-ACE2-Glypep-TASVc-AV5pmol.135410.135410.3	135410	251.17	958.781	3	NSTEAGQKLFNMLRLG		1777.91	sp|Q9BYF1|ACE2_HUMAN(pre=S,post=K);	440.51	0	1095.41
LZ-20200428-Chen-ACE2-Glypep-TASVc-AV5pmol.135569.135569.3	135569	251.45	958.781	3	NSTEAGQKLFNMLRLG		1777.91	sp|Q9BYF1|ACE2_HUMAN(pre=S,post=K);	250.65	0	1095.41
LZ-20200428-Chen-ACE2-Glypep-TASVc-AV5pmol.136944.136944.3	136944	253.9	1075.79	3	IGLLSPDFQEDNET		1576.73	sp|Q9BYF1|ACE2_HUMAN(pre=S,post=E);	295.01	0.0077	1647.62
LZ-20200428-Chen-ACE2-Glypep-TASVc-AV5pmol.145085.145085.2	145085	268.35	1207.06	2	YPLQEIQNLTV		1316.7	sp|Q9BYF1|ACE2_HUMAN(pre=M,post=K);	294.68	0.0077	1095.4
LZ-20200428-Chen-ACE2-Glypep-TASVc-AV5pmol.145429.145429.3	145429	268.97	1266.55	3	NSTEAGQKLFNMLRLG		1777.91	sp|Q9BYF1|ACE2_HUMAN(pre=S,post=K);	90.32	0.0077	2018.72
LZ-20200428-Chen-ACE2-Glypep-TASVc-AV5pmol.145652.145652.3	145652	269.37	1280.23	3	NSTEAGQKLFNMLRLG		1777.91	sp|Q9BYF1|ACE2_HUMAN(pre=S,post=K);	238.2	0	2059.75
LZ-20200428-Chen-ACE2-Glypep-TASVc-AV5pmol.145721.145721.3	145721	269.49	1212.53	3	NSTEAGQKLFNMLRLG		1777.91	sp|Q9BYF1|ACE2_HUMAN(pre=S,post=K);	257.36	0	1856.67
LZ-20200428-Chen-ACE2-Glypep-TASVc-AV5pmol.145893.145893.3	145893	269.8	1212.53	3	NSTEAGQKLFNMLRLG		1777.91	sp|Q9BYF1|ACE2_HUMAN(pre=S,post=K);	394.84	0	1856.67
LZ-20200428-Chen-ACE2-Glypep-TASVc-AV5pmol.145928.145928.3	145928	269.86	1226.21	3	NSTEAGQKLFNMLRLG		1777.91	sp|Q9BYF1|ACE2_HUMAN(pre=S,post=K);	95.83	0.004	1897.69
LZ-20200428-Chen-ACE2-Glypep-TASVc-AV5pmol.145985.145985.3	145985	269.96	1280.23	3	NSTEAGQKLFNMLRLG		1777.91	sp|Q9BYF1|ACE2_HUMAN(pre=S,post=K);	79.14	0	2059.75
LZ-20200428-Chen-ACE2-Glypep-TASVc-AV5pmol.146050.146050.3	146050	270.08	1212.53	3	NSTEAGQKLFNMLRLG		1777.91	sp|Q9BYF1|ACE2_HUMAN(pre=S,post=K);	231.62	0	1856.67
LZ-20200428-Chen-ACE2-Glypep-TASVc-AV5pmol.146094.146094.3	146094	270.16	1302.55	3	IGLLSPDFQEDNETEIN		1932.9	sp|Q9BYF1|ACE2_HUMAN(pre=S,post=F);	518.32	0.0024	1971.73
LZ-20200428-Chen-ACE2-Glypep-TASVc-AV5pmol.146743.146743.3	146743	271.32	1248.53	3	IGLLSPDFQEDNETEIN		1932.9	sp|Q9BYF1|ACE2_HUMAN(pre=S,post=F);	481.12	0.0077	1809.67
LZ-20200428-Chen-ACE2-Glypep-TASVc-AV5pmol.147812.147812.3	147812	273.24	1360.22	3	VGLPNMTQGFWENS		1578.71	sp|Q9BYF1|ACE2_HUMAN(pre=S,post=M);	268.01	0	2498.92
LZ-20200428-Chen-ACE2-Glypep-TASVc-AV5pmol.147981.147981.3	147981	273.55	1360.22	3	VGLPNMTQGFWENS		1578.71	sp|Q9BYF1|ACE2_HUMAN(pre=S,post=M);	96.6	0	2498.92
LZ-20200428-Chen-ACE2-Glypep-TASVc-AV5pmol.148660.148660.3	148660	274.77	1238.51	3	VGLPNMTQGFWENS		1578.71	sp|Q9BYF1|ACE2_HUMAN(pre=S,post=M);	359.2	0	2133.78
LZ-20200428-Chen-ACE2-Glypep-TASVc-AV5pmol.148821.148821.3	148821	275.05	1238.51	3	VGLPNMTQGFWENS		1578.71	sp|Q9BYF1|ACE2_HUMAN(pre=S,post=M);	405.15	0	2133.79
LZ-20200428-Chen-ACE2-Glypep-TASVc-AV5pmol.148861.148861.3	148861	275.12	1252.18	3	VGLPNMTQGFWENS		1578.71	sp|Q9BYF1|ACE2_HUMAN(pre=S,post=M);	279.86	0	2174.8
LZ-20200428-Chen-ACE2-Glypep-TASVc-AV5pmol.148964.148964.3	148964	275.31	1184.49	3	VGLPNMTQGFWENS		1578.71	sp|Q9BYF1|ACE2_HUMAN(pre=S,post=M);	81.58	0	1971.73
LZ-20200428-Chen-ACE2-Glypep-TASVc-AV5pmol.148995.148995.3	148995	275.37	1238.51	3	VGLPNMTQGFWENS		1578.71	sp|Q9BYF1|ACE2_HUMAN(pre=S,post=M);	296.51	0	2133.79
LZ-20200428-Chen-ACE2-Glypep-TASVc-AV5pmol.149131.149131.3	149131	275.61	1184.49	3	VGLPNMTQGFWENS		1578.71	sp|Q9BYF1|ACE2_HUMAN(pre=S,post=M);	299.82	0	1971.73
LZ-20200428-Chen-ACE2-Glypep-TASVc-AV5pmol.149884.149884.3	149884	276.95	1116.8	3	VGLPNMTQGFWENS		1578.71	sp|Q9BYF1|ACE2_HUMAN(pre=S,post=M);	334.51	0	1768.65
LZ-20200428-Chen-ACE2-Glypep-TASVc-AV5pmol.150034.150034.3	150034	277.21	1116.8	3	VGLPNMTQGFWENS		1578.71	sp|Q9BYF1|ACE2_HUMAN(pre=S,post=M);	353.84	0	1768.65
LZ-20200428-Chen-ACE2-Glypep-TASVc-AV5pmol.150341.150341.3	150341	277.78	1130.47	3	VGLPNMTQGFWENS		1578.71	sp|Q9BYF1|ACE2_HUMAN(pre=S,post=M);	355.26	0	1809.68
LZ-20200428-Chen-ACE2-Glypep-TASVc-AV5pmol.150510.150510.3	150510	278.08	1130.47	3	VGLPNMTQGFWENS		1578.71	sp|Q9BYF1|ACE2_HUMAN(pre=S,post=M);	132.73	0	1809.68
LZ-20200428-Chen-ACE2-Glypep-TASVc-AV5pmol.150512.150512.3	150512	278.08	1144.15	3	VGLPNMTQGFWENS		1578.71	sp|Q9BYF1|ACE2_HUMAN(pre=S,post=M);	38.32	0.0077	1850.7
LZ-20200428-Chen-ACE2-Glypep-TASVc-AV5pmol.150645.150645.3	150645	278.32	1076.45	3	VGLPNMTQGFWENS		1578.71	sp|Q9BYF1|ACE2_HUMAN(pre=S,post=M);	242.76	0	1647.63
LZ-20200428-Chen-ACE2-Glypep-TASVc-AV5pmol.150669.150669.3	150669	278.37	1130.47	3	VGLPNMTQGFWENS		1578.71	sp|Q9BYF1|ACE2_HUMAN(pre=S,post=M);	390.29	0	1809.68
LZ-20200428-Chen-ACE2-Glypep-TASVc-AV5pmol.150679.150679.2	150679	278.37	1614.18	2	VGLPNMTQGFWENS		1578.71	sp|Q9BYF1|ACE2_HUMAN(pre=S,post=M);	72.66	0.0024	1647.62
LZ-20200428-Chen-ACE2-Glypep-TASVc-AV5pmol.150740.150740.3	150740	278.49	1062.78	3	VGLPNMTQGFWENS		1578.71	sp|Q9BYF1|ACE2_HUMAN(pre=S,post=M);	296.99	0	1606.6
LZ-20200428-Chen-ACE2-Glypep-TASVc-AV5pmol.150779.150779.3	150779	278.56	1049.1	3	VGLPNMTQGFWENS		1578.71	sp|Q9BYF1|ACE2_HUMAN(pre=S,post=M);	115.18	0	1565.57
LZ-20200428-Chen-ACE2-Glypep-TASVc-AV5pmol.150806.150806.3	150806	278.61	1076.45	3	VGLPNMTQGFWENS		1578.71	sp|Q9BYF1|ACE2_HUMAN(pre=S,post=M);	367.65	0	1647.63
LZ-20200428-Chen-ACE2-Glypep-TASVc-AV5pmol.150909.150909.3	150909	278.79	1062.78	3	VGLPNMTQGFWENS		1578.71	sp|Q9BYF1|ACE2_HUMAN(pre=S,post=M);	243.85	0	1606.6
LZ-20200428-Chen-ACE2-Glypep-TASVc-AV5pmol.151227.151227.3	151227	279.37	1008.76	3	VGLPNMTQGFWENS		1578.71	sp|Q9BYF1|ACE2_HUMAN(pre=S,post=M);	171.97	0	1444.54
LZ-20200428-Chen-ACE2-Glypep-TASVc-AV5pmol.151284.151284.3	151284	279.47	1076.45	3	VGLPNMTQGFWENS		1578.71	sp|Q9BYF1|ACE2_HUMAN(pre=S,post=M);	171.36	0	1647.62
LZ-20200428-Chen-ACE2-Glypep-TASVc-AV5pmol.151387.151387.3	151387	279.65	1008.76	3	VGLPNMTQGFWENS		1578.71	sp|Q9BYF1|ACE2_HUMAN(pre=S,post=M);	379.11	0	1444.54
LZ-20200428-Chen-ACE2-Glypep-TASVc-AV5pmol.151388.151388.2	151388	279.65	1512.64	2	VGLPNMTQGFWENS		1578.71	sp|Q9BYF1|ACE2_HUMAN(pre=S,post=M);	397.1	0	1444.54
LZ-20200428-Chen-ACE2-Glypep-TASVc-AV5pmol.151433.151433.3	151433	279.74	1076.45	3	VGLPNMTQGFWENS		1578.71	sp|Q9BYF1|ACE2_HUMAN(pre=S,post=M);	323.99	0	1647.62
LZ-20200428-Chen-ACE2-Glypep-TASVc-AV5pmol.151559.151559.2	151559	279.95	1512.64	2	VGLPNMTQGFWENS		1578.71	sp|Q9BYF1|ACE2_HUMAN(pre=S,post=M);	59.41	0.0052	1444.54
LZ-20200428-Chen-ACE2-Glypep-TASVc-AV5pmol.151798.151798.2	151798	280.38	1411.1	2	VGLPNMTQGFWENS		1578.71	sp|Q9BYF1|ACE2_HUMAN(pre=S,post=M);	199.57	0	1241.46
LZ-20200428-Chen-ACE2-Glypep-TASVc-AV5pmol.151902.151902.2	151902	280.57	1411.1	2	VGLPNMTQGFWENS		1578.71	sp|Q9BYF1|ACE2_HUMAN(pre=S,post=M);	522.32	0	1241.46
LZ-20200428-Chen-ACE2-Glypep-TASVc-AV5pmol.152053.152053.3	152053	280.85	941.067	3	VGLPNMTQGFWENS		1578.71	sp|Q9BYF1|ACE2_HUMAN(pre=S,post=M);	245.98	0	1241.46
LZ-20200428-Chen-ACE2-Glypep-TASVc-AV5pmol.152062.152062.2	152062	280.86	1411.1	2	VGLPNMTQGFWENS		1578.71	sp|Q9BYF1|ACE2_HUMAN(pre=S,post=M);	527.38	0	1241.46
LZ-20200428-Chen-ACE2-Glypep-TASVc-AV5pmol.152134.152134.2	152134	280.97	1309.56	2	VGLPNMTQGFWENS		1578.71	sp|Q9BYF1|ACE2_HUMAN(pre=S,post=M);	70.48	0	1038.39
LZ-20200428-Chen-ACE2-Glypep-TASVc-AV5pmol.152223.152223.2	152223	281.15	1411.1	2	VGLPNMTQGFWENS		1578.71	sp|Q9BYF1|ACE2_HUMAN(pre=S,post=M);	274.86	0	1241.46
LZ-20200428-Chen-ACE2-Glypep-TASVc-AV5pmol.152344.152344.2	152344	281.36	1411.1	2	VGLPNMTQGFWENS		1578.71	sp|Q9BYF1|ACE2_HUMAN(pre=S,post=M);	44.53	0	1241.46
LZ-20200428-Chen-ACE2-Glypep-TASVc-AV5pmol.160775.160775.3	160775	296.53	1411.63	3	LLSPDFQEDNETEINFLLKQA		2463.22	sp|Q9BYF1|ACE2_HUMAN(pre=G,post=L);	222.42	0	1768.64
LZ-20200428-Chen-ACE2-Glypep-TASVc-AV5pmol.161532.161532.3	161532	297.89	1303.6	3	LLSPDFQEDNETEINFLLKQA		2463.22	sp|Q9BYF1|ACE2_HUMAN(pre=G,post=L);	146.5	0.0052	1444.56
LZ-20200428-Chen-ACE2-Glypep-TASVc-AV5pmol.163578.163578.3	163578	301.56	1218.19	3	QMYPLQEIQNLTV	2,Oxidation(+15.9949);	1591.79	sp|Q9BYF1|ACE2_HUMAN(pre=A,post=K);	154.82	0.0052	2059.74
LZ-20200428-Chen-ACE2-Glypep-TASVc-AV5pmol.164139.164139.3	164139	302.58	1335.54	3	VGLPNMTQGFWENS		1578.71	sp|Q9BYF1|ACE2_HUMAN(pre=S,post=M);	436.05	0	2424.88
LZ-20200428-Chen-ACE2-Glypep-TASVc-AV5pmol.165098.165098.3	165098	304.3	1213.83	3	VGLPNMTQGFWENS		1578.71	sp|Q9BYF1|ACE2_HUMAN(pre=S,post=M);	232.65	0	2059.75
LZ-20200428-Chen-ACE2-Glypep-TASVc-AV5pmol.165331.165331.3	165331	304.71	1213.83	3	VGLPNMTQGFWENS		1578.71	sp|Q9BYF1|ACE2_HUMAN(pre=S,post=M);	299.76	0	2059.75
LZ-20200428-Chen-ACE2-Glypep-TASVc-AV5pmol.171410.171410.3	171410	315.77	1496.68	3	LLSPDFQEDNETEINFLLKQALT		2677.35	sp|Q9BYF1|ACE2_HUMAN(pre=G,post=I);	177.81	0.0077	1809.68
LZ-20200427-Chen-ACE2-Glypep-YFWLc-AV5pmol.27068.27068.4	27068	63.23	996.428	4	CQAAKHEGPLHKCDISNSTEAGQ	1,Carbamidomethyl(+57.0215);13,Carbamidomethyl(+57.0215);	2537.14	sp|Q9BYF1|ACE2_HUMAN(pre=L,post=K);	181.3	0.0045	1444.54
LZ-20200427-Chen-ACE2-Glypep-YFWLc-AV5pmol.41700.41700.3	41700	89.47	928.714	3	NTNITEENVQ		1160.53	sp|Q9BYF1|ACE2_HUMAN(pre=Y,post=N);	161.69	0.0087	1622.59
LZ-20200427-Chen-ACE2-Glypep-YFWLc-AV5pmol.41840.41840.2	41840	89.71	1128.97	2	NTNITEENVQ		1160.53	sp|Q9BYF1|ACE2_HUMAN(pre=Y,post=N);	288.45	0	1095.4
LZ-20200427-Chen-ACE2-Glypep-YFWLc-AV5pmol.41854.41854.3	41854	89.75	928.714	3	NTNITEENVQ		1160.53	sp|Q9BYF1|ACE2_HUMAN(pre=Y,post=N);	324.92	0	1622.59
LZ-20200427-Chen-ACE2-Glypep-YFWLc-AV5pmol.41874.41874.2	41874	89.77	1128.97	2	NTNITEENVQ		1160.53	sp|Q9BYF1|ACE2_HUMAN(pre=Y,post=N);	86.85	0	1095.4
LZ-20200427-Chen-ACE2-Glypep-YFWLc-AV5pmol.42002.42002.3	42002	90.01	928.714	3	NTNITEENVQ		1160.53	sp|Q9BYF1|ACE2_HUMAN(pre=Y,post=N);	293.9	0	1622.59
LZ-20200427-Chen-ACE2-Glypep-YFWLc-AV5pmol.42033.42033.2	42033	90.06	1128.97	2	NTNITEENVQ		1160.53	sp|Q9BYF1|ACE2_HUMAN(pre=Y,post=N);	207.31	0	1095.4
LZ-20200427-Chen-ACE2-Glypep-YFWLc-AV5pmol.42071.42071.2	42071	90.13	1230.51	2	NTNITEENVQ		1160.53	sp|Q9BYF1|ACE2_HUMAN(pre=Y,post=N);	195.91	0	1298.48
LZ-20200427-Chen-ACE2-Glypep-YFWLc-AV5pmol.42202.42202.2	42202	90.36	1311.54	2	NTNITEENVQ		1160.53	sp|Q9BYF1|ACE2_HUMAN(pre=Y,post=N);	118.4	0	1460.54
LZ-20200427-Chen-ACE2-Glypep-YFWLc-AV5pmol.42218.42218.2	42218	90.39	1230.51	2	NTNITEENVQ		1160.53	sp|Q9BYF1|ACE2_HUMAN(pre=Y,post=N);	230.89	0	1298.48
LZ-20200427-Chen-ACE2-Glypep-YFWLc-AV5pmol.42356.42356.2	42356	90.63	1311.54	2	NTNITEENVQ		1160.53	sp|Q9BYF1|ACE2_HUMAN(pre=Y,post=N);	122.13	0	1460.54
LZ-20200427-Chen-ACE2-Glypep-YFWLc-AV5pmol.42370.42370.2	42370	90.66	1230.51	2	NTNITEENVQ		1160.53	sp|Q9BYF1|ACE2_HUMAN(pre=Y,post=N);	294.03	0	1298.48
LZ-20200427-Chen-ACE2-Glypep-YFWLc-AV5pmol.42444.42444.3	42444	90.79	874.696	3	NTNITEENVQ		1160.53	sp|Q9BYF1|ACE2_HUMAN(pre=Y,post=N);	75.57	0.0049	1460.54
LZ-20200427-Chen-ACE2-Glypep-YFWLc-AV5pmol.42512.42512.3	42512	90.91	928.714	3	NTNITEENVQ		1160.53	sp|Q9BYF1|ACE2_HUMAN(pre=Y,post=N);	112.28	0.0093	1622.59
LZ-20200427-Chen-ACE2-Glypep-YFWLc-AV5pmol.42521.42521.2	42521	90.93	1230.51	2	NTNITEENVQ		1160.53	sp|Q9BYF1|ACE2_HUMAN(pre=Y,post=N);	258.66	0	1298.48
LZ-20200427-Chen-ACE2-Glypep-YFWLc-AV5pmol.42522.42522.3	42522	90.93	928.714	3	NTNITEENVQ		1160.53	sp|Q9BYF1|ACE2_HUMAN(pre=Y,post=N);	174.22	0	1622.59
LZ-20200427-Chen-ACE2-Glypep-YFWLc-AV5pmol.42523.42523.2	42523	90.93	1128.97	2	NTNITEENVQ		1160.53	sp|Q9BYF1|ACE2_HUMAN(pre=Y,post=N);	149.45	0	1095.4
LZ-20200427-Chen-ACE2-Glypep-YFWLc-AV5pmol.42545.42545.3	42545	90.97	874.697	3	NTNITEENVQ		1160.53	sp|Q9BYF1|ACE2_HUMAN(pre=Y,post=N);	23.72	0	1460.54
LZ-20200427-Chen-ACE2-Glypep-YFWLc-AV5pmol.42563.42563.2	42563	91.01	1230.51	2	NTNITEENVQ		1160.53	sp|Q9BYF1|ACE2_HUMAN(pre=Y,post=N);	301.6	0	1298.48
LZ-20200427-Chen-ACE2-Glypep-YFWLc-AV5pmol.42609.42609.2	42609	91.08	1128.97	2	NTNITEENVQ		1160.53	sp|Q9BYF1|ACE2_HUMAN(pre=Y,post=N);	203.14	0	1095.4
LZ-20200427-Chen-ACE2-Glypep-YFWLc-AV5pmol.42684.42684.2	42684	91.22	1230.51	2	NTNITEENVQ		1160.53	sp|Q9BYF1|ACE2_HUMAN(pre=Y,post=N);	293.85	0	1298.48
LZ-20200427-Chen-ACE2-Glypep-YFWLc-AV5pmol.42686.42686.2	42686	91.22	1128.97	2	NTNITEENVQ		1160.53	sp|Q9BYF1|ACE2_HUMAN(pre=Y,post=N);	274.25	0	1095.4
LZ-20200427-Chen-ACE2-Glypep-YFWLc-AV5pmol.42752.42752.3	42752	91.34	820.679	3	NTNITEENVQ		1160.53	sp|Q9BYF1|ACE2_HUMAN(pre=Y,post=N);	121.77	0.0009	1298.48
LZ-20200427-Chen-ACE2-Glypep-YFWLc-AV5pmol.42757.42757.2	42757	91.35	1230.51	2	NTNITEENVQ		1160.53	sp|Q9BYF1|ACE2_HUMAN(pre=Y,post=N);	275.5	0	1298.48
LZ-20200427-Chen-ACE2-Glypep-YFWLc-AV5pmol.42813.42813.3	42813	91.45	977.4	3	NTNITEENVQ		1160.53	sp|Q9BYF1|ACE2_HUMAN(pre=Y,post=N);	174.98	0.0032	1768.65
LZ-20200427-Chen-ACE2-Glypep-YFWLc-AV5pmol.42837.42837.2	42837	91.5	1230.51	2	NTNITEENVQ		1160.53	sp|Q9BYF1|ACE2_HUMAN(pre=Y,post=N);	209.2	0	1298.48
LZ-20200427-Chen-ACE2-Glypep-YFWLc-AV5pmol.42891.42891.3	42891	91.59	928.713	3	NTNITEENVQ		1160.53	sp|Q9BYF1|ACE2_HUMAN(pre=Y,post=N);	160.67	0	1622.59
LZ-20200427-Chen-ACE2-Glypep-YFWLc-AV5pmol.42961.42961.3	42961	91.72	977.401	3	NTNITEENVQ		1160.53	sp|Q9BYF1|ACE2_HUMAN(pre=Y,post=N);	277.68	0	1768.65
LZ-20200427-Chen-ACE2-Glypep-YFWLc-AV5pmol.42981.42981.2	42981	91.75	1230.51	2	NTNITEENVQ		1160.53	sp|Q9BYF1|ACE2_HUMAN(pre=Y,post=N);	188.4	0	1298.48
LZ-20200427-Chen-ACE2-Glypep-YFWLc-AV5pmol.42994.42994.2	42994	91.77	1230.51	2	NTNITEENVQ		1160.53	sp|Q9BYF1|ACE2_HUMAN(pre=Y,post=N);	243.93	0	1298.48
LZ-20200427-Chen-ACE2-Glypep-YFWLc-AV5pmol.43113.43113.3	43113	91.99	977.401	3	NTNITEENVQ		1160.53	sp|Q9BYF1|ACE2_HUMAN(pre=Y,post=N);	317.15	0	1768.65
LZ-20200427-Chen-ACE2-Glypep-YFWLc-AV5pmol.43163.43163.2	43163	92.07	1230.51	2	NTNITEENVQ		1160.53	sp|Q9BYF1|ACE2_HUMAN(pre=Y,post=N);	242.74	0	1298.48
LZ-20200427-Chen-ACE2-Glypep-YFWLc-AV5pmol.43166.43166.2	43166	92.08	1230.51	2	NTNITEENVQ		1160.53	sp|Q9BYF1|ACE2_HUMAN(pre=Y,post=N);	164.7	0	1298.48
LZ-20200427-Chen-ACE2-Glypep-YFWLc-AV5pmol.43248.43248.3	43248	92.23	923.383	3	NTNITEENVQ		1160.53	sp|Q9BYF1|ACE2_HUMAN(pre=Y,post=N);	156.31	0.0049	1606.6
LZ-20200427-Chen-ACE2-Glypep-YFWLc-AV5pmol.43290.43290.3	43290	92.3	977.4	3	NTNITEENVQ		1160.53	sp|Q9BYF1|ACE2_HUMAN(pre=Y,post=N);	302.43	0	1768.65
LZ-20200427-Chen-ACE2-Glypep-YFWLc-AV5pmol.43393.43393.3	43393	92.48	977.4	3	NTNITEENVQ		1160.53	sp|Q9BYF1|ACE2_HUMAN(pre=Y,post=N);	303.23	0	1768.65
LZ-20200427-Chen-ACE2-Glypep-YFWLc-AV5pmol.43420.43420.3	43420	92.54	923.383	3	NTNITEENVQ		1160.53	sp|Q9BYF1|ACE2_HUMAN(pre=Y,post=N);	102.53	0.0055	1606.6
LZ-20200427-Chen-ACE2-Glypep-YFWLc-AV5pmol.43452.43452.3	43452	92.59	977.4	3	NTNITEENVQ		1160.53	sp|Q9BYF1|ACE2_HUMAN(pre=Y,post=N);	216.99	0	1768.65
LZ-20200427-Chen-ACE2-Glypep-YFWLc-AV5pmol.43484.43484.3	43484	92.64	923.383	3	NTNITEENVQ		1160.53	sp|Q9BYF1|ACE2_HUMAN(pre=Y,post=N);	71.72	0.0049	1606.6
LZ-20200427-Chen-ACE2-Glypep-YFWLc-AV5pmol.43487.43487.2	43487	92.65	1303.54	2	NTNITEENVQ		1160.53	sp|Q9BYF1|ACE2_HUMAN(pre=Y,post=N);	171.04	0	1444.54
LZ-20200427-Chen-ACE2-Glypep-YFWLc-AV5pmol.43554.43554.3	43554	92.77	977.4	3	NTNITEENVQ		1160.53	sp|Q9BYF1|ACE2_HUMAN(pre=Y,post=N);	217.39	0	1768.65
LZ-20200427-Chen-ACE2-Glypep-YFWLc-AV5pmol.43574.43574.3	43574	92.8	923.383	3	NTNITEENVQ		1160.53	sp|Q9BYF1|ACE2_HUMAN(pre=Y,post=N);	116.38	0	1606.59
LZ-20200427-Chen-ACE2-Glypep-YFWLc-AV5pmol.43581.43581.3	43581	92.82	977.4	3	NTNITEENVQ		1160.53	sp|Q9BYF1|ACE2_HUMAN(pre=Y,post=N);	130.32	0.0087	1768.65
LZ-20200427-Chen-ACE2-Glypep-YFWLc-AV5pmol.43624.43624.2	43624	92.9	1303.54	2	NTNITEENVQ		1160.53	sp|Q9BYF1|ACE2_HUMAN(pre=Y,post=N);	298.45	0	1444.54
LZ-20200427-Chen-ACE2-Glypep-YFWLc-AV5pmol.43630.43630.3	43630	92.9	923.383	3	NTNITEENVQ		1160.53	sp|Q9BYF1|ACE2_HUMAN(pre=Y,post=N);	130.64	0	1606.59
LZ-20200427-Chen-ACE2-Glypep-YFWLc-AV5pmol.43650.43650.2	43650	92.94	1303.54	2	NTNITEENVQ		1160.53	sp|Q9BYF1|ACE2_HUMAN(pre=Y,post=N);	367.39	0	1444.54
LZ-20200427-Chen-ACE2-Glypep-YFWLc-AV5pmol.43689.43689.3	43689	93.01	977.4	3	NTNITEENVQ		1160.53	sp|Q9BYF1|ACE2_HUMAN(pre=Y,post=N);	163.12	0.0049	1768.65
LZ-20200427-Chen-ACE2-Glypep-YFWLc-AV5pmol.43732.43732.3	43732	93.09	923.383	3	NTNITEENVQ		1160.53	sp|Q9BYF1|ACE2_HUMAN(pre=Y,post=N);	107.74	0.0045	1606.59
LZ-20200427-Chen-ACE2-Glypep-YFWLc-AV5pmol.43828.43828.2	43828	93.25	1303.54	2	NTNITEENVQ		1160.53	sp|Q9BYF1|ACE2_HUMAN(pre=Y,post=N);	311.87	0	1444.54
LZ-20200427-Chen-ACE2-Glypep-YFWLc-AV5pmol.43838.43838.3	43838	93.27	977.402	3	NTNITEENVQ		1160.53	sp|Q9BYF1|ACE2_HUMAN(pre=Y,post=N);	223.03	0	1768.65
LZ-20200427-Chen-ACE2-Glypep-YFWLc-AV5pmol.43925.43925.2	43925	93.43	1303.54	2	NTNITEENVQ		1160.53	sp|Q9BYF1|ACE2_HUMAN(pre=Y,post=N);	385.79	0	1444.54
LZ-20200427-Chen-ACE2-Glypep-YFWLc-AV5pmol.43989.43989.2	43989	93.54	1303.54	2	NTNITEENVQ		1160.53	sp|Q9BYF1|ACE2_HUMAN(pre=Y,post=N);	354.82	0	1444.54
LZ-20200427-Chen-ACE2-Glypep-YFWLc-AV5pmol.44172.44172.2	44172	93.88	1303.54	2	NTNITEENVQ		1160.53	sp|Q9BYF1|ACE2_HUMAN(pre=Y,post=N);	264.67	0	1444.54
LZ-20200427-Chen-ACE2-Glypep-YFWLc-AV5pmol.44176.44176.2	44176	93.89	1303.54	2	NTNITEENVQ		1160.53	sp|Q9BYF1|ACE2_HUMAN(pre=Y,post=N);	224.02	0	1444.54
LZ-20200427-Chen-ACE2-Glypep-YFWLc-AV5pmol.44326.44326.2	44326	94.15	1303.04	2	NTNITEENVQ		1160.53	sp|Q9BYF1|ACE2_HUMAN(pre=Y,post=N);	151.42	0.0032	1443.53
LZ-20200427-Chen-ACE2-Glypep-YFWLc-AV5pmol.45923.45923.3	45923	97	1045.09	3	NTNITEENVQ		1160.53	sp|Q9BYF1|ACE2_HUMAN(pre=Y,post=N);	307.52	0	1971.73
LZ-20200427-Chen-ACE2-Glypep-YFWLc-AV5pmol.45945.45945.3	45945	97.04	1045.09	3	NTNITEENVQ		1160.53	sp|Q9BYF1|ACE2_HUMAN(pre=Y,post=N);	231.03	0	1971.73
LZ-20200427-Chen-ACE2-Glypep-YFWLc-AV5pmol.46062.46062.3	46062	97.25	991.075	3	NTNITEENVQ		1160.53	sp|Q9BYF1|ACE2_HUMAN(pre=Y,post=N);	100.44	0.0087	1809.67
LZ-20200427-Chen-ACE2-Glypep-YFWLc-AV5pmol.46084.46084.3	46084	97.29	1045.09	3	NTNITEENVQ		1160.53	sp|Q9BYF1|ACE2_HUMAN(pre=Y,post=N);	262.47	0	1971.73
LZ-20200427-Chen-ACE2-Glypep-YFWLc-AV5pmol.46100.46100.3	46100	97.32	1045.09	3	NTNITEENVQ		1160.53	sp|Q9BYF1|ACE2_HUMAN(pre=Y,post=N);	317.6	0	1971.73
LZ-20200427-Chen-ACE2-Glypep-YFWLc-AV5pmol.46245.46245.3	46245	97.58	1045.09	3	NTNITEENVQ		1160.53	sp|Q9BYF1|ACE2_HUMAN(pre=Y,post=N);	314.59	0	1971.73
LZ-20200427-Chen-ACE2-Glypep-YFWLc-AV5pmol.46343.46343.3	46343	97.75	1045.09	3	NTNITEENVQ		1160.53	sp|Q9BYF1|ACE2_HUMAN(pre=Y,post=N);	146.7	0.0087	1971.73
LZ-20200427-Chen-ACE2-Glypep-YFWLc-AV5pmol.46378.46378.3	46378	97.82	991.076	3	NTNITEENVQ		1160.53	sp|Q9BYF1|ACE2_HUMAN(pre=Y,post=N);	276.07	0	1809.68
LZ-20200427-Chen-ACE2-Glypep-YFWLc-AV5pmol.46408.46408.3	46408	97.87	1045.09	3	NTNITEENVQ		1160.53	sp|Q9BYF1|ACE2_HUMAN(pre=Y,post=N);	259.24	0	1971.73
LZ-20200427-Chen-ACE2-Glypep-YFWLc-AV5pmol.46552.46552.3	46552	98.12	937.058	3	NTNITEENVQ		1160.53	sp|Q9BYF1|ACE2_HUMAN(pre=Y,post=N);	52.87	0	1647.62
LZ-20200427-Chen-ACE2-Glypep-YFWLc-AV5pmol.46599.46599.3	46599	98.2	991.076	3	NTNITEENVQ		1160.53	sp|Q9BYF1|ACE2_HUMAN(pre=Y,post=N);	77.28	0.0049	1809.68
LZ-20200427-Chen-ACE2-Glypep-YFWLc-AV5pmol.46624.46624.3	46624	98.25	991.076	3	NTNITEENVQ		1160.53	sp|Q9BYF1|ACE2_HUMAN(pre=Y,post=N);	171.03	0	1809.68
LZ-20200427-Chen-ACE2-Glypep-YFWLc-AV5pmol.50172.50172.2	50172	104.52	1198.48	2	NYNTNITEE		1096.47	sp|Q9BYF1|ACE2_HUMAN(pre=W,post=N);	213.33	0.0049	1298.49
LZ-20200427-Chen-ACE2-Glypep-YFWLc-AV5pmol.50241.50241.2	50241	104.64	1198.48	2	NYNTNITEE		1096.47	sp|Q9BYF1|ACE2_HUMAN(pre=W,post=N);	173.26	0.0055	1298.48
LZ-20200427-Chen-ACE2-Glypep-YFWLc-AV5pmol.50253.50253.2	50253	104.66	1433.57	2	NYNTNITEE		1096.47	sp|Q9BYF1|ACE2_HUMAN(pre=W,post=N);	184.62	0.0026	1768.66
LZ-20200427-Chen-ACE2-Glypep-YFWLc-AV5pmol.50338.50338.2	50338	104.82	1198.48	2	NYNTNITEE		1096.47	sp|Q9BYF1|ACE2_HUMAN(pre=W,post=N);	168.26	0.0032	1298.48
LZ-20200427-Chen-ACE2-Glypep-YFWLc-AV5pmol.50483.50483.2	50483	105.08	1198.48	2	NYNTNITEE		1096.47	sp|Q9BYF1|ACE2_HUMAN(pre=W,post=N);	122.84	0	1298.48
LZ-20200427-Chen-ACE2-Glypep-YFWLc-AV5pmol.50516.50516.2	50516	105.13	1198.48	2	NYNTNITEE		1096.47	sp|Q9BYF1|ACE2_HUMAN(pre=W,post=N);	151.04	0.0032	1298.48
LZ-20200427-Chen-ACE2-Glypep-YFWLc-AV5pmol.52142.52142.2	52142	108.14	1198.01	2	ALQQNGSSVL		1015.53	sp|Q9BYF1|ACE2_HUMAN(pre=Q,post=S);	241.83	0	1378.48
LZ-20200427-Chen-ACE2-Glypep-YFWLc-AV5pmol.52232.52232.2	52232	108.3	1198.01	2	ALQQNGSSVL		1015.53	sp|Q9BYF1|ACE2_HUMAN(pre=Q,post=S);	231.34	0.0055	1378.48
LZ-20200427-Chen-ACE2-Glypep-YFWLc-AV5pmol.52924.52924.2	52924	109.54	1198.01	2	ALQQNGSSVL		1015.53	sp|Q9BYF1|ACE2_HUMAN(pre=Q,post=S);	152.72	0.004	1378.48
LZ-20200427-Chen-ACE2-Glypep-YFWLc-AV5pmol.53083.53083.2	53083	109.82	1198.01	2	ALQQNGSSVL		1015.53	sp|Q9BYF1|ACE2_HUMAN(pre=Q,post=S);	126.83	0.0093	1378.48
LZ-20200427-Chen-ACE2-Glypep-YFWLc-AV5pmol.53147.53147.2	53147	109.93	1116.99	2	ALQQNGSSVL		1015.53	sp|Q9BYF1|ACE2_HUMAN(pre=Q,post=S);	15.54	0.0049	1216.43
LZ-20200427-Chen-ACE2-Glypep-YFWLc-AV5pmol.53266.53266.2	53266	110.14	1198.01	2	ALQQNGSSVL		1015.53	sp|Q9BYF1|ACE2_HUMAN(pre=Q,post=S);	97.52	0.0062	1378.48
LZ-20200427-Chen-ACE2-Glypep-YFWLc-AV5pmol.53307.53307.2	53307	110.23	1116.99	2	ALQQNGSSVL		1015.53	sp|Q9BYF1|ACE2_HUMAN(pre=Q,post=S);	337.25	0	1216.43
LZ-20200427-Chen-ACE2-Glypep-YFWLc-AV5pmol.53462.53462.2	53462	110.5	1116.99	2	ALQQNGSSVL		1015.53	sp|Q9BYF1|ACE2_HUMAN(pre=Q,post=S);	337.89	0	1216.43
LZ-20200427-Chen-ACE2-Glypep-YFWLc-AV5pmol.53586.53586.3	53586	110.72	954.391	3	ALQQNGSSVL		1015.53	sp|Q9BYF1|ACE2_HUMAN(pre=Q,post=S);	138.67	0.0055	1844.62
LZ-20200427-Chen-ACE2-Glypep-YFWLc-AV5pmol.53624.53624.2	53624	110.79	1116.99	2	ALQQNGSSVL		1015.53	sp|Q9BYF1|ACE2_HUMAN(pre=Q,post=S);	332.36	0	1216.43
LZ-20200427-Chen-ACE2-Glypep-YFWLc-AV5pmol.53778.53778.2	53778	111.06	1116.99	2	ALQQNGSSVL		1015.53	sp|Q9BYF1|ACE2_HUMAN(pre=Q,post=S);	346.17	0	1216.43
LZ-20200427-Chen-ACE2-Glypep-YFWLc-AV5pmol.53931.53931.2	53931	111.34	1116.99	2	ALQQNGSSVL		1015.53	sp|Q9BYF1|ACE2_HUMAN(pre=Q,post=S);	329.84	0	1216.43
LZ-20200427-Chen-ACE2-Glypep-YFWLc-AV5pmol.54096.54096.2	54096	111.63	1116.99	2	ALQQNGSSVL		1015.53	sp|Q9BYF1|ACE2_HUMAN(pre=Q,post=S);	300.91	0	1216.43
LZ-20200427-Chen-ACE2-Glypep-YFWLc-AV5pmol.54174.54174.2	54174	111.75	1320.07	2	ALQQNGSSVL		1015.53	sp|Q9BYF1|ACE2_HUMAN(pre=Q,post=S);	232.59	0	1622.59
LZ-20200427-Chen-ACE2-Glypep-YFWLc-AV5pmol.54257.54257.2	54257	111.92	1116.99	2	ALQQNGSSVL		1015.53	sp|Q9BYF1|ACE2_HUMAN(pre=Q,post=S);	334.82	0	1216.43
LZ-20200427-Chen-ACE2-Glypep-YFWLc-AV5pmol.54321.54321.2	54321	112.01	1218.53	2	ALQQNGSSVL		1015.53	sp|Q9BYF1|ACE2_HUMAN(pre=Q,post=S);	306.06	0	1419.51
LZ-20200427-Chen-ACE2-Glypep-YFWLc-AV5pmol.54335.54335.2	54335	112.05	1218.53	2	ALQQNGSSVL		1015.53	sp|Q9BYF1|ACE2_HUMAN(pre=Q,post=S);	290.53	0.0032	1419.51
LZ-20200427-Chen-ACE2-Glypep-YFWLc-AV5pmol.54404.54404.2	54404	112.18	1116.99	2	ALQQNGSSVL		1015.53	sp|Q9BYF1|ACE2_HUMAN(pre=Q,post=S);	333.53	0	1216.43
LZ-20200427-Chen-ACE2-Glypep-YFWLc-AV5pmol.54459.54459.2	54459	112.28	1320.07	2	ALQQNGSSVL		1015.53	sp|Q9BYF1|ACE2_HUMAN(pre=Q,post=S);	352.66	0.004	1622.59
LZ-20200427-Chen-ACE2-Glypep-YFWLc-AV5pmol.54567.54567.2	54567	112.48	1116.99	2	ALQQNGSSVL		1015.53	sp|Q9BYF1|ACE2_HUMAN(pre=Q,post=S);	323.23	0	1216.43
LZ-20200427-Chen-ACE2-Glypep-YFWLc-AV5pmol.54621.54621.2	54621	112.56	1320.07	2	ALQQNGSSVL		1015.53	sp|Q9BYF1|ACE2_HUMAN(pre=Q,post=S);	302.58	0.0055	1622.59
LZ-20200427-Chen-ACE2-Glypep-YFWLc-AV5pmol.54721.54721.2	54721	112.75	1116.99	2	ALQQNGSSVL		1015.53	sp|Q9BYF1|ACE2_HUMAN(pre=Q,post=S);	328.03	0	1216.43
LZ-20200427-Chen-ACE2-Glypep-YFWLc-AV5pmol.54812.54812.2	54812	112.91	1239.04	2	ALQQNGSSVL		1015.53	sp|Q9BYF1|ACE2_HUMAN(pre=Q,post=S);	319.72	0.0087	1460.54
LZ-20200427-Chen-ACE2-Glypep-YFWLc-AV5pmol.54852.54852.2	54852	112.97	1218.53	2	ALQQNGSSVL		1015.53	sp|Q9BYF1|ACE2_HUMAN(pre=Q,post=S);	220.27	0.0087	1419.51
LZ-20200427-Chen-ACE2-Glypep-YFWLc-AV5pmol.54883.54883.2	54883	113.04	1116.99	2	ALQQNGSSVL		1015.53	sp|Q9BYF1|ACE2_HUMAN(pre=Q,post=S);	316.98	0	1216.43
LZ-20200427-Chen-ACE2-Glypep-YFWLc-AV5pmol.54950.54950.2	54950	113.14	1320.07	2	ALQQNGSSVL		1015.53	sp|Q9BYF1|ACE2_HUMAN(pre=Q,post=S);	303.24	0.0045	1622.59
LZ-20200427-Chen-ACE2-Glypep-YFWLc-AV5pmol.55031.55031.5	55031	113.3	955.226	5	ALQQNGSSVL		1015.53	sp|Q9BYF1|ACE2_HUMAN(pre=Q,post=S);	43.28	0.0032	3755.56
LZ-20200427-Chen-ACE2-Glypep-YFWLc-AV5pmol.55062.55062.2	55062	113.35	1116.99	2	ALQQNGSSVL		1015.53	sp|Q9BYF1|ACE2_HUMAN(pre=Q,post=S);	275.17	0.0045	1216.43
LZ-20200427-Chen-ACE2-Glypep-YFWLc-AV5pmol.55132.55132.2	55132	113.47	1035.96	2	ALQQNGSSVL		1015.53	sp|Q9BYF1|ACE2_HUMAN(pre=Q,post=S);	65.84	0	1054.37
LZ-20200427-Chen-ACE2-Glypep-YFWLc-AV5pmol.55138.55138.2	55138	113.49	1239.04	2	ALQQNGSSVL		1015.53	sp|Q9BYF1|ACE2_HUMAN(pre=Q,post=S);	341.9	0.0049	1460.54
LZ-20200427-Chen-ACE2-Glypep-YFWLc-AV5pmol.55186.55186.2	55186	113.57	1056.47	2	ALQQNGSSVL		1015.53	sp|Q9BYF1|ACE2_HUMAN(pre=Q,post=S);	367.44	0.0032	1095.4
LZ-20200427-Chen-ACE2-Glypep-YFWLc-AV5pmol.55216.55216.2	55216	113.62	1116.99	2	ALQQNGSSVL		1015.53	sp|Q9BYF1|ACE2_HUMAN(pre=Q,post=S);	256.23	0.0032	1216.43
LZ-20200427-Chen-ACE2-Glypep-YFWLc-AV5pmol.55261.55261.2	55261	113.71	1393.1	2	ALQQNGSSVL		1015.53	sp|Q9BYF1|ACE2_HUMAN(pre=Q,post=S);	448.55	0	1768.65
LZ-20200427-Chen-ACE2-Glypep-YFWLc-AV5pmol.55307.55307.2	55307	113.78	1239.04	2	ALQQNGSSVL		1015.53	sp|Q9BYF1|ACE2_HUMAN(pre=Q,post=S);	379.08	0	1460.54
LZ-20200427-Chen-ACE2-Glypep-YFWLc-AV5pmol.55334.55334.2	55334	113.81	1210.53	2	ALQQNGSSVL		1015.53	sp|Q9BYF1|ACE2_HUMAN(pre=Q,post=S);	362.36	0	1403.51
LZ-20200427-Chen-ACE2-Glypep-YFWLc-AV5pmol.55344.55344.3	55344	113.85	880.381	3	ALQQNGSSVL		1015.53	sp|Q9BYF1|ACE2_HUMAN(pre=Q,post=S);	361.07	0.0045	1622.59
LZ-20200427-Chen-ACE2-Glypep-YFWLc-AV5pmol.55354.55354.2	55354	113.87	1056.47	2	ALQQNGSSVL		1015.53	sp|Q9BYF1|ACE2_HUMAN(pre=Q,post=S);	385.32	0	1095.4
LZ-20200427-Chen-ACE2-Glypep-YFWLc-AV5pmol.55398.55398.5	55398	113.93	844.782	5	AAKHEGPLHKCDISNSTEAGQKLF	11,Carbamidomethyl(+57.0215);	2637.3	sp|Q9BYF1|ACE2_HUMAN(pre=Q,post=N);	20.56	0.0045	1581.57
LZ-20200427-Chen-ACE2-Glypep-YFWLc-AV5pmol.55426.55426.2	55426	114	1393.1	2	ALQQNGSSVL		1015.53	sp|Q9BYF1|ACE2_HUMAN(pre=Q,post=S);	412.69	0	1768.65
LZ-20200427-Chen-ACE2-Glypep-YFWLc-AV5pmol.55469.55469.2	55469	114.07	1158.01	2	ALQQNGSSVL		1015.53	sp|Q9BYF1|ACE2_HUMAN(pre=Q,post=S);	345.17	0.0087	1298.48
LZ-20200427-Chen-ACE2-Glypep-YFWLc-AV5pmol.55509.55509.2	55509	114.15	1210.53	2	ALQQNGSSVL		1015.53	sp|Q9BYF1|ACE2_HUMAN(pre=Q,post=S);	384.26	0	1403.51
LZ-20200427-Chen-ACE2-Glypep-YFWLc-AV5pmol.55512.55512.3	55512	114.15	880.381	3	ALQQNGSSVL		1015.53	sp|Q9BYF1|ACE2_HUMAN(pre=Q,post=S);	400.88	0	1622.59
LZ-20200427-Chen-ACE2-Glypep-YFWLc-AV5pmol.55526.55526.2	55526	114.18	1056.47	2	ALQQNGSSVL		1015.53	sp|Q9BYF1|ACE2_HUMAN(pre=Q,post=S);	378.55	0	1095.4
LZ-20200427-Chen-ACE2-Glypep-YFWLc-AV5pmol.55531.55531.2	55531	114.18	1291.56	2	ALQQNGSSVL		1015.53	sp|Q9BYF1|ACE2_HUMAN(pre=Q,post=S);	381.06	0	1565.57
LZ-20200427-Chen-ACE2-Glypep-YFWLc-AV5pmol.55548.55548.3	55548	114.22	929.068	3	ALQQNGSSVL		1015.53	sp|Q9BYF1|ACE2_HUMAN(pre=Q,post=S);	376.67	0.0045	1768.65
LZ-20200427-Chen-ACE2-Glypep-YFWLc-AV5pmol.55629.55629.2	55629	114.36	1158.01	2	ALQQNGSSVL		1015.53	sp|Q9BYF1|ACE2_HUMAN(pre=Q,post=S);	377.25	0	1298.48
LZ-20200427-Chen-ACE2-Glypep-YFWLc-AV5pmol.55652.55652.4	55652	114.39	1129.51	4	ALQQNGSSVL		1015.53	sp|Q9BYF1|ACE2_HUMAN(pre=Q,post=S);	398.44	0.0009	3498.47
LZ-20200427-Chen-ACE2-Glypep-YFWLc-AV5pmol.55684.55684.2	55684	114.44	1129.5	2	ALQQNGSSVL		1015.53	sp|Q9BYF1|ACE2_HUMAN(pre=Q,post=S);	345.67	0.0049	1241.46
LZ-20200427-Chen-ACE2-Glypep-YFWLc-AV5pmol.55694.55694.2	55694	114.47	1056.47	2	ALQQNGSSVL		1015.53	sp|Q9BYF1|ACE2_HUMAN(pre=Q,post=S);	404.56	0	1095.4
LZ-20200427-Chen-ACE2-Glypep-YFWLc-AV5pmol.55697.55697.2	55697	114.47	1291.56	2	ALQQNGSSVL		1015.53	sp|Q9BYF1|ACE2_HUMAN(pre=Q,post=S);	411.87	0	1565.57
LZ-20200427-Chen-ACE2-Glypep-YFWLc-AV5pmol.55698.55698.2	55698	114.47	1210.53	2	ALQQNGSSVL		1015.53	sp|Q9BYF1|ACE2_HUMAN(pre=Q,post=S);	407.11	0	1403.51
LZ-20200427-Chen-ACE2-Glypep-YFWLc-AV5pmol.55700.55700.3	55700	114.47	880.381	3	ALQQNGSSVL		1015.53	sp|Q9BYF1|ACE2_HUMAN(pre=Q,post=S);	377.1	0	1622.59
LZ-20200427-Chen-ACE2-Glypep-YFWLc-AV5pmol.55701.55701.2	55701	114.47	1312.07	2	ALQQNGSSVL		1015.53	sp|Q9BYF1|ACE2_HUMAN(pre=Q,post=S);	349.89	0.0045	1606.59
LZ-20200427-Chen-ACE2-Glypep-YFWLc-AV5pmol.55714.55714.2	55714	114.51	1393.1	2	ALQQNGSSVL		1015.53	sp|Q9BYF1|ACE2_HUMAN(pre=Q,post=S);	417.03	0.0045	1768.65
LZ-20200427-Chen-ACE2-Glypep-YFWLc-AV5pmol.55791.55791.4	55791	114.63	1092.24	4	AAKHEGPLHKCDISNSTEAGQKLF	11,Carbamidomethyl(+57.0215);	2637.3	sp|Q9BYF1|ACE2_HUMAN(pre=Q,post=N);	70.41	0.0032	1727.63
LZ-20200427-Chen-ACE2-Glypep-YFWLc-AV5pmol.55806.55806.2	55806	114.67	1158.01	2	ALQQNGSSVL		1015.53	sp|Q9BYF1|ACE2_HUMAN(pre=Q,post=S);	350.82	0	1298.48
LZ-20200427-Chen-ACE2-Glypep-YFWLc-AV5pmol.55863.55863.2	55863	114.77	1056.47	2	ALQQNGSSVL		1015.53	sp|Q9BYF1|ACE2_HUMAN(pre=Q,post=S);	368.23	0	1095.4
LZ-20200427-Chen-ACE2-Glypep-YFWLc-AV5pmol.55865.55865.2	55865	114.77	1291.56	2	ALQQNGSSVL		1015.53	sp|Q9BYF1|ACE2_HUMAN(pre=Q,post=S);	380.03	0	1565.57
LZ-20200427-Chen-ACE2-Glypep-YFWLc-AV5pmol.55874.55874.2	55874	114.77	1129.5	2	ALQQNGSSVL		1015.53	sp|Q9BYF1|ACE2_HUMAN(pre=Q,post=S);	366.71	0.0032	1241.46
LZ-20200427-Chen-ACE2-Glypep-YFWLc-AV5pmol.55881.55881.2	55881	114.8	1312.07	2	ALQQNGSSVL		1015.53	sp|Q9BYF1|ACE2_HUMAN(pre=Q,post=S);	410.42	0	1606.6
LZ-20200427-Chen-ACE2-Glypep-YFWLc-AV5pmol.55883.55883.2	55883	114.8	1210.53	2	ALQQNGSSVL		1015.53	sp|Q9BYF1|ACE2_HUMAN(pre=Q,post=S);	402.54	0	1403.51
LZ-20200427-Chen-ACE2-Glypep-YFWLc-AV5pmol.55894.55894.5	55894	114.8	907.809	5	QAAKHEGPLHKCDISNSTEAGQKLF	12,Carbamidomethyl(+57.0215);	2765.36	sp|Q9BYF1|ACE2_HUMAN(pre=C,post=N);	9.91	0.0049	1768.65
LZ-20200427-Chen-ACE2-Glypep-YFWLc-AV5pmol.55918.55918.2	55918	114.87	1393.1	2	ALQQNGSSVL		1015.53	sp|Q9BYF1|ACE2_HUMAN(pre=Q,post=S);	415.6	0.0045	1768.65
LZ-20200427-Chen-ACE2-Glypep-YFWLc-AV5pmol.55927.55927.2	55927	114.87	1413.61	2	ALQQNGSSVL		1015.53	sp|Q9BYF1|ACE2_HUMAN(pre=Q,post=S);	228.73	0.0049	1809.67
LZ-20200427-Chen-ACE2-Glypep-YFWLc-AV5pmol.55976.55976.3	55976	114.97	875.049	3	ALQQNGSSVL		1015.53	sp|Q9BYF1|ACE2_HUMAN(pre=Q,post=S);	242.3	0.0045	1606.6
LZ-20200427-Chen-ACE2-Glypep-YFWLc-AV5pmol.55980.55980.2	55980	114.97	1158.01	2	ALQQNGSSVL		1015.53	sp|Q9BYF1|ACE2_HUMAN(pre=Q,post=S);	389.59	0.0032	1298.48
LZ-20200427-Chen-ACE2-Glypep-YFWLc-AV5pmol.55996.55996.5	55996	114.99	841.582	5	AAKHEGPLHKCDISNSTEAGQKLF	11,Carbamidomethyl(+57.0215);	2637.3	sp|Q9BYF1|ACE2_HUMAN(pre=Q,post=N);	106.72	0	1565.58
LZ-20200427-Chen-ACE2-Glypep-YFWLc-AV5pmol.56027.56027.2	56027	115.06	1056.47	2	ALQQNGSSVL		1015.53	sp|Q9BYF1|ACE2_HUMAN(pre=Q,post=S);	400.83	0	1095.4
LZ-20200427-Chen-ACE2-Glypep-YFWLc-AV5pmol.56029.56029.2	56029	115.06	1291.56	2	ALQQNGSSVL		1015.53	sp|Q9BYF1|ACE2_HUMAN(pre=Q,post=S);	375.63	0	1565.57
LZ-20200427-Chen-ACE2-Glypep-YFWLc-AV5pmol.56039.56039.2	56039	115.08	1312.07	2	ALQQNGSSVL		1015.53	sp|Q9BYF1|ACE2_HUMAN(pre=Q,post=S);	411.33	0	1606.6
LZ-20200427-Chen-ACE2-Glypep-YFWLc-AV5pmol.56040.56040.2	56040	115.08	1210.53	2	ALQQNGSSVL		1015.53	sp|Q9BYF1|ACE2_HUMAN(pre=Q,post=S);	413	0	1403.52
LZ-20200427-Chen-ACE2-Glypep-YFWLc-AV5pmol.56050.56050.2	56050	115.08	1129.5	2	ALQQNGSSVL		1015.53	sp|Q9BYF1|ACE2_HUMAN(pre=Q,post=S);	374.13	0	1241.46
LZ-20200427-Chen-ACE2-Glypep-YFWLc-AV5pmol.56071.56071.4	56071	115.13	1102.49	4	AAKHEGPLHKCDISNSTEAGQKLF	11,Carbamidomethyl(+57.0215);	2637.3	sp|Q9BYF1|ACE2_HUMAN(pre=Q,post=N);	165.45	0	1768.65
LZ-20200427-Chen-ACE2-Glypep-YFWLc-AV5pmol.56083.56083.2	56083	115.16	1393.1	2	ALQQNGSSVL		1015.53	sp|Q9BYF1|ACE2_HUMAN(pre=Q,post=S);	391.55	0.0026	1768.65
LZ-20200427-Chen-ACE2-Glypep-YFWLc-AV5pmol.56106.56106.5	56106	115.19	841.582	5	AAKHEGPLHKCDISNSTEAGQKLF	11,Carbamidomethyl(+57.0215);	2637.3	sp|Q9BYF1|ACE2_HUMAN(pre=Q,post=N);	222.63	0	1565.58
LZ-20200427-Chen-ACE2-Glypep-YFWLc-AV5pmol.56109.56109.2	56109	115.19	1413.61	2	ALQQNGSSVL		1015.53	sp|Q9BYF1|ACE2_HUMAN(pre=Q,post=S);	333.91	0.0049	1809.67
LZ-20200427-Chen-ACE2-Glypep-YFWLc-AV5pmol.56128.56128.5	56128	115.24	907.809	5	QAAKHEGPLHKCDISNSTEAGQKLF	12,Carbamidomethyl(+57.0215);	2765.36	sp|Q9BYF1|ACE2_HUMAN(pre=C,post=N);	35.28	0.0062	1768.65
LZ-20200427-Chen-ACE2-Glypep-YFWLc-AV5pmol.56183.56183.2	56183	115.33	1056.47	2	ALQQNGSSVL		1015.53	sp|Q9BYF1|ACE2_HUMAN(pre=Q,post=S);	389.18	0	1095.4
LZ-20200427-Chen-ACE2-Glypep-YFWLc-AV5pmol.56186.56186.2	56186	115.33	1291.56	2	ALQQNGSSVL		1015.53	sp|Q9BYF1|ACE2_HUMAN(pre=Q,post=S);	388.6	0	1565.57
LZ-20200427-Chen-ACE2-Glypep-YFWLc-AV5pmol.56193.56193.3	56193	115.33	955.394	3	ALQQNGSSVL		1015.53	sp|Q9BYF1|ACE2_HUMAN(pre=Q,post=S);	178.73	0.0087	1847.63
LZ-20200427-Chen-ACE2-Glypep-YFWLc-AV5pmol.56201.56201.2	56201	115.36	1312.07	2	ALQQNGSSVL		1015.53	sp|Q9BYF1|ACE2_HUMAN(pre=Q,post=S);	415.45	0	1606.6
LZ-20200427-Chen-ACE2-Glypep-YFWLc-AV5pmol.56204.56204.5	56204	115.36	841.582	5	AAKHEGPLHKCDISNSTEAGQKLF	11,Carbamidomethyl(+57.0215);	2637.3	sp|Q9BYF1|ACE2_HUMAN(pre=Q,post=N);	245.24	0	1565.58
LZ-20200427-Chen-ACE2-Glypep-YFWLc-AV5pmol.56205.56205.2	56205	115.36	1210.53	2	ALQQNGSSVL		1015.53	sp|Q9BYF1|ACE2_HUMAN(pre=Q,post=S);	411.65	0	1403.52
LZ-20200427-Chen-ACE2-Glypep-YFWLc-AV5pmol.56216.56216.2	56216	115.38	1129.5	2	ALQQNGSSVL		1015.53	sp|Q9BYF1|ACE2_HUMAN(pre=Q,post=S);	363.02	0.0032	1241.46
LZ-20200427-Chen-ACE2-Glypep-YFWLc-AV5pmol.56240.56240.2	56240	115.43	1393.1	2	ALQQNGSSVL		1015.53	sp|Q9BYF1|ACE2_HUMAN(pre=Q,post=S);	386.85	0.0032	1768.65
LZ-20200427-Chen-ACE2-Glypep-YFWLc-AV5pmol.56243.56243.4	56243	115.43	1102.49	4	AAKHEGPLHKCDISNSTEAGQKLF	11,Carbamidomethyl(+57.0215);	2637.3	sp|Q9BYF1|ACE2_HUMAN(pre=Q,post=N);	198.43	0	1768.65
LZ-20200427-Chen-ACE2-Glypep-YFWLc-AV5pmol.56266.56266.2	56266	115.47	1413.61	2	ALQQNGSSVL		1015.53	sp|Q9BYF1|ACE2_HUMAN(pre=Q,post=S);	312.36	0	1809.67
LZ-20200427-Chen-ACE2-Glypep-YFWLc-AV5pmol.56295.56295.2	56295	115.53	1413.61	2	ALQQNGSSVL		1015.53	sp|Q9BYF1|ACE2_HUMAN(pre=Q,post=S);	299.18	0.0049	1809.67
LZ-20200427-Chen-ACE2-Glypep-YFWLc-AV5pmol.56309.56309.4	56309	115.55	1051.72	4	AAKHEGPLHKCDISNSTEAGQKLF	11,Carbamidomethyl(+57.0215);	2637.3	sp|Q9BYF1|ACE2_HUMAN(pre=Q,post=N);	6.42	0.0082	1565.57
LZ-20200427-Chen-ACE2-Glypep-YFWLc-AV5pmol.56347.56347.2	56347	115.62	1056.47	2	ALQQNGSSVL		1015.53	sp|Q9BYF1|ACE2_HUMAN(pre=Q,post=S);	391.35	0	1095.4
LZ-20200427-Chen-ACE2-Glypep-YFWLc-AV5pmol.56350.56350.2	56350	115.62	1291.56	2	ALQQNGSSVL		1015.53	sp|Q9BYF1|ACE2_HUMAN(pre=Q,post=S);	282.79	0.0045	1565.57
LZ-20200427-Chen-ACE2-Glypep-YFWLc-AV5pmol.56370.56370.2	56370	115.66	1312.07	2	ALQQNGSSVL		1015.53	sp|Q9BYF1|ACE2_HUMAN(pre=Q,post=S);	407.78	0	1606.6
LZ-20200427-Chen-ACE2-Glypep-YFWLc-AV5pmol.56373.56373.5	56373	115.66	841.582	5	AAKHEGPLHKCDISNSTEAGQKLF	11,Carbamidomethyl(+57.0215);	2637.3	sp|Q9BYF1|ACE2_HUMAN(pre=Q,post=N);	346.95	0	1565.57
LZ-20200427-Chen-ACE2-Glypep-YFWLc-AV5pmol.56378.56378.2	56378	115.66	1231.04	2	ALQQNGSSVL		1015.53	sp|Q9BYF1|ACE2_HUMAN(pre=Q,post=S);	369.82	0.0049	1444.54
LZ-20200427-Chen-ACE2-Glypep-YFWLc-AV5pmol.56385.56385.2	56385	115.69	1210.53	2	ALQQNGSSVL		1015.53	sp|Q9BYF1|ACE2_HUMAN(pre=Q,post=S);	390.67	0	1403.52
LZ-20200427-Chen-ACE2-Glypep-YFWLc-AV5pmol.56388.56388.2	56388	115.69	1129.5	2	ALQQNGSSVL		1015.53	sp|Q9BYF1|ACE2_HUMAN(pre=Q,post=S);	369.55	0.0032	1241.46
LZ-20200427-Chen-ACE2-Glypep-YFWLc-AV5pmol.56402.56402.2	56402	115.71	1393.1	2	ALQQNGSSVL		1015.53	sp|Q9BYF1|ACE2_HUMAN(pre=Q,post=S);	402.58	0	1768.65
LZ-20200427-Chen-ACE2-Glypep-YFWLc-AV5pmol.56441.56441.4	56441	115.78	1102.49	4	AAKHEGPLHKCDISNSTEAGQKLF	11,Carbamidomethyl(+57.0215);	2637.3	sp|Q9BYF1|ACE2_HUMAN(pre=Q,post=N);	153.76	0	1768.65
LZ-20200427-Chen-ACE2-Glypep-YFWLc-AV5pmol.56472.56472.4	56472	115.83	1051.72	4	AAKHEGPLHKCDISNSTEAGQKLF	11,Carbamidomethyl(+57.0215);	2637.3	sp|Q9BYF1|ACE2_HUMAN(pre=Q,post=N);	5.38	0	1565.57
LZ-20200427-Chen-ACE2-Glypep-YFWLc-AV5pmol.56506.56506.2	56506	115.89	1056.47	2	ALQQNGSSVL		1015.53	sp|Q9BYF1|ACE2_HUMAN(pre=Q,post=S);	407.4	0	1095.4
LZ-20200427-Chen-ACE2-Glypep-YFWLc-AV5pmol.56539.56539.2	56539	115.96	1312.07	2	ALQQNGSSVL		1015.53	sp|Q9BYF1|ACE2_HUMAN(pre=Q,post=S);	424.17	0	1606.6
LZ-20200427-Chen-ACE2-Glypep-YFWLc-AV5pmol.56541.56541.2	56541	115.96	1231.04	2	ALQQNGSSVL		1015.53	sp|Q9BYF1|ACE2_HUMAN(pre=Q,post=S);	428.68	0	1444.54
LZ-20200427-Chen-ACE2-Glypep-YFWLc-AV5pmol.56543.56543.4	56543	115.96	1102.49	4	AAKHEGPLHKCDISNSTEAGQKLF	11,Carbamidomethyl(+57.0215);	2637.3	sp|Q9BYF1|ACE2_HUMAN(pre=Q,post=N);	96.55	0	1768.65
LZ-20200427-Chen-ACE2-Glypep-YFWLc-AV5pmol.56557.56557.2	56557	115.99	1129.5	2	ALQQNGSSVL		1015.53	sp|Q9BYF1|ACE2_HUMAN(pre=Q,post=S);	418.27	0	1241.46
LZ-20200427-Chen-ACE2-Glypep-YFWLc-AV5pmol.56558.56558.2	56558	115.99	1210.53	2	ALQQNGSSVL		1015.53	sp|Q9BYF1|ACE2_HUMAN(pre=Q,post=S);	414.19	0	1403.52
LZ-20200427-Chen-ACE2-Glypep-YFWLc-AV5pmol.56572.56572.2	56572	116.01	1393.1	2	ALQQNGSSVL		1015.53	sp|Q9BYF1|ACE2_HUMAN(pre=Q,post=S);	393.95	0.0032	1768.65
LZ-20200427-Chen-ACE2-Glypep-YFWLc-AV5pmol.56578.56578.4	56578	116.01	1061.98	4	AAKHEGPLHKCDISNSTEAGQKLF	11,Carbamidomethyl(+57.0215);	2637.3	sp|Q9BYF1|ACE2_HUMAN(pre=Q,post=N);	169.64	0	1606.6
LZ-20200427-Chen-ACE2-Glypep-YFWLc-AV5pmol.56629.56629.3	56629	116.11	821.032	3	ALQQNGSSVL		1015.53	sp|Q9BYF1|ACE2_HUMAN(pre=Q,post=S);	360.24	0.0045	1444.54
LZ-20200427-Chen-ACE2-Glypep-YFWLc-AV5pmol.56640.56640.2	56640	116.11	1291.55	2	ALQQNGSSVL		1015.53	sp|Q9BYF1|ACE2_HUMAN(pre=Q,post=S);	224.49	0.0055	1565.56
LZ-20200427-Chen-ACE2-Glypep-YFWLc-AV5pmol.56674.56674.2	56674	116.16	1048.47	2	ALQQNGSSVL		1015.53	sp|Q9BYF1|ACE2_HUMAN(pre=Q,post=S);	405.58	0	1079.4
LZ-20200427-Chen-ACE2-Glypep-YFWLc-AV5pmol.56681.56681.2	56681	116.2	1056.47	2	ALQQNGSSVL		1015.53	sp|Q9BYF1|ACE2_HUMAN(pre=Q,post=S);	401.51	0	1095.4
LZ-20200427-Chen-ACE2-Glypep-YFWLc-AV5pmol.56683.56683.4	56683	116.2	1051.73	4	AAKHEGPLHKCDISNSTEAGQKLF	11,Carbamidomethyl(+57.0215);	2637.3	sp|Q9BYF1|ACE2_HUMAN(pre=Q,post=N);	2.82	0	1565.58
LZ-20200427-Chen-ACE2-Glypep-YFWLc-AV5pmol.56708.56708.2	56708	116.25	1231.04	2	ALQQNGSSVL		1015.53	sp|Q9BYF1|ACE2_HUMAN(pre=Q,post=S);	428.7	0	1444.54
LZ-20200427-Chen-ACE2-Glypep-YFWLc-AV5pmol.56709.56709.2	56709	116.25	1312.07	2	ALQQNGSSVL		1015.53	sp|Q9BYF1|ACE2_HUMAN(pre=Q,post=S);	408.92	0	1606.6
LZ-20200427-Chen-ACE2-Glypep-YFWLc-AV5pmol.56710.56710.3	56710	116.25	929.067	3	ALQQNGSSVL		1015.53	sp|Q9BYF1|ACE2_HUMAN(pre=Q,post=S);	302.62	0.0045	1768.65
LZ-20200427-Chen-ACE2-Glypep-YFWLc-AV5pmol.56725.56725.2	56725	116.28	1129.5	2	ALQQNGSSVL		1015.53	sp|Q9BYF1|ACE2_HUMAN(pre=Q,post=S);	439.6	0	1241.46
LZ-20200427-Chen-ACE2-Glypep-YFWLc-AV5pmol.56727.56727.2	56727	116.28	1210.53	2	ALQQNGSSVL		1015.53	sp|Q9BYF1|ACE2_HUMAN(pre=Q,post=S);	419.01	0	1403.52
LZ-20200427-Chen-ACE2-Glypep-YFWLc-AV5pmol.56747.56747.2	56747	116.32	1393.1	2	ALQQNGSSVL		1015.53	sp|Q9BYF1|ACE2_HUMAN(pre=Q,post=S);	401.85	0.0032	1768.65
LZ-20200427-Chen-ACE2-Glypep-YFWLc-AV5pmol.56752.56752.4	56752	116.32	1061.98	4	AAKHEGPLHKCDISNSTEAGQKLF	11,Carbamidomethyl(+57.0215);	2637.3	sp|Q9BYF1|ACE2_HUMAN(pre=Q,post=N);	191.11	0	1606.6
LZ-20200427-Chen-ACE2-Glypep-YFWLc-AV5pmol.56765.56765.2	56765	116.32	1158.01	2	ALQQNGSSVL		1015.53	sp|Q9BYF1|ACE2_HUMAN(pre=Q,post=S);	352.27	0.0045	1298.48
LZ-20200427-Chen-ACE2-Glypep-YFWLc-AV5pmol.56775.56775.2	56775	116.36	1048.47	2	ALQQNGSSVL		1015.53	sp|Q9BYF1|ACE2_HUMAN(pre=Q,post=S);	391.57	0	1079.4
LZ-20200427-Chen-ACE2-Glypep-YFWLc-AV5pmol.56801.56801.3	56801	116.41	875.049	3	ALQQNGSSVL		1015.53	sp|Q9BYF1|ACE2_HUMAN(pre=Q,post=S);	262.49	0.0045	1606.6
LZ-20200427-Chen-ACE2-Glypep-YFWLc-AV5pmol.56805.56805.4	56805	116.41	1061.98	4	AAKHEGPLHKCDISNSTEAGQKLF	11,Carbamidomethyl(+57.0215);	2637.3	sp|Q9BYF1|ACE2_HUMAN(pre=Q,post=N);	173.26	0.0045	1606.6
LZ-20200427-Chen-ACE2-Glypep-YFWLc-AV5pmol.56826.56826.5	56826	116.44	809.17	5	AAKHEGPLHKCDISNSTEAGQKLF	11,Carbamidomethyl(+57.0215);	2637.3	sp|Q9BYF1|ACE2_HUMAN(pre=Q,post=N);	30.39	0	1403.52
LZ-20200427-Chen-ACE2-Glypep-YFWLc-AV5pmol.56864.56864.2	56864	116.52	1056.47	2	ALQQNGSSVL		1015.53	sp|Q9BYF1|ACE2_HUMAN(pre=Q,post=S);	396.89	0	1095.4
LZ-20200427-Chen-ACE2-Glypep-YFWLc-AV5pmol.56878.56878.2	56878	116.55	1231.04	2	ALQQNGSSVL		1015.53	sp|Q9BYF1|ACE2_HUMAN(pre=Q,post=S);	429.57	0	1444.54
LZ-20200427-Chen-ACE2-Glypep-YFWLc-AV5pmol.56880.56880.2	56880	116.55	1312.07	2	ALQQNGSSVL		1015.53	sp|Q9BYF1|ACE2_HUMAN(pre=Q,post=S);	394.87	0.0032	1606.6
LZ-20200427-Chen-ACE2-Glypep-YFWLc-AV5pmol.56892.56892.5	56892	116.55	809.17	5	AAKHEGPLHKCDISNSTEAGQKLF	11,Carbamidomethyl(+57.0215);	2637.3	sp|Q9BYF1|ACE2_HUMAN(pre=Q,post=N);	73.97	0	1403.52
LZ-20200427-Chen-ACE2-Glypep-YFWLc-AV5pmol.56901.56901.2	56901	116.59	1129.5	2	ALQQNGSSVL		1015.53	sp|Q9BYF1|ACE2_HUMAN(pre=Q,post=S);	435.28	0	1241.46
LZ-20200427-Chen-ACE2-Glypep-YFWLc-AV5pmol.56903.56903.2	56903	116.59	1210.53	2	ALQQNGSSVL		1015.53	sp|Q9BYF1|ACE2_HUMAN(pre=Q,post=S);	395.88	0	1403.52
LZ-20200427-Chen-ACE2-Glypep-YFWLc-AV5pmol.56940.56940.5	56940	116.66	817.376	5	AAKHEGPLHKCDISNSTEAGQKLF	11,Carbamidomethyl(+57.0215);	2637.3	sp|Q9BYF1|ACE2_HUMAN(pre=Q,post=N);	103.85	0	1444.55
LZ-20200427-Chen-ACE2-Glypep-YFWLc-AV5pmol.56942.56942.2	56942	116.66	1393.1	2	ALQQNGSSVL		1015.53	sp|Q9BYF1|ACE2_HUMAN(pre=Q,post=S);	401.48	0.0045	1768.65
LZ-20200427-Chen-ACE2-Glypep-YFWLc-AV5pmol.56962.56962.2	56962	116.69	1048.48	2	ALQQNGSSVL		1015.53	sp|Q9BYF1|ACE2_HUMAN(pre=Q,post=S);	416.21	0	1079.41
LZ-20200427-Chen-ACE2-Glypep-YFWLc-AV5pmol.56976.56976.3	56976	116.72	875.049	3	ALQQNGSSVL		1015.53	sp|Q9BYF1|ACE2_HUMAN(pre=Q,post=S);	368.94	0	1606.6
LZ-20200427-Chen-ACE2-Glypep-YFWLc-AV5pmol.56991.56991.5	56991	116.74	776.76	5	AAKHEGPLHKCDISNSTEAGQKLF	11,Carbamidomethyl(+57.0215);	2637.3	sp|Q9BYF1|ACE2_HUMAN(pre=Q,post=N);	80.05	0	1241.47
LZ-20200427-Chen-ACE2-Glypep-YFWLc-AV5pmol.56996.56996.5	56996	116.74	802.372	5	QAAKHEGPLHKCDISNSTEAGQKLF	12,Carbamidomethyl(+57.0215);	2765.36	sp|Q9BYF1|ACE2_HUMAN(pre=C,post=N);	26.63	0.0045	1241.47
LZ-20200427-Chen-ACE2-Glypep-YFWLc-AV5pmol.57003.57003.4	57003	116.76	1021.47	4	AAKHEGPLHKCDISNSTEAGQKLF	11,Carbamidomethyl(+57.0215);	2637.3	sp|Q9BYF1|ACE2_HUMAN(pre=Q,post=N);	231.45	0	1444.54
LZ-20200427-Chen-ACE2-Glypep-YFWLc-AV5pmol.57028.57028.5	57028	116.81	776.76	5	AAKHEGPLHKCDISNSTEAGQKLF	11,Carbamidomethyl(+57.0215);	2637.3	sp|Q9BYF1|ACE2_HUMAN(pre=Q,post=N);	150.55	0	1241.47
LZ-20200427-Chen-ACE2-Glypep-YFWLc-AV5pmol.57045.57045.2	57045	116.84	1231.04	2	ALQQNGSSVL		1015.53	sp|Q9BYF1|ACE2_HUMAN(pre=Q,post=S);	426.53	0	1444.54
LZ-20200427-Chen-ACE2-Glypep-YFWLc-AV5pmol.57048.57048.2	57048	116.84	1312.07	2	ALQQNGSSVL		1015.53	sp|Q9BYF1|ACE2_HUMAN(pre=Q,post=S);	422.78	0	1606.6
LZ-20200427-Chen-ACE2-Glypep-YFWLc-AV5pmol.57053.57053.2	57053	116.84	1056.47	2	ALQQNGSSVL		1015.53	sp|Q9BYF1|ACE2_HUMAN(pre=Q,post=S);	378.84	0	1095.4
LZ-20200427-Chen-ACE2-Glypep-YFWLc-AV5pmol.57062.57062.5	57062	116.84	802.372	5	QAAKHEGPLHKCDISNSTEAGQKLF	12,Carbamidomethyl(+57.0215);	2765.36	sp|Q9BYF1|ACE2_HUMAN(pre=C,post=N);	55.41	0	1241.47
LZ-20200427-Chen-ACE2-Glypep-YFWLc-AV5pmol.57081.57081.2	57081	116.9	1129.5	2	ALQQNGSSVL		1015.53	sp|Q9BYF1|ACE2_HUMAN(pre=Q,post=S);	437.7	0	1241.46
LZ-20200427-Chen-ACE2-Glypep-YFWLc-AV5pmol.57083.57083.4	57083	116.9	1021.47	4	AAKHEGPLHKCDISNSTEAGQKLF	11,Carbamidomethyl(+57.0215);	2637.3	sp|Q9BYF1|ACE2_HUMAN(pre=Q,post=N);	280.96	0	1444.54
LZ-20200427-Chen-ACE2-Glypep-YFWLc-AV5pmol.57085.57085.5	57085	116.9	842.988	5	QAAKHEGPLHKCDISNSTEAGQKLF	12,Carbamidomethyl(+57.0215);	2765.36	sp|Q9BYF1|ACE2_HUMAN(pre=C,post=N);	118.43	0	1444.55
LZ-20200427-Chen-ACE2-Glypep-YFWLc-AV5pmol.57108.57108.4	57108	116.93	970.698	4	AAKHEGPLHKCDISNSTEAGQKLF	11,Carbamidomethyl(+57.0215);	2637.3	sp|Q9BYF1|ACE2_HUMAN(pre=Q,post=N);	241.99	0	1241.47
LZ-20200427-Chen-ACE2-Glypep-YFWLc-AV5pmol.57110.57110.3	57110	116.93	946.703	3	ALQQNGSSVL		1015.53	sp|Q9BYF1|ACE2_HUMAN(pre=Q,post=S);	304.29	0.0045	1821.56
LZ-20200427-Chen-ACE2-Glypep-YFWLc-AV5pmol.57155.57155.5	57155	117.02	776.76	5	AAKHEGPLHKCDISNSTEAGQKLF	11,Carbamidomethyl(+57.0215);	2637.3	sp|Q9BYF1|ACE2_HUMAN(pre=Q,post=N);	201.23	0	1241.47
LZ-20200427-Chen-ACE2-Glypep-YFWLc-AV5pmol.57156.57156.2	57156	117.02	1393.1	2	ALQQNGSSVL		1015.53	sp|Q9BYF1|ACE2_HUMAN(pre=Q,post=S);	364.81	0	1768.65
LZ-20200427-Chen-ACE2-Glypep-YFWLc-AV5pmol.57164.57164.2	57164	117.02	1048.48	2	ALQQNGSSVL		1015.53	sp|Q9BYF1|ACE2_HUMAN(pre=Q,post=S);	412.62	0	1079.41
LZ-20200427-Chen-ACE2-Glypep-YFWLc-AV5pmol.57173.57173.5	57173	117.06	842.988	5	QAAKHEGPLHKCDISNSTEAGQKLF	12,Carbamidomethyl(+57.0215);	2765.36	sp|Q9BYF1|ACE2_HUMAN(pre=C,post=N);	35.89	0.0032	1444.55
LZ-20200427-Chen-ACE2-Glypep-YFWLc-AV5pmol.57204.57204.2	57204	117.12	1231.04	2	ALQQNGSSVL		1015.53	sp|Q9BYF1|ACE2_HUMAN(pre=Q,post=S);	426.15	0	1444.54
LZ-20200427-Chen-ACE2-Glypep-YFWLc-AV5pmol.57218.57218.2	57218	117.12	1155.96	2	ALQQNGSSVL		1015.53	sp|Q9BYF1|ACE2_HUMAN(pre=Q,post=S);	341.73	0.0062	1294.37
LZ-20200427-Chen-ACE2-Glypep-YFWLc-AV5pmol.57226.57226.2	57226	117.15	1312.07	2	ALQQNGSSVL		1015.53	sp|Q9BYF1|ACE2_HUMAN(pre=Q,post=S);	405.29	0	1606.6
LZ-20200427-Chen-ACE2-Glypep-YFWLc-AV5pmol.57229.57229.2	57229	117.15	1056.47	2	ALQQNGSSVL		1015.53	sp|Q9BYF1|ACE2_HUMAN(pre=Q,post=S);	377.71	0	1095.4
LZ-20200427-Chen-ACE2-Glypep-YFWLc-AV5pmol.57230.57230.5	57230	117.15	802.372	5	QAAKHEGPLHKCDISNSTEAGQKLF	12,Carbamidomethyl(+57.0215);	2765.36	sp|Q9BYF1|ACE2_HUMAN(pre=C,post=N);	117.12	0.0045	1241.47
LZ-20200427-Chen-ACE2-Glypep-YFWLc-AV5pmol.57239.57239.2	57239	117.18	1129.5	2	ALQQNGSSVL		1015.53	sp|Q9BYF1|ACE2_HUMAN(pre=Q,post=S);	420.92	0	1241.46
LZ-20200427-Chen-ACE2-Glypep-YFWLc-AV5pmol.57243.57243.4	57243	117.18	1021.47	4	AAKHEGPLHKCDISNSTEAGQKLF	11,Carbamidomethyl(+57.0215);	2637.3	sp|Q9BYF1|ACE2_HUMAN(pre=Q,post=N);	176.62	0.0045	1444.54
LZ-20200427-Chen-ACE2-Glypep-YFWLc-AV5pmol.57253.57253.2	57253	117.18	1332.58	2	ALQQNGSSVL		1015.53	sp|Q9BYF1|ACE2_HUMAN(pre=Q,post=S);	264.63	0.0049	1647.62
LZ-20200427-Chen-ACE2-Glypep-YFWLc-AV5pmol.57279.57279.4	57279	117.25	970.698	4	AAKHEGPLHKCDISNSTEAGQKLF	11,Carbamidomethyl(+57.0215);	2637.3	sp|Q9BYF1|ACE2_HUMAN(pre=Q,post=N);	332.52	0	1241.47
LZ-20200427-Chen-ACE2-Glypep-YFWLc-AV5pmol.57312.57312.3	57312	117.31	821.032	3	ALQQNGSSVL		1015.53	sp|Q9BYF1|ACE2_HUMAN(pre=Q,post=S);	304.16	0.0049	1444.54
LZ-20200427-Chen-ACE2-Glypep-YFWLc-AV5pmol.57335.57335.2	57335	117.34	1393.09	2	ALQQNGSSVL		1015.53	sp|Q9BYF1|ACE2_HUMAN(pre=Q,post=S);	359.97	0.0045	1768.65
LZ-20200427-Chen-ACE2-Glypep-YFWLc-AV5pmol.57338.57338.2	57338	117.34	1048.48	2	ALQQNGSSVL		1015.53	sp|Q9BYF1|ACE2_HUMAN(pre=Q,post=S);	377.43	0.0032	1079.41
LZ-20200427-Chen-ACE2-Glypep-YFWLc-AV5pmol.57348.57348.5	57348	117.37	776.76	5	AAKHEGPLHKCDISNSTEAGQKLF	11,Carbamidomethyl(+57.0215);	2637.3	sp|Q9BYF1|ACE2_HUMAN(pre=Q,post=N);	211.48	0	1241.47
LZ-20200427-Chen-ACE2-Glypep-YFWLc-AV5pmol.57363.57363.4	57363	117.37	1002.71	4	QAAKHEGPLHKCDISNSTEAGQKLF	12,Carbamidomethyl(+57.0215);	2765.36	sp|Q9BYF1|ACE2_HUMAN(pre=C,post=N);	19.62	0	1241.47
LZ-20200427-Chen-ACE2-Glypep-YFWLc-AV5pmol.57365.57365.2	57365	117.4	1231.04	2	ALQQNGSSVL		1015.53	sp|Q9BYF1|ACE2_HUMAN(pre=Q,post=S);	415.24	0	1444.54
LZ-20200427-Chen-ACE2-Glypep-YFWLc-AV5pmol.57367.57367.4	57367	117.4	1021.47	4	AAKHEGPLHKCDISNSTEAGQKLF	11,Carbamidomethyl(+57.0215);	2637.3	sp|Q9BYF1|ACE2_HUMAN(pre=Q,post=N);	188.14	0	1444.54
LZ-20200427-Chen-ACE2-Glypep-YFWLc-AV5pmol.57406.57406.2	57406	117.48	1129.5	2	ALQQNGSSVL		1015.53	sp|Q9BYF1|ACE2_HUMAN(pre=Q,post=S);	416.7	0	1241.46
LZ-20200427-Chen-ACE2-Glypep-YFWLc-AV5pmol.57407.57407.2	57407	117.48	1312.07	2	ALQQNGSSVL		1015.53	sp|Q9BYF1|ACE2_HUMAN(pre=Q,post=S);	395.95	0	1606.6
LZ-20200427-Chen-ACE2-Glypep-YFWLc-AV5pmol.57429.57429.2	57429	117.5	1056.47	2	ALQQNGSSVL		1015.53	sp|Q9BYF1|ACE2_HUMAN(pre=Q,post=S);	371.13	0.0032	1095.4
LZ-20200427-Chen-ACE2-Glypep-YFWLc-AV5pmol.57485.57485.3	57485	117.62	821.032	3	ALQQNGSSVL		1015.53	sp|Q9BYF1|ACE2_HUMAN(pre=Q,post=S);	270.35	0.004	1444.54
LZ-20200427-Chen-ACE2-Glypep-YFWLc-AV5pmol.57504.57504.3	57504	117.65	875.049	3	ALQQNGSSVL		1015.53	sp|Q9BYF1|ACE2_HUMAN(pre=Q,post=S);	386.65	0	1606.6
LZ-20200427-Chen-ACE2-Glypep-YFWLc-AV5pmol.57512.57512.5	57512	117.65	931.609	5	CQAAKHEGPLHKCDISNSTEAGQKLF	1,Carbamidomethyl(+57.0215);13,Carbamidomethyl(+57.0215);	2925.39	sp|Q9BYF1|ACE2_HUMAN(pre=L,post=N);	165.79	0.0045	1727.62
LZ-20200427-Chen-ACE2-Glypep-YFWLc-AV5pmol.57513.57513.2	57513	117.65	1048.48	2	ALQQNGSSVL		1015.53	sp|Q9BYF1|ACE2_HUMAN(pre=Q,post=S);	412.35	0	1079.41
LZ-20200427-Chen-ACE2-Glypep-YFWLc-AV5pmol.57522.57522.2	57522	117.68	1231.04	2	ALQQNGSSVL		1015.53	sp|Q9BYF1|ACE2_HUMAN(pre=Q,post=S);	407.8	0	1444.54
LZ-20200427-Chen-ACE2-Glypep-YFWLc-AV5pmol.57556.57556.4	57556	117.73	970.698	4	AAKHEGPLHKCDISNSTEAGQKLF	11,Carbamidomethyl(+57.0215);	2637.3	sp|Q9BYF1|ACE2_HUMAN(pre=Q,post=N);	87.32	0.0055	1241.47
LZ-20200427-Chen-ACE2-Glypep-YFWLc-AV5pmol.57557.57557.2	57557	117.73	1210.53	2	ALQQNGSSVL		1015.53	sp|Q9BYF1|ACE2_HUMAN(pre=Q,post=S);	341.92	0.0045	1403.51
LZ-20200427-Chen-ACE2-Glypep-YFWLc-AV5pmol.57572.57572.2	57572	117.77	1129.5	2	ALQQNGSSVL		1015.53	sp|Q9BYF1|ACE2_HUMAN(pre=Q,post=S);	405.41	0	1241.46
LZ-20200427-Chen-ACE2-Glypep-YFWLc-AV5pmol.57574.57574.2	57574	117.77	1312.07	2	ALQQNGSSVL		1015.53	sp|Q9BYF1|ACE2_HUMAN(pre=Q,post=S);	380.94	0.0049	1606.59
LZ-20200427-Chen-ACE2-Glypep-YFWLc-AV5pmol.57578.57578.5	57578	117.77	776.76	5	AAKHEGPLHKCDISNSTEAGQKLF	11,Carbamidomethyl(+57.0215);	2637.3	sp|Q9BYF1|ACE2_HUMAN(pre=Q,post=N);	65.87	0	1241.47
LZ-20200427-Chen-ACE2-Glypep-YFWLc-AV5pmol.57601.57601.2	57601	117.8	1056.47	2	ALQQNGSSVL		1015.53	sp|Q9BYF1|ACE2_HUMAN(pre=Q,post=S);	376.16	0.0026	1095.4
LZ-20200427-Chen-ACE2-Glypep-YFWLc-AV5pmol.57619.57619.2	57619	117.83	1210.53	2	ALQQNGSSVL		1015.53	sp|Q9BYF1|ACE2_HUMAN(pre=Q,post=S);	327.6	0.0049	1403.51
LZ-20200427-Chen-ACE2-Glypep-YFWLc-AV5pmol.57625.57625.3	57625	117.86	948.078	3	ALQQNGSSVL		1015.53	sp|Q9BYF1|ACE2_HUMAN(pre=Q,post=S);	345.8	0.0032	1825.68
LZ-20200427-Chen-ACE2-Glypep-YFWLc-AV5pmol.57649.57649.3	57649	117.91	821.032	3	ALQQNGSSVL		1015.53	sp|Q9BYF1|ACE2_HUMAN(pre=Q,post=S);	372.08	0.0087	1444.54
LZ-20200427-Chen-ACE2-Glypep-YFWLc-AV5pmol.57686.57686.2	57686	117.97	1231.04	2	ALQQNGSSVL		1015.53	sp|Q9BYF1|ACE2_HUMAN(pre=Q,post=S);	424.51	0	1444.54
LZ-20200427-Chen-ACE2-Glypep-YFWLc-AV5pmol.57743.57743.2	57743	118.07	1129.5	2	ALQQNGSSVL		1015.53	sp|Q9BYF1|ACE2_HUMAN(pre=Q,post=S);	400.76	0	1241.46
LZ-20200427-Chen-ACE2-Glypep-YFWLc-AV5pmol.57746.57746.2	57746	118.07	1312.07	2	ALQQNGSSVL		1015.53	sp|Q9BYF1|ACE2_HUMAN(pre=Q,post=S);	395.07	0.0026	1606.59
LZ-20200427-Chen-ACE2-Glypep-YFWLc-AV5pmol.57759.57759.5	57759	118.07	899.199	5	CQAAKHEGPLHKCDISNSTEAGQKLF	1,Carbamidomethyl(+57.0215);13,Carbamidomethyl(+57.0215);	2925.39	sp|Q9BYF1|ACE2_HUMAN(pre=L,post=N);	209.22	0	1565.57
LZ-20200427-Chen-ACE2-Glypep-YFWLc-AV5pmol.57776.57776.2	57776	118.1	1056.47	2	ALQQNGSSVL		1015.53	sp|Q9BYF1|ACE2_HUMAN(pre=Q,post=S);	362.15	0.0045	1095.4
LZ-20200427-Chen-ACE2-Glypep-YFWLc-AV5pmol.57855.57855.2	57855	118.27	1231.04	2	ALQQNGSSVL		1015.53	sp|Q9BYF1|ACE2_HUMAN(pre=Q,post=S);	427.88	0	1444.54
LZ-20200427-Chen-ACE2-Glypep-YFWLc-AV5pmol.57879.57879.3	57879	118.29	946.705	3	ALQQNGSSVL		1015.53	sp|Q9BYF1|ACE2_HUMAN(pre=Q,post=S);	399.09	0	1821.56
LZ-20200427-Chen-ACE2-Glypep-YFWLc-AV5pmol.57917.57917.2	57917	118.38	1129.5	2	ALQQNGSSVL		1015.53	sp|Q9BYF1|ACE2_HUMAN(pre=Q,post=S);	419.27	0	1241.46
LZ-20200427-Chen-ACE2-Glypep-YFWLc-AV5pmol.57918.57918.2	57918	118.38	1312.07	2	ALQQNGSSVL		1015.53	sp|Q9BYF1|ACE2_HUMAN(pre=Q,post=S);	399.21	0.0032	1606.59
LZ-20200427-Chen-ACE2-Glypep-YFWLc-AV5pmol.57921.57921.5	57921	118.38	899.2	5	CQAAKHEGPLHKCDISNSTEAGQKLF	1,Carbamidomethyl(+57.0215);13,Carbamidomethyl(+57.0215);	2925.39	sp|Q9BYF1|ACE2_HUMAN(pre=L,post=N);	250.62	0	1565.58
LZ-20200427-Chen-ACE2-Glypep-YFWLc-AV5pmol.57922.57922.2	57922	118.38	1413.61	2	ALQQNGSSVL		1015.53	sp|Q9BYF1|ACE2_HUMAN(pre=Q,post=S);	389.81	0.0045	1809.67
LZ-20200427-Chen-ACE2-Glypep-YFWLc-AV5pmol.57986.57986.3	57986	118.5	821.032	3	ALQQNGSSVL		1015.53	sp|Q9BYF1|ACE2_HUMAN(pre=Q,post=S);	275.54	0.0087	1444.54
LZ-20200427-Chen-ACE2-Glypep-YFWLc-AV5pmol.57988.57988.2	57988	118.5	1494.64	2	ALQQNGSSVL		1015.53	sp|Q9BYF1|ACE2_HUMAN(pre=Q,post=S);	374.94	0.0045	1971.73
LZ-20200427-Chen-ACE2-Glypep-YFWLc-AV5pmol.58022.58022.2	58022	118.53	1393.1	2	ALQQNGSSVL		1015.53	sp|Q9BYF1|ACE2_HUMAN(pre=Q,post=S);	117.48	0.0045	1768.65
LZ-20200427-Chen-ACE2-Glypep-YFWLc-AV5pmol.58027.58027.2	58027	118.57	1231.04	2	ALQQNGSSVL		1015.53	sp|Q9BYF1|ACE2_HUMAN(pre=Q,post=S);	402.16	0	1444.54
LZ-20200427-Chen-ACE2-Glypep-YFWLc-AV5pmol.58041.58041.5	58041	118.59	899.199	5	CQAAKHEGPLHKCDISNSTEAGQKLF	1,Carbamidomethyl(+57.0215);13,Carbamidomethyl(+57.0215);	2925.39	sp|Q9BYF1|ACE2_HUMAN(pre=L,post=N);	344.8	0	1565.58
LZ-20200427-Chen-ACE2-Glypep-YFWLc-AV5pmol.58075.58075.2	58075	118.66	1129.5	2	ALQQNGSSVL		1015.53	sp|Q9BYF1|ACE2_HUMAN(pre=Q,post=S);	427.7	0	1241.46
LZ-20200427-Chen-ACE2-Glypep-YFWLc-AV5pmol.58077.58077.2	58077	118.66	1312.07	2	ALQQNGSSVL		1015.53	sp|Q9BYF1|ACE2_HUMAN(pre=Q,post=S);	417.67	0	1606.6
LZ-20200427-Chen-ACE2-Glypep-YFWLc-AV5pmol.58095.58095.5	58095	118.68	899.199	5	CQAAKHEGPLHKCDISNSTEAGQKLF	1,Carbamidomethyl(+57.0215);13,Carbamidomethyl(+57.0215);	2925.39	sp|Q9BYF1|ACE2_HUMAN(pre=L,post=N);	284.57	0	1565.58
LZ-20200427-Chen-ACE2-Glypep-YFWLc-AV5pmol.58111.58111.2	58111	118.71	1239.56	2	ALQQNGSSVL		1015.53	sp|Q9BYF1|ACE2_HUMAN(pre=Q,post=S);	195.65	0.0087	1461.57
LZ-20200427-Chen-ACE2-Glypep-YFWLc-AV5pmol.58124.58124.2	58124	118.73	1413.61	2	ALQQNGSSVL		1015.53	sp|Q9BYF1|ACE2_HUMAN(pre=Q,post=S);	386.74	0	1809.68
LZ-20200427-Chen-ACE2-Glypep-YFWLc-AV5pmol.58159.58159.3	58159	118.8	821.032	3	ALQQNGSSVL		1015.53	sp|Q9BYF1|ACE2_HUMAN(pre=Q,post=S);	244.78	0.0087	1444.54
LZ-20200427-Chen-ACE2-Glypep-YFWLc-AV5pmol.58160.58160.2	58160	118.8	1494.64	2	ALQQNGSSVL		1015.53	sp|Q9BYF1|ACE2_HUMAN(pre=Q,post=S);	400.17	0.0032	1971.73
LZ-20200427-Chen-ACE2-Glypep-YFWLc-AV5pmol.58180.58180.3	58180	118.83	875.049	3	ALQQNGSSVL		1015.53	sp|Q9BYF1|ACE2_HUMAN(pre=Q,post=S);	146.41	0.0032	1606.59
LZ-20200427-Chen-ACE2-Glypep-YFWLc-AV5pmol.58198.58198.2	58198	118.87	1231.04	2	ALQQNGSSVL		1015.53	sp|Q9BYF1|ACE2_HUMAN(pre=Q,post=S);	424.57	0	1444.54
LZ-20200427-Chen-ACE2-Glypep-YFWLc-AV5pmol.58233.58233.2	58233	118.93	1129.5	2	ALQQNGSSVL		1015.53	sp|Q9BYF1|ACE2_HUMAN(pre=Q,post=S);	408.47	0	1241.46
LZ-20200427-Chen-ACE2-Glypep-YFWLc-AV5pmol.58236.58236.5	58236	118.93	907.405	5	CQAAKHEGPLHKCDISNSTEAGQKLF	1,Carbamidomethyl(+57.0215);13,Carbamidomethyl(+57.0215);	2925.39	sp|Q9BYF1|ACE2_HUMAN(pre=L,post=N);	363.62	0	1606.6
LZ-20200427-Chen-ACE2-Glypep-YFWLc-AV5pmol.58245.58245.2	58245	118.95	1312.07	2	ALQQNGSSVL		1015.53	sp|Q9BYF1|ACE2_HUMAN(pre=Q,post=S);	402.88	0.0045	1606.59
LZ-20200427-Chen-ACE2-Glypep-YFWLc-AV5pmol.58258.58258.3	58258	118.97	894.056	3	ALQQNGSSVL		1015.53	sp|Q9BYF1|ACE2_HUMAN(pre=Q,post=S);	406.82	0.0032	1663.62
LZ-20200427-Chen-ACE2-Glypep-YFWLc-AV5pmol.58279.58279.2	58279	119	1239.55	2	ALQQNGSSVL		1015.53	sp|Q9BYF1|ACE2_HUMAN(pre=Q,post=S);	240.62	0.0049	1461.56
LZ-20200427-Chen-ACE2-Glypep-YFWLc-AV5pmol.58325.58325.2	58325	119.09	1332.58	2	ALQQNGSSVL		1015.53	sp|Q9BYF1|ACE2_HUMAN(pre=Q,post=S);	373.94	0.0049	1647.62
LZ-20200427-Chen-ACE2-Glypep-YFWLc-AV5pmol.58361.58361.2	58361	119.16	1231.04	2	ALQQNGSSVL		1015.53	sp|Q9BYF1|ACE2_HUMAN(pre=Q,post=S);	430.24	0	1444.54
LZ-20200427-Chen-ACE2-Glypep-YFWLc-AV5pmol.58399.58399.2	58399	119.22	1129.5	2	ALQQNGSSVL		1015.53	sp|Q9BYF1|ACE2_HUMAN(pre=Q,post=S);	385.21	0	1241.46
LZ-20200427-Chen-ACE2-Glypep-YFWLc-AV5pmol.58411.58411.2	58411	119.24	1312.07	2	ALQQNGSSVL		1015.53	sp|Q9BYF1|ACE2_HUMAN(pre=Q,post=S);	398.76	0	1606.59
LZ-20200427-Chen-ACE2-Glypep-YFWLc-AV5pmol.58432.58432.2	58432	119.27	1494.64	2	ALQQNGSSVL		1015.53	sp|Q9BYF1|ACE2_HUMAN(pre=Q,post=S);	382.52	0.0045	1971.73
LZ-20200427-Chen-ACE2-Glypep-YFWLc-AV5pmol.58487.58487.2	58487	119.38	1332.58	2	ALQQNGSSVL		1015.53	sp|Q9BYF1|ACE2_HUMAN(pre=Q,post=S);	441.86	0	1647.62
LZ-20200427-Chen-ACE2-Glypep-YFWLc-AV5pmol.58521.58521.2	58521	119.44	1231.04	2	ALQQNGSSVL		1015.53	sp|Q9BYF1|ACE2_HUMAN(pre=Q,post=S);	420.68	0	1444.54
LZ-20200427-Chen-ACE2-Glypep-YFWLc-AV5pmol.58574.58574.3	58574	119.51	1025.75	3	NTNITEENVQ		1160.53	sp|Q9BYF1|ACE2_HUMAN(pre=Y,post=N);	159.72	0	1913.69
LZ-20200427-Chen-ACE2-Glypep-YFWLc-AV5pmol.58583.58583.2	58583	119.54	1129.5	2	ALQQNGSSVL		1015.53	sp|Q9BYF1|ACE2_HUMAN(pre=Q,post=S);	416.66	0	1241.46
LZ-20200427-Chen-ACE2-Glypep-YFWLc-AV5pmol.58586.58586.2	58586	119.54	1312.07	2	ALQQNGSSVL		1015.53	sp|Q9BYF1|ACE2_HUMAN(pre=Q,post=S);	385.89	0.0032	1606.59
LZ-20200427-Chen-ACE2-Glypep-YFWLc-AV5pmol.58622.58622.2	58622	119.6	1312.07	2	ALQQNGSSVL		1015.53	sp|Q9BYF1|ACE2_HUMAN(pre=Q,post=S);	407.51	0.0062	1606.59
LZ-20200427-Chen-ACE2-Glypep-YFWLc-AV5pmol.58635.58635.2	58635	119.63	1332.58	2	ALQQNGSSVL		1015.53	sp|Q9BYF1|ACE2_HUMAN(pre=Q,post=S);	453.37	0	1647.62
LZ-20200427-Chen-ACE2-Glypep-YFWLc-AV5pmol.58654.58654.2	58654	119.66	1413.61	2	ALQQNGSSVL		1015.53	sp|Q9BYF1|ACE2_HUMAN(pre=Q,post=S);	403.81	0.0026	1809.68
LZ-20200427-Chen-ACE2-Glypep-YFWLc-AV5pmol.58688.58688.2	58688	119.72	1231.04	2	ALQQNGSSVL		1015.53	sp|Q9BYF1|ACE2_HUMAN(pre=Q,post=S);	415.33	0	1444.54
LZ-20200427-Chen-ACE2-Glypep-YFWLc-AV5pmol.58710.58710.2	58710	119.76	1129.5	2	ALQQNGSSVL		1015.53	sp|Q9BYF1|ACE2_HUMAN(pre=Q,post=S);	396.55	0	1241.46
LZ-20200427-Chen-ACE2-Glypep-YFWLc-AV5pmol.58719.58719.3	58719	119.77	840.038	3	ALQQNGSSVL		1015.53	sp|Q9BYF1|ACE2_HUMAN(pre=Q,post=S);	358.12	0	1501.56
LZ-20200427-Chen-ACE2-Glypep-YFWLc-AV5pmol.58740.58740.3	58740	119.8	1025.75	3	NTNITEENVQ		1160.53	sp|Q9BYF1|ACE2_HUMAN(pre=Y,post=N);	240.88	0.0093	1913.69
LZ-20200427-Chen-ACE2-Glypep-YFWLc-AV5pmol.58760.58760.2	58760	119.83	1129.5	2	ALQQNGSSVL		1015.53	sp|Q9BYF1|ACE2_HUMAN(pre=Q,post=S);	365.19	0	1241.46
LZ-20200427-Chen-ACE2-Glypep-YFWLc-AV5pmol.58776.58776.2	58776	119.87	1312.07	2	ALQQNGSSVL		1015.53	sp|Q9BYF1|ACE2_HUMAN(pre=Q,post=S);	362.26	0.0093	1606.59
LZ-20200427-Chen-ACE2-Glypep-YFWLc-AV5pmol.58783.58783.2	58783	119.88	1312.07	2	ALQQNGSSVL		1015.53	sp|Q9BYF1|ACE2_HUMAN(pre=Q,post=S);	392.91	0.0032	1606.59
LZ-20200427-Chen-ACE2-Glypep-YFWLc-AV5pmol.58791.58791.2	58791	119.9	1332.58	2	ALQQNGSSVL		1015.53	sp|Q9BYF1|ACE2_HUMAN(pre=Q,post=S);	388.22	0.0045	1647.62
LZ-20200427-Chen-ACE2-Glypep-YFWLc-AV5pmol.58810.58810.2	58810	119.93	1413.61	2	ALQQNGSSVL		1015.53	sp|Q9BYF1|ACE2_HUMAN(pre=Q,post=S);	397.42	0	1809.68
LZ-20200427-Chen-ACE2-Glypep-YFWLc-AV5pmol.58846.58846.2	58846	119.99	1231.04	2	ALQQNGSSVL		1015.53	sp|Q9BYF1|ACE2_HUMAN(pre=Q,post=S);	439.77	0	1444.54
LZ-20200427-Chen-ACE2-Glypep-YFWLc-AV5pmol.58900.58900.3	58900	120.08	1025.75	3	NTNITEENVQ		1160.53	sp|Q9BYF1|ACE2_HUMAN(pre=Y,post=N);	347.7	0	1913.69
LZ-20200427-Chen-ACE2-Glypep-YFWLc-AV5pmol.58924.58924.3	58924	120.13	840.04	3	ALQQNGSSVL		1015.53	sp|Q9BYF1|ACE2_HUMAN(pre=Q,post=S);	353.77	0.0032	1501.57
LZ-20200427-Chen-ACE2-Glypep-YFWLc-AV5pmol.58944.58944.2	58944	120.17	1332.58	2	ALQQNGSSVL		1015.53	sp|Q9BYF1|ACE2_HUMAN(pre=Q,post=S);	402.97	0.0087	1647.62
LZ-20200427-Chen-ACE2-Glypep-YFWLc-AV5pmol.58967.58967.2	58967	120.21	1413.61	2	ALQQNGSSVL		1015.53	sp|Q9BYF1|ACE2_HUMAN(pre=Q,post=S);	375.85	0	1809.68
LZ-20200427-Chen-ACE2-Glypep-YFWLc-AV5pmol.58996.58996.2	58996	120.26	1231.04	2	ALQQNGSSVL		1015.53	sp|Q9BYF1|ACE2_HUMAN(pre=Q,post=S);	419.67	0	1444.54
LZ-20200427-Chen-ACE2-Glypep-YFWLc-AV5pmol.59011.59011.2	59011	120.28	1312.07	2	ALQQNGSSVL		1015.53	sp|Q9BYF1|ACE2_HUMAN(pre=Q,post=S);	342.97	0.0045	1606.59
LZ-20200427-Chen-ACE2-Glypep-YFWLc-AV5pmol.59077.59077.2	59077	120.4	1312.07	2	ALQQNGSSVL		1015.53	sp|Q9BYF1|ACE2_HUMAN(pre=Q,post=S);	380.41	0.0045	1606.59
LZ-20200427-Chen-ACE2-Glypep-YFWLc-AV5pmol.59105.59105.2	59105	120.45	1332.58	2	ALQQNGSSVL		1015.53	sp|Q9BYF1|ACE2_HUMAN(pre=Q,post=S);	400.18	0	1647.62
LZ-20200427-Chen-ACE2-Glypep-YFWLc-AV5pmol.59114.59114.3	59114	120.47	1025.75	3	NTNITEENVQ		1160.53	sp|Q9BYF1|ACE2_HUMAN(pre=Y,post=N);	390.85	0	1913.68
LZ-20200427-Chen-ACE2-Glypep-YFWLc-AV5pmol.59145.59145.2	59145	120.52	1231.04	2	ALQQNGSSVL		1015.53	sp|Q9BYF1|ACE2_HUMAN(pre=Q,post=S);	430.73	0	1444.54
LZ-20200427-Chen-ACE2-Glypep-YFWLc-AV5pmol.59203.59203.3	59203	120.61	1074.43	3	NTNITEENVQ		1160.53	sp|Q9BYF1|ACE2_HUMAN(pre=Y,post=N);	232.1	0	2059.74
LZ-20200427-Chen-ACE2-Glypep-YFWLc-AV5pmol.59234.59234.2	59234	120.68	1413.61	2	ALQQNGSSVL		1015.53	sp|Q9BYF1|ACE2_HUMAN(pre=Q,post=S);	380.74	0.004	1809.68
LZ-20200427-Chen-ACE2-Glypep-YFWLc-AV5pmol.59237.59237.3	59237	120.69	1025.75	3	NTNITEENVQ		1160.53	sp|Q9BYF1|ACE2_HUMAN(pre=Y,post=N);	383.62	0	1913.68
LZ-20200427-Chen-ACE2-Glypep-YFWLc-AV5pmol.59254.59254.2	59254	120.72	1332.58	2	ALQQNGSSVL		1015.53	sp|Q9BYF1|ACE2_HUMAN(pre=Q,post=S);	388.24	0	1647.62
LZ-20200427-Chen-ACE2-Glypep-YFWLc-AV5pmol.59266.59266.2	59266	120.74	1413.61	2	ALQQNGSSVL		1015.53	sp|Q9BYF1|ACE2_HUMAN(pre=Q,post=S);	384.98	0.0055	1809.68
LZ-20200427-Chen-ACE2-Glypep-YFWLc-AV5pmol.59287.59287.2	59287	120.78	1231.04	2	ALQQNGSSVL		1015.53	sp|Q9BYF1|ACE2_HUMAN(pre=Q,post=S);	423.62	0	1444.54
LZ-20200427-Chen-ACE2-Glypep-YFWLc-AV5pmol.59289.59289.3	59289	120.78	1074.43	3	NTNITEENVQ		1160.53	sp|Q9BYF1|ACE2_HUMAN(pre=Y,post=N);	292.76	0	2059.74
LZ-20200427-Chen-ACE2-Glypep-YFWLc-AV5pmol.59405.59405.2	59405	120.99	1332.58	2	ALQQNGSSVL		1015.53	sp|Q9BYF1|ACE2_HUMAN(pre=Q,post=S);	422.6	0	1647.62
LZ-20200427-Chen-ACE2-Glypep-YFWLc-AV5pmol.59407.59407.3	59407	120.99	1025.75	3	NTNITEENVQ		1160.53	sp|Q9BYF1|ACE2_HUMAN(pre=Y,post=N);	455.23	0	1913.69
LZ-20200427-Chen-ACE2-Glypep-YFWLc-AV5pmol.59415.59415.2	59415	121.01	1413.61	2	ALQQNGSSVL		1015.53	sp|Q9BYF1|ACE2_HUMAN(pre=Q,post=S);	370.77	0.0049	1809.67
LZ-20200427-Chen-ACE2-Glypep-YFWLc-AV5pmol.59421.59421.3	59421	121.02	1025.75	3	NTNITEENVQ		1160.53	sp|Q9BYF1|ACE2_HUMAN(pre=Y,post=N);	425.21	0	1913.69
LZ-20200427-Chen-ACE2-Glypep-YFWLc-AV5pmol.59445.59445.2	59445	121.07	1231.04	2	ALQQNGSSVL		1015.53	sp|Q9BYF1|ACE2_HUMAN(pre=Q,post=S);	385.31	0	1444.54
LZ-20200427-Chen-ACE2-Glypep-YFWLc-AV5pmol.59450.59450.3	59450	121.07	1074.43	3	NTNITEENVQ		1160.53	sp|Q9BYF1|ACE2_HUMAN(pre=Y,post=N);	364.75	0	2059.74
LZ-20200427-Chen-ACE2-Glypep-YFWLc-AV5pmol.59454.59454.2	59454	121.07	1312.07	2	ALQQNGSSVL		1015.53	sp|Q9BYF1|ACE2_HUMAN(pre=Q,post=S);	271.7	0.0055	1606.59
LZ-20200427-Chen-ACE2-Glypep-YFWLc-AV5pmol.59513.59513.3	59513	121.19	888.725	3	ALQQNGSSVL		1015.53	sp|Q9BYF1|ACE2_HUMAN(pre=Q,post=S);	360.57	0.0017	1647.62
LZ-20200427-Chen-ACE2-Glypep-YFWLc-AV5pmol.59564.59564.2	59564	121.28	1332.58	2	ALQQNGSSVL		1015.53	sp|Q9BYF1|ACE2_HUMAN(pre=Q,post=S);	424.28	0	1647.62
LZ-20200427-Chen-ACE2-Glypep-YFWLc-AV5pmol.59567.59567.3	59567	121.28	1025.75	3	NTNITEENVQ		1160.53	sp|Q9BYF1|ACE2_HUMAN(pre=Y,post=N);	314.51	0	1913.69
LZ-20200427-Chen-ACE2-Glypep-YFWLc-AV5pmol.59601.59601.2	59601	121.35	1231.04	2	ALQQNGSSVL		1015.53	sp|Q9BYF1|ACE2_HUMAN(pre=Q,post=S);	369.6	0.0049	1444.54
LZ-20200427-Chen-ACE2-Glypep-YFWLc-AV5pmol.59637.59637.3	59637	121.41	1074.43	3	NTNITEENVQ		1160.53	sp|Q9BYF1|ACE2_HUMAN(pre=Y,post=N);	416.13	0	2059.75
LZ-20200427-Chen-ACE2-Glypep-YFWLc-AV5pmol.59723.59723.2	59723	121.56	1332.58	2	ALQQNGSSVL		1015.53	sp|Q9BYF1|ACE2_HUMAN(pre=Q,post=S);	405.93	0.0045	1647.62
LZ-20200427-Chen-ACE2-Glypep-YFWLc-AV5pmol.59730.59730.3	59730	121.56	1025.75	3	NTNITEENVQ		1160.53	sp|Q9BYF1|ACE2_HUMAN(pre=Y,post=N);	358.74	0	1913.69
LZ-20200427-Chen-ACE2-Glypep-YFWLc-AV5pmol.59751.59751.3	59751	121.61	942.743	3	ALQQNGSSVL		1015.53	sp|Q9BYF1|ACE2_HUMAN(pre=Q,post=S);	362.39	0	1809.68
LZ-20200427-Chen-ACE2-Glypep-YFWLc-AV5pmol.59783.59783.2	59783	121.66	1231.04	2	ALQQNGSSVL		1015.53	sp|Q9BYF1|ACE2_HUMAN(pre=Q,post=S);	357	0.0087	1444.54
LZ-20200427-Chen-ACE2-Glypep-YFWLc-AV5pmol.59793.59793.3	59793	121.68	1074.43	3	NTNITEENVQ		1160.53	sp|Q9BYF1|ACE2_HUMAN(pre=Y,post=N);	375.13	0	2059.75
LZ-20200427-Chen-ACE2-Glypep-YFWLc-AV5pmol.59890.59890.2	59890	121.85	1332.58	2	ALQQNGSSVL		1015.53	sp|Q9BYF1|ACE2_HUMAN(pre=Q,post=S);	360.51	0	1647.62
LZ-20200427-Chen-ACE2-Glypep-YFWLc-AV5pmol.59891.59891.3	59891	121.85	1025.75	3	NTNITEENVQ		1160.53	sp|Q9BYF1|ACE2_HUMAN(pre=Y,post=N);	254.35	0.0049	1913.69
LZ-20200427-Chen-ACE2-Glypep-YFWLc-AV5pmol.59894.59894.2	59894	121.85	1413.61	2	ALQQNGSSVL		1015.53	sp|Q9BYF1|ACE2_HUMAN(pre=Q,post=S);	322.41	0	1809.67
LZ-20200427-Chen-ACE2-Glypep-YFWLc-AV5pmol.59919.59919.3	59919	121.9	1025.75	3	NTNITEENVQ		1160.53	sp|Q9BYF1|ACE2_HUMAN(pre=Y,post=N);	231.48	0	1913.69
LZ-20200427-Chen-ACE2-Glypep-YFWLc-AV5pmol.59949.59949.2	59949	121.95	1231.04	2	ALQQNGSSVL		1015.53	sp|Q9BYF1|ACE2_HUMAN(pre=Q,post=S);	382.5	0	1444.54
LZ-20200427-Chen-ACE2-Glypep-YFWLc-AV5pmol.59976.59976.3	59976	122	1074.43	3	NTNITEENVQ		1160.53	sp|Q9BYF1|ACE2_HUMAN(pre=Y,post=N);	424.23	0	2059.75
LZ-20200427-Chen-ACE2-Glypep-YFWLc-AV5pmol.60045.60045.2	60045	122.13	1332.58	2	ALQQNGSSVL		1015.53	sp|Q9BYF1|ACE2_HUMAN(pre=Q,post=S);	371.43	0.0045	1647.62
LZ-20200427-Chen-ACE2-Glypep-YFWLc-AV5pmol.60054.60054.3	60054	122.13	1025.75	3	NTNITEENVQ		1160.53	sp|Q9BYF1|ACE2_HUMAN(pre=Y,post=N);	344.03	0	1913.68
LZ-20200427-Chen-ACE2-Glypep-YFWLc-AV5pmol.60100.60100.3	60100	122.22	1025.75	3	NTNITEENVQ		1160.53	sp|Q9BYF1|ACE2_HUMAN(pre=Y,post=N);	317.74	0	1913.68
LZ-20200427-Chen-ACE2-Glypep-YFWLc-AV5pmol.60136.60136.3	60136	122.29	1074.43	3	NTNITEENVQ		1160.53	sp|Q9BYF1|ACE2_HUMAN(pre=Y,post=N);	430.65	0	2059.75
LZ-20200427-Chen-ACE2-Glypep-YFWLc-AV5pmol.60211.60211.2	60211	122.41	1332.58	2	ALQQNGSSVL		1015.53	sp|Q9BYF1|ACE2_HUMAN(pre=Q,post=S);	344.01	0.004	1647.62
LZ-20200427-Chen-ACE2-Glypep-YFWLc-AV5pmol.60277.60277.2	60277	122.53	1231.04	2	ALQQNGSSVL		1015.53	sp|Q9BYF1|ACE2_HUMAN(pre=Q,post=S);	146.68	0.0049	1444.54
LZ-20200427-Chen-ACE2-Glypep-YFWLc-AV5pmol.60289.60289.3	60289	122.56	1074.43	3	NTNITEENVQ		1160.53	sp|Q9BYF1|ACE2_HUMAN(pre=Y,post=N);	289.58	0	2059.75
LZ-20200427-Chen-ACE2-Glypep-YFWLc-AV5pmol.60470.60470.3	60470	122.88	1074.43	3	NTNITEENVQ		1160.53	sp|Q9BYF1|ACE2_HUMAN(pre=Y,post=N);	291.18	0	2059.74
LZ-20200427-Chen-ACE2-Glypep-YFWLc-AV5pmol.60568.60568.3	60568	123.05	1074.43	3	NTNITEENVQ		1160.53	sp|Q9BYF1|ACE2_HUMAN(pre=Y,post=N);	190.28	0	2059.74
LZ-20200427-Chen-ACE2-Glypep-YFWLc-AV5pmol.60598.60598.3	60598	123.11	1074.43	3	NTNITEENVQ		1160.53	sp|Q9BYF1|ACE2_HUMAN(pre=Y,post=N);	272.45	0	2059.74
LZ-20200427-Chen-ACE2-Glypep-YFWLc-AV5pmol.60626.60626.3	60626	123.15	1074.43	3	NTNITEENVQ		1160.53	sp|Q9BYF1|ACE2_HUMAN(pre=Y,post=N);	238.87	0	2059.74
LZ-20200427-Chen-ACE2-Glypep-YFWLc-AV5pmol.60660.60660.3	60660	123.22	954.082	3	ISNSTEAGQKLF		1293.66	sp|Q9BYF1|ACE2_HUMAN(pre=D,post=N);	59.66	0	1565.57
LZ-20200427-Chen-ACE2-Glypep-YFWLc-AV5pmol.60732.60732.3	60732	123.35	1025.74	3	NTNITEENVQ		1160.53	sp|Q9BYF1|ACE2_HUMAN(pre=Y,post=N);	187.38	0	1913.68
LZ-20200427-Chen-ACE2-Glypep-YFWLc-AV5pmol.60784.60784.3	60784	123.44	1074.43	3	NTNITEENVQ		1160.53	sp|Q9BYF1|ACE2_HUMAN(pre=Y,post=N);	231.43	0	2059.74
LZ-20200427-Chen-ACE2-Glypep-YFWLc-AV5pmol.60811.60811.3	60811	123.49	1074.43	3	NTNITEENVQ		1160.53	sp|Q9BYF1|ACE2_HUMAN(pre=Y,post=N);	324.7	0	2059.74
LZ-20200427-Chen-ACE2-Glypep-YFWLc-AV5pmol.60871.60871.3	60871	123.59	1025.75	3	NTNITEENVQ		1160.53	sp|Q9BYF1|ACE2_HUMAN(pre=Y,post=N);	196.86	0	1913.68
LZ-20200427-Chen-ACE2-Glypep-YFWLc-AV5pmol.61067.61067.3	61067	123.95	1025.75	3	NTNITEENVQ		1160.53	sp|Q9BYF1|ACE2_HUMAN(pre=Y,post=N);	160.84	0.0045	1913.69
LZ-20200427-Chen-ACE2-Glypep-YFWLc-AV5pmol.61092.61092.3	61092	123.98	1074.43	3	NTNITEENVQ		1160.53	sp|Q9BYF1|ACE2_HUMAN(pre=Y,post=N);	359.11	0	2059.74
LZ-20200427-Chen-ACE2-Glypep-YFWLc-AV5pmol.61102.61102.3	61102	124	1074.43	3	NTNITEENVQ		1160.53	sp|Q9BYF1|ACE2_HUMAN(pre=Y,post=N);	325.36	0	2059.74
LZ-20200427-Chen-ACE2-Glypep-YFWLc-AV5pmol.61202.61202.3	61202	124.18	967.757	3	ISNSTEAGQKLF		1293.66	sp|Q9BYF1|ACE2_HUMAN(pre=D,post=N);	77.62	0.0017	1606.59
LZ-20200427-Chen-ACE2-Glypep-YFWLc-AV5pmol.61226.61226.3	61226	124.22	1025.75	3	NTNITEENVQ		1160.53	sp|Q9BYF1|ACE2_HUMAN(pre=Y,post=N);	251.95	0	1913.69
LZ-20200427-Chen-ACE2-Glypep-YFWLc-AV5pmol.61255.61255.3	61255	124.28	1074.43	3	NTNITEENVQ		1160.53	sp|Q9BYF1|ACE2_HUMAN(pre=Y,post=N);	319.73	0	2059.74
LZ-20200427-Chen-ACE2-Glypep-YFWLc-AV5pmol.61264.61264.3	61264	124.3	1074.43	3	NTNITEENVQ		1160.53	sp|Q9BYF1|ACE2_HUMAN(pre=Y,post=N);	253.1	0.0049	2059.74
LZ-20200427-Chen-ACE2-Glypep-YFWLc-AV5pmol.61431.61431.3	61431	124.59	1074.43	3	NTNITEENVQ		1160.53	sp|Q9BYF1|ACE2_HUMAN(pre=Y,post=N);	242.18	0	2059.74
LZ-20200427-Chen-ACE2-Glypep-YFWLc-AV5pmol.61552.61552.2	61552	124.79	1370.11	2	ISNSTEAGQKLF		1293.66	sp|Q9BYF1|ACE2_HUMAN(pre=D,post=N);	83.28	0	1444.55
LZ-20200427-Chen-ACE2-Glypep-YFWLc-AV5pmol.61559.61559.3	61559	124.81	1074.43	3	NTNITEENVQ		1160.53	sp|Q9BYF1|ACE2_HUMAN(pre=Y,post=N);	265.65	0	2059.74
LZ-20200427-Chen-ACE2-Glypep-YFWLc-AV5pmol.61613.61613.3	61613	124.89	1025.75	3	NTNITEENVQ		1160.53	sp|Q9BYF1|ACE2_HUMAN(pre=Y,post=N);	131.61	0.0055	1913.68
LZ-20200427-Chen-ACE2-Glypep-YFWLc-AV5pmol.61639.61639.3	61639	124.94	1025.75	3	NTNITEENVQ		1160.53	sp|Q9BYF1|ACE2_HUMAN(pre=Y,post=N);	204.95	0.0032	1913.68
LZ-20200427-Chen-ACE2-Glypep-YFWLc-AV5pmol.61646.61646.3	61646	124.97	1074.43	3	NTNITEENVQ		1160.53	sp|Q9BYF1|ACE2_HUMAN(pre=Y,post=N);	166.58	0	2059.74
LZ-20200427-Chen-ACE2-Glypep-YFWLc-AV5pmol.61707.61707.3	61707	125.07	846.047	3	ISNSTEAGQKLF		1293.66	sp|Q9BYF1|ACE2_HUMAN(pre=D,post=N);	7.34	0	1241.46
LZ-20200427-Chen-ACE2-Glypep-YFWLc-AV5pmol.61712.61712.2	61712	125.07	1370.1	2	ISNSTEAGQKLF		1293.66	sp|Q9BYF1|ACE2_HUMAN(pre=D,post=N);	21.33	0.0087	1444.54
LZ-20200427-Chen-ACE2-Glypep-YFWLc-AV5pmol.61738.61738.3	61738	125.11	1074.43	3	NTNITEENVQ		1160.53	sp|Q9BYF1|ACE2_HUMAN(pre=Y,post=N);	255.94	0	2059.74
LZ-20200427-Chen-ACE2-Glypep-YFWLc-AV5pmol.61796.61796.2	61796	125.23	1268.57	2	ISNSTEAGQKLF		1293.66	sp|Q9BYF1|ACE2_HUMAN(pre=D,post=N);	133.21	0	1241.46
LZ-20200427-Chen-ACE2-Glypep-YFWLc-AV5pmol.61799.61799.3	61799	125.24	1074.43	3	NTNITEENVQ		1160.53	sp|Q9BYF1|ACE2_HUMAN(pre=Y,post=N);	217.77	0	2059.74
LZ-20200427-Chen-ACE2-Glypep-YFWLc-AV5pmol.61833.61833.2	61833	125.3	1268.57	2	ISNSTEAGQKLF		1293.66	sp|Q9BYF1|ACE2_HUMAN(pre=D,post=N);	135.01	0	1241.46
LZ-20200427-Chen-ACE2-Glypep-YFWLc-AV5pmol.61933.61933.3	61933	125.47	1074.43	3	NTNITEENVQ		1160.53	sp|Q9BYF1|ACE2_HUMAN(pre=Y,post=N);	228.27	0	2059.74
LZ-20200427-Chen-ACE2-Glypep-YFWLc-AV5pmol.62080.62080.4	62080	125.74	1018.44	4	HEGPLHKCDISNSTEAGQKLF	8,Carbamidomethyl(+57.0215);	2367.13	sp|Q9BYF1|ACE2_HUMAN(pre=K,post=N);	175.1	0	1702.59
LZ-20200427-Chen-ACE2-Glypep-YFWLc-AV5pmol.62129.62129.4	62129	125.82	1018.44	4	HEGPLHKCDISNSTEAGQKLF	8,Carbamidomethyl(+57.0215);	2367.13	sp|Q9BYF1|ACE2_HUMAN(pre=K,post=N);	351.43	0	1702.59
LZ-20200427-Chen-ACE2-Glypep-YFWLc-AV5pmol.62264.62264.3	62264	126.05	1074.43	3	NTNITEENVQ		1160.53	sp|Q9BYF1|ACE2_HUMAN(pre=Y,post=N);	112.59	0	2059.74
LZ-20200427-Chen-ACE2-Glypep-YFWLc-AV5pmol.62340.62340.4	62340	126.19	1018.44	4	HEGPLHKCDISNSTEAGQKLF	8,Carbamidomethyl(+57.0215);	2367.13	sp|Q9BYF1|ACE2_HUMAN(pre=K,post=N);	47.88	0.0045	1702.59
LZ-20200427-Chen-ACE2-Glypep-YFWLc-AV5pmol.62435.62435.3	62435	126.36	1074.43	3	NTNITEENVQ		1160.53	sp|Q9BYF1|ACE2_HUMAN(pre=Y,post=N);	212.89	0.0049	2059.74
LZ-20200427-Chen-ACE2-Glypep-YFWLc-AV5pmol.62446.62446.3	62446	126.38	1074.43	3	NTNITEENVQ		1160.53	sp|Q9BYF1|ACE2_HUMAN(pre=Y,post=N);	64.01	0.0045	2059.74
LZ-20200427-Chen-ACE2-Glypep-YFWLc-AV5pmol.62452.62452.4	62452	126.39	977.923	4	HEGPLHKCDISNSTEAGQKLF	8,Carbamidomethyl(+57.0215);	2367.13	sp|Q9BYF1|ACE2_HUMAN(pre=K,post=N);	164.46	0	1540.54
LZ-20200427-Chen-ACE2-Glypep-YFWLc-AV5pmol.62478.62478.4	62478	126.44	977.923	4	HEGPLHKCDISNSTEAGQKLF	8,Carbamidomethyl(+57.0215);	2367.13	sp|Q9BYF1|ACE2_HUMAN(pre=K,post=N);	302.58	0	1540.54
LZ-20200427-Chen-ACE2-Glypep-YFWLc-AV5pmol.62511.62511.5	62511	126.51	901.19	5	HEGPLHKCDISNSTEAGQKLF	8,Carbamidomethyl(+57.0215);	2367.13	sp|Q9BYF1|ACE2_HUMAN(pre=K,post=N);	68.22	0.0087	2133.79
LZ-20200427-Chen-ACE2-Glypep-YFWLc-AV5pmol.62617.62617.4	62617	126.69	1126.23	4	HEGPLHKCDISNSTEAGQKLF	8,Carbamidomethyl(+57.0215);	2367.13	sp|Q9BYF1|ACE2_HUMAN(pre=K,post=N);	221.14	0	2133.78
LZ-20200427-Chen-ACE2-Glypep-YFWLc-AV5pmol.62661.62661.4	62661	126.76	977.924	4	HEGPLHKCDISNSTEAGQKLF	8,Carbamidomethyl(+57.0215);	2367.13	sp|Q9BYF1|ACE2_HUMAN(pre=K,post=N);	129.89	0	1540.54
LZ-20200427-Chen-ACE2-Glypep-YFWLc-AV5pmol.62837.62837.4	62837	127.08	988.181	4	HEGPLHKCDISNSTEAGQKLF	8,Carbamidomethyl(+57.0215);	2367.13	sp|Q9BYF1|ACE2_HUMAN(pre=K,post=N);	213.54	0	1581.57
LZ-20200427-Chen-ACE2-Glypep-YFWLc-AV5pmol.62840.62840.3	62840	127.08	1074.77	3	NTNITEENVQ		1160.53	sp|Q9BYF1|ACE2_HUMAN(pre=Y,post=N);	39.79	0	2060.75
LZ-20200427-Chen-ACE2-Glypep-YFWLc-AV5pmol.62976.62976.4	62976	127.33	988.181	4	HEGPLHKCDISNSTEAGQKLF	8,Carbamidomethyl(+57.0215);	2367.13	sp|Q9BYF1|ACE2_HUMAN(pre=K,post=N);	211.62	0	1581.57
LZ-20200427-Chen-ACE2-Glypep-YFWLc-AV5pmol.63012.63012.4	63012	127.39	896.897	4	HEGPLHKCDISNSTEAGQKLF	8,Carbamidomethyl(+57.0215);	2367.13	sp|Q9BYF1|ACE2_HUMAN(pre=K,post=N);	240.4	0	1216.43
LZ-20200427-Chen-ACE2-Glypep-YFWLc-AV5pmol.63015.63015.4	63015	127.39	1024.7	4	HEGPLHKCDISNSTEAGQKLF	8,Carbamidomethyl(+57.0215);	2367.13	sp|Q9BYF1|ACE2_HUMAN(pre=K,post=N);	160.31	0.0049	1727.62
LZ-20200427-Chen-ACE2-Glypep-YFWLc-AV5pmol.63074.63074.4	63074	127.5	1024.7	4	HEGPLHKCDISNSTEAGQKLF	8,Carbamidomethyl(+57.0215);	2367.13	sp|Q9BYF1|ACE2_HUMAN(pre=K,post=N);	294.69	0	1727.62
LZ-20200427-Chen-ACE2-Glypep-YFWLc-AV5pmol.63085.63085.5	63085	127.52	819.958	5	HEGPLHKCDISNSTEAGQKLF	8,Carbamidomethyl(+57.0215);	2367.13	sp|Q9BYF1|ACE2_HUMAN(pre=K,post=N);	32.87	0	1727.63
LZ-20200427-Chen-ACE2-Glypep-YFWLc-AV5pmol.63113.63113.4	63113	127.57	896.898	4	HEGPLHKCDISNSTEAGQKLF	8,Carbamidomethyl(+57.0215);	2367.13	sp|Q9BYF1|ACE2_HUMAN(pre=K,post=N);	205.74	0	1216.43
LZ-20200427-Chen-ACE2-Glypep-YFWLc-AV5pmol.63173.63173.4	63173	127.68	896.898	4	HEGPLHKCDISNSTEAGQKLF	8,Carbamidomethyl(+57.0215);	2367.13	sp|Q9BYF1|ACE2_HUMAN(pre=K,post=N);	413.62	0	1216.43
LZ-20200427-Chen-ACE2-Glypep-YFWLc-AV5pmol.63211.63211.4	63211	127.74	1034.95	4	HEGPLHKCDISNSTEAGQKLF	8,Carbamidomethyl(+57.0215);	2367.13	sp|Q9BYF1|ACE2_HUMAN(pre=K,post=N);	94.04	0.0045	1768.65
LZ-20200427-Chen-ACE2-Glypep-YFWLc-AV5pmol.63227.63227.4	63227	127.78	1024.7	4	HEGPLHKCDISNSTEAGQKLF	8,Carbamidomethyl(+57.0215);	2367.13	sp|Q9BYF1|ACE2_HUMAN(pre=K,post=N);	374.77	0	1727.63
LZ-20200427-Chen-ACE2-Glypep-YFWLc-AV5pmol.63236.63236.5	63236	127.8	819.958	5	HEGPLHKCDISNSTEAGQKLF	8,Carbamidomethyl(+57.0215);	2367.13	sp|Q9BYF1|ACE2_HUMAN(pre=K,post=N);	271.12	0	1727.63
LZ-20200427-Chen-ACE2-Glypep-YFWLc-AV5pmol.63267.63267.5	63267	127.85	819.958	5	HEGPLHKCDISNSTEAGQKLF	8,Carbamidomethyl(+57.0215);	2367.13	sp|Q9BYF1|ACE2_HUMAN(pre=K,post=N);	153.26	0.0032	1727.63
LZ-20200427-Chen-ACE2-Glypep-YFWLc-AV5pmol.63274.63274.4	63274	127.86	1045.21	4	HEGPLHKCDISNSTEAGQKLF	8,Carbamidomethyl(+57.0215);	2367.13	sp|Q9BYF1|ACE2_HUMAN(pre=K,post=N);	17.47	0.0087	1809.68
LZ-20200427-Chen-ACE2-Glypep-YFWLc-AV5pmol.63304.63304.4	63304	127.91	1034.95	4	HEGPLHKCDISNSTEAGQKLF	8,Carbamidomethyl(+57.0215);	2367.13	sp|Q9BYF1|ACE2_HUMAN(pre=K,post=N);	283.11	0	1768.65
LZ-20200427-Chen-ACE2-Glypep-YFWLc-AV5pmol.63317.63317.5	63317	127.94	819.958	5	HEGPLHKCDISNSTEAGQKLF	8,Carbamidomethyl(+57.0215);	2367.13	sp|Q9BYF1|ACE2_HUMAN(pre=K,post=N);	133.95	0	1727.63
LZ-20200427-Chen-ACE2-Glypep-YFWLc-AV5pmol.63346.63346.4	63346	127.99	896.898	4	HEGPLHKCDISNSTEAGQKLF	8,Carbamidomethyl(+57.0215);	2367.13	sp|Q9BYF1|ACE2_HUMAN(pre=K,post=N);	443.72	0	1216.43
LZ-20200427-Chen-ACE2-Glypep-YFWLc-AV5pmol.63371.63371.4	63371	128.03	1045.21	4	HEGPLHKCDISNSTEAGQKLF	8,Carbamidomethyl(+57.0215);	2367.13	sp|Q9BYF1|ACE2_HUMAN(pre=K,post=N);	238.19	0	1809.68
LZ-20200427-Chen-ACE2-Glypep-YFWLc-AV5pmol.63391.63391.5	63391	128.06	819.958	5	HEGPLHKCDISNSTEAGQKLF	8,Carbamidomethyl(+57.0215);	2367.13	sp|Q9BYF1|ACE2_HUMAN(pre=K,post=N);	30.21	0.0049	1727.62
LZ-20200427-Chen-ACE2-Glypep-YFWLc-AV5pmol.63403.63403.5	63403	128.09	828.163	5	HEGPLHKCDISNSTEAGQKLF	8,Carbamidomethyl(+57.0215);	2367.13	sp|Q9BYF1|ACE2_HUMAN(pre=K,post=N);	342.15	0	1768.65
LZ-20200427-Chen-ACE2-Glypep-YFWLc-AV5pmol.63404.63404.4	63404	128.09	896.898	4	HEGPLHKCDISNSTEAGQKLF	8,Carbamidomethyl(+57.0215);	2367.13	sp|Q9BYF1|ACE2_HUMAN(pre=K,post=N);	337.15	0	1216.43
LZ-20200427-Chen-ACE2-Glypep-YFWLc-AV5pmol.63411.63411.4	63411	128.1	1024.7	4	HEGPLHKCDISNSTEAGQKLF	8,Carbamidomethyl(+57.0215);	2367.13	sp|Q9BYF1|ACE2_HUMAN(pre=K,post=N);	286.91	0	1727.63
LZ-20200427-Chen-ACE2-Glypep-YFWLc-AV5pmol.63435.63435.3	63435	128.14	1379.6	3	HEGPLHKCDISNSTEAGQKLF	8,Carbamidomethyl(+57.0215);	2367.13	sp|Q9BYF1|ACE2_HUMAN(pre=K,post=N);	191.55	0.0049	1768.65
LZ-20200427-Chen-ACE2-Glypep-YFWLc-AV5pmol.63441.63441.4	63441	128.16	984.183	4	HEGPLHKCDISNSTEAGQKLF	8,Carbamidomethyl(+57.0215);	2367.13	sp|Q9BYF1|ACE2_HUMAN(pre=K,post=N);	282.78	0	1565.57
LZ-20200427-Chen-ACE2-Glypep-YFWLc-AV5pmol.63457.63457.3	63457	128.18	1379.6	3	HEGPLHKCDISNSTEAGQKLF	8,Carbamidomethyl(+57.0215);	2367.13	sp|Q9BYF1|ACE2_HUMAN(pre=K,post=N);	148.08	0.0087	1768.65
LZ-20200427-Chen-ACE2-Glypep-YFWLc-AV5pmol.63463.63463.4	63463	128.2	1034.95	4	HEGPLHKCDISNSTEAGQKLF	8,Carbamidomethyl(+57.0215);	2367.13	sp|Q9BYF1|ACE2_HUMAN(pre=K,post=N);	243.77	0	1768.65
LZ-20200427-Chen-ACE2-Glypep-YFWLc-AV5pmol.63464.63464.4	63464	128.2	1024.7	4	HEGPLHKCDISNSTEAGQKLF	8,Carbamidomethyl(+57.0215);	2367.13	sp|Q9BYF1|ACE2_HUMAN(pre=K,post=N);	242.11	0	1727.63
LZ-20200427-Chen-ACE2-Glypep-YFWLc-AV5pmol.63497.63497.4	63497	128.25	896.898	4	HEGPLHKCDISNSTEAGQKLF	8,Carbamidomethyl(+57.0215);	2367.13	sp|Q9BYF1|ACE2_HUMAN(pre=K,post=N);	163.64	0	1216.44
LZ-20200427-Chen-ACE2-Glypep-YFWLc-AV5pmol.63549.63549.3	63549	128.34	1379.6	3	HEGPLHKCDISNSTEAGQKLF	8,Carbamidomethyl(+57.0215);	2367.13	sp|Q9BYF1|ACE2_HUMAN(pre=K,post=N);	178.26	0.0055	1768.65
LZ-20200427-Chen-ACE2-Glypep-YFWLc-AV5pmol.63599.63599.4	63599	128.44	984.183	4	HEGPLHKCDISNSTEAGQKLF	8,Carbamidomethyl(+57.0215);	2367.13	sp|Q9BYF1|ACE2_HUMAN(pre=K,post=N);	576.3	0	1565.57
LZ-20200427-Chen-ACE2-Glypep-YFWLc-AV5pmol.63602.63602.4	63602	128.44	1045.21	4	HEGPLHKCDISNSTEAGQKLF	8,Carbamidomethyl(+57.0215);	2367.13	sp|Q9BYF1|ACE2_HUMAN(pre=K,post=N);	273.4	0	1809.68
LZ-20200427-Chen-ACE2-Glypep-YFWLc-AV5pmol.63609.63609.5	63609	128.46	828.164	5	HEGPLHKCDISNSTEAGQKLF	8,Carbamidomethyl(+57.0215);	2367.13	sp|Q9BYF1|ACE2_HUMAN(pre=K,post=N);	535.83	0	1768.65
LZ-20200427-Chen-ACE2-Glypep-YFWLc-AV5pmol.63625.63625.4	63625	128.49	1034.95	4	HEGPLHKCDISNSTEAGQKLF	8,Carbamidomethyl(+57.0215);	2367.13	sp|Q9BYF1|ACE2_HUMAN(pre=K,post=N);	260.13	0	1768.65
LZ-20200427-Chen-ACE2-Glypep-YFWLc-AV5pmol.63633.63633.3	63633	128.49	1311.91	3	HEGPLHKCDISNSTEAGQKLF	8,Carbamidomethyl(+57.0215);	2367.13	sp|Q9BYF1|ACE2_HUMAN(pre=K,post=N);	174.53	0.0045	1565.58
LZ-20200427-Chen-ACE2-Glypep-YFWLc-AV5pmol.63658.63658.4	63658	128.55	1004.7	4	HEGPLHKCDISNSTEAGQKLF	8,Carbamidomethyl(+57.0215);	2367.13	sp|Q9BYF1|ACE2_HUMAN(pre=K,post=N);	264.37	0	1647.63
LZ-20200427-Chen-ACE2-Glypep-YFWLc-AV5pmol.63661.63661.4	63661	128.55	994.439	4	HEGPLHKCDISNSTEAGQKLF	8,Carbamidomethyl(+57.0215);	2367.13	sp|Q9BYF1|ACE2_HUMAN(pre=K,post=N);	254.36	0.0045	1606.6
LZ-20200427-Chen-ACE2-Glypep-YFWLc-AV5pmol.63701.63701.3	63701	128.62	1311.91	3	HEGPLHKCDISNSTEAGQKLF	8,Carbamidomethyl(+57.0215);	2367.13	sp|Q9BYF1|ACE2_HUMAN(pre=K,post=N);	202.02	0	1565.58
LZ-20200427-Chen-ACE2-Glypep-YFWLc-AV5pmol.63722.63722.4	63722	128.66	1045.21	4	HEGPLHKCDISNSTEAGQKLF	8,Carbamidomethyl(+57.0215);	2367.13	sp|Q9BYF1|ACE2_HUMAN(pre=K,post=N);	38.96	0	1809.68
LZ-20200427-Chen-ACE2-Glypep-YFWLc-AV5pmol.63746.63746.4	63746	128.71	984.183	4	HEGPLHKCDISNSTEAGQKLF	8,Carbamidomethyl(+57.0215);	2367.13	sp|Q9BYF1|ACE2_HUMAN(pre=K,post=N);	453.79	0	1565.57
LZ-20200427-Chen-ACE2-Glypep-YFWLc-AV5pmol.63775.63775.4	63775	128.76	994.439	4	HEGPLHKCDISNSTEAGQKLF	8,Carbamidomethyl(+57.0215);	2367.13	sp|Q9BYF1|ACE2_HUMAN(pre=K,post=N);	329.53	0	1606.6
LZ-20200427-Chen-ACE2-Glypep-YFWLc-AV5pmol.63790.63790.4	63790	128.79	1004.7	4	HEGPLHKCDISNSTEAGQKLF	8,Carbamidomethyl(+57.0215);	2367.13	sp|Q9BYF1|ACE2_HUMAN(pre=K,post=N);	239.94	0	1647.63
LZ-20200427-Chen-ACE2-Glypep-YFWLc-AV5pmol.63859.63859.4	63859	128.91	866.641	4	HEGPLHKCDISNSTEAGQKLF	8,Carbamidomethyl(+57.0215);	2367.13	sp|Q9BYF1|ACE2_HUMAN(pre=K,post=N);	143.38	0	1095.41
LZ-20200427-Chen-ACE2-Glypep-YFWLc-AV5pmol.63860.63860.5	63860	128.91	828.164	5	HEGPLHKCDISNSTEAGQKLF	8,Carbamidomethyl(+57.0215);	2367.13	sp|Q9BYF1|ACE2_HUMAN(pre=K,post=N);	43.18	0	1768.65
LZ-20200427-Chen-ACE2-Glypep-YFWLc-AV5pmol.63898.63898.4	63898	128.98	984.182	4	HEGPLHKCDISNSTEAGQKLF	8,Carbamidomethyl(+57.0215);	2367.13	sp|Q9BYF1|ACE2_HUMAN(pre=K,post=N);	322.85	0	1565.57
LZ-20200427-Chen-ACE2-Glypep-YFWLc-AV5pmol.63923.63923.5	63923	129.03	940.417	5	AAKHEGPLHKCDISNSTEAGQKLF	11,Carbamidomethyl(+57.0215);	2637.3	sp|Q9BYF1|ACE2_HUMAN(pre=Q,post=N);	198.31	0	2059.75
LZ-20200427-Chen-ACE2-Glypep-YFWLc-AV5pmol.63929.63929.3	63929	129.03	1154.85	3	HEGPLHKCDISNSTEAGQKLF	8,Carbamidomethyl(+57.0215);	2367.13	sp|Q9BYF1|ACE2_HUMAN(pre=K,post=N);	27.95	0.0055	1094.4
LZ-20200427-Chen-ACE2-Glypep-YFWLc-AV5pmol.63934.63934.4	63934	129.05	994.439	4	HEGPLHKCDISNSTEAGQKLF	8,Carbamidomethyl(+57.0215);	2367.13	sp|Q9BYF1|ACE2_HUMAN(pre=K,post=N);	305.25	0	1606.6
LZ-20200427-Chen-ACE2-Glypep-YFWLc-AV5pmol.63947.63947.4	63947	129.07	943.669	4	HEGPLHKCDISNSTEAGQKLF	8,Carbamidomethyl(+57.0215);	2367.13	sp|Q9BYF1|ACE2_HUMAN(pre=K,post=N);	306.62	0.0009	1403.52
LZ-20200427-Chen-ACE2-Glypep-YFWLc-AV5pmol.63963.63963.5	63963	129.09	795.753	5	HEGPLHKCDISNSTEAGQKLF	8,Carbamidomethyl(+57.0215);	2367.13	sp|Q9BYF1|ACE2_HUMAN(pre=K,post=N);	363.45	0.0049	1606.6
LZ-20200427-Chen-ACE2-Glypep-YFWLc-AV5pmol.64016.64016.4	64016	129.17	953.925	4	HEGPLHKCDISNSTEAGQKLF	8,Carbamidomethyl(+57.0215);	2367.13	sp|Q9BYF1|ACE2_HUMAN(pre=K,post=N);	231.57	0	1444.54
LZ-20200427-Chen-ACE2-Glypep-YFWLc-AV5pmol.64024.64024.3	64024	129.2	1313.19	3	NYNTNITEENVQ		1437.64	sp|Q9BYF1|ACE2_HUMAN(pre=W,post=N);	421.03	0	2498.92
LZ-20200427-Chen-ACE2-Glypep-YFWLc-AV5pmol.64025.64025.4	64025	129.2	866.641	4	HEGPLHKCDISNSTEAGQKLF	8,Carbamidomethyl(+57.0215);	2367.13	sp|Q9BYF1|ACE2_HUMAN(pre=K,post=N);	466.23	0	1095.41
LZ-20200427-Chen-ACE2-Glypep-YFWLc-AV5pmol.64026.64026.4	64026	129.2	984.182	4	HEGPLHKCDISNSTEAGQKLF	8,Carbamidomethyl(+57.0215);	2367.13	sp|Q9BYF1|ACE2_HUMAN(pre=K,post=N);	215.06	0.0045	1565.57
LZ-20200427-Chen-ACE2-Glypep-YFWLc-AV5pmol.64028.64028.3	64028	129.2	1142.79	3	NYNTNITEENVQ		1437.64	sp|Q9BYF1|ACE2_HUMAN(pre=W,post=N);	203.46	0	1987.72
LZ-20200427-Chen-ACE2-Glypep-YFWLc-AV5pmol.64091.64091.5	64091	129.32	795.752	5	HEGPLHKCDISNSTEAGQKLF	8,Carbamidomethyl(+57.0215);	2367.13	sp|Q9BYF1|ACE2_HUMAN(pre=K,post=N);	289.38	0	1606.6
LZ-20200427-Chen-ACE2-Glypep-YFWLc-AV5pmol.64101.64101.5	64101	129.34	940.417	5	AAKHEGPLHKCDISNSTEAGQKLF	11,Carbamidomethyl(+57.0215);	2637.3	sp|Q9BYF1|ACE2_HUMAN(pre=Q,post=N);	201.05	0	2059.75
LZ-20200427-Chen-ACE2-Glypep-YFWLc-AV5pmol.64122.64122.4	64122	129.38	994.439	4	HEGPLHKCDISNSTEAGQKLF	8,Carbamidomethyl(+57.0215);	2367.13	sp|Q9BYF1|ACE2_HUMAN(pre=K,post=N);	357.91	0	1606.6
LZ-20200427-Chen-ACE2-Glypep-YFWLc-AV5pmol.64175.64175.4	64175	129.47	953.926	4	HEGPLHKCDISNSTEAGQKLF	8,Carbamidomethyl(+57.0215);	2367.13	sp|Q9BYF1|ACE2_HUMAN(pre=K,post=N);	447.33	0	1444.55
LZ-20200427-Chen-ACE2-Glypep-YFWLc-AV5pmol.64182.64182.5	64182	129.47	868.778	5	HEGPLHKCDISNSTEAGQKLF	8,Carbamidomethyl(+57.0215);	2367.13	sp|Q9BYF1|ACE2_HUMAN(pre=K,post=N);	75.06	0.0045	1971.73
LZ-20200427-Chen-ACE2-Glypep-YFWLc-AV5pmol.64184.64184.4	64184	129.47	903.156	4	HEGPLHKCDISNSTEAGQKLF	8,Carbamidomethyl(+57.0215);	2367.13	sp|Q9BYF1|ACE2_HUMAN(pre=K,post=N);	319.83	0	1241.47
LZ-20200427-Chen-ACE2-Glypep-YFWLc-AV5pmol.64193.64193.4	64193	129.5	943.669	4	HEGPLHKCDISNSTEAGQKLF	8,Carbamidomethyl(+57.0215);	2367.13	sp|Q9BYF1|ACE2_HUMAN(pre=K,post=N);	422.26	0	1403.52
LZ-20200427-Chen-ACE2-Glypep-YFWLc-AV5pmol.64196.64196.4	64196	129.5	1085.72	4	HEGPLHKCDISNSTEAGQKLF	8,Carbamidomethyl(+57.0215);	2367.13	sp|Q9BYF1|ACE2_HUMAN(pre=K,post=N);	147.62	0.0032	1971.73
LZ-20200427-Chen-ACE2-Glypep-YFWLc-AV5pmol.64208.64208.4	64208	129.53	866.641	4	HEGPLHKCDISNSTEAGQKLF	8,Carbamidomethyl(+57.0215);	2367.13	sp|Q9BYF1|ACE2_HUMAN(pre=K,post=N);	389.93	0	1095.41
LZ-20200427-Chen-ACE2-Glypep-YFWLc-AV5pmol.64222.64222.3	64222	129.55	1142.79	3	NYNTNITEENVQ		1437.64	sp|Q9BYF1|ACE2_HUMAN(pre=W,post=N);	422.9	0	1987.72
LZ-20200427-Chen-ACE2-Glypep-YFWLc-AV5pmol.64245.64245.5	64245	129.59	899.801	5	AAKHEGPLHKCDISNSTEAGQKLF	11,Carbamidomethyl(+57.0215);	2637.3	sp|Q9BYF1|ACE2_HUMAN(pre=Q,post=N);	149.4	0	1856.67
LZ-20200427-Chen-ACE2-Glypep-YFWLc-AV5pmol.64253.64253.4	64253	129.61	903.156	4	HEGPLHKCDISNSTEAGQKLF	8,Carbamidomethyl(+57.0215);	2367.13	sp|Q9BYF1|ACE2_HUMAN(pre=K,post=N);	565.94	0	1241.47
LZ-20200427-Chen-ACE2-Glypep-YFWLc-AV5pmol.64332.64332.3	64332	129.73	1203.87	3	HEGPLHKCDISNSTEAGQKLF	8,Carbamidomethyl(+57.0215);	2367.13	sp|Q9BYF1|ACE2_HUMAN(pre=K,post=N);	220.66	0	1241.46
LZ-20200427-Chen-ACE2-Glypep-YFWLc-AV5pmol.64340.64340.4	64340	129.76	953.926	4	HEGPLHKCDISNSTEAGQKLF	8,Carbamidomethyl(+57.0215);	2367.13	sp|Q9BYF1|ACE2_HUMAN(pre=K,post=N);	494.44	0	1444.55
LZ-20200427-Chen-ACE2-Glypep-YFWLc-AV5pmol.64350.64350.3	64350	129.76	1203.87	3	HEGPLHKCDISNSTEAGQKLF	8,Carbamidomethyl(+57.0215);	2367.13	sp|Q9BYF1|ACE2_HUMAN(pre=K,post=N);	91.36	0.0049	1241.46
LZ-20200427-Chen-ACE2-Glypep-YFWLc-AV5pmol.64358.64358.3	64358	129.79	1271.56	3	HEGPLHKCDISNSTEAGQKLF	8,Carbamidomethyl(+57.0215);	2367.13	sp|Q9BYF1|ACE2_HUMAN(pre=K,post=N);	337.49	0	1444.54
LZ-20200427-Chen-ACE2-Glypep-YFWLc-AV5pmol.64393.64393.3	64393	129.85	1142.79	3	NYNTNITEENVQ		1437.64	sp|Q9BYF1|ACE2_HUMAN(pre=W,post=N);	461.1	0	1987.72
LZ-20200427-Chen-ACE2-Glypep-YFWLc-AV5pmol.64427.64427.4	64427	129.91	1045.21	4	HEGPLHKCDISNSTEAGQKLF	8,Carbamidomethyl(+57.0215);	2367.13	sp|Q9BYF1|ACE2_HUMAN(pre=K,post=N);	43.78	0.0045	1809.68
LZ-20200427-Chen-ACE2-Glypep-YFWLc-AV5pmol.64442.64442.5	64442	129.94	899.801	5	AAKHEGPLHKCDISNSTEAGQKLF	11,Carbamidomethyl(+57.0215);	2637.3	sp|Q9BYF1|ACE2_HUMAN(pre=Q,post=N);	75.98	0.0032	1856.67
LZ-20200427-Chen-ACE2-Glypep-YFWLc-AV5pmol.64457.64457.4	64457	129.97	903.156	4	HEGPLHKCDISNSTEAGQKLF	8,Carbamidomethyl(+57.0215);	2367.13	sp|Q9BYF1|ACE2_HUMAN(pre=K,post=N);	683.85	0	1241.47
LZ-20200427-Chen-ACE2-Glypep-YFWLc-AV5pmol.64463.64463.3	64463	129.97	1203.87	3	HEGPLHKCDISNSTEAGQKLF	8,Carbamidomethyl(+57.0215);	2367.13	sp|Q9BYF1|ACE2_HUMAN(pre=K,post=N);	345.88	0	1241.46
LZ-20200427-Chen-ACE2-Glypep-YFWLc-AV5pmol.64468.64468.5	64468	129.97	899.801	5	AAKHEGPLHKCDISNSTEAGQKLF	11,Carbamidomethyl(+57.0215);	2637.3	sp|Q9BYF1|ACE2_HUMAN(pre=Q,post=N);	94.98	0	1856.67
LZ-20200427-Chen-ACE2-Glypep-YFWLc-AV5pmol.64496.64496.5	64496	130.03	722.726	5	HEGPLHKCDISNSTEAGQKLF	8,Carbamidomethyl(+57.0215);	2367.13	sp|Q9BYF1|ACE2_HUMAN(pre=K,post=N);	212.91	0	1241.47
LZ-20200427-Chen-ACE2-Glypep-YFWLc-AV5pmol.64529.64529.3	64529	130.1	1191.48	3	NYNTNITEENVQ		1437.64	sp|Q9BYF1|ACE2_HUMAN(pre=W,post=N);	471.15	0	2133.78
LZ-20200427-Chen-ACE2-Glypep-YFWLc-AV5pmol.64530.64530.4	64530	130.1	953.926	4	HEGPLHKCDISNSTEAGQKLF	8,Carbamidomethyl(+57.0215);	2367.13	sp|Q9BYF1|ACE2_HUMAN(pre=K,post=N);	497.34	0	1444.55
LZ-20200427-Chen-ACE2-Glypep-YFWLc-AV5pmol.64622.64622.4	64622	130.26	903.156	4	HEGPLHKCDISNSTEAGQKLF	8,Carbamidomethyl(+57.0215);	2367.13	sp|Q9BYF1|ACE2_HUMAN(pre=K,post=N);	272.13	0	1241.47
LZ-20200427-Chen-ACE2-Glypep-YFWLc-AV5pmol.64661.64661.3	64661	130.32	1137.46	3	NYNTNITEENVQ		1437.64	sp|Q9BYF1|ACE2_HUMAN(pre=W,post=N);	433.04	0	1971.73
LZ-20200427-Chen-ACE2-Glypep-YFWLc-AV5pmol.64690.64690.3	64690	130.38	1259.17	3	NYNTNITEENVQ		1437.64	sp|Q9BYF1|ACE2_HUMAN(pre=W,post=N);	423.54	0	2336.86
LZ-20200427-Chen-ACE2-Glypep-YFWLc-AV5pmol.64730.64730.4	64730	130.44	953.924	4	HEGPLHKCDISNSTEAGQKLF	8,Carbamidomethyl(+57.0215);	2367.13	sp|Q9BYF1|ACE2_HUMAN(pre=K,post=N);	156.64	0	1444.54
LZ-20200427-Chen-ACE2-Glypep-YFWLc-AV5pmol.64738.64738.4	64738	130.46	1004.7	4	HEGPLHKCDISNSTEAGQKLF	8,Carbamidomethyl(+57.0215);	2367.13	sp|Q9BYF1|ACE2_HUMAN(pre=K,post=N);	199.77	0	1647.62
LZ-20200427-Chen-ACE2-Glypep-YFWLc-AV5pmol.64865.64865.3	64865	130.69	1259.17	3	NYNTNITEENVQ		1437.64	sp|Q9BYF1|ACE2_HUMAN(pre=W,post=N);	455.77	0	2336.86
LZ-20200427-Chen-ACE2-Glypep-YFWLc-AV5pmol.64866.64866.3	64866	130.69	1191.48	3	NYNTNITEENVQ		1437.64	sp|Q9BYF1|ACE2_HUMAN(pre=W,post=N);	517.65	0	2133.78
LZ-20200427-Chen-ACE2-Glypep-YFWLc-AV5pmol.64898.64898.4	64898	130.74	1004.7	4	HEGPLHKCDISNSTEAGQKLF	8,Carbamidomethyl(+57.0215);	2367.13	sp|Q9BYF1|ACE2_HUMAN(pre=K,post=N);	286.16	0	1647.62
LZ-20200427-Chen-ACE2-Glypep-YFWLc-AV5pmol.64973.64973.3	64973	130.88	1380.88	3	NYNTNITEENVQ		1437.64	sp|Q9BYF1|ACE2_HUMAN(pre=W,post=N);	274.08	0	2702
LZ-20200427-Chen-ACE2-Glypep-YFWLc-AV5pmol.64991.64991.3	64991	130.91	1205.15	3	NYNTNITEENVQ		1437.64	sp|Q9BYF1|ACE2_HUMAN(pre=W,post=N);	487.08	0	2174.8
LZ-20200427-Chen-ACE2-Glypep-YFWLc-AV5pmol.65010.65010.3	65010	130.94	1380.88	3	NYNTNITEENVQ		1437.64	sp|Q9BYF1|ACE2_HUMAN(pre=W,post=N);	294.42	0	2701.99
LZ-20200427-Chen-ACE2-Glypep-YFWLc-AV5pmol.65077.65077.3	65077	131.05	1259.17	3	NYNTNITEENVQ		1437.64	sp|Q9BYF1|ACE2_HUMAN(pre=W,post=N);	322.36	0	2336.86
LZ-20200427-Chen-ACE2-Glypep-YFWLc-AV5pmol.65130.65130.3	65130	131.15	1259.17	3	NYNTNITEENVQ		1437.64	sp|Q9BYF1|ACE2_HUMAN(pre=W,post=N);	324.09	0	2336.86
LZ-20200427-Chen-ACE2-Glypep-YFWLc-AV5pmol.65255.65255.3	65255	131.37	1205.15	3	NYNTNITEENVQ		1437.64	sp|Q9BYF1|ACE2_HUMAN(pre=W,post=N);	397.34	0	2174.8
LZ-20200427-Chen-ACE2-Glypep-YFWLc-AV5pmol.65276.65276.3	65276	131.41	1137.46	3	NYNTNITEENVQ		1437.64	sp|Q9BYF1|ACE2_HUMAN(pre=W,post=N);	439.64	0	1971.73
LZ-20200427-Chen-ACE2-Glypep-YFWLc-AV5pmol.65371.65371.3	65371	131.58	1083.44	3	NYNTNITEENVQ		1437.64	sp|Q9BYF1|ACE2_HUMAN(pre=W,post=N);	478.52	0	1809.67
LZ-20200427-Chen-ACE2-Glypep-YFWLc-AV5pmol.65394.65394.3	65394	131.61	1205.15	3	NYNTNITEENVQ		1437.64	sp|Q9BYF1|ACE2_HUMAN(pre=W,post=N);	285.54	0	2174.81
LZ-20200427-Chen-ACE2-Glypep-YFWLc-AV5pmol.65431.65431.3	65431	131.67	1205.15	3	NYNTNITEENVQ		1437.64	sp|Q9BYF1|ACE2_HUMAN(pre=W,post=N);	233.52	0	2174.81
LZ-20200427-Chen-ACE2-Glypep-YFWLc-AV5pmol.65550.65550.3	65550	131.9	1083.44	3	NYNTNITEENVQ		1437.64	sp|Q9BYF1|ACE2_HUMAN(pre=W,post=N);	404.7	0	1809.68
LZ-20200427-Chen-ACE2-Glypep-YFWLc-AV5pmol.65720.65720.3	65720	132.19	1083.44	3	NYNTNITEENVQ		1437.64	sp|Q9BYF1|ACE2_HUMAN(pre=W,post=N);	529.87	0	1809.67
LZ-20200427-Chen-ACE2-Glypep-YFWLc-AV5pmol.65926.65926.3	65926	132.55	1151.14	3	NYNTNITEENVQ		1437.64	sp|Q9BYF1|ACE2_HUMAN(pre=W,post=N);	312.02	0	2012.75
LZ-20200427-Chen-ACE2-Glypep-YFWLc-AV5pmol.65974.65974.3	65974	132.64	1021.08	3	NYNTNITEENVQ		1437.64	sp|Q9BYF1|ACE2_HUMAN(pre=W,post=N);	445.39	0	1622.59
LZ-20200427-Chen-ACE2-Glypep-YFWLc-AV5pmol.66004.66004.3	66004	132.67	885.697	3	NYNTNITEENVQ		1437.64	sp|Q9BYF1|ACE2_HUMAN(pre=W,post=N);	92.22	0	1216.43
LZ-20200427-Chen-ACE2-Glypep-YFWLc-AV5pmol.66116.66116.3	66116	132.89	1069.77	3	NYNTNITEENVQ		1437.64	sp|Q9BYF1|ACE2_HUMAN(pre=W,post=N);	556.35	0	1768.65
LZ-20200427-Chen-ACE2-Glypep-YFWLc-AV5pmol.66118.66118.3	66118	132.89	1151.14	3	NYNTNITEENVQ		1437.64	sp|Q9BYF1|ACE2_HUMAN(pre=W,post=N);	393.22	0	2012.75
LZ-20200427-Chen-ACE2-Glypep-YFWLc-AV5pmol.66126.66126.3	66126	132.89	885.697	3	NYNTNITEENVQ		1437.64	sp|Q9BYF1|ACE2_HUMAN(pre=W,post=N);	104.9	0	1216.43
LZ-20200427-Chen-ACE2-Glypep-YFWLc-AV5pmol.66147.66147.3	66147	132.94	1021.08	3	NYNTNITEENVQ		1437.64	sp|Q9BYF1|ACE2_HUMAN(pre=W,post=N);	498.46	0	1622.59
LZ-20200427-Chen-ACE2-Glypep-YFWLc-AV5pmol.66196.66196.2	66196	133.01	1531.12	2	NYNTNITEENVQ		1437.64	sp|Q9BYF1|ACE2_HUMAN(pre=W,post=N);	260.35	0	1622.59
LZ-20200427-Chen-ACE2-Glypep-YFWLc-AV5pmol.66270.66270.3	66270	133.14	980.741	3	NYNTNITEENVQ		1437.64	sp|Q9BYF1|ACE2_HUMAN(pre=W,post=N);	374.93	0	1501.56
LZ-20200427-Chen-ACE2-Glypep-YFWLc-AV5pmol.66284.66284.3	66284	133.18	1069.77	3	NYNTNITEENVQ		1437.64	sp|Q9BYF1|ACE2_HUMAN(pre=W,post=N);	556.21	0	1768.65
LZ-20200427-Chen-ACE2-Glypep-YFWLc-AV5pmol.66305.66305.3	66305	133.2	1151.14	3	NYNTNITEENVQ		1437.64	sp|Q9BYF1|ACE2_HUMAN(pre=W,post=N);	234.19	0	2012.75
LZ-20200427-Chen-ACE2-Glypep-YFWLc-AV5pmol.66340.66340.3	66340	133.27	1021.08	3	NYNTNITEENVQ		1437.64	sp|Q9BYF1|ACE2_HUMAN(pre=W,post=N);	537.08	0	1622.59
LZ-20200427-Chen-ACE2-Glypep-YFWLc-AV5pmol.66407.66407.3	66407	133.38	1097.12	3	NYNTNITEENVQ		1437.64	sp|Q9BYF1|ACE2_HUMAN(pre=W,post=N);	280.44	0	1850.7
LZ-20200427-Chen-ACE2-Glypep-YFWLc-AV5pmol.66428.66428.3	66428	133.41	967.065	3	NYNTNITEENVQ		1437.64	sp|Q9BYF1|ACE2_HUMAN(pre=W,post=N);	402.96	0	1460.54
LZ-20200427-Chen-ACE2-Glypep-YFWLc-AV5pmol.66442.66442.3	66442	133.44	980.741	3	NYNTNITEENVQ		1437.64	sp|Q9BYF1|ACE2_HUMAN(pre=W,post=N);	328.29	0	1501.56
LZ-20200427-Chen-ACE2-Glypep-YFWLc-AV5pmol.66452.66452.3	66452	133.47	1069.77	3	NYNTNITEENVQ		1437.64	sp|Q9BYF1|ACE2_HUMAN(pre=W,post=N);	497.11	0	1768.65
LZ-20200427-Chen-ACE2-Glypep-YFWLc-AV5pmol.66497.66497.3	66497	133.54	1029.43	3	NYNTNITEENVQ		1437.64	sp|Q9BYF1|ACE2_HUMAN(pre=W,post=N);	398.44	0	1647.62
LZ-20200427-Chen-ACE2-Glypep-YFWLc-AV5pmol.66506.66506.3	66506	133.54	1097.12	3	NYNTNITEENVQ		1437.64	sp|Q9BYF1|ACE2_HUMAN(pre=W,post=N);	227.16	0	1850.7
LZ-20200427-Chen-ACE2-Glypep-YFWLc-AV5pmol.66520.66520.3	66520	133.57	1021.08	3	NYNTNITEENVQ		1437.64	sp|Q9BYF1|ACE2_HUMAN(pre=W,post=N);	507.63	0	1622.59
LZ-20200427-Chen-ACE2-Glypep-YFWLc-AV5pmol.66600.66600.2	66600	133.7	1450.1	2	NYNTNITEENVQ		1437.64	sp|Q9BYF1|ACE2_HUMAN(pre=W,post=N);	268.68	0	1460.55
LZ-20200427-Chen-ACE2-Glypep-YFWLc-AV5pmol.66625.66625.3	66625	133.76	967.066	3	NYNTNITEENVQ		1437.64	sp|Q9BYF1|ACE2_HUMAN(pre=W,post=N);	389.13	0	1460.54
LZ-20200427-Chen-ACE2-Glypep-YFWLc-AV5pmol.66658.66658.3	66658	133.82	1029.43	3	NYNTNITEENVQ		1437.64	sp|Q9BYF1|ACE2_HUMAN(pre=W,post=N);	426.54	0	1647.62
LZ-20200427-Chen-ACE2-Glypep-YFWLc-AV5pmol.66660.66660.3	66660	133.82	1069.77	3	NYNTNITEENVQ		1437.64	sp|Q9BYF1|ACE2_HUMAN(pre=W,post=N);	340.87	0	1768.65
LZ-20200427-Chen-ACE2-Glypep-YFWLc-AV5pmol.66680.66680.3	66680	133.85	1021.08	3	NYNTNITEENVQ		1437.64	sp|Q9BYF1|ACE2_HUMAN(pre=W,post=N);	319.84	0	1622.59
LZ-20200427-Chen-ACE2-Glypep-YFWLc-AV5pmol.66891.66891.3	66891	134.21	1097.12	3	NYNTNITEENVQ		1437.64	sp|Q9BYF1|ACE2_HUMAN(pre=W,post=N);	167.33	0	1850.7
LZ-20200427-Chen-ACE2-Glypep-YFWLc-AV5pmol.66941.66941.3	66941	134.3	967.066	3	NYNTNITEENVQ		1437.64	sp|Q9BYF1|ACE2_HUMAN(pre=W,post=N);	337.81	0	1460.54
LZ-20200427-Chen-ACE2-Glypep-YFWLc-AV5pmol.66997.66997.3	66997	134.39	1021.42	3	NYNTNITEENVQ		1437.64	sp|Q9BYF1|ACE2_HUMAN(pre=W,post=N);	141.43	0	1623.6
LZ-20200427-Chen-ACE2-Glypep-YFWLc-AV5pmol.67034.67034.3	67034	134.45	1097.12	3	NYNTNITEENVQ		1437.64	sp|Q9BYF1|ACE2_HUMAN(pre=W,post=N);	218.11	0	1850.71
LZ-20200427-Chen-ACE2-Glypep-YFWLc-AV5pmol.67054.67054.3	67054	134.49	1015.75	3	NYNTNITEENVQ		1437.64	sp|Q9BYF1|ACE2_HUMAN(pre=W,post=N);	589.03	0	1606.59
LZ-20200427-Chen-ACE2-Glypep-YFWLc-AV5pmol.67097.67097.2	67097	134.56	1369.07	2	NYNTNITEENVQ		1437.64	sp|Q9BYF1|ACE2_HUMAN(pre=W,post=N);	408.47	0	1298.48
LZ-20200427-Chen-ACE2-Glypep-YFWLc-AV5pmol.67137.67137.2	67137	134.64	1369.07	2	NYNTNITEENVQ		1437.64	sp|Q9BYF1|ACE2_HUMAN(pre=W,post=N);	424.27	0	1298.48
LZ-20200427-Chen-ACE2-Glypep-YFWLc-AV5pmol.67178.67178.2	67178	134.71	1369.07	2	NYNTNITEENVQ		1437.64	sp|Q9BYF1|ACE2_HUMAN(pre=W,post=N);	456.19	0	1298.48
LZ-20200427-Chen-ACE2-Glypep-YFWLc-AV5pmol.67213.67213.3	67213	134.78	1015.75	3	NYNTNITEENVQ		1437.64	sp|Q9BYF1|ACE2_HUMAN(pre=W,post=N);	436.01	0	1606.59
LZ-20200427-Chen-ACE2-Glypep-YFWLc-AV5pmol.67225.67225.2	67225	134.8	1523.12	2	NYNTNITEENVQ		1437.64	sp|Q9BYF1|ACE2_HUMAN(pre=W,post=N);	248.7	0	1606.6
LZ-20200427-Chen-ACE2-Glypep-YFWLc-AV5pmol.67235.67235.3	67235	134.82	1015.75	3	NYNTNITEENVQ		1437.64	sp|Q9BYF1|ACE2_HUMAN(pre=W,post=N);	488.87	0	1606.59
LZ-20200427-Chen-ACE2-Glypep-YFWLc-AV5pmol.67242.67242.2	67242	134.83	1522.62	2	NYNTNITEENVQ		1437.64	sp|Q9BYF1|ACE2_HUMAN(pre=W,post=N);	157.45	0	1605.6
LZ-20200427-Chen-ACE2-Glypep-YFWLc-AV5pmol.67255.67255.2	67255	134.85	1369.07	2	NYNTNITEENVQ		1437.64	sp|Q9BYF1|ACE2_HUMAN(pre=W,post=N);	478.46	0	1298.48
LZ-20200427-Chen-ACE2-Glypep-YFWLc-AV5pmol.67366.67366.2	67366	135.04	1267.53	2	NYNTNITEENVQ		1437.64	sp|Q9BYF1|ACE2_HUMAN(pre=W,post=N);	494.79	0	1095.4
LZ-20200427-Chen-ACE2-Glypep-YFWLc-AV5pmol.67403.67403.3	67403	135.11	1015.75	3	NYNTNITEENVQ		1437.64	sp|Q9BYF1|ACE2_HUMAN(pre=W,post=N);	416.74	0	1606.59
LZ-20200427-Chen-ACE2-Glypep-YFWLc-AV5pmol.67406.67406.2	67406	135.12	1369.07	2	NYNTNITEENVQ		1437.64	sp|Q9BYF1|ACE2_HUMAN(pre=W,post=N);	451.11	0	1298.48
LZ-20200427-Chen-ACE2-Glypep-YFWLc-AV5pmol.67411.67411.2	67411	135.13	1369.07	2	NYNTNITEENVQ		1437.64	sp|Q9BYF1|ACE2_HUMAN(pre=W,post=N);	484.06	0	1298.48
LZ-20200427-Chen-ACE2-Glypep-YFWLc-AV5pmol.67428.67428.2	67428	135.15	1442.1	2	NYNTNITEENVQ		1437.64	sp|Q9BYF1|ACE2_HUMAN(pre=W,post=N);	458.1	0	1444.54
LZ-20200427-Chen-ACE2-Glypep-YFWLc-AV5pmol.67441.67441.2	67441	135.17	1267.53	2	NYNTNITEENVQ		1437.64	sp|Q9BYF1|ACE2_HUMAN(pre=W,post=N);	531.54	0	1095.4
LZ-20200427-Chen-ACE2-Glypep-YFWLc-AV5pmol.67478.67478.2	67478	135.24	1267.53	2	NYNTNITEENVQ		1437.64	sp|Q9BYF1|ACE2_HUMAN(pre=W,post=N);	507.6	0	1095.4
LZ-20200427-Chen-ACE2-Glypep-YFWLc-AV5pmol.67482.67482.2	67482	135.25	1442.1	2	NYNTNITEENVQ		1437.64	sp|Q9BYF1|ACE2_HUMAN(pre=W,post=N);	442.66	0	1444.54
LZ-20200427-Chen-ACE2-Glypep-YFWLc-AV5pmol.67510.67510.2	67510	135.3	1267.53	2	NYNTNITEENVQ		1437.64	sp|Q9BYF1|ACE2_HUMAN(pre=W,post=N);	509.49	0	1095.4
LZ-20200427-Chen-ACE2-Glypep-YFWLc-AV5pmol.67533.67533.3	67533	135.34	961.734	3	NYNTNITEENVQ		1437.64	sp|Q9BYF1|ACE2_HUMAN(pre=W,post=N);	236.24	0	1444.54
LZ-20200427-Chen-ACE2-Glypep-YFWLc-AV5pmol.67557.67557.3	67557	135.38	1015.75	3	NYNTNITEENVQ		1437.64	sp|Q9BYF1|ACE2_HUMAN(pre=W,post=N);	384.78	0	1606.59
LZ-20200427-Chen-ACE2-Glypep-YFWLc-AV5pmol.67571.67571.2	67571	135.41	1369.07	2	NYNTNITEENVQ		1437.64	sp|Q9BYF1|ACE2_HUMAN(pre=W,post=N);	484.81	0	1298.48
LZ-20200427-Chen-ACE2-Glypep-YFWLc-AV5pmol.67576.67576.2	67576	135.42	1369.07	2	NYNTNITEENVQ		1437.64	sp|Q9BYF1|ACE2_HUMAN(pre=W,post=N);	472	0	1298.48
LZ-20200427-Chen-ACE2-Glypep-YFWLc-AV5pmol.67588.67588.2	67588	135.44	1442.1	2	NYNTNITEENVQ		1437.64	sp|Q9BYF1|ACE2_HUMAN(pre=W,post=N);	544.16	0	1444.54
LZ-20200427-Chen-ACE2-Glypep-YFWLc-AV5pmol.67607.67607.3	67607	135.46	1088.78	3	NYNTNITEENVQ		1437.64	sp|Q9BYF1|ACE2_HUMAN(pre=W,post=N);	237.19	0	1825.67
LZ-20200427-Chen-ACE2-Glypep-YFWLc-AV5pmol.67616.67616.3	67616	135.49	913.048	3	NYNTNITEENVQ		1437.64	sp|Q9BYF1|ACE2_HUMAN(pre=W,post=N);	434.05	0	1298.48
LZ-20200427-Chen-ACE2-Glypep-YFWLc-AV5pmol.67665.67665.2	67665	135.57	1267.53	2	NYNTNITEENVQ		1437.64	sp|Q9BYF1|ACE2_HUMAN(pre=W,post=N);	457.4	0	1095.4
LZ-20200427-Chen-ACE2-Glypep-YFWLc-AV5pmol.67703.67703.3	67703	135.63	1088.78	3	NYNTNITEENVQ		1437.64	sp|Q9BYF1|ACE2_HUMAN(pre=W,post=N);	348.17	0	1825.67
LZ-20200427-Chen-ACE2-Glypep-YFWLc-AV5pmol.67705.67705.3	67705	135.63	1015.75	3	NYNTNITEENVQ		1437.64	sp|Q9BYF1|ACE2_HUMAN(pre=W,post=N);	355.62	0	1606.59
LZ-20200427-Chen-ACE2-Glypep-YFWLc-AV5pmol.67740.67740.2	67740	135.7	1369.07	2	NYNTNITEENVQ		1437.64	sp|Q9BYF1|ACE2_HUMAN(pre=W,post=N);	404.39	0	1298.48
LZ-20200427-Chen-ACE2-Glypep-YFWLc-AV5pmol.67744.67744.2	67744	135.71	1442.1	2	NYNTNITEENVQ		1437.64	sp|Q9BYF1|ACE2_HUMAN(pre=W,post=N);	474.96	0	1444.54
LZ-20200427-Chen-ACE2-Glypep-YFWLc-AV5pmol.67762.67762.2	67762	135.74	1369.07	2	NYNTNITEENVQ		1437.64	sp|Q9BYF1|ACE2_HUMAN(pre=W,post=N);	365.85	0	1298.48
LZ-20200427-Chen-ACE2-Glypep-YFWLc-AV5pmol.67788.67788.2	67788	135.78	1442.1	2	NYNTNITEENVQ		1437.64	sp|Q9BYF1|ACE2_HUMAN(pre=W,post=N);	503.04	0	1444.54
LZ-20200427-Chen-ACE2-Glypep-YFWLc-AV5pmol.67807.67807.3	67807	135.82	1088.78	3	NYNTNITEENVQ		1437.64	sp|Q9BYF1|ACE2_HUMAN(pre=W,post=N);	521.64	0	1825.67
LZ-20200427-Chen-ACE2-Glypep-YFWLc-AV5pmol.67823.67823.2	67823	135.84	1267.53	2	NYNTNITEENVQ		1437.64	sp|Q9BYF1|ACE2_HUMAN(pre=W,post=N);	514.04	0	1095.4
LZ-20200427-Chen-ACE2-Glypep-YFWLc-AV5pmol.67833.67833.2	67833	135.87	1267.53	2	NYNTNITEENVQ		1437.64	sp|Q9BYF1|ACE2_HUMAN(pre=W,post=N);	463.24	0	1095.4
LZ-20200427-Chen-ACE2-Glypep-YFWLc-AV5pmol.67855.67855.3	67855	135.9	1088.78	3	NYNTNITEENVQ		1437.64	sp|Q9BYF1|ACE2_HUMAN(pre=W,post=N);	499.94	0	1825.67
LZ-20200427-Chen-ACE2-Glypep-YFWLc-AV5pmol.67892.67892.3	67892	135.97	1088.78	3	NYNTNITEENVQ		1437.64	sp|Q9BYF1|ACE2_HUMAN(pre=W,post=N);	362.37	0	1825.67
LZ-20200427-Chen-ACE2-Glypep-YFWLc-AV5pmol.67908.67908.2	67908	136	1442.1	2	NYNTNITEENVQ		1437.64	sp|Q9BYF1|ACE2_HUMAN(pre=W,post=N);	477.94	0	1444.54
LZ-20200427-Chen-ACE2-Glypep-YFWLc-AV5pmol.67934.67934.3	67934	136.04	1137.46	3	NYNTNITEENVQ		1437.64	sp|Q9BYF1|ACE2_HUMAN(pre=W,post=N);	293.79	0	1971.73
LZ-20200427-Chen-ACE2-Glypep-YFWLc-AV5pmol.67968.67968.2	67968	136.1	1369.07	2	NYNTNITEENVQ		1437.64	sp|Q9BYF1|ACE2_HUMAN(pre=W,post=N);	337.28	0	1298.48
LZ-20200427-Chen-ACE2-Glypep-YFWLc-AV5pmol.67981.67981.3	67981	136.12	1088.78	3	NYNTNITEENVQ		1437.64	sp|Q9BYF1|ACE2_HUMAN(pre=W,post=N);	385.47	0	1825.67
LZ-20200427-Chen-ACE2-Glypep-YFWLc-AV5pmol.67990.67990.2	67990	136.13	1442.1	2	NYNTNITEENVQ		1437.64	sp|Q9BYF1|ACE2_HUMAN(pre=W,post=N);	452.68	0	1444.54
LZ-20200427-Chen-ACE2-Glypep-YFWLc-AV5pmol.68023.68023.3	68023	136.2	1088.78	3	NYNTNITEENVQ		1437.64	sp|Q9BYF1|ACE2_HUMAN(pre=W,post=N);	412.79	0	1825.67
LZ-20200427-Chen-ACE2-Glypep-YFWLc-AV5pmol.68057.68057.2	68057	136.26	1442.1	2	NYNTNITEENVQ		1437.64	sp|Q9BYF1|ACE2_HUMAN(pre=W,post=N);	475.44	0	1444.54
LZ-20200427-Chen-ACE2-Glypep-YFWLc-AV5pmol.68081.68081.3	68081	136.3	1137.46	3	NYNTNITEENVQ		1437.64	sp|Q9BYF1|ACE2_HUMAN(pre=W,post=N);	526.9	0	1971.73
LZ-20200427-Chen-ACE2-Glypep-YFWLc-AV5pmol.68172.68172.2	68172	136.45	1267.53	2	NYNTNITEENVQ		1437.64	sp|Q9BYF1|ACE2_HUMAN(pre=W,post=N);	460.34	0	1095.4
LZ-20200427-Chen-ACE2-Glypep-YFWLc-AV5pmol.68181.68181.2	68181	136.47	1442.1	2	NYNTNITEENVQ		1437.64	sp|Q9BYF1|ACE2_HUMAN(pre=W,post=N);	436	0	1444.54
LZ-20200427-Chen-ACE2-Glypep-YFWLc-AV5pmol.68187.68187.3	68187	136.49	1088.78	3	NYNTNITEENVQ		1437.64	sp|Q9BYF1|ACE2_HUMAN(pre=W,post=N);	382.36	0	1825.67
LZ-20200427-Chen-ACE2-Glypep-YFWLc-AV5pmol.68193.68193.3	68193	136.49	1034.76	3	NYNTNITEENVQ		1437.64	sp|Q9BYF1|ACE2_HUMAN(pre=W,post=N);	303.71	0	1663.61
LZ-20200427-Chen-ACE2-Glypep-YFWLc-AV5pmol.68211.68211.2	68211	136.52	1442.1	2	NYNTNITEENVQ		1437.64	sp|Q9BYF1|ACE2_HUMAN(pre=W,post=N);	383.44	0	1444.54
LZ-20200427-Chen-ACE2-Glypep-YFWLc-AV5pmol.68219.68219.2	68219	136.54	1442.1	2	NYNTNITEENVQ		1437.64	sp|Q9BYF1|ACE2_HUMAN(pre=W,post=N);	424.4	0	1444.54
LZ-20200427-Chen-ACE2-Glypep-YFWLc-AV5pmol.68235.68235.3	68235	136.57	1088.78	3	NYNTNITEENVQ		1437.64	sp|Q9BYF1|ACE2_HUMAN(pre=W,post=N);	432.29	0	1825.67
LZ-20200427-Chen-ACE2-Glypep-YFWLc-AV5pmol.68242.68242.3	68242	136.58	1034.76	3	NYNTNITEENVQ		1437.64	sp|Q9BYF1|ACE2_HUMAN(pre=W,post=N);	405.27	0	1663.61
LZ-20200427-Chen-ACE2-Glypep-YFWLc-AV5pmol.68247.68247.3	68247	136.59	1137.46	3	NYNTNITEENVQ		1437.64	sp|Q9BYF1|ACE2_HUMAN(pre=W,post=N);	476.07	0	1971.73
LZ-20200427-Chen-ACE2-Glypep-YFWLc-AV5pmol.68249.68249.3	68249	136.59	1034.76	3	NYNTNITEENVQ		1437.64	sp|Q9BYF1|ACE2_HUMAN(pre=W,post=N);	332.75	0	1663.61
LZ-20200427-Chen-ACE2-Glypep-YFWLc-AV5pmol.68308.68308.3	68308	136.7	1088.78	3	NYNTNITEENVQ		1437.64	sp|Q9BYF1|ACE2_HUMAN(pre=W,post=N);	378.72	0	1825.67
LZ-20200427-Chen-ACE2-Glypep-YFWLc-AV5pmol.68312.68312.3	68312	136.71	961.734	3	NYNTNITEENVQ		1437.64	sp|Q9BYF1|ACE2_HUMAN(pre=W,post=N);	182.77	0	1444.54
LZ-20200427-Chen-ACE2-Glypep-YFWLc-AV5pmol.68340.68340.3	68340	136.76	1088.78	3	NYNTNITEENVQ		1437.64	sp|Q9BYF1|ACE2_HUMAN(pre=W,post=N);	373.09	0	1825.67
LZ-20200427-Chen-ACE2-Glypep-YFWLc-AV5pmol.68342.68342.2	68342	136.76	1442.1	2	NYNTNITEENVQ		1437.64	sp|Q9BYF1|ACE2_HUMAN(pre=W,post=N);	378.84	0	1444.54
LZ-20200427-Chen-ACE2-Glypep-YFWLc-AV5pmol.68346.68346.3	68346	136.77	1034.76	3	NYNTNITEENVQ		1437.64	sp|Q9BYF1|ACE2_HUMAN(pre=W,post=N);	387.87	0	1663.62
LZ-20200427-Chen-ACE2-Glypep-YFWLc-AV5pmol.68392.68392.2	68392	136.84	1369.07	2	NYNTNITEENVQ		1437.64	sp|Q9BYF1|ACE2_HUMAN(pre=W,post=N);	272.5	0	1298.49
LZ-20200427-Chen-ACE2-Glypep-YFWLc-AV5pmol.68407.68407.3	68407	136.88	1137.46	3	NYNTNITEENVQ		1437.64	sp|Q9BYF1|ACE2_HUMAN(pre=W,post=N);	564.59	0	1971.73
LZ-20200427-Chen-ACE2-Glypep-YFWLc-AV5pmol.68408.68408.3	68408	136.88	1088.78	3	NYNTNITEENVQ		1437.64	sp|Q9BYF1|ACE2_HUMAN(pre=W,post=N);	368.08	0	1825.67
LZ-20200427-Chen-ACE2-Glypep-YFWLc-AV5pmol.68448.68448.3	68448	136.95	1083.44	3	NYNTNITEENVQ		1437.64	sp|Q9BYF1|ACE2_HUMAN(pre=W,post=N);	281.37	0	1809.67
LZ-20200427-Chen-ACE2-Glypep-YFWLc-AV5pmol.68469.68469.3	68469	136.98	1083.44	3	NYNTNITEENVQ		1437.64	sp|Q9BYF1|ACE2_HUMAN(pre=W,post=N);	399.07	0	1809.67
LZ-20200427-Chen-ACE2-Glypep-YFWLc-AV5pmol.68501.68501.3	68501	137.05	1088.78	3	NYNTNITEENVQ		1437.64	sp|Q9BYF1|ACE2_HUMAN(pre=W,post=N);	248.7	0	1825.67
LZ-20200427-Chen-ACE2-Glypep-YFWLc-AV5pmol.68506.68506.3	68506	137.06	1034.76	3	NYNTNITEENVQ		1437.64	sp|Q9BYF1|ACE2_HUMAN(pre=W,post=N);	527.36	0	1663.62
LZ-20200427-Chen-ACE2-Glypep-YFWLc-AV5pmol.68525.68525.3	68525	137.08	1259.17	3	NYNTNITEENVQ		1437.64	sp|Q9BYF1|ACE2_HUMAN(pre=W,post=N);	256.82	0	2336.87
LZ-20200427-Chen-ACE2-Glypep-YFWLc-AV5pmol.68578.68578.3	68578	137.18	1089.11	3	NYNTNITEENVQ		1437.64	sp|Q9BYF1|ACE2_HUMAN(pre=W,post=N);	171.88	0	1826.67
LZ-20200427-Chen-ACE2-Glypep-YFWLc-AV5pmol.68588.68588.3	68588	137.2	1088.78	3	NYNTNITEENVQ		1437.64	sp|Q9BYF1|ACE2_HUMAN(pre=W,post=N);	179.62	0	1825.67
LZ-20200427-Chen-ACE2-Glypep-YFWLc-AV5pmol.68590.68590.3	68590	137.2	1259.17	3	NYNTNITEENVQ		1437.64	sp|Q9BYF1|ACE2_HUMAN(pre=W,post=N);	221.87	0	2336.86
LZ-20200427-Chen-ACE2-Glypep-YFWLc-AV5pmol.68605.68605.3	68605	137.23	1137.46	3	NYNTNITEENVQ		1437.64	sp|Q9BYF1|ACE2_HUMAN(pre=W,post=N);	386.9	0	1971.73
LZ-20200427-Chen-ACE2-Glypep-YFWLc-AV5pmol.68614.68614.3	68614	137.23	1088.78	3	NYNTNITEENVQ		1437.64	sp|Q9BYF1|ACE2_HUMAN(pre=W,post=N);	170.06	0	1825.67
LZ-20200427-Chen-ACE2-Glypep-YFWLc-AV5pmol.68618.68618.3	68618	137.26	1259.17	3	NYNTNITEENVQ		1437.64	sp|Q9BYF1|ACE2_HUMAN(pre=W,post=N);	363.41	0	2336.86
LZ-20200427-Chen-ACE2-Glypep-YFWLc-AV5pmol.68622.68622.3	68622	137.27	1083.44	3	NYNTNITEENVQ		1437.64	sp|Q9BYF1|ACE2_HUMAN(pre=W,post=N);	529.94	0	1809.67
LZ-20200427-Chen-ACE2-Glypep-YFWLc-AV5pmol.68624.68624.2	68624	137.27	1442.11	2	NYNTNITEENVQ		1437.64	sp|Q9BYF1|ACE2_HUMAN(pre=W,post=N);	329.69	0	1444.56
LZ-20200427-Chen-ACE2-Glypep-YFWLc-AV5pmol.68654.68654.3	68654	137.33	1034.76	3	NYNTNITEENVQ		1437.64	sp|Q9BYF1|ACE2_HUMAN(pre=W,post=N);	453.8	0	1663.62
LZ-20200427-Chen-ACE2-Glypep-YFWLc-AV5pmol.68673.68673.3	68673	137.36	980.741	3	NYNTNITEENVQ		1437.64	sp|Q9BYF1|ACE2_HUMAN(pre=W,post=N);	318.2	0	1501.56
LZ-20200427-Chen-ACE2-Glypep-YFWLc-AV5pmol.68681.68681.3	68681	137.37	1259.18	3	NYNTNITEENVQ		1437.64	sp|Q9BYF1|ACE2_HUMAN(pre=W,post=N);	318.91	0	2336.87
LZ-20200427-Chen-ACE2-Glypep-YFWLc-AV5pmol.68737.68737.3	68737	137.48	1083.44	3	NYNTNITEENVQ		1437.64	sp|Q9BYF1|ACE2_HUMAN(pre=W,post=N);	559.48	0	1809.67
LZ-20200427-Chen-ACE2-Glypep-YFWLc-AV5pmol.68751.68751.3	68751	137.5	1137.46	3	NYNTNITEENVQ		1437.64	sp|Q9BYF1|ACE2_HUMAN(pre=W,post=N);	506.05	0	1971.73
LZ-20200427-Chen-ACE2-Glypep-YFWLc-AV5pmol.68752.68752.3	68752	137.5	1089.12	3	NYNTNITEENVQ		1437.64	sp|Q9BYF1|ACE2_HUMAN(pre=W,post=N);	105.84	0.0017	1826.69
LZ-20200427-Chen-ACE2-Glypep-YFWLc-AV5pmol.68755.68755.3	68755	137.5	1258.84	3	NYNTNITEENVQ		1437.64	sp|Q9BYF1|ACE2_HUMAN(pre=W,post=N);	321.15	0	2335.85
LZ-20200427-Chen-ACE2-Glypep-YFWLc-AV5pmol.68759.68759.3	68759	137.51	1137.46	3	NYNTNITEENVQ		1437.64	sp|Q9BYF1|ACE2_HUMAN(pre=W,post=N);	430.49	0	1971.73
LZ-20200427-Chen-ACE2-Glypep-YFWLc-AV5pmol.68760.68760.3	68760	137.51	980.741	3	NYNTNITEENVQ		1437.64	sp|Q9BYF1|ACE2_HUMAN(pre=W,post=N);	271.16	0	1501.56
LZ-20200427-Chen-ACE2-Glypep-YFWLc-AV5pmol.68770.68770.3	68770	137.53	1083.44	3	NYNTNITEENVQ		1437.64	sp|Q9BYF1|ACE2_HUMAN(pre=W,post=N);	562.39	0	1809.67
LZ-20200427-Chen-ACE2-Glypep-YFWLc-AV5pmol.68786.68786.3	68786	137.56	1034.76	3	NYNTNITEENVQ		1437.64	sp|Q9BYF1|ACE2_HUMAN(pre=W,post=N);	336.96	0	1663.62
LZ-20200427-Chen-ACE2-Glypep-YFWLc-AV5pmol.68802.68802.3	68802	137.59	1034.76	3	NYNTNITEENVQ		1437.64	sp|Q9BYF1|ACE2_HUMAN(pre=W,post=N);	362.4	0	1663.62
LZ-20200427-Chen-ACE2-Glypep-YFWLc-AV5pmol.68807.68807.2	68807	137.6	1625.17	2	NYNTNITEENVQ		1437.64	sp|Q9BYF1|ACE2_HUMAN(pre=W,post=N);	241.6	0	1810.68
LZ-20200427-Chen-ACE2-Glypep-YFWLc-AV5pmol.68824.68824.3	68824	137.63	980.741	3	NYNTNITEENVQ		1437.64	sp|Q9BYF1|ACE2_HUMAN(pre=W,post=N);	363.5	0	1501.56
LZ-20200427-Chen-ACE2-Glypep-YFWLc-AV5pmol.68827.68827.3	68827	137.63	1259.17	3	NYNTNITEENVQ		1437.64	sp|Q9BYF1|ACE2_HUMAN(pre=W,post=N);	278.7	0	2336.85
LZ-20200427-Chen-ACE2-Glypep-YFWLc-AV5pmol.68908.68908.3	68908	137.78	1137.46	3	NYNTNITEENVQ		1437.64	sp|Q9BYF1|ACE2_HUMAN(pre=W,post=N);	397.88	0	1971.73
LZ-20200427-Chen-ACE2-Glypep-YFWLc-AV5pmol.68910.68910.3	68910	137.78	1089.12	3	NYNTNITEENVQ		1437.64	sp|Q9BYF1|ACE2_HUMAN(pre=W,post=N);	162.24	0	1826.69
LZ-20200427-Chen-ACE2-Glypep-YFWLc-AV5pmol.68921.68921.3	68921	137.8	1083.44	3	NYNTNITEENVQ		1437.64	sp|Q9BYF1|ACE2_HUMAN(pre=W,post=N);	553.09	0	1809.67
LZ-20200427-Chen-ACE2-Glypep-YFWLc-AV5pmol.68974.68974.3	68974	137.9	980.741	3	NYNTNITEENVQ		1437.64	sp|Q9BYF1|ACE2_HUMAN(pre=W,post=N);	385.88	0	1501.56
LZ-20200427-Chen-ACE2-Glypep-YFWLc-AV5pmol.68976.68976.3	68976	137.9	1034.76	3	NYNTNITEENVQ		1437.64	sp|Q9BYF1|ACE2_HUMAN(pre=W,post=N);	265.19	0	1663.62
LZ-20200427-Chen-ACE2-Glypep-YFWLc-AV5pmol.69065.69065.3	69065	138.05	1137.46	3	NYNTNITEENVQ		1437.64	sp|Q9BYF1|ACE2_HUMAN(pre=W,post=N);	316.84	0	1971.73
LZ-20200427-Chen-ACE2-Glypep-YFWLc-AV5pmol.69066.69066.3	69066	138.05	1053.08	3	NYNTNITEE		1096.47	sp|Q9BYF1|ACE2_HUMAN(pre=W,post=N);	179.93	0.0087	2059.74
LZ-20200427-Chen-ACE2-Glypep-YFWLc-AV5pmol.69071.69071.3	69071	138.06	1083.44	3	NYNTNITEENVQ		1437.64	sp|Q9BYF1|ACE2_HUMAN(pre=W,post=N);	558.15	0	1809.68
LZ-20200427-Chen-ACE2-Glypep-YFWLc-AV5pmol.69115.69115.3	69115	138.14	1004.39	3	NYNTNITEE		1096.47	sp|Q9BYF1|ACE2_HUMAN(pre=W,post=N);	249.77	0.0045	1913.69
LZ-20200427-Chen-ACE2-Glypep-YFWLc-AV5pmol.69125.69125.3	69125	138.16	1137.46	3	NYNTNITEENVQ		1437.64	sp|Q9BYF1|ACE2_HUMAN(pre=W,post=N);	239.41	0	1971.73
LZ-20200427-Chen-ACE2-Glypep-YFWLc-AV5pmol.69128.69128.3	69128	138.17	1029.43	3	NYNTNITEENVQ		1437.64	sp|Q9BYF1|ACE2_HUMAN(pre=W,post=N);	487.78	0	1647.62
LZ-20200427-Chen-ACE2-Glypep-YFWLc-AV5pmol.69132.69132.3	69132	138.17	1034.76	3	NYNTNITEENVQ		1437.64	sp|Q9BYF1|ACE2_HUMAN(pre=W,post=N);	234.88	0	1663.62
LZ-20200427-Chen-ACE2-Glypep-YFWLc-AV5pmol.69140.69140.3	69140	138.19	980.741	3	NYNTNITEENVQ		1437.64	sp|Q9BYF1|ACE2_HUMAN(pre=W,post=N);	399.15	0	1501.56
LZ-20200427-Chen-ACE2-Glypep-YFWLc-AV5pmol.69154.69154.3	69154	138.21	1137.46	3	NYNTNITEENVQ		1437.64	sp|Q9BYF1|ACE2_HUMAN(pre=W,post=N);	269.29	0	1971.73
LZ-20200427-Chen-ACE2-Glypep-YFWLc-AV5pmol.69199.69199.3	69199	138.29	1034.76	3	NYNTNITEENVQ		1437.64	sp|Q9BYF1|ACE2_HUMAN(pre=W,post=N);	267.32	0	1663.61
LZ-20200427-Chen-ACE2-Glypep-YFWLc-AV5pmol.69202.69202.2	69202	138.29	1442.1	2	NYNTNITEENVQ		1437.64	sp|Q9BYF1|ACE2_HUMAN(pre=W,post=N);	115.54	0.0045	1444.54
LZ-20200427-Chen-ACE2-Glypep-YFWLc-AV5pmol.69208.69208.2	69208	138.3	1543.63	2	NYNTNITEENVQ		1437.64	sp|Q9BYF1|ACE2_HUMAN(pre=W,post=N);	294.69	0	1647.62
LZ-20200427-Chen-ACE2-Glypep-YFWLc-AV5pmol.69232.69232.3	69232	138.35	980.741	3	NYNTNITEENVQ		1437.64	sp|Q9BYF1|ACE2_HUMAN(pre=W,post=N);	231.9	0	1501.56
LZ-20200427-Chen-ACE2-Glypep-YFWLc-AV5pmol.69243.69243.3	69243	138.37	1083.44	3	NYNTNITEENVQ		1437.64	sp|Q9BYF1|ACE2_HUMAN(pre=W,post=N);	416.14	0	1809.68
LZ-20200427-Chen-ACE2-Glypep-YFWLc-AV5pmol.69248.69248.2	69248	138.37	1543.63	2	NYNTNITEENVQ		1437.64	sp|Q9BYF1|ACE2_HUMAN(pre=W,post=N);	347.04	0	1647.62
LZ-20200427-Chen-ACE2-Glypep-YFWLc-AV5pmol.69278.69278.3	69278	138.43	1029.43	3	NYNTNITEENVQ		1437.64	sp|Q9BYF1|ACE2_HUMAN(pre=W,post=N);	534.42	0	1647.62
LZ-20200427-Chen-ACE2-Glypep-YFWLc-AV5pmol.69296.69296.3	69296	138.46	1034.76	3	NYNTNITEENVQ		1437.64	sp|Q9BYF1|ACE2_HUMAN(pre=W,post=N);	202.07	0	1663.63
LZ-20200427-Chen-ACE2-Glypep-YFWLc-AV5pmol.69316.69316.3	69316	138.49	980.741	3	NYNTNITEENVQ		1437.64	sp|Q9BYF1|ACE2_HUMAN(pre=W,post=N);	242.65	0	1501.56
LZ-20200427-Chen-ACE2-Glypep-YFWLc-AV5pmol.69351.69351.3	69351	138.56	1053.08	3	NYNTNITEE		1096.47	sp|Q9BYF1|ACE2_HUMAN(pre=W,post=N);	199.81	0	2059.74
LZ-20200427-Chen-ACE2-Glypep-YFWLc-AV5pmol.69360.69360.2	69360	138.57	1543.63	2	NYNTNITEENVQ		1437.64	sp|Q9BYF1|ACE2_HUMAN(pre=W,post=N);	327.08	0	1647.62
LZ-20200427-Chen-ACE2-Glypep-YFWLc-AV5pmol.69390.69390.3	69390	138.63	1083.44	3	NYNTNITEENVQ		1437.64	sp|Q9BYF1|ACE2_HUMAN(pre=W,post=N);	466.78	0	1809.67
LZ-20200427-Chen-ACE2-Glypep-YFWLc-AV5pmol.69416.69416.2	69416	138.67	1543.63	2	NYNTNITEENVQ		1437.64	sp|Q9BYF1|ACE2_HUMAN(pre=W,post=N);	317.27	0	1647.62
LZ-20200427-Chen-ACE2-Glypep-YFWLc-AV5pmol.69421.69421.3	69421	138.69	1029.43	3	NYNTNITEENVQ		1437.64	sp|Q9BYF1|ACE2_HUMAN(pre=W,post=N);	537.31	0	1647.62
LZ-20200427-Chen-ACE2-Glypep-YFWLc-AV5pmol.69463.69463.3	69463	138.75	1053.08	3	NYNTNITEE		1096.47	sp|Q9BYF1|ACE2_HUMAN(pre=W,post=N);	313.83	0	2059.74
LZ-20200427-Chen-ACE2-Glypep-YFWLc-AV5pmol.69470.69470.3	69470	138.77	980.741	3	NYNTNITEENVQ		1437.64	sp|Q9BYF1|ACE2_HUMAN(pre=W,post=N);	248.03	0	1501.56
LZ-20200427-Chen-ACE2-Glypep-YFWLc-AV5pmol.69479.69479.3	69479	138.79	980.741	3	NYNTNITEENVQ		1437.64	sp|Q9BYF1|ACE2_HUMAN(pre=W,post=N);	282.91	0	1501.56
LZ-20200427-Chen-ACE2-Glypep-YFWLc-AV5pmol.69498.69498.3	69498	138.82	1053.08	3	NYNTNITEE		1096.47	sp|Q9BYF1|ACE2_HUMAN(pre=W,post=N);	241.41	0.0049	2059.74
LZ-20200427-Chen-ACE2-Glypep-YFWLc-AV5pmol.69554.69554.3	69554	138.92	1083.44	3	NYNTNITEENVQ		1437.64	sp|Q9BYF1|ACE2_HUMAN(pre=W,post=N);	294.64	0	1809.67
LZ-20200427-Chen-ACE2-Glypep-YFWLc-AV5pmol.69560.69560.3	69560	138.93	1083.44	3	NYNTNITEENVQ		1437.64	sp|Q9BYF1|ACE2_HUMAN(pre=W,post=N);	268.18	0	1809.67
LZ-20200427-Chen-ACE2-Glypep-YFWLc-AV5pmol.69570.69570.2	69570	138.95	1543.14	2	NYNTNITEENVQ		1437.64	sp|Q9BYF1|ACE2_HUMAN(pre=W,post=N);	200.06	0	1646.63
LZ-20200427-Chen-ACE2-Glypep-YFWLc-AV5pmol.69578.69578.3	69578	138.96	1029.43	3	NYNTNITEENVQ		1437.64	sp|Q9BYF1|ACE2_HUMAN(pre=W,post=N);	511.77	0	1647.62
LZ-20200427-Chen-ACE2-Glypep-YFWLc-AV5pmol.69581.69581.2	69581	138.96	1543.64	2	NYNTNITEENVQ		1437.64	sp|Q9BYF1|ACE2_HUMAN(pre=W,post=N);	205.07	0	1647.63
LZ-20200427-Chen-ACE2-Glypep-YFWLc-AV5pmol.69583.69583.3	69583	138.96	1004.39	3	NYNTNITEE		1096.47	sp|Q9BYF1|ACE2_HUMAN(pre=W,post=N);	157.46	0.0087	1913.69
LZ-20200427-Chen-ACE2-Glypep-YFWLc-AV5pmol.69630.69630.3	69630	139.05	1053.08	3	NYNTNITEE		1096.47	sp|Q9BYF1|ACE2_HUMAN(pre=W,post=N);	217.36	0	2059.74
LZ-20200427-Chen-ACE2-Glypep-YFWLc-AV5pmol.69639.69639.3	69639	139.07	1083.44	3	NYNTNITEENVQ		1437.64	sp|Q9BYF1|ACE2_HUMAN(pre=W,post=N);	223.38	0	1809.67
LZ-20200427-Chen-ACE2-Glypep-YFWLc-AV5pmol.69713.69713.3	69713	139.2	1053.08	3	NYNTNITEE		1096.47	sp|Q9BYF1|ACE2_HUMAN(pre=W,post=N);	157.6	0	2059.74
LZ-20200427-Chen-ACE2-Glypep-YFWLc-AV5pmol.69723.69723.3	69723	139.22	1029.43	3	NYNTNITEENVQ		1437.64	sp|Q9BYF1|ACE2_HUMAN(pre=W,post=N);	441.18	0	1647.62
LZ-20200427-Chen-ACE2-Glypep-YFWLc-AV5pmol.69879.69879.3	69879	139.5	1029.43	3	NYNTNITEENVQ		1437.64	sp|Q9BYF1|ACE2_HUMAN(pre=W,post=N);	307.47	0	1647.62
LZ-20200427-Chen-ACE2-Glypep-YFWLc-AV5pmol.69979.69979.3	69979	139.67	1097.12	3	NYNTNITEENVQ		1437.64	sp|Q9BYF1|ACE2_HUMAN(pre=W,post=N);	132.06	0	1850.7
LZ-20200427-Chen-ACE2-Glypep-YFWLc-AV5pmol.70023.70023.3	70023	139.75	1029.43	3	NYNTNITEENVQ		1437.64	sp|Q9BYF1|ACE2_HUMAN(pre=W,post=N);	350.85	0	1647.62
LZ-20200427-Chen-ACE2-Glypep-YFWLc-AV5pmol.70032.70032.3	70032	139.75	1004.39	3	NYNTNITEE		1096.47	sp|Q9BYF1|ACE2_HUMAN(pre=W,post=N);	112.69	0.0049	1913.69
LZ-20200427-Chen-ACE2-Glypep-YFWLc-AV5pmol.70079.70079.3	70079	139.85	1097.12	3	NYNTNITEENVQ		1437.64	sp|Q9BYF1|ACE2_HUMAN(pre=W,post=N);	116.48	0	1850.7
LZ-20200427-Chen-ACE2-Glypep-YFWLc-AV5pmol.70132.70132.3	70132	139.95	1029.43	3	NYNTNITEENVQ		1437.64	sp|Q9BYF1|ACE2_HUMAN(pre=W,post=N);	280.94	0	1647.62
LZ-20200427-Chen-ACE2-Glypep-YFWLc-AV5pmol.70178.70178.3	70178	140.03	1029.43	3	NYNTNITEENVQ		1437.64	sp|Q9BYF1|ACE2_HUMAN(pre=W,post=N);	160.57	0	1647.62
LZ-20200427-Chen-ACE2-Glypep-YFWLc-AV5pmol.70188.70188.3	70188	140.05	1053.08	3	NYNTNITEE		1096.47	sp|Q9BYF1|ACE2_HUMAN(pre=W,post=N);	99.25	0.0045	2059.74
LZ-20200427-Chen-ACE2-Glypep-YFWLc-AV5pmol.70287.70287.3	70287	140.22	1029.43	3	NYNTNITEENVQ		1437.64	sp|Q9BYF1|ACE2_HUMAN(pre=W,post=N);	109.53	0	1647.62
LZ-20200427-Chen-ACE2-Glypep-YFWLc-AV5pmol.74684.74684.4	74684	147.96	1000.69	4	EGPLHKCDISNSTEAGQKLF	7,Carbamidomethyl(+57.0215);	2230.07	sp|Q9BYF1|ACE2_HUMAN(pre=H,post=N);	214.24	0.0032	1768.65
LZ-20200427-Chen-ACE2-Glypep-YFWLc-AV5pmol.75225.75225.4	75225	148.92	1056.96	4	HEGPLHKCDISNSTEAGQKLF	8,Carbamidomethyl(+57.0215);	2367.13	sp|Q9BYF1|ACE2_HUMAN(pre=K,post=N);	88.79	0.0045	1856.67
LZ-20200427-Chen-ACE2-Glypep-YFWLc-AV5pmol.75308.75308.4	75308	149.07	1056.96	4	HEGPLHKCDISNSTEAGQKLF	8,Carbamidomethyl(+57.0215);	2367.13	sp|Q9BYF1|ACE2_HUMAN(pre=K,post=N);	213.13	0	1856.67
LZ-20200427-Chen-ACE2-Glypep-YFWLc-AV5pmol.75464.75464.4	75464	149.35	1056.96	4	HEGPLHKCDISNSTEAGQKLF	8,Carbamidomethyl(+57.0215);	2367.13	sp|Q9BYF1|ACE2_HUMAN(pre=K,post=N);	394.41	0	1856.67
LZ-20200427-Chen-ACE2-Glypep-YFWLc-AV5pmol.75607.75607.4	75607	149.61	919.661	4	EGPLHKCDISNSTEAGQKLF	7,Carbamidomethyl(+57.0215);	2230.07	sp|Q9BYF1|ACE2_HUMAN(pre=H,post=N);	195.27	0.0075	1444.55
LZ-20200427-Chen-ACE2-Glypep-YFWLc-AV5pmol.75641.75641.4	75641	149.67	1056.96	4	HEGPLHKCDISNSTEAGQKLF	8,Carbamidomethyl(+57.0215);	2367.13	sp|Q9BYF1|ACE2_HUMAN(pre=K,post=N);	274.68	0.0026	1856.67
LZ-20200427-Chen-ACE2-Glypep-YFWLc-AV5pmol.75702.75702.4	75702	149.78	1067.21	4	HEGPLHKCDISNSTEAGQKLF	8,Carbamidomethyl(+57.0215);	2367.13	sp|Q9BYF1|ACE2_HUMAN(pre=K,post=N);	228.29	0	1897.7
LZ-20200427-Chen-ACE2-Glypep-YFWLc-AV5pmol.75788.75788.4	75788	149.93	1067.21	4	HEGPLHKCDISNSTEAGQKLF	8,Carbamidomethyl(+57.0215);	2367.13	sp|Q9BYF1|ACE2_HUMAN(pre=K,post=N);	135.83	0.0082	1897.7
LZ-20200427-Chen-ACE2-Glypep-YFWLc-AV5pmol.77492.77492.3	77492	152.96	1026.1	3	ALQQNGSSVL		1015.53	sp|Q9BYF1|ACE2_HUMAN(pre=Q,post=S);	403.35	0.0045	2059.74
LZ-20200427-Chen-ACE2-Glypep-YFWLc-AV5pmol.77541.77541.2	77541	153.04	1538.64	2	ALQQNGSSVL		1015.53	sp|Q9BYF1|ACE2_HUMAN(pre=Q,post=S);	269.94	0.0045	2059.75
LZ-20200427-Chen-ACE2-Glypep-YFWLc-AV5pmol.77653.77653.2	77653	153.26	1538.64	2	ALQQNGSSVL		1015.53	sp|Q9BYF1|ACE2_HUMAN(pre=Q,post=S);	366.59	0.0045	2059.75
LZ-20200427-Chen-ACE2-Glypep-YFWLc-AV5pmol.77805.77805.3	77805	153.53	1026.1	3	ALQQNGSSVL		1015.53	sp|Q9BYF1|ACE2_HUMAN(pre=Q,post=S);	385.54	0	2059.75
LZ-20200427-Chen-ACE2-Glypep-YFWLc-AV5pmol.77821.77821.2	77821	153.56	1538.64	2	ALQQNGSSVL		1015.53	sp|Q9BYF1|ACE2_HUMAN(pre=Q,post=S);	400.05	0	2059.75
LZ-20200427-Chen-ACE2-Glypep-YFWLc-AV5pmol.78026.78026.2	78026	153.91	1538.64	2	ALQQNGSSVL		1015.53	sp|Q9BYF1|ACE2_HUMAN(pre=Q,post=S);	377.78	0.0049	2059.75
LZ-20200427-Chen-ACE2-Glypep-YFWLc-AV5pmol.78113.78113.3	78113	154.07	1026.1	3	ALQQNGSSVL		1015.53	sp|Q9BYF1|ACE2_HUMAN(pre=Q,post=S);	382.47	0.0032	2059.75
LZ-20200427-Chen-ACE2-Glypep-YFWLc-AV5pmol.78207.78207.2	78207	154.23	1538.64	2	ALQQNGSSVL		1015.53	sp|Q9BYF1|ACE2_HUMAN(pre=Q,post=S);	350.04	0	2059.74
LZ-20200427-Chen-ACE2-Glypep-YFWLc-AV5pmol.78274.78274.3	78274	154.35	1026.1	3	ALQQNGSSVL		1015.53	sp|Q9BYF1|ACE2_HUMAN(pre=Q,post=S);	389.93	0.0045	2059.74
LZ-20200427-Chen-ACE2-Glypep-YFWLc-AV5pmol.78355.78355.2	78355	154.49	1538.64	2	ALQQNGSSVL		1015.53	sp|Q9BYF1|ACE2_HUMAN(pre=Q,post=S);	347.14	0.0049	2059.74
LZ-20200427-Chen-ACE2-Glypep-YFWLc-AV5pmol.78412.78412.2	78412	154.6	1538.64	2	ALQQNGSSVL		1015.53	sp|Q9BYF1|ACE2_HUMAN(pre=Q,post=S);	359.9	0.0032	2059.74
LZ-20200427-Chen-ACE2-Glypep-YFWLc-AV5pmol.78496.78496.2	78496	154.75	1538.64	2	ALQQNGSSVL		1015.53	sp|Q9BYF1|ACE2_HUMAN(pre=Q,post=S);	378.63	0	2059.74
LZ-20200427-Chen-ACE2-Glypep-YFWLc-AV5pmol.78553.78553.3	78553	154.86	1026.1	3	ALQQNGSSVL		1015.53	sp|Q9BYF1|ACE2_HUMAN(pre=Q,post=S);	363.28	0	2059.74
LZ-20200427-Chen-ACE2-Glypep-YFWLc-AV5pmol.78568.78568.2	78568	154.88	1538.64	2	ALQQNGSSVL		1015.53	sp|Q9BYF1|ACE2_HUMAN(pre=Q,post=S);	364.25	0.0049	2059.74
LZ-20200427-Chen-ACE2-Glypep-YFWLc-AV5pmol.78573.78573.2	78573	154.89	1538.64	2	ALQQNGSSVL		1015.53	sp|Q9BYF1|ACE2_HUMAN(pre=Q,post=S);	373.75	0.0049	2059.74
LZ-20200427-Chen-ACE2-Glypep-YFWLc-AV5pmol.78633.78633.2	78633	155.01	1538.64	2	ALQQNGSSVL		1015.53	sp|Q9BYF1|ACE2_HUMAN(pre=Q,post=S);	382.51	0.0045	2059.74
LZ-20200427-Chen-ACE2-Glypep-YFWLc-AV5pmol.78686.78686.3	78686	155.11	1026.1	3	ALQQNGSSVL		1015.53	sp|Q9BYF1|ACE2_HUMAN(pre=Q,post=S);	417.68	0	2059.74
LZ-20200427-Chen-ACE2-Glypep-YFWLc-AV5pmol.78768.78768.2	78768	155.26	1538.64	2	ALQQNGSSVL		1015.53	sp|Q9BYF1|ACE2_HUMAN(pre=Q,post=S);	366.39	0.0049	2059.74
LZ-20200427-Chen-ACE2-Glypep-YFWLc-AV5pmol.78798.78798.2	78798	155.32	1538.64	2	ALQQNGSSVL		1015.53	sp|Q9BYF1|ACE2_HUMAN(pre=Q,post=S);	386.31	0.0032	2059.74
LZ-20200427-Chen-ACE2-Glypep-YFWLc-AV5pmol.78921.78921.2	78921	155.55	1538.64	2	ALQQNGSSVL		1015.53	sp|Q9BYF1|ACE2_HUMAN(pre=Q,post=S);	363.39	0	2059.74
LZ-20200427-Chen-ACE2-Glypep-YFWLc-AV5pmol.78961.78961.3	78961	155.63	1026.1	3	ALQQNGSSVL		1015.53	sp|Q9BYF1|ACE2_HUMAN(pre=Q,post=S);	376.31	0.0045	2059.74
LZ-20200427-Chen-ACE2-Glypep-YFWLc-AV5pmol.78965.78965.2	78965	155.63	1538.64	2	ALQQNGSSVL		1015.53	sp|Q9BYF1|ACE2_HUMAN(pre=Q,post=S);	368.73	0.0017	2059.74
LZ-20200427-Chen-ACE2-Glypep-YFWLc-AV5pmol.79059.79059.3	79059	155.82	947.379	3	ALQQNGSSVL		1015.53	sp|Q9BYF1|ACE2_HUMAN(pre=Q,post=S);	156.13	0	1823.59
LZ-20200427-Chen-ACE2-Glypep-YFWLc-AV5pmol.79102.79102.3	79102	155.9	947.718	3	ALQQNGSSVL		1015.53	sp|Q9BYF1|ACE2_HUMAN(pre=Q,post=S);	118.01	0.0055	1824.6
LZ-20200427-Chen-ACE2-Glypep-YFWLc-AV5pmol.79105.79105.3	79105	155.9	1026.1	3	ALQQNGSSVL		1015.53	sp|Q9BYF1|ACE2_HUMAN(pre=Q,post=S);	380.32	0.0045	2059.74
LZ-20200427-Chen-ACE2-Glypep-YFWLc-AV5pmol.79132.79132.2	79132	155.96	1420.56	2	ALQQNGSSVL		1015.53	sp|Q9BYF1|ACE2_HUMAN(pre=Q,post=S);	291.98	0.0049	1823.58
LZ-20200427-Chen-ACE2-Glypep-YFWLc-AV5pmol.79219.79219.3	79219	156.13	947.38	3	ALQQNGSSVL		1015.53	sp|Q9BYF1|ACE2_HUMAN(pre=Q,post=S);	205.68	0	1823.59
LZ-20200427-Chen-ACE2-Glypep-YFWLc-AV5pmol.79222.79222.2	79222	156.13	1538.64	2	ALQQNGSSVL		1015.53	sp|Q9BYF1|ACE2_HUMAN(pre=Q,post=S);	342.54	0.0032	2059.74
LZ-20200427-Chen-ACE2-Glypep-YFWLc-AV5pmol.79224.79224.3	79224	156.14	947.379	3	ALQQNGSSVL		1015.53	sp|Q9BYF1|ACE2_HUMAN(pre=Q,post=S);	205.51	0	1823.59
LZ-20200427-Chen-ACE2-Glypep-YFWLc-AV5pmol.79336.79336.2	79336	156.34	1420.06	2	ALQQNGSSVL		1015.53	sp|Q9BYF1|ACE2_HUMAN(pre=Q,post=S);	213.46	0.0087	1822.58
LZ-20200427-Chen-ACE2-Glypep-YFWLc-AV5pmol.79361.79361.3	79361	156.39	947.379	3	ALQQNGSSVL		1015.53	sp|Q9BYF1|ACE2_HUMAN(pre=Q,post=S);	149.22	0	1823.58
LZ-20200427-Chen-ACE2-Glypep-YFWLc-AV5pmol.79367.79367.3	79367	156.4	947.379	3	ALQQNGSSVL		1015.53	sp|Q9BYF1|ACE2_HUMAN(pre=Q,post=S);	209.85	0.0045	1823.59
LZ-20200427-Chen-ACE2-Glypep-YFWLc-AV5pmol.79376.79376.2	79376	156.41	1339.54	2	ALQQNGSSVL		1015.53	sp|Q9BYF1|ACE2_HUMAN(pre=Q,post=S);	247.73	0	1661.53
LZ-20200427-Chen-ACE2-Glypep-YFWLc-AV5pmol.79381.79381.3	79381	156.42	1026.1	3	ALQQNGSSVL		1015.53	sp|Q9BYF1|ACE2_HUMAN(pre=Q,post=S);	388.81	0.0032	2059.74
LZ-20200427-Chen-ACE2-Glypep-YFWLc-AV5pmol.79405.79405.3	79405	156.47	893.362	3	ALQQNGSSVL		1015.53	sp|Q9BYF1|ACE2_HUMAN(pre=Q,post=S);	97.81	0.0032	1661.54
LZ-20200427-Chen-ACE2-Glypep-YFWLc-AV5pmol.79424.79424.2	79424	156.5	1339.54	2	ALQQNGSSVL		1015.53	sp|Q9BYF1|ACE2_HUMAN(pre=Q,post=S);	276.92	0	1661.53
LZ-20200427-Chen-ACE2-Glypep-YFWLc-AV5pmol.79521.79521.2	79521	156.67	1420.56	2	ALQQNGSSVL		1015.53	sp|Q9BYF1|ACE2_HUMAN(pre=Q,post=S);	282.74	0.0009	1823.58
LZ-20200427-Chen-ACE2-Glypep-YFWLc-AV5pmol.79543.79543.3	79543	156.71	893.36	3	ALQQNGSSVL		1015.53	sp|Q9BYF1|ACE2_HUMAN(pre=Q,post=S);	128.01	0	1661.53
LZ-20200427-Chen-ACE2-Glypep-YFWLc-AV5pmol.79559.79559.2	79559	156.74	1538.64	2	ALQQNGSSVL		1015.53	sp|Q9BYF1|ACE2_HUMAN(pre=Q,post=S);	375.19	0.0045	2059.74
LZ-20200427-Chen-ACE2-Glypep-YFWLc-AV5pmol.79592.79592.2	79592	156.79	1420.57	2	ALQQNGSSVL		1015.53	sp|Q9BYF1|ACE2_HUMAN(pre=Q,post=S);	212.55	0	1823.59
LZ-20200427-Chen-ACE2-Glypep-YFWLc-AV5pmol.79597.79597.3	79597	156.8	947.377	3	ALQQNGSSVL		1015.53	sp|Q9BYF1|ACE2_HUMAN(pre=Q,post=S);	199.58	0	1823.58
LZ-20200427-Chen-ACE2-Glypep-YFWLc-AV5pmol.79606.79606.2	79606	156.82	1339.53	2	ALQQNGSSVL		1015.53	sp|Q9BYF1|ACE2_HUMAN(pre=Q,post=S);	275.52	0.0032	1661.52
LZ-20200427-Chen-ACE2-Glypep-YFWLc-AV5pmol.79639.79639.2	79639	156.88	1339.54	2	ALQQNGSSVL		1015.53	sp|Q9BYF1|ACE2_HUMAN(pre=Q,post=S);	350.14	0	1661.53
LZ-20200427-Chen-ACE2-Glypep-YFWLc-AV5pmol.79657.79657.3	79657	156.91	1093.79	3	ALQQNGSSVL		1015.53	sp|Q9BYF1|ACE2_HUMAN(pre=Q,post=S);	131.95	0.0055	2262.83
LZ-20200427-Chen-ACE2-Glypep-YFWLc-AV5pmol.79702.79702.2	79702	156.99	1538.64	2	ALQQNGSSVL		1015.53	sp|Q9BYF1|ACE2_HUMAN(pre=Q,post=S);	351.59	0.0032	2059.74
LZ-20200427-Chen-ACE2-Glypep-YFWLc-AV5pmol.79720.79720.3	79720	157.02	947.378	3	ALQQNGSSVL		1015.53	sp|Q9BYF1|ACE2_HUMAN(pre=Q,post=S);	249.59	0	1823.58
LZ-20200427-Chen-ACE2-Glypep-YFWLc-AV5pmol.79741.79741.2	79741	157.06	1538.64	2	ALQQNGSSVL		1015.53	sp|Q9BYF1|ACE2_HUMAN(pre=Q,post=S);	370.53	0.0045	2059.74
LZ-20200427-Chen-ACE2-Glypep-YFWLc-AV5pmol.79755.79755.2	79755	157.08	1339.54	2	ALQQNGSSVL		1015.53	sp|Q9BYF1|ACE2_HUMAN(pre=Q,post=S);	263.21	0	1661.53
LZ-20200427-Chen-ACE2-Glypep-YFWLc-AV5pmol.79827.79827.3	79827	157.21	1026.1	3	ALQQNGSSVL		1015.53	sp|Q9BYF1|ACE2_HUMAN(pre=Q,post=S);	383.49	0.0049	2059.75
LZ-20200427-Chen-ACE2-Glypep-YFWLc-AV5pmol.79849.79849.2	79849	157.25	1538.64	2	ALQQNGSSVL		1015.53	sp|Q9BYF1|ACE2_HUMAN(pre=Q,post=S);	391.16	0.0009	2059.74
LZ-20200427-Chen-ACE2-Glypep-YFWLc-AV5pmol.79880.79880.2	79880	157.3	1420.56	2	ALQQNGSSVL		1015.53	sp|Q9BYF1|ACE2_HUMAN(pre=Q,post=S);	257.44	0	1823.58
LZ-20200427-Chen-ACE2-Glypep-YFWLc-AV5pmol.79894.79894.3	79894	157.33	947.378	3	ALQQNGSSVL		1015.53	sp|Q9BYF1|ACE2_HUMAN(pre=Q,post=S);	176.54	0	1823.58
LZ-20200427-Chen-ACE2-Glypep-YFWLc-AV5pmol.79910.79910.2	79910	157.36	1339.54	2	ALQQNGSSVL		1015.53	sp|Q9BYF1|ACE2_HUMAN(pre=Q,post=S);	331.5	0	1661.54
LZ-20200427-Chen-ACE2-Glypep-YFWLc-AV5pmol.79978.79978.2	79978	157.48	1339.54	2	ALQQNGSSVL		1015.53	sp|Q9BYF1|ACE2_HUMAN(pre=Q,post=S);	325.57	0	1661.54
LZ-20200427-Chen-ACE2-Glypep-YFWLc-AV5pmol.80003.80003.2	80003	157.52	1538.64	2	ALQQNGSSVL		1015.53	sp|Q9BYF1|ACE2_HUMAN(pre=Q,post=S);	353.86	0.0062	2059.74
LZ-20200427-Chen-ACE2-Glypep-YFWLc-AV5pmol.80055.80055.3	80055	157.61	947.379	3	ALQQNGSSVL		1015.53	sp|Q9BYF1|ACE2_HUMAN(pre=Q,post=S);	156.78	0	1823.59
LZ-20200427-Chen-ACE2-Glypep-YFWLc-AV5pmol.80064.80064.2	80064	157.63	1339.54	2	ALQQNGSSVL		1015.53	sp|Q9BYF1|ACE2_HUMAN(pre=Q,post=S);	269.84	0	1661.54
LZ-20200427-Chen-ACE2-Glypep-YFWLc-AV5pmol.80082.80082.2	80082	157.66	1420.06	2	ALQQNGSSVL		1015.53	sp|Q9BYF1|ACE2_HUMAN(pre=Q,post=S);	110.82	0.0026	1822.58
LZ-20200427-Chen-ACE2-Glypep-YFWLc-AV5pmol.80099.80099.2	80099	157.69	1420.56	2	ALQQNGSSVL		1015.53	sp|Q9BYF1|ACE2_HUMAN(pre=Q,post=S);	196.86	0.0049	1823.58
LZ-20200427-Chen-ACE2-Glypep-YFWLc-AV5pmol.80109.80109.3	80109	157.71	947.379	3	ALQQNGSSVL		1015.53	sp|Q9BYF1|ACE2_HUMAN(pre=Q,post=S);	204.85	0	1823.59
LZ-20200427-Chen-ACE2-Glypep-YFWLc-AV5pmol.80159.80159.2	80159	157.8	1538.64	2	ALQQNGSSVL		1015.53	sp|Q9BYF1|ACE2_HUMAN(pre=Q,post=S);	384.85	0.0032	2059.74
LZ-20200427-Chen-ACE2-Glypep-YFWLc-AV5pmol.80237.80237.2	80237	157.93	1339.54	2	ALQQNGSSVL		1015.53	sp|Q9BYF1|ACE2_HUMAN(pre=Q,post=S);	332.82	0	1661.53
LZ-20200427-Chen-ACE2-Glypep-YFWLc-AV5pmol.80282.80282.3	80282	158.02	1026.1	3	ALQQNGSSVL		1015.53	sp|Q9BYF1|ACE2_HUMAN(pre=Q,post=S);	347.48	0.0045	2059.75
LZ-20200427-Chen-ACE2-Glypep-YFWLc-AV5pmol.80329.80329.2	80329	158.1	1538.64	2	ALQQNGSSVL		1015.53	sp|Q9BYF1|ACE2_HUMAN(pre=Q,post=S);	360.75	0	2059.74
LZ-20200427-Chen-ACE2-Glypep-YFWLc-AV5pmol.80406.80406.2	80406	158.23	1339.54	2	ALQQNGSSVL		1015.53	sp|Q9BYF1|ACE2_HUMAN(pre=Q,post=S);	282.76	0	1661.53
LZ-20200427-Chen-ACE2-Glypep-YFWLc-AV5pmol.80487.80487.2	80487	158.38	1538.64	2	ALQQNGSSVL		1015.53	sp|Q9BYF1|ACE2_HUMAN(pre=Q,post=S);	378.4	0	2059.74
LZ-20200427-Chen-ACE2-Glypep-YFWLc-AV5pmol.80575.80575.2	80575	158.53	1339.54	2	ALQQNGSSVL		1015.53	sp|Q9BYF1|ACE2_HUMAN(pre=Q,post=S);	254.57	0	1661.54
LZ-20200427-Chen-ACE2-Glypep-YFWLc-AV5pmol.80751.80751.2	80751	158.84	1339.54	2	ALQQNGSSVL		1015.53	sp|Q9BYF1|ACE2_HUMAN(pre=Q,post=S);	166.6	0.0049	1661.53
LZ-20200427-Chen-ACE2-Glypep-YFWLc-AV5pmol.80845.80845.2	80845	159.02	1538.64	2	ALQQNGSSVL		1015.53	sp|Q9BYF1|ACE2_HUMAN(pre=Q,post=S);	342.65	0.004	2059.74
LZ-20200427-Chen-ACE2-Glypep-YFWLc-AV5pmol.81058.81058.2	81058	159.39	1538.64	2	ALQQNGSSVL		1015.53	sp|Q9BYF1|ACE2_HUMAN(pre=Q,post=S);	357.6	0.0045	2059.74
LZ-20200427-Chen-ACE2-Glypep-YFWLc-AV5pmol.81229.81229.2	81229	159.69	1339.53	2	ALQQNGSSVL		1015.53	sp|Q9BYF1|ACE2_HUMAN(pre=Q,post=S);	161.46	0	1661.52
LZ-20200427-Chen-ACE2-Glypep-YFWLc-AV5pmol.81246.81246.2	81246	159.73	1538.64	2	ALQQNGSSVL		1015.53	sp|Q9BYF1|ACE2_HUMAN(pre=Q,post=S);	373.03	0.0045	2059.74
LZ-20200427-Chen-ACE2-Glypep-YFWLc-AV5pmol.81456.81456.2	81456	160.09	1339.54	2	ALQQNGSSVL		1015.53	sp|Q9BYF1|ACE2_HUMAN(pre=Q,post=S);	110.66	0.0032	1661.53
LZ-20200427-Chen-ACE2-Glypep-YFWLc-AV5pmol.81586.81586.2	81586	160.33	1538.64	2	ALQQNGSSVL		1015.53	sp|Q9BYF1|ACE2_HUMAN(pre=Q,post=S);	400.02	0.0045	2059.74
LZ-20200427-Chen-ACE2-Glypep-YFWLc-AV5pmol.81846.81846.3	81846	160.79	1026.1	3	ALQQNGSSVL		1015.53	sp|Q9BYF1|ACE2_HUMAN(pre=Q,post=S);	343.79	0	2059.75
LZ-20200427-Chen-ACE2-Glypep-YFWLc-AV5pmol.82155.82155.2	82155	161.33	1457.62	2	ALQQNGSSVL		1015.53	sp|Q9BYF1|ACE2_HUMAN(pre=Q,post=S);	121.52	0.0087	1897.69
LZ-20200427-Chen-ACE2-Glypep-YFWLc-AV5pmol.83666.83666.3	83666	164.03	1288.51	3	NYNTNITEENVQ		1437.64	sp|Q9BYF1|ACE2_HUMAN(pre=W,post=N);	360.35	0	2424.88
LZ-20200427-Chen-ACE2-Glypep-YFWLc-AV5pmol.83726.83726.3	83726	164.14	1288.51	3	NYNTNITEENVQ		1437.64	sp|Q9BYF1|ACE2_HUMAN(pre=W,post=N);	359.12	0	2424.88
LZ-20200427-Chen-ACE2-Glypep-YFWLc-AV5pmol.83997.83997.3	83997	164.63	1239.83	3	NYNTNITEENVQ		1437.64	sp|Q9BYF1|ACE2_HUMAN(pre=W,post=N);	249.48	0	2278.82
LZ-20200427-Chen-ACE2-Glypep-YFWLc-AV5pmol.84130.84130.2	84130	164.86	1559.66	2	ALQQNGSSVL		1015.53	sp|Q9BYF1|ACE2_HUMAN(pre=Q,post=S);	155.2	0.0045	2101.77
LZ-20200427-Chen-ACE2-Glypep-YFWLc-AV5pmol.85018.85018.3	85018	166.43	1288.51	3	NYNTNITEENVQ		1437.64	sp|Q9BYF1|ACE2_HUMAN(pre=W,post=N);	399.78	0	2424.88
LZ-20200427-Chen-ACE2-Glypep-YFWLc-AV5pmol.85195.85195.3	85195	166.74	1288.51	3	NYNTNITEENVQ		1437.64	sp|Q9BYF1|ACE2_HUMAN(pre=W,post=N);	459.55	0	2424.88
LZ-20200427-Chen-ACE2-Glypep-YFWLc-AV5pmol.85392.85392.3	85392	167.09	1166.8	3	NYNTNITEENVQ		1437.64	sp|Q9BYF1|ACE2_HUMAN(pre=W,post=N);	578	0	2059.74
LZ-20200427-Chen-ACE2-Glypep-YFWLc-AV5pmol.85547.85547.3	85547	167.36	1166.8	3	NYNTNITEENVQ		1437.64	sp|Q9BYF1|ACE2_HUMAN(pre=W,post=N);	480.53	0	2059.75
LZ-20200427-Chen-ACE2-Glypep-YFWLc-AV5pmol.85626.85626.3	85626	167.5	1118.12	3	NYNTNITEENVQ		1437.64	sp|Q9BYF1|ACE2_HUMAN(pre=W,post=N);	521.8	0	1913.69
LZ-20200427-Chen-ACE2-Glypep-YFWLc-AV5pmol.85636.85636.2	85636	167.5	1749.7	2	NYNTNITEENVQ		1437.64	sp|Q9BYF1|ACE2_HUMAN(pre=W,post=N);	199.48	0	2059.74
LZ-20200427-Chen-ACE2-Glypep-YFWLc-AV5pmol.85680.85680.2	85680	167.59	1676.67	2	NYNTNITEENVQ		1437.64	sp|Q9BYF1|ACE2_HUMAN(pre=W,post=N);	124.02	0.0032	1913.68
LZ-20200427-Chen-ACE2-Glypep-YFWLc-AV5pmol.85708.85708.3	85708	167.63	1166.8	3	NYNTNITEENVQ		1437.64	sp|Q9BYF1|ACE2_HUMAN(pre=W,post=N);	536.14	0	2059.75
LZ-20200427-Chen-ACE2-Glypep-YFWLc-AV5pmol.85710.85710.3	85710	167.63	1288.51	3	NYNTNITEENVQ		1437.64	sp|Q9BYF1|ACE2_HUMAN(pre=W,post=N);	252.9	0	2424.87
LZ-20200427-Chen-ACE2-Glypep-YFWLc-AV5pmol.85759.85759.2	85759	167.73	1749.7	2	NYNTNITEENVQ		1437.64	sp|Q9BYF1|ACE2_HUMAN(pre=W,post=N);	230.4	0	2059.74
LZ-20200427-Chen-ACE2-Glypep-YFWLc-AV5pmol.85777.85777.3	85777	167.76	1118.12	3	NYNTNITEENVQ		1437.64	sp|Q9BYF1|ACE2_HUMAN(pre=W,post=N);	372.88	0	1913.69
LZ-20200427-Chen-ACE2-Glypep-YFWLc-AV5pmol.85853.85853.2	85853	167.88	1677.17	2	NYNTNITEENVQ		1437.64	sp|Q9BYF1|ACE2_HUMAN(pre=W,post=N);	227.69	0	1914.68
LZ-20200427-Chen-ACE2-Glypep-YFWLc-AV5pmol.85868.85868.3	85868	167.91	1166.8	3	NYNTNITEENVQ		1437.64	sp|Q9BYF1|ACE2_HUMAN(pre=W,post=N);	515.6	0	2059.75
LZ-20200427-Chen-ACE2-Glypep-YFWLc-AV5pmol.85896.85896.2	85896	167.96	1676.67	2	NYNTNITEENVQ		1437.64	sp|Q9BYF1|ACE2_HUMAN(pre=W,post=N);	136.01	0	1913.69
LZ-20200427-Chen-ACE2-Glypep-YFWLc-AV5pmol.85908.85908.2	85908	167.98	1749.7	2	NYNTNITEENVQ		1437.64	sp|Q9BYF1|ACE2_HUMAN(pre=W,post=N);	220.5	0	2059.74
LZ-20200427-Chen-ACE2-Glypep-YFWLc-AV5pmol.86007.86007.2	86007	168.15	1677.17	2	NYNTNITEENVQ		1437.64	sp|Q9BYF1|ACE2_HUMAN(pre=W,post=N);	210.13	0	1914.69
LZ-20200427-Chen-ACE2-Glypep-YFWLc-AV5pmol.86025.86025.3	86025	168.19	1166.8	3	NYNTNITEENVQ		1437.64	sp|Q9BYF1|ACE2_HUMAN(pre=W,post=N);	477.3	0	2059.75
LZ-20200427-Chen-ACE2-Glypep-YFWLc-AV5pmol.86037.86037.2	86037	168.21	1750.2	2	NYNTNITEENVQ		1437.64	sp|Q9BYF1|ACE2_HUMAN(pre=W,post=N);	250.85	0	2060.74
LZ-20200427-Chen-ACE2-Glypep-YFWLc-AV5pmol.86174.86174.3	86174	168.45	1166.8	3	NYNTNITEENVQ		1437.64	sp|Q9BYF1|ACE2_HUMAN(pre=W,post=N);	469.16	0	2059.75
LZ-20200427-Chen-ACE2-Glypep-YFWLc-AV5pmol.86320.86320.3	86320	168.71	1234.49	3	NYNTNITEENVQ		1437.64	sp|Q9BYF1|ACE2_HUMAN(pre=W,post=N);	411.53	0	2262.82
LZ-20200427-Chen-ACE2-Glypep-YFWLc-AV5pmol.86321.86321.3	86321	168.71	1166.8	3	NYNTNITEENVQ		1437.64	sp|Q9BYF1|ACE2_HUMAN(pre=W,post=N);	486.03	0	2059.74
LZ-20200427-Chen-ACE2-Glypep-YFWLc-AV5pmol.86371.86371.3	86371	168.79	1234.49	3	NYNTNITEENVQ		1437.64	sp|Q9BYF1|ACE2_HUMAN(pre=W,post=N);	352.37	0	2262.82
LZ-20200427-Chen-ACE2-Glypep-YFWLc-AV5pmol.86408.86408.3	86408	168.86	1234.49	3	NYNTNITEENVQ		1437.64	sp|Q9BYF1|ACE2_HUMAN(pre=W,post=N);	368.7	0	2262.82
LZ-20200427-Chen-ACE2-Glypep-YFWLc-AV5pmol.86537.86537.3	86537	169.08	1234.49	3	NYNTNITEENVQ		1437.64	sp|Q9BYF1|ACE2_HUMAN(pre=W,post=N);	460.58	0	2262.82
LZ-20200427-Chen-ACE2-Glypep-YFWLc-AV5pmol.86573.86573.3	86573	169.15	1166.8	3	NYNTNITEENVQ		1437.64	sp|Q9BYF1|ACE2_HUMAN(pre=W,post=N);	304.68	0	2059.74
LZ-20200427-Chen-ACE2-Glypep-YFWLc-AV5pmol.86578.86578.3	86578	169.16	1288.85	3	NYNTNITEENVQ		1437.64	sp|Q9BYF1|ACE2_HUMAN(pre=W,post=N);	248.38	0	2425.88
LZ-20200427-Chen-ACE2-Glypep-YFWLc-AV5pmol.86613.86613.3	86613	169.23	1234.49	3	NYNTNITEENVQ		1437.64	sp|Q9BYF1|ACE2_HUMAN(pre=W,post=N);	427.07	0	2262.82
LZ-20200427-Chen-ACE2-Glypep-YFWLc-AV5pmol.86617.86617.3	86617	169.23	1166.8	3	NYNTNITEENVQ		1437.64	sp|Q9BYF1|ACE2_HUMAN(pre=W,post=N);	395.75	0	2059.74
LZ-20200427-Chen-ACE2-Glypep-YFWLc-AV5pmol.86624.86624.3	86624	169.24	1185.47	3	NYNTNITEENVQ		1437.64	sp|Q9BYF1|ACE2_HUMAN(pre=W,post=N);	130.88	0	2115.75
LZ-20200427-Chen-ACE2-Glypep-YFWLc-AV5pmol.86680.86680.3	86680	169.34	1118.12	3	NYNTNITEENVQ		1437.64	sp|Q9BYF1|ACE2_HUMAN(pre=W,post=N);	261.65	0	1913.69
LZ-20200427-Chen-ACE2-Glypep-YFWLc-AV5pmol.86725.86725.3	86725	169.43	1234.49	3	NYNTNITEENVQ		1437.64	sp|Q9BYF1|ACE2_HUMAN(pre=W,post=N);	406.38	0	2262.82
LZ-20200427-Chen-ACE2-Glypep-YFWLc-AV5pmol.86744.86744.3	86744	169.47	1166.8	3	NYNTNITEENVQ		1437.64	sp|Q9BYF1|ACE2_HUMAN(pre=W,post=N);	305.11	0	2059.74
LZ-20200427-Chen-ACE2-Glypep-YFWLc-AV5pmol.86802.86802.3	86802	169.57	1234.49	3	NYNTNITEENVQ		1437.64	sp|Q9BYF1|ACE2_HUMAN(pre=W,post=N);	256.08	0	2262.82
LZ-20200427-Chen-ACE2-Glypep-YFWLc-AV5pmol.86825.86825.3	86825	169.61	1118.12	3	NYNTNITEENVQ		1437.64	sp|Q9BYF1|ACE2_HUMAN(pre=W,post=N);	171.93	0	1913.69
LZ-20200427-Chen-ACE2-Glypep-YFWLc-AV5pmol.86861.86861.3	86861	169.68	1234.49	3	NYNTNITEENVQ		1437.64	sp|Q9BYF1|ACE2_HUMAN(pre=W,post=N);	341.29	0	2262.82
LZ-20200427-Chen-ACE2-Glypep-YFWLc-AV5pmol.86907.86907.3	86907	169.77	1166.8	3	NYNTNITEENVQ		1437.64	sp|Q9BYF1|ACE2_HUMAN(pre=W,post=N);	338.02	0	2059.74
LZ-20200427-Chen-ACE2-Glypep-YFWLc-AV5pmol.86913.86913.3	86913	169.77	1234.49	3	NYNTNITEENVQ		1437.64	sp|Q9BYF1|ACE2_HUMAN(pre=W,post=N);	259.25	0	2262.82
LZ-20200427-Chen-ACE2-Glypep-YFWLc-AV5pmol.86920.86920.3	86920	169.79	1185.81	3	NYNTNITEENVQ		1437.64	sp|Q9BYF1|ACE2_HUMAN(pre=W,post=N);	86.57	0	2116.77
LZ-20200427-Chen-ACE2-Glypep-YFWLc-AV5pmol.86975.86975.3	86975	169.89	1118.12	3	NYNTNITEENVQ		1437.64	sp|Q9BYF1|ACE2_HUMAN(pre=W,post=N);	166.78	0	1913.69
LZ-20200427-Chen-ACE2-Glypep-YFWLc-AV5pmol.86995.86995.3	86995	169.92	1234.49	3	NYNTNITEENVQ		1437.64	sp|Q9BYF1|ACE2_HUMAN(pre=W,post=N);	317.17	0	2262.82
LZ-20200427-Chen-ACE2-Glypep-YFWLc-AV5pmol.87077.87077.3	87077	170.07	1166.8	3	NYNTNITEENVQ		1437.64	sp|Q9BYF1|ACE2_HUMAN(pre=W,post=N);	384.46	0	2059.75
LZ-20200427-Chen-ACE2-Glypep-YFWLc-AV5pmol.87166.87166.3	87166	170.23	1118.11	3	NYNTNITEENVQ		1437.64	sp|Q9BYF1|ACE2_HUMAN(pre=W,post=N);	276.54	0	1913.69
LZ-20200427-Chen-ACE2-Glypep-YFWLc-AV5pmol.87200.87200.3	87200	170.29	1234.49	3	NYNTNITEENVQ		1437.64	sp|Q9BYF1|ACE2_HUMAN(pre=W,post=N);	288.46	0	2262.82
LZ-20200427-Chen-ACE2-Glypep-YFWLc-AV5pmol.87328.87328.3	87328	170.52	936.763	3	QEIQNLTVKL		1184.68	sp|Q9BYF1|ACE2_HUMAN(pre=L,post=Q);	49.81	0.0049	1622.59
LZ-20200427-Chen-ACE2-Glypep-YFWLc-AV5pmol.87390.87390.2	87390	170.63	1404.64	2	QEIQNLTVKL		1184.68	sp|Q9BYF1|ACE2_HUMAN(pre=L,post=Q);	43.23	0.0045	1622.59
LZ-20200427-Chen-ACE2-Glypep-YFWLc-AV5pmol.87401.87401.2	87401	170.65	1404.64	2	QEIQNLTVKL		1184.68	sp|Q9BYF1|ACE2_HUMAN(pre=L,post=Q);	117.89	0.0017	1622.59
LZ-20200427-Chen-ACE2-Glypep-YFWLc-AV5pmol.87475.87475.3	87475	170.78	936.763	3	QEIQNLTVKL		1184.68	sp|Q9BYF1|ACE2_HUMAN(pre=L,post=Q);	31.15	0.0087	1622.59
LZ-20200427-Chen-ACE2-Glypep-YFWLc-AV5pmol.87493.87493.3	87493	170.81	1418.58	3	NYNTNITEENVQNMNNAGDKW	14,Oxidation(+15.9949);	2484.06	sp|Q9BYF1|ACE2_HUMAN(pre=W,post=S);	75.96	0	1768.65
LZ-20200427-Chen-ACE2-Glypep-YFWLc-AV5pmol.87505.87505.3	87505	170.83	1418.58	3	NYNTNITEENVQNMNNAGDKW	14,Oxidation(+15.9949);	2484.06	sp|Q9BYF1|ACE2_HUMAN(pre=W,post=S);	62.87	0	1768.65
LZ-20200427-Chen-ACE2-Glypep-YFWLc-AV5pmol.87578.87578.3	87578	170.96	1418.58	3	NYNTNITEENVQNMNNAGDKW	14,Oxidation(+15.9949);	2484.06	sp|Q9BYF1|ACE2_HUMAN(pre=W,post=S);	254.43	0	1768.65
LZ-20200427-Chen-ACE2-Glypep-YFWLc-AV5pmol.87579.87579.2	87579	170.96	1404.64	2	QEIQNLTVKL		1184.68	sp|Q9BYF1|ACE2_HUMAN(pre=L,post=Q);	40.57	0.0045	1622.59
LZ-20200427-Chen-ACE2-Glypep-YFWLc-AV5pmol.87648.87648.3	87648	171.08	1418.58	3	NYNTNITEENVQNMNNAGDKW	14,Oxidation(+15.9949);	2484.06	sp|Q9BYF1|ACE2_HUMAN(pre=W,post=S);	207.32	0	1768.65
LZ-20200427-Chen-ACE2-Glypep-YFWLc-AV5pmol.87677.87677.3	87677	171.13	1369.89	3	NYNTNITEENVQNMNNAGDKW	14,Oxidation(+15.9949);	2484.06	sp|Q9BYF1|ACE2_HUMAN(pre=W,post=S);	47.1	0	1622.59
LZ-20200427-Chen-ACE2-Glypep-YFWLc-AV5pmol.87686.87686.3	87686	171.15	1166.8	3	NYNTNITEENVQ		1437.64	sp|Q9BYF1|ACE2_HUMAN(pre=W,post=N);	398.83	0	2059.74
LZ-20200427-Chen-ACE2-Glypep-YFWLc-AV5pmol.87787.87787.3	87787	171.33	1369.89	3	NYNTNITEENVQNMNNAGDKW	14,Oxidation(+15.9949);	2484.06	sp|Q9BYF1|ACE2_HUMAN(pre=W,post=S);	283.57	0	1622.59
LZ-20200427-Chen-ACE2-Glypep-YFWLc-AV5pmol.87792.87792.3	87792	171.33	1418.58	3	NYNTNITEENVQNMNNAGDKW	14,Oxidation(+15.9949);	2484.06	sp|Q9BYF1|ACE2_HUMAN(pre=W,post=S);	146.69	0	1768.65
LZ-20200427-Chen-ACE2-Glypep-YFWLc-AV5pmol.87836.87836.3	87836	171.42	1369.89	3	NYNTNITEENVQNMNNAGDKW	14,Oxidation(+15.9949);	2484.06	sp|Q9BYF1|ACE2_HUMAN(pre=W,post=S);	225.3	0	1622.59
LZ-20200427-Chen-ACE2-Glypep-YFWLc-AV5pmol.87846.87846.3	87846	171.44	1166.8	3	NYNTNITEENVQ		1437.64	sp|Q9BYF1|ACE2_HUMAN(pre=W,post=N);	507.72	0	2059.75
LZ-20200427-Chen-ACE2-Glypep-YFWLc-AV5pmol.87862.87862.3	87862	171.46	1369.89	3	NYNTNITEENVQNMNNAGDKW	14,Oxidation(+15.9949);	2484.06	sp|Q9BYF1|ACE2_HUMAN(pre=W,post=S);	268.26	0	1622.59
LZ-20200427-Chen-ACE2-Glypep-YFWLc-AV5pmol.87970.87970.3	87970	171.65	1369.89	3	NYNTNITEENVQNMNNAGDKW	14,Oxidation(+15.9949);	2484.06	sp|Q9BYF1|ACE2_HUMAN(pre=W,post=S);	213.9	0	1622.59
LZ-20200427-Chen-ACE2-Glypep-YFWLc-AV5pmol.88007.88007.3	88007	171.72	1418.24	3	NYNTNITEENVQNMNNAGDKW	14,Oxidation(+15.9949);	2484.06	sp|Q9BYF1|ACE2_HUMAN(pre=W,post=S);	17.35	0	1767.64
LZ-20200427-Chen-ACE2-Glypep-YFWLc-AV5pmol.88029.88029.3	88029	171.76	1369.89	3	NYNTNITEENVQNMNNAGDKW	14,Oxidation(+15.9949);	2484.06	sp|Q9BYF1|ACE2_HUMAN(pre=W,post=S);	60.11	0	1622.59
LZ-20200427-Chen-ACE2-Glypep-YFWLc-AV5pmol.88080.88080.3	88080	171.85	1118.12	3	NYNTNITEENVQ		1437.64	sp|Q9BYF1|ACE2_HUMAN(pre=W,post=N);	356.78	0	1913.69
LZ-20200427-Chen-ACE2-Glypep-YFWLc-AV5pmol.88092.88092.3	88092	171.87	1234.5	3	NYNTNITEENVQNMNNAGDKW	14,Oxidation(+15.9949);	2484.06	sp|Q9BYF1|ACE2_HUMAN(pre=W,post=S);	123.16	0	1216.42
LZ-20200427-Chen-ACE2-Glypep-YFWLc-AV5pmol.88114.88114.3	88114	171.9	1364.56	3	NYNTNITEENVQNMNNAGDKW	14,Oxidation(+15.9949);	2484.06	sp|Q9BYF1|ACE2_HUMAN(pre=W,post=S);	249.12	0	1606.59
LZ-20200427-Chen-ACE2-Glypep-YFWLc-AV5pmol.88151.88151.3	88151	171.96	1356.54	3	NYNTNITEENVQ		1437.64	sp|Q9BYF1|ACE2_HUMAN(pre=W,post=N);	227.14	0	2628.96
LZ-20200427-Chen-ACE2-Glypep-YFWLc-AV5pmol.88152.88152.3	88152	171.96	1315.88	3	NYNTNITEENVQNMNNAGDKW	14,Oxidation(+15.9949);	2484.06	sp|Q9BYF1|ACE2_HUMAN(pre=W,post=S);	16.07	0	1460.54
LZ-20200427-Chen-ACE2-Glypep-YFWLc-AV5pmol.88188.88188.3	88188	172.04	1378.24	3	NYNTNITEENVQNMNNAGDKW	14,Oxidation(+15.9949);	2484.06	sp|Q9BYF1|ACE2_HUMAN(pre=W,post=S);	39.72	0	1647.62
LZ-20200427-Chen-ACE2-Glypep-YFWLc-AV5pmol.88191.88191.3	88191	172.04	1315.88	3	NYNTNITEENVQNMNNAGDKW	14,Oxidation(+15.9949);	2484.06	sp|Q9BYF1|ACE2_HUMAN(pre=W,post=S);	111.36	0	1460.55
LZ-20200427-Chen-ACE2-Glypep-YFWLc-AV5pmol.88193.88193.3	88193	172.04	1364.56	3	NYNTNITEENVQNMNNAGDKW	14,Oxidation(+15.9949);	2484.06	sp|Q9BYF1|ACE2_HUMAN(pre=W,post=S);	137.45	0	1606.59
LZ-20200427-Chen-ACE2-Glypep-YFWLc-AV5pmol.88221.88221.3	88221	172.1	1356.2	3	NYNTNITEENVQ		1437.64	sp|Q9BYF1|ACE2_HUMAN(pre=W,post=N);	263.78	0	2627.95
LZ-20200427-Chen-ACE2-Glypep-YFWLc-AV5pmol.88245.88245.3	88245	172.15	1118.12	3	NYNTNITEENVQ		1437.64	sp|Q9BYF1|ACE2_HUMAN(pre=W,post=N);	253.38	0	1913.69
LZ-20200427-Chen-ACE2-Glypep-YFWLc-AV5pmol.88295.88295.3	88295	172.23	1234.5	3	NYNTNITEENVQNMNNAGDKW	14,Oxidation(+15.9949);	2484.06	sp|Q9BYF1|ACE2_HUMAN(pre=W,post=S);	218.4	0	1216.42
LZ-20200427-Chen-ACE2-Glypep-YFWLc-AV5pmol.88304.88304.3	88304	172.24	1364.56	3	NYNTNITEENVQNMNNAGDKW	14,Oxidation(+15.9949);	2484.06	sp|Q9BYF1|ACE2_HUMAN(pre=W,post=S);	187.15	0	1606.59
LZ-20200427-Chen-ACE2-Glypep-YFWLc-AV5pmol.88307.88307.3	88307	172.24	1356.2	3	NYNTNITEENVQ		1437.64	sp|Q9BYF1|ACE2_HUMAN(pre=W,post=N);	248.36	0	2627.95
LZ-20200427-Chen-ACE2-Glypep-YFWLc-AV5pmol.88369.88369.2	88369	172.36	1323.61	2	QEIQNLTVKL		1184.68	sp|Q9BYF1|ACE2_HUMAN(pre=L,post=Q);	113.64	0	1460.53
LZ-20200427-Chen-ACE2-Glypep-YFWLc-AV5pmol.88389.88389.3	88389	172.4	1315.87	3	NYNTNITEENVQNMNNAGDKW	14,Oxidation(+15.9949);	2484.06	sp|Q9BYF1|ACE2_HUMAN(pre=W,post=S);	90.92	0	1460.53
LZ-20200427-Chen-ACE2-Glypep-YFWLc-AV5pmol.88404.88404.3	88404	172.43	1356.2	3	NYNTNITEENVQ		1437.64	sp|Q9BYF1|ACE2_HUMAN(pre=W,post=N);	226.84	0	2627.96
LZ-20200427-Chen-ACE2-Glypep-YFWLc-AV5pmol.88417.88417.3	88417	172.44	1234.5	3	NYNTNITEENVQ		1437.64	sp|Q9BYF1|ACE2_HUMAN(pre=W,post=N);	196.24	0	2262.84
LZ-20200427-Chen-ACE2-Glypep-YFWLc-AV5pmol.88432.88432.3	88432	172.47	1364.56	3	NYNTNITEENVQNMNNAGDKW	14,Oxidation(+15.9949);	2484.06	sp|Q9BYF1|ACE2_HUMAN(pre=W,post=S);	232.4	0	1606.6
LZ-20200427-Chen-ACE2-Glypep-YFWLc-AV5pmol.88462.88462.3	88462	172.51	1364.57	3	NYNTNITEENVQNMNNAGDKW	14,Oxidation(+15.9949);	2484.06	sp|Q9BYF1|ACE2_HUMAN(pre=W,post=S);	149.11	0	1606.63
LZ-20200427-Chen-ACE2-Glypep-YFWLc-AV5pmol.88523.88523.3	88523	172.63	882.745	3	QEIQNLTVKL		1184.68	sp|Q9BYF1|ACE2_HUMAN(pre=L,post=Q);	45.02	0.0032	1460.54
LZ-20200427-Chen-ACE2-Glypep-YFWLc-AV5pmol.88529.88529.2	88529	172.63	1323.61	2	QEIQNLTVKL		1184.68	sp|Q9BYF1|ACE2_HUMAN(pre=L,post=Q);	180.31	0	1460.53
LZ-20200427-Chen-ACE2-Glypep-YFWLc-AV5pmol.88583.88583.3	88583	172.74	1356.21	3	NYNTNITEENVQ		1437.64	sp|Q9BYF1|ACE2_HUMAN(pre=W,post=N);	158.4	0	2627.96
LZ-20200427-Chen-ACE2-Glypep-YFWLc-AV5pmol.88675.88675.3	88675	172.89	1261.86	3	NYNTNITEENVQNMNNAGDKW	14,Oxidation(+15.9949);	2484.06	sp|Q9BYF1|ACE2_HUMAN(pre=W,post=S);	74.48	0	1298.48
LZ-20200427-Chen-ACE2-Glypep-YFWLc-AV5pmol.88684.88684.3	88684	172.92	1310.54	3	NYNTNITEENVQNMNNAGDKW	14,Oxidation(+15.9949);	2484.06	sp|Q9BYF1|ACE2_HUMAN(pre=W,post=S);	179.76	0	1444.54
LZ-20200427-Chen-ACE2-Glypep-YFWLc-AV5pmol.88690.88690.2	88690	172.92	1323.61	2	QEIQNLTVKL		1184.68	sp|Q9BYF1|ACE2_HUMAN(pre=L,post=Q);	66.6	0	1460.53
LZ-20200427-Chen-ACE2-Glypep-YFWLc-AV5pmol.88725.88725.3	88725	172.99	1432.59	3	NYNTNITEENVQNMNNAGDKW	14,Oxidation(+15.9949);	2484.06	sp|Q9BYF1|ACE2_HUMAN(pre=W,post=S);	20.32	0	1810.69
LZ-20200427-Chen-ACE2-Glypep-YFWLc-AV5pmol.89035.89035.3	89035	173.52	1261.85	3	NYNTNITEENVQNMNNAGDKW	14,Oxidation(+15.9949);	2484.06	sp|Q9BYF1|ACE2_HUMAN(pre=W,post=S);	33.32	0	1298.48
LZ-20200427-Chen-ACE2-Glypep-YFWLc-AV5pmol.89077.89077.3	89077	173.6	1194.16	3	NYNTNITEENVQNMNNAGDKW	14,Oxidation(+15.9949);	2484.06	sp|Q9BYF1|ACE2_HUMAN(pre=W,post=S);	3.6	0	1095.4
LZ-20200427-Chen-ACE2-Glypep-YFWLc-AV5pmol.89153.89153.2	89153	173.74	1242.59	2	QEIQNLTVKL		1184.68	sp|Q9BYF1|ACE2_HUMAN(pre=L,post=Q);	149.08	0	1298.48
LZ-20200427-Chen-ACE2-Glypep-YFWLc-AV5pmol.89884.89884.2	89884	175.01	1140.55	2	QEIQNLTVKL		1184.68	sp|Q9BYF1|ACE2_HUMAN(pre=L,post=Q);	12.36	0.0045	1094.41
LZ-20200427-Chen-ACE2-Glypep-YFWLc-AV5pmol.91474.91474.3	91474	177.83	1023.12	3	LQALQQNGSSVL		1256.67	sp|Q9BYF1|ACE2_HUMAN(pre=Q,post=S);	273.16	0.0032	1809.67
LZ-20200427-Chen-ACE2-Glypep-YFWLc-AV5pmol.91914.91914.2	91914	178.61	1351.62	2	LQALQQNGSSVL		1256.67	sp|Q9BYF1|ACE2_HUMAN(pre=Q,post=S);	238.67	0	1444.55
LZ-20200427-Chen-ACE2-Glypep-YFWLc-AV5pmol.96960.96960.3	96960	187.55	1052.13	3	QLQALQQNGSSVL		1384.73	sp|Q9BYF1|ACE2_HUMAN(pre=L,post=S);	184.67	0	1768.65
LZ-20200427-Chen-ACE2-Glypep-YFWLc-AV5pmol.96992.96992.3	96992	187.6	1052.13	3	QLQALQQNGSSVL		1384.73	sp|Q9BYF1|ACE2_HUMAN(pre=L,post=S);	185.56	0	1768.65
LZ-20200427-Chen-ACE2-Glypep-YFWLc-AV5pmol.97152.97152.3	97152	187.88	1052.13	3	QLQALQQNGSSVL		1384.73	sp|Q9BYF1|ACE2_HUMAN(pre=L,post=S);	357.78	0	1768.65
LZ-20200427-Chen-ACE2-Glypep-YFWLc-AV5pmol.97319.97319.3	97319	188.17	1052.13	3	QLQALQQNGSSVL		1384.73	sp|Q9BYF1|ACE2_HUMAN(pre=L,post=S);	345.15	0	1768.65
LZ-20200427-Chen-ACE2-Glypep-YFWLc-AV5pmol.97478.97478.3	97478	188.44	1052.13	3	QLQALQQNGSSVL		1384.73	sp|Q9BYF1|ACE2_HUMAN(pre=L,post=S);	311.29	0	1768.65
LZ-20200427-Chen-ACE2-Glypep-YFWLc-AV5pmol.97514.97514.3	97514	188.5	1052.13	3	QLQALQQNGSSVL		1384.73	sp|Q9BYF1|ACE2_HUMAN(pre=L,post=S);	335.04	0	1768.65
LZ-20200427-Chen-ACE2-Glypep-YFWLc-AV5pmol.97635.97635.3	97635	188.71	1052.13	3	QLQALQQNGSSVL		1384.73	sp|Q9BYF1|ACE2_HUMAN(pre=L,post=S);	212.51	0	1768.65
LZ-20200427-Chen-ACE2-Glypep-YFWLc-AV5pmol.97752.97752.3	97752	188.92	1052.13	3	QLQALQQNGSSVL		1384.73	sp|Q9BYF1|ACE2_HUMAN(pre=L,post=S);	279.17	0	1768.65
LZ-20200427-Chen-ACE2-Glypep-YFWLc-AV5pmol.97787.97787.3	97787	188.98	1052.13	3	QLQALQQNGSSVL		1384.73	sp|Q9BYF1|ACE2_HUMAN(pre=L,post=S);	301.92	0	1768.65
LZ-20200427-Chen-ACE2-Glypep-YFWLc-AV5pmol.97885.97885.3	97885	189.15	1119.83	3	QLQALQQNGSSVL		1384.73	sp|Q9BYF1|ACE2_HUMAN(pre=L,post=S);	45.38	0	1971.73
LZ-20200427-Chen-ACE2-Glypep-YFWLc-AV5pmol.97905.97905.3	97905	189.18	1052.13	3	QLQALQQNGSSVL		1384.73	sp|Q9BYF1|ACE2_HUMAN(pre=L,post=S);	222.84	0	1768.65
LZ-20200427-Chen-ACE2-Glypep-YFWLc-AV5pmol.97949.97949.3	97949	189.26	1052.13	3	QLQALQQNGSSVL		1384.73	sp|Q9BYF1|ACE2_HUMAN(pre=L,post=S);	115.86	0	1768.65
LZ-20200427-Chen-ACE2-Glypep-YFWLc-AV5pmol.98037.98037.3	98037	189.41	1119.83	3	QLQALQQNGSSVL		1384.73	sp|Q9BYF1|ACE2_HUMAN(pre=L,post=S);	274.7	0	1971.73
LZ-20200427-Chen-ACE2-Glypep-YFWLc-AV5pmol.98221.98221.3	98221	189.74	1119.83	3	QLQALQQNGSSVL		1384.73	sp|Q9BYF1|ACE2_HUMAN(pre=L,post=S);	367.61	0	1971.73
LZ-20200427-Chen-ACE2-Glypep-YFWLc-AV5pmol.98349.98349.2	98349	189.96	1496.67	2	QLQALQQNGSSVL		1384.73	sp|Q9BYF1|ACE2_HUMAN(pre=L,post=S);	239.75	0	1606.6
LZ-20200427-Chen-ACE2-Glypep-YFWLc-AV5pmol.98376.98376.3	98376	190.01	1119.83	3	QLQALQQNGSSVL		1384.73	sp|Q9BYF1|ACE2_HUMAN(pre=L,post=S);	243.93	0	1971.73
LZ-20200427-Chen-ACE2-Glypep-YFWLc-AV5pmol.98468.98468.3	98468	190.17	1119.83	3	QLQALQQNGSSVL		1384.73	sp|Q9BYF1|ACE2_HUMAN(pre=L,post=S);	178	0.0049	1971.73
LZ-20200427-Chen-ACE2-Glypep-YFWLc-AV5pmol.98563.98563.2	98563	190.34	1496.67	2	QLQALQQNGSSVL		1384.73	sp|Q9BYF1|ACE2_HUMAN(pre=L,post=S);	218.21	0	1606.59
LZ-20200427-Chen-ACE2-Glypep-YFWLc-AV5pmol.98613.98613.3	98613	190.43	1119.83	3	QLQALQQNGSSVL		1384.73	sp|Q9BYF1|ACE2_HUMAN(pre=L,post=S);	161.26	0.0087	1971.73
LZ-20200427-Chen-ACE2-Glypep-YFWLc-AV5pmol.98730.98730.3	98730	190.64	1065.81	3	QLQALQQNGSSVL		1384.73	sp|Q9BYF1|ACE2_HUMAN(pre=L,post=S);	378.36	0	1809.67
LZ-20200427-Chen-ACE2-Glypep-YFWLc-AV5pmol.98875.98875.3	98875	190.9	1065.81	3	QLQALQQNGSSVL		1384.73	sp|Q9BYF1|ACE2_HUMAN(pre=L,post=S);	412.57	0	1809.67
LZ-20200427-Chen-ACE2-Glypep-YFWLc-AV5pmol.98903.98903.3	98903	190.95	1065.81	3	QLQALQQNGSSVL		1384.73	sp|Q9BYF1|ACE2_HUMAN(pre=L,post=S);	350.14	0	1809.67
LZ-20200427-Chen-ACE2-Glypep-YFWLc-AV5pmol.99018.99018.3	99018	191.15	1065.81	3	QLQALQQNGSSVL		1384.73	sp|Q9BYF1|ACE2_HUMAN(pre=L,post=S);	371.82	0	1809.67
LZ-20200427-Chen-ACE2-Glypep-YFWLc-AV5pmol.99051.99051.2	99051	191.22	1597.7	2	QLQALQQNGSSVL		1384.73	sp|Q9BYF1|ACE2_HUMAN(pre=L,post=S);	70.64	0.0045	1808.66
LZ-20200427-Chen-ACE2-Glypep-YFWLc-AV5pmol.99063.99063.2	99063	191.23	1415.64	2	QLQALQQNGSSVL		1384.73	sp|Q9BYF1|ACE2_HUMAN(pre=L,post=S);	230.9	0.0055	1444.54
LZ-20200427-Chen-ACE2-Glypep-YFWLc-AV5pmol.99172.99172.3	99172	191.43	1065.81	3	QLQALQQNGSSVL		1384.73	sp|Q9BYF1|ACE2_HUMAN(pre=L,post=S);	317.01	0	1809.67
LZ-20200427-Chen-ACE2-Glypep-YFWLc-AV5pmol.99175.99175.3	99175	191.44	944.098	3	QLQALQQNGSSVL		1384.73	sp|Q9BYF1|ACE2_HUMAN(pre=L,post=S);	185.55	0	1444.54
LZ-20200427-Chen-ACE2-Glypep-YFWLc-AV5pmol.99214.99214.2	99214	191.5	1415.64	2	QLQALQQNGSSVL		1384.73	sp|Q9BYF1|ACE2_HUMAN(pre=L,post=S);	386.48	0	1444.54
LZ-20200427-Chen-ACE2-Glypep-YFWLc-AV5pmol.99325.99325.3	99325	191.7	1065.81	3	QLQALQQNGSSVL		1384.73	sp|Q9BYF1|ACE2_HUMAN(pre=L,post=S);	390.04	0	1809.67
LZ-20200427-Chen-ACE2-Glypep-YFWLc-AV5pmol.99344.99344.2	99344	191.73	1241.07	2	QLQALQQNGSSVL		1384.73	sp|Q9BYF1|ACE2_HUMAN(pre=L,post=S);	208.54	0.0049	1095.4
LZ-20200427-Chen-ACE2-Glypep-YFWLc-AV5pmol.99365.99365.2	99365	191.77	1415.64	2	QLQALQQNGSSVL		1384.73	sp|Q9BYF1|ACE2_HUMAN(pre=L,post=S);	382.87	0	1444.54
LZ-20200427-Chen-ACE2-Glypep-YFWLc-AV5pmol.99457.99457.2	99457	191.92	1241.07	2	QLQALQQNGSSVL		1384.73	sp|Q9BYF1|ACE2_HUMAN(pre=L,post=S);	174.77	0	1095.4
LZ-20200427-Chen-ACE2-Glypep-YFWLc-AV5pmol.99474.99474.3	99474	191.97	1065.81	3	QLQALQQNGSSVL		1384.73	sp|Q9BYF1|ACE2_HUMAN(pre=L,post=S);	366.02	0	1809.67
LZ-20200427-Chen-ACE2-Glypep-YFWLc-AV5pmol.99533.99533.2	99533	192.07	1415.64	2	QLQALQQNGSSVL		1384.73	sp|Q9BYF1|ACE2_HUMAN(pre=L,post=S);	325.08	0	1444.54
LZ-20200427-Chen-ACE2-Glypep-YFWLc-AV5pmol.99636.99636.3	99636	192.26	1065.81	3	QLQALQQNGSSVL		1384.73	sp|Q9BYF1|ACE2_HUMAN(pre=L,post=S);	240.57	0	1809.67
LZ-20200427-Chen-ACE2-Glypep-YFWLc-AV5pmol.99640.99640.3	99640	192.26	944.098	3	QLQALQQNGSSVL		1384.73	sp|Q9BYF1|ACE2_HUMAN(pre=L,post=S);	229.7	0	1444.54
LZ-20200427-Chen-ACE2-Glypep-YFWLc-AV5pmol.99646.99646.2	99646	192.26	1240.58	2	QLQALQQNGSSVL		1384.73	sp|Q9BYF1|ACE2_HUMAN(pre=L,post=S);	152.54	0.0075	1094.42
LZ-20200427-Chen-ACE2-Glypep-YFWLc-AV5pmol.99686.99686.2	99686	192.34	1415.64	2	QLQALQQNGSSVL		1384.73	sp|Q9BYF1|ACE2_HUMAN(pre=L,post=S);	387.24	0	1444.54
LZ-20200427-Chen-ACE2-Glypep-YFWLc-AV5pmol.99714.99714.3	99714	192.39	1011.79	3	QLQALQQNGSSVL		1384.73	sp|Q9BYF1|ACE2_HUMAN(pre=L,post=S);	301.6	0	1647.62
LZ-20200427-Chen-ACE2-Glypep-YFWLc-AV5pmol.99779.99779.3	99779	192.51	1065.81	3	QLQALQQNGSSVL		1384.73	sp|Q9BYF1|ACE2_HUMAN(pre=L,post=S);	225.7	0.0032	1809.67
LZ-20200427-Chen-ACE2-Glypep-YFWLc-AV5pmol.99785.99785.3	99785	192.52	944.098	3	QLQALQQNGSSVL		1384.73	sp|Q9BYF1|ACE2_HUMAN(pre=L,post=S);	269.16	0.0049	1444.54
LZ-20200427-Chen-ACE2-Glypep-YFWLc-AV5pmol.99843.99843.2	99843	192.61	1314.1	2	QLQALQQNGSSVL		1384.73	sp|Q9BYF1|ACE2_HUMAN(pre=L,post=S);	216.21	0	1241.46
LZ-20200427-Chen-ACE2-Glypep-YFWLc-AV5pmol.99852.99852.2	99852	192.64	1415.64	2	QLQALQQNGSSVL		1384.73	sp|Q9BYF1|ACE2_HUMAN(pre=L,post=S);	314.54	0	1444.54
LZ-20200427-Chen-ACE2-Glypep-YFWLc-AV5pmol.99868.99868.3	99868	192.67	1011.79	3	QLQALQQNGSSVL		1384.73	sp|Q9BYF1|ACE2_HUMAN(pre=L,post=S);	407.68	0	1647.62
LZ-20200427-Chen-ACE2-Glypep-YFWLc-AV5pmol.99932.99932.3	99932	192.78	944.098	3	QLQALQQNGSSVL		1384.73	sp|Q9BYF1|ACE2_HUMAN(pre=L,post=S);	100.1	0	1444.54
LZ-20200427-Chen-ACE2-Glypep-YFWLc-AV5pmol.99933.99933.3	99933	192.78	1065.81	3	QLQALQQNGSSVL		1384.73	sp|Q9BYF1|ACE2_HUMAN(pre=L,post=S);	222.87	0	1809.67
LZ-20200427-Chen-ACE2-Glypep-YFWLc-AV5pmol.99934.99934.2	99934	192.78	1415.64	2	QLQALQQNGSSVL		1384.73	sp|Q9BYF1|ACE2_HUMAN(pre=L,post=S);	225.76	0	1444.54
LZ-20200427-Chen-ACE2-Glypep-YFWLc-AV5pmol.99946.99946.2	99946	192.8	1314.1	2	QLQALQQNGSSVL		1384.73	sp|Q9BYF1|ACE2_HUMAN(pre=L,post=S);	288.3	0	1241.46
LZ-20200427-Chen-ACE2-Glypep-YFWLc-AV5pmol.99971.99971.2	99971	192.85	1517.18	2	QLQALQQNGSSVL		1384.73	sp|Q9BYF1|ACE2_HUMAN(pre=L,post=S);	250.75	0	1647.62
LZ-20200427-Chen-ACE2-Glypep-YFWLc-AV5pmol.100017.100017.2	100017	192.92	1415.64	2	QLQALQQNGSSVL		1384.73	sp|Q9BYF1|ACE2_HUMAN(pre=L,post=S);	278.79	0	1444.54
LZ-20200427-Chen-ACE2-Glypep-YFWLc-AV5pmol.100024.100024.3	100024	192.95	1011.79	3	QLQALQQNGSSVL		1384.73	sp|Q9BYF1|ACE2_HUMAN(pre=L,post=S);	361.34	0	1647.62
LZ-20200427-Chen-ACE2-Glypep-YFWLc-AV5pmol.100052.100052.3	100052	193	876.405	3	QLQALQQNGSSVL		1384.73	sp|Q9BYF1|ACE2_HUMAN(pre=L,post=S);	40.03	0	1241.46
LZ-20200427-Chen-ACE2-Glypep-YFWLc-AV5pmol.100055.100055.2	100055	193	1314.1	2	QLQALQQNGSSVL		1384.73	sp|Q9BYF1|ACE2_HUMAN(pre=L,post=S);	358.96	0	1241.46
LZ-20200427-Chen-ACE2-Glypep-YFWLc-AV5pmol.100095.100095.2	100095	193.07	1517.18	2	QLQALQQNGSSVL		1384.73	sp|Q9BYF1|ACE2_HUMAN(pre=L,post=S);	214.13	0.0032	1647.62
LZ-20200427-Chen-ACE2-Glypep-YFWLc-AV5pmol.100116.100116.2	100116	193.1	1314.1	2	QLQALQQNGSSVL		1384.73	sp|Q9BYF1|ACE2_HUMAN(pre=L,post=S);	300.98	0	1241.46
LZ-20200427-Chen-ACE2-Glypep-YFWLc-AV5pmol.100153.100153.2	100153	193.17	1415.64	2	QLQALQQNGSSVL		1384.73	sp|Q9BYF1|ACE2_HUMAN(pre=L,post=S);	203.31	0	1444.54
LZ-20200427-Chen-ACE2-Glypep-YFWLc-AV5pmol.100178.100178.3	100178	193.22	1011.79	3	QLQALQQNGSSVL		1384.73	sp|Q9BYF1|ACE2_HUMAN(pre=L,post=S);	357.4	0	1647.62
LZ-20200427-Chen-ACE2-Glypep-YFWLc-AV5pmol.100253.100253.3	100253	193.35	1065.81	3	QLQALQQNGSSVL		1384.73	sp|Q9BYF1|ACE2_HUMAN(pre=L,post=S);	32.17	0.0045	1809.67
LZ-20200427-Chen-ACE2-Glypep-YFWLc-AV5pmol.100275.100275.2	100275	193.39	1314.1	2	QLQALQQNGSSVL		1384.73	sp|Q9BYF1|ACE2_HUMAN(pre=L,post=S);	332.68	0	1241.46
LZ-20200427-Chen-ACE2-Glypep-YFWLc-AV5pmol.100309.100309.3	100309	193.45	894.041	3	NYNTNITEENVQ		1437.64	sp|Q9BYF1|ACE2_HUMAN(pre=W,post=N);	11.33	0.0087	1241.46
LZ-20200427-Chen-ACE2-Glypep-YFWLc-AV5pmol.100324.100324.2	100324	193.48	1314.1	2	QLQALQQNGSSVL		1384.73	sp|Q9BYF1|ACE2_HUMAN(pre=L,post=S);	311.29	0	1241.46
LZ-20200427-Chen-ACE2-Glypep-YFWLc-AV5pmol.100334.100334.3	100334	193.5	1011.79	3	QLQALQQNGSSVL		1384.73	sp|Q9BYF1|ACE2_HUMAN(pre=L,post=S);	260.87	0	1647.62
LZ-20200427-Chen-ACE2-Glypep-YFWLc-AV5pmol.100368.100368.2	100368	193.55	1415.64	2	QLQALQQNGSSVL		1384.73	sp|Q9BYF1|ACE2_HUMAN(pre=L,post=S);	169.53	0.0045	1444.54
LZ-20200427-Chen-ACE2-Glypep-YFWLc-AV5pmol.100435.100435.2	100435	193.67	1314.1	2	QLQALQQNGSSVL		1384.73	sp|Q9BYF1|ACE2_HUMAN(pre=L,post=S);	293.41	0	1241.46
LZ-20200427-Chen-ACE2-Glypep-YFWLc-AV5pmol.100481.100481.3	100481	193.76	1011.79	3	QLQALQQNGSSVL		1384.73	sp|Q9BYF1|ACE2_HUMAN(pre=L,post=S);	208.93	0	1647.62
LZ-20200427-Chen-ACE2-Glypep-YFWLc-AV5pmol.100592.100592.2	100592	193.95	1314.1	2	QLQALQQNGSSVL		1384.73	sp|Q9BYF1|ACE2_HUMAN(pre=L,post=S);	145.24	0.0032	1241.46
LZ-20200427-Chen-ACE2-Glypep-YFWLc-AV5pmol.100649.100649.3	100649	194.07	1011.79	3	QLQALQQNGSSVL		1384.73	sp|Q9BYF1|ACE2_HUMAN(pre=L,post=S);	181.77	0.0045	1647.62
LZ-20200427-Chen-ACE2-Glypep-YFWLc-AV5pmol.103526.103526.4	103526	199.18	1136.71	4	NYNTNITEENVQNMNNAGDKW	14,Oxidation(+15.9949);	2484.06	sp|Q9BYF1|ACE2_HUMAN(pre=W,post=S);	49.56	0	2058.74
LZ-20200427-Chen-ACE2-Glypep-YFWLc-AV5pmol.103646.103646.3	103646	199.39	1515.61	3	NYNTNITEENVQNMNNAGDKW	14,Oxidation(+15.9949);	2484.06	sp|Q9BYF1|ACE2_HUMAN(pre=W,post=S);	133.66	0	2059.74
LZ-20200427-Chen-ACE2-Glypep-YFWLc-AV5pmol.103656.103656.4	103656	199.41	1136.96	4	NYNTNITEENVQNMNNAGDKW	14,Oxidation(+15.9949);	2484.06	sp|Q9BYF1|ACE2_HUMAN(pre=W,post=S);	6.99	0	2059.74
LZ-20200427-Chen-ACE2-Glypep-YFWLc-AV5pmol.103693.103693.4	103693	199.47	1136.96	4	NYNTNITEENVQNMNNAGDKW	14,Oxidation(+15.9949);	2484.06	sp|Q9BYF1|ACE2_HUMAN(pre=W,post=S);	82.05	0	2059.74
LZ-20200427-Chen-ACE2-Glypep-YFWLc-AV5pmol.103738.103738.4	103738	199.56	1136.71	4	NYNTNITEENVQNMNNAGDKW	14,Oxidation(+15.9949);	2484.06	sp|Q9BYF1|ACE2_HUMAN(pre=W,post=S);	32.92	0	2058.73
LZ-20200427-Chen-ACE2-Glypep-YFWLc-AV5pmol.103850.103850.3	103850	199.75	1466.92	3	NYNTNITEENVQNMNNAGDKW	14,Oxidation(+15.9949);	2484.06	sp|Q9BYF1|ACE2_HUMAN(pre=W,post=S);	23.56	0	1913.69
LZ-20200427-Chen-ACE2-Glypep-YFWLc-AV5pmol.103892.103892.3	103892	199.83	1466.92	3	NYNTNITEENVQNMNNAGDKW	14,Oxidation(+15.9949);	2484.06	sp|Q9BYF1|ACE2_HUMAN(pre=W,post=S);	7.3	0.0032	1913.68
LZ-20200427-Chen-ACE2-Glypep-YFWLc-AV5pmol.103940.103940.3	103940	199.91	1466.92	3	NYNTNITEENVQNMNNAGDKW	14,Oxidation(+15.9949);	2484.06	sp|Q9BYF1|ACE2_HUMAN(pre=W,post=S);	98.94	0	1913.69
LZ-20200427-Chen-ACE2-Glypep-YFWLc-AV5pmol.104028.104028.4	104028	200.07	1100.44	4	NYNTNITEENVQNMNNAGDKW	14,Oxidation(+15.9949);	2484.06	sp|Q9BYF1|ACE2_HUMAN(pre=W,post=S);	14.86	0.0026	1913.69
LZ-20200427-Chen-ACE2-Glypep-YFWLc-AV5pmol.104059.104059.3	104059	200.13	1466.92	3	NYNTNITEENVQNMNNAGDKW	14,Oxidation(+15.9949);	2484.06	sp|Q9BYF1|ACE2_HUMAN(pre=W,post=S);	16.7	0	1913.69
LZ-20200427-Chen-ACE2-Glypep-YFWLc-AV5pmol.104203.104203.3	104203	200.39	1466.92	3	NYNTNITEENVQNMNNAGDKW	14,Oxidation(+15.9949);	2484.06	sp|Q9BYF1|ACE2_HUMAN(pre=W,post=S);	21.57	0	1913.69
LZ-20200427-Chen-ACE2-Glypep-YFWLc-AV5pmol.104214.104214.3	104214	200.4	1466.92	3	NYNTNITEENVQNMNNAGDKW	14,Oxidation(+15.9949);	2484.06	sp|Q9BYF1|ACE2_HUMAN(pre=W,post=S);	11.26	0	1913.69
LZ-20200427-Chen-ACE2-Glypep-YFWLc-AV5pmol.104235.104235.3	104235	200.43	1466.93	3	NYNTNITEENVQNMNNAGDKW	14,Oxidation(+15.9949);	2484.06	sp|Q9BYF1|ACE2_HUMAN(pre=W,post=S);	33.73	0	1913.69
LZ-20200427-Chen-ACE2-Glypep-YFWLc-AV5pmol.106657.106657.3	106657	204.76	1413.25	3	NYNTNITEENVQNMNNAGDKW		2468.07	sp|Q9BYF1|ACE2_HUMAN(pre=W,post=S);	144.14	0	1768.65
LZ-20200427-Chen-ACE2-Glypep-YFWLc-AV5pmol.106801.106801.3	106801	205.01	1413.25	3	NYNTNITEENVQNMNNAGDKW		2468.07	sp|Q9BYF1|ACE2_HUMAN(pre=W,post=S);	387.37	0	1768.65
LZ-20200427-Chen-ACE2-Glypep-YFWLc-AV5pmol.106817.106817.3	106817	205.04	1413.24	3	NYNTNITEENVQNMNNAGDKW		2468.07	sp|Q9BYF1|ACE2_HUMAN(pre=W,post=S);	369.69	0	1768.64
LZ-20200427-Chen-ACE2-Glypep-YFWLc-AV5pmol.106865.106865.3	106865	205.13	1413.24	3	NYNTNITEENVQNMNNAGDKW		2468.07	sp|Q9BYF1|ACE2_HUMAN(pre=W,post=S);	450.24	0	1768.64
LZ-20200427-Chen-ACE2-Glypep-YFWLc-AV5pmol.107381.107381.3	107381	206.05	1364.9	3	NYNTNITEENVQNMNNAGDKW		2468.07	sp|Q9BYF1|ACE2_HUMAN(pre=W,post=S);	38.99	0	1623.6
LZ-20200427-Chen-ACE2-Glypep-YFWLc-AV5pmol.108039.108039.3	108039	207.2	1310.54	3	NYNTNITEENVQNMNNAGDKW		2468.07	sp|Q9BYF1|ACE2_HUMAN(pre=W,post=S);	88.21	0	1460.54
LZ-20200427-Chen-ACE2-Glypep-YFWLc-AV5pmol.108048.108048.3	108048	207.22	1427.25	3	NYNTNITEENVQNMNNAGDKW		2468.07	sp|Q9BYF1|ACE2_HUMAN(pre=W,post=S);	38.52	0	1810.67
LZ-20200427-Chen-ACE2-Glypep-YFWLc-AV5pmol.108072.108072.3	108072	207.27	1305.21	3	NYNTNITEENVQNMNNAGDKW		2468.07	sp|Q9BYF1|ACE2_HUMAN(pre=W,post=S);	151.02	0	1444.54
LZ-20200427-Chen-ACE2-Glypep-YFWLc-AV5pmol.108102.108102.3	108102	207.32	1305.21	3	NYNTNITEENVQNMNNAGDKW		2468.07	sp|Q9BYF1|ACE2_HUMAN(pre=W,post=S);	310.4	0	1444.54
LZ-20200427-Chen-ACE2-Glypep-YFWLc-AV5pmol.108189.108189.3	108189	207.48	1305.21	3	NYNTNITEENVQNMNNAGDKW		2468.07	sp|Q9BYF1|ACE2_HUMAN(pre=W,post=S);	507.37	0	1444.54
LZ-20200427-Chen-ACE2-Glypep-YFWLc-AV5pmol.108265.108265.3	108265	207.6	1310.54	3	NYNTNITEENVQNMNNAGDKW		2468.07	sp|Q9BYF1|ACE2_HUMAN(pre=W,post=S);	21.6	0	1460.54
LZ-20200427-Chen-ACE2-Glypep-YFWLc-AV5pmol.108312.108312.3	108312	207.68	1256.52	3	NYNTNITEENVQNMNNAGDKW		2468.07	sp|Q9BYF1|ACE2_HUMAN(pre=W,post=S);	108.76	0	1298.48
LZ-20200427-Chen-ACE2-Glypep-YFWLc-AV5pmol.108376.108376.3	108376	207.79	1256.52	3	NYNTNITEENVQNMNNAGDKW		2468.07	sp|Q9BYF1|ACE2_HUMAN(pre=W,post=S);	333.92	0	1298.48
LZ-20200427-Chen-ACE2-Glypep-YFWLc-AV5pmol.108389.108389.3	108389	207.82	1256.52	3	NYNTNITEENVQNMNNAGDKW		2468.07	sp|Q9BYF1|ACE2_HUMAN(pre=W,post=S);	405.37	0	1298.48
LZ-20200427-Chen-ACE2-Glypep-YFWLc-AV5pmol.108400.108400.3	108400	207.84	1305.21	3	NYNTNITEENVQNMNNAGDKW		2468.07	sp|Q9BYF1|ACE2_HUMAN(pre=W,post=S);	370.24	0	1444.54
LZ-20200427-Chen-ACE2-Glypep-YFWLc-AV5pmol.108458.108458.3	108458	207.95	1305.21	3	NYNTNITEENVQNMNNAGDKW		2468.07	sp|Q9BYF1|ACE2_HUMAN(pre=W,post=S);	290.94	0	1444.54
LZ-20200427-Chen-ACE2-Glypep-YFWLc-AV5pmol.108509.108509.3	108509	208.04	1305.21	3	NYNTNITEENVQNMNNAGDKW		2468.07	sp|Q9BYF1|ACE2_HUMAN(pre=W,post=S);	113.63	0	1444.54
LZ-20200427-Chen-ACE2-Glypep-YFWLc-AV5pmol.108677.108677.3	108677	208.33	1256.52	3	NYNTNITEENVQNMNNAGDKW		2468.07	sp|Q9BYF1|ACE2_HUMAN(pre=W,post=S);	394.08	0	1298.48
LZ-20200427-Chen-ACE2-Glypep-YFWLc-AV5pmol.108745.108745.3	108745	208.45	1372.9	3	NYNTNITEENVQNMNNAGDKW		2468.07	sp|Q9BYF1|ACE2_HUMAN(pre=W,post=S);	160.74	0	1647.62
LZ-20200427-Chen-ACE2-Glypep-YFWLc-AV5pmol.110038.110038.3	110038	210.75	1033.79	3	QEIQNLTVKL		1184.68	sp|Q9BYF1|ACE2_HUMAN(pre=L,post=Q);	2.75	0.0049	1913.68
LZ-20200427-Chen-ACE2-Glypep-YFWLc-AV5pmol.110145.110145.3	110145	210.94	1123.13	3	ALQQNGSSVL		1015.53	sp|Q9BYF1|ACE2_HUMAN(pre=Q,post=S);	372.54	0	2350.84
LZ-20200427-Chen-ACE2-Glypep-YFWLc-AV5pmol.110396.110396.2	110396	211.38	1684.19	2	ALQQNGSSVL		1015.53	sp|Q9BYF1|ACE2_HUMAN(pre=Q,post=S);	330.06	0	2350.84
LZ-20200427-Chen-ACE2-Glypep-YFWLc-AV5pmol.110568.110568.2	110568	211.68	1684.19	2	ALQQNGSSVL		1015.53	sp|Q9BYF1|ACE2_HUMAN(pre=Q,post=S);	363.44	0.0032	2350.84
LZ-20200427-Chen-ACE2-Glypep-YFWLc-AV5pmol.110672.110672.2	110672	211.85	1684.19	2	ALQQNGSSVL		1015.53	sp|Q9BYF1|ACE2_HUMAN(pre=Q,post=S);	320.39	0.0009	2350.84
LZ-20200427-Chen-ACE2-Glypep-YFWLc-AV5pmol.110853.110853.3	110853	212.19	1263.83	3	NYNTNITEENVQ		1437.64	sp|Q9BYF1|ACE2_HUMAN(pre=W,post=N);	284.89	0	2350.84
LZ-20200427-Chen-ACE2-Glypep-YFWLc-AV5pmol.110930.110930.2	110930	212.31	1684.7	2	ALQQNGSSVL		1015.53	sp|Q9BYF1|ACE2_HUMAN(pre=Q,post=S);	345.96	0.0087	2351.85
LZ-20200427-Chen-ACE2-Glypep-YFWLc-AV5pmol.110982.110982.3	110982	212.42	1385.54	3	NYNTNITEENVQ		1437.64	sp|Q9BYF1|ACE2_HUMAN(pre=W,post=N);	242.64	0	2715.97
LZ-20200427-Chen-ACE2-Glypep-YFWLc-AV5pmol.111031.111031.3	111031	212.5	1263.83	3	NYNTNITEENVQ		1437.64	sp|Q9BYF1|ACE2_HUMAN(pre=W,post=N);	353.19	0	2350.84
LZ-20200427-Chen-ACE2-Glypep-YFWLc-AV5pmol.111276.111276.3	111276	212.94	1123.13	3	ALQQNGSSVL		1015.53	sp|Q9BYF1|ACE2_HUMAN(pre=Q,post=S);	394.43	0.0032	2350.84
LZ-20200427-Chen-ACE2-Glypep-YFWLc-AV5pmol.111279.111279.3	111279	212.94	1263.83	3	NYNTNITEENVQ		1437.64	sp|Q9BYF1|ACE2_HUMAN(pre=W,post=N);	286.36	0	2350.84
LZ-20200427-Chen-ACE2-Glypep-YFWLc-AV5pmol.111476.111476.3	111476	213.28	1263.83	3	NYNTNITEENVQ		1437.64	sp|Q9BYF1|ACE2_HUMAN(pre=W,post=N);	220.23	0	2350.84
LZ-20200427-Chen-ACE2-Glypep-YFWLc-AV5pmol.111757.111757.3	111757	213.78	1215.15	3	NYNTNITEENVQ		1437.64	sp|Q9BYF1|ACE2_HUMAN(pre=W,post=N);	426.88	0	2204.78
LZ-20200427-Chen-ACE2-Glypep-YFWLc-AV5pmol.112239.112239.3	112239	214.64	1215.15	3	NYNTNITEENVQ		1437.64	sp|Q9BYF1|ACE2_HUMAN(pre=W,post=N);	220.55	0	2204.78
LZ-20200427-Chen-ACE2-Glypep-YFWLc-AV5pmol.112731.112731.3	112731	215.5	1263.83	3	NYNTNITEENVQ		1437.64	sp|Q9BYF1|ACE2_HUMAN(pre=W,post=N);	209.33	0	2350.84
LZ-20200427-Chen-ACE2-Glypep-YFWLc-AV5pmol.112750.112750.3	112750	215.55	1044.41	3	ALQQNGSSVL		1015.53	sp|Q9BYF1|ACE2_HUMAN(pre=Q,post=S);	212.25	0.004	2114.68
LZ-20200427-Chen-ACE2-Glypep-YFWLc-AV5pmol.113017.113017.3	113017	216.01	1263.83	3	NYNTNITEENVQ		1437.64	sp|Q9BYF1|ACE2_HUMAN(pre=W,post=N);	237.87	0	2350.84
LZ-20200427-Chen-ACE2-Glypep-YFWLc-AV5pmol.113070.113070.2	113070	216.11	1684.2	2	ALQQNGSSVL		1015.53	sp|Q9BYF1|ACE2_HUMAN(pre=Q,post=S);	231.52	0	2350.85
LZ-20200427-Chen-ACE2-Glypep-YFWLc-AV5pmol.113358.113358.3	113358	216.63	1108.52	3	QEIQNLTVKLQLQ		1553.88	sp|Q9BYF1|ACE2_HUMAN(pre=L,post=A);	360.75	0	1768.65
LZ-20200427-Chen-ACE2-Glypep-YFWLc-AV5pmol.113526.113526.3	113526	216.92	1059.83	3	QEIQNLTVKLQLQ		1553.88	sp|Q9BYF1|ACE2_HUMAN(pre=L,post=A);	264.95	0	1622.59
LZ-20200427-Chen-ACE2-Glypep-YFWLc-AV5pmol.113701.113701.3	113701	217.24	1059.83	3	QEIQNLTVKLQLQ		1553.88	sp|Q9BYF1|ACE2_HUMAN(pre=L,post=A);	406.93	0	1622.59
LZ-20200427-Chen-ACE2-Glypep-YFWLc-AV5pmol.113858.113858.3	113858	217.52	1059.83	3	QEIQNLTVKLQLQ		1553.88	sp|Q9BYF1|ACE2_HUMAN(pre=L,post=A);	465.99	0	1622.59
LZ-20200427-Chen-ACE2-Glypep-YFWLc-AV5pmol.114034.114034.3	114034	217.83	1059.83	3	QEIQNLTVKLQLQ		1553.88	sp|Q9BYF1|ACE2_HUMAN(pre=L,post=A);	363.56	0	1622.59
LZ-20200427-Chen-ACE2-Glypep-YFWLc-AV5pmol.114191.114191.3	114191	218.11	1054.5	3	QEIQNLTVKLQLQ		1553.88	sp|Q9BYF1|ACE2_HUMAN(pre=L,post=A);	49.86	0	1606.6
LZ-20200427-Chen-ACE2-Glypep-YFWLc-AV5pmol.114271.114271.3	114271	218.26	1059.83	3	QEIQNLTVKLQLQ		1553.88	sp|Q9BYF1|ACE2_HUMAN(pre=L,post=A);	196.69	0	1622.59
LZ-20200427-Chen-ACE2-Glypep-YFWLc-AV5pmol.114281.114281.3	114281	218.28	1123.13	3	ALQQNGSSVL		1015.53	sp|Q9BYF1|ACE2_HUMAN(pre=Q,post=S);	357.47	0.0087	2350.84
LZ-20200427-Chen-ACE2-Glypep-YFWLc-AV5pmol.114323.114323.3	114323	218.33	1054.5	3	QEIQNLTVKLQLQ		1553.88	sp|Q9BYF1|ACE2_HUMAN(pre=L,post=A);	279.28	0	1606.6
LZ-20200427-Chen-ACE2-Glypep-YFWLc-AV5pmol.114562.114562.3	114562	218.76	1005.81	3	QEIQNLTVKLQLQ		1553.88	sp|Q9BYF1|ACE2_HUMAN(pre=L,post=A);	126.01	0	1460.54
LZ-20200427-Chen-ACE2-Glypep-YFWLc-AV5pmol.114635.114635.3	114635	218.89	924.444	3	QEIQNLTVKLQLQ		1553.88	sp|Q9BYF1|ACE2_HUMAN(pre=L,post=A);	289.51	0	1216.43
LZ-20200427-Chen-ACE2-Glypep-YFWLc-AV5pmol.114658.114658.3	114658	218.94	1044.41	3	ALQQNGSSVL		1015.53	sp|Q9BYF1|ACE2_HUMAN(pre=Q,post=S);	95.58	0	2114.68
LZ-20200427-Chen-ACE2-Glypep-YFWLc-AV5pmol.114717.114717.3	114717	219.05	1005.81	3	QEIQNLTVKLQLQ		1553.88	sp|Q9BYF1|ACE2_HUMAN(pre=L,post=A);	397.27	0	1460.54
LZ-20200427-Chen-ACE2-Glypep-YFWLc-AV5pmol.114769.114769.3	114769	219.13	924.11	3	QEIQNLTVKLQLQ		1553.88	sp|Q9BYF1|ACE2_HUMAN(pre=L,post=A);	114.69	0	1215.43
LZ-20200427-Chen-ACE2-Glypep-YFWLc-AV5pmol.114820.114820.3	114820	219.24	1054.5	3	QEIQNLTVKLQLQ		1553.88	sp|Q9BYF1|ACE2_HUMAN(pre=L,post=A);	250.82	0	1606.6
LZ-20200427-Chen-ACE2-Glypep-YFWLc-AV5pmol.114875.114875.3	114875	219.35	1005.81	3	QEIQNLTVKLQLQ		1553.88	sp|Q9BYF1|ACE2_HUMAN(pre=L,post=A);	441.54	0	1460.54
LZ-20200427-Chen-ACE2-Glypep-YFWLc-AV5pmol.114880.114880.3	114880	219.35	1054.5	3	QEIQNLTVKLQLQ		1553.88	sp|Q9BYF1|ACE2_HUMAN(pre=L,post=A);	257.43	0	1606.6
LZ-20200427-Chen-ACE2-Glypep-YFWLc-AV5pmol.114917.114917.3	114917	219.41	1044.41	3	ALQQNGSSVL		1015.53	sp|Q9BYF1|ACE2_HUMAN(pre=Q,post=S);	168.87	0.0049	2114.69
LZ-20200427-Chen-ACE2-Glypep-YFWLc-AV5pmol.114960.114960.3	114960	219.49	1000.48	3	QEIQNLTVKLQLQ		1553.88	sp|Q9BYF1|ACE2_HUMAN(pre=L,post=A);	176.48	0	1444.54
LZ-20200427-Chen-ACE2-Glypep-YFWLc-AV5pmol.115024.115024.3	115024	219.61	1005.81	3	QEIQNLTVKLQLQ		1553.88	sp|Q9BYF1|ACE2_HUMAN(pre=L,post=A);	318.84	0	1460.54
LZ-20200427-Chen-ACE2-Glypep-YFWLc-AV5pmol.115129.115129.3	115129	219.8	1000.48	3	QEIQNLTVKLQLQ		1553.88	sp|Q9BYF1|ACE2_HUMAN(pre=L,post=A);	363.91	0	1444.54
LZ-20200427-Chen-ACE2-Glypep-YFWLc-AV5pmol.115196.115196.3	115196	219.92	1005.81	3	QEIQNLTVKLQLQ		1553.88	sp|Q9BYF1|ACE2_HUMAN(pre=L,post=A);	276.71	0	1460.54
LZ-20200427-Chen-ACE2-Glypep-YFWLc-AV5pmol.115210.115210.3	115210	219.94	1005.81	3	QEIQNLTVKLQLQ		1553.88	sp|Q9BYF1|ACE2_HUMAN(pre=L,post=A);	191.6	0	1460.54
LZ-20200427-Chen-ACE2-Glypep-YFWLc-AV5pmol.115229.115229.3	115229	219.97	951.795	3	QEIQNLTVKLQLQ		1553.88	sp|Q9BYF1|ACE2_HUMAN(pre=L,post=A);	107.78	0	1298.49
LZ-20200427-Chen-ACE2-Glypep-YFWLc-AV5pmol.115297.115297.3	115297	220.11	1000.48	3	QEIQNLTVKLQLQ		1553.88	sp|Q9BYF1|ACE2_HUMAN(pre=L,post=A);	372.91	0	1444.54
LZ-20200427-Chen-ACE2-Glypep-YFWLc-AV5pmol.115407.115407.3	115407	220.3	951.795	3	QEIQNLTVKLQLQ		1553.88	sp|Q9BYF1|ACE2_HUMAN(pre=L,post=A);	420.13	0	1298.49
LZ-20200427-Chen-ACE2-Glypep-YFWLc-AV5pmol.115434.115434.3	115434	220.34	1068.17	3	QEIQNLTVKLQLQ		1553.88	sp|Q9BYF1|ACE2_HUMAN(pre=L,post=A);	153.6	0	1647.62
LZ-20200427-Chen-ACE2-Glypep-YFWLc-AV5pmol.115467.115467.3	115467	220.4	1000.48	3	QEIQNLTVKLQLQ		1553.88	sp|Q9BYF1|ACE2_HUMAN(pre=L,post=A);	146.51	0	1444.54
LZ-20200427-Chen-ACE2-Glypep-YFWLc-AV5pmol.115518.115518.2	115518	220.49	1427.18	2	QEIQNLTVKLQLQ		1553.88	sp|Q9BYF1|ACE2_HUMAN(pre=L,post=A);	154.08	0	1298.48
LZ-20200427-Chen-ACE2-Glypep-YFWLc-AV5pmol.115584.115584.3	115584	220.61	951.795	3	QEIQNLTVKLQLQ		1553.88	sp|Q9BYF1|ACE2_HUMAN(pre=L,post=A);	345.08	0	1298.49
LZ-20200427-Chen-ACE2-Glypep-YFWLc-AV5pmol.115671.115671.3	115671	220.77	951.795	3	QEIQNLTVKLQLQ		1553.88	sp|Q9BYF1|ACE2_HUMAN(pre=L,post=A);	181.14	0	1298.49
LZ-20200427-Chen-ACE2-Glypep-YFWLc-AV5pmol.115959.115959.3	115959	221.28	884.102	3	QEIQNLTVKLQLQ		1553.88	sp|Q9BYF1|ACE2_HUMAN(pre=L,post=A);	76.52	0	1095.41
LZ-20200427-Chen-ACE2-Glypep-YFWLc-AV5pmol.116002.116002.3	116002	221.36	883.765	3	QEIQNLTVKLQLQ		1553.88	sp|Q9BYF1|ACE2_HUMAN(pre=L,post=A);	137.74	0	1094.39
LZ-20200427-Chen-ACE2-Glypep-YFWLc-AV5pmol.116154.116154.3	116154	221.62	884.104	3	QEIQNLTVKLQLQ		1553.88	sp|Q9BYF1|ACE2_HUMAN(pre=L,post=A);	174.48	0	1095.41
LZ-20200427-Chen-ACE2-Glypep-YFWLc-AV5pmol.116176.116176.3	116176	221.67	884.099	3	QEIQNLTVKLQLQ		1553.88	sp|Q9BYF1|ACE2_HUMAN(pre=L,post=A);	188.5	0	1095.4
LZ-20200427-Chen-ACE2-Glypep-YFWLc-AV5pmol.116224.116224.2	116224	221.75	1325.15	2	QEIQNLTVKLQLQ		1553.88	sp|Q9BYF1|ACE2_HUMAN(pre=L,post=A);	283.65	0	1094.41
LZ-20200427-Chen-ACE2-Glypep-YFWLc-AV5pmol.122511.122511.3	122511	232.99	1149.17	3	QLQALQQNGSSVL		1384.73	sp|Q9BYF1|ACE2_HUMAN(pre=L,post=S);	119.45	0	2059.75
LZ-20200427-Chen-ACE2-Glypep-YFWLc-AV5pmol.122668.122668.3	122668	233.28	1149.17	3	QLQALQQNGSSVL		1384.73	sp|Q9BYF1|ACE2_HUMAN(pre=L,post=S);	310.53	0	2059.75
LZ-20200427-Chen-ACE2-Glypep-YFWLc-AV5pmol.122827.122827.3	122827	233.56	1149.17	3	QLQALQQNGSSVL		1384.73	sp|Q9BYF1|ACE2_HUMAN(pre=L,post=S);	419.27	0	2059.75
LZ-20200427-Chen-ACE2-Glypep-YFWLc-AV5pmol.123018.123018.3	123018	233.9	1149.17	3	QLQALQQNGSSVL		1384.73	sp|Q9BYF1|ACE2_HUMAN(pre=L,post=S);	340.32	0	2059.75
LZ-20200427-Chen-ACE2-Glypep-YFWLc-AV5pmol.123188.123188.3	123188	234.2	1149.17	3	QLQALQQNGSSVL		1384.73	sp|Q9BYF1|ACE2_HUMAN(pre=L,post=S);	314.12	0	2059.75
LZ-20200427-Chen-ACE2-Glypep-YFWLc-AV5pmol.123392.123392.3	123392	234.57	1149.17	3	QLQALQQNGSSVL		1384.73	sp|Q9BYF1|ACE2_HUMAN(pre=L,post=S);	158.44	0	2059.75
LZ-20200427-Chen-ACE2-Glypep-YFWLc-AV5pmol.123412.123412.3	123412	234.6	1510.28	3	NYNTNITEENVQNMNNAGDKW		2468.07	sp|Q9BYF1|ACE2_HUMAN(pre=W,post=S);	39.16	0.0032	2059.75
LZ-20200427-Chen-ACE2-Glypep-YFWLc-AV5pmol.123489.123489.3	123489	234.74	1510.28	3	NYNTNITEENVQNMNNAGDKW		2468.07	sp|Q9BYF1|ACE2_HUMAN(pre=W,post=S);	115.22	0	2059.75
LZ-20200427-Chen-ACE2-Glypep-YFWLc-AV5pmol.123517.123517.3	123517	234.79	1510.28	3	NYNTNITEENVQNMNNAGDKW		2468.07	sp|Q9BYF1|ACE2_HUMAN(pre=W,post=S);	272.88	0	2059.75
LZ-20200427-Chen-ACE2-Glypep-YFWLc-AV5pmol.123639.123639.4	123639	235	1132.71	4	NYNTNITEENVQNMNNAGDKW		2468.07	sp|Q9BYF1|ACE2_HUMAN(pre=W,post=S);	67.99	0	2058.73
LZ-20200427-Chen-ACE2-Glypep-YFWLc-AV5pmol.123648.123648.3	123648	235.03	1510.28	3	NYNTNITEENVQNMNNAGDKW		2468.07	sp|Q9BYF1|ACE2_HUMAN(pre=W,post=S);	99.59	0	2059.75
LZ-20200427-Chen-ACE2-Glypep-YFWLc-AV5pmol.123733.123733.3	123733	235.17	1510.28	3	NYNTNITEENVQNMNNAGDKW		2468.07	sp|Q9BYF1|ACE2_HUMAN(pre=W,post=S);	58.67	0	2059.74
LZ-20200427-Chen-ACE2-Glypep-YFWLc-AV5pmol.123834.123834.3	123834	235.34	1461.59	3	NYNTNITEENVQNMNNAGDKW		2468.07	sp|Q9BYF1|ACE2_HUMAN(pre=W,post=S);	14.82	0.0049	1913.68
LZ-20200427-Chen-ACE2-Glypep-YFWLc-AV5pmol.123865.123865.3	123865	235.4	1461.59	3	NYNTNITEENVQNMNNAGDKW		2468.07	sp|Q9BYF1|ACE2_HUMAN(pre=W,post=S);	156.09	0	1913.68
LZ-20200427-Chen-ACE2-Glypep-YFWLc-AV5pmol.124086.124086.3	124086	235.79	1461.59	3	NYNTNITEENVQNMNNAGDKW		2468.07	sp|Q9BYF1|ACE2_HUMAN(pre=W,post=S);	27.76	0.0045	1913.69
LZ-20200427-Chen-ACE2-Glypep-YFWLc-AV5pmol.124349.124349.3	124349	236.28	1149.17	3	QLQALQQNGSSVL		1384.73	sp|Q9BYF1|ACE2_HUMAN(pre=L,post=S);	229.28	0	2059.75
LZ-20200427-Chen-ACE2-Glypep-YFWLc-AV5pmol.124503.124503.3	124503	236.55	1149.17	3	QLQALQQNGSSVL		1384.73	sp|Q9BYF1|ACE2_HUMAN(pre=L,post=S);	325.94	0	2059.75
LZ-20200427-Chen-ACE2-Glypep-YFWLc-AV5pmol.124676.124676.3	124676	236.87	1149.17	3	QLQALQQNGSSVL		1384.73	sp|Q9BYF1|ACE2_HUMAN(pre=L,post=S);	387.36	0	2059.75
LZ-20200427-Chen-ACE2-Glypep-YFWLc-AV5pmol.124859.124859.3	124859	237.2	1149.17	3	QLQALQQNGSSVL		1384.73	sp|Q9BYF1|ACE2_HUMAN(pre=L,post=S);	311.27	0	2059.75
LZ-20200427-Chen-ACE2-Glypep-YFWLc-AV5pmol.125066.125066.3	125066	237.57	1149.17	3	QLQALQQNGSSVL		1384.73	sp|Q9BYF1|ACE2_HUMAN(pre=L,post=S);	366.5	0	2059.75
LZ-20200427-Chen-ACE2-Glypep-YFWLc-AV5pmol.125223.125223.3	125223	237.86	1149.17	3	QLQALQQNGSSVL		1384.73	sp|Q9BYF1|ACE2_HUMAN(pre=L,post=S);	353.5	0	2059.75
LZ-20200427-Chen-ACE2-Glypep-YFWLc-AV5pmol.125394.125394.3	125394	238.16	1149.17	3	QLQALQQNGSSVL		1384.73	sp|Q9BYF1|ACE2_HUMAN(pre=L,post=S);	349.9	0	2059.75
LZ-20200427-Chen-ACE2-Glypep-YFWLc-AV5pmol.125550.125550.3	125550	238.44	1149.17	3	QLQALQQNGSSVL		1384.73	sp|Q9BYF1|ACE2_HUMAN(pre=L,post=S);	246.08	0	2059.75
LZ-20200427-Chen-ACE2-Glypep-YFWLc-AV5pmol.130949.130949.3	130949	248.02	1157.52	3	LQLQALQQNGSSVL		1497.82	sp|Q9BYF1|ACE2_HUMAN(pre=K,post=S);	504.3	0.0017	1971.72
LZ-20200427-Chen-ACE2-Glypep-YFWLc-AV5pmol.131115.131115.3	131115	248.31	1157.52	3	LQLQALQQNGSSVL		1497.82	sp|Q9BYF1|ACE2_HUMAN(pre=K,post=S);	348.5	0	1971.72
LZ-20200427-Chen-ACE2-Glypep-YFWLc-AV5pmol.131522.131522.3	131522	249.03	1103.5	3	LQLQALQQNGSSVL		1497.82	sp|Q9BYF1|ACE2_HUMAN(pre=K,post=S);	574.61	0	1809.67
LZ-20200427-Chen-ACE2-Glypep-YFWLc-AV5pmol.131680.131680.3	131680	249.31	1103.5	3	LQLQALQQNGSSVL		1497.82	sp|Q9BYF1|ACE2_HUMAN(pre=K,post=S);	434.09	0.0009	1809.67
LZ-20200427-Chen-ACE2-Glypep-YFWLc-AV5pmol.132134.132134.2	132134	250.1	1472.19	2	LQLQALQQNGSSVL		1497.82	sp|Q9BYF1|ACE2_HUMAN(pre=K,post=S);	361.62	0.0055	1444.54
LZ-20200427-Chen-ACE2-Glypep-YFWLc-AV5pmol.132172.132172.3	132172	250.19	981.793	3	LQLQALQQNGSSVL		1497.82	sp|Q9BYF1|ACE2_HUMAN(pre=K,post=S);	530.29	0	1444.54
LZ-20200427-Chen-ACE2-Glypep-YFWLc-AV5pmol.132333.132333.3	132333	250.47	981.793	3	LQLQALQQNGSSVL		1497.82	sp|Q9BYF1|ACE2_HUMAN(pre=K,post=S);	412.77	0	1444.54
LZ-20200427-Chen-ACE2-Glypep-YFWLc-AV5pmol.132380.132380.3	132380	250.55	1049.49	3	LQLQALQQNGSSVL		1497.82	sp|Q9BYF1|ACE2_HUMAN(pre=K,post=S);	528.91	0	1647.62
LZ-20200427-Chen-ACE2-Glypep-YFWLc-AV5pmol.132704.132704.3	132704	251.11	1156.86	3	QEIQNLTVKLQLQ		1553.88	sp|Q9BYF1|ACE2_HUMAN(pre=L,post=A);	146.37	0	1913.68
LZ-20200427-Chen-ACE2-Glypep-YFWLc-AV5pmol.132759.132759.3	132759	251.22	1151.86	3	QEIQNLTVKLQLQ		1553.88	sp|Q9BYF1|ACE2_HUMAN(pre=L,post=A);	70.38	0	1898.69
LZ-20200427-Chen-ACE2-Glypep-YFWLc-AV5pmol.132944.132944.3	132944	251.55	1205.55	3	QEIQNLTVKLQLQ		1553.88	sp|Q9BYF1|ACE2_HUMAN(pre=L,post=A);	288.84	0	2059.74
LZ-20200427-Chen-ACE2-Glypep-YFWLc-AV5pmol.133576.133576.3	133576	252.66	1151.53	3	QEIQNLTVKLQLQ		1553.88	sp|Q9BYF1|ACE2_HUMAN(pre=L,post=A);	232.49	0	1897.69
LZ-20200427-Chen-ACE2-Glypep-YFWLc-AV5pmol.133687.133687.3	133687	252.85	1151.53	3	QEIQNLTVKLQLQ		1553.88	sp|Q9BYF1|ACE2_HUMAN(pre=L,post=A);	246.45	0	1897.69
LZ-20200427-Chen-ACE2-Glypep-YFWLc-AV5pmol.141746.141746.3	141746	267.27	1061.16	3	YPLQEIQNLTVKL		1557.88	sp|Q9BYF1|ACE2_HUMAN(pre=M,post=Q);	87.96	0.0087	1622.59
LZ-20200427-Chen-ACE2-Glypep-YFWLc-AV5pmol.141906.141906.3	141906	267.56	1061.16	3	YPLQEIQNLTVKL		1557.88	sp|Q9BYF1|ACE2_HUMAN(pre=M,post=Q);	249.63	0	1622.59
LZ-20200427-Chen-ACE2-Glypep-YFWLc-AV5pmol.142079.142079.3	142079	267.86	1061.16	3	YPLQEIQNLTVKL		1557.88	sp|Q9BYF1|ACE2_HUMAN(pre=M,post=Q);	288.4	0	1622.59
LZ-20200427-Chen-ACE2-Glypep-YFWLc-AV5pmol.142240.142240.3	142240	268.15	1061.16	3	YPLQEIQNLTVKL		1557.88	sp|Q9BYF1|ACE2_HUMAN(pre=M,post=Q);	186.87	0	1622.59
LZ-20200427-Chen-ACE2-Glypep-YFWLc-AV5pmol.142578.142578.3	142578	268.74	1055.83	3	YPLQEIQNLTVKL		1557.88	sp|Q9BYF1|ACE2_HUMAN(pre=M,post=Q);	183.21	0.0049	1606.6
LZ-20200427-Chen-ACE2-Glypep-YFWLc-AV5pmol.142672.142672.3	142672	268.91	1007.15	3	YPLQEIQNLTVKL		1557.88	sp|Q9BYF1|ACE2_HUMAN(pre=M,post=Q);	208.96	0	1460.54
LZ-20200427-Chen-ACE2-Glypep-YFWLc-AV5pmol.142693.142693.3	142693	268.94	953.128	3	YPLQEIQNLTVKL		1557.88	sp|Q9BYF1|ACE2_HUMAN(pre=M,post=Q);	88.14	0.0087	1298.48
LZ-20200427-Chen-ACE2-Glypep-YFWLc-AV5pmol.142889.142889.3	142889	269.29	953.128	3	YPLQEIQNLTVKL		1557.88	sp|Q9BYF1|ACE2_HUMAN(pre=M,post=Q);	217.92	0.0009	1298.48
LZ-20200427-Chen-ACE2-Glypep-YFWLc-AV5pmol.142919.142919.3	142919	269.34	1074.12	3	VSVGLPNMTQGFW	8,Oxidation(+15.9949);	1450.69	sp|Q9BYF1|ACE2_HUMAN(pre=F,post=E);	126.09	0.0049	1768.65
LZ-20200427-Chen-ACE2-Glypep-YFWLc-AV5pmol.143052.143052.3	143052	269.59	953.128	3	YPLQEIQNLTVKL		1557.88	sp|Q9BYF1|ACE2_HUMAN(pre=M,post=Q);	82.27	0.0032	1298.49
LZ-20200427-Chen-ACE2-Glypep-YFWLc-AV5pmol.143359.143359.3	143359	270.14	1087.8	3	VSVGLPNMTQGFW	8,Oxidation(+15.9949);	1450.69	sp|Q9BYF1|ACE2_HUMAN(pre=F,post=E);	142.02	0	1809.67
LZ-20200427-Chen-ACE2-Glypep-YFWLc-AV5pmol.145729.145729.3	145729	274.39	1246.2	3	QLQALQQNGSSVL		1384.73	sp|Q9BYF1|ACE2_HUMAN(pre=L,post=S);	351.99	0	2350.84
LZ-20200427-Chen-ACE2-Glypep-YFWLc-AV5pmol.145911.145911.3	145911	274.72	1246.2	3	QLQALQQNGSSVL		1384.73	sp|Q9BYF1|ACE2_HUMAN(pre=L,post=S);	356.78	0	2350.84
LZ-20200427-Chen-ACE2-Glypep-YFWLc-AV5pmol.146386.146386.3	146386	275.55	1246.2	3	QLQALQQNGSSVL		1384.73	sp|Q9BYF1|ACE2_HUMAN(pre=L,post=S);	224.87	0	2350.84
LZ-20200427-Chen-ACE2-Glypep-YFWLc-AV5pmol.146416.146416.3	146416	275.62	1186.86	3	LQLQALQQNGSSVL		1497.82	sp|Q9BYF1|ACE2_HUMAN(pre=K,post=S);	501.71	0	2059.75
LZ-20200427-Chen-ACE2-Glypep-YFWLc-AV5pmol.147302.147302.3	147302	277.18	1176.54	3	AQMYPLQEIQNLTVKL	3,Oxidation(+15.9949);	1904.01	sp|Q9BYF1|ACE2_HUMAN(pre=L,post=Q);	119.29	0.0055	1622.59
LZ-20200427-Chen-ACE2-Glypep-YFWLc-AV5pmol.147368.147368.3	147368	277.32	1246.2	3	QLQALQQNGSSVL		1384.73	sp|Q9BYF1|ACE2_HUMAN(pre=L,post=S);	326.17	0	2350.84
LZ-20200427-Chen-ACE2-Glypep-YFWLc-AV5pmol.147479.147479.3	147479	277.51	1176.54	3	AQMYPLQEIQNLTVKL	3,Oxidation(+15.9949);	1904.01	sp|Q9BYF1|ACE2_HUMAN(pre=L,post=Q);	218.51	0	1622.59
LZ-20200427-Chen-ACE2-Glypep-YFWLc-AV5pmol.147513.147513.3	147513	277.58	1176.54	3	AQMYPLQEIQNLTVKL	3,Oxidation(+15.9949);	1904.01	sp|Q9BYF1|ACE2_HUMAN(pre=L,post=Q);	245.97	0	1622.59
LZ-20200427-Chen-ACE2-Glypep-YFWLc-AV5pmol.147540.147540.3	147540	277.62	1225.23	3	AQMYPLQEIQNLTVKL	3,Oxidation(+15.9949);	1904.01	sp|Q9BYF1|ACE2_HUMAN(pre=L,post=Q);	212.11	0	1768.65
LZ-20200427-Chen-ACE2-Glypep-YFWLc-AV5pmol.147552.147552.3	147552	277.64	1225.23	3	AQMYPLQEIQNLTVKL	3,Oxidation(+15.9949);	1904.01	sp|Q9BYF1|ACE2_HUMAN(pre=L,post=Q);	226.49	0	1768.66
LZ-20200427-Chen-ACE2-Glypep-YFWLc-AV5pmol.147570.147570.3	147570	277.68	1246.2	3	QLQALQQNGSSVL		1384.73	sp|Q9BYF1|ACE2_HUMAN(pre=L,post=S);	269.47	0	2350.84
LZ-20200427-Chen-ACE2-Glypep-YFWLc-AV5pmol.147608.147608.3	147608	277.74	1225.23	3	AQMYPLQEIQNLTVKL	3,Oxidation(+15.9949);	1904.01	sp|Q9BYF1|ACE2_HUMAN(pre=L,post=Q);	218.7	0	1768.65
LZ-20200427-Chen-ACE2-Glypep-YFWLc-AV5pmol.147671.147671.3	147671	277.86	1186.86	3	LQLQALQQNGSSVL		1497.82	sp|Q9BYF1|ACE2_HUMAN(pre=K,post=S);	440.39	0	2059.75
LZ-20200427-Chen-ACE2-Glypep-YFWLc-AV5pmol.147673.147673.3	147673	277.86	1176.54	3	AQMYPLQEIQNLTVKL	3,Oxidation(+15.9949);	1904.01	sp|Q9BYF1|ACE2_HUMAN(pre=L,post=Q);	263.79	0	1622.59
LZ-20200427-Chen-ACE2-Glypep-YFWLc-AV5pmol.147731.147731.3	147731	277.95	1225.23	3	AQMYPLQEIQNLTVKL	3,Oxidation(+15.9949);	1904.01	sp|Q9BYF1|ACE2_HUMAN(pre=L,post=Q);	194.36	0.0055	1768.65
LZ-20200427-Chen-ACE2-Glypep-YFWLc-AV5pmol.147764.147764.3	147764	278.02	1246.2	3	QLQALQQNGSSVL		1384.73	sp|Q9BYF1|ACE2_HUMAN(pre=L,post=S);	303.05	0	2350.84
LZ-20200427-Chen-ACE2-Glypep-YFWLc-AV5pmol.147766.147766.3	147766	278.02	1225.23	3	AQMYPLQEIQNLTVKL	3,Oxidation(+15.9949);	1904.01	sp|Q9BYF1|ACE2_HUMAN(pre=L,post=Q);	182.06	0	1768.65
LZ-20200427-Chen-ACE2-Glypep-YFWLc-AV5pmol.147807.147807.3	147807	278.1	1225.23	3	AQMYPLQEIQNLTVKL	3,Oxidation(+15.9949);	1904.01	sp|Q9BYF1|ACE2_HUMAN(pre=L,post=Q);	180.06	0.0032	1768.65
LZ-20200427-Chen-ACE2-Glypep-YFWLc-AV5pmol.147850.147850.3	147850	278.18	1355.58	3	KSIGLLSPDFQEDNETEINF		2295.09	sp|Q9BYF1|ACE2_HUMAN(pre=L,post=L);	276.2	0	1768.64
LZ-20200427-Chen-ACE2-Glypep-YFWLc-AV5pmol.147884.147884.3	147884	278.23	1176.88	3	AQMYPLQEIQNLTVKL	3,Oxidation(+15.9949);	1904.01	sp|Q9BYF1|ACE2_HUMAN(pre=L,post=Q);	179.42	0.0032	1623.6
LZ-20200427-Chen-ACE2-Glypep-YFWLc-AV5pmol.147931.147931.3	147931	278.31	1176.54	3	AQMYPLQEIQNLTVKL	3,Oxidation(+15.9949);	1904.01	sp|Q9BYF1|ACE2_HUMAN(pre=L,post=Q);	120.01	0.0049	1622.58
LZ-20200427-Chen-ACE2-Glypep-YFWLc-AV5pmol.148053.148053.4	148053	278.54	1123.03	4	AQMYPLQEIQNLTVKL	3,Oxidation(+15.9949);	1904.01	sp|Q9BYF1|ACE2_HUMAN(pre=L,post=Q);	200.45	0	2584.09
LZ-20200427-Chen-ACE2-Glypep-YFWLc-AV5pmol.148111.148111.3	148111	278.64	1122.52	3	AQMYPLQEIQNLTVKL	3,Oxidation(+15.9949);	1904.01	sp|Q9BYF1|ACE2_HUMAN(pre=L,post=Q);	236.11	0.0045	1460.54
LZ-20200427-Chen-ACE2-Glypep-YFWLc-AV5pmol.148188.148188.3	148188	278.77	1068.51	3	AQMYPLQEIQNLTVKL	3,Oxidation(+15.9949);	1904.01	sp|Q9BYF1|ACE2_HUMAN(pre=L,post=Q);	151.71	0	1298.49
LZ-20200427-Chen-ACE2-Glypep-YFWLc-AV5pmol.148222.148222.3	148222	278.84	1122.52	3	AQMYPLQEIQNLTVKL	3,Oxidation(+15.9949);	1904.01	sp|Q9BYF1|ACE2_HUMAN(pre=L,post=Q);	190.31	0	1460.54
LZ-20200427-Chen-ACE2-Glypep-YFWLc-AV5pmol.148398.148398.4	148398	279.16	1055.23	4	AQMYPLQEIQNLTVKL	3,Oxidation(+15.9949);	1904.01	sp|Q9BYF1|ACE2_HUMAN(pre=L,post=Q);	51.43	0.0045	2312.9
LZ-20200427-Chen-ACE2-Glypep-YFWLc-AV5pmol.148429.148429.3	148429	279.21	1116.86	3	AQMYPLQEIQNLTVKL	3,Oxidation(+15.9949);	1904.01	sp|Q9BYF1|ACE2_HUMAN(pre=L,post=Q);	139	0.0049	1443.55
LZ-20200427-Chen-ACE2-Glypep-YFWLc-AV5pmol.148488.148488.3	148488	279.3	1068.5	3	AQMYPLQEIQNLTVKL	3,Oxidation(+15.9949);	1904.01	sp|Q9BYF1|ACE2_HUMAN(pre=L,post=Q);	207	0	1298.48
LZ-20200427-Chen-ACE2-Glypep-YFWLc-AV5pmol.148595.148595.3	148595	279.5	1068.5	3	AQMYPLQEIQNLTVKL	3,Oxidation(+15.9949);	1904.01	sp|Q9BYF1|ACE2_HUMAN(pre=L,post=Q);	222.58	0	1298.48
LZ-20200427-Chen-ACE2-Glypep-YFWLc-AV5pmol.148648.148648.3	148648	279.58	1171.52	3	KSIGLLSPDFQEDNETEINF		2295.09	sp|Q9BYF1|ACE2_HUMAN(pre=L,post=L);	214.5	0	1216.45
LZ-20200427-Chen-ACE2-Glypep-YFWLc-AV5pmol.148688.148688.3	148688	279.67	1068.5	3	AQMYPLQEIQNLTVKL	3,Oxidation(+15.9949);	1904.01	sp|Q9BYF1|ACE2_HUMAN(pre=L,post=Q);	80.15	0	1298.48
LZ-20200427-Chen-ACE2-Glypep-YFWLc-AV5pmol.148764.148764.3	148764	279.81	1247.55	3	KSIGLLSPDFQEDNETEINF		2295.09	sp|Q9BYF1|ACE2_HUMAN(pre=L,post=L);	309.46	0.0045	1444.53
LZ-20200427-Chen-ACE2-Glypep-YFWLc-AV5pmol.148848.148848.3	148848	279.97	1315.25	3	KSIGLLSPDFQEDNETEINF		2295.09	sp|Q9BYF1|ACE2_HUMAN(pre=L,post=L);	12.98	0	1647.63
LZ-20200427-Chen-ACE2-Glypep-YFWLc-AV5pmol.148953.148953.3	148953	280.15	1247.55	3	KSIGLLSPDFQEDNETEINF		2295.09	sp|Q9BYF1|ACE2_HUMAN(pre=L,post=L);	342	0.0032	1444.53
LZ-20200427-Chen-ACE2-Glypep-YFWLc-AV5pmol.148978.148978.3	148978	280.2	1247.55	3	KSIGLLSPDFQEDNETEINF		2295.09	sp|Q9BYF1|ACE2_HUMAN(pre=L,post=L);	319.77	0	1444.53
LZ-20200427-Chen-ACE2-Glypep-YFWLc-AV5pmol.149121.149121.3	149121	280.44	1254.23	3	QEIQNLTVKLQLQ		1553.88	sp|Q9BYF1|ACE2_HUMAN(pre=L,post=A);	62.25	0.0049	2205.79
LZ-20200427-Chen-ACE2-Glypep-YFWLc-AV5pmol.149141.149141.3	149141	280.48	1253.89	3	QEIQNLTVKLQLQ		1553.88	sp|Q9BYF1|ACE2_HUMAN(pre=L,post=A);	42.5	0.0017	2204.77
LZ-20200427-Chen-ACE2-Glypep-YFWLc-AV5pmol.149279.149279.3	149279	280.73	1179.86	3	KSIGLLSPDFQEDNETEINF		2295.09	sp|Q9BYF1|ACE2_HUMAN(pre=L,post=L);	237.85	0.0055	1241.46
LZ-20200427-Chen-ACE2-Glypep-YFWLc-AV5pmol.152401.152401.2	152401	286.32	1407.13	2	ALQQNGSSVL		1015.53	sp|Q9BYF1|ACE2_HUMAN(pre=Q,post=S);	9.49	0.0032	1796.72
LZ-20200427-Chen-ACE2-Glypep-YFWLc-AV5pmol.152601.152601.2	152601	286.68	1407.13	2	ALQQNGSSVL		1015.53	sp|Q9BYF1|ACE2_HUMAN(pre=Q,post=S);	11.9	0.0032	1796.72
LZ-20200427-Chen-ACE2-Glypep-YFWLc-AV5pmol.159834.159834.3	159834	299.63	1322.26	3	AQMYPLQEIQNLTVKL	3,Oxidation(+15.9949);	1904.01	sp|Q9BYF1|ACE2_HUMAN(pre=L,post=Q);	202.56	0	2059.75
LZ-20200427-Chen-ACE2-Glypep-YFWLc-AV5pmol.160024.160024.3	160024	299.98	1322.26	3	AQMYPLQEIQNLTVKL	3,Oxidation(+15.9949);	1904.01	sp|Q9BYF1|ACE2_HUMAN(pre=L,post=Q);	223.29	0.0045	2059.75
LZ-20200427-Chen-ACE2-Glypep-YFWLc-AV5pmol.160204.160204.3	160204	300.31	1322.26	3	AQMYPLQEIQNLTVKL	3,Oxidation(+15.9949);	1904.01	sp|Q9BYF1|ACE2_HUMAN(pre=L,post=Q);	264.14	0	2059.75
LZ-20200427-Chen-ACE2-Glypep-YFWLc-AV5pmol.160372.160372.3	160372	300.61	1322.26	3	AQMYPLQEIQNLTVKL	3,Oxidation(+15.9949);	1904.01	sp|Q9BYF1|ACE2_HUMAN(pre=L,post=Q);	209.83	0	2059.75
LZ-20200427-Chen-ACE2-Glypep-YFWLc-AV5pmol.160413.160413.3	160413	300.69	1322.26	3	AQMYPLQEIQNLTVKL	3,Oxidation(+15.9949);	1904.01	sp|Q9BYF1|ACE2_HUMAN(pre=L,post=Q);	250.3	0	2059.75
LZ-20200427-Chen-ACE2-Glypep-YFWLc-AV5pmol.163733.163733.3	163733	306.64	1312.89	3	SIGLLSPDFQEDNETEINF		2167	sp|Q9BYF1|ACE2_HUMAN(pre=K,post=L);	580.08	0	1768.65
LZ-20200427-Chen-ACE2-Glypep-YFWLc-AV5pmol.163734.163734.3	163734	306.64	1380.58	3	SIGLLSPDFQEDNETEINF		2167	sp|Q9BYF1|ACE2_HUMAN(pre=K,post=L);	473.12	0	1971.73
LZ-20200427-Chen-ACE2-Glypep-YFWLc-AV5pmol.163752.163752.3	163752	306.68	1326.56	3	SIGLLSPDFQEDNETEINF		2167	sp|Q9BYF1|ACE2_HUMAN(pre=K,post=L);	382.69	0	1809.67
LZ-20200427-Chen-ACE2-Glypep-YFWLc-AV5pmol.163885.163885.3	163885	306.92	1312.89	3	SIGLLSPDFQEDNETEINF		2167	sp|Q9BYF1|ACE2_HUMAN(pre=K,post=L);	241.13	0	1768.64
LZ-20200427-Chen-ACE2-Glypep-YFWLc-AV5pmol.164081.164081.3	164081	307.27	1326.56	3	SIGLLSPDFQEDNETEINF		2167	sp|Q9BYF1|ACE2_HUMAN(pre=K,post=L);	329.01	0	1809.68
LZ-20200427-Chen-ACE2-Glypep-YFWLc-AV5pmol.164237.164237.3	164237	307.55	1326.57	3	SIGLLSPDFQEDNETEINF		2167	sp|Q9BYF1|ACE2_HUMAN(pre=K,post=L);	464.92	0	1809.68
LZ-20200427-Chen-ACE2-Glypep-YFWLc-AV5pmol.164260.164260.3	164260	307.59	1258.87	3	SIGLLSPDFQEDNETEINF		2167	sp|Q9BYF1|ACE2_HUMAN(pre=K,post=L);	516.48	0	1606.58
LZ-20200427-Chen-ACE2-Glypep-YFWLc-AV5pmol.164279.164279.3	164279	307.62	1272.55	3	SIGLLSPDFQEDNETEINF		2167	sp|Q9BYF1|ACE2_HUMAN(pre=K,post=L);	384.19	0	1647.62
LZ-20200427-Chen-ACE2-Glypep-YFWLc-AV5pmol.164590.164590.3	164590	308.18	1204.85	3	SIGLLSPDFQEDNETEINF		2167	sp|Q9BYF1|ACE2_HUMAN(pre=K,post=L);	483.52	0	1444.55
LZ-20200427-Chen-ACE2-Glypep-YFWLc-AV5pmol.164641.164641.3	164641	308.27	1272.55	3	SIGLLSPDFQEDNETEINF		2167	sp|Q9BYF1|ACE2_HUMAN(pre=K,post=L);	448.62	0	1647.63
LZ-20200427-Chen-ACE2-Glypep-YFWLc-AV5pmol.164759.164759.3	164759	308.48	1204.85	3	SIGLLSPDFQEDNETEINF		2167	sp|Q9BYF1|ACE2_HUMAN(pre=K,post=L);	502.85	0	1444.55
LZ-20200427-Chen-ACE2-Glypep-YFWLc-AV5pmol.164924.164924.3	164924	308.78	1204.85	3	SIGLLSPDFQEDNETEINF		2167	sp|Q9BYF1|ACE2_HUMAN(pre=K,post=L);	232.67	0.0049	1444.54
LZ-20200427-Chen-ACE2-Glypep-YFWLc-AV5pmol.165092.165092.3	165092	309.08	1137.16	3	SIGLLSPDFQEDNETEINF		2167	sp|Q9BYF1|ACE2_HUMAN(pre=K,post=L);	399.14	0	1241.47
LZ-20200428-Chen-ACE2-Glypep-KRc-AV5pmol.24166.24166.2	24166	57.37	1263.5	2	CDISNSTEAGQK	1,Carbamidomethyl(+57.0215);	1308.56	sp|Q9BYF1|ACE2_HUMAN(pre=K,post=L);	292.41	0	1216.43
LZ-20200428-Chen-ACE2-Glypep-KRc-AV5pmol.24308.24308.2	24308	57.63	1202.99	2	CDISNSTEAGQK	1,Carbamidomethyl(+57.0215);	1308.56	sp|Q9BYF1|ACE2_HUMAN(pre=K,post=L);	81.41	0	1095.4
LZ-20200428-Chen-ACE2-Glypep-KRc-AV5pmol.24464.24464.2	24464	57.91	1202.99	2	CDISNSTEAGQK	1,Carbamidomethyl(+57.0215);	1308.56	sp|Q9BYF1|ACE2_HUMAN(pre=K,post=L);	257.33	0	1095.4
LZ-20200428-Chen-ACE2-Glypep-KRc-AV5pmol.24551.24551.2	24551	58.06	1263.5	2	CDISNSTEAGQK	1,Carbamidomethyl(+57.0215);	1308.56	sp|Q9BYF1|ACE2_HUMAN(pre=K,post=L);	320.69	0	1216.43
LZ-20200428-Chen-ACE2-Glypep-KRc-AV5pmol.24643.24643.2	24643	58.23	1202.99	2	CDISNSTEAGQK	1,Carbamidomethyl(+57.0215);	1308.56	sp|Q9BYF1|ACE2_HUMAN(pre=K,post=L);	274.36	0	1095.4
LZ-20200428-Chen-ACE2-Glypep-KRc-AV5pmol.24705.24705.2	24705	58.34	1263.5	2	CDISNSTEAGQK	1,Carbamidomethyl(+57.0215);	1308.56	sp|Q9BYF1|ACE2_HUMAN(pre=K,post=L);	56.96	0.0011	1216.43
LZ-20200428-Chen-ACE2-Glypep-KRc-AV5pmol.24808.24808.2	24808	58.54	1202.99	2	CDISNSTEAGQK	1,Carbamidomethyl(+57.0215);	1308.56	sp|Q9BYF1|ACE2_HUMAN(pre=K,post=L);	342.27	0	1095.4
LZ-20200428-Chen-ACE2-Glypep-KRc-AV5pmol.24957.24957.3	24957	58.8	1013.07	3	CDISNSTEAGQK	1,Carbamidomethyl(+57.0215);	1308.56	sp|Q9BYF1|ACE2_HUMAN(pre=K,post=L);	22.84	0.0026	1727.62
LZ-20200428-Chen-ACE2-Glypep-KRc-AV5pmol.24966.24966.2	24966	58.81	1202.99	2	CDISNSTEAGQK	1,Carbamidomethyl(+57.0215);	1308.56	sp|Q9BYF1|ACE2_HUMAN(pre=K,post=L);	377.33	0	1095.4
LZ-20200428-Chen-ACE2-Glypep-KRc-AV5pmol.25085.25085.2	25085	59.02	1438.07	2	CDISNSTEAGQK	1,Carbamidomethyl(+57.0215);	1308.56	sp|Q9BYF1|ACE2_HUMAN(pre=K,post=L);	93.38	0	1565.56
LZ-20200428-Chen-ACE2-Glypep-KRc-AV5pmol.25110.25110.3	25110	59.07	1013.07	3	CDISNSTEAGQK	1,Carbamidomethyl(+57.0215);	1308.56	sp|Q9BYF1|ACE2_HUMAN(pre=K,post=L);	36.49	0.0005	1727.62
LZ-20200428-Chen-ACE2-Glypep-KRc-AV5pmol.25121.25121.2	25121	59.09	1202.99	2	CDISNSTEAGQK	1,Carbamidomethyl(+57.0215);	1308.56	sp|Q9BYF1|ACE2_HUMAN(pre=K,post=L);	305.89	0	1095.4
LZ-20200428-Chen-ACE2-Glypep-KRc-AV5pmol.25134.25134.2	25134	59.11	1276.02	2	CDISNSTEAGQK	1,Carbamidomethyl(+57.0215);	1308.56	sp|Q9BYF1|ACE2_HUMAN(pre=K,post=L);	80.97	0	1241.46
LZ-20200428-Chen-ACE2-Glypep-KRc-AV5pmol.25165.25165.2	25165	59.15	1438.07	2	CDISNSTEAGQK	1,Carbamidomethyl(+57.0215);	1308.56	sp|Q9BYF1|ACE2_HUMAN(pre=K,post=L);	104.02	0	1565.56
LZ-20200428-Chen-ACE2-Glypep-KRc-AV5pmol.25198.25198.3	25198	59.23	959.05	3	CDISNSTEAGQK	1,Carbamidomethyl(+57.0215);	1308.56	sp|Q9BYF1|ACE2_HUMAN(pre=K,post=L);	148.24	0	1565.57
LZ-20200428-Chen-ACE2-Glypep-KRc-AV5pmol.25205.25205.2	25205	59.23	1202.99	2	CDISNSTEAGQK	1,Carbamidomethyl(+57.0215);	1308.56	sp|Q9BYF1|ACE2_HUMAN(pre=K,post=L);	62.96	0	1095.4
LZ-20200428-Chen-ACE2-Glypep-KRc-AV5pmol.25260.25260.3	25260	59.35	1013.07	3	CDISNSTEAGQK	1,Carbamidomethyl(+57.0215);	1308.56	sp|Q9BYF1|ACE2_HUMAN(pre=K,post=L);	259.07	0	1727.62
LZ-20200428-Chen-ACE2-Glypep-KRc-AV5pmol.25304.25304.2	25304	59.41	1276.02	2	CDISNSTEAGQK	1,Carbamidomethyl(+57.0215);	1308.56	sp|Q9BYF1|ACE2_HUMAN(pre=K,post=L);	411.3	0	1241.46
LZ-20200428-Chen-ACE2-Glypep-KRc-AV5pmol.25320.25320.2	25320	59.44	1276.02	2	CDISNSTEAGQK	1,Carbamidomethyl(+57.0215);	1308.56	sp|Q9BYF1|ACE2_HUMAN(pre=K,post=L);	372.6	0	1241.46
LZ-20200428-Chen-ACE2-Glypep-KRc-AV5pmol.25355.25355.2	25355	59.5	1438.07	2	CDISNSTEAGQK	1,Carbamidomethyl(+57.0215);	1308.56	sp|Q9BYF1|ACE2_HUMAN(pre=K,post=L);	388.9	0	1565.57
LZ-20200428-Chen-ACE2-Glypep-KRc-AV5pmol.25371.25371.3	25371	59.54	959.05	3	CDISNSTEAGQK	1,Carbamidomethyl(+57.0215);	1308.56	sp|Q9BYF1|ACE2_HUMAN(pre=K,post=L);	340.84	0	1565.57
LZ-20200428-Chen-ACE2-Glypep-KRc-AV5pmol.25378.25378.3	25378	59.55	1148.45	3	CDISNSTEAGQK	1,Carbamidomethyl(+57.0215);	1308.56	sp|Q9BYF1|ACE2_HUMAN(pre=K,post=L);	196.32	0	2133.78
LZ-20200428-Chen-ACE2-Glypep-KRc-AV5pmol.25415.25415.2	25415	59.61	1357.04	2	CDISNSTEAGQK	1,Carbamidomethyl(+57.0215);	1308.56	sp|Q9BYF1|ACE2_HUMAN(pre=K,post=L);	114.23	0	1403.51
LZ-20200428-Chen-ACE2-Glypep-KRc-AV5pmol.25422.25422.3	25422	59.63	1013.07	3	CDISNSTEAGQK	1,Carbamidomethyl(+57.0215);	1308.56	sp|Q9BYF1|ACE2_HUMAN(pre=K,post=L);	332.98	0	1727.62
LZ-20200428-Chen-ACE2-Glypep-KRc-AV5pmol.25425.25425.2	25425	59.63	1519.1	2	CDISNSTEAGQK	1,Carbamidomethyl(+57.0215);	1308.56	sp|Q9BYF1|ACE2_HUMAN(pre=K,post=L);	250.36	0	1727.62
LZ-20200428-Chen-ACE2-Glypep-KRc-AV5pmol.25439.25439.3	25439	59.66	905.033	3	CDISNSTEAGQK	1,Carbamidomethyl(+57.0215);	1308.56	sp|Q9BYF1|ACE2_HUMAN(pre=K,post=L);	5.26	0.0023	1403.51
LZ-20200428-Chen-ACE2-Glypep-KRc-AV5pmol.25459.25459.2	25459	59.7	1276.02	2	CDISNSTEAGQK	1,Carbamidomethyl(+57.0215);	1308.56	sp|Q9BYF1|ACE2_HUMAN(pre=K,post=L);	463.24	0	1241.46
LZ-20200428-Chen-ACE2-Glypep-KRc-AV5pmol.25493.25493.2	25493	59.74	1357.04	2	CDISNSTEAGQK	1,Carbamidomethyl(+57.0215);	1308.56	sp|Q9BYF1|ACE2_HUMAN(pre=K,post=L);	207.33	0	1403.51
LZ-20200428-Chen-ACE2-Glypep-KRc-AV5pmol.25509.25509.2	25509	59.77	1479.1	2	CDISNSTEAGQK	1,Carbamidomethyl(+57.0215);	1308.56	sp|Q9BYF1|ACE2_HUMAN(pre=K,post=L);	58.48	0	1647.62
LZ-20200428-Chen-ACE2-Glypep-KRc-AV5pmol.25527.25527.3	25527	59.82	959.05	3	CDISNSTEAGQK	1,Carbamidomethyl(+57.0215);	1308.56	sp|Q9BYF1|ACE2_HUMAN(pre=K,post=L);	305.44	0	1565.57
LZ-20200428-Chen-ACE2-Glypep-KRc-AV5pmol.25529.25529.2	25529	59.82	1438.07	2	CDISNSTEAGQK	1,Carbamidomethyl(+57.0215);	1308.56	sp|Q9BYF1|ACE2_HUMAN(pre=K,post=L);	467.76	0	1565.57
LZ-20200428-Chen-ACE2-Glypep-KRc-AV5pmol.25561.25561.3	25561	59.88	1148.45	3	CDISNSTEAGQK	1,Carbamidomethyl(+57.0215);	1308.56	sp|Q9BYF1|ACE2_HUMAN(pre=K,post=L);	303.3	0	2133.78
LZ-20200428-Chen-ACE2-Glypep-KRc-AV5pmol.25565.25565.3	25565	59.88	851.015	3	CDISNSTEAGQK	1,Carbamidomethyl(+57.0215);	1308.56	sp|Q9BYF1|ACE2_HUMAN(pre=K,post=L);	31.92	0	1241.46
LZ-20200428-Chen-ACE2-Glypep-KRc-AV5pmol.25580.25580.3	25580	59.91	1013.07	3	CDISNSTEAGQK	1,Carbamidomethyl(+57.0215);	1308.56	sp|Q9BYF1|ACE2_HUMAN(pre=K,post=L);	334.15	0	1727.62
LZ-20200428-Chen-ACE2-Glypep-KRc-AV5pmol.25586.25586.3	25586	59.91	905.033	3	CDISNSTEAGQK	1,Carbamidomethyl(+57.0215);	1308.56	sp|Q9BYF1|ACE2_HUMAN(pre=K,post=L);	40.54	0.0011	1403.51
LZ-20200428-Chen-ACE2-Glypep-KRc-AV5pmol.25589.25589.2	25589	59.91	1357.05	2	CDISNSTEAGQK	1,Carbamidomethyl(+57.0215);	1308.56	sp|Q9BYF1|ACE2_HUMAN(pre=K,post=L);	308.67	0	1403.51
LZ-20200428-Chen-ACE2-Glypep-KRc-AV5pmol.25597.25597.2	25597	59.94	1519.1	2	CDISNSTEAGQK	1,Carbamidomethyl(+57.0215);	1308.56	sp|Q9BYF1|ACE2_HUMAN(pre=K,post=L);	323.33	0	1727.62
LZ-20200428-Chen-ACE2-Glypep-KRc-AV5pmol.25607.25607.2	25607	59.94	1377.56	2	CDISNSTEAGQK	1,Carbamidomethyl(+57.0215);	1308.56	sp|Q9BYF1|ACE2_HUMAN(pre=K,post=L);	356.08	0	1444.54
LZ-20200428-Chen-ACE2-Glypep-KRc-AV5pmol.25617.25617.3	25617	59.97	905.033	3	CDISNSTEAGQK	1,Carbamidomethyl(+57.0215);	1308.56	sp|Q9BYF1|ACE2_HUMAN(pre=K,post=L);	35.3	0	1403.51
LZ-20200428-Chen-ACE2-Glypep-KRc-AV5pmol.25622.25622.2	25622	59.97	1479.1	2	CDISNSTEAGQK	1,Carbamidomethyl(+57.0215);	1308.56	sp|Q9BYF1|ACE2_HUMAN(pre=K,post=L);	273.19	0	1647.62
LZ-20200428-Chen-ACE2-Glypep-KRc-AV5pmol.25624.25624.2	25624	59.97	1377.56	2	CDISNSTEAGQK	1,Carbamidomethyl(+57.0215);	1308.56	sp|Q9BYF1|ACE2_HUMAN(pre=K,post=L);	298.09	0	1444.54
LZ-20200428-Chen-ACE2-Glypep-KRc-AV5pmol.25632.25632.2	25632	60	1276.02	2	CDISNSTEAGQK	1,Carbamidomethyl(+57.0215);	1308.56	sp|Q9BYF1|ACE2_HUMAN(pre=K,post=L);	607.01	0	1241.46
LZ-20200428-Chen-ACE2-Glypep-KRc-AV5pmol.25675.25675.3	25675	60.08	959.051	3	CDISNSTEAGQK	1,Carbamidomethyl(+57.0215);	1308.56	sp|Q9BYF1|ACE2_HUMAN(pre=K,post=L);	339.68	0	1565.57
LZ-20200428-Chen-ACE2-Glypep-KRc-AV5pmol.25704.25704.2	25704	60.12	1479.1	2	CDISNSTEAGQK	1,Carbamidomethyl(+57.0215);	1308.56	sp|Q9BYF1|ACE2_HUMAN(pre=K,post=L);	234.73	0	1647.62
LZ-20200428-Chen-ACE2-Glypep-KRc-AV5pmol.25710.25710.2	25710	60.12	1722.18	2	CDISNSTEAGQK	1,Carbamidomethyl(+57.0215);	1308.56	sp|Q9BYF1|ACE2_HUMAN(pre=K,post=L);	68.38	0	2133.78
LZ-20200428-Chen-ACE2-Glypep-KRc-AV5pmol.25737.25737.3	25737	60.19	851.015	3	CDISNSTEAGQK	1,Carbamidomethyl(+57.0215);	1308.56	sp|Q9BYF1|ACE2_HUMAN(pre=K,post=L);	94.89	0	1241.46
LZ-20200428-Chen-ACE2-Glypep-KRc-AV5pmol.25750.25750.3	25750	60.22	1013.07	3	CDISNSTEAGQK	1,Carbamidomethyl(+57.0215);	1308.56	sp|Q9BYF1|ACE2_HUMAN(pre=K,post=L);	421.74	0	1727.62
LZ-20200428-Chen-ACE2-Glypep-KRc-AV5pmol.25752.25752.3	25752	60.22	1040.42	3	CDISNSTEAGQK	1,Carbamidomethyl(+57.0215);	1308.56	sp|Q9BYF1|ACE2_HUMAN(pre=K,post=L);	70.46	0	1809.67
LZ-20200428-Chen-ACE2-Glypep-KRc-AV5pmol.25757.25757.2	25757	60.22	1357.05	2	CDISNSTEAGQK	1,Carbamidomethyl(+57.0215);	1308.56	sp|Q9BYF1|ACE2_HUMAN(pre=K,post=L);	378.89	0	1403.51
LZ-20200428-Chen-ACE2-Glypep-KRc-AV5pmol.25765.25765.3	25765	60.24	1026.74	3	CDISNSTEAGQK	1,Carbamidomethyl(+57.0215);	1308.56	sp|Q9BYF1|ACE2_HUMAN(pre=K,post=L);	190.91	0	1768.65
LZ-20200428-Chen-ACE2-Glypep-KRc-AV5pmol.25767.25767.2	25767	60.24	1519.1	2	CDISNSTEAGQK	1,Carbamidomethyl(+57.0215);	1308.56	sp|Q9BYF1|ACE2_HUMAN(pre=K,post=L);	303.34	0	1727.62
LZ-20200428-Chen-ACE2-Glypep-KRc-AV5pmol.25776.25776.2	25776	60.24	1458.59	2	CDISNSTEAGQK	1,Carbamidomethyl(+57.0215);	1308.56	sp|Q9BYF1|ACE2_HUMAN(pre=K,post=L);	210.64	0	1606.59
LZ-20200428-Chen-ACE2-Glypep-KRc-AV5pmol.25789.25789.3	25789	60.27	905.033	3	CDISNSTEAGQK	1,Carbamidomethyl(+57.0215);	1308.56	sp|Q9BYF1|ACE2_HUMAN(pre=K,post=L);	289.55	0	1403.52
LZ-20200428-Chen-ACE2-Glypep-KRc-AV5pmol.25792.25792.2	25792	60.27	1377.56	2	CDISNSTEAGQK	1,Carbamidomethyl(+57.0215);	1308.56	sp|Q9BYF1|ACE2_HUMAN(pre=K,post=L);	350.69	0	1444.54
LZ-20200428-Chen-ACE2-Glypep-KRc-AV5pmol.25795.25795.2	25795	60.27	1458.59	2	CDISNSTEAGQK	1,Carbamidomethyl(+57.0215);	1308.56	sp|Q9BYF1|ACE2_HUMAN(pre=K,post=L);	230.89	0	1606.59
LZ-20200428-Chen-ACE2-Glypep-KRc-AV5pmol.25803.25803.2	25803	60.27	1539.61	2	CDISNSTEAGQK	1,Carbamidomethyl(+57.0215);	1308.56	sp|Q9BYF1|ACE2_HUMAN(pre=K,post=L);	264.19	0	1768.65
LZ-20200428-Chen-ACE2-Glypep-KRc-AV5pmol.25812.25812.2	25812	60.32	1276.02	2	CDISNSTEAGQK	1,Carbamidomethyl(+57.0215);	1308.56	sp|Q9BYF1|ACE2_HUMAN(pre=K,post=L);	569.25	0	1241.46
LZ-20200428-Chen-ACE2-Glypep-KRc-AV5pmol.25821.25821.2	25821	60.32	1458.59	2	CDISNSTEAGQK	1,Carbamidomethyl(+57.0215);	1308.56	sp|Q9BYF1|ACE2_HUMAN(pre=K,post=L);	317.98	0	1606.59
LZ-20200428-Chen-ACE2-Glypep-KRc-AV5pmol.25845.25845.3	25845	60.38	959.051	3	CDISNSTEAGQK	1,Carbamidomethyl(+57.0215);	1308.56	sp|Q9BYF1|ACE2_HUMAN(pre=K,post=L);	410.01	0	1565.57
LZ-20200428-Chen-ACE2-Glypep-KRc-AV5pmol.25864.25864.2	25864	60.41	1438.07	2	CDISNSTEAGQK	1,Carbamidomethyl(+57.0215);	1308.56	sp|Q9BYF1|ACE2_HUMAN(pre=K,post=L);	527.35	0	1565.57
LZ-20200428-Chen-ACE2-Glypep-KRc-AV5pmol.25866.25866.3	25866	60.41	1094.44	3	CDISNSTEAGQK	1,Carbamidomethyl(+57.0215);	1308.56	sp|Q9BYF1|ACE2_HUMAN(pre=K,post=L);	336.21	0	1971.73
LZ-20200428-Chen-ACE2-Glypep-KRc-AV5pmol.25876.25876.2	25876	60.41	1560.13	2	CDISNSTEAGQK	1,Carbamidomethyl(+57.0215);	1308.56	sp|Q9BYF1|ACE2_HUMAN(pre=K,post=L);	41.91	0	1809.67
LZ-20200428-Chen-ACE2-Glypep-KRc-AV5pmol.25887.25887.2	25887	60.45	1479.1	2	CDISNSTEAGQK	1,Carbamidomethyl(+57.0215);	1308.56	sp|Q9BYF1|ACE2_HUMAN(pre=K,post=L);	299.16	0	1647.62
LZ-20200428-Chen-ACE2-Glypep-KRc-AV5pmol.25897.25897.3	25897	60.47	851.015	3	CDISNSTEAGQK	1,Carbamidomethyl(+57.0215);	1308.56	sp|Q9BYF1|ACE2_HUMAN(pre=K,post=L);	298.94	0	1241.46
LZ-20200428-Chen-ACE2-Glypep-KRc-AV5pmol.25909.25909.3	25909	60.5	1148.46	3	CDISNSTEAGQK	1,Carbamidomethyl(+57.0215);	1308.56	sp|Q9BYF1|ACE2_HUMAN(pre=K,post=L);	190.64	0	2133.78
LZ-20200428-Chen-ACE2-Glypep-KRc-AV5pmol.25911.25911.3	25911	60.5	1040.42	3	CDISNSTEAGQK	1,Carbamidomethyl(+57.0215);	1308.56	sp|Q9BYF1|ACE2_HUMAN(pre=K,post=L);	177.08	0	1809.67
LZ-20200428-Chen-ACE2-Glypep-KRc-AV5pmol.25925.25925.3	25925	60.53	1026.74	3	CDISNSTEAGQK	1,Carbamidomethyl(+57.0215);	1308.56	sp|Q9BYF1|ACE2_HUMAN(pre=K,post=L);	343.11	0	1768.65
LZ-20200428-Chen-ACE2-Glypep-KRc-AV5pmol.25930.25930.2	25930	60.53	1357.05	2	CDISNSTEAGQK	1,Carbamidomethyl(+57.0215);	1308.56	sp|Q9BYF1|ACE2_HUMAN(pre=K,post=L);	410.1	0	1403.51
LZ-20200428-Chen-ACE2-Glypep-KRc-AV5pmol.25955.25955.2	25955	60.57	1519.1	2	CDISNSTEAGQK	1,Carbamidomethyl(+57.0215);	1308.56	sp|Q9BYF1|ACE2_HUMAN(pre=K,post=L);	85.56	0	1727.62
LZ-20200428-Chen-ACE2-Glypep-KRc-AV5pmol.25963.25963.2	25963	60.59	1539.61	2	CDISNSTEAGQK	1,Carbamidomethyl(+57.0215);	1308.56	sp|Q9BYF1|ACE2_HUMAN(pre=K,post=L);	324	0	1768.65
LZ-20200428-Chen-ACE2-Glypep-KRc-AV5pmol.25966.25966.3	25966	60.59	905.033	3	CDISNSTEAGQK	1,Carbamidomethyl(+57.0215);	1308.56	sp|Q9BYF1|ACE2_HUMAN(pre=K,post=L);	220.12	0	1403.52
LZ-20200428-Chen-ACE2-Glypep-KRc-AV5pmol.25968.25968.3	25968	60.59	1013.07	3	CDISNSTEAGQK	1,Carbamidomethyl(+57.0215);	1308.56	sp|Q9BYF1|ACE2_HUMAN(pre=K,post=L);	155.03	0	1727.62
LZ-20200428-Chen-ACE2-Glypep-KRc-AV5pmol.25976.25976.2	25976	60.59	1560.13	2	CDISNSTEAGQK	1,Carbamidomethyl(+57.0215);	1308.56	sp|Q9BYF1|ACE2_HUMAN(pre=K,post=L);	85.16	0	1809.68
LZ-20200428-Chen-ACE2-Glypep-KRc-AV5pmol.25985.25985.2	25985	60.63	1276.02	2	CDISNSTEAGQK	1,Carbamidomethyl(+57.0215);	1308.56	sp|Q9BYF1|ACE2_HUMAN(pre=K,post=L);	588.68	0	1241.46
LZ-20200428-Chen-ACE2-Glypep-KRc-AV5pmol.26008.26008.3	26008	60.67	959.051	3	CDISNSTEAGQK	1,Carbamidomethyl(+57.0215);	1308.56	sp|Q9BYF1|ACE2_HUMAN(pre=K,post=L);	354.41	0	1565.57
LZ-20200428-Chen-ACE2-Glypep-KRc-AV5pmol.26014.26014.2	26014	60.67	1458.58	2	CDISNSTEAGQK	1,Carbamidomethyl(+57.0215);	1308.56	sp|Q9BYF1|ACE2_HUMAN(pre=K,post=L);	316.17	0	1606.59
LZ-20200428-Chen-ACE2-Glypep-KRc-AV5pmol.26030.26030.2	26030	60.71	1438.07	2	CDISNSTEAGQK	1,Carbamidomethyl(+57.0215);	1308.56	sp|Q9BYF1|ACE2_HUMAN(pre=K,post=L);	513.72	0	1565.57
LZ-20200428-Chen-ACE2-Glypep-KRc-AV5pmol.26031.26031.3	26031	60.71	986.402	3	CDISNSTEAGQK	1,Carbamidomethyl(+57.0215);	1308.56	sp|Q9BYF1|ACE2_HUMAN(pre=K,post=L);	72.03	0	1647.62
LZ-20200428-Chen-ACE2-Glypep-KRc-AV5pmol.26048.26048.3	26048	60.74	1216.15	3	CDISNSTEAGQK	1,Carbamidomethyl(+57.0215);	1308.56	sp|Q9BYF1|ACE2_HUMAN(pre=K,post=L);	14.43	0.0079	2336.86
LZ-20200428-Chen-ACE2-Glypep-KRc-AV5pmol.26058.26058.3	26058	60.76	851.015	3	CDISNSTEAGQK	1,Carbamidomethyl(+57.0215);	1308.56	sp|Q9BYF1|ACE2_HUMAN(pre=K,post=L);	344.68	0	1241.46
LZ-20200428-Chen-ACE2-Glypep-KRc-AV5pmol.26081.26081.2	26081	60.8	1479.1	2	CDISNSTEAGQK	1,Carbamidomethyl(+57.0215);	1308.56	sp|Q9BYF1|ACE2_HUMAN(pre=K,post=L);	236.71	0	1647.62
LZ-20200428-Chen-ACE2-Glypep-KRc-AV5pmol.26086.26086.4	26086	60.8	1195.25	4	CDISNSTEAGQK	1,Carbamidomethyl(+57.0215);	1308.56	sp|Q9BYF1|ACE2_HUMAN(pre=K,post=L);	16.74	0	3468.41
LZ-20200428-Chen-ACE2-Glypep-KRc-AV5pmol.26090.26090.3	26090	60.82	1026.74	3	CDISNSTEAGQK	1,Carbamidomethyl(+57.0215);	1308.56	sp|Q9BYF1|ACE2_HUMAN(pre=K,post=L);	402.9	0	1768.65
LZ-20200428-Chen-ACE2-Glypep-KRc-AV5pmol.26091.26091.3	26091	60.82	918.708	3	CDISNSTEAGQK	1,Carbamidomethyl(+57.0215);	1308.56	sp|Q9BYF1|ACE2_HUMAN(pre=K,post=L);	180.15	0	1444.54
LZ-20200428-Chen-ACE2-Glypep-KRc-AV5pmol.26093.26093.2	26093	60.82	1357.04	2	CDISNSTEAGQK	1,Carbamidomethyl(+57.0215);	1308.56	sp|Q9BYF1|ACE2_HUMAN(pre=K,post=L);	511.76	0	1403.51
LZ-20200428-Chen-ACE2-Glypep-KRc-AV5pmol.26098.26098.3	26098	60.82	1094.44	3	CDISNSTEAGQK	1,Carbamidomethyl(+57.0215);	1308.56	sp|Q9BYF1|ACE2_HUMAN(pre=K,post=L);	169.9	0	1971.73
LZ-20200428-Chen-ACE2-Glypep-KRc-AV5pmol.26118.26118.2	26118	60.87	1377.56	2	CDISNSTEAGQK	1,Carbamidomethyl(+57.0215);	1308.56	sp|Q9BYF1|ACE2_HUMAN(pre=K,post=L);	570.74	0	1444.54
LZ-20200428-Chen-ACE2-Glypep-KRc-AV5pmol.26137.26137.2	26137	60.9	1539.61	2	CDISNSTEAGQK	1,Carbamidomethyl(+57.0215);	1308.56	sp|Q9BYF1|ACE2_HUMAN(pre=K,post=L);	384.53	0	1768.65
LZ-20200428-Chen-ACE2-Glypep-KRc-AV5pmol.26151.26151.3	26151	60.9	931.024	3	CDISNSTEAGQK	1,Carbamidomethyl(+57.0215);	1308.56	sp|Q9BYF1|ACE2_HUMAN(pre=K,post=L);	223.71	0	1481.49
LZ-20200428-Chen-ACE2-Glypep-KRc-AV5pmol.26159.26159.2	26159	60.94	1276.02	2	CDISNSTEAGQK	1,Carbamidomethyl(+57.0215);	1308.56	sp|Q9BYF1|ACE2_HUMAN(pre=K,post=L);	538	0	1241.46
LZ-20200428-Chen-ACE2-Glypep-KRc-AV5pmol.26164.26164.3	26164	60.94	1108.11	3	CDISNSTEAGQK	1,Carbamidomethyl(+57.0215);	1308.56	sp|Q9BYF1|ACE2_HUMAN(pre=K,post=L);	29.14	0	2012.75
LZ-20200428-Chen-ACE2-Glypep-KRc-AV5pmol.26166.26166.3	26166	60.94	1094.44	3	CDISNSTEAGQK	1,Carbamidomethyl(+57.0215);	1308.56	sp|Q9BYF1|ACE2_HUMAN(pre=K,post=L);	20.66	0.0005	1971.73
LZ-20200428-Chen-ACE2-Glypep-KRc-AV5pmol.26176.26176.3	26176	60.96	959.051	3	CDISNSTEAGQK	1,Carbamidomethyl(+57.0215);	1308.56	sp|Q9BYF1|ACE2_HUMAN(pre=K,post=L);	327.73	0	1565.57
LZ-20200428-Chen-ACE2-Glypep-KRc-AV5pmol.26178.26178.2	26178	60.96	1458.58	2	CDISNSTEAGQK	1,Carbamidomethyl(+57.0215);	1308.56	sp|Q9BYF1|ACE2_HUMAN(pre=K,post=L);	547.16	0	1606.59
LZ-20200428-Chen-ACE2-Glypep-KRc-AV5pmol.26191.26191.2	26191	60.99	1438.07	2	CDISNSTEAGQK	1,Carbamidomethyl(+57.0215);	1308.56	sp|Q9BYF1|ACE2_HUMAN(pre=K,post=L);	515.58	0	1565.57
LZ-20200428-Chen-ACE2-Glypep-KRc-AV5pmol.26208.26208.3	26208	61.02	986.401	3	CDISNSTEAGQK	1,Carbamidomethyl(+57.0215);	1308.56	sp|Q9BYF1|ACE2_HUMAN(pre=K,post=L);	46.47	0	1647.62
LZ-20200428-Chen-ACE2-Glypep-KRc-AV5pmol.26222.26222.3	26222	61.05	851.015	3	CDISNSTEAGQK	1,Carbamidomethyl(+57.0215);	1308.56	sp|Q9BYF1|ACE2_HUMAN(pre=K,post=L);	269.86	0	1241.46
LZ-20200428-Chen-ACE2-Glypep-KRc-AV5pmol.26242.26242.3	26242	61.07	1162.13	3	CDISNSTEAGQK	1,Carbamidomethyl(+57.0215);	1308.56	sp|Q9BYF1|ACE2_HUMAN(pre=K,post=L);	26.55	0.005	2174.81
LZ-20200428-Chen-ACE2-Glypep-KRc-AV5pmol.26249.26249.3	26249	61.1	1026.74	3	CDISNSTEAGQK	1,Carbamidomethyl(+57.0215);	1308.56	sp|Q9BYF1|ACE2_HUMAN(pre=K,post=L);	440.49	0	1768.65
LZ-20200428-Chen-ACE2-Glypep-KRc-AV5pmol.26252.26252.2	26252	61.1	1357.04	2	CDISNSTEAGQK	1,Carbamidomethyl(+57.0215);	1308.56	sp|Q9BYF1|ACE2_HUMAN(pre=K,post=L);	539.27	0	1403.51
LZ-20200428-Chen-ACE2-Glypep-KRc-AV5pmol.26261.26261.2	26261	61.1	1479.1	2	CDISNSTEAGQK	1,Carbamidomethyl(+57.0215);	1308.56	sp|Q9BYF1|ACE2_HUMAN(pre=K,post=L);	171.27	0	1647.62
LZ-20200428-Chen-ACE2-Glypep-KRc-AV5pmol.26263.26263.3	26263	61.1	1094.1	3	CDISNSTEAGQK	1,Carbamidomethyl(+57.0215);	1308.56	sp|Q9BYF1|ACE2_HUMAN(pre=K,post=L);	213.36	0	1970.72
LZ-20200428-Chen-ACE2-Glypep-KRc-AV5pmol.26266.26266.3	26266	61.13	918.708	3	CDISNSTEAGQK	1,Carbamidomethyl(+57.0215);	1308.56	sp|Q9BYF1|ACE2_HUMAN(pre=K,post=L);	56.13	0.0005	1444.54
LZ-20200428-Chen-ACE2-Glypep-KRc-AV5pmol.26294.26294.2	26294	61.17	1539.61	2	CDISNSTEAGQK	1,Carbamidomethyl(+57.0215);	1308.56	sp|Q9BYF1|ACE2_HUMAN(pre=K,post=L);	301.77	0	1768.65
LZ-20200428-Chen-ACE2-Glypep-KRc-AV5pmol.26322.26322.2	26322	61.22	1276.02	2	CDISNSTEAGQK	1,Carbamidomethyl(+57.0215);	1308.56	sp|Q9BYF1|ACE2_HUMAN(pre=K,post=L);	563.8	0	1241.46
LZ-20200428-Chen-ACE2-Glypep-KRc-AV5pmol.26345.26345.3	26345	61.26	959.05	3	CDISNSTEAGQK	1,Carbamidomethyl(+57.0215);	1308.56	sp|Q9BYF1|ACE2_HUMAN(pre=K,post=L);	302.2	0	1565.57
LZ-20200428-Chen-ACE2-Glypep-KRc-AV5pmol.26349.26349.3	26349	61.26	1108.11	3	CDISNSTEAGQK	1,Carbamidomethyl(+57.0215);	1308.56	sp|Q9BYF1|ACE2_HUMAN(pre=K,post=L);	45.18	0.0005	2012.75
LZ-20200428-Chen-ACE2-Glypep-KRc-AV5pmol.26362.26362.3	26362	61.29	1040.42	3	CDISNSTEAGQK	1,Carbamidomethyl(+57.0215);	1308.56	sp|Q9BYF1|ACE2_HUMAN(pre=K,post=L);	33.13	0.0023	1809.67
LZ-20200428-Chen-ACE2-Glypep-KRc-AV5pmol.26375.26375.2	26375	61.3	1438.07	2	CDISNSTEAGQK	1,Carbamidomethyl(+57.0215);	1308.56	sp|Q9BYF1|ACE2_HUMAN(pre=K,post=L);	344.86	0	1565.57
LZ-20200428-Chen-ACE2-Glypep-KRc-AV5pmol.26386.26386.3	26386	61.33	851.015	3	CDISNSTEAGQK	1,Carbamidomethyl(+57.0215);	1308.56	sp|Q9BYF1|ACE2_HUMAN(pre=K,post=L);	115.38	0	1241.46
LZ-20200428-Chen-ACE2-Glypep-KRc-AV5pmol.26406.26406.3	26406	61.37	1026.74	3	CDISNSTEAGQK	1,Carbamidomethyl(+57.0215);	1308.56	sp|Q9BYF1|ACE2_HUMAN(pre=K,post=L);	415.65	0	1768.65
LZ-20200428-Chen-ACE2-Glypep-KRc-AV5pmol.26410.26410.2	26410	61.37	1479.1	2	CDISNSTEAGQK	1,Carbamidomethyl(+57.0215);	1308.56	sp|Q9BYF1|ACE2_HUMAN(pre=K,post=L);	180.31	0	1647.62
LZ-20200428-Chen-ACE2-Glypep-KRc-AV5pmol.26416.26416.2	26416	61.39	1357.04	2	CDISNSTEAGQK	1,Carbamidomethyl(+57.0215);	1308.56	sp|Q9BYF1|ACE2_HUMAN(pre=K,post=L);	492.79	0	1403.51
LZ-20200428-Chen-ACE2-Glypep-KRc-AV5pmol.26425.26425.3	26425	61.4	918.708	3	CDISNSTEAGQK	1,Carbamidomethyl(+57.0215);	1308.56	sp|Q9BYF1|ACE2_HUMAN(pre=K,post=L);	77.98	0.0005	1444.54
LZ-20200428-Chen-ACE2-Glypep-KRc-AV5pmol.26443.26443.2	26443	61.43	1377.56	2	CDISNSTEAGQK	1,Carbamidomethyl(+57.0215);	1308.56	sp|Q9BYF1|ACE2_HUMAN(pre=K,post=L);	530.89	0	1444.54
LZ-20200428-Chen-ACE2-Glypep-KRc-AV5pmol.26444.26444.2	26444	61.43	1539.61	2	CDISNSTEAGQK	1,Carbamidomethyl(+57.0215);	1308.56	sp|Q9BYF1|ACE2_HUMAN(pre=K,post=L);	335.14	0	1768.65
LZ-20200428-Chen-ACE2-Glypep-KRc-AV5pmol.26446.26446.2	26446	61.43	1438.07	2	CDISNSTEAGQK	1,Carbamidomethyl(+57.0215);	1308.56	sp|Q9BYF1|ACE2_HUMAN(pre=K,post=L);	322.56	0	1565.56
LZ-20200428-Chen-ACE2-Glypep-KRc-AV5pmol.26479.26479.3	26479	61.49	931.361	3	CDISNSTEAGQK	1,Carbamidomethyl(+57.0215);	1308.56	sp|Q9BYF1|ACE2_HUMAN(pre=K,post=L);	198.12	0	1482.5
LZ-20200428-Chen-ACE2-Glypep-KRc-AV5pmol.26490.26490.2	26490	61.5	1276.02	2	CDISNSTEAGQK	1,Carbamidomethyl(+57.0215);	1308.56	sp|Q9BYF1|ACE2_HUMAN(pre=K,post=L);	519.95	0	1241.46
LZ-20200428-Chen-ACE2-Glypep-KRc-AV5pmol.26492.26492.3	26492	61.5	959.051	3	CDISNSTEAGQK	1,Carbamidomethyl(+57.0215);	1308.56	sp|Q9BYF1|ACE2_HUMAN(pre=K,post=L);	34.86	0.0005	1565.57
LZ-20200428-Chen-ACE2-Glypep-KRc-AV5pmol.26517.26517.2	26517	61.55	1458.58	2	CDISNSTEAGQK	1,Carbamidomethyl(+57.0215);	1308.56	sp|Q9BYF1|ACE2_HUMAN(pre=K,post=L);	579.51	0	1606.59
LZ-20200428-Chen-ACE2-Glypep-KRc-AV5pmol.26530.26530.3	26530	61.58	1054.09	3	CDISNSTEAGQK	1,Carbamidomethyl(+57.0215);	1308.56	sp|Q9BYF1|ACE2_HUMAN(pre=K,post=L);	18.32	0.007	1850.7
LZ-20200428-Chen-ACE2-Glypep-KRc-AV5pmol.26533.26533.3	26533	61.58	1201.86	3	CDISNSTEAGQK	1,Carbamidomethyl(+57.0215);	1308.56	sp|Q9BYF1|ACE2_HUMAN(pre=K,post=L);	106.04	0	2293.99
LZ-20200428-Chen-ACE2-Glypep-KRc-AV5pmol.26560.26560.3	26560	61.63	1026.74	3	CDISNSTEAGQK	1,Carbamidomethyl(+57.0215);	1308.56	sp|Q9BYF1|ACE2_HUMAN(pre=K,post=L);	261.04	0	1768.65
LZ-20200428-Chen-ACE2-Glypep-KRc-AV5pmol.26561.26561.3	26561	61.63	1201.86	3	CDISNSTEAGQK	1,Carbamidomethyl(+57.0215);	1308.56	sp|Q9BYF1|ACE2_HUMAN(pre=K,post=L);	87.84	0.0005	2293.99
LZ-20200428-Chen-ACE2-Glypep-KRc-AV5pmol.26597.26597.2	26597	61.7	1539.61	2	CDISNSTEAGQK	1,Carbamidomethyl(+57.0215);	1308.56	sp|Q9BYF1|ACE2_HUMAN(pre=K,post=L);	340.54	0	1768.65
LZ-20200428-Chen-ACE2-Glypep-KRc-AV5pmol.26598.26598.2	26598	61.7	1377.56	2	CDISNSTEAGQK	1,Carbamidomethyl(+57.0215);	1308.56	sp|Q9BYF1|ACE2_HUMAN(pre=K,post=L);	530.42	0	1444.54
LZ-20200428-Chen-ACE2-Glypep-KRc-AV5pmol.26619.26619.3	26619	61.73	1201.86	3	CDISNSTEAGQK	1,Carbamidomethyl(+57.0215);	1308.56	sp|Q9BYF1|ACE2_HUMAN(pre=K,post=L);	127.56	0	2294
LZ-20200428-Chen-ACE2-Glypep-KRc-AV5pmol.26639.26639.2	26639	61.77	1276.02	2	CDISNSTEAGQK	1,Carbamidomethyl(+57.0215);	1308.56	sp|Q9BYF1|ACE2_HUMAN(pre=K,post=L);	430.19	0	1241.46
LZ-20200428-Chen-ACE2-Glypep-KRc-AV5pmol.26671.26671.2	26671	61.83	1458.58	2	CDISNSTEAGQK	1,Carbamidomethyl(+57.0215);	1308.56	sp|Q9BYF1|ACE2_HUMAN(pre=K,post=L);	519.59	0	1606.59
LZ-20200428-Chen-ACE2-Glypep-KRc-AV5pmol.26679.26679.3	26679	61.84	1201.86	3	CDISNSTEAGQK	1,Carbamidomethyl(+57.0215);	1308.56	sp|Q9BYF1|ACE2_HUMAN(pre=K,post=L);	56.59	0.0005	2293.99
LZ-20200428-Chen-ACE2-Glypep-KRc-AV5pmol.26698.26698.2	26698	61.87	1276.02	2	CDISNSTEAGQK	1,Carbamidomethyl(+57.0215);	1308.56	sp|Q9BYF1|ACE2_HUMAN(pre=K,post=L);	447.89	0	1241.46
LZ-20200428-Chen-ACE2-Glypep-KRc-AV5pmol.26704.26704.3	26704	61.89	1026.74	3	CDISNSTEAGQK	1,Carbamidomethyl(+57.0215);	1308.56	sp|Q9BYF1|ACE2_HUMAN(pre=K,post=L);	383.25	0	1768.65
LZ-20200428-Chen-ACE2-Glypep-KRc-AV5pmol.26719.26719.3	26719	61.91	918.708	3	CDISNSTEAGQK	1,Carbamidomethyl(+57.0215);	1308.56	sp|Q9BYF1|ACE2_HUMAN(pre=K,post=L);	74.51	0	1444.54
LZ-20200428-Chen-ACE2-Glypep-KRc-AV5pmol.26737.26737.2	26737	61.95	1539.61	2	CDISNSTEAGQK	1,Carbamidomethyl(+57.0215);	1308.56	sp|Q9BYF1|ACE2_HUMAN(pre=K,post=L);	463.04	0	1768.64
LZ-20200428-Chen-ACE2-Glypep-KRc-AV5pmol.26738.26738.2	26738	61.95	1377.56	2	CDISNSTEAGQK	1,Carbamidomethyl(+57.0215);	1308.56	sp|Q9BYF1|ACE2_HUMAN(pre=K,post=L);	579.84	0	1444.54
LZ-20200428-Chen-ACE2-Glypep-KRc-AV5pmol.26815.26815.2	26815	62.09	1458.58	2	CDISNSTEAGQK	1,Carbamidomethyl(+57.0215);	1308.56	sp|Q9BYF1|ACE2_HUMAN(pre=K,post=L);	440.33	0	1606.59
LZ-20200428-Chen-ACE2-Glypep-KRc-AV5pmol.26842.26842.3	26842	62.14	1040.42	3	CDISNSTEAGQK	1,Carbamidomethyl(+57.0215);	1308.56	sp|Q9BYF1|ACE2_HUMAN(pre=K,post=L);	63.72	0	1809.67
LZ-20200428-Chen-ACE2-Glypep-KRc-AV5pmol.26845.26845.3	26845	62.15	1026.74	3	CDISNSTEAGQK	1,Carbamidomethyl(+57.0215);	1308.56	sp|Q9BYF1|ACE2_HUMAN(pre=K,post=L);	481.01	0	1768.65
LZ-20200428-Chen-ACE2-Glypep-KRc-AV5pmol.26856.26856.2	26856	62.17	1478.6	2	CDISNSTEAGQK	1,Carbamidomethyl(+57.0215);	1308.56	sp|Q9BYF1|ACE2_HUMAN(pre=K,post=L);	23.68	0.0046	1646.62
LZ-20200428-Chen-ACE2-Glypep-KRc-AV5pmol.26871.26871.3	26871	62.19	1201.86	3	CDISNSTEAGQK	1,Carbamidomethyl(+57.0215);	1308.56	sp|Q9BYF1|ACE2_HUMAN(pre=K,post=L);	107.96	0	2293.99
LZ-20200428-Chen-ACE2-Glypep-KRc-AV5pmol.26878.26878.2	26878	62.21	1377.56	2	CDISNSTEAGQK	1,Carbamidomethyl(+57.0215);	1308.56	sp|Q9BYF1|ACE2_HUMAN(pre=K,post=L);	512.6	0	1444.54
LZ-20200428-Chen-ACE2-Glypep-KRc-AV5pmol.26890.26890.2	26890	62.23	1539.61	2	CDISNSTEAGQK	1,Carbamidomethyl(+57.0215);	1308.56	sp|Q9BYF1|ACE2_HUMAN(pre=K,post=L);	407.66	0	1768.65
LZ-20200428-Chen-ACE2-Glypep-KRc-AV5pmol.26896.26896.3	26896	62.23	1040.42	3	CDISNSTEAGQK	1,Carbamidomethyl(+57.0215);	1308.56	sp|Q9BYF1|ACE2_HUMAN(pre=K,post=L);	58.46	0.0005	1809.67
LZ-20200428-Chen-ACE2-Glypep-KRc-AV5pmol.26918.26918.3	26918	62.27	1201.86	3	CDISNSTEAGQK	1,Carbamidomethyl(+57.0215);	1308.56	sp|Q9BYF1|ACE2_HUMAN(pre=K,post=L);	101.39	0	2294
LZ-20200428-Chen-ACE2-Glypep-KRc-AV5pmol.26961.26961.2	26961	62.35	1458.58	2	CDISNSTEAGQK	1,Carbamidomethyl(+57.0215);	1308.56	sp|Q9BYF1|ACE2_HUMAN(pre=K,post=L);	425.04	0	1606.59
LZ-20200428-Chen-ACE2-Glypep-KRc-AV5pmol.26988.26988.3	26988	62.4	1026.74	3	CDISNSTEAGQK	1,Carbamidomethyl(+57.0215);	1308.56	sp|Q9BYF1|ACE2_HUMAN(pre=K,post=L);	312.32	0	1768.65
LZ-20200428-Chen-ACE2-Glypep-KRc-AV5pmol.27008.27008.3	27008	62.44	918.708	3	CDISNSTEAGQK	1,Carbamidomethyl(+57.0215);	1308.56	sp|Q9BYF1|ACE2_HUMAN(pre=K,post=L);	26.87	0.0013	1444.54
LZ-20200428-Chen-ACE2-Glypep-KRc-AV5pmol.27025.27025.2	27025	62.47	1377.56	2	CDISNSTEAGQK	1,Carbamidomethyl(+57.0215);	1308.56	sp|Q9BYF1|ACE2_HUMAN(pre=K,post=L);	476.7	0	1444.54
LZ-20200428-Chen-ACE2-Glypep-KRc-AV5pmol.27031.27031.2	27031	62.48	1539.61	2	CDISNSTEAGQK	1,Carbamidomethyl(+57.0215);	1308.56	sp|Q9BYF1|ACE2_HUMAN(pre=K,post=L);	302.8	0	1768.65
LZ-20200428-Chen-ACE2-Glypep-KRc-AV5pmol.27086.27086.3	27086	62.58	972.726	3	CDISNSTEAGQK	1,Carbamidomethyl(+57.0215);	1308.56	sp|Q9BYF1|ACE2_HUMAN(pre=K,post=L);	148.2	0	1606.59
LZ-20200428-Chen-ACE2-Glypep-KRc-AV5pmol.27087.27087.2	27087	62.58	1458.58	2	CDISNSTEAGQK	1,Carbamidomethyl(+57.0215);	1308.56	sp|Q9BYF1|ACE2_HUMAN(pre=K,post=L);	375.78	0	1606.59
LZ-20200428-Chen-ACE2-Glypep-KRc-AV5pmol.27105.27105.2	27105	62.61	1458.58	2	CDISNSTEAGQK	1,Carbamidomethyl(+57.0215);	1308.56	sp|Q9BYF1|ACE2_HUMAN(pre=K,post=L);	389.24	0	1606.59
LZ-20200428-Chen-ACE2-Glypep-KRc-AV5pmol.27138.27138.2	27138	62.68	1539.61	2	CDISNSTEAGQK	1,Carbamidomethyl(+57.0215);	1308.56	sp|Q9BYF1|ACE2_HUMAN(pre=K,post=L);	277.05	0	1768.65
LZ-20200428-Chen-ACE2-Glypep-KRc-AV5pmol.27168.27168.2	27168	62.73	1377.56	2	CDISNSTEAGQK	1,Carbamidomethyl(+57.0215);	1308.56	sp|Q9BYF1|ACE2_HUMAN(pre=K,post=L);	499.2	0	1444.54
LZ-20200428-Chen-ACE2-Glypep-KRc-AV5pmol.27178.27178.2	27178	62.74	1539.61	2	CDISNSTEAGQK	1,Carbamidomethyl(+57.0215);	1308.56	sp|Q9BYF1|ACE2_HUMAN(pre=K,post=L);	276.99	0	1768.65
LZ-20200428-Chen-ACE2-Glypep-KRc-AV5pmol.27181.27181.2	27181	62.75	1539.61	2	CDISNSTEAGQK	1,Carbamidomethyl(+57.0215);	1308.56	sp|Q9BYF1|ACE2_HUMAN(pre=K,post=L);	253.1	0	1768.65
LZ-20200428-Chen-ACE2-Glypep-KRc-AV5pmol.27232.27232.3	27232	62.85	1040.42	3	CDISNSTEAGQK	1,Carbamidomethyl(+57.0215);	1308.56	sp|Q9BYF1|ACE2_HUMAN(pre=K,post=L);	70.65	0	1809.67
LZ-20200428-Chen-ACE2-Glypep-KRc-AV5pmol.27271.27271.3	27271	62.92	1026.74	3	CDISNSTEAGQK	1,Carbamidomethyl(+57.0215);	1308.56	sp|Q9BYF1|ACE2_HUMAN(pre=K,post=L);	261.43	0	1768.65
LZ-20200428-Chen-ACE2-Glypep-KRc-AV5pmol.27283.27283.2	27283	62.93	1458.58	2	CDISNSTEAGQK	1,Carbamidomethyl(+57.0215);	1308.56	sp|Q9BYF1|ACE2_HUMAN(pre=K,post=L);	71.83	0	1606.59
LZ-20200428-Chen-ACE2-Glypep-KRc-AV5pmol.27289.27289.2	27289	62.95	1479.1	2	CDISNSTEAGQK	1,Carbamidomethyl(+57.0215);	1308.56	sp|Q9BYF1|ACE2_HUMAN(pre=K,post=L);	260	0	1647.62
LZ-20200428-Chen-ACE2-Glypep-KRc-AV5pmol.27331.27331.2	27331	63.02	1377.06	2	CDISNSTEAGQK	1,Carbamidomethyl(+57.0215);	1308.56	sp|Q9BYF1|ACE2_HUMAN(pre=K,post=L);	188.49	0	1443.54
LZ-20200428-Chen-ACE2-Glypep-KRc-AV5pmol.27334.27334.2	27334	63.03	1479.1	2	CDISNSTEAGQK	1,Carbamidomethyl(+57.0215);	1308.56	sp|Q9BYF1|ACE2_HUMAN(pre=K,post=L);	138.95	0	1647.62
LZ-20200428-Chen-ACE2-Glypep-KRc-AV5pmol.27400.27400.3	27400	63.15	1040.42	3	CDISNSTEAGQK	1,Carbamidomethyl(+57.0215);	1308.56	sp|Q9BYF1|ACE2_HUMAN(pre=K,post=L);	78.92	0	1809.67
LZ-20200428-Chen-ACE2-Glypep-KRc-AV5pmol.27408.27408.3	27408	63.17	986.401	3	CDISNSTEAGQK	1,Carbamidomethyl(+57.0215);	1308.56	sp|Q9BYF1|ACE2_HUMAN(pre=K,post=L);	88.42	0	1647.62
LZ-20200428-Chen-ACE2-Glypep-KRc-AV5pmol.27446.27446.3	27446	63.23	1094.44	3	CDISNSTEAGQK	1,Carbamidomethyl(+57.0215);	1308.56	sp|Q9BYF1|ACE2_HUMAN(pre=K,post=L);	28.12	0	1971.73
LZ-20200428-Chen-ACE2-Glypep-KRc-AV5pmol.27499.27499.2	27499	63.33	1479.1	2	CDISNSTEAGQK	1,Carbamidomethyl(+57.0215);	1308.56	sp|Q9BYF1|ACE2_HUMAN(pre=K,post=L);	310	0	1647.62
LZ-20200428-Chen-ACE2-Glypep-KRc-AV5pmol.27501.27501.2	27501	63.34	1479.1	2	CDISNSTEAGQK	1,Carbamidomethyl(+57.0215);	1308.56	sp|Q9BYF1|ACE2_HUMAN(pre=K,post=L);	305.43	0	1647.62
LZ-20200428-Chen-ACE2-Glypep-KRc-AV5pmol.27539.27539.3	27539	63.41	1040.42	3	CDISNSTEAGQK	1,Carbamidomethyl(+57.0215);	1308.56	sp|Q9BYF1|ACE2_HUMAN(pre=K,post=L);	203.44	0	1809.67
LZ-20200428-Chen-ACE2-Glypep-KRc-AV5pmol.27548.27548.3	27548	63.42	986.401	3	CDISNSTEAGQK	1,Carbamidomethyl(+57.0215);	1308.56	sp|Q9BYF1|ACE2_HUMAN(pre=K,post=L);	279.65	0	1647.62
LZ-20200428-Chen-ACE2-Glypep-KRc-AV5pmol.27588.27588.3	27588	63.5	1094.44	3	CDISNSTEAGQK	1,Carbamidomethyl(+57.0215);	1308.56	sp|Q9BYF1|ACE2_HUMAN(pre=K,post=L);	291.5	0	1971.73
LZ-20200428-Chen-ACE2-Glypep-KRc-AV5pmol.27600.27600.2	27600	63.51	1479.1	2	CDISNSTEAGQK	1,Carbamidomethyl(+57.0215);	1308.56	sp|Q9BYF1|ACE2_HUMAN(pre=K,post=L);	274.03	0	1647.62
LZ-20200428-Chen-ACE2-Glypep-KRc-AV5pmol.27671.27671.2	27671	63.65	1560.12	2	CDISNSTEAGQK	1,Carbamidomethyl(+57.0215);	1308.56	sp|Q9BYF1|ACE2_HUMAN(pre=K,post=L);	214.82	0	1809.67
LZ-20200428-Chen-ACE2-Glypep-KRc-AV5pmol.27674.27674.3	27674	63.66	1040.42	3	CDISNSTEAGQK	1,Carbamidomethyl(+57.0215);	1308.56	sp|Q9BYF1|ACE2_HUMAN(pre=K,post=L);	295.28	0	1809.67
LZ-20200428-Chen-ACE2-Glypep-KRc-AV5pmol.27683.27683.3	27683	63.68	986.401	3	CDISNSTEAGQK	1,Carbamidomethyl(+57.0215);	1308.56	sp|Q9BYF1|ACE2_HUMAN(pre=K,post=L);	205.91	0	1647.62
LZ-20200428-Chen-ACE2-Glypep-KRc-AV5pmol.27712.27712.2	27712	63.73	1641.15	2	CDISNSTEAGQK	1,Carbamidomethyl(+57.0215);	1308.56	sp|Q9BYF1|ACE2_HUMAN(pre=K,post=L);	79.67	0	1971.72
LZ-20200428-Chen-ACE2-Glypep-KRc-AV5pmol.27733.27733.3	27733	63.77	1094.44	3	CDISNSTEAGQK	1,Carbamidomethyl(+57.0215);	1308.56	sp|Q9BYF1|ACE2_HUMAN(pre=K,post=L);	277.12	0	1971.73
LZ-20200428-Chen-ACE2-Glypep-KRc-AV5pmol.27791.27791.2	27791	63.87	1479.1	2	CDISNSTEAGQK	1,Carbamidomethyl(+57.0215);	1308.56	sp|Q9BYF1|ACE2_HUMAN(pre=K,post=L);	372.25	0	1647.62
LZ-20200428-Chen-ACE2-Glypep-KRc-AV5pmol.27811.27811.2	27811	63.9	1560.12	2	CDISNSTEAGQK	1,Carbamidomethyl(+57.0215);	1308.56	sp|Q9BYF1|ACE2_HUMAN(pre=K,post=L);	169.47	0	1809.67
LZ-20200428-Chen-ACE2-Glypep-KRc-AV5pmol.27816.27816.3	27816	63.92	1040.42	3	CDISNSTEAGQK	1,Carbamidomethyl(+57.0215);	1308.56	sp|Q9BYF1|ACE2_HUMAN(pre=K,post=L);	394.74	0	1809.67
LZ-20200428-Chen-ACE2-Glypep-KRc-AV5pmol.27823.27823.3	27823	63.93	986.401	3	CDISNSTEAGQK	1,Carbamidomethyl(+57.0215);	1308.56	sp|Q9BYF1|ACE2_HUMAN(pre=K,post=L);	291.6	0	1647.62
LZ-20200428-Chen-ACE2-Glypep-KRc-AV5pmol.27848.27848.2	27848	63.97	1560.12	2	CDISNSTEAGQK	1,Carbamidomethyl(+57.0215);	1308.56	sp|Q9BYF1|ACE2_HUMAN(pre=K,post=L);	301.91	0	1809.67
LZ-20200428-Chen-ACE2-Glypep-KRc-AV5pmol.27860.27860.2	27860	63.99	1641.15	2	CDISNSTEAGQK	1,Carbamidomethyl(+57.0215);	1308.56	sp|Q9BYF1|ACE2_HUMAN(pre=K,post=L);	210.99	0	1971.73
LZ-20200428-Chen-ACE2-Glypep-KRc-AV5pmol.27867.27867.2	27867	64	1641.15	2	CDISNSTEAGQK	1,Carbamidomethyl(+57.0215);	1308.56	sp|Q9BYF1|ACE2_HUMAN(pre=K,post=L);	166.9	0	1971.73
LZ-20200428-Chen-ACE2-Glypep-KRc-AV5pmol.27881.27881.3	27881	64.04	1094.44	3	CDISNSTEAGQK	1,Carbamidomethyl(+57.0215);	1308.56	sp|Q9BYF1|ACE2_HUMAN(pre=K,post=L);	403.26	0	1971.73
LZ-20200428-Chen-ACE2-Glypep-KRc-AV5pmol.27940.27940.2	27940	64.14	1479.1	2	CDISNSTEAGQK	1,Carbamidomethyl(+57.0215);	1308.56	sp|Q9BYF1|ACE2_HUMAN(pre=K,post=L);	377.01	0	1647.62
LZ-20200428-Chen-ACE2-Glypep-KRc-AV5pmol.27958.27958.2	27958	64.17	1560.12	2	CDISNSTEAGQK	1,Carbamidomethyl(+57.0215);	1308.56	sp|Q9BYF1|ACE2_HUMAN(pre=K,post=L);	227.98	0	1809.67
LZ-20200428-Chen-ACE2-Glypep-KRc-AV5pmol.27960.27960.3	27960	64.18	1040.42	3	CDISNSTEAGQK	1,Carbamidomethyl(+57.0215);	1308.56	sp|Q9BYF1|ACE2_HUMAN(pre=K,post=L);	354.52	0	1809.67
LZ-20200428-Chen-ACE2-Glypep-KRc-AV5pmol.27968.27968.3	27968	64.19	986.401	3	CDISNSTEAGQK	1,Carbamidomethyl(+57.0215);	1308.56	sp|Q9BYF1|ACE2_HUMAN(pre=K,post=L);	296.99	0	1647.62
LZ-20200428-Chen-ACE2-Glypep-KRc-AV5pmol.27980.27980.2	27980	64.21	1641.15	2	CDISNSTEAGQK	1,Carbamidomethyl(+57.0215);	1308.56	sp|Q9BYF1|ACE2_HUMAN(pre=K,post=L);	163.24	0	1971.72
LZ-20200428-Chen-ACE2-Glypep-KRc-AV5pmol.28019.28019.2	28019	64.28	1641.15	2	CDISNSTEAGQK	1,Carbamidomethyl(+57.0215);	1308.56	sp|Q9BYF1|ACE2_HUMAN(pre=K,post=L);	96.21	0	1971.72
LZ-20200428-Chen-ACE2-Glypep-KRc-AV5pmol.28022.28022.2	28022	64.28	1560.12	2	CDISNSTEAGQK	1,Carbamidomethyl(+57.0215);	1308.56	sp|Q9BYF1|ACE2_HUMAN(pre=K,post=L);	311.09	0	1809.67
LZ-20200428-Chen-ACE2-Glypep-KRc-AV5pmol.28024.28024.3	28024	64.29	1094.44	3	CDISNSTEAGQK	1,Carbamidomethyl(+57.0215);	1308.56	sp|Q9BYF1|ACE2_HUMAN(pre=K,post=L);	352.86	0	1971.73
LZ-20200428-Chen-ACE2-Glypep-KRc-AV5pmol.28028.28028.2	28028	64.29	1641.15	2	CDISNSTEAGQK	1,Carbamidomethyl(+57.0215);	1308.56	sp|Q9BYF1|ACE2_HUMAN(pre=K,post=L);	69.25	0.0005	1971.72
LZ-20200428-Chen-ACE2-Glypep-KRc-AV5pmol.28103.28103.3	28103	64.43	1040.42	3	CDISNSTEAGQK	1,Carbamidomethyl(+57.0215);	1308.56	sp|Q9BYF1|ACE2_HUMAN(pre=K,post=L);	314.07	0	1809.67
LZ-20200428-Chen-ACE2-Glypep-KRc-AV5pmol.28106.28106.2	28106	64.43	1560.12	2	CDISNSTEAGQK	1,Carbamidomethyl(+57.0215);	1308.56	sp|Q9BYF1|ACE2_HUMAN(pre=K,post=L);	257.88	0	1809.67
LZ-20200428-Chen-ACE2-Glypep-KRc-AV5pmol.28112.28112.3	28112	64.45	986.401	3	CDISNSTEAGQK	1,Carbamidomethyl(+57.0215);	1308.56	sp|Q9BYF1|ACE2_HUMAN(pre=K,post=L);	281.85	0	1647.62
LZ-20200428-Chen-ACE2-Glypep-KRc-AV5pmol.28164.28164.2	28164	64.54	1560.12	2	CDISNSTEAGQK	1,Carbamidomethyl(+57.0215);	1308.56	sp|Q9BYF1|ACE2_HUMAN(pre=K,post=L);	200.78	0	1809.67
LZ-20200428-Chen-ACE2-Glypep-KRc-AV5pmol.28175.28175.3	28175	64.56	1094.44	3	CDISNSTEAGQK	1,Carbamidomethyl(+57.0215);	1308.56	sp|Q9BYF1|ACE2_HUMAN(pre=K,post=L);	406.03	0	1971.73
LZ-20200428-Chen-ACE2-Glypep-KRc-AV5pmol.28176.28176.2	28176	64.56	1479.1	2	CDISNSTEAGQK	1,Carbamidomethyl(+57.0215);	1308.56	sp|Q9BYF1|ACE2_HUMAN(pre=K,post=L);	337.17	0	1647.62
LZ-20200428-Chen-ACE2-Glypep-KRc-AV5pmol.28212.28212.2	28212	64.63	1641.15	2	CDISNSTEAGQK	1,Carbamidomethyl(+57.0215);	1308.56	sp|Q9BYF1|ACE2_HUMAN(pre=K,post=L);	38.72	0	1971.72
LZ-20200428-Chen-ACE2-Glypep-KRc-AV5pmol.28232.28232.2	28232	64.66	1641.15	2	CDISNSTEAGQK	1,Carbamidomethyl(+57.0215);	1308.56	sp|Q9BYF1|ACE2_HUMAN(pre=K,post=L);	114.44	0	1971.72
LZ-20200428-Chen-ACE2-Glypep-KRc-AV5pmol.28236.28236.2	28236	64.66	1479.1	2	CDISNSTEAGQK	1,Carbamidomethyl(+57.0215);	1308.56	sp|Q9BYF1|ACE2_HUMAN(pre=K,post=L);	241.93	0	1647.62
LZ-20200428-Chen-ACE2-Glypep-KRc-AV5pmol.28249.28249.2	28249	64.69	1560.12	2	CDISNSTEAGQK	1,Carbamidomethyl(+57.0215);	1308.56	sp|Q9BYF1|ACE2_HUMAN(pre=K,post=L);	199.7	0	1809.67
LZ-20200428-Chen-ACE2-Glypep-KRc-AV5pmol.28251.28251.3	28251	64.7	1040.42	3	CDISNSTEAGQK	1,Carbamidomethyl(+57.0215);	1308.56	sp|Q9BYF1|ACE2_HUMAN(pre=K,post=L);	302.21	0	1809.67
LZ-20200428-Chen-ACE2-Glypep-KRc-AV5pmol.28258.28258.3	28258	64.71	986.401	3	CDISNSTEAGQK	1,Carbamidomethyl(+57.0215);	1308.56	sp|Q9BYF1|ACE2_HUMAN(pre=K,post=L);	143.8	0	1647.62
LZ-20200428-Chen-ACE2-Glypep-KRc-AV5pmol.28264.28264.2	28264	64.72	1479.1	2	CDISNSTEAGQK	1,Carbamidomethyl(+57.0215);	1308.56	sp|Q9BYF1|ACE2_HUMAN(pre=K,post=L);	269.48	0	1647.62
LZ-20200428-Chen-ACE2-Glypep-KRc-AV5pmol.28322.28322.3	28322	64.82	1094.44	3	CDISNSTEAGQK	1,Carbamidomethyl(+57.0215);	1308.56	sp|Q9BYF1|ACE2_HUMAN(pre=K,post=L);	334.77	0	1971.72
LZ-20200428-Chen-ACE2-Glypep-KRc-AV5pmol.28332.28332.2	28332	64.83	1479.1	2	CDISNSTEAGQK	1,Carbamidomethyl(+57.0215);	1308.56	sp|Q9BYF1|ACE2_HUMAN(pre=K,post=L);	280.29	0	1647.62
LZ-20200428-Chen-ACE2-Glypep-KRc-AV5pmol.28334.28334.2	28334	64.83	1641.65	2	CDISNSTEAGQK	1,Carbamidomethyl(+57.0215);	1308.56	sp|Q9BYF1|ACE2_HUMAN(pre=K,post=L);	28.3	0.0023	1972.72
LZ-20200428-Chen-ACE2-Glypep-KRc-AV5pmol.28342.28342.2	28342	64.85	1560.12	2	CDISNSTEAGQK	1,Carbamidomethyl(+57.0215);	1308.56	sp|Q9BYF1|ACE2_HUMAN(pre=K,post=L);	93.65	0.0005	1809.67
LZ-20200428-Chen-ACE2-Glypep-KRc-AV5pmol.28382.28382.2	28382	64.92	1479.1	2	CDISNSTEAGQK	1,Carbamidomethyl(+57.0215);	1308.56	sp|Q9BYF1|ACE2_HUMAN(pre=K,post=L);	195.69	0	1647.62
LZ-20200428-Chen-ACE2-Glypep-KRc-AV5pmol.28400.28400.3	28400	64.96	1040.42	3	CDISNSTEAGQK	1,Carbamidomethyl(+57.0215);	1308.56	sp|Q9BYF1|ACE2_HUMAN(pre=K,post=L);	331.35	0	1809.67
LZ-20200428-Chen-ACE2-Glypep-KRc-AV5pmol.28412.28412.3	28412	64.98	986.401	3	CDISNSTEAGQK	1,Carbamidomethyl(+57.0215);	1308.56	sp|Q9BYF1|ACE2_HUMAN(pre=K,post=L);	287.69	0	1647.62
LZ-20200428-Chen-ACE2-Glypep-KRc-AV5pmol.28417.28417.2	28417	64.98	1479.1	2	CDISNSTEAGQK	1,Carbamidomethyl(+57.0215);	1308.56	sp|Q9BYF1|ACE2_HUMAN(pre=K,post=L);	188.91	0	1647.62
LZ-20200428-Chen-ACE2-Glypep-KRc-AV5pmol.28420.28420.2	28420	64.99	1559.62	2	CDISNSTEAGQK	1,Carbamidomethyl(+57.0215);	1308.56	sp|Q9BYF1|ACE2_HUMAN(pre=K,post=L);	79.4	0	1808.67
LZ-20200428-Chen-ACE2-Glypep-KRc-AV5pmol.28473.28473.3	28473	65.09	1094.44	3	CDISNSTEAGQK	1,Carbamidomethyl(+57.0215);	1308.56	sp|Q9BYF1|ACE2_HUMAN(pre=K,post=L);	263.47	0	1971.72
LZ-20200428-Chen-ACE2-Glypep-KRc-AV5pmol.28483.28483.2	28483	65.1	1479.1	2	CDISNSTEAGQK	1,Carbamidomethyl(+57.0215);	1308.56	sp|Q9BYF1|ACE2_HUMAN(pre=K,post=L);	195.94	0	1647.62
LZ-20200428-Chen-ACE2-Glypep-KRc-AV5pmol.28527.28527.2	28527	65.18	1479.1	2	CDISNSTEAGQK	1,Carbamidomethyl(+57.0215);	1308.56	sp|Q9BYF1|ACE2_HUMAN(pre=K,post=L);	37.93	0.0005	1647.62
LZ-20200428-Chen-ACE2-Glypep-KRc-AV5pmol.28549.28549.3	28549	65.22	1040.42	3	CDISNSTEAGQK	1,Carbamidomethyl(+57.0215);	1308.56	sp|Q9BYF1|ACE2_HUMAN(pre=K,post=L);	317.43	0	1809.67
LZ-20200428-Chen-ACE2-Glypep-KRc-AV5pmol.28563.28563.3	28563	65.25	986.401	3	CDISNSTEAGQK	1,Carbamidomethyl(+57.0215);	1308.56	sp|Q9BYF1|ACE2_HUMAN(pre=K,post=L);	160.9	0	1647.62
LZ-20200428-Chen-ACE2-Glypep-KRc-AV5pmol.28617.28617.3	28617	65.34	1094.44	3	CDISNSTEAGQK	1,Carbamidomethyl(+57.0215);	1308.56	sp|Q9BYF1|ACE2_HUMAN(pre=K,post=L);	191.97	0	1971.72
LZ-20200428-Chen-ACE2-Glypep-KRc-AV5pmol.28646.28646.2	28646	65.39	1479.1	2	CDISNSTEAGQK	1,Carbamidomethyl(+57.0215);	1308.56	sp|Q9BYF1|ACE2_HUMAN(pre=K,post=L);	133.77	0	1647.62
LZ-20200428-Chen-ACE2-Glypep-KRc-AV5pmol.28697.28697.3	28697	65.48	1040.42	3	CDISNSTEAGQK	1,Carbamidomethyl(+57.0215);	1308.56	sp|Q9BYF1|ACE2_HUMAN(pre=K,post=L);	206.12	0	1809.67
LZ-20200428-Chen-ACE2-Glypep-KRc-AV5pmol.28699.28699.2	28699	65.48	1479.1	2	CDISNSTEAGQK	1,Carbamidomethyl(+57.0215);	1308.56	sp|Q9BYF1|ACE2_HUMAN(pre=K,post=L);	76.39	0	1647.62
LZ-20200428-Chen-ACE2-Glypep-KRc-AV5pmol.28711.28711.3	28711	65.51	986.401	3	CDISNSTEAGQK	1,Carbamidomethyl(+57.0215);	1308.56	sp|Q9BYF1|ACE2_HUMAN(pre=K,post=L);	112.35	0	1647.62
LZ-20200428-Chen-ACE2-Glypep-KRc-AV5pmol.28765.28765.3	28765	65.6	1094.44	3	CDISNSTEAGQK	1,Carbamidomethyl(+57.0215);	1308.56	sp|Q9BYF1|ACE2_HUMAN(pre=K,post=L);	105.62	0	1971.72
LZ-20200428-Chen-ACE2-Glypep-KRc-AV5pmol.28851.28851.3	28851	65.75	1040.42	3	CDISNSTEAGQK	1,Carbamidomethyl(+57.0215);	1308.56	sp|Q9BYF1|ACE2_HUMAN(pre=K,post=L);	48.13	0.0005	1809.67
LZ-20200428-Chen-ACE2-Glypep-KRc-AV5pmol.28865.28865.3	28865	65.78	986.402	3	CDISNSTEAGQK	1,Carbamidomethyl(+57.0215);	1308.56	sp|Q9BYF1|ACE2_HUMAN(pre=K,post=L);	58.24	0.0005	1647.62
LZ-20200428-Chen-ACE2-Glypep-KRc-AV5pmol.28926.28926.3	28926	65.89	1094.44	3	CDISNSTEAGQK	1,Carbamidomethyl(+57.0215);	1308.56	sp|Q9BYF1|ACE2_HUMAN(pre=K,post=L);	12.01	0	1971.72
LZ-20200428-Chen-ACE2-Glypep-KRc-AV5pmol.29513.29513.3	29513	66.93	1216.15	3	CDISNSTEAGQK	1,Carbamidomethyl(+57.0215);	1308.56	sp|Q9BYF1|ACE2_HUMAN(pre=K,post=L);	55.85	0	2336.86
LZ-20200428-Chen-ACE2-Glypep-KRc-AV5pmol.32046.32046.2	32046	71.44	955.954	2	IQNLTVK		814.491	sp|Q9BYF1|ACE2_HUMAN(pre=E,post=L);	119.32	0.0005	1095.4
LZ-20200428-Chen-ACE2-Glypep-KRc-AV5pmol.32201.32201.2	32201	71.73	955.954	2	IQNLTVK		814.491	sp|Q9BYF1|ACE2_HUMAN(pre=E,post=L);	121.29	0.0088	1095.4
LZ-20200428-Chen-ACE2-Glypep-KRc-AV5pmol.32322.32322.2	32322	71.94	955.954	2	IQNLTVK		814.491	sp|Q9BYF1|ACE2_HUMAN(pre=E,post=L);	71.86	0.0041	1095.4
LZ-20200428-Chen-ACE2-Glypep-KRc-AV5pmol.32474.32474.2	32474	72.21	1219.55	2	IQNLTVK		814.491	sp|Q9BYF1|ACE2_HUMAN(pre=E,post=L);	105.5	0.0005	1622.59
LZ-20200428-Chen-ACE2-Glypep-KRc-AV5pmol.32483.32483.2	32483	72.23	1219.55	2	IQNLTVK		814.491	sp|Q9BYF1|ACE2_HUMAN(pre=E,post=L);	22.88	0.0041	1622.59
LZ-20200428-Chen-ACE2-Glypep-KRc-AV5pmol.32692.32692.2	32692	72.61	1138.52	2	IQNLTVK		814.491	sp|Q9BYF1|ACE2_HUMAN(pre=E,post=L);	119.28	0.0026	1460.53
LZ-20200428-Chen-ACE2-Glypep-KRc-AV5pmol.32717.32717.2	32717	72.66	1219.55	2	IQNLTVK		814.491	sp|Q9BYF1|ACE2_HUMAN(pre=E,post=L);	120.8	0.0019	1622.59
LZ-20200428-Chen-ACE2-Glypep-KRc-AV5pmol.32767.32767.2	32767	72.74	1057.49	2	IQNLTVK		814.491	sp|Q9BYF1|ACE2_HUMAN(pre=E,post=L);	145.61	0.0038	1298.48
LZ-20200428-Chen-ACE2-Glypep-KRc-AV5pmol.32795.32795.3	32795	72.78	1123.78	3	CDISNSTEAGQK	1,Carbamidomethyl(+57.0215);	1308.56	sp|Q9BYF1|ACE2_HUMAN(pre=K,post=L);	29.66	0	2059.74
LZ-20200428-Chen-ACE2-Glypep-KRc-AV5pmol.32803.32803.3	32803	72.81	1245.49	3	CDISNSTEAGQK	1,Carbamidomethyl(+57.0215);	1308.56	sp|Q9BYF1|ACE2_HUMAN(pre=K,post=L);	126.15	0	2424.88
LZ-20200428-Chen-ACE2-Glypep-KRc-AV5pmol.32820.32820.2	32820	72.83	1219.55	2	IQNLTVK		814.491	sp|Q9BYF1|ACE2_HUMAN(pre=E,post=L);	127.37	0	1622.59
LZ-20200428-Chen-ACE2-Glypep-KRc-AV5pmol.32855.32855.2	32855	72.9	1138.52	2	IQNLTVK		814.491	sp|Q9BYF1|ACE2_HUMAN(pre=E,post=L);	113.14	0.0038	1460.53
LZ-20200428-Chen-ACE2-Glypep-KRc-AV5pmol.32857.32857.3	32857	72.9	1056.09	3	CDISNSTEAGQK	1,Carbamidomethyl(+57.0215);	1308.56	sp|Q9BYF1|ACE2_HUMAN(pre=K,post=L);	38.83	0	1856.67
LZ-20200428-Chen-ACE2-Glypep-KRc-AV5pmol.32867.32867.2	32867	72.92	1057.49	2	IQNLTVK		814.491	sp|Q9BYF1|ACE2_HUMAN(pre=E,post=L);	113.19	0.0023	1298.48
LZ-20200428-Chen-ACE2-Glypep-KRc-AV5pmol.32869.32869.2	32869	72.92	1138.52	2	IQNLTVK		814.491	sp|Q9BYF1|ACE2_HUMAN(pre=E,post=L);	107.69	0.0023	1460.53
LZ-20200428-Chen-ACE2-Glypep-KRc-AV5pmol.32958.32958.3	32958	73.08	1245.49	3	CDISNSTEAGQK	1,Carbamidomethyl(+57.0215);	1308.56	sp|Q9BYF1|ACE2_HUMAN(pre=K,post=L);	136.76	0	2424.88
LZ-20200428-Chen-ACE2-Glypep-KRc-AV5pmol.32963.32963.3	32963	73.08	1110.1	3	CDISNSTEAGQK	1,Carbamidomethyl(+57.0215);	1308.56	sp|Q9BYF1|ACE2_HUMAN(pre=K,post=L);	3.33	0.0093	2018.72
LZ-20200428-Chen-ACE2-Glypep-KRc-AV5pmol.32978.32978.2	32978	73.12	1219.55	2	IQNLTVK		814.491	sp|Q9BYF1|ACE2_HUMAN(pre=E,post=L);	129.44	0.0005	1622.59
LZ-20200428-Chen-ACE2-Glypep-KRc-AV5pmol.32999.32999.3	32999	73.16	1056.08	3	CDISNSTEAGQK	1,Carbamidomethyl(+57.0215);	1308.56	sp|Q9BYF1|ACE2_HUMAN(pre=K,post=L);	35.24	0	1856.66
LZ-20200428-Chen-ACE2-Glypep-KRc-AV5pmol.33011.33011.3	33011	73.17	1110.1	3	CDISNSTEAGQK	1,Carbamidomethyl(+57.0215);	1308.56	sp|Q9BYF1|ACE2_HUMAN(pre=K,post=L);	12.84	0.0005	2018.72
LZ-20200428-Chen-ACE2-Glypep-KRc-AV5pmol.33153.33153.2	33153	73.43	1219.55	2	IQNLTVK		814.491	sp|Q9BYF1|ACE2_HUMAN(pre=E,post=L);	119.84	0.0086	1622.59
LZ-20200428-Chen-ACE2-Glypep-KRc-AV5pmol.33164.33164.3	33164	73.45	1367.2	3	CDISNSTEAGQK	1,Carbamidomethyl(+57.0215);	1308.56	sp|Q9BYF1|ACE2_HUMAN(pre=K,post=L);	85.45	0	2790.01
LZ-20200428-Chen-ACE2-Glypep-KRc-AV5pmol.33289.33289.3	33289	73.68	1123.78	3	CDISNSTEAGQK	1,Carbamidomethyl(+57.0215);	1308.56	sp|Q9BYF1|ACE2_HUMAN(pre=K,post=L);	290.5	0	2059.74
LZ-20200428-Chen-ACE2-Glypep-KRc-AV5pmol.33304.33304.3	33304	73.7	1245.49	3	CDISNSTEAGQK	1,Carbamidomethyl(+57.0215);	1308.56	sp|Q9BYF1|ACE2_HUMAN(pre=K,post=L);	218.3	0	2424.88
LZ-20200428-Chen-ACE2-Glypep-KRc-AV5pmol.33343.33343.3	33343	73.77	1056.08	3	CDISNSTEAGQK	1,Carbamidomethyl(+57.0215);	1308.56	sp|Q9BYF1|ACE2_HUMAN(pre=K,post=L);	228.68	0	1856.66
LZ-20200428-Chen-ACE2-Glypep-KRc-AV5pmol.33373.33373.3	33373	73.82	1367.2	3	CDISNSTEAGQK	1,Carbamidomethyl(+57.0215);	1308.56	sp|Q9BYF1|ACE2_HUMAN(pre=K,post=L);	105.32	0	2790.01
LZ-20200428-Chen-ACE2-Glypep-KRc-AV5pmol.33404.33404.3	33404	73.87	1110.1	3	CDISNSTEAGQK	1,Carbamidomethyl(+57.0215);	1308.56	sp|Q9BYF1|ACE2_HUMAN(pre=K,post=L);	152.75	0	2018.72
LZ-20200428-Chen-ACE2-Glypep-KRc-AV5pmol.33447.33447.3	33447	73.96	1123.78	3	CDISNSTEAGQK	1,Carbamidomethyl(+57.0215);	1308.56	sp|Q9BYF1|ACE2_HUMAN(pre=K,post=L);	197.68	0	2059.74
LZ-20200428-Chen-ACE2-Glypep-KRc-AV5pmol.33488.33488.3	33488	74.04	1245.49	3	CDISNSTEAGQK	1,Carbamidomethyl(+57.0215);	1308.56	sp|Q9BYF1|ACE2_HUMAN(pre=K,post=L);	194.01	0	2424.88
LZ-20200428-Chen-ACE2-Glypep-KRc-AV5pmol.33502.33502.3	33502	74.05	1056.08	3	CDISNSTEAGQK	1,Carbamidomethyl(+57.0215);	1308.56	sp|Q9BYF1|ACE2_HUMAN(pre=K,post=L);	158.02	0	1856.66
LZ-20200428-Chen-ACE2-Glypep-KRc-AV5pmol.33545.33545.3	33545	74.14	1367.2	3	CDISNSTEAGQK	1,Carbamidomethyl(+57.0215);	1308.56	sp|Q9BYF1|ACE2_HUMAN(pre=K,post=L);	184.8	0	2790.01
LZ-20200428-Chen-ACE2-Glypep-KRc-AV5pmol.33591.33591.3	33591	74.21	1110.1	3	CDISNSTEAGQK	1,Carbamidomethyl(+57.0215);	1308.56	sp|Q9BYF1|ACE2_HUMAN(pre=K,post=L);	178.02	0	2018.72
LZ-20200428-Chen-ACE2-Glypep-KRc-AV5pmol.33639.33639.3	33639	74.3	1123.78	3	CDISNSTEAGQK	1,Carbamidomethyl(+57.0215);	1308.56	sp|Q9BYF1|ACE2_HUMAN(pre=K,post=L);	205.4	0	2059.74
LZ-20200428-Chen-ACE2-Glypep-KRc-AV5pmol.33658.33658.3	33658	74.34	1245.49	3	CDISNSTEAGQK	1,Carbamidomethyl(+57.0215);	1308.56	sp|Q9BYF1|ACE2_HUMAN(pre=K,post=L);	248.1	0	2424.88
LZ-20200428-Chen-ACE2-Glypep-KRc-AV5pmol.33682.33682.3	33682	74.38	1056.08	3	CDISNSTEAGQK	1,Carbamidomethyl(+57.0215);	1308.56	sp|Q9BYF1|ACE2_HUMAN(pre=K,post=L);	241.85	0	1856.66
LZ-20200428-Chen-ACE2-Glypep-KRc-AV5pmol.33748.33748.3	33748	74.5	1367.2	3	CDISNSTEAGQK	1,Carbamidomethyl(+57.0215);	1308.56	sp|Q9BYF1|ACE2_HUMAN(pre=K,post=L);	133.31	0	2790.01
LZ-20200428-Chen-ACE2-Glypep-KRc-AV5pmol.33779.33779.3	33779	74.56	1110.1	3	CDISNSTEAGQK	1,Carbamidomethyl(+57.0215);	1308.56	sp|Q9BYF1|ACE2_HUMAN(pre=K,post=L);	77.59	0	2018.72
LZ-20200428-Chen-ACE2-Glypep-KRc-AV5pmol.33798.33798.3	33798	74.59	1123.78	3	CDISNSTEAGQK	1,Carbamidomethyl(+57.0215);	1308.56	sp|Q9BYF1|ACE2_HUMAN(pre=K,post=L);	298.75	0	2059.74
LZ-20200428-Chen-ACE2-Glypep-KRc-AV5pmol.33838.33838.3	33838	74.66	1245.49	3	CDISNSTEAGQK	1,Carbamidomethyl(+57.0215);	1308.56	sp|Q9BYF1|ACE2_HUMAN(pre=K,post=L);	217.99	0	2424.88
LZ-20200428-Chen-ACE2-Glypep-KRc-AV5pmol.33851.33851.2	33851	74.66	1583.62	2	CDISNSTEAGQK	1,Carbamidomethyl(+57.0215);	1308.56	sp|Q9BYF1|ACE2_HUMAN(pre=K,post=L);	25.42	0.0005	1856.66
LZ-20200428-Chen-ACE2-Glypep-KRc-AV5pmol.33867.33867.3	33867	74.71	1056.08	3	CDISNSTEAGQK	1,Carbamidomethyl(+57.0215);	1308.56	sp|Q9BYF1|ACE2_HUMAN(pre=K,post=L);	235.29	0	1856.66
LZ-20200428-Chen-ACE2-Glypep-KRc-AV5pmol.33935.33935.3	33935	74.81	1313.18	3	CDISNSTEAGQK	1,Carbamidomethyl(+57.0215);	1308.56	sp|Q9BYF1|ACE2_HUMAN(pre=K,post=L);	40.64	0.0023	2627.96
LZ-20200428-Chen-ACE2-Glypep-KRc-AV5pmol.33960.33960.3	33960	74.88	1123.78	3	CDISNSTEAGQK	1,Carbamidomethyl(+57.0215);	1308.56	sp|Q9BYF1|ACE2_HUMAN(pre=K,post=L);	266.98	0	2059.74
LZ-20200428-Chen-ACE2-Glypep-KRc-AV5pmol.33969.33969.3	33969	74.88	1259.16	3	CDISNSTEAGQK	1,Carbamidomethyl(+57.0215);	1308.56	sp|Q9BYF1|ACE2_HUMAN(pre=K,post=L);	52.67	0	2465.9
LZ-20200428-Chen-ACE2-Glypep-KRc-AV5pmol.33997.33997.3	33997	74.93	1002.06	3	CDISNSTEAGQK	1,Carbamidomethyl(+57.0215);	1308.56	sp|Q9BYF1|ACE2_HUMAN(pre=K,post=L);	20.71	0	1694.61
LZ-20200428-Chen-ACE2-Glypep-KRc-AV5pmol.34027.34027.3	34027	75	1056.08	3	CDISNSTEAGQK	1,Carbamidomethyl(+57.0215);	1308.56	sp|Q9BYF1|ACE2_HUMAN(pre=K,post=L);	308.47	0	1856.66
LZ-20200428-Chen-ACE2-Glypep-KRc-AV5pmol.34047.34047.3	34047	75.02	1367.2	3	CDISNSTEAGQK	1,Carbamidomethyl(+57.0215);	1308.56	sp|Q9BYF1|ACE2_HUMAN(pre=K,post=L);	65.67	0	2790.01
LZ-20200428-Chen-ACE2-Glypep-KRc-AV5pmol.34061.34061.3	34061	75.06	1245.49	3	CDISNSTEAGQK	1,Carbamidomethyl(+57.0215);	1308.56	sp|Q9BYF1|ACE2_HUMAN(pre=K,post=L);	186.96	0	2424.88
LZ-20200428-Chen-ACE2-Glypep-KRc-AV5pmol.34129.34129.3	34129	75.18	1123.78	3	CDISNSTEAGQK	1,Carbamidomethyl(+57.0215);	1308.56	sp|Q9BYF1|ACE2_HUMAN(pre=K,post=L);	233.95	0	2059.74
LZ-20200428-Chen-ACE2-Glypep-KRc-AV5pmol.34163.34163.3	34163	75.23	1002.06	3	CDISNSTEAGQK	1,Carbamidomethyl(+57.0215);	1308.56	sp|Q9BYF1|ACE2_HUMAN(pre=K,post=L);	53.06	0	1694.61
[truncated: 24,175 more rows]

## Sheet: GPSM_GlyTouCan_Before Expansion
Title	Scan	RT(min)	PrecursorMZ	PrecursorCharge	Peptide	Modification	PeptideMass	Protein	GlycoSite	PeptideScore	PeptideFDR	CoreMatch	CoreScore	GlycanScore	GlycanMass	GlycanID	GlycanComposition	GlycoPeptideExpMass	DeltaMass	DeltaMass(ppm)
LZ-20200428-Chen-ACE2-Glypep-TASVc-AV5pmol.24947.24947.4	24947	55.81	840.613	4	AKHEGPLHKCDISNST	10,Carbamidomethyl(+57.0215);	1792.85	sp|Q9BYF1|ACE2_HUMAN(pre=A,post=E);	529;	238.708	0.0089	6	503.889	70.0963	1565.56	G62389NM	Hex(5)HexNAc(3)Fuc(1)	3358.42	0.0094	2.7861
LZ-20200428-Chen-ACE2-Glypep-TASVc-AV5pmol.26524.26524.3	26524	58.41	987.766	3	KHEGPLHKCDISNSTEA	9,Carbamidomethyl(+57.0215);	1921.9	sp|Q9BYF1|ACE2_HUMAN(pre=A,post=G);	529;	465.26	0.004	6	585.997	74.1838	1038.38	G82348BZ	Hex(3)HexNAc(2)Fuc(1)	2960.28	0.0063	2.1332
LZ-20200428-Chen-ACE2-Glypep-TASVc-AV5pmol.32025.32025.2	32025	67.89	1336.55	2	ALQQNGSSV		902.446	sp|Q9BYF1|ACE2_HUMAN(pre=Q,post=L);	86;	248.261	0.0068	5	305.598	31.4909	1768.64	G76983CM	Hex(5)HexNAc(4)Fuc(1)	2671.09	0.0045	1.6984
LZ-20200428-Chen-ACE2-Glypep-TASVc-AV5pmol.32080.32080.2	32080	68	1174.5	2	ALQQNGSSV		902.446	sp|Q9BYF1|ACE2_HUMAN(pre=Q,post=L);	86;	99.0132	0	6	258.34	29.8543	1444.53	G80858MF	Hex(3)HexNAc(4)Fuc(1)	2346.99	0.0061	2.599
LZ-20200428-Chen-ACE2-Glypep-TASVc-AV5pmol.32147.32147.2	32147	68.11	1072.96	2	ALQQNGSSV		902.446	sp|Q9BYF1|ACE2_HUMAN(pre=Q,post=L);	86;	250.121	0.0024	6	349.494	44.6082	1241.45	G07483YN	Hex(3)HexNAc(3)Fuc(1)	2143.91	0.006	2.7778
LZ-20200428-Chen-ACE2-Glypep-TASVc-AV5pmol.32223.32223.2	32223	68.24	1336.55	2	ALQQNGSSV		902.446	sp|Q9BYF1|ACE2_HUMAN(pre=Q,post=L);	86;	374.497	0.0024	6	304.656	33.7282	1768.64	G42477ZH	Hex(5)HexNAc(4)Fuc(1)	2671.09	0.005	1.8742
LZ-20200428-Chen-ACE2-Glypep-TASVc-AV5pmol.32254.32254.2	32254	68.31	1174.5	2	ALQQNGSSV		902.446	sp|Q9BYF1|ACE2_HUMAN(pre=Q,post=L);	86;	345.226	0	6	269.656	30.6093	1444.53	G80858MF	Hex(3)HexNAc(4)Fuc(1)	2346.99	0.007	2.9891
LZ-20200428-Chen-ACE2-Glypep-TASVc-AV5pmol.32313.32313.2	32313	68.4	1255.53	2	ALQQNGSSV		902.446	sp|Q9BYF1|ACE2_HUMAN(pre=Q,post=L);	86;	337.825	0.0024	6	297.535	35.0277	1606.59	G45048TZ	Hex(4)HexNAc(4)Fuc(1)	2509.04	0.0044	1.74
LZ-20200428-Chen-ACE2-Glypep-TASVc-AV5pmol.32354.32354.2	32354	68.48	1072.96	2	ALQQNGSSV		902.446	sp|Q9BYF1|ACE2_HUMAN(pre=Q,post=L);	86;	269.162	0	6	288.053	34.4928	1241.45	G07483YN	Hex(3)HexNAc(3)Fuc(1)	2143.91	0.0053	2.484
LZ-20200428-Chen-ACE2-Glypep-TASVc-AV5pmol.32393.32393.2	32393	68.55	1336.55	2	ALQQNGSSV		902.446	sp|Q9BYF1|ACE2_HUMAN(pre=Q,post=L);	86;	399.09	0.0024	6	304.552	36.3883	1768.64	G42477ZH	Hex(5)HexNAc(4)Fuc(1)	2671.09	0.0063	2.3603
LZ-20200428-Chen-ACE2-Glypep-TASVc-AV5pmol.32431.32431.2	32431	68.62	1174.5	2	ALQQNGSSV		902.446	sp|Q9BYF1|ACE2_HUMAN(pre=Q,post=L);	86;	341.62	0.0024	6	314.09	39.2953	1444.53	G80858MF	Hex(3)HexNAc(4)Fuc(1)	2346.99	0.0068	2.9058
LZ-20200428-Chen-ACE2-Glypep-TASVc-AV5pmol.32502.32502.2	32502	68.73	1255.53	2	ALQQNGSSV		902.446	sp|Q9BYF1|ACE2_HUMAN(pre=Q,post=L);	86;	367.065	0	6	309.645	37.8894	1606.59	G71812IK	Hex(4)HexNAc(4)Fuc(1)	2509.04	0.0056	2.2222
LZ-20200428-Chen-ACE2-Glypep-TASVc-AV5pmol.32533.32533.2	32533	68.8	1072.96	2	ALQQNGSSV		902.446	sp|Q9BYF1|ACE2_HUMAN(pre=Q,post=L);	86;	327.096	0	6	355.234	44.0681	1241.45	G07483YN	Hex(3)HexNAc(3)Fuc(1)	2143.91	0.0055	2.5807
LZ-20200428-Chen-ACE2-Glypep-TASVc-AV5pmol.32559.32559.2	32559	68.85	1336.55	2	ALQQNGSSV		902.446	sp|Q9BYF1|ACE2_HUMAN(pre=Q,post=L);	86;	367.11	0	6	280.356	32.6228	1768.64	G42477ZH	Hex(5)HexNAc(4)Fuc(1)	2671.09	0.0062	2.3084
LZ-20200428-Chen-ACE2-Glypep-TASVc-AV5pmol.32602.32602.2	32602	68.93	1174.5	2	ALQQNGSSV		902.446	sp|Q9BYF1|ACE2_HUMAN(pre=Q,post=L);	86;	374.776	0	6	317.724	39.2513	1444.53	G80858MF	Hex(3)HexNAc(4)Fuc(1)	2346.99	0.0065	2.7588
LZ-20200428-Chen-ACE2-Glypep-TASVc-AV5pmol.32666.32666.2	32666	69.03	1072.96	2	ALQQNGSSV		902.446	sp|Q9BYF1|ACE2_HUMAN(pre=Q,post=L);	86;	357.075	0	6	354.666	44.9622	1241.45	G31294RU	Hex(3)HexNAc(3)Fuc(1)	2143.91	0.0055	2.5618
LZ-20200428-Chen-ACE2-Glypep-TASVc-AV5pmol.32680.32680.2	32680	69.06	1255.53	2	ALQQNGSSV		902.446	sp|Q9BYF1|ACE2_HUMAN(pre=Q,post=L);	86;	348.721	0.0024	6	314.927	40.0844	1606.59	G45048TZ	Hex(4)HexNAc(4)Fuc(1)	2509.04	0.005	1.9967
LZ-20200428-Chen-ACE2-Glypep-TASVc-AV5pmol.32718.32718.2	32718	69.14	1072.96	2	ALQQNGSSV		902.446	sp|Q9BYF1|ACE2_HUMAN(pre=Q,post=L);	86;	347.354	0.0024	6	308.179	37.2964	1241.45	G07483YN	Hex(3)HexNAc(3)Fuc(1)	2143.91	0.0062	2.8718
LZ-20200428-Chen-ACE2-Glypep-TASVc-AV5pmol.32745.32745.2	32745	69.17	1336.55	2	ALQQNGSSV		902.446	sp|Q9BYF1|ACE2_HUMAN(pre=Q,post=L);	86;	364.426	0.0024	6	274.993	31.7264	1768.64	G42477ZH	Hex(5)HexNAc(4)Fuc(1)	2671.09	0.007	2.6076
LZ-20200428-Chen-ACE2-Glypep-TASVc-AV5pmol.32778.32778.2	32778	69.24	1174.5	2	ALQQNGSSV		902.446	sp|Q9BYF1|ACE2_HUMAN(pre=Q,post=L);	86;	396.156	0	6	319.424	40.1784	1444.53	G80858MF	Hex(3)HexNAc(4)Fuc(1)	2346.99	0.0066	2.8016
LZ-20200428-Chen-ACE2-Glypep-TASVc-AV5pmol.32844.32844.2	32844	69.35	1255.53	2	ALQQNGSSV		902.446	sp|Q9BYF1|ACE2_HUMAN(pre=Q,post=L);	86;	371.534	0	6	317.175	40.6959	1606.59	G71812IK	Hex(4)HexNAc(4)Fuc(1)	2509.04	0.0048	1.8948
LZ-20200428-Chen-ACE2-Glypep-TASVc-AV5pmol.32891.32891.2	32891	69.43	1072.96	2	ALQQNGSSV		902.446	sp|Q9BYF1|ACE2_HUMAN(pre=Q,post=L);	86;	324.925	0	6	315.877	38.5494	1241.45	G29039FY	Hex(3)HexNAc(3)Fuc(1)	2143.91	0.0052	2.4307
LZ-20200428-Chen-ACE2-Glypep-TASVc-AV5pmol.32921.32921.2	32921	69.49	1336.55	2	ALQQNGSSV		902.446	sp|Q9BYF1|ACE2_HUMAN(pre=Q,post=L);	86;	373.539	0.0024	6	297.784	32.8573	1768.64	G76983CM	Hex(5)HexNAc(4)Fuc(1)	2671.09	0.0066	2.4609
LZ-20200428-Chen-ACE2-Glypep-TASVc-AV5pmol.32945.32945.2	32945	69.54	1174.5	2	ALQQNGSSV		902.446	sp|Q9BYF1|ACE2_HUMAN(pre=Q,post=L);	86;	357.353	0.0024	6	311.158	38.3748	1444.53	G80858MF	Hex(3)HexNAc(4)Fuc(1)	2346.99	0.0063	2.7051
LZ-20200428-Chen-ACE2-Glypep-TASVc-AV5pmol.33009.33009.2	33009	69.64	1255.53	2	ALQQNGSSV		902.446	sp|Q9BYF1|ACE2_HUMAN(pre=Q,post=L);	86;	344.059	0.0024	6	283.99	34.7402	1606.59	G01367ZS	Hex(4)HexNAc(4)Fuc(1)	2509.04	0.0062	2.4529
LZ-20200428-Chen-ACE2-Glypep-TASVc-AV5pmol.33057.33057.2	33057	69.73	1072.96	2	ALQQNGSSV		902.446	sp|Q9BYF1|ACE2_HUMAN(pre=Q,post=L);	86;	303.612	0	6	288.458	34.7794	1241.45	G31294RU	Hex(3)HexNAc(3)Fuc(1)	2143.91	0.0058	2.7225
LZ-20200428-Chen-ACE2-Glypep-TASVc-AV5pmol.33077.33077.2	33077	69.77	1336.55	2	ALQQNGSSV		902.446	sp|Q9BYF1|ACE2_HUMAN(pre=Q,post=L);	86;	304.113	0.0024	6	269.161	29.5245	1768.64	G42477ZH	Hex(5)HexNAc(4)Fuc(1)	2671.09	0.0068	2.5328
LZ-20200428-Chen-ACE2-Glypep-TASVc-AV5pmol.33097.33097.2	33097	69.81	1174.5	2	ALQQNGSSV		902.446	sp|Q9BYF1|ACE2_HUMAN(pre=Q,post=L);	86;	364.16	0	6	319.04	39.864	1444.53	G80858MF	Hex(3)HexNAc(4)Fuc(1)	2346.99	0.0063	2.7056
LZ-20200428-Chen-ACE2-Glypep-TASVc-AV5pmol.33158.33158.2	33158	69.92	1255.53	2	ALQQNGSSV		902.446	sp|Q9BYF1|ACE2_HUMAN(pre=Q,post=L);	86;	284.494	0	6	283.698	33.7815	1606.59	G45048TZ	Hex(4)HexNAc(4)Fuc(1)	2509.04	0.0062	2.4601
LZ-20200428-Chen-ACE2-Glypep-TASVc-AV5pmol.33240.33240.2	33240	70.06	1336.55	2	ALQQNGSSV		902.446	sp|Q9BYF1|ACE2_HUMAN(pre=Q,post=L);	86;	344.562	0	6	270.72	30.0942	1768.64	G42477ZH	Hex(5)HexNAc(4)Fuc(1)	2671.09	0.0071	2.6552
LZ-20200428-Chen-ACE2-Glypep-TASVc-AV5pmol.33250.33250.2	33250	70.08	1174.5	2	ALQQNGSSV		902.446	sp|Q9BYF1|ACE2_HUMAN(pre=Q,post=L);	86;	344.948	0.0024	6	281.825	39.1333	1444.53	G80858MF	Hex(3)HexNAc(4)Fuc(1)	2346.99	0.0065	2.7601
LZ-20200428-Chen-ACE2-Glypep-TASVc-AV5pmol.33314.33314.2	33314	70.2	1255.53	2	ALQQNGSSV		902.446	sp|Q9BYF1|ACE2_HUMAN(pre=Q,post=L);	86;	270.569	0.0024	6	274.507	32.0443	1606.59	G71812IK	Hex(4)HexNAc(4)Fuc(1)	2509.04	0.0067	2.6566
LZ-20200428-Chen-ACE2-Glypep-TASVc-AV5pmol.33399.33399.2	33399	70.35	1174.5	2	ALQQNGSSV		902.446	sp|Q9BYF1|ACE2_HUMAN(pre=Q,post=L);	86;	347.404	0	6	283.564	40.6256	1444.53	G80858MF	Hex(3)HexNAc(4)Fuc(1)	2346.99	0.0068	2.9063
LZ-20200428-Chen-ACE2-Glypep-TASVc-AV5pmol.33403.33403.2	33403	70.35	1336.55	2	ALQQNGSSV		902.446	sp|Q9BYF1|ACE2_HUMAN(pre=Q,post=L);	86;	306.094	0.004	6	276.155	29.6826	1768.64	G42477ZH	Hex(5)HexNAc(4)Fuc(1)	2671.09	0.0066	2.4592
LZ-20200428-Chen-ACE2-Glypep-TASVc-AV5pmol.33466.33466.2	33466	70.47	1255.53	2	ALQQNGSSV		902.446	sp|Q9BYF1|ACE2_HUMAN(pre=Q,post=L);	86;	316.472	0.0024	6	290.74	36.4235	1606.59	G45048TZ	Hex(4)HexNAc(4)Fuc(1)	2509.04	0.0059	2.3552
LZ-20200428-Chen-ACE2-Glypep-TASVc-AV5pmol.33497.33497.2	33497	70.52	1336.55	2	ALQQNGSSV		902.446	sp|Q9BYF1|ACE2_HUMAN(pre=Q,post=L);	86;	360.968	0	6	281.321	32.4296	1768.64	G42477ZH	Hex(5)HexNAc(4)Fuc(1)	2671.09	0.0063	2.3492
LZ-20200428-Chen-ACE2-Glypep-TASVc-AV5pmol.33558.33558.2	33558	70.63	1174.5	2	ALQQNGSSV		902.446	sp|Q9BYF1|ACE2_HUMAN(pre=Q,post=L);	86;	309.415	0	6	268.724	36.4627	1444.53	G51490BW	Hex(3)HexNAc(4)Fuc(1)	2346.99	0.0064	2.7263
LZ-20200428-Chen-ACE2-Glypep-TASVc-AV5pmol.33575.33575.2	33575	70.65	1336.55	2	ALQQNGSSV		902.446	sp|Q9BYF1|ACE2_HUMAN(pre=Q,post=L);	86;	254.084	0.0024	6	261.348	28.3948	1768.64	G42477ZH	Hex(5)HexNAc(4)Fuc(1)	2671.09	0.0053	2.0004
LZ-20200428-Chen-ACE2-Glypep-TASVc-AV5pmol.33624.33624.2	33624	70.75	1255.53	2	ALQQNGSSV		902.446	sp|Q9BYF1|ACE2_HUMAN(pre=Q,post=L);	86;	215.942	0.0052	6	300.08	36.8926	1606.59	G71812IK	Hex(4)HexNAc(4)Fuc(1)	2509.04	0.0052	2.0889
LZ-20200428-Chen-ACE2-Glypep-TASVc-AV5pmol.33663.33663.2	33663	70.81	1336.55	2	ALQQNGSSV		902.446	sp|Q9BYF1|ACE2_HUMAN(pre=Q,post=L);	86;	335.255	0.0077	4	297.03	30.5887	1768.64	G76983CM	Hex(5)HexNAc(4)Fuc(1)	2671.09	0.0038	1.421
LZ-20200428-Chen-ACE2-Glypep-TASVc-AV5pmol.33714.33714.2	33714	70.91	1174.5	2	ALQQNGSSV		902.446	sp|Q9BYF1|ACE2_HUMAN(pre=Q,post=L);	86;	341.816	0	6	307.252	37.1805	1444.53	G80858MF	Hex(3)HexNAc(4)Fuc(1)	2346.99	0.0056	2.3805
LZ-20200428-Chen-ACE2-Glypep-TASVc-AV5pmol.33776.33776.2	33776	71.01	1276.04	2	ALQQNGSSV		902.446	sp|Q9BYF1|ACE2_HUMAN(pre=Q,post=L);	86;	281.446	0.004	5	279.236	32.1811	1647.61	G61207RZ	Hex(3)HexNAc(5)Fuc(1)	2550.06	0.004	1.55
LZ-20200428-Chen-ACE2-Glypep-TASVc-AV5pmol.33975.33975.2	33975	71.37	1276.04	2	ALQQNGSSV		902.446	sp|Q9BYF1|ACE2_HUMAN(pre=Q,post=L);	86;	313.562	0.0024	5	270.859	31.2309	1647.61	G61207RZ	Hex(3)HexNAc(5)Fuc(1)	2550.06	0.0046	1.7953
LZ-20200428-Chen-ACE2-Glypep-TASVc-AV5pmol.34002.34002.2	34002	71.41	1357.07	2	ALQQNGSSV		902.446	sp|Q9BYF1|ACE2_HUMAN(pre=Q,post=L);	86;	310.707	0.004	5	282.535	33.0377	1809.67	G24887GH	Hex(4)HexNAc(5)Fuc(1)	2712.12	0.0042	1.5369
LZ-20200428-Chen-ACE2-Glypep-TASVc-AV5pmol.34015.34015.2	34015	71.44	1357.07	2	ALQQNGSSV		902.446	sp|Q9BYF1|ACE2_HUMAN(pre=Q,post=L);	86;	289.887	0	5	284.589	32.3252	1809.67	G24887GH	Hex(4)HexNAc(5)Fuc(1)	2712.12	0.0046	1.691
LZ-20200428-Chen-ACE2-Glypep-TASVc-AV5pmol.34151.34151.2	34151	71.68	1276.04	2	ALQQNGSSV		902.446	sp|Q9BYF1|ACE2_HUMAN(pre=Q,post=L);	86;	353.625	0.0024	5	302.475	37.9186	1647.61	G30159WR	Hex(3)HexNAc(5)Fuc(1)	2550.06	0.0057	2.2362
LZ-20200428-Chen-ACE2-Glypep-TASVc-AV5pmol.34176.34176.2	34176	71.71	1357.07	2	ALQQNGSSV		902.446	sp|Q9BYF1|ACE2_HUMAN(pre=Q,post=L);	86;	351.189	0.0052	5	276.492	33.3037	1809.67	G85767HW	Hex(4)HexNAc(5)Fuc(1)	2712.12	0.0044	1.6269
LZ-20200428-Chen-ACE2-Glypep-TASVc-AV5pmol.34313.34313.2	34313	71.96	1276.04	2	ALQQNGSSV		902.446	sp|Q9BYF1|ACE2_HUMAN(pre=Q,post=L);	86;	341.764	0.0024	5	302.629	39.7873	1647.61	G30159WR	Hex(3)HexNAc(5)Fuc(1)	2550.06	0.0052	2.055
LZ-20200428-Chen-ACE2-Glypep-TASVc-AV5pmol.34336.34336.2	34336	72.01	1357.07	2	ALQQNGSSV		902.446	sp|Q9BYF1|ACE2_HUMAN(pre=Q,post=L);	86;	349.677	0	5	282.92	35.4257	1809.67	G85767HW	Hex(4)HexNAc(5)Fuc(1)	2712.12	0.0044	1.6281
LZ-20200428-Chen-ACE2-Glypep-TASVc-AV5pmol.34491.34491.2	34491	72.29	1276.04	2	ALQQNGSSV		902.446	sp|Q9BYF1|ACE2_HUMAN(pre=Q,post=L);	86;	369.282	0	5	296.348	36.279	1647.61	G30159WR	Hex(3)HexNAc(5)Fuc(1)	2550.06	0.0045	1.7665
LZ-20200428-Chen-ACE2-Glypep-TASVc-AV5pmol.34527.34527.2	34527	72.35	1357.07	2	ALQQNGSSV		902.446	sp|Q9BYF1|ACE2_HUMAN(pre=Q,post=L);	86;	328.753	0.0024	5	283.843	34.5311	1809.67	G85767HW	Hex(4)HexNAc(5)Fuc(1)	2712.12	0.0047	1.7391
LZ-20200428-Chen-ACE2-Glypep-TASVc-AV5pmol.34647.34647.2	34647	72.56	1276.04	2	ALQQNGSSV		902.446	sp|Q9BYF1|ACE2_HUMAN(pre=Q,post=L);	86;	358.866	0	5	302.172	39.4273	1647.61	G30159WR	Hex(3)HexNAc(5)Fuc(1)	2550.06	0.0036	1.4166
LZ-20200428-Chen-ACE2-Glypep-TASVc-AV5pmol.34695.34695.2	34695	72.64	1357.06	2	ALQQNGSSV		902.446	sp|Q9BYF1|ACE2_HUMAN(pre=Q,post=L);	86;	361.779	0	5	281.579	35.6479	1809.67	G85767HW	Hex(4)HexNAc(5)Fuc(1)	2712.11	0.0031	1.1256
LZ-20200428-Chen-ACE2-Glypep-TASVc-AV5pmol.34814.34814.2	34814	72.86	1276.04	2	ALQQNGSSV		902.446	sp|Q9BYF1|ACE2_HUMAN(pre=Q,post=L);	86;	381.836	0.0052	5	321.203	41.244	1647.61	G30159WR	Hex(3)HexNAc(5)Fuc(1)	2550.06	0.0042	1.631
LZ-20200428-Chen-ACE2-Glypep-TASVc-AV5pmol.34886.34886.2	34886	72.98	1357.06	2	ALQQNGSSV		902.446	sp|Q9BYF1|ACE2_HUMAN(pre=Q,post=L);	86;	320.647	0.0024	4	265.83	31.414	1809.67	G85767HW	Hex(4)HexNAc(5)Fuc(1)	2712.11	0.002	0.7322
LZ-20200428-Chen-ACE2-Glypep-TASVc-AV5pmol.34911.34911.2	34911	73.03	1182.5	2	QQNGSSVLS		918.441	sp|Q9BYF1|ACE2_HUMAN(pre=L,post=E);	86;	158.647	0.0077	6	301.967	47.8123	1444.53	G80858MF	Hex(3)HexNAc(4)Fuc(1)	2362.98	0.0069	2.9313
LZ-20200428-Chen-ACE2-Glypep-TASVc-AV5pmol.34974.34974.2	34974	73.13	1276.04	2	ALQQNGSSV		902.446	sp|Q9BYF1|ACE2_HUMAN(pre=Q,post=L);	86;	356.998	0	5	298.639	40.5033	1647.61	G30159WR	Hex(3)HexNAc(5)Fuc(1)	2550.06	0.0038	1.4945
LZ-20200428-Chen-ACE2-Glypep-TASVc-AV5pmol.35011.35011.2	35011	73.19	1276.04	2	ALQQNGSSV		902.446	sp|Q9BYF1|ACE2_HUMAN(pre=Q,post=L);	86;	335.007	0	5	286.181	35.371	1647.61	G30159WR	Hex(3)HexNAc(5)Fuc(1)	2550.06	0.0037	1.454
LZ-20200428-Chen-ACE2-Glypep-TASVc-AV5pmol.35055.35055.2	35055	73.27	1357.06	2	ALQQNGSSV		902.446	sp|Q9BYF1|ACE2_HUMAN(pre=Q,post=L);	86;	327.268	0	4	288.417	43.9689	1809.67	G85767HW	Hex(4)HexNAc(5)Fuc(1)	2712.11	0.0021	0.7664
LZ-20200428-Chen-ACE2-Glypep-TASVc-AV5pmol.35142.35142.2	35142	73.42	1276.04	2	ALQQNGSSV		902.446	sp|Q9BYF1|ACE2_HUMAN(pre=Q,post=L);	86;	206.633	0.0077	5	299.763	48.9637	1647.61	G30159WR	Hex(3)HexNAc(5)Fuc(1)	2550.06	0.0036	1.419
LZ-20200428-Chen-ACE2-Glypep-TASVc-AV5pmol.35181.35181.2	35181	73.49	1357.06	2	ALQQNGSSV		902.446	sp|Q9BYF1|ACE2_HUMAN(pre=Q,post=L);	86;	232.648	0.0024	5	273.041	31.8061	1809.67	G85767HW	Hex(4)HexNAc(5)Fuc(1)	2712.11	0.002	0.7477
LZ-20200428-Chen-ACE2-Glypep-TASVc-AV5pmol.35237.35237.2	35237	73.59	1357.06	2	ALQQNGSSV		902.446	sp|Q9BYF1|ACE2_HUMAN(pre=Q,post=L);	86;	236.945	0.0096	4	295.573	33.3087	1809.67	G24887GH	Hex(4)HexNAc(5)Fuc(1)	2712.11	0.0025	0.9356
LZ-20200428-Chen-ACE2-Glypep-TASVc-AV5pmol.35323.35323.2	35323	73.75	1276.04	2	ALQQNGSSV		902.446	sp|Q9BYF1|ACE2_HUMAN(pre=Q,post=L);	86;	351.855	0	5	296.121	37.8202	1647.61	G30159WR	Hex(3)HexNAc(5)Fuc(1)	2550.06	0.0019	0.752
LZ-20200428-Chen-ACE2-Glypep-TASVc-AV5pmol.35336.35336.2	35336	73.76	1276.04	2	ALQQNGSSV		902.446	sp|Q9BYF1|ACE2_HUMAN(pre=Q,post=L);	86;	322.586	0	4	270.155	35.2338	1647.61	G30159WR	Hex(3)HexNAc(5)Fuc(1)	2550.06	0.0017	0.6509
LZ-20200428-Chen-ACE2-Glypep-TASVc-AV5pmol.35403.35403.2	35403	73.88	1357.06	2	ALQQNGSSV		902.446	sp|Q9BYF1|ACE2_HUMAN(pre=Q,post=L);	86;	271.347	0.0096	4	278.719	29.895	1809.67	G85767HW	Hex(4)HexNAc(5)Fuc(1)	2712.11	0.0017	0.6355
LZ-20200428-Chen-ACE2-Glypep-TASVc-AV5pmol.35410.35410.2	35410	73.91	1182.5	2	QQNGSSVLS		918.441	sp|Q9BYF1|ACE2_HUMAN(pre=L,post=E);	86;	213.661	0.0096	6	295.092	44.0202	1444.53	G80858MF	Hex(3)HexNAc(4)Fuc(1)	2362.98	0.0073	3.0703
LZ-20200428-Chen-ACE2-Glypep-TASVc-AV5pmol.35417.35417.2	35417	73.91	1263.52	2	QQNGSSVLS		918.441	sp|Q9BYF1|ACE2_HUMAN(pre=L,post=E);	86;	153.444	0.0089	6	332.834	44.2326	1606.59	G71812IK	Hex(4)HexNAc(4)Fuc(1)	2525.03	0.0067	2.6395
LZ-20200428-Chen-ACE2-Glypep-TASVc-AV5pmol.35911.35911.2	35911	74.78	1182.5	2	QQNGSSVLS		918.441	sp|Q9BYF1|ACE2_HUMAN(pre=L,post=E);	86;	73.3078	0.0077	6	300.571	49.2274	1444.53	G80858MF	Hex(3)HexNAc(4)Fuc(1)	2362.98	0.0073	3.0988
LZ-20200428-Chen-ACE2-Glypep-TASVc-AV5pmol.48845.48845.2	48845	97.55	1234.52	2	QEIQNLT		844.429	sp|Q9BYF1|ACE2_HUMAN(pre=L,post=V);	73;	272.788	0.0089	6	309.413	38.3932	1622.58	G82168GG	Hex(5)HexNAc(4)	2467.02	0.0058	2.3595
LZ-20200428-Chen-ACE2-Glypep-TASVc-AV5pmol.48992.48992.2	48992	97.81	1234.52	2	QEIQNLT		844.429	sp|Q9BYF1|ACE2_HUMAN(pre=L,post=V);	73;	269.974	0.0052	6	316.62	40.1382	1622.58	G82168GG	Hex(5)HexNAc(4)	2467.02	0.0061	2.4813
LZ-20200428-Chen-ACE2-Glypep-TASVc-AV5pmol.49035.49035.2	49035	97.87	1234.52	2	QEIQNLT		844.429	sp|Q9BYF1|ACE2_HUMAN(pre=L,post=V);	73;	245.992	0.0077	6	352.09	44.8296	1622.58	G82168GG	Hex(5)HexNAc(4)	2467.02	0.0059	2.4055
LZ-20200428-Chen-ACE2-Glypep-TASVc-AV5pmol.49166.49166.2	49166	98.1	1234.51	2	QEIQNLT		844.429	sp|Q9BYF1|ACE2_HUMAN(pre=L,post=V);	73;	191.455	0.0052	6	270.764	31.1329	1622.58	G82168GG	Hex(5)HexNAc(4)	2467.02	0.0045	1.8309
LZ-20200428-Chen-ACE2-Glypep-TASVc-AV5pmol.49305.49305.2	49305	98.35	1234.51	2	QEIQNLT		844.429	sp|Q9BYF1|ACE2_HUMAN(pre=L,post=V);	73;	289.149	0.0052	6	294.167	36.3518	1622.58	G82168GG	Hex(5)HexNAc(4)	2467.01	0.0039	1.5641
LZ-20200428-Chen-ACE2-Glypep-TASVc-AV5pmol.49448.49448.2	49448	98.59	1072.46	2	QEIQNLT		844.429	sp|Q9BYF1|ACE2_HUMAN(pre=L,post=V);	73;	239.425	0.004	6	330.397	53.2912	1298.48	G39213VZ	Hex(3)HexNAc(4)	2142.91	0.0071	3.296
LZ-20200428-Chen-ACE2-Glypep-TASVc-AV5pmol.49571.49571.2	49571	98.81	1234.51	2	QEIQNLT		844.429	sp|Q9BYF1|ACE2_HUMAN(pre=L,post=V);	73;	223.615	0.0052	6	305.007	39.3512	1622.58	G82168GG	Hex(5)HexNAc(4)	2467.01	0.0028	1.1391
LZ-20200428-Chen-ACE2-Glypep-TASVc-AV5pmol.49608.49608.2	49608	98.88	1153.49	2	QEIQNLT		844.429	sp|Q9BYF1|ACE2_HUMAN(pre=L,post=V);	73;	256.368	0.0052	6	311.363	45.2685	1460.53	G89993FE	Hex(4)HexNAc(4)	2304.96	0.0059	2.5592
LZ-20200428-Chen-ACE2-Glypep-TASVc-AV5pmol.50213.50213.2	50213	99.94	1072.46	2	QEIQNLT		844.429	sp|Q9BYF1|ACE2_HUMAN(pre=L,post=V);	73;	239.764	0.0052	6	293.905	46.4836	1298.48	G39213VZ	Hex(3)HexNAc(4)	2142.91	0.0066	3.1012
LZ-20200428-Chen-ACE2-Glypep-TASVc-AV5pmol.50370.50370.2	50370	100.21	1072.46	2	QEIQNLT		844.429	sp|Q9BYF1|ACE2_HUMAN(pre=L,post=V);	73;	252.885	0.0096	6	367.35	59.6685	1298.48	G39213VZ	Hex(3)HexNAc(4)	2142.91	0.0061	2.8691
LZ-20200428-Chen-ACE2-Glypep-TASVc-AV5pmol.71954.71954.2	71954	138.51	1380.06	2	QEIQNLT		844.429	sp|Q9BYF1|ACE2_HUMAN(pre=L,post=V);	73;	180.082	0.0077	5	295.017	60.3334	1913.68	G39344CL	Hex(5)HexNAc(4)NeuAc(1)	2758.11	0.0062	2.2408
LZ-20200428-Chen-ACE2-Glypep-TASVc-AV5pmol.73078.73078.2	73078	140.52	1380.06	2	QEIQNLT		844.429	sp|Q9BYF1|ACE2_HUMAN(pre=L,post=V);	73;	257.865	0.0096	6	243.305	47.0038	1913.68	G39344CL	Hex(5)HexNAc(4)NeuAc(1)	2758.11	0.0082	2.9777
LZ-20200428-Chen-ACE2-Glypep-TASVc-AV5pmol.73197.73197.2	73197	140.73	1380.06	2	QEIQNLT		844.429	sp|Q9BYF1|ACE2_HUMAN(pre=L,post=V);	73;	260.187	0.0096	6	259.572	50.8469	1913.68	G39344CL	Hex(5)HexNAc(4)NeuAc(1)	2758.11	0.0082	2.9607
LZ-20200428-Chen-ACE2-Glypep-TASVc-AV5pmol.74474.74474.2	74474	143	1243.02	2	QEIQNLTV		943.497	sp|Q9BYF1|ACE2_HUMAN(pre=L,post=K);	73;	176.755	0.0052	4	217.945	25.7471	1540.53	G54269AZ	Hex(7)HexNAc(2)	2484.03	0.0061	2.439
LZ-20200428-Chen-ACE2-Glypep-TASVc-AV5pmol.77000.77000.2	77000	147.5	1080.97	2	QEIQNLTV		943.497	sp|Q9BYF1|ACE2_HUMAN(pre=L,post=K);	73;	160.208	0.0024	4	213.475	26.0423	1216.42	G92303LR	Hex(5)HexNAc(2)	2159.93	0.0071	3.2708
LZ-20200428-Chen-ACE2-Glypep-TASVc-AV5pmol.77065.77065.2	77065	147.62	1284.05	2	QEIQNLTV		943.497	sp|Q9BYF1|ACE2_HUMAN(pre=L,post=K);	73;	298.751	0.004	6	229.355	25.4279	1622.58	G82168GG	Hex(5)HexNAc(4)	2566.09	0.008	3.133
LZ-20200428-Chen-ACE2-Glypep-TASVc-AV5pmol.77150.77150.2	77150	147.77	1080.97	2	QEIQNLTV		943.497	sp|Q9BYF1|ACE2_HUMAN(pre=L,post=K);	73;	183.86	0.004	4	191.32	22.1327	1216.42	G92303LR	Hex(5)HexNAc(2)	2159.93	0.0071	3.2649
LZ-20200428-Chen-ACE2-Glypep-TASVc-AV5pmol.77217.77217.2	77217	147.89	1284.05	2	QEIQNLTV		943.497	sp|Q9BYF1|ACE2_HUMAN(pre=L,post=K);	73;	333.437	0.004	6	269.624	30.7635	1622.58	G77922WZ	Hex(5)HexNAc(4)	2566.09	0.0085	3.3024
LZ-20200428-Chen-ACE2-Glypep-TASVc-AV5pmol.77302.77302.2	77302	148.03	1080.97	2	QEIQNLTV		943.497	sp|Q9BYF1|ACE2_HUMAN(pre=L,post=K);	73;	207.757	0.004	3	209.955	25.4985	1216.42	G92303LR	Hex(5)HexNAc(2)	2159.93	0.0069	3.208
LZ-20200428-Chen-ACE2-Glypep-TASVc-AV5pmol.77459.77459.2	77459	148.31	1080.97	2	QEIQNLTV		943.497	sp|Q9BYF1|ACE2_HUMAN(pre=L,post=K);	73;	225.843	0	3	221.578	26.5622	1216.42	G92303LR	Hex(5)HexNAc(2)	2159.93	0.0067	3.1066
LZ-20200428-Chen-ACE2-Glypep-TASVc-AV5pmol.77525.77525.2	77525	148.43	1284.05	2	QEIQNLTV		943.497	sp|Q9BYF1|ACE2_HUMAN(pre=L,post=K);	73;	315.01	0.0024	6	259.451	28.8546	1622.58	G82168GG	Hex(5)HexNAc(4)	2566.09	0.0082	3.2134
LZ-20200428-Chen-ACE2-Glypep-TASVc-AV5pmol.77626.77626.2	77626	148.61	1080.97	2	QEIQNLTV		943.497	sp|Q9BYF1|ACE2_HUMAN(pre=L,post=K);	73;	194.803	0.0077	3	213.787	25.1963	1216.42	G92303LR	Hex(5)HexNAc(2)	2159.93	0.0068	3.1276
LZ-20200428-Chen-ACE2-Glypep-TASVc-AV5pmol.77645.77645.2	77645	148.64	1304.56	2	QEIQNLTV		943.497	sp|Q9BYF1|ACE2_HUMAN(pre=L,post=K);	73;	259.826	0.0096	6	172.826	19.7663	1663.61	G43299SD	Hex(4)HexNAc(5)	2607.11	0.0071	2.7056
LZ-20200428-Chen-ACE2-Glypep-TASVc-AV5pmol.77739.77739.2	77739	148.81	1357.08	2	QEIQNLTV		943.497	sp|Q9BYF1|ACE2_HUMAN(pre=L,post=K);	73;	326.601	0.0096	6	286.193	34.0027	1768.64	G40289RO	Hex(5)HexNAc(4)Fuc(1)	2712.15	0.0095	3.5186
LZ-20200428-Chen-ACE2-Glypep-TASVc-AV5pmol.77796.77796.2	77796	148.91	1304.56	2	QEIQNLTV		943.497	sp|Q9BYF1|ACE2_HUMAN(pre=L,post=K);	73;	261.685	0.0077	6	213.039	24.7716	1663.61	G43299SD	Hex(4)HexNAc(5)	2607.11	0.0076	2.9288
LZ-20200428-Chen-ACE2-Glypep-TASVc-AV5pmol.77831.77831.2	77831	148.98	1284.05	2	QEIQNLTV		943.497	sp|Q9BYF1|ACE2_HUMAN(pre=L,post=K);	73;	324.576	0.0077	6	272.265	30.3857	1622.58	G82168GG	Hex(5)HexNAc(4)	2566.09	0.0087	3.3887
LZ-20200428-Chen-ACE2-Glypep-TASVc-AV5pmol.77899.77899.2	77899	149.1	1357.08	2	QEIQNLTV		943.497	sp|Q9BYF1|ACE2_HUMAN(pre=L,post=K);	73;	299.886	0.0024	6	279.757	32.6779	1768.64	G76983CM	Hex(5)HexNAc(4)Fuc(1)	2712.15	0.0097	3.5726
LZ-20200428-Chen-ACE2-Glypep-TASVc-AV5pmol.78002.78002.2	78002	149.27	1284.05	2	QEIQNLTV		943.497	sp|Q9BYF1|ACE2_HUMAN(pre=L,post=K);	73;	310.767	0.0077	6	269.165	31.4793	1622.58	G82168GG	Hex(5)HexNAc(4)	2566.09	0.009	3.5029
LZ-20200428-Chen-ACE2-Glypep-TASVc-AV5pmol.78051.78051.3	78051	149.36	856.37	3	QEIQNLTV		943.497	sp|Q9BYF1|ACE2_HUMAN(pre=L,post=K);	73;	279.481	0.0052	6	315.546	39.6316	1622.58	G82168GG	Hex(5)HexNAc(4)	2566.09	0.0094	3.6746
LZ-20200428-Chen-ACE2-Glypep-TASVc-AV5pmol.78063.78063.2	78063	149.38	1357.08	2	QEIQNLTV		943.497	sp|Q9BYF1|ACE2_HUMAN(pre=L,post=K);	73;	333.42	0.004	6	303.783	35.7364	1768.64	G76983CM	Hex(5)HexNAc(4)Fuc(1)	2712.15	0.0098	3.6151
LZ-20200428-Chen-ACE2-Glypep-TASVc-AV5pmol.78075.78075.2	78075	149.4	1203.02	2	QEIQNLTV		943.497	sp|Q9BYF1|ACE2_HUMAN(pre=L,post=K);	73;	334.721	0.0096	6	305.497	38.1129	1460.53	G97686QU	Hex(4)HexNAc(4)	2404.03	0.0083	3.4694
LZ-20200428-Chen-ACE2-Glypep-TASVc-AV5pmol.78166.78166.2	78166	149.56	1284.05	2	QEIQNLTV		943.497	sp|Q9BYF1|ACE2_HUMAN(pre=L,post=K);	73;	309.395	0.0077	6	239.722	26.6096	1622.58	G82168GG	Hex(5)HexNAc(4)	2566.09	0.009	3.5227
LZ-20200428-Chen-ACE2-Glypep-TASVc-AV5pmol.78220.78220.2	78220	149.66	1357.08	2	QEIQNLTV		943.497	sp|Q9BYF1|ACE2_HUMAN(pre=L,post=K);	73;	332.71	0.0052	6	297.211	34.5065	1768.64	G76983CM	Hex(5)HexNAc(4)Fuc(1)	2712.15	0.0096	3.5528
LZ-20200428-Chen-ACE2-Glypep-TASVc-AV5pmol.78237.78237.2	78237	149.69	1203.02	2	QEIQNLTV		943.497	sp|Q9BYF1|ACE2_HUMAN(pre=L,post=K);	73;	337.479	0.0052	6	296.397	36.8887	1460.53	G99829YW	Hex(4)HexNAc(4)	2404.03	0.0084	3.5031
LZ-20200428-Chen-ACE2-Glypep-TASVc-AV5pmol.78333.78333.2	78333	149.86	1284.05	2	QEIQNLTV		943.497	sp|Q9BYF1|ACE2_HUMAN(pre=L,post=K);	73;	301.838	0.0077	6	255.414	28.507	1622.58	G82168GG	Hex(5)HexNAc(4)	2566.09	0.0087	3.3819
LZ-20200428-Chen-ACE2-Glypep-TASVc-AV5pmol.78385.78385.2	78385	149.96	1357.08	2	QEIQNLTV		943.497	sp|Q9BYF1|ACE2_HUMAN(pre=L,post=K);	73;	292.75	0.004	6	281.619	33.2965	1768.64	G76983CM	Hex(5)HexNAc(4)Fuc(1)	2712.15	0.0094	3.4586
LZ-20200428-Chen-ACE2-Glypep-TASVc-AV5pmol.78409.78409.2	78409	150	1203.02	2	QEIQNLTV		943.497	sp|Q9BYF1|ACE2_HUMAN(pre=L,post=K);	73;	345.366	0.0024	6	307.442	38.3524	1460.53	G57671LP	Hex(4)HexNAc(4)	2404.03	0.0083	3.4676
LZ-20200428-Chen-ACE2-Glypep-TASVc-AV5pmol.78556.78556.2	78556	150.26	1357.08	2	QEIQNLTV		943.497	sp|Q9BYF1|ACE2_HUMAN(pre=L,post=K);	73;	300.307	0.0052	6	293.362	34.4529	1768.64	G76983CM	Hex(5)HexNAc(4)Fuc(1)	2712.15	0.0088	3.2309
LZ-20200428-Chen-ACE2-Glypep-TASVc-AV5pmol.78572.78572.2	78572	150.29	1203.02	2	QEIQNLTV		943.497	sp|Q9BYF1|ACE2_HUMAN(pre=L,post=K);	73;	326.071	0.004	6	307.786	39.1932	1460.53	G89993FE	Hex(4)HexNAc(4)	2404.03	0.0082	3.4082
LZ-20200428-Chen-ACE2-Glypep-TASVc-AV5pmol.78750.78750.2	78750	150.6	1203.02	2	QEIQNLTV		943.497	sp|Q9BYF1|ACE2_HUMAN(pre=L,post=K);	73;	338.993	0.0077	6	318.568	39.5382	1460.53	G89993FE	Hex(4)HexNAc(4)	2404.03	0.0079	3.2698
LZ-20200428-Chen-ACE2-Glypep-TASVc-AV5pmol.78754.78754.2	78754	150.6	1122	2	QEIQNLTV		943.497	sp|Q9BYF1|ACE2_HUMAN(pre=L,post=K);	73;	313.48	0.0096	6	291.029	32.385	1298.48	G39213VZ	Hex(3)HexNAc(4)	2241.98	0.0081	3.6081
LZ-20200428-Chen-ACE2-Glypep-TASVc-AV5pmol.78756.78756.3	78756	150.6	870.045	3	QEIQNLTV		943.497	sp|Q9BYF1|ACE2_HUMAN(pre=L,post=K);	73;	11.147	0.0052	4	46.1233	38.6182	1663.61	G43299SD	Hex(4)HexNAc(5)	2607.11	0.0089	3.4022
LZ-20200428-Chen-ACE2-Glypep-TASVc-AV5pmol.78892.78892.2	78892	150.85	1357.08	2	QEIQNLTV		943.497	sp|Q9BYF1|ACE2_HUMAN(pre=L,post=K);	73;	293.291	0.004	6	294.976	33.8788	1768.64	G76983CM	Hex(5)HexNAc(4)Fuc(1)	2712.15	0.0083	3.055
LZ-20200428-Chen-ACE2-Glypep-TASVc-AV5pmol.78914.78914.2	78914	150.89	1122	2	QEIQNLTV		943.497	sp|Q9BYF1|ACE2_HUMAN(pre=L,post=K);	73;	308.9	0.0052	6	304.918	37.6512	1298.48	G39213VZ	Hex(3)HexNAc(4)	2241.98	0.0083	3.7144
LZ-20200428-Chen-ACE2-Glypep-TASVc-AV5pmol.78945.78945.2	78945	150.92	1101.48	2	QEIQNLTV		943.497	sp|Q9BYF1|ACE2_HUMAN(pre=L,post=K);	73;	291.963	0.0077	6	428.728	53.7002	1257.45	G42548XF	Hex(4)HexNAc(3)	2200.95	0.0065	2.94
LZ-20200428-Chen-ACE2-Glypep-TASVc-AV5pmol.79088.79088.2	79088	151.2	1122	2	QEIQNLTV		943.497	sp|Q9BYF1|ACE2_HUMAN(pre=L,post=K);	73;	360.153	0	6	303.771	38.4069	1298.48	G39213VZ	Hex(3)HexNAc(4)	2241.98	0.0082	3.6718
LZ-20200428-Chen-ACE2-Glypep-TASVc-AV5pmol.79178.79178.2	79178	151.36	1276.05	2	QEIQNLTV		943.497	sp|Q9BYF1|ACE2_HUMAN(pre=L,post=K);	73;	339.318	0.0024	6	397.346	53.6963	1606.59	G71812IK	Hex(4)HexNAc(4)Fuc(1)	2550.09	0.0087	3.398
LZ-20200428-Chen-ACE2-Glypep-TASVc-AV5pmol.79255.79255.2	79255	151.49	1122	2	QEIQNLTV		943.497	sp|Q9BYF1|ACE2_HUMAN(pre=L,post=K);	73;	336.396	0.0077	6	296.361	37.8234	1298.48	G39213VZ	Hex(3)HexNAc(4)	2241.98	0.0084	3.7334
LZ-20200428-Chen-ACE2-Glypep-TASVc-AV5pmol.79256.79256.2	79256	151.49	1020.46	2	QEIQNLTV		943.497	sp|Q9BYF1|ACE2_HUMAN(pre=L,post=K);	73;	346.562	0.0024	6	334.14	39.229	1095.4	G61751GZ	Hex(3)HexNAc(3)	2038.9	0.0099	4.8702
LZ-20200428-Chen-ACE2-Glypep-TASVc-AV5pmol.79375.79375.2	79375	151.71	1276.05	2	QEIQNLTV		943.497	sp|Q9BYF1|ACE2_HUMAN(pre=L,post=K);	73;	352.323	0.0096	6	322.058	41.3084	1606.59	G71812IK	Hex(4)HexNAc(4)Fuc(1)	2550.09	0.0089	3.4807
LZ-20200428-Chen-ACE2-Glypep-TASVc-AV5pmol.79383.79383.3	79383	151.71	918.731	3	QEIQNLTV		943.497	sp|Q9BYF1|ACE2_HUMAN(pre=L,post=K);	73;	212.203	0.004	5	192.273	23.4966	1809.67	G93176JI	Hex(4)HexNAc(5)Fuc(1)	2753.17	0.0092	3.3285
LZ-20200428-Chen-ACE2-Glypep-TASVc-AV5pmol.79432.79432.2	79432	151.81	1020.46	2	QEIQNLTV		943.497	sp|Q9BYF1|ACE2_HUMAN(pre=L,post=K);	73;	344.651	0.0052	6	343.171	40.0515	1095.4	G35619UY	Hex(3)HexNAc(3)	2038.9	0.0095	4.6544
LZ-20200428-Chen-ACE2-Glypep-TASVc-AV5pmol.79433.79433.2	79433	151.81	1122	2	QEIQNLTV		943.497	sp|Q9BYF1|ACE2_HUMAN(pre=L,post=K);	73;	314.043	0.0052	6	294.689	36.6595	1298.48	G39213VZ	Hex(3)HexNAc(4)	2241.98	0.0084	3.7282
LZ-20200428-Chen-ACE2-Glypep-TASVc-AV5pmol.79480.79480.3	79480	151.89	918.731	3	QEIQNLTV		943.497	sp|Q9BYF1|ACE2_HUMAN(pre=L,post=K);	73;	174.738	0.004	4	191.624	22.8522	1809.67	G93176JI	Hex(4)HexNAc(5)Fuc(1)	2753.17	0.0084	3.0333
LZ-20200428-Chen-ACE2-Glypep-TASVc-AV5pmol.79536.79536.2	79536	151.99	1276.05	2	QEIQNLTV		943.497	sp|Q9BYF1|ACE2_HUMAN(pre=L,post=K);	73;	338.645	0.0089	6	344.296	45	1606.59	G68957QP	Hex(4)HexNAc(4)Fuc(1)	2550.09	0.009	3.5369
LZ-20200428-Chen-ACE2-Glypep-TASVc-AV5pmol.79600.79600.3	79600	152.11	1094.83	3	KLQLQALQQNGSSV		1512.83	sp|Q9BYF1|ACE2_HUMAN(pre=V,post=L);	86;	425.189	0.0077	6	628.503	166.025	1768.64	G76983CM	Hex(5)HexNAc(4)Fuc(1)	3281.48	0.0126	3.8508
LZ-20200428-Chen-ACE2-Glypep-TASVc-AV5pmol.79601.79601.2	79601	152.11	1020.46	2	QEIQNLTV		943.497	sp|Q9BYF1|ACE2_HUMAN(pre=L,post=K);	73;	343.444	0	6	337.71	40.5183	1095.4	G61751GZ	Hex(3)HexNAc(3)	2038.9	0.0094	4.6188
LZ-20200428-Chen-ACE2-Glypep-TASVc-AV5pmol.79709.79709.2	79709	152.3	1276.05	2	QEIQNLTV		943.497	sp|Q9BYF1|ACE2_HUMAN(pre=L,post=K);	73;	350.093	0.004	6	322.058	41.7993	1606.59	G68957QP	Hex(4)HexNAc(4)Fuc(1)	2550.09	0.0093	3.633
LZ-20200428-Chen-ACE2-Glypep-TASVc-AV5pmol.79757.79757.2	79757	152.38	1020.46	2	QEIQNLTV		943.497	sp|Q9BYF1|ACE2_HUMAN(pre=L,post=K);	73;	330.217	0.0024	6	322.574	37.5463	1095.4	G61751GZ	Hex(3)HexNAc(3)	2038.9	0.0094	4.6108
LZ-20200428-Chen-ACE2-Glypep-TASVc-AV5pmol.79762.79762.2	79762	152.38	1282.54	2	VGLPNMTQG		915.448	sp|Q9BYF1|ACE2_HUMAN(pre=S,post=F);	305;	269.106	0.0052	6	202.931	40.0917	1647.61	G61207RZ	Hex(3)HexNAc(5)Fuc(1)	2563.07	0.0062	2.4123
LZ-20200428-Chen-ACE2-Glypep-TASVc-AV5pmol.79837.79837.2	79837	152.53	1195.03	2	QEIQNLTV		943.497	sp|Q9BYF1|ACE2_HUMAN(pre=L,post=K);	73;	366.142	0	6	339.905	42.931	1444.53	G80858MF	Hex(3)HexNAc(4)Fuc(1)	2388.04	0.0085	3.5399
LZ-20200428-Chen-ACE2-Glypep-TASVc-AV5pmol.79892.79892.2	79892	152.59	1304.56	2	QEIQNLTV		943.497	sp|Q9BYF1|ACE2_HUMAN(pre=L,post=K);	73;	277.111	0.0077	5	210.508	26.0461	1663.61	G11535IB	Hex(4)HexNAc(5)	2607.11	0.0066	2.5365
LZ-20200428-Chen-ACE2-Glypep-TASVc-AV5pmol.79920.79920.2	79920	152.67	1020.46	2	QEIQNLTV		943.497	sp|Q9BYF1|ACE2_HUMAN(pre=L,post=K);	73;	302.372	0.0052	6	322.768	37.8322	1095.4	G61751GZ	Hex(3)HexNAc(3)	2038.9	0.0093	4.5376
LZ-20200428-Chen-ACE2-Glypep-TASVc-AV5pmol.80000.80000.2	80000	152.82	1195.03	2	QEIQNLTV		943.497	sp|Q9BYF1|ACE2_HUMAN(pre=L,post=K);	73;	338.068	0.004	6	326.214	42.1032	1444.53	G80858MF	Hex(3)HexNAc(4)Fuc(1)	2388.04	0.0085	3.5539
LZ-20200428-Chen-ACE2-Glypep-TASVc-AV5pmol.80041.80041.2	80041	152.88	1276.05	2	QEIQNLTV		943.497	sp|Q9BYF1|ACE2_HUMAN(pre=L,post=K);	73;	349.164	0	6	338.404	42.9826	1606.59	G71812IK	Hex(4)HexNAc(4)Fuc(1)	2550.09	0.0085	3.3417
LZ-20200428-Chen-ACE2-Glypep-TASVc-AV5pmol.80070.80070.2	80070	152.92	1304.56	2	QEIQNLTV		943.497	sp|Q9BYF1|ACE2_HUMAN(pre=L,post=K);	73;	243.492	0.0052	6	223.962	29.8736	1663.61	G11535IB	Hex(4)HexNAc(5)	2607.11	0.0071	2.7297
LZ-20200428-Chen-ACE2-Glypep-TASVc-AV5pmol.80102.80102.2	80102	153	1020.46	2	QEIQNLTV		943.497	sp|Q9BYF1|ACE2_HUMAN(pre=L,post=K);	73;	307.871	0.0024	6	314.55	37.0032	1095.4	G61751GZ	Hex(3)HexNAc(3)	2038.9	0.009	4.3979
LZ-20200428-Chen-ACE2-Glypep-TASVc-AV5pmol.80155.80155.2	80155	153.1	1195.03	2	QEIQNLTV		943.497	sp|Q9BYF1|ACE2_HUMAN(pre=L,post=K);	73;	368.172	0.0024	6	319.055	41.1449	1444.53	G80858MF	Hex(3)HexNAc(4)Fuc(1)	2388.04	0.0081	3.4061
LZ-20200428-Chen-ACE2-Glypep-TASVc-AV5pmol.80175.80175.2	80175	153.13	1458.62	2	QEIQNLTV		943.497	sp|Q9BYF1|ACE2_HUMAN(pre=L,post=K);	73;	283.885	0.0052	4	261.359	29.7498	1971.72	G25520XG	Hex(5)HexNAc(5)Fuc(1)	2915.23	0.0097	3.3135
LZ-20200428-Chen-ACE2-Glypep-TASVc-AV5pmol.80218.80218.2	80218	153.2	1276.05	2	QEIQNLTV		943.497	sp|Q9BYF1|ACE2_HUMAN(pre=L,post=K);	73;	322.453	0.0077	6	379.647	51.7065	1606.59	G68957QP	Hex(4)HexNAc(4)Fuc(1)	2550.09	0.0078	3.0451
LZ-20200428-Chen-ACE2-Glypep-TASVc-AV5pmol.80282.80282.2	80282	153.33	1020.46	2	QEIQNLTV		943.497	sp|Q9BYF1|ACE2_HUMAN(pre=L,post=K);	73;	295.935	0.0096	6	359.661	44.6738	1095.4	G61751GZ	Hex(3)HexNAc(3)	2038.9	0.0092	4.511
LZ-20200428-Chen-ACE2-Glypep-TASVc-AV5pmol.80287.80287.2	80287	153.33	1458.62	2	QEIQNLTV		943.497	sp|Q9BYF1|ACE2_HUMAN(pre=L,post=K);	73;	264.832	0.0052	3	258.546	30.2273	1971.72	G89181JW	Hex(5)HexNAc(5)Fuc(1)	2915.23	0.0104	3.5802
LZ-20200428-Chen-ACE2-Glypep-TASVc-AV5pmol.80322.80322.2	80322	153.4	1195.03	2	QEIQNLTV		943.497	sp|Q9BYF1|ACE2_HUMAN(pre=L,post=K);	73;	327.393	0.0024	6	305.383	37.2699	1444.53	G80858MF	Hex(3)HexNAc(4)Fuc(1)	2388.04	0.008	3.3559
LZ-20200428-Chen-ACE2-Glypep-TASVc-AV5pmol.80496.80496.2	80496	153.71	1195.03	2	QEIQNLTV		943.497	sp|Q9BYF1|ACE2_HUMAN(pre=L,post=K);	73;	322.081	0.0024	6	331.568	41.6907	1444.53	G80858MF	Hex(3)HexNAc(4)Fuc(1)	2388.04	0.0078	3.2649
LZ-20200428-Chen-ACE2-Glypep-TASVc-AV5pmol.80510.80510.3	80510	153.73	972.749	3	QEIQNLTV		943.497	sp|Q9BYF1|ACE2_HUMAN(pre=L,post=K);	73;	276.1	0.0096	5	241.293	31.1717	1971.72	G25520XG	Hex(5)HexNAc(5)Fuc(1)	2915.23	0.0094	3.2325
LZ-20200428-Chen-ACE2-Glypep-TASVc-AV5pmol.80668.80668.2	80668	154.01	1195.03	2	QEIQNLTV		943.497	sp|Q9BYF1|ACE2_HUMAN(pre=L,post=K);	73;	323.155	0.004	6	288.712	35.3062	1444.53	G80858MF	Hex(3)HexNAc(4)Fuc(1)	2388.04	0.0079	3.3282
LZ-20200428-Chen-ACE2-Glypep-TASVc-AV5pmol.80682.80682.3	80682	154.04	972.749	3	QEIQNLTV		943.497	sp|Q9BYF1|ACE2_HUMAN(pre=L,post=K);	73;	189.464	0.0077	5	117.256	16.1311	1971.72	G25520XG	Hex(5)HexNAc(5)Fuc(1)	2915.23	0.0095	3.2505
LZ-20200428-Chen-ACE2-Glypep-TASVc-AV5pmol.80798.80798.2	80798	154.24	1020.46	2	QEIQNLTV		943.497	sp|Q9BYF1|ACE2_HUMAN(pre=L,post=K);	73;	280.127	0.0096	6	320.413	37.8232	1095.4	G61751GZ	Hex(3)HexNAc(3)	2038.9	0.0084	4.1094
LZ-20200428-Chen-ACE2-Glypep-TASVc-AV5pmol.80963.80963.3	80963	154.54	918.732	3	QEIQNLTV		943.497	sp|Q9BYF1|ACE2_HUMAN(pre=L,post=K);	73;	247.812	0.004	5	299.175	40.5601	1809.67	G85767HW	Hex(4)HexNAc(5)Fuc(1)	2753.17	0.0099	3.6017
LZ-20200428-Chen-ACE2-Glypep-TASVc-AV5pmol.81075.81075.2	81075	154.72	1181	2	VGLPNMTQG		915.448	sp|Q9BYF1|ACE2_HUMAN(pre=S,post=F);	305;	239.25	0.004	6	210.602	40.125	1444.53	G80858MF	Hex(3)HexNAc(4)Fuc(1)	2359.99	0.0058	2.4448
LZ-20200428-Chen-ACE2-Glypep-TASVc-AV5pmol.81123.81123.3	81123	154.82	918.732	3	QEIQNLTV		943.497	sp|Q9BYF1|ACE2_HUMAN(pre=L,post=K);	73;	285.005	0.0077	6	308.714	39.245	1809.67	G21361AZ	Hex(4)HexNAc(5)Fuc(1)	2753.17	0.0096	3.4917
LZ-20200428-Chen-ACE2-Glypep-TASVc-AV5pmol.81249.81249.2	81249	155.03	1181	2	VGLPNMTQG		915.448	sp|Q9BYF1|ACE2_HUMAN(pre=S,post=F);	305;	171.193	0.004	5	189.315	35.6295	1444.53	G51490BW	Hex(3)HexNAc(4)Fuc(1)	2359.99	0.0049	2.0689
LZ-20200428-Chen-ACE2-Glypep-TASVc-AV5pmol.81270.81270.2	81270	155.07	1181	2	VGLPNMTQG		915.448	sp|Q9BYF1|ACE2_HUMAN(pre=S,post=F);	305;	169.065	0.0077	6	223.483	38.8456	1444.53	G80858MF	Hex(3)HexNAc(4)Fuc(1)	2359.99	0.0047	1.9857
LZ-20200428-Chen-ACE2-Glypep-TASVc-AV5pmol.81295.81295.2	81295	155.1	1079.46	2	VGLPNMTQG		915.448	sp|Q9BYF1|ACE2_HUMAN(pre=S,post=F);	305;	160.181	0.004	6	272.785	48.1605	1241.45	G07483YN	Hex(3)HexNAc(3)Fuc(1)	2156.91	0.005	2.2959
LZ-20200428-Chen-ACE2-Glypep-TASVc-AV5pmol.81442.81442.2	81442	155.38	1079.46	2	VGLPNMTQG		915.448	sp|Q9BYF1|ACE2_HUMAN(pre=S,post=F);	305;	255.058	0.004	6	223.934	39.4986	1241.45	G07483YN	Hex(3)HexNAc(3)Fuc(1)	2156.91	0.0052	2.3972
LZ-20200428-Chen-ACE2-Glypep-TASVc-AV5pmol.81766.81766.2	81766	155.96	1296.57	2	QEIQNLTV		943.497	sp|Q9BYF1|ACE2_HUMAN(pre=L,post=K);	73;	330.075	0.0024	5	312.855	42.6287	1647.61	G30159WR	Hex(3)HexNAc(5)Fuc(1)	2591.12	0.0074	2.8382
LZ-20200428-Chen-ACE2-Glypep-TASVc-AV5pmol.81812.81812.2	81812	156.03	1079.46	2	VGLPNMTQG		915.448	sp|Q9BYF1|ACE2_HUMAN(pre=S,post=F);	305;	222.136	0.004	6	223.533	39.6026	1241.45	G07483YN	Hex(3)HexNAc(3)Fuc(1)	2156.91	0.0057	2.6624
LZ-20200428-Chen-ACE2-Glypep-TASVc-AV5pmol.81884.81884.2	81884	156.15	913.893	2	VGLPNMT		730.368	sp|Q9BYF1|ACE2_HUMAN(pre=S,post=Q);	305;	120.974	0.0096	6	168.869	21.4413	1095.4	G61751GZ	Hex(3)HexNAc(3)	1825.77	0.0074	4.0339
LZ-20200428-Chen-ACE2-Glypep-TASVc-AV5pmol.81945.81945.3	81945	156.28	1054.49	3	KLQLQALQQNGSSV		1512.83	sp|Q9BYF1|ACE2_HUMAN(pre=V,post=L);	86;	510.187	0.004	6	562.363	168.857	1647.61	G30159WR	Hex(3)HexNAc(5)Fuc(1)	3160.45	0.0108	3.4018
LZ-20200428-Chen-ACE2-Glypep-TASVc-AV5pmol.82102.82102.3	82102	156.56	1054.49	3	KLQLQALQQNGSSV		1512.83	sp|Q9BYF1|ACE2_HUMAN(pre=V,post=L);	86;	405.082	0.0052	6	549.732	165.331	1647.61	G30159WR	Hex(3)HexNAc(5)Fuc(1)	3160.45	0.0111	3.5199
LZ-20200428-Chen-ACE2-Glypep-TASVc-AV5pmol.85067.85067.3	85067	161.85	1204.48	3	SWNYNTNIT		1111.49	sp|Q9BYF1|ACE2_HUMAN(pre=A,post=E);	36;	472.985	0.0024	5	299.008	33.8144	2498.9	G74807KC	Hex(7)HexNAc(6)Fuc(1)	3610.41	0.0124	3.4284
LZ-20200428-Chen-ACE2-Glypep-TASVc-AV5pmol.85540.85540.2	85540	162.71	1550.61	2	SWNYNTNIT		1111.49	sp|Q9BYF1|ACE2_HUMAN(pre=A,post=E);	36;	470.657	0.0024	3	249.245	23.681	1987.71	G92777SG	Hex(6)HexNAc(5)	3099.21	0.007	2.2428
LZ-20200428-Chen-ACE2-Glypep-TASVc-AV5pmol.85728.85728.2	85728	163.03	1623.64	2	SWNYNTNIT		1111.49	sp|Q9BYF1|ACE2_HUMAN(pre=A,post=E);	36;	451.475	0.0024	3	284.597	30.7137	2133.77	G93075HW	Hex(6)HexNAc(5)Fuc(1)	3245.27	0.0084	2.5984
LZ-20200428-Chen-ACE2-Glypep-TASVc-AV5pmol.85829.85829.3	85829	163.21	1034.08	3	SWNYNTNIT		1111.49	sp|Q9BYF1|ACE2_HUMAN(pre=A,post=E);	36;	382.938	0.0077	5	324.428	34.3209	1987.71	G92777SG	Hex(6)HexNAc(5)	3099.22	0.0098	3.1691
LZ-20200428-Chen-ACE2-Glypep-TASVc-AV5pmol.85903.85903.2	85903	163.33	1623.64	2	SWNYNTNIT		1111.49	sp|Q9BYF1|ACE2_HUMAN(pre=A,post=E);	36;	361.852	0.0089	4	278.384	32.6754	2133.77	G93075HW	Hex(6)HexNAc(5)Fuc(1)	3245.27	0.0083	2.5439
LZ-20200428-Chen-ACE2-Glypep-TASVc-AV5pmol.86015.86015.3	86015	163.54	1082.77	3	SWNYNTNIT		1111.49	sp|Q9BYF1|ACE2_HUMAN(pre=A,post=E);	36;	388.155	0.0024	5	333.823	39.3281	2133.77	G93075HW	Hex(6)HexNAc(5)Fuc(1)	3245.27	0.009	2.7731
LZ-20200428-Chen-ACE2-Glypep-TASVc-AV5pmol.86327.86327.3	86327	164.09	1082.76	3	SWNYNTNIT		1111.49	sp|Q9BYF1|ACE2_HUMAN(pre=A,post=E);	36;	356.936	0.0096	3	289.67	30.7472	2133.77	G93075HW	Hex(6)HexNAc(5)Fuc(1)	3245.27	0.0072	2.2104
LZ-20200428-Chen-ACE2-Glypep-TASVc-AV5pmol.87395.87395.2	87395	165.96	1461.59	2	SWNYNTNIT		1111.49	sp|Q9BYF1|ACE2_HUMAN(pre=A,post=E);	36;	488.741	0	5	278.183	35.9568	1809.67	G85767HW	Hex(4)HexNAc(5)Fuc(1)	2921.17	0.0079	2.6929
LZ-20200428-Chen-ACE2-Glypep-TASVc-AV5pmol.87670.87670.2	87670	166.45	1368.05	2	SWNYNTNIT		1111.49	sp|Q9BYF1|ACE2_HUMAN(pre=A,post=E);	36;	438.48	0.0024	5	247.996	26.3676	1622.58	G77922WZ	Hex(5)HexNAc(4)	2734.08	0.0064	2.3335
LZ-20200428-Chen-ACE2-Glypep-TASVc-AV5pmol.87692.87692.2	87692	166.48	1388.56	2	SWNYNTNIT		1111.49	sp|Q9BYF1|ACE2_HUMAN(pre=A,post=E);	36;	344.918	0.0077	4	228.671	30.824	1663.61	G43299SD	Hex(4)HexNAc(5)	2775.1	-0.0007	-0.2694
LZ-20200428-Chen-ACE2-Glypep-TASVc-AV5pmol.87699.87699.2	87699	166.5	1461.59	2	SWNYNTNIT		1111.49	sp|Q9BYF1|ACE2_HUMAN(pre=A,post=E);	36;	460.546	0.0024	5	284.021	32.3141	1809.67	G03445UI	Hex(4)HexNAc(5)Fuc(1)	2921.17	0.008	2.7497
LZ-20200428-Chen-ACE2-Glypep-TASVc-AV5pmol.87794.87794.3	87794	166.67	912.369	3	SWNYNTNIT		1111.49	sp|Q9BYF1|ACE2_HUMAN(pre=A,post=E);	36;	542.497	0	5	320.989	36.4307	1622.58	G42175IR	Hex(5)HexNAc(4)	2734.08	0.0086	3.1284
LZ-20200428-Chen-ACE2-Glypep-TASVc-AV5pmol.87824.87824.2	87824	166.72	1368.05	2	SWNYNTNIT		1111.49	sp|Q9BYF1|ACE2_HUMAN(pre=A,post=E);	36;	506.987	0	5	294.052	32.2441	1622.58	G30588SI	Hex(5)HexNAc(4)	2734.08	0.0068	2.4784
LZ-20200428-Chen-ACE2-Glypep-TASVc-AV5pmol.87873.87873.2	87873	166.81	1461.59	2	SWNYNTNIT		1111.49	sp|Q9BYF1|ACE2_HUMAN(pre=A,post=E);	36;	399.712	0.0024	4	252.61	25.8794	1809.67	G93176JI	Hex(4)HexNAc(5)Fuc(1)	2921.17	0.0078	2.6576
LZ-20200428-Chen-ACE2-Glypep-TASVc-AV5pmol.87916.87916.3	87916	166.89	912.369	3	SWNYNTNIT		1111.49	sp|Q9BYF1|ACE2_HUMAN(pre=A,post=E);	36;	483.584	0	5	326.258	37.3547	1622.58	G93060PS	Hex(5)HexNAc(4)	2734.08	0.0087	3.1783
LZ-20200428-Chen-ACE2-Glypep-TASVc-AV5pmol.87963.87963.3	87963	166.97	912.368	3	SWNYNTNIT		1111.49	sp|Q9BYF1|ACE2_HUMAN(pre=A,post=E);	36;	433.728	0	5	325.23	37.6602	1622.58	G93060PS	Hex(5)HexNAc(4)	2734.08	0.0084	3.0798
LZ-20200428-Chen-ACE2-Glypep-TASVc-AV5pmol.87976.87976.2	87976	166.99	1368.05	2	SWNYNTNIT		1111.49	sp|Q9BYF1|ACE2_HUMAN(pre=A,post=E);	36;	499.631	0	5	275.389	30.2403	1622.58	G77922WZ	Hex(5)HexNAc(4)	2734.08	0.0069	2.519
LZ-20200428-Chen-ACE2-Glypep-TASVc-AV5pmol.88047.88047.3	88047	167.12	1042.42	3	SWNYNTNIT		1111.49	sp|Q9BYF1|ACE2_HUMAN(pre=A,post=E);	36;	383.133	0	5	246.576	34.0685	2012.75	G21246OH	Hex(4)HexNAc(6)Fuc(1)	3124.25	0.0077	2.4547
LZ-20200428-Chen-ACE2-Glypep-TASVc-AV5pmol.88048.88048.2	88048	167.12	1164.97	2	SWNYNTNIT		1111.49	sp|Q9BYF1|ACE2_HUMAN(pre=A,post=E);	36;	409.215	0	3	247.197	30.2641	1216.42	G92303LR	Hex(5)HexNAc(2)	2327.92	0.0061	2.641
LZ-20200428-Chen-ACE2-Glypep-TASVc-AV5pmol.88072.88072.3	88072	167.16	961.054	3	SWNYNTNIT		1111.49	sp|Q9BYF1|ACE2_HUMAN(pre=A,post=E);	36;	409.596	0.0077	5	290.265	31.489	1768.64	G24888ZY	Hex(5)HexNAc(4)Fuc(1)	2880.14	0.0082	2.8513
LZ-20200428-Chen-ACE2-Glypep-TASVc-AV5pmol.88102.88102.2	88102	167.22	1441.08	2	SWNYNTNIT		1111.49	sp|Q9BYF1|ACE2_HUMAN(pre=A,post=E);	36;	503.161	0	5	303.209	36.2788	1768.64	G42477ZH	Hex(5)HexNAc(4)Fuc(1)	2880.14	0.0092	3.1796
LZ-20200428-Chen-ACE2-Glypep-TASVc-AV5pmol.88136.88136.2	88136	167.28	1368.05	2	SWNYNTNIT		1111.49	sp|Q9BYF1|ACE2_HUMAN(pre=A,post=E);	36;	531.16	0	5	274.216	29.0835	1622.58	G93060PS	Hex(5)HexNAc(4)	2734.08	0.0069	2.5212
LZ-20200428-Chen-ACE2-Glypep-TASVc-AV5pmol.88158.88158.3	88158	167.32	912.369	3	SWNYNTNIT		1111.49	sp|Q9BYF1|ACE2_HUMAN(pre=A,post=E);	36;	441.307	0.0024	5	307.764	35.3757	1622.58	G42175IR	Hex(5)HexNAc(4)	2734.08	0.0085	3.1221
LZ-20200428-Chen-ACE2-Glypep-TASVc-AV5pmol.88206.88206.2	88206	167.4	1164.97	2	SWNYNTNIT		1111.49	sp|Q9BYF1|ACE2_HUMAN(pre=A,post=E);	36;	451.689	0	3	265.707	32.3058	1216.42	G92303LR	Hex(5)HexNAc(2)	2327.92	0.0065	2.7747
LZ-20200428-Chen-ACE2-Glypep-TASVc-AV5pmol.88225.88225.3	88225	167.44	961.054	3	SWNYNTNIT		1111.49	sp|Q9BYF1|ACE2_HUMAN(pre=A,post=E);	36;	405.958	0.0052	5	341.836	39.2827	1768.64	G24888ZY	Hex(5)HexNAc(4)Fuc(1)	2880.14	0.0088	3.0594
LZ-20200428-Chen-ACE2-Glypep-TASVc-AV5pmol.88232.88232.2	88232	167.44	1287.02	2	SWNYNTNIT		1111.49	sp|Q9BYF1|ACE2_HUMAN(pre=A,post=E);	36;	368.317	0.0077	5	256.388	27.5154	1460.53	G89993FE	Hex(4)HexNAc(4)	2572.03	0.0051	1.9827
LZ-20200428-Chen-ACE2-Glypep-TASVc-AV5pmol.88268.88268.2	88268	167.51	1441.08	2	SWNYNTNIT		1111.49	sp|Q9BYF1|ACE2_HUMAN(pre=A,post=E);	36;	542.348	0	5	305.162	39.0713	1768.64	G99969SS	Hex(5)HexNAc(4)Fuc(1)	2880.14	0.0088	3.0529
LZ-20200428-Chen-ACE2-Glypep-TASVc-AV5pmol.88296.88296.2	88296	167.56	1368.05	2	SWNYNTNIT		1111.49	sp|Q9BYF1|ACE2_HUMAN(pre=A,post=E);	36;	552.204	0	5	295.242	33.1178	1622.58	G42175IR	Hex(5)HexNAc(4)	2734.08	0.0069	2.5293
LZ-20200428-Chen-ACE2-Glypep-TASVc-AV5pmol.88368.88368.2	88368	167.69	1164.97	2	SWNYNTNIT		1111.49	sp|Q9BYF1|ACE2_HUMAN(pre=A,post=E);	36;	431.927	0	4	256.026	31.1603	1216.42	G92303LR	Hex(5)HexNAc(2)	2327.92	0.0065	2.8092
LZ-20200428-Chen-ACE2-Glypep-TASVc-AV5pmol.88377.88377.3	88377	167.71	961.054	3	SWNYNTNIT		1111.49	sp|Q9BYF1|ACE2_HUMAN(pre=A,post=E);	36;	442.39	0	5	317.506	35.1802	1768.64	G86282DQ	Hex(5)HexNAc(4)Fuc(1)	2880.14	0.0088	3.0437
LZ-20200428-Chen-ACE2-Glypep-TASVc-AV5pmol.88379.88379.2	88379	167.71	1307.53	2	SWNYNTNIT		1111.49	sp|Q9BYF1|ACE2_HUMAN(pre=A,post=E);	36;	394.627	0.004	5	291.403	31.7261	1501.56	G29011JC	Hex(3)HexNAc(5)	2613.05	0.0044	1.7025
LZ-20200428-Chen-ACE2-Glypep-TASVc-AV5pmol.88404.88404.2	88404	167.75	1287.02	2	SWNYNTNIT		1111.49	sp|Q9BYF1|ACE2_HUMAN(pre=A,post=E);	36;	445.695	0.0024	5	284.705	31.9308	1460.53	G57671LP	Hex(4)HexNAc(4)	2572.03	0.006	2.3149
LZ-20200428-Chen-ACE2-Glypep-TASVc-AV5pmol.88415.88415.2	88415	167.77	1287.02	2	SWNYNTNIT		1111.49	sp|Q9BYF1|ACE2_HUMAN(pre=A,post=E);	36;	463.37	0	5	296.088	35.2245	1460.53	G97686QU	Hex(4)HexNAc(4)	2572.03	0.006	2.3294
LZ-20200428-Chen-ACE2-Glypep-TASVc-AV5pmol.88428.88428.2	88428	167.79	1441.08	2	SWNYNTNIT		1111.49	sp|Q9BYF1|ACE2_HUMAN(pre=A,post=E);	36;	512.624	0	5	297.306	37.1252	1768.64	G42477ZH	Hex(5)HexNAc(4)Fuc(1)	2880.14	0.0084	2.9323
LZ-20200428-Chen-ACE2-Glypep-TASVc-AV5pmol.88444.88444.2	88444	167.82	1388.56	2	SWNYNTNIT		1111.49	sp|Q9BYF1|ACE2_HUMAN(pre=A,post=E);	36;	376.437	0.0096	4	242.225	25.4972	1663.61	G43299SD	Hex(4)HexNAc(5)	2775.1	-0.0011	-0.3952
LZ-20200428-Chen-ACE2-Glypep-TASVc-AV5pmol.88464.88464.2	88464	167.86	1368.05	2	SWNYNTNIT		1111.49	sp|Q9BYF1|ACE2_HUMAN(pre=A,post=E);	36;	557.563	0	5	332.795	38.7885	1622.58	G30588SI	Hex(5)HexNAc(4)	2734.08	0.0068	2.4924
LZ-20200428-Chen-ACE2-Glypep-TASVc-AV5pmol.88521.88521.2	88521	167.95	1266.51	2	SWNYNTNIT		1111.49	sp|Q9BYF1|ACE2_HUMAN(pre=A,post=E);	36;	394.505	0.0068	5	307.408	34.3906	1419.5	G13592VY	Hex(5)HexNAc(3)	2531	0.0062	2.438
LZ-20200428-Chen-ACE2-Glypep-TASVc-AV5pmol.88529.88529.2	88529	167.97	1164.97	2	SWNYNTNIT		1111.49	sp|Q9BYF1|ACE2_HUMAN(pre=A,post=E);	36;	452.282	0	3	254.788	31.1532	1216.42	G92303LR	Hex(5)HexNAc(2)	2327.92	0.0062	2.6756
LZ-20200428-Chen-ACE2-Glypep-TASVc-AV5pmol.88531.88531.3	88531	167.97	912.368	3	SWNYNTNIT		1111.49	sp|Q9BYF1|ACE2_HUMAN(pre=A,post=E);	36;	343.963	0.0096	5	202.582	22.1796	1622.58	G27946NT	Hex(5)HexNAc(4)	2734.08	0.0082	3.0055
LZ-20200428-Chen-ACE2-Glypep-TASVc-AV5pmol.88541.88541.3	88541	168	961.054	3	SWNYNTNIT		1111.49	sp|Q9BYF1|ACE2_HUMAN(pre=A,post=E);	36;	513.226	0	5	334.571	40.361	1768.64	G42477ZH	Hex(5)HexNAc(4)Fuc(1)	2880.14	0.0086	2.9765
LZ-20200428-Chen-ACE2-Glypep-TASVc-AV5pmol.88542.88542.2	88542	168	1307.53	2	SWNYNTNIT		1111.49	sp|Q9BYF1|ACE2_HUMAN(pre=A,post=E);	36;	417.62	0.0077	5	250.787	27.6545	1501.56	G34527RW	Hex(3)HexNAc(5)	2613.05	0.0063	2.4164
LZ-20200428-Chen-ACE2-Glypep-TASVc-AV5pmol.88571.88571.2	88571	168.05	1287.02	2	SWNYNTNIT		1111.49	sp|Q9BYF1|ACE2_HUMAN(pre=A,post=E);	36;	535.75	0	5	301.83	33.4356	1460.53	G57671LP	Hex(4)HexNAc(4)	2572.03	0.0068	2.6382
LZ-20200428-Chen-ACE2-Glypep-TASVc-AV5pmol.88572.88572.2	88572	168.05	1461.59	2	SWNYNTNIT		1111.49	sp|Q9BYF1|ACE2_HUMAN(pre=A,post=E);	36;	435.938	0.0077	5	262.032	26.4913	1809.67	G93176JI	Hex(4)HexNAc(5)Fuc(1)	2921.16	0.0023	0.7819
LZ-20200428-Chen-ACE2-Glypep-TASVc-AV5pmol.88588.88588.2	88588	168.07	1441.08	2	SWNYNTNIT		1111.49	sp|Q9BYF1|ACE2_HUMAN(pre=A,post=E);	36;	479.514	0.004	5	282.187	34.9944	1768.64	G42477ZH	Hex(5)HexNAc(4)Fuc(1)	2880.14	0.0085	2.9623
LZ-20200428-Chen-ACE2-Glypep-TASVc-AV5pmol.88652.88652.2	88652	168.19	1368.05	2	SWNYNTNIT		1111.49	sp|Q9BYF1|ACE2_HUMAN(pre=A,post=E);	36;	460.627	0.004	5	271.675	31.6576	1622.58	G30588SI	Hex(5)HexNAc(4)	2734.08	0.0059	2.1745
LZ-20200428-Chen-ACE2-Glypep-TASVc-AV5pmol.88684.88684.3	88684	168.25	912.368	3	SWNYNTNIT		1111.49	sp|Q9BYF1|ACE2_HUMAN(pre=A,post=E);	36;	388.2	0	5	270.311	29.7774	1622.58	G30588SI	Hex(5)HexNAc(4)	2734.08	0.0066	2.4216
LZ-20200428-Chen-ACE2-Glypep-TASVc-AV5pmol.88708.88708.2	88708	168.29	1164.97	2	SWNYNTNIT		1111.49	sp|Q9BYF1|ACE2_HUMAN(pre=A,post=E);	36;	426.792	0	3	225.333	26.1799	1216.42	G92303LR	Hex(5)HexNAc(2)	2327.92	0.0061	2.6008
LZ-20200428-Chen-ACE2-Glypep-TASVc-AV5pmol.88711.88711.2	88711	168.29	1307.53	2	SWNYNTNIT		1111.49	sp|Q9BYF1|ACE2_HUMAN(pre=A,post=E);	36;	528.515	0	5	307.161	35.4938	1501.56	G59471TH	Hex(3)HexNAc(5)	2613.05	0.0057	2.1847
LZ-20200428-Chen-ACE2-Glypep-TASVc-AV5pmol.88747.88747.2	88747	168.36	1441.08	2	SWNYNTNIT		1111.49	sp|Q9BYF1|ACE2_HUMAN(pre=A,post=E);	36;	523.408	0	5	294.332	36.2909	1768.64	G42477ZH	Hex(5)HexNAc(4)Fuc(1)	2880.14	0.0079	2.7308
LZ-20200428-Chen-ACE2-Glypep-TASVc-AV5pmol.88750.88750.2	88750	168.36	1461.59	2	SWNYNTNIT		1111.49	sp|Q9BYF1|ACE2_HUMAN(pre=A,post=E);	36;	438.662	0.0096	4	256.723	28.7398	1809.67	G37601UJ	Hex(4)HexNAc(5)Fuc(1)	2921.16	0.0012	0.4072
LZ-20200428-Chen-ACE2-Glypep-TASVc-AV5pmol.88762.88762.2	88762	168.38	1287.02	2	SWNYNTNIT		1111.49	sp|Q9BYF1|ACE2_HUMAN(pre=A,post=E);	36;	535.676	0	5	302.515	33.9067	1460.53	G57671LP	Hex(4)HexNAc(4)	2572.03	0.0066	2.5632
LZ-20200428-Chen-ACE2-Glypep-TASVc-AV5pmol.88811.88811.2	88811	168.47	1368.05	2	SWNYNTNIT		1111.49	sp|Q9BYF1|ACE2_HUMAN(pre=A,post=E);	36;	464.26	0.0024	5	296.707	32.0043	1622.58	G77922WZ	Hex(5)HexNAc(4)	2734.08	0.0051	1.8777
LZ-20200428-Chen-ACE2-Glypep-TASVc-AV5pmol.88831.88831.2	88831	168.5	1307.53	2	SWNYNTNIT		1111.49	sp|Q9BYF1|ACE2_HUMAN(pre=A,post=E);	36;	549.901	0	5	287.096	33.335	1501.56	G59471TH	Hex(3)HexNAc(5)	2613.05	0.0056	2.135
LZ-20200428-Chen-ACE2-Glypep-TASVc-AV5pmol.88846.88846.2	88846	168.53	1368.05	2	SWNYNTNIT		1111.49	sp|Q9BYF1|ACE2_HUMAN(pre=A,post=E);	36;	387.058	0.0096	5	299.676	34.2909	1622.58	G93060PS	Hex(5)HexNAc(4)	2734.08	0.0045	1.6553
LZ-20200428-Chen-ACE2-Glypep-TASVc-AV5pmol.88856.88856.2	88856	168.55	1164.97	2	SWNYNTNIT		1111.49	sp|Q9BYF1|ACE2_HUMAN(pre=A,post=E);	36;	370.098	0	3	228.78	26.4848	1216.42	G92303LR	Hex(5)HexNAc(2)	2327.92	0.0062	2.6819
LZ-20200428-Chen-ACE2-Glypep-TASVc-AV5pmol.88870.88870.2	88870	168.57	1307.53	2	SWNYNTNIT		1111.49	sp|Q9BYF1|ACE2_HUMAN(pre=A,post=E);	36;	446.69	0	5	265.226	28.8633	1501.56	G59471TH	Hex(3)HexNAc(5)	2613.05	0.0054	2.0854
LZ-20200428-Chen-ACE2-Glypep-TASVc-AV5pmol.88893.88893.2	88893	168.61	1164.97	2	SWNYNTNIT		1111.49	sp|Q9BYF1|ACE2_HUMAN(pre=A,post=E);	36;	415.126	0	3	254.739	31.1366	1216.42	G92303LR	Hex(5)HexNAc(2)	2327.92	0.0063	2.7051
LZ-20200428-Chen-ACE2-Glypep-TASVc-AV5pmol.88897.88897.2	88897	168.62	1441.08	2	SWNYNTNIT		1111.49	sp|Q9BYF1|ACE2_HUMAN(pre=A,post=E);	36;	432.798	0.0024	5	290.817	35.0575	1768.64	G99969SS	Hex(5)HexNAc(4)Fuc(1)	2880.14	0.0079	2.7521
LZ-20200428-Chen-ACE2-Glypep-TASVc-AV5pmol.88904.88904.2	88904	168.64	1360.05	2	SWNYNTNIT		1111.49	sp|Q9BYF1|ACE2_HUMAN(pre=A,post=E);	36;	534.697	0	5	291.549	35.3087	1606.59	G01367ZS	Hex(4)HexNAc(4)Fuc(1)	2718.09	0.0056	2.0785
LZ-20200428-Chen-ACE2-Glypep-TASVc-AV5pmol.88910.88910.2	88910	168.65	1287.02	2	SWNYNTNIT		1111.49	sp|Q9BYF1|ACE2_HUMAN(pre=A,post=E);	36;	529.587	0	5	378.519	43.738	1460.53	G57671LP	Hex(4)HexNAc(4)	2572.03	0.0059	2.2965
LZ-20200428-Chen-ACE2-Glypep-TASVc-AV5pmol.88916.88916.2	88916	168.66	1287.02	2	SWNYNTNIT		1111.49	sp|Q9BYF1|ACE2_HUMAN(pre=A,post=E);	36;	535.879	0	5	304.127	33.3333	1460.53	G97686QU	Hex(4)HexNAc(4)	2572.03	0.0058	2.2564
LZ-20200428-Chen-ACE2-Glypep-TASVc-AV5pmol.88927.88927.2	88927	168.68	1380.56	2	SWNYNTNIT		1111.49	sp|Q9BYF1|ACE2_HUMAN(pre=A,post=E);	36;	412.155	0.0024	5	321.855	40.3324	1647.61	G61207RZ	Hex(3)HexNAc(5)Fuc(1)	2759.11	0.0045	1.6415
LZ-20200428-Chen-ACE2-Glypep-TASVc-AV5pmol.88934.88934.2	88934	168.69	1368.05	2	SWNYNTNIT		1111.49	sp|Q9BYF1|ACE2_HUMAN(pre=A,post=E);	36;	434.048	0.0024	5	326.253	36.9373	1622.58	G77922WZ	Hex(5)HexNAc(4)	2734.08	0.0044	1.6076
LZ-20200428-Chen-ACE2-Glypep-TASVc-AV5pmol.88940.88940.2	88940	168.7	1380.56	2	SWNYNTNIT		1111.49	sp|Q9BYF1|ACE2_HUMAN(pre=A,post=E);	36;	423.029	0.0077	5	297.984	39.1959	1647.61	G61207RZ	Hex(3)HexNAc(5)Fuc(1)	2759.11	0.0046	1.6799
LZ-20200428-Chen-ACE2-Glypep-TASVc-AV5pmol.88992.88992.2	88992	168.79	1368.05	2	SWNYNTNIT		1111.49	sp|Q9BYF1|ACE2_HUMAN(pre=A,post=E);	36;	399.053	0.0089	5	280.061	29.8724	1622.58	G82168GG	Hex(5)HexNAc(4)	2734.08	0.0043	1.5687
LZ-20200428-Chen-ACE2-Glypep-TASVc-AV5pmol.89008.89008.3	89008	168.82	907.036	3	SWNYNTNIT		1111.49	sp|Q9BYF1|ACE2_HUMAN(pre=A,post=E);	36;	417.549	0.0077	5	328.892	39.3423	1606.59	G45048TZ	Hex(4)HexNAc(4)Fuc(1)	2718.09	0.0063	2.3279
LZ-20200428-Chen-ACE2-Glypep-TASVc-AV5pmol.89022.89022.2	89022	168.84	1164.97	2	SWNYNTNIT		1111.49	sp|Q9BYF1|ACE2_HUMAN(pre=A,post=E);	36;	396.457	0	3	257.942	30.9275	1216.42	G92303LR	Hex(5)HexNAc(2)	2327.92	0.0067	2.8622
LZ-20200428-Chen-ACE2-Glypep-TASVc-AV5pmol.89031.89031.2	89031	168.86	1360.05	2	SWNYNTNIT		1111.49	sp|Q9BYF1|ACE2_HUMAN(pre=A,post=E);	36;	536.692	0	5	331.807	42.3032	1606.59	G45048TZ	Hex(4)HexNAc(4)Fuc(1)	2718.09	0.0061	2.2262
LZ-20200428-Chen-ACE2-Glypep-TASVc-AV5pmol.89040.89040.3	89040	168.87	920.711	3	SWNYNTNIT		1111.49	sp|Q9BYF1|ACE2_HUMAN(pre=A,post=E);	36;	300.259	0.0052	5	132.269	29.3119	1647.61	G61207RZ	Hex(3)HexNAc(5)Fuc(1)	2759.11	0.0057	2.0596
LZ-20200428-Chen-ACE2-Glypep-TASVc-AV5pmol.89069.89069.2	89069	168.92	1360.05	2	SWNYNTNIT		1111.49	sp|Q9BYF1|ACE2_HUMAN(pre=A,post=E);	36;	537.087	0	5	326.006	40.2406	1606.59	G45048TZ	Hex(4)HexNAc(4)Fuc(1)	2718.09	0.0058	2.12
LZ-20200428-Chen-ACE2-Glypep-TASVc-AV5pmol.89075.89075.2	89075	168.94	1287.02	2	SWNYNTNIT		1111.49	sp|Q9BYF1|ACE2_HUMAN(pre=A,post=E);	36;	510.118	0	5	307.579	34.1659	1460.53	G57671LP	Hex(4)HexNAc(4)	2572.03	0.006	2.3305
LZ-20200428-Chen-ACE2-Glypep-TASVc-AV5pmol.89090.89090.2	89090	168.96	1380.56	2	SWNYNTNIT		1111.49	sp|Q9BYF1|ACE2_HUMAN(pre=A,post=E);	36;	539.181	0	5	319.03	43.061	1647.61	G30159WR	Hex(3)HexNAc(5)Fuc(1)	2759.11	0.0054	1.952
LZ-20200428-Chen-ACE2-Glypep-TASVc-AV5pmol.89102.89102.2	89102	168.98	1164.97	2	SWNYNTNIT		1111.49	sp|Q9BYF1|ACE2_HUMAN(pre=A,post=E);	36;	396.925	0	4	252.389	30.3139	1216.42	G92303LR	Hex(5)HexNAc(2)	2327.92	0.0067	2.8809
LZ-20200428-Chen-ACE2-Glypep-TASVc-AV5pmol.89190.89190.2	89190	169.14	1380.56	2	SWNYNTNIT		1111.49	sp|Q9BYF1|ACE2_HUMAN(pre=A,post=E);	36;	550.583	0	5	313.335	41.9915	1647.61	G61207RZ	Hex(3)HexNAc(5)Fuc(1)	2759.11	0.0049	1.7769
LZ-20200428-Chen-ACE2-Glypep-TASVc-AV5pmol.89198.89198.2	89198	169.14	1164.97	2	SWNYNTNIT		1111.49	sp|Q9BYF1|ACE2_HUMAN(pre=A,post=E);	36;	329.404	0	3	239.35	29.0691	1216.42	G92303LR	Hex(5)HexNAc(2)	2327.92	0.0066	2.8179
LZ-20200428-Chen-ACE2-Glypep-TASVc-AV5pmol.89232.89232.2	89232	169.21	1287.02	2	SWNYNTNIT		1111.49	sp|Q9BYF1|ACE2_HUMAN(pre=A,post=E);	36;	488.408	0	5	319.513	34.8206	1460.53	G97686QU	Hex(4)HexNAc(4)	2572.03	0.0058	2.268
LZ-20200428-Chen-ACE2-Glypep-TASVc-AV5pmol.89237.89237.2	89237	169.22	1360.05	2	SWNYNTNIT		1111.49	sp|Q9BYF1|ACE2_HUMAN(pre=A,post=E);	36;	517.91	0	5	303.583	35.4701	1606.59	G45048TZ	Hex(4)HexNAc(4)Fuc(1)	2718.09	0.0057	2.1072
LZ-20200428-Chen-ACE2-Glypep-TASVc-AV5pmol.89238.89238.2	89238	169.22	1307.53	2	SWNYNTNIT		1111.49	sp|Q9BYF1|ACE2_HUMAN(pre=A,post=E);	36;	417.075	0.0077	5	274.819	31.9759	1501.56	G34527RW	Hex(3)HexNAc(5)	2613.05	0.0049	1.8932
LZ-20200428-Chen-ACE2-Glypep-TASVc-AV5pmol.89251.89251.2	89251	169.24	1380.56	2	SWNYNTNIT		1111.49	sp|Q9BYF1|ACE2_HUMAN(pre=A,post=E);	36;	490.289	0	5	308.317	39.3681	1647.61	G61207RZ	Hex(3)HexNAc(5)Fuc(1)	2759.11	0.0046	1.6667
LZ-20200428-Chen-ACE2-Glypep-TASVc-AV5pmol.89298.89298.2	89298	169.32	1164.97	2	SWNYNTNIT		1111.49	sp|Q9BYF1|ACE2_HUMAN(pre=A,post=E);	36;	359.088	0	3	268.943	31.7968	1216.42	G92303LR	Hex(5)HexNAc(2)	2327.92	0.0073	3.1452
LZ-20200428-Chen-ACE2-Glypep-TASVc-AV5pmol.89392.89392.2	89392	169.49	1287.02	2	SWNYNTNIT		1111.49	sp|Q9BYF1|ACE2_HUMAN(pre=A,post=E);	36;	512.002	0	5	318.27	35.3023	1460.53	G97686QU	Hex(4)HexNAc(4)	2572.03	0.0057	2.2052
LZ-20200428-Chen-ACE2-Glypep-TASVc-AV5pmol.89407.89407.2	89407	169.52	1360.05	2	SWNYNTNIT		1111.49	sp|Q9BYF1|ACE2_HUMAN(pre=A,post=E);	36;	513.042	0	5	346.183	42.3309	1606.59	G45048TZ	Hex(4)HexNAc(4)Fuc(1)	2718.09	0.0059	2.1841
LZ-20200428-Chen-ACE2-Glypep-TASVc-AV5pmol.89425.89425.2	89425	169.55	1380.56	2	SWNYNTNIT		1111.49	sp|Q9BYF1|ACE2_HUMAN(pre=A,post=E);	36;	469.767	0.0024	5	332.253	42.6895	1647.61	G61207RZ	Hex(3)HexNAc(5)Fuc(1)	2759.11	0.0051	1.8572
LZ-20200428-Chen-ACE2-Glypep-TASVc-AV5pmol.89458.89458.3	89458	169.61	980.061	3	SWNYNTNIT		1111.49	sp|Q9BYF1|ACE2_HUMAN(pre=A,post=E);	36;	429.637	0.0024	5	267.966	32.5816	1825.66	G75345ZM	Hex(5)HexNAc(5)	2937.16	0.0073	2.472
LZ-20200428-Chen-ACE2-Glypep-TASVc-AV5pmol.89536.89536.2	89536	169.75	1287.02	2	SWNYNTNIT		1111.49	sp|Q9BYF1|ACE2_HUMAN(pre=A,post=E);	36;	527.658	0	5	372.71	43.0548	1460.53	G97686QU	Hex(4)HexNAc(4)	2572.03	0.0052	2.0385
LZ-20200428-Chen-ACE2-Glypep-TASVc-AV5pmol.89557.89557.2	89557	169.78	1360.05	2	SWNYNTNIT		1111.49	sp|Q9BYF1|ACE2_HUMAN(pre=A,post=E);	36;	479.938	0	5	326.766	42.0509	1606.59	G01367ZS	Hex(4)HexNAc(4)Fuc(1)	2718.09	0.0062	2.2703
LZ-20200428-Chen-ACE2-Glypep-TASVc-AV5pmol.89558.89558.2	89558	169.78	1380.56	2	SWNYNTNIT		1111.49	sp|Q9BYF1|ACE2_HUMAN(pre=A,post=E);	36;	495.181	0	5	326.852	41.6438	1647.61	G61207RZ	Hex(3)HexNAc(5)Fuc(1)	2759.11	0.0054	1.9563
LZ-20200428-Chen-ACE2-Glypep-TASVc-AV5pmol.89561.89561.2	89561	169.78	1206	2	SWNYNTNIT		1111.49	sp|Q9BYF1|ACE2_HUMAN(pre=A,post=E);	36;	468.986	0.0024	5	318.293	34.4597	1298.48	G39213VZ	Hex(3)HexNAc(4)	2409.98	0.0063	2.6108
LZ-20200428-Chen-ACE2-Glypep-TASVc-AV5pmol.89596.89596.2	89596	169.85	1206	2	SWNYNTNIT		1111.49	sp|Q9BYF1|ACE2_HUMAN(pre=A,post=E);	36;	493.274	0.004	5	311.652	34.8605	1298.48	G39213VZ	Hex(3)HexNAc(4)	2409.98	0.0064	2.6532
LZ-20200428-Chen-ACE2-Glypep-TASVc-AV5pmol.89598.89598.3	89598	169.85	988.402	3	SWNYNTNIT		1111.49	sp|Q9BYF1|ACE2_HUMAN(pre=A,post=E);	36;	167.171	0.0052	3	137.633	56.196	1850.69	G09446VC	Hex(3)HexNAc(6)Fuc(1)	2962.18	-0.001	-0.3238
LZ-20200428-Chen-ACE2-Glypep-TASVc-AV5pmol.89613.89613.3	89613	169.88	980.061	3	SWNYNTNIT		1111.49	sp|Q9BYF1|ACE2_HUMAN(pre=A,post=E);	36;	386.637	0.004	5	271.635	30.7705	1825.66	G87694ZF	Hex(5)HexNAc(5)	2937.16	0.0077	2.636
LZ-20200428-Chen-ACE2-Glypep-TASVc-AV5pmol.89658.89658.2	89658	169.96	1380.56	2	SWNYNTNIT		1111.49	sp|Q9BYF1|ACE2_HUMAN(pre=A,post=E);	36;	547.006	0	5	332.93	42.8941	1647.61	G32283ZK	Hex(3)HexNAc(5)Fuc(1)	2759.11	0.006	2.1805
LZ-20200428-Chen-ACE2-Glypep-TASVc-AV5pmol.89685.89685.2	89685	170.01	1287.02	2	SWNYNTNIT		1111.49	sp|Q9BYF1|ACE2_HUMAN(pre=A,post=E);	36;	524.682	0	5	378.998	43.1226	1460.53	G97686QU	Hex(4)HexNAc(4)	2572.03	0.0054	2.0964
LZ-20200428-Chen-ACE2-Glypep-TASVc-AV5pmol.89693.89693.2	89693	170.03	1287.02	2	SWNYNTNIT		1111.49	sp|Q9BYF1|ACE2_HUMAN(pre=A,post=E);	36;	541.462	0	5	323.43	35.1521	1460.53	G97686QU	Hex(4)HexNAc(4)	2572.03	0.0055	2.1504
LZ-20200428-Chen-ACE2-Glypep-TASVc-AV5pmol.89698.89698.3	89698	170.03	907.036	3	SWNYNTNIT		1111.49	sp|Q9BYF1|ACE2_HUMAN(pre=A,post=E);	36;	418.689	0.004	5	340.314	41.154	1606.59	G45048TZ	Hex(4)HexNAc(4)Fuc(1)	2718.09	0.0073	2.6817
LZ-20200428-Chen-ACE2-Glypep-TASVc-AV5pmol.89709.89709.2	89709	170.05	1206	2	SWNYNTNIT		1111.49	sp|Q9BYF1|ACE2_HUMAN(pre=A,post=E);	36;	502.53	0.0024	5	315.812	35.6258	1298.48	G92024SL	Hex(3)HexNAc(4)	2409.98	0.0065	2.7172
LZ-20200428-Chen-ACE2-Glypep-TASVc-AV5pmol.89710.89710.2	89710	170.05	1360.05	2	SWNYNTNIT		1111.49	sp|Q9BYF1|ACE2_HUMAN(pre=A,post=E);	36;	528.091	0	5	334.333	41.0379	1606.59	G01367ZS	Hex(4)HexNAc(4)Fuc(1)	2718.09	0.0069	2.5522
LZ-20200428-Chen-ACE2-Glypep-TASVc-AV5pmol.89745.89745.3	89745	170.11	1028.75	3	SWNYNTNIT		1111.49	sp|Q9BYF1|ACE2_HUMAN(pre=A,post=E);	36;	488.918	0	5	336.85	42.6737	1971.72	G71102UV	Hex(5)HexNAc(5)Fuc(1)	3083.22	0.0092	2.9972
LZ-20200428-Chen-ACE2-Glypep-TASVc-AV5pmol.89760.89760.3	89760	170.15	980.061	3	SWNYNTNIT		1111.49	sp|Q9BYF1|ACE2_HUMAN(pre=A,post=E);	36;	429.862	0.0052	5	295.054	35.1006	1825.66	G75345ZM	Hex(5)HexNAc(5)	2937.16	0.0078	2.6418
LZ-20200428-Chen-ACE2-Glypep-TASVc-AV5pmol.89801.89801.2	89801	170.21	1542.62	2	SWNYNTNIT		1111.49	sp|Q9BYF1|ACE2_HUMAN(pre=A,post=E);	36;	424.509	0	3	277.668	32.0792	1971.72	G71102UV	Hex(5)HexNAc(5)Fuc(1)	3083.22	0.008	2.6061
LZ-20200428-Chen-ACE2-Glypep-TASVc-AV5pmol.89851.89851.2	89851	170.31	1206	2	SWNYNTNIT		1111.49	sp|Q9BYF1|ACE2_HUMAN(pre=A,post=E);	36;	496.602	0	5	304.388	34.7694	1298.48	G98140IX	Hex(3)HexNAc(4)	2409.98	0.0068	2.837
LZ-20200428-Chen-ACE2-Glypep-TASVc-AV5pmol.89854.89854.2	89854	170.31	1360.05	2	SWNYNTNIT		1111.49	sp|Q9BYF1|ACE2_HUMAN(pre=A,post=E);	36;	533.7	0	5	338.917	42.2271	1606.59	G01367ZS	Hex(4)HexNAc(4)Fuc(1)	2718.09	0.0072	2.637
LZ-20200428-Chen-ACE2-Glypep-TASVc-AV5pmol.89857.89857.2	89857	170.31	1287.02	2	SWNYNTNIT		1111.49	sp|Q9BYF1|ACE2_HUMAN(pre=A,post=E);	36;	453.114	0.0024	5	275.888	29.0728	1460.53	G09976WS	Hex(4)HexNAc(4)	2572.03	0.005	1.9312
LZ-20200428-Chen-ACE2-Glypep-TASVc-AV5pmol.89893.89893.3	89893	170.39	1028.75	3	SWNYNTNIT		1111.49	sp|Q9BYF1|ACE2_HUMAN(pre=A,post=E);	36;	486.196	0	5	326.475	42.8705	1971.72	G71102UV	Hex(5)HexNAc(5)Fuc(1)	3083.22	0.0092	2.998
LZ-20200428-Chen-ACE2-Glypep-TASVc-AV5pmol.89900.89900.3	89900	170.4	980.061	3	SWNYNTNIT		1111.49	sp|Q9BYF1|ACE2_HUMAN(pre=A,post=E);	36;	471.394	0.0024	5	247.429	27.6239	1825.66	G87694ZF	Hex(5)HexNAc(5)	2937.16	0.0079	2.6758
LZ-20200428-Chen-ACE2-Glypep-TASVc-AV5pmol.89946.89946.2	89946	170.48	1542.62	2	SWNYNTNIT		1111.49	sp|Q9BYF1|ACE2_HUMAN(pre=A,post=E);	36;	482.697	0.0024	4	303.69	37.0957	1971.72	G71102UV	Hex(5)HexNAc(5)Fuc(1)	3083.22	0.0083	2.6993
LZ-20200428-Chen-ACE2-Glypep-TASVc-AV5pmol.89997.89997.2	89997	170.58	1206	2	SWNYNTNIT		1111.49	sp|Q9BYF1|ACE2_HUMAN(pre=A,post=E);	36;	524.595	0	5	292.487	33.0832	1298.48	G39213VZ	Hex(3)HexNAc(4)	2409.98	0.0071	2.9374
LZ-20200428-Chen-ACE2-Glypep-TASVc-AV5pmol.90006.90006.2	90006	170.59	1360.05	2	SWNYNTNIT		1111.49	sp|Q9BYF1|ACE2_HUMAN(pre=A,post=E);	36;	569.782	0	5	352.479	45.6021	1606.59	G01367ZS	Hex(4)HexNAc(4)Fuc(1)	2718.09	0.0076	2.8002
LZ-20200428-Chen-ACE2-Glypep-TASVc-AV5pmol.90013.90013.2	90013	170.6	1380.56	2	SWNYNTNIT		1111.49	sp|Q9BYF1|ACE2_HUMAN(pre=A,post=E);	36;	363.172	0.0077	5	279.663	32.5968	1647.61	G32283ZK	Hex(3)HexNAc(5)Fuc(1)	2759.11	0.0038	1.3795
LZ-20200428-Chen-ACE2-Glypep-TASVc-AV5pmol.90041.90041.3	90041	170.65	980.061	3	SWNYNTNIT		1111.49	sp|Q9BYF1|ACE2_HUMAN(pre=A,post=E);	36;	411.624	0.0024	5	284.405	33.4941	1825.66	G75345ZM	Hex(5)HexNAc(5)	2937.16	0.0076	2.6041
LZ-20200428-Chen-ACE2-Glypep-TASVc-AV5pmol.90043.90043.2	90043	170.65	1388.56	2	SWNYNTNIT		1111.49	sp|Q9BYF1|ACE2_HUMAN(pre=A,post=E);	36;	342.725	0.0089	5	248.606	27.8169	1663.61	G43299SD	Hex(4)HexNAc(5)	2775.1	0.0002	0.0708
LZ-20200428-Chen-ACE2-Glypep-TASVc-AV5pmol.90048.90048.3	90048	170.67	1028.75	3	SWNYNTNIT		1111.49	sp|Q9BYF1|ACE2_HUMAN(pre=A,post=E);	36;	419.505	0	5	276.54	34.7818	1971.72	G71102UV	Hex(5)HexNAc(5)Fuc(1)	3083.22	0.0093	3.0045
LZ-20200428-Chen-ACE2-Glypep-TASVc-AV5pmol.90079.90079.2	90079	170.72	1279.02	2	SWNYNTNIT		1111.49	sp|Q9BYF1|ACE2_HUMAN(pre=A,post=E);	36;	399.447	0.004	5	311.05	36.072	1444.53	G80858MF	Hex(3)HexNAc(4)Fuc(1)	2556.03	0.0072	2.8088
LZ-20200428-Chen-ACE2-Glypep-TASVc-AV5pmol.90105.90105.2	90105	170.77	1542.62	2	SWNYNTNIT		1111.49	sp|Q9BYF1|ACE2_HUMAN(pre=A,post=E);	36;	483.031	0.0024	3	326.039	39.4699	1971.72	G71102UV	Hex(5)HexNAc(5)Fuc(1)	3083.22	0.0079	2.5628
LZ-20200428-Chen-ACE2-Glypep-TASVc-AV5pmol.90119.90119.2	90119	170.79	1279.02	2	SWNYNTNIT		1111.49	sp|Q9BYF1|ACE2_HUMAN(pre=A,post=E);	36;	487.176	0.0024	5	349.36	40.0469	1444.53	G80858MF	Hex(3)HexNAc(4)Fuc(1)	2556.03	0.0072	2.7994
LZ-20200428-Chen-ACE2-Glypep-TASVc-AV5pmol.90139.90139.3	90139	170.82	980.061	3	SWNYNTNIT		1111.49	sp|Q9BYF1|ACE2_HUMAN(pre=A,post=E);	36;	453.627	0	5	275.788	32.959	1825.66	G78211AM	Hex(5)HexNAc(5)	2937.16	0.0075	2.563
LZ-20200428-Chen-ACE2-Glypep-TASVc-AV5pmol.90145.90145.2	90145	170.84	1206	2	SWNYNTNIT		1111.49	sp|Q9BYF1|ACE2_HUMAN(pre=A,post=E);	36;	540.019	0	5	313.176	35.1127	1298.48	G98140IX	Hex(3)HexNAc(4)	2409.98	0.007	2.8845
LZ-20200428-Chen-ACE2-Glypep-TASVc-AV5pmol.90149.90149.2	90149	170.84	1388.56	2	SWNYNTNIT		1111.49	sp|Q9BYF1|ACE2_HUMAN(pre=A,post=E);	36;	452.21	0	5	266.794	31.2835	1663.61	G11535IB	Hex(4)HexNAc(5)	2775.1	0.0011	0.4021
LZ-20200428-Chen-ACE2-Glypep-TASVc-AV5pmol.90153.90153.2	90153	170.85	1360.05	2	SWNYNTNIT		1111.49	sp|Q9BYF1|ACE2_HUMAN(pre=A,post=E);	36;	529.231	0	5	365.596	43.5214	1606.59	G45048TZ	Hex(4)HexNAc(4)Fuc(1)	2718.09	0.007	2.58
LZ-20200428-Chen-ACE2-Glypep-TASVc-AV5pmol.90162.90162.2	90162	170.86	1104.45	2	SWNYNTNIT		1111.49	sp|Q9BYF1|ACE2_HUMAN(pre=A,post=E);	36;	421.376	0.0024	5	310.15	34.0222	1095.4	G61751GZ	Hex(3)HexNAc(3)	2206.89	0.0043	1.9642
LZ-20200428-Chen-ACE2-Glypep-TASVc-AV5pmol.90198.90198.2	90198	170.93	1388.56	2	SWNYNTNIT		1111.49	sp|Q9BYF1|ACE2_HUMAN(pre=A,post=E);	36;	440.056	0.0024	5	240.281	27.5796	1663.61	G76807JB	Hex(4)HexNAc(5)	2775.1	0.0014	0.5065
LZ-20200428-Chen-ACE2-Glypep-TASVc-AV5pmol.90211.90211.3	90211	170.96	1028.75	3	SWNYNTNIT		1111.49	sp|Q9BYF1|ACE2_HUMAN(pre=A,post=E);	36;	472.687	0	5	302.007	40.1364	1971.72	G71102UV	Hex(5)HexNAc(5)Fuc(1)	3083.22	0.0094	3.0412
LZ-20200428-Chen-ACE2-Glypep-TASVc-AV5pmol.90214.90214.2	90214	170.96	1104.45	2	SWNYNTNIT		1111.49	sp|Q9BYF1|ACE2_HUMAN(pre=A,post=E);	36;	488.163	0	5	319.353	36.0369	1095.4	G61751GZ	Hex(3)HexNAc(3)	2206.89	0.0046	2.0969
LZ-20200428-Chen-ACE2-Glypep-TASVc-AV5pmol.90225.90225.2	90225	170.98	1279.02	2	SWNYNTNIT		1111.49	sp|Q9BYF1|ACE2_HUMAN(pre=A,post=E);	36;	520.674	0	5	350.502	43.1235	1444.53	G80858MF	Hex(3)HexNAc(4)Fuc(1)	2556.03	0.0073	2.8369
LZ-20200428-Chen-ACE2-Glypep-TASVc-AV5pmol.90247.90247.2	90247	171.02	1360.05	2	SWNYNTNIT		1111.49	sp|Q9BYF1|ACE2_HUMAN(pre=A,post=E);	36;	469.961	0.0024	5	326.48	39.6909	1606.59	G01367ZS	Hex(4)HexNAc(4)Fuc(1)	2718.09	0.0069	2.5538
LZ-20200428-Chen-ACE2-Glypep-TASVc-AV5pmol.90290.90290.2	90290	171.1	1206	2	SWNYNTNIT		1111.49	sp|Q9BYF1|ACE2_HUMAN(pre=A,post=E);	36;	551.447	0	5	321.171	36.6173	1298.48	G98140IX	Hex(3)HexNAc(4)	2409.98	0.0068	2.8154
LZ-20200428-Chen-ACE2-Glypep-TASVc-AV5pmol.90309.90309.2	90309	171.13	1104.45	2	SWNYNTNIT		1111.49	sp|Q9BYF1|ACE2_HUMAN(pre=A,post=E);	36;	503.919	0	5	335.478	38.3909	1095.4	G61751GZ	Hex(3)HexNAc(3)	2206.9	0.0054	2.4692
LZ-20200428-Chen-ACE2-Glypep-TASVc-AV5pmol.90326.90326.3	90326	171.16	926.044	3	SWNYNTNIT		1111.49	sp|Q9BYF1|ACE2_HUMAN(pre=A,post=E);	36;	365.297	0	5	268.911	30.7277	1663.61	G76807JB	Hex(4)HexNAc(5)	2775.11	0.0087	3.1466
LZ-20200428-Chen-ACE2-Glypep-TASVc-AV5pmol.90350.90350.2	90350	171.2	1388.56	2	SWNYNTNIT		1111.49	sp|Q9BYF1|ACE2_HUMAN(pre=A,post=E);	36;	469.77	0.0052	5	332.966	40.475	1663.61	G76807JB	Hex(4)HexNAc(5)	2775.1	0.0009	0.3146
LZ-20200428-Chen-ACE2-Glypep-TASVc-AV5pmol.90357.90357.3	90357	171.21	853.019	3	SWNYNTNIT		1111.49	sp|Q9BYF1|ACE2_HUMAN(pre=A,post=E);	36;	390.876	0	5	178.276	20.7283	1444.53	G51490BW	Hex(3)HexNAc(4)Fuc(1)	2556.04	0.0085	3.3384
LZ-20200428-Chen-ACE2-Glypep-TASVc-AV5pmol.90358.90358.3	90358	171.21	1028.75	3	SWNYNTNIT		1111.49	sp|Q9BYF1|ACE2_HUMAN(pre=A,post=E);	36;	522.767	0	5	299.737	37.0009	1971.72	G71102UV	Hex(5)HexNAc(5)Fuc(1)	3083.22	0.0096	3.121
LZ-20200428-Chen-ACE2-Glypep-TASVc-AV5pmol.90394.90394.2	90394	171.28	1279.02	2	SWNYNTNIT		1111.49	sp|Q9BYF1|ACE2_HUMAN(pre=A,post=E);	36;	555.556	0	5	349.241	44.121	1444.53	G26182BM	Hex(3)HexNAc(4)Fuc(1)	2556.03	0.007	2.7504
LZ-20200428-Chen-ACE2-Glypep-TASVc-AV5pmol.90434.90434.2	90434	171.35	1206	2	SWNYNTNIT		1111.49	sp|Q9BYF1|ACE2_HUMAN(pre=A,post=E);	36;	373.348	0	5	193.055	19.4487	1298.48	G39213VZ	Hex(3)HexNAc(4)	2409.98	0.0068	2.8375
LZ-20200428-Chen-ACE2-Glypep-TASVc-AV5pmol.90457.90457.2	90457	171.39	1360.05	2	SWNYNTNIT		1111.49	sp|Q9BYF1|ACE2_HUMAN(pre=A,post=E);	36;	337.904	0	5	134.009	15.9463	1606.59	G45048TZ	Hex(4)HexNAc(4)Fuc(1)	2718.09	0.0067	2.4735
LZ-20200428-Chen-ACE2-Glypep-TASVc-AV5pmol.90471.90471.2	90471	171.42	1104.46	2	SWNYNTNIT		1111.49	sp|Q9BYF1|ACE2_HUMAN(pre=A,post=E);	36;	521.278	0	5	290.716	30.658	1095.4	G61751GZ	Hex(3)HexNAc(3)	2206.9	0.0062	2.8009
LZ-20200428-Chen-ACE2-Glypep-TASVc-AV5pmol.90473.90473.2	90473	171.42	1360.05	2	SWNYNTNIT		1111.49	sp|Q9BYF1|ACE2_HUMAN(pre=A,post=E);	36;	277.988	0.0024	5	138.208	15.8257	1606.59	G01367ZS	Hex(4)HexNAc(4)Fuc(1)	2718.09	0.0067	2.4531
LZ-20200428-Chen-ACE2-Glypep-TASVc-AV5pmol.90531.90531.2	90531	171.52	1388.56	2	SWNYNTNIT		1111.49	sp|Q9BYF1|ACE2_HUMAN(pre=A,post=E);	36;	370.642	0.0024	5	229.939	26.1328	1663.61	G11535IB	Hex(4)HexNAc(5)	2775.1	-0.0009	-0.3331
LZ-20200428-Chen-ACE2-Glypep-TASVc-AV5pmol.90558.90558.2	90558	171.57	1279.02	2	SWNYNTNIT		1111.49	sp|Q9BYF1|ACE2_HUMAN(pre=A,post=E);	36;	550.674	0	5	359.962	44.7993	1444.53	G80858MF	Hex(3)HexNAc(4)Fuc(1)	2556.03	0.0075	2.9241
LZ-20200428-Chen-ACE2-Glypep-TASVc-AV5pmol.90590.90590.2	90590	171.63	1206	2	SWNYNTNIT		1111.49	sp|Q9BYF1|ACE2_HUMAN(pre=A,post=E);	36;	282.806	0.0052	5	68.2134	9.2605	1298.48	G98140IX	Hex(3)HexNAc(4)	2409.98	0.0066	2.7244
LZ-20200428-Chen-ACE2-Glypep-TASVc-AV5pmol.90605.90605.2	90605	171.65	1461.59	2	SWNYNTNIT		1111.49	sp|Q9BYF1|ACE2_HUMAN(pre=A,post=E);	36;	540.116	0	5	363.499	48.2357	1809.67	G85767HW	Hex(4)HexNAc(5)Fuc(1)	2921.17	0.0088	3.0066
LZ-20200428-Chen-ACE2-Glypep-TASVc-AV5pmol.90620.90620.2	90620	171.68	1104.46	2	SWNYNTNIT		1111.49	sp|Q9BYF1|ACE2_HUMAN(pre=A,post=E);	36;	510.307	0	5	285.938	30.3846	1095.4	G35619UY	Hex(3)HexNAc(3)	2206.9	0.0065	2.9621
LZ-20200428-Chen-ACE2-Glypep-TASVc-AV5pmol.90632.90632.2	90632	171.69	1360.05	2	SWNYNTNIT		1111.49	sp|Q9BYF1|ACE2_HUMAN(pre=A,post=E);	36;	404.496	0.004	5	272.58	32.2834	1606.59	G01367ZS	Hex(4)HexNAc(4)Fuc(1)	2718.09	0.0073	2.6757
LZ-20200428-Chen-ACE2-Glypep-TASVc-AV5pmol.90661.90661.3	90661	171.75	974.73	3	SWNYNTNIT		1111.49	sp|Q9BYF1|ACE2_HUMAN(pre=A,post=E);	36;	426.568	0.004	5	293.384	34.065	1809.67	G85767HW	Hex(4)HexNAc(5)Fuc(1)	2921.17	0.0087	2.9944
LZ-20200428-Chen-ACE2-Glypep-TASVc-AV5pmol.90663.90663.3	90663	171.75	926.044	3	SWNYNTNIT		1111.49	sp|Q9BYF1|ACE2_HUMAN(pre=A,post=E);	36;	394.195	0.004	5	281.985	33.446	1663.61	G11535IB	Hex(4)HexNAc(5)	2775.11	0.0086	3.1099
LZ-20200428-Chen-ACE2-Glypep-TASVc-AV5pmol.90712.90712.2	90712	171.84	1279.02	2	SWNYNTNIT		1111.49	sp|Q9BYF1|ACE2_HUMAN(pre=A,post=E);	36;	583.37	0	5	369.202	45.6793	1444.53	G51490BW	Hex(3)HexNAc(4)Fuc(1)	2556.03	0.0075	2.9241
[truncated: 18,158 more rows]

## Sheet: PSM
Title	Scan	RT(min)	PrecursorMZ	PrecursorCharge	Peptide	Modification	PeptideMass	Protein	PeptideScore	PeptideFDR	GlycanExpMass
[truncated: 68,986 more rows]

[truncated: 2 more sheets: GPSM_GlyTouCan, MonosaccharideStepping]
