# Supplementary material for: Glyco-Decipher enables glycan database-independent peptide matching and in-depth characterization of site-specific N-glycosylation
Source: Nat Commun. 2022 Apr 7;13:1900. doi: 10.1038/s41467-022-29530-y (PMC8990002; doi:10.1038/s41467-022-29530-y)
Supplement: Supplementary file 10 — Supplementary Data 7 [file 41467_2022_29530_MOESM10_ESM.xlsx]

## Sheet: Q61207-AbundanceMap
Tissue	Site	TissueSite	GlycanAccession	GlycanType	RelativeAbundance (%)
Brain	N080	Brain-N080	0-0730-Hex(2)HexNAc(2)	Truncated	0
Brain	N080	Brain-N080	0-0876-Hex(2)HexNAc(2)Fuc(1)	Truncated	0
Brain	N080	Brain-N080	0-0892-Hex(3)HexNAc(2)	Truncated	0
Brain	N080	Brain-N080	0-1038-Hex(3)HexNAc(2)Fuc(1)	Truncated	2.32
Brain	N080	Brain-N080	1-1054-Hex(4)HexNAc(2)	Oligo-Mannose	0.6
Brain	N080	Brain-N080	1-1200-Hex(4)HexNAc(2)Fuc(1)	Oligo-Mannose	1.54
Brain	N080	Brain-N080	1-1216-Hex(5)HexNAc(2)	Oligo-Mannose	23.7
Brain	N080	Brain-N080	1-1362-Hex(5)HexNAc(2)Fuc(1)	Oligo-Mannose	10.1
Brain	N080	Brain-N080	1-1378-Hex(6)HexNAc(2)	Oligo-Mannose	0
Brain	N080	Brain-N080	1-1541-Hex(7)HexNAc(2)	Oligo-Mannose	0
Brain	N080	Brain-N080	1-1703-Hex(8)HexNAc(2)	Oligo-Mannose	6.52
Brain	N080	Brain-N080	1-1865-Hex(9)HexNAc(2)	Oligo-Mannose	35.8
Brain	N080	Brain-N080	1-2027-Hex(10)HexNAc(2)	Oligo-Mannose	1.48
Brain	N080	Brain-N080	20-1095-Hex(3)HexNAc(3)	Complex/Hybrid	0
Brain	N080	Brain-N080	20-1257-Hex(4)HexNAc(3)	Complex/Hybrid	0
Brain	N080	Brain-N080	21-1241-Hex(3)HexNAc(3)Fuc(1)	Complex/Hybrid	0
Brain	N080	Brain-N080	21-1404-Hex(4)HexNAc(3)Fuc(1)	Complex/Hybrid	0
Brain	N080	Brain-N080	21-1445-Hex(3)HexNAc(4)Fuc(1)	Complex/Hybrid	0
Brain	N080	Brain-N080	21-1550-Hex(4)HexNAc(3)Fuc(2)	Complex/Hybrid	7.7
Brain	N080	Brain-N080	21-1648-Hex(3)HexNAc(5)Fuc(1)	Complex/Hybrid	5.96
Brain	N080	Brain-N080	21-1769-Hex(5)HexNAc(4)Fuc(1)	Complex/Hybrid	0
Brain	N080	Brain-N080	21-1810-Hex(4)HexNAc(5)Fuc(1)	Complex/Hybrid	0
Brain	N080	Brain-N080	21-1956-Hex(4)HexNAc(5)Fuc(2)	Complex/Hybrid	0
Brain	N080	Brain-N080	21-1972-Hex(5)HexNAc(5)Fuc(1)	Complex/Hybrid	0
Brain	N080	Brain-N080	21-2102-Hex(4)HexNAc(5)Fuc(3)	Complex/Hybrid	0
Brain	N080	Brain-N080	21-2118-Hex(5)HexNAc(5)Fuc(2)	Complex/Hybrid	0
Brain	N080	Brain-N080	21-2134-Hex(6)HexNAc(5)Fuc(1)	Complex/Hybrid	0
Brain	N080	Brain-N080	21-2143-Hex(3)HexNAc(6)Fuc(3)	Complex/Hybrid	0
Brain	N080	Brain-N080	21-2159-Hex(4)HexNAc(6)Fuc(2)	Complex/Hybrid	0
Brain	N080	Brain-N080	21-2264-Hex(5)HexNAc(5)Fuc(3)	Complex/Hybrid	0.89
Brain	N080	Brain-N080	21-2305-Hex(4)HexNAc(6)Fuc(3)	Complex/Hybrid	0
Brain	N080	Brain-N080	21-2321-Hex(5)HexNAc(6)Fuc(2)	Complex/Hybrid	0
Brain	N080	Brain-N080	21-2467-Hex(5)HexNAc(6)Fuc(3)	Complex/Hybrid	0
Brain	N080	Brain-N080	21-2483-Hex(6)HexNAc(6)Fuc(2)	Complex/Hybrid	0
Brain	N080	Brain-N080	21-2629-Hex(6)HexNAc(6)Fuc(3)	Complex/Hybrid	0
Brain	N080	Brain-N080	22-1565-Hex(4)HexNAc(3)NeuGc(1)	Complex/Hybrid	0
Brain	N080	Brain-N080	22-1711-Hex(5)HexNAc(3)NeuAc(1)	Complex/Hybrid	0
Brain	N080	Brain-N080	22-1768-Hex(4)HexNAc(4)NeuGc(1)	Complex/Hybrid	0
Brain	N080	Brain-N080	22-1930-Hex(5)HexNAc(4)NeuGc(1)	Complex/Hybrid	0
Brain	N080	Brain-N080	22-2237-Hex(5)HexNAc(4)NeuGc(2)	Complex/Hybrid	0
Brain	N080	Brain-N080	23-1695-Hex(4)HexNAc(3)NeuAc(1)Fuc(1)	Complex/Hybrid	0
Brain	N080	Brain-N080	23-1711-Hex(4)HexNAc(3)NeuGc(1)Fuc(1)	Complex/Hybrid	0
Brain	N080	Brain-N080	23-2076-Hex(5)HexNAc(4)NeuGc(1)Fuc(1)	Complex/Hybrid	0
Brain	N080	Brain-N080	23-2148-Hex(4)HexNAc(3)NeuAc(1)NeuGc(1)Fuc(2)	Complex/Hybrid	0
Brain	N080	Brain-N080	23-2222-Hex(6)HexNAc(4)NeuAc(1)Fuc(1)	Complex/Hybrid	0
Brain	N080	Brain-N080	23-2263-Hex(5)HexNAc(5)NeuAc(1)Fuc(1)	Complex/Hybrid	0
Brain	N080	Brain-N080	23-2294-Hex(5)HexNAc(3)NeuAc(2)Fuc(2)	Complex/Hybrid	0
Brain	N080	Brain-N080	23-2351-Hex(5)HexNAc(4)NeuAc(2)Fuc(1)	Complex/Hybrid	0
Brain	N080	Brain-N080	23-2367-Hex(4)HexNAc(4)NeuGc(2)Fuc(2)	Complex/Hybrid	0
Brain	N080	Brain-N080	23-2367-Hex(5)HexNAc(4)NeuAc(1)NeuGc(1)Fuc(1)	Complex/Hybrid	0
Brain	N080	Brain-N080	23-2383-Hex(5)HexNAc(4)NeuGc(2)Fuc(1)	Complex/Hybrid	0
Brain	N080	Brain-N080	3-1882-Hex(9)HexNAc(2)N(1)	Oligo-Mannose +17Da	0
Brain	N080	Brain-N080	4-1458-Hex(6)HexNAc(2)P(1)	Mannose-6-Phosphate	0.77
Brain	N080	Brain-N080	4-1483-Hex(4)HexNAc(3)Fuc(1)P(1)	Mannose-6-Phosphate	0
Brain	N080	Brain-N080	4-1620-Hex(7)HexNAc(2)P(1)	Mannose-6-Phosphate	0
Brain	N080	Brain-N080	4-1662-Hex(6)HexNAc(3)P(1)	Mannose-6-Phosphate	2.64
Brain	N080	Brain-N080	4-1783-Hex(8)HexNAc(2)P(1)	Mannose-6-Phosphate	0
Brain	N080	Brain-N080	4-1824-Hex(7)HexNAc(3)P(1)	Mannose-6-Phosphate	0
Brain	N080	Brain-N080	4-1945-Hex(9)HexNAc(2)P(1)	Mannose-6-Phosphate	0
Brain	N080	Brain-N080	4-2148-Hex(9)HexNAc(3)P(1)	Mannose-6-Phosphate	0
Brain	N080	Brain-N080	5-1269-Hex(4)HexNAc(2)+214.96	Other Modified	0
Brain	N080	Brain-N080	5-1700-Hex(4)HexNAc(4)+239.93	Other Modified	0
Brain	N080	Brain-N080	5-1700-Hex(6)HexNAc(2)+321.99	Other Modified	0
Brain	N080	Brain-N080	5-1882-Hex(5)HexNAc(4)+259.08	Other Modified	0
Brain	N214	Brain-N214	0-0730-Hex(2)HexNAc(2)	Truncated	0
Brain	N214	Brain-N214	0-0876-Hex(2)HexNAc(2)Fuc(1)	Truncated	10.1
Brain	N214	Brain-N214	0-0892-Hex(3)HexNAc(2)	Truncated	0
Brain	N214	Brain-N214	0-1038-Hex(3)HexNAc(2)Fuc(1)	Truncated	0
Brain	N214	Brain-N214	1-1054-Hex(4)HexNAc(2)	Oligo-Mannose	0
Brain	N214	Brain-N214	1-1200-Hex(4)HexNAc(2)Fuc(1)	Oligo-Mannose	0
Brain	N214	Brain-N214	1-1216-Hex(5)HexNAc(2)	Oligo-Mannose	0
Brain	N214	Brain-N214	1-1362-Hex(5)HexNAc(2)Fuc(1)	Oligo-Mannose	0
Brain	N214	Brain-N214	1-1378-Hex(6)HexNAc(2)	Oligo-Mannose	0
Brain	N214	Brain-N214	1-1541-Hex(7)HexNAc(2)	Oligo-Mannose	0
Brain	N214	Brain-N214	1-1703-Hex(8)HexNAc(2)	Oligo-Mannose	0
Brain	N214	Brain-N214	1-1865-Hex(9)HexNAc(2)	Oligo-Mannose	89.9
Brain	N214	Brain-N214	1-2027-Hex(10)HexNAc(2)	Oligo-Mannose	0
Brain	N214	Brain-N214	20-1095-Hex(3)HexNAc(3)	Complex/Hybrid	0
Brain	N214	Brain-N214	20-1257-Hex(4)HexNAc(3)	Complex/Hybrid	0
Brain	N214	Brain-N214	21-1241-Hex(3)HexNAc(3)Fuc(1)	Complex/Hybrid	0
Brain	N214	Brain-N214	21-1404-Hex(4)HexNAc(3)Fuc(1)	Complex/Hybrid	0
Brain	N214	Brain-N214	21-1445-Hex(3)HexNAc(4)Fuc(1)	Complex/Hybrid	0
Brain	N214	Brain-N214	21-1550-Hex(4)HexNAc(3)Fuc(2)	Complex/Hybrid	0
Brain	N214	Brain-N214	21-1648-Hex(3)HexNAc(5)Fuc(1)	Complex/Hybrid	0
Brain	N214	Brain-N214	21-1769-Hex(5)HexNAc(4)Fuc(1)	Complex/Hybrid	0
Brain	N214	Brain-N214	21-1810-Hex(4)HexNAc(5)Fuc(1)	Complex/Hybrid	0
Brain	N214	Brain-N214	21-1956-Hex(4)HexNAc(5)Fuc(2)	Complex/Hybrid	0
Brain	N214	Brain-N214	21-1972-Hex(5)HexNAc(5)Fuc(1)	Complex/Hybrid	0
Brain	N214	Brain-N214	21-2102-Hex(4)HexNAc(5)Fuc(3)	Complex/Hybrid	0
Brain	N214	Brain-N214	21-2118-Hex(5)HexNAc(5)Fuc(2)	Complex/Hybrid	0
Brain	N214	Brain-N214	21-2134-Hex(6)HexNAc(5)Fuc(1)	Complex/Hybrid	0
Brain	N214	Brain-N214	21-2143-Hex(3)HexNAc(6)Fuc(3)	Complex/Hybrid	0
Brain	N214	Brain-N214	21-2159-Hex(4)HexNAc(6)Fuc(2)	Complex/Hybrid	0
Brain	N214	Brain-N214	21-2264-Hex(5)HexNAc(5)Fuc(3)	Complex/Hybrid	0
Brain	N214	Brain-N214	21-2305-Hex(4)HexNAc(6)Fuc(3)	Complex/Hybrid	0
Brain	N214	Brain-N214	21-2321-Hex(5)HexNAc(6)Fuc(2)	Complex/Hybrid	0
Brain	N214	Brain-N214	21-2467-Hex(5)HexNAc(6)Fuc(3)	Complex/Hybrid	0
Brain	N214	Brain-N214	21-2483-Hex(6)HexNAc(6)Fuc(2)	Complex/Hybrid	0
Brain	N214	Brain-N214	21-2629-Hex(6)HexNAc(6)Fuc(3)	Complex/Hybrid	0
Brain	N214	Brain-N214	22-1565-Hex(4)HexNAc(3)NeuGc(1)	Complex/Hybrid	0
Brain	N214	Brain-N214	22-1711-Hex(5)HexNAc(3)NeuAc(1)	Complex/Hybrid	0
Brain	N214	Brain-N214	22-1768-Hex(4)HexNAc(4)NeuGc(1)	Complex/Hybrid	0
Brain	N214	Brain-N214	22-1930-Hex(5)HexNAc(4)NeuGc(1)	Complex/Hybrid	0
Brain	N214	Brain-N214	22-2237-Hex(5)HexNAc(4)NeuGc(2)	Complex/Hybrid	0
Brain	N214	Brain-N214	23-1695-Hex(4)HexNAc(3)NeuAc(1)Fuc(1)	Complex/Hybrid	0
Brain	N214	Brain-N214	23-1711-Hex(4)HexNAc(3)NeuGc(1)Fuc(1)	Complex/Hybrid	0
Brain	N214	Brain-N214	23-2076-Hex(5)HexNAc(4)NeuGc(1)Fuc(1)	Complex/Hybrid	0
Brain	N214	Brain-N214	23-2148-Hex(4)HexNAc(3)NeuAc(1)NeuGc(1)Fuc(2)	Complex/Hybrid	0
Brain	N214	Brain-N214	23-2222-Hex(6)HexNAc(4)NeuAc(1)Fuc(1)	Complex/Hybrid	0
Brain	N214	Brain-N214	23-2263-Hex(5)HexNAc(5)NeuAc(1)Fuc(1)	Complex/Hybrid	0
Brain	N214	Brain-N214	23-2294-Hex(5)HexNAc(3)NeuAc(2)Fuc(2)	Complex/Hybrid	0
Brain	N214	Brain-N214	23-2351-Hex(5)HexNAc(4)NeuAc(2)Fuc(1)	Complex/Hybrid	0
Brain	N214	Brain-N214	23-2367-Hex(4)HexNAc(4)NeuGc(2)Fuc(2)	Complex/Hybrid	0
Brain	N214	Brain-N214	23-2367-Hex(5)HexNAc(4)NeuAc(1)NeuGc(1)Fuc(1)	Complex/Hybrid	0
Brain	N214	Brain-N214	23-2383-Hex(5)HexNAc(4)NeuGc(2)Fuc(1)	Complex/Hybrid	0
Brain	N214	Brain-N214	3-1882-Hex(9)HexNAc(2)N(1)	Oligo-Mannose +17Da	0
Brain	N214	Brain-N214	4-1458-Hex(6)HexNAc(2)P(1)	Mannose-6-Phosphate	0
Brain	N214	Brain-N214	4-1483-Hex(4)HexNAc(3)Fuc(1)P(1)	Mannose-6-Phosphate	0
Brain	N214	Brain-N214	4-1620-Hex(7)HexNAc(2)P(1)	Mannose-6-Phosphate	0
Brain	N214	Brain-N214	4-1662-Hex(6)HexNAc(3)P(1)	Mannose-6-Phosphate	0
Brain	N214	Brain-N214	4-1783-Hex(8)HexNAc(2)P(1)	Mannose-6-Phosphate	0
Brain	N214	Brain-N214	4-1824-Hex(7)HexNAc(3)P(1)	Mannose-6-Phosphate	0
Brain	N214	Brain-N214	4-1945-Hex(9)HexNAc(2)P(1)	Mannose-6-Phosphate	0
Brain	N214	Brain-N214	4-2148-Hex(9)HexNAc(3)P(1)	Mannose-6-Phosphate	0
Brain	N214	Brain-N214	5-1269-Hex(4)HexNAc(2)+214.96	Other Modified	0
Brain	N214	Brain-N214	5-1700-Hex(4)HexNAc(4)+239.93	Other Modified	0
Brain	N214	Brain-N214	5-1700-Hex(6)HexNAc(2)+321.99	Other Modified	0
Brain	N214	Brain-N214	5-1882-Hex(5)HexNAc(4)+259.08	Other Modified	0
Brain	N459	Brain-N459	0-0730-Hex(2)HexNAc(2)	Truncated	0
Brain	N459	Brain-N459	0-0876-Hex(2)HexNAc(2)Fuc(1)	Truncated	0
Brain	N459	Brain-N459	0-0892-Hex(3)HexNAc(2)	Truncated	0.13
Brain	N459	Brain-N459	0-1038-Hex(3)HexNAc(2)Fuc(1)	Truncated	0.16
Brain	N459	Brain-N459	1-1054-Hex(4)HexNAc(2)	Oligo-Mannose	15.9
Brain	N459	Brain-N459	1-1200-Hex(4)HexNAc(2)Fuc(1)	Oligo-Mannose	0.49
Brain	N459	Brain-N459	1-1216-Hex(5)HexNAc(2)	Oligo-Mannose	25.5
Brain	N459	Brain-N459	1-1362-Hex(5)HexNAc(2)Fuc(1)	Oligo-Mannose	0.12
Brain	N459	Brain-N459	1-1378-Hex(6)HexNAc(2)	Oligo-Mannose	4.03
Brain	N459	Brain-N459	1-1541-Hex(7)HexNAc(2)	Oligo-Mannose	0
Brain	N459	Brain-N459	1-1703-Hex(8)HexNAc(2)	Oligo-Mannose	0.48
Brain	N459	Brain-N459	1-1865-Hex(9)HexNAc(2)	Oligo-Mannose	1.89
Brain	N459	Brain-N459	1-2027-Hex(10)HexNAc(2)	Oligo-Mannose	0
Brain	N459	Brain-N459	20-1095-Hex(3)HexNAc(3)	Complex/Hybrid	0
Brain	N459	Brain-N459	20-1257-Hex(4)HexNAc(3)	Complex/Hybrid	0
Brain	N459	Brain-N459	21-1241-Hex(3)HexNAc(3)Fuc(1)	Complex/Hybrid	0
Brain	N459	Brain-N459	21-1404-Hex(4)HexNAc(3)Fuc(1)	Complex/Hybrid	0
Brain	N459	Brain-N459	21-1445-Hex(3)HexNAc(4)Fuc(1)	Complex/Hybrid	0
Brain	N459	Brain-N459	21-1550-Hex(4)HexNAc(3)Fuc(2)	Complex/Hybrid	0
Brain	N459	Brain-N459	21-1648-Hex(3)HexNAc(5)Fuc(1)	Complex/Hybrid	0
Brain	N459	Brain-N459	21-1769-Hex(5)HexNAc(4)Fuc(1)	Complex/Hybrid	0
Brain	N459	Brain-N459	21-1810-Hex(4)HexNAc(5)Fuc(1)	Complex/Hybrid	0
Brain	N459	Brain-N459	21-1956-Hex(4)HexNAc(5)Fuc(2)	Complex/Hybrid	0
Brain	N459	Brain-N459	21-1972-Hex(5)HexNAc(5)Fuc(1)	Complex/Hybrid	0
Brain	N459	Brain-N459	21-2102-Hex(4)HexNAc(5)Fuc(3)	Complex/Hybrid	0
Brain	N459	Brain-N459	21-2118-Hex(5)HexNAc(5)Fuc(2)	Complex/Hybrid	0
Brain	N459	Brain-N459	21-2134-Hex(6)HexNAc(5)Fuc(1)	Complex/Hybrid	0
Brain	N459	Brain-N459	21-2143-Hex(3)HexNAc(6)Fuc(3)	Complex/Hybrid	0
Brain	N459	Brain-N459	21-2159-Hex(4)HexNAc(6)Fuc(2)	Complex/Hybrid	0
Brain	N459	Brain-N459	21-2264-Hex(5)HexNAc(5)Fuc(3)	Complex/Hybrid	0
Brain	N459	Brain-N459	21-2305-Hex(4)HexNAc(6)Fuc(3)	Complex/Hybrid	0
Brain	N459	Brain-N459	21-2321-Hex(5)HexNAc(6)Fuc(2)	Complex/Hybrid	0
Brain	N459	Brain-N459	21-2467-Hex(5)HexNAc(6)Fuc(3)	Complex/Hybrid	0
Brain	N459	Brain-N459	21-2483-Hex(6)HexNAc(6)Fuc(2)	Complex/Hybrid	0
Brain	N459	Brain-N459	21-2629-Hex(6)HexNAc(6)Fuc(3)	Complex/Hybrid	0
Brain	N459	Brain-N459	22-1565-Hex(4)HexNAc(3)NeuGc(1)	Complex/Hybrid	0
Brain	N459	Brain-N459	22-1711-Hex(5)HexNAc(3)NeuAc(1)	Complex/Hybrid	0
Brain	N459	Brain-N459	22-1768-Hex(4)HexNAc(4)NeuGc(1)	Complex/Hybrid	0
Brain	N459	Brain-N459	22-1930-Hex(5)HexNAc(4)NeuGc(1)	Complex/Hybrid	0
Brain	N459	Brain-N459	22-2237-Hex(5)HexNAc(4)NeuGc(2)	Complex/Hybrid	0
Brain	N459	Brain-N459	23-1695-Hex(4)HexNAc(3)NeuAc(1)Fuc(1)	Complex/Hybrid	0
Brain	N459	Brain-N459	23-1711-Hex(4)HexNAc(3)NeuGc(1)Fuc(1)	Complex/Hybrid	0
Brain	N459	Brain-N459	23-2076-Hex(5)HexNAc(4)NeuGc(1)Fuc(1)	Complex/Hybrid	0
Brain	N459	Brain-N459	23-2148-Hex(4)HexNAc(3)NeuAc(1)NeuGc(1)Fuc(2)	Complex/Hybrid	0
Brain	N459	Brain-N459	23-2222-Hex(6)HexNAc(4)NeuAc(1)Fuc(1)	Complex/Hybrid	0
Brain	N459	Brain-N459	23-2263-Hex(5)HexNAc(5)NeuAc(1)Fuc(1)	Complex/Hybrid	0
Brain	N459	Brain-N459	23-2294-Hex(5)HexNAc(3)NeuAc(2)Fuc(2)	Complex/Hybrid	0
Brain	N459	Brain-N459	23-2351-Hex(5)HexNAc(4)NeuAc(2)Fuc(1)	Complex/Hybrid	0
Brain	N459	Brain-N459	23-2367-Hex(4)HexNAc(4)NeuGc(2)Fuc(2)	Complex/Hybrid	0
Brain	N459	Brain-N459	23-2367-Hex(5)HexNAc(4)NeuAc(1)NeuGc(1)Fuc(1)	Complex/Hybrid	0
Brain	N459	Brain-N459	23-2383-Hex(5)HexNAc(4)NeuGc(2)Fuc(1)	Complex/Hybrid	0
Brain	N459	Brain-N459	3-1882-Hex(9)HexNAc(2)N(1)	Oligo-Mannose +17Da	0
Brain	N459	Brain-N459	4-1458-Hex(6)HexNAc(2)P(1)	Mannose-6-Phosphate	30.6
Brain	N459	Brain-N459	4-1483-Hex(4)HexNAc(3)Fuc(1)P(1)	Mannose-6-Phosphate	0
Brain	N459	Brain-N459	4-1620-Hex(7)HexNAc(2)P(1)	Mannose-6-Phosphate	5.36
Brain	N459	Brain-N459	4-1662-Hex(6)HexNAc(3)P(1)	Mannose-6-Phosphate	12.1
Brain	N459	Brain-N459	4-1783-Hex(8)HexNAc(2)P(1)	Mannose-6-Phosphate	0
Brain	N459	Brain-N459	4-1824-Hex(7)HexNAc(3)P(1)	Mannose-6-Phosphate	1.24
Brain	N459	Brain-N459	4-1945-Hex(9)HexNAc(2)P(1)	Mannose-6-Phosphate	0
Brain	N459	Brain-N459	4-2148-Hex(9)HexNAc(3)P(1)	Mannose-6-Phosphate	0
Brain	N459	Brain-N459	5-1269-Hex(4)HexNAc(2)+214.96	Other Modified	0
Brain	N459	Brain-N459	5-1700-Hex(4)HexNAc(4)+239.93	Other Modified	0
Brain	N459	Brain-N459	5-1700-Hex(6)HexNAc(2)+321.99	Other Modified	2
Brain	N459	Brain-N459	5-1882-Hex(5)HexNAc(4)+259.08	Other Modified	0
Heart	N080	Heart-N080	0-0730-Hex(2)HexNAc(2)	Truncated	0
Heart	N080	Heart-N080	0-0876-Hex(2)HexNAc(2)Fuc(1)	Truncated	0
Heart	N080	Heart-N080	0-0892-Hex(3)HexNAc(2)	Truncated	0
Heart	N080	Heart-N080	0-1038-Hex(3)HexNAc(2)Fuc(1)	Truncated	29.3
Heart	N080	Heart-N080	1-1054-Hex(4)HexNAc(2)	Oligo-Mannose	0
Heart	N080	Heart-N080	1-1200-Hex(4)HexNAc(2)Fuc(1)	Oligo-Mannose	0
Heart	N080	Heart-N080	1-1216-Hex(5)HexNAc(2)	Oligo-Mannose	0
Heart	N080	Heart-N080	1-1362-Hex(5)HexNAc(2)Fuc(1)	Oligo-Mannose	0.61
Heart	N080	Heart-N080	1-1378-Hex(6)HexNAc(2)	Oligo-Mannose	4.67
Heart	N080	Heart-N080	1-1541-Hex(7)HexNAc(2)	Oligo-Mannose	0.72
Heart	N080	Heart-N080	1-1703-Hex(8)HexNAc(2)	Oligo-Mannose	9.35
Heart	N080	Heart-N080	1-1865-Hex(9)HexNAc(2)	Oligo-Mannose	19
Heart	N080	Heart-N080	1-2027-Hex(10)HexNAc(2)	Oligo-Mannose	0.22
Heart	N080	Heart-N080	20-1095-Hex(3)HexNAc(3)	Complex/Hybrid	0
Heart	N080	Heart-N080	20-1257-Hex(4)HexNAc(3)	Complex/Hybrid	0
Heart	N080	Heart-N080	21-1241-Hex(3)HexNAc(3)Fuc(1)	Complex/Hybrid	0
Heart	N080	Heart-N080	21-1404-Hex(4)HexNAc(3)Fuc(1)	Complex/Hybrid	0
Heart	N080	Heart-N080	21-1445-Hex(3)HexNAc(4)Fuc(1)	Complex/Hybrid	0
Heart	N080	Heart-N080	21-1550-Hex(4)HexNAc(3)Fuc(2)	Complex/Hybrid	0
Heart	N080	Heart-N080	21-1648-Hex(3)HexNAc(5)Fuc(1)	Complex/Hybrid	0
Heart	N080	Heart-N080	21-1769-Hex(5)HexNAc(4)Fuc(1)	Complex/Hybrid	0
Heart	N080	Heart-N080	21-1810-Hex(4)HexNAc(5)Fuc(1)	Complex/Hybrid	0
Heart	N080	Heart-N080	21-1956-Hex(4)HexNAc(5)Fuc(2)	Complex/Hybrid	0
Heart	N080	Heart-N080	21-1972-Hex(5)HexNAc(5)Fuc(1)	Complex/Hybrid	0
Heart	N080	Heart-N080	21-2102-Hex(4)HexNAc(5)Fuc(3)	Complex/Hybrid	0
Heart	N080	Heart-N080	21-2118-Hex(5)HexNAc(5)Fuc(2)	Complex/Hybrid	0
Heart	N080	Heart-N080	21-2134-Hex(6)HexNAc(5)Fuc(1)	Complex/Hybrid	0
Heart	N080	Heart-N080	21-2143-Hex(3)HexNAc(6)Fuc(3)	Complex/Hybrid	0
Heart	N080	Heart-N080	21-2159-Hex(4)HexNAc(6)Fuc(2)	Complex/Hybrid	0
Heart	N080	Heart-N080	21-2264-Hex(5)HexNAc(5)Fuc(3)	Complex/Hybrid	0
Heart	N080	Heart-N080	21-2305-Hex(4)HexNAc(6)Fuc(3)	Complex/Hybrid	0
Heart	N080	Heart-N080	21-2321-Hex(5)HexNAc(6)Fuc(2)	Complex/Hybrid	0
Heart	N080	Heart-N080	21-2467-Hex(5)HexNAc(6)Fuc(3)	Complex/Hybrid	0
Heart	N080	Heart-N080	21-2483-Hex(6)HexNAc(6)Fuc(2)	Complex/Hybrid	0
Heart	N080	Heart-N080	21-2629-Hex(6)HexNAc(6)Fuc(3)	Complex/Hybrid	0
Heart	N080	Heart-N080	22-1565-Hex(4)HexNAc(3)NeuGc(1)	Complex/Hybrid	0
Heart	N080	Heart-N080	22-1711-Hex(5)HexNAc(3)NeuAc(1)	Complex/Hybrid	0
Heart	N080	Heart-N080	22-1768-Hex(4)HexNAc(4)NeuGc(1)	Complex/Hybrid	0
Heart	N080	Heart-N080	22-1930-Hex(5)HexNAc(4)NeuGc(1)	Complex/Hybrid	0
Heart	N080	Heart-N080	22-2237-Hex(5)HexNAc(4)NeuGc(2)	Complex/Hybrid	0
Heart	N080	Heart-N080	23-1695-Hex(4)HexNAc(3)NeuAc(1)Fuc(1)	Complex/Hybrid	0
Heart	N080	Heart-N080	23-1711-Hex(4)HexNAc(3)NeuGc(1)Fuc(1)	Complex/Hybrid	0
Heart	N080	Heart-N080	23-2076-Hex(5)HexNAc(4)NeuGc(1)Fuc(1)	Complex/Hybrid	0
Heart	N080	Heart-N080	23-2148-Hex(4)HexNAc(3)NeuAc(1)NeuGc(1)Fuc(2)	Complex/Hybrid	0
Heart	N080	Heart-N080	23-2222-Hex(6)HexNAc(4)NeuAc(1)Fuc(1)	Complex/Hybrid	0
Heart	N080	Heart-N080	23-2263-Hex(5)HexNAc(5)NeuAc(1)Fuc(1)	Complex/Hybrid	0
Heart	N080	Heart-N080	23-2294-Hex(5)HexNAc(3)NeuAc(2)Fuc(2)	Complex/Hybrid	0
Heart	N080	Heart-N080	23-2351-Hex(5)HexNAc(4)NeuAc(2)Fuc(1)	Complex/Hybrid	1.09
Heart	N080	Heart-N080	23-2367-Hex(4)HexNAc(4)NeuGc(2)Fuc(2)	Complex/Hybrid	0
Heart	N080	Heart-N080	23-2367-Hex(5)HexNAc(4)NeuAc(1)NeuGc(1)Fuc(1)	Complex/Hybrid	0
Heart	N080	Heart-N080	23-2383-Hex(5)HexNAc(4)NeuGc(2)Fuc(1)	Complex/Hybrid	1.7
Heart	N080	Heart-N080	3-1882-Hex(9)HexNAc(2)N(1)	Oligo-Mannose +17Da	0
Heart	N080	Heart-N080	4-1458-Hex(6)HexNAc(2)P(1)	Mannose-6-Phosphate	16.2
Heart	N080	Heart-N080	4-1483-Hex(4)HexNAc(3)Fuc(1)P(1)	Mannose-6-Phosphate	12.7
Heart	N080	Heart-N080	4-1620-Hex(7)HexNAc(2)P(1)	Mannose-6-Phosphate	3.08
Heart	N080	Heart-N080	4-1662-Hex(6)HexNAc(3)P(1)	Mannose-6-Phosphate	0
Heart	N080	Heart-N080	4-1783-Hex(8)HexNAc(2)P(1)	Mannose-6-Phosphate	0.19
Heart	N080	Heart-N080	4-1824-Hex(7)HexNAc(3)P(1)	Mannose-6-Phosphate	0
Heart	N080	Heart-N080	4-1945-Hex(9)HexNAc(2)P(1)	Mannose-6-Phosphate	0
Heart	N080	Heart-N080	4-2148-Hex(9)HexNAc(3)P(1)	Mannose-6-Phosphate	1.13
Heart	N080	Heart-N080	5-1269-Hex(4)HexNAc(2)+214.96	Other Modified	0
Heart	N080	Heart-N080	5-1700-Hex(4)HexNAc(4)+239.93	Other Modified	0
Heart	N080	Heart-N080	5-1700-Hex(6)HexNAc(2)+321.99	Other Modified	0
Heart	N080	Heart-N080	5-1882-Hex(5)HexNAc(4)+259.08	Other Modified	0
Heart	N214	Heart-N214	0-0730-Hex(2)HexNAc(2)	Truncated	0
Heart	N214	Heart-N214	0-0876-Hex(2)HexNAc(2)Fuc(1)	Truncated	0
Heart	N214	Heart-N214	0-0892-Hex(3)HexNAc(2)	Truncated	0
Heart	N214	Heart-N214	0-1038-Hex(3)HexNAc(2)Fuc(1)	Truncated	0
Heart	N214	Heart-N214	1-1054-Hex(4)HexNAc(2)	Oligo-Mannose	0
Heart	N214	Heart-N214	1-1200-Hex(4)HexNAc(2)Fuc(1)	Oligo-Mannose	0
Heart	N214	Heart-N214	1-1216-Hex(5)HexNAc(2)	Oligo-Mannose	0
Heart	N214	Heart-N214	1-1362-Hex(5)HexNAc(2)Fuc(1)	Oligo-Mannose	0
Heart	N214	Heart-N214	1-1378-Hex(6)HexNAc(2)	Oligo-Mannose	0
Heart	N214	Heart-N214	1-1541-Hex(7)HexNAc(2)	Oligo-Mannose	0.62
Heart	N214	Heart-N214	1-1703-Hex(8)HexNAc(2)	Oligo-Mannose	11.2
Heart	N214	Heart-N214	1-1865-Hex(9)HexNAc(2)	Oligo-Mannose	82.9
Heart	N214	Heart-N214	1-2027-Hex(10)HexNAc(2)	Oligo-Mannose	0.31
Heart	N214	Heart-N214	20-1095-Hex(3)HexNAc(3)	Complex/Hybrid	0
Heart	N214	Heart-N214	20-1257-Hex(4)HexNAc(3)	Complex/Hybrid	0
Heart	N214	Heart-N214	21-1241-Hex(3)HexNAc(3)Fuc(1)	Complex/Hybrid	0
Heart	N214	Heart-N214	21-1404-Hex(4)HexNAc(3)Fuc(1)	Complex/Hybrid	0
Heart	N214	Heart-N214	21-1445-Hex(3)HexNAc(4)Fuc(1)	Complex/Hybrid	0.51
Heart	N214	Heart-N214	21-1550-Hex(4)HexNAc(3)Fuc(2)	Complex/Hybrid	0
Heart	N214	Heart-N214	21-1648-Hex(3)HexNAc(5)Fuc(1)	Complex/Hybrid	0
Heart	N214	Heart-N214	21-1769-Hex(5)HexNAc(4)Fuc(1)	Complex/Hybrid	0
Heart	N214	Heart-N214	21-1810-Hex(4)HexNAc(5)Fuc(1)	Complex/Hybrid	0
Heart	N214	Heart-N214	21-1956-Hex(4)HexNAc(5)Fuc(2)	Complex/Hybrid	0
Heart	N214	Heart-N214	21-1972-Hex(5)HexNAc(5)Fuc(1)	Complex/Hybrid	0
Heart	N214	Heart-N214	21-2102-Hex(4)HexNAc(5)Fuc(3)	Complex/Hybrid	0
Heart	N214	Heart-N214	21-2118-Hex(5)HexNAc(5)Fuc(2)	Complex/Hybrid	0
Heart	N214	Heart-N214	21-2134-Hex(6)HexNAc(5)Fuc(1)	Complex/Hybrid	0
Heart	N214	Heart-N214	21-2143-Hex(3)HexNAc(6)Fuc(3)	Complex/Hybrid	0
Heart	N214	Heart-N214	21-2159-Hex(4)HexNAc(6)Fuc(2)	Complex/Hybrid	0
Heart	N214	Heart-N214	21-2264-Hex(5)HexNAc(5)Fuc(3)	Complex/Hybrid	0
Heart	N214	Heart-N214	21-2305-Hex(4)HexNAc(6)Fuc(3)	Complex/Hybrid	0
Heart	N214	Heart-N214	21-2321-Hex(5)HexNAc(6)Fuc(2)	Complex/Hybrid	0
Heart	N214	Heart-N214	21-2467-Hex(5)HexNAc(6)Fuc(3)	Complex/Hybrid	0
Heart	N214	Heart-N214	21-2483-Hex(6)HexNAc(6)Fuc(2)	Complex/Hybrid	0
Heart	N214	Heart-N214	21-2629-Hex(6)HexNAc(6)Fuc(3)	Complex/Hybrid	0
Heart	N214	Heart-N214	22-1565-Hex(4)HexNAc(3)NeuGc(1)	Complex/Hybrid	0
Heart	N214	Heart-N214	22-1711-Hex(5)HexNAc(3)NeuAc(1)	Complex/Hybrid	0
Heart	N214	Heart-N214	22-1768-Hex(4)HexNAc(4)NeuGc(1)	Complex/Hybrid	0
Heart	N214	Heart-N214	22-1930-Hex(5)HexNAc(4)NeuGc(1)	Complex/Hybrid	0
Heart	N214	Heart-N214	22-2237-Hex(5)HexNAc(4)NeuGc(2)	Complex/Hybrid	0
Heart	N214	Heart-N214	23-1695-Hex(4)HexNAc(3)NeuAc(1)Fuc(1)	Complex/Hybrid	0
Heart	N214	Heart-N214	23-1711-Hex(4)HexNAc(3)NeuGc(1)Fuc(1)	Complex/Hybrid	0
Heart	N214	Heart-N214	23-2076-Hex(5)HexNAc(4)NeuGc(1)Fuc(1)	Complex/Hybrid	0
Heart	N214	Heart-N214	23-2148-Hex(4)HexNAc(3)NeuAc(1)NeuGc(1)Fuc(2)	Complex/Hybrid	0
Heart	N214	Heart-N214	23-2222-Hex(6)HexNAc(4)NeuAc(1)Fuc(1)	Complex/Hybrid	0
Heart	N214	Heart-N214	23-2263-Hex(5)HexNAc(5)NeuAc(1)Fuc(1)	Complex/Hybrid	0
Heart	N214	Heart-N214	23-2294-Hex(5)HexNAc(3)NeuAc(2)Fuc(2)	Complex/Hybrid	0
Heart	N214	Heart-N214	23-2351-Hex(5)HexNAc(4)NeuAc(2)Fuc(1)	Complex/Hybrid	2.04
Heart	N214	Heart-N214	23-2367-Hex(4)HexNAc(4)NeuGc(2)Fuc(2)	Complex/Hybrid	2.36
Heart	N214	Heart-N214	23-2367-Hex(5)HexNAc(4)NeuAc(1)NeuGc(1)Fuc(1)	Complex/Hybrid	0
Heart	N214	Heart-N214	23-2383-Hex(5)HexNAc(4)NeuGc(2)Fuc(1)	Complex/Hybrid	0
Heart	N214	Heart-N214	3-1882-Hex(9)HexNAc(2)N(1)	Oligo-Mannose +17Da	0
Heart	N214	Heart-N214	4-1458-Hex(6)HexNAc(2)P(1)	Mannose-6-Phosphate	0
Heart	N214	Heart-N214	4-1483-Hex(4)HexNAc(3)Fuc(1)P(1)	Mannose-6-Phosphate	0
Heart	N214	Heart-N214	4-1620-Hex(7)HexNAc(2)P(1)	Mannose-6-Phosphate	0
Heart	N214	Heart-N214	4-1662-Hex(6)HexNAc(3)P(1)	Mannose-6-Phosphate	0
Heart	N214	Heart-N214	4-1783-Hex(8)HexNAc(2)P(1)	Mannose-6-Phosphate	0
Heart	N214	Heart-N214	4-1824-Hex(7)HexNAc(3)P(1)	Mannose-6-Phosphate	0
Heart	N214	Heart-N214	4-1945-Hex(9)HexNAc(2)P(1)	Mannose-6-Phosphate	0
Heart	N214	Heart-N214	4-2148-Hex(9)HexNAc(3)P(1)	Mannose-6-Phosphate	0
Heart	N214	Heart-N214	5-1269-Hex(4)HexNAc(2)+214.96	Other Modified	0
Heart	N214	Heart-N214	5-1700-Hex(4)HexNAc(4)+239.93	Other Modified	0
Heart	N214	Heart-N214	5-1700-Hex(6)HexNAc(2)+321.99	Other Modified	0
Heart	N214	Heart-N214	5-1882-Hex(5)HexNAc(4)+259.08	Other Modified	0
Heart	N334	Heart-N334	0-0730-Hex(2)HexNAc(2)	Truncated	0
Heart	N334	Heart-N334	0-0876-Hex(2)HexNAc(2)Fuc(1)	Truncated	0
Heart	N334	Heart-N334	0-0892-Hex(3)HexNAc(2)	Truncated	0
Heart	N334	Heart-N334	0-1038-Hex(3)HexNAc(2)Fuc(1)	Truncated	0
Heart	N334	Heart-N334	1-1054-Hex(4)HexNAc(2)	Oligo-Mannose	0
Heart	N334	Heart-N334	1-1200-Hex(4)HexNAc(2)Fuc(1)	Oligo-Mannose	0
Heart	N334	Heart-N334	1-1216-Hex(5)HexNAc(2)	Oligo-Mannose	0
Heart	N334	Heart-N334	1-1362-Hex(5)HexNAc(2)Fuc(1)	Oligo-Mannose	0
Heart	N334	Heart-N334	1-1378-Hex(6)HexNAc(2)	Oligo-Mannose	0
Heart	N334	Heart-N334	1-1541-Hex(7)HexNAc(2)	Oligo-Mannose	0
Heart	N334	Heart-N334	1-1703-Hex(8)HexNAc(2)	Oligo-Mannose	0
Heart	N334	Heart-N334	1-1865-Hex(9)HexNAc(2)	Oligo-Mannose	40.3
Heart	N334	Heart-N334	1-2027-Hex(10)HexNAc(2)	Oligo-Mannose	0
Heart	N334	Heart-N334	20-1095-Hex(3)HexNAc(3)	Complex/Hybrid	0
Heart	N334	Heart-N334	20-1257-Hex(4)HexNAc(3)	Complex/Hybrid	0
Heart	N334	Heart-N334	21-1241-Hex(3)HexNAc(3)Fuc(1)	Complex/Hybrid	0
Heart	N334	Heart-N334	21-1404-Hex(4)HexNAc(3)Fuc(1)	Complex/Hybrid	0
Heart	N334	Heart-N334	21-1445-Hex(3)HexNAc(4)Fuc(1)	Complex/Hybrid	0
Heart	N334	Heart-N334	21-1550-Hex(4)HexNAc(3)Fuc(2)	Complex/Hybrid	0
Heart	N334	Heart-N334	21-1648-Hex(3)HexNAc(5)Fuc(1)	Complex/Hybrid	0
Heart	N334	Heart-N334	21-1769-Hex(5)HexNAc(4)Fuc(1)	Complex/Hybrid	0
Heart	N334	Heart-N334	21-1810-Hex(4)HexNAc(5)Fuc(1)	Complex/Hybrid	0
Heart	N334	Heart-N334	21-1956-Hex(4)HexNAc(5)Fuc(2)	Complex/Hybrid	0
Heart	N334	Heart-N334	21-1972-Hex(5)HexNAc(5)Fuc(1)	Complex/Hybrid	0
Heart	N334	Heart-N334	21-2102-Hex(4)HexNAc(5)Fuc(3)	Complex/Hybrid	0
Heart	N334	Heart-N334	21-2118-Hex(5)HexNAc(5)Fuc(2)	Complex/Hybrid	0
Heart	N334	Heart-N334	21-2134-Hex(6)HexNAc(5)Fuc(1)	Complex/Hybrid	0
Heart	N334	Heart-N334	21-2143-Hex(3)HexNAc(6)Fuc(3)	Complex/Hybrid	0
Heart	N334	Heart-N334	21-2159-Hex(4)HexNAc(6)Fuc(2)	Complex/Hybrid	0
Heart	N334	Heart-N334	21-2264-Hex(5)HexNAc(5)Fuc(3)	Complex/Hybrid	0
Heart	N334	Heart-N334	21-2305-Hex(4)HexNAc(6)Fuc(3)	Complex/Hybrid	0
Heart	N334	Heart-N334	21-2321-Hex(5)HexNAc(6)Fuc(2)	Complex/Hybrid	0
Heart	N334	Heart-N334	21-2467-Hex(5)HexNAc(6)Fuc(3)	Complex/Hybrid	0
Heart	N334	Heart-N334	21-2483-Hex(6)HexNAc(6)Fuc(2)	Complex/Hybrid	0
Heart	N334	Heart-N334	21-2629-Hex(6)HexNAc(6)Fuc(3)	Complex/Hybrid	0
Heart	N334	Heart-N334	22-1565-Hex(4)HexNAc(3)NeuGc(1)	Complex/Hybrid	0
Heart	N334	Heart-N334	22-1711-Hex(5)HexNAc(3)NeuAc(1)	Complex/Hybrid	0
Heart	N334	Heart-N334	22-1768-Hex(4)HexNAc(4)NeuGc(1)	Complex/Hybrid	0
Heart	N334	Heart-N334	22-1930-Hex(5)HexNAc(4)NeuGc(1)	Complex/Hybrid	0
Heart	N334	Heart-N334	22-2237-Hex(5)HexNAc(4)NeuGc(2)	Complex/Hybrid	0
Heart	N334	Heart-N334	23-1695-Hex(4)HexNAc(3)NeuAc(1)Fuc(1)	Complex/Hybrid	0
Heart	N334	Heart-N334	23-1711-Hex(4)HexNAc(3)NeuGc(1)Fuc(1)	Complex/Hybrid	0
Heart	N334	Heart-N334	23-2076-Hex(5)HexNAc(4)NeuGc(1)Fuc(1)	Complex/Hybrid	0
Heart	N334	Heart-N334	23-2148-Hex(4)HexNAc(3)NeuAc(1)NeuGc(1)Fuc(2)	Complex/Hybrid	0
Heart	N334	Heart-N334	23-2222-Hex(6)HexNAc(4)NeuAc(1)Fuc(1)	Complex/Hybrid	0
Heart	N334	Heart-N334	23-2263-Hex(5)HexNAc(5)NeuAc(1)Fuc(1)	Complex/Hybrid	0
Heart	N334	Heart-N334	23-2294-Hex(5)HexNAc(3)NeuAc(2)Fuc(2)	Complex/Hybrid	0
Heart	N334	Heart-N334	23-2351-Hex(5)HexNAc(4)NeuAc(2)Fuc(1)	Complex/Hybrid	0
Heart	N334	Heart-N334	23-2367-Hex(4)HexNAc(4)NeuGc(2)Fuc(2)	Complex/Hybrid	0
Heart	N334	Heart-N334	23-2367-Hex(5)HexNAc(4)NeuAc(1)NeuGc(1)Fuc(1)	Complex/Hybrid	0
Heart	N334	Heart-N334	23-2383-Hex(5)HexNAc(4)NeuGc(2)Fuc(1)	Complex/Hybrid	0
Heart	N334	Heart-N334	3-1882-Hex(9)HexNAc(2)N(1)	Oligo-Mannose +17Da	0
Heart	N334	Heart-N334	4-1458-Hex(6)HexNAc(2)P(1)	Mannose-6-Phosphate	0
Heart	N334	Heart-N334	4-1483-Hex(4)HexNAc(3)Fuc(1)P(1)	Mannose-6-Phosphate	0
Heart	N334	Heart-N334	4-1620-Hex(7)HexNAc(2)P(1)	Mannose-6-Phosphate	0
Heart	N334	Heart-N334	4-1662-Hex(6)HexNAc(3)P(1)	Mannose-6-Phosphate	0
Heart	N334	Heart-N334	4-1783-Hex(8)HexNAc(2)P(1)	Mannose-6-Phosphate	0
Heart	N334	Heart-N334	4-1824-Hex(7)HexNAc(3)P(1)	Mannose-6-Phosphate	0
Heart	N334	Heart-N334	4-1945-Hex(9)HexNAc(2)P(1)	Mannose-6-Phosphate	0
Heart	N334	Heart-N334	4-2148-Hex(9)HexNAc(3)P(1)	Mannose-6-Phosphate	0
Heart	N334	Heart-N334	5-1269-Hex(4)HexNAc(2)+214.96	Other Modified	0
Heart	N334	Heart-N334	5-1700-Hex(4)HexNAc(4)+239.93	Other Modified	0
Heart	N334	Heart-N334	5-1700-Hex(6)HexNAc(2)+321.99	Other Modified	0
Heart	N334	Heart-N334	5-1882-Hex(5)HexNAc(4)+259.08	Other Modified	59.7
Heart	N459	Heart-N459	0-0730-Hex(2)HexNAc(2)	Truncated	0
Heart	N459	Heart-N459	0-0876-Hex(2)HexNAc(2)Fuc(1)	Truncated	0
Heart	N459	Heart-N459	0-0892-Hex(3)HexNAc(2)	Truncated	0
Heart	N459	Heart-N459	0-1038-Hex(3)HexNAc(2)Fuc(1)	Truncated	0
Heart	N459	Heart-N459	1-1054-Hex(4)HexNAc(2)	Oligo-Mannose	0.73
Heart	N459	Heart-N459	1-1200-Hex(4)HexNAc(2)Fuc(1)	Oligo-Mannose	0
Heart	N459	Heart-N459	1-1216-Hex(5)HexNAc(2)	Oligo-Mannose	4.02
Heart	N459	Heart-N459	1-1362-Hex(5)HexNAc(2)Fuc(1)	Oligo-Mannose	0.31
Heart	N459	Heart-N459	1-1378-Hex(6)HexNAc(2)	Oligo-Mannose	15.8
Heart	N459	Heart-N459	1-1541-Hex(7)HexNAc(2)	Oligo-Mannose	2.36
Heart	N459	Heart-N459	1-1703-Hex(8)HexNAc(2)	Oligo-Mannose	0
Heart	N459	Heart-N459	1-1865-Hex(9)HexNAc(2)	Oligo-Mannose	0.38
Heart	N459	Heart-N459	1-2027-Hex(10)HexNAc(2)	Oligo-Mannose	0
Heart	N459	Heart-N459	20-1095-Hex(3)HexNAc(3)	Complex/Hybrid	0
Heart	N459	Heart-N459	20-1257-Hex(4)HexNAc(3)	Complex/Hybrid	0
Heart	N459	Heart-N459	21-1241-Hex(3)HexNAc(3)Fuc(1)	Complex/Hybrid	0
Heart	N459	Heart-N459	21-1404-Hex(4)HexNAc(3)Fuc(1)	Complex/Hybrid	0
Heart	N459	Heart-N459	21-1445-Hex(3)HexNAc(4)Fuc(1)	Complex/Hybrid	0
Heart	N459	Heart-N459	21-1550-Hex(4)HexNAc(3)Fuc(2)	Complex/Hybrid	0
Heart	N459	Heart-N459	21-1648-Hex(3)HexNAc(5)Fuc(1)	Complex/Hybrid	0
Heart	N459	Heart-N459	21-1769-Hex(5)HexNAc(4)Fuc(1)	Complex/Hybrid	0
Heart	N459	Heart-N459	21-1810-Hex(4)HexNAc(5)Fuc(1)	Complex/Hybrid	0
Heart	N459	Heart-N459	21-1956-Hex(4)HexNAc(5)Fuc(2)	Complex/Hybrid	0
Heart	N459	Heart-N459	21-1972-Hex(5)HexNAc(5)Fuc(1)	Complex/Hybrid	0
Heart	N459	Heart-N459	21-2102-Hex(4)HexNAc(5)Fuc(3)	Complex/Hybrid	0
Heart	N459	Heart-N459	21-2118-Hex(5)HexNAc(5)Fuc(2)	Complex/Hybrid	0
Heart	N459	Heart-N459	21-2134-Hex(6)HexNAc(5)Fuc(1)	Complex/Hybrid	0
Heart	N459	Heart-N459	21-2143-Hex(3)HexNAc(6)Fuc(3)	Complex/Hybrid	0
Heart	N459	Heart-N459	21-2159-Hex(4)HexNAc(6)Fuc(2)	Complex/Hybrid	0
Heart	N459	Heart-N459	21-2264-Hex(5)HexNAc(5)Fuc(3)	Complex/Hybrid	0
Heart	N459	Heart-N459	21-2305-Hex(4)HexNAc(6)Fuc(3)	Complex/Hybrid	0
Heart	N459	Heart-N459	21-2321-Hex(5)HexNAc(6)Fuc(2)	Complex/Hybrid	0
Heart	N459	Heart-N459	21-2467-Hex(5)HexNAc(6)Fuc(3)	Complex/Hybrid	0
Heart	N459	Heart-N459	21-2483-Hex(6)HexNAc(6)Fuc(2)	Complex/Hybrid	0
Heart	N459	Heart-N459	21-2629-Hex(6)HexNAc(6)Fuc(3)	Complex/Hybrid	0
Heart	N459	Heart-N459	22-1565-Hex(4)HexNAc(3)NeuGc(1)	Complex/Hybrid	0
Heart	N459	Heart-N459	22-1711-Hex(5)HexNAc(3)NeuAc(1)	Complex/Hybrid	0
Heart	N459	Heart-N459	22-1768-Hex(4)HexNAc(4)NeuGc(1)	Complex/Hybrid	0
Heart	N459	Heart-N459	22-1930-Hex(5)HexNAc(4)NeuGc(1)	Complex/Hybrid	0
Heart	N459	Heart-N459	22-2237-Hex(5)HexNAc(4)NeuGc(2)	Complex/Hybrid	0
Heart	N459	Heart-N459	23-1695-Hex(4)HexNAc(3)NeuAc(1)Fuc(1)	Complex/Hybrid	0
Heart	N459	Heart-N459	23-1711-Hex(4)HexNAc(3)NeuGc(1)Fuc(1)	Complex/Hybrid	0
Heart	N459	Heart-N459	23-2076-Hex(5)HexNAc(4)NeuGc(1)Fuc(1)	Complex/Hybrid	0
Heart	N459	Heart-N459	23-2148-Hex(4)HexNAc(3)NeuAc(1)NeuGc(1)Fuc(2)	Complex/Hybrid	0
Heart	N459	Heart-N459	23-2222-Hex(6)HexNAc(4)NeuAc(1)Fuc(1)	Complex/Hybrid	0
Heart	N459	Heart-N459	23-2263-Hex(5)HexNAc(5)NeuAc(1)Fuc(1)	Complex/Hybrid	0
Heart	N459	Heart-N459	23-2294-Hex(5)HexNAc(3)NeuAc(2)Fuc(2)	Complex/Hybrid	0
Heart	N459	Heart-N459	23-2351-Hex(5)HexNAc(4)NeuAc(2)Fuc(1)	Complex/Hybrid	0
Heart	N459	Heart-N459	23-2367-Hex(4)HexNAc(4)NeuGc(2)Fuc(2)	Complex/Hybrid	0
Heart	N459	Heart-N459	23-2367-Hex(5)HexNAc(4)NeuAc(1)NeuGc(1)Fuc(1)	Complex/Hybrid	0
Heart	N459	Heart-N459	23-2383-Hex(5)HexNAc(4)NeuGc(2)Fuc(1)	Complex/Hybrid	0
Heart	N459	Heart-N459	3-1882-Hex(9)HexNAc(2)N(1)	Oligo-Mannose +17Da	0
Heart	N459	Heart-N459	4-1458-Hex(6)HexNAc(2)P(1)	Mannose-6-Phosphate	54.3
Heart	N459	Heart-N459	4-1483-Hex(4)HexNAc(3)Fuc(1)P(1)	Mannose-6-Phosphate	0
Heart	N459	Heart-N459	4-1620-Hex(7)HexNAc(2)P(1)	Mannose-6-Phosphate	19.1
Heart	N459	Heart-N459	4-1662-Hex(6)HexNAc(3)P(1)	Mannose-6-Phosphate	0
Heart	N459	Heart-N459	4-1783-Hex(8)HexNAc(2)P(1)	Mannose-6-Phosphate	0
Heart	N459	Heart-N459	4-1824-Hex(7)HexNAc(3)P(1)	Mannose-6-Phosphate	0
Heart	N459	Heart-N459	4-1945-Hex(9)HexNAc(2)P(1)	Mannose-6-Phosphate	0.44
Heart	N459	Heart-N459	4-2148-Hex(9)HexNAc(3)P(1)	Mannose-6-Phosphate	0.47
Heart	N459	Heart-N459	5-1269-Hex(4)HexNAc(2)+214.96	Other Modified	0
Heart	N459	Heart-N459	5-1700-Hex(4)HexNAc(4)+239.93	Other Modified	2.05
Heart	N459	Heart-N459	5-1700-Hex(6)HexNAc(2)+321.99	Other Modified	0
Heart	N459	Heart-N459	5-1882-Hex(5)HexNAc(4)+259.08	Other Modified	0
Kidney	N080	Kidney-N080	0-0730-Hex(2)HexNAc(2)	Truncated	0
Kidney	N080	Kidney-N080	0-0876-Hex(2)HexNAc(2)Fuc(1)	Truncated	0.18
Kidney	N080	Kidney-N080	0-0892-Hex(3)HexNAc(2)	Truncated	0.21
Kidney	N080	Kidney-N080	0-1038-Hex(3)HexNAc(2)Fuc(1)	Truncated	35.6
Kidney	N080	Kidney-N080	1-1054-Hex(4)HexNAc(2)	Oligo-Mannose	0
Kidney	N080	Kidney-N080	1-1200-Hex(4)HexNAc(2)Fuc(1)	Oligo-Mannose	3.71
Kidney	N080	Kidney-N080	1-1216-Hex(5)HexNAc(2)	Oligo-Mannose	0.04
Kidney	N080	Kidney-N080	1-1362-Hex(5)HexNAc(2)Fuc(1)	Oligo-Mannose	4.1
Kidney	N080	Kidney-N080	1-1378-Hex(6)HexNAc(2)	Oligo-Mannose	0
Kidney	N080	Kidney-N080	1-1541-Hex(7)HexNAc(2)	Oligo-Mannose	1.56
Kidney	N080	Kidney-N080	1-1703-Hex(8)HexNAc(2)	Oligo-Mannose	10.8
Kidney	N080	Kidney-N080	1-1865-Hex(9)HexNAc(2)	Oligo-Mannose	8.64
Kidney	N080	Kidney-N080	1-2027-Hex(10)HexNAc(2)	Oligo-Mannose	0.48
Kidney	N080	Kidney-N080	20-1095-Hex(3)HexNAc(3)	Complex/Hybrid	0
Kidney	N080	Kidney-N080	20-1257-Hex(4)HexNAc(3)	Complex/Hybrid	0.22
Kidney	N080	Kidney-N080	21-1241-Hex(3)HexNAc(3)Fuc(1)	Complex/Hybrid	4.91
Kidney	N080	Kidney-N080	21-1404-Hex(4)HexNAc(3)Fuc(1)	Complex/Hybrid	0.09
Kidney	N080	Kidney-N080	21-1445-Hex(3)HexNAc(4)Fuc(1)	Complex/Hybrid	5.84
Kidney	N080	Kidney-N080	21-1550-Hex(4)HexNAc(3)Fuc(2)	Complex/Hybrid	0
Kidney	N080	Kidney-N080	21-1648-Hex(3)HexNAc(5)Fuc(1)	Complex/Hybrid	0
Kidney	N080	Kidney-N080	21-1769-Hex(5)HexNAc(4)Fuc(1)	Complex/Hybrid	0.16
Kidney	N080	Kidney-N080	21-1810-Hex(4)HexNAc(5)Fuc(1)	Complex/Hybrid	0.07
Kidney	N080	Kidney-N080	21-1956-Hex(4)HexNAc(5)Fuc(2)	Complex/Hybrid	0.91
Kidney	N080	Kidney-N080	21-1972-Hex(5)HexNAc(5)Fuc(1)	Complex/Hybrid	0.75
Kidney	N080	Kidney-N080	21-2102-Hex(4)HexNAc(5)Fuc(3)	Complex/Hybrid	0.14
Kidney	N080	Kidney-N080	21-2118-Hex(5)HexNAc(5)Fuc(2)	Complex/Hybrid	4.62
Kidney	N080	Kidney-N080	21-2134-Hex(6)HexNAc(5)Fuc(1)	Complex/Hybrid	0.14
Kidney	N080	Kidney-N080	21-2143-Hex(3)HexNAc(6)Fuc(3)	Complex/Hybrid	0.58
Kidney	N080	Kidney-N080	21-2159-Hex(4)HexNAc(6)Fuc(2)	Complex/Hybrid	0.73
Kidney	N080	Kidney-N080	21-2264-Hex(5)HexNAc(5)Fuc(3)	Complex/Hybrid	9.58
Kidney	N080	Kidney-N080	21-2305-Hex(4)HexNAc(6)Fuc(3)	Complex/Hybrid	0.09
Kidney	N080	Kidney-N080	21-2321-Hex(5)HexNAc(6)Fuc(2)	Complex/Hybrid	1.1
Kidney	N080	Kidney-N080	21-2467-Hex(5)HexNAc(6)Fuc(3)	Complex/Hybrid	0.68
Kidney	N080	Kidney-N080	21-2483-Hex(6)HexNAc(6)Fuc(2)	Complex/Hybrid	0.87
Kidney	N080	Kidney-N080	21-2629-Hex(6)HexNAc(6)Fuc(3)	Complex/Hybrid	1.58
Kidney	N080	Kidney-N080	22-1565-Hex(4)HexNAc(3)NeuGc(1)	Complex/Hybrid	0
Kidney	N080	Kidney-N080	22-1711-Hex(5)HexNAc(3)NeuAc(1)	Complex/Hybrid	0
Kidney	N080	Kidney-N080	22-1768-Hex(4)HexNAc(4)NeuGc(1)	Complex/Hybrid	0
Kidney	N080	Kidney-N080	22-1930-Hex(5)HexNAc(4)NeuGc(1)	Complex/Hybrid	0
Kidney	N080	Kidney-N080	22-2237-Hex(5)HexNAc(4)NeuGc(2)	Complex/Hybrid	0
Kidney	N080	Kidney-N080	23-1695-Hex(4)HexNAc(3)NeuAc(1)Fuc(1)	Complex/Hybrid	0
Kidney	N080	Kidney-N080	23-1711-Hex(4)HexNAc(3)NeuGc(1)Fuc(1)	Complex/Hybrid	0
Kidney	N080	Kidney-N080	23-2076-Hex(5)HexNAc(4)NeuGc(1)Fuc(1)	Complex/Hybrid	0.25
Kidney	N080	Kidney-N080	23-2148-Hex(4)HexNAc(3)NeuAc(1)NeuGc(1)Fuc(2)	Complex/Hybrid	0.05
Kidney	N080	Kidney-N080	23-2222-Hex(6)HexNAc(4)NeuAc(1)Fuc(1)	Complex/Hybrid	0
Kidney	N080	Kidney-N080	23-2263-Hex(5)HexNAc(5)NeuAc(1)Fuc(1)	Complex/Hybrid	0.24
Kidney	N080	Kidney-N080	23-2294-Hex(5)HexNAc(3)NeuAc(2)Fuc(2)	Complex/Hybrid	0.48
Kidney	N080	Kidney-N080	23-2351-Hex(5)HexNAc(4)NeuAc(2)Fuc(1)	Complex/Hybrid	0.19
Kidney	N080	Kidney-N080	23-2367-Hex(4)HexNAc(4)NeuGc(2)Fuc(2)	Complex/Hybrid	0
Kidney	N080	Kidney-N080	23-2367-Hex(5)HexNAc(4)NeuAc(1)NeuGc(1)Fuc(1)	Complex/Hybrid	0
Kidney	N080	Kidney-N080	23-2383-Hex(5)HexNAc(4)NeuGc(2)Fuc(1)	Complex/Hybrid	0
Kidney	N080	Kidney-N080	3-1882-Hex(9)HexNAc(2)N(1)	Oligo-Mannose +17Da	0
Kidney	N080	Kidney-N080	4-1458-Hex(6)HexNAc(2)P(1)	Mannose-6-Phosphate	0.09
Kidney	N080	Kidney-N080	4-1483-Hex(4)HexNAc(3)Fuc(1)P(1)	Mannose-6-Phosphate	0
Kidney	N080	Kidney-N080	4-1620-Hex(7)HexNAc(2)P(1)	Mannose-6-Phosphate	0
Kidney	N080	Kidney-N080	4-1662-Hex(6)HexNAc(3)P(1)	Mannose-6-Phosphate	0.27
Kidney	N080	Kidney-N080	4-1783-Hex(8)HexNAc(2)P(1)	Mannose-6-Phosphate	0
Kidney	N080	Kidney-N080	4-1824-Hex(7)HexNAc(3)P(1)	Mannose-6-Phosphate	0
Kidney	N080	Kidney-N080	4-1945-Hex(9)HexNAc(2)P(1)	Mannose-6-Phosphate	0
Kidney	N080	Kidney-N080	4-2148-Hex(9)HexNAc(3)P(1)	Mannose-6-Phosphate	0
Kidney	N080	Kidney-N080	5-1269-Hex(4)HexNAc(2)+214.96	Other Modified	0
Kidney	N080	Kidney-N080	5-1700-Hex(4)HexNAc(4)+239.93	Other Modified	0
Kidney	N080	Kidney-N080	5-1700-Hex(6)HexNAc(2)+321.99	Other Modified	0
Kidney	N080	Kidney-N080	5-1882-Hex(5)HexNAc(4)+259.08	Other Modified	0
Kidney	N214	Kidney-N214	0-0730-Hex(2)HexNAc(2)	Truncated	0
Kidney	N214	Kidney-N214	0-0876-Hex(2)HexNAc(2)Fuc(1)	Truncated	77.9
Kidney	N214	Kidney-N214	0-0892-Hex(3)HexNAc(2)	Truncated	0
Kidney	N214	Kidney-N214	0-1038-Hex(3)HexNAc(2)Fuc(1)	Truncated	0
Kidney	N214	Kidney-N214	1-1054-Hex(4)HexNAc(2)	Oligo-Mannose	0
Kidney	N214	Kidney-N214	1-1200-Hex(4)HexNAc(2)Fuc(1)	Oligo-Mannose	0
Kidney	N214	Kidney-N214	1-1216-Hex(5)HexNAc(2)	Oligo-Mannose	0
Kidney	N214	Kidney-N214	1-1362-Hex(5)HexNAc(2)Fuc(1)	Oligo-Mannose	0
Kidney	N214	Kidney-N214	1-1378-Hex(6)HexNAc(2)	Oligo-Mannose	0
Kidney	N214	Kidney-N214	1-1541-Hex(7)HexNAc(2)	Oligo-Mannose	0
Kidney	N214	Kidney-N214	1-1703-Hex(8)HexNAc(2)	Oligo-Mannose	0
Kidney	N214	Kidney-N214	1-1865-Hex(9)HexNAc(2)	Oligo-Mannose	22.1
Kidney	N214	Kidney-N214	1-2027-Hex(10)HexNAc(2)	Oligo-Mannose	0
Kidney	N214	Kidney-N214	20-1095-Hex(3)HexNAc(3)	Complex/Hybrid	0
Kidney	N214	Kidney-N214	20-1257-Hex(4)HexNAc(3)	Complex/Hybrid	0
Kidney	N214	Kidney-N214	21-1241-Hex(3)HexNAc(3)Fuc(1)	Complex/Hybrid	0
Kidney	N214	Kidney-N214	21-1404-Hex(4)HexNAc(3)Fuc(1)	Complex/Hybrid	0
Kidney	N214	Kidney-N214	21-1445-Hex(3)HexNAc(4)Fuc(1)	Complex/Hybrid	0
Kidney	N214	Kidney-N214	21-1550-Hex(4)HexNAc(3)Fuc(2)	Complex/Hybrid	0
Kidney	N214	Kidney-N214	21-1648-Hex(3)HexNAc(5)Fuc(1)	Complex/Hybrid	0
Kidney	N214	Kidney-N214	21-1769-Hex(5)HexNAc(4)Fuc(1)	Complex/Hybrid	0
Kidney	N214	Kidney-N214	21-1810-Hex(4)HexNAc(5)Fuc(1)	Complex/Hybrid	0
Kidney	N214	Kidney-N214	21-1956-Hex(4)HexNAc(5)Fuc(2)	Complex/Hybrid	0
Kidney	N214	Kidney-N214	21-1972-Hex(5)HexNAc(5)Fuc(1)	Complex/Hybrid	0
Kidney	N214	Kidney-N214	21-2102-Hex(4)HexNAc(5)Fuc(3)	Complex/Hybrid	0
Kidney	N214	Kidney-N214	21-2118-Hex(5)HexNAc(5)Fuc(2)	Complex/Hybrid	0
Kidney	N214	Kidney-N214	21-2134-Hex(6)HexNAc(5)Fuc(1)	Complex/Hybrid	0
Kidney	N214	Kidney-N214	21-2143-Hex(3)HexNAc(6)Fuc(3)	Complex/Hybrid	0
Kidney	N214	Kidney-N214	21-2159-Hex(4)HexNAc(6)Fuc(2)	Complex/Hybrid	0
Kidney	N214	Kidney-N214	21-2264-Hex(5)HexNAc(5)Fuc(3)	Complex/Hybrid	0
Kidney	N214	Kidney-N214	21-2305-Hex(4)HexNAc(6)Fuc(3)	Complex/Hybrid	0
Kidney	N214	Kidney-N214	21-2321-Hex(5)HexNAc(6)Fuc(2)	Complex/Hybrid	0
Kidney	N214	Kidney-N214	21-2467-Hex(5)HexNAc(6)Fuc(3)	Complex/Hybrid	0
Kidney	N214	Kidney-N214	21-2483-Hex(6)HexNAc(6)Fuc(2)	Complex/Hybrid	0
Kidney	N214	Kidney-N214	21-2629-Hex(6)HexNAc(6)Fuc(3)	Complex/Hybrid	0
Kidney	N214	Kidney-N214	22-1565-Hex(4)HexNAc(3)NeuGc(1)	Complex/Hybrid	0
Kidney	N214	Kidney-N214	22-1711-Hex(5)HexNAc(3)NeuAc(1)	Complex/Hybrid	0
Kidney	N214	Kidney-N214	22-1768-Hex(4)HexNAc(4)NeuGc(1)	Complex/Hybrid	0
Kidney	N214	Kidney-N214	22-1930-Hex(5)HexNAc(4)NeuGc(1)	Complex/Hybrid	0
Kidney	N214	Kidney-N214	22-2237-Hex(5)HexNAc(4)NeuGc(2)	Complex/Hybrid	0
Kidney	N214	Kidney-N214	23-1695-Hex(4)HexNAc(3)NeuAc(1)Fuc(1)	Complex/Hybrid	0
Kidney	N214	Kidney-N214	23-1711-Hex(4)HexNAc(3)NeuGc(1)Fuc(1)	Complex/Hybrid	0
Kidney	N214	Kidney-N214	23-2076-Hex(5)HexNAc(4)NeuGc(1)Fuc(1)	Complex/Hybrid	0
Kidney	N214	Kidney-N214	23-2148-Hex(4)HexNAc(3)NeuAc(1)NeuGc(1)Fuc(2)	Complex/Hybrid	0
Kidney	N214	Kidney-N214	23-2222-Hex(6)HexNAc(4)NeuAc(1)Fuc(1)	Complex/Hybrid	0
Kidney	N214	Kidney-N214	23-2263-Hex(5)HexNAc(5)NeuAc(1)Fuc(1)	Complex/Hybrid	0
Kidney	N214	Kidney-N214	23-2294-Hex(5)HexNAc(3)NeuAc(2)Fuc(2)	Complex/Hybrid	0
Kidney	N214	Kidney-N214	23-2351-Hex(5)HexNAc(4)NeuAc(2)Fuc(1)	Complex/Hybrid	0
Kidney	N214	Kidney-N214	23-2367-Hex(4)HexNAc(4)NeuGc(2)Fuc(2)	Complex/Hybrid	0
Kidney	N214	Kidney-N214	23-2367-Hex(5)HexNAc(4)NeuAc(1)NeuGc(1)Fuc(1)	Complex/Hybrid	0
Kidney	N214	Kidney-N214	23-2383-Hex(5)HexNAc(4)NeuGc(2)Fuc(1)	Complex/Hybrid	0
Kidney	N214	Kidney-N214	3-1882-Hex(9)HexNAc(2)N(1)	Oligo-Mannose +17Da	0
Kidney	N214	Kidney-N214	4-1458-Hex(6)HexNAc(2)P(1)	Mannose-6-Phosphate	0
Kidney	N214	Kidney-N214	4-1483-Hex(4)HexNAc(3)Fuc(1)P(1)	Mannose-6-Phosphate	0
Kidney	N214	Kidney-N214	4-1620-Hex(7)HexNAc(2)P(1)	Mannose-6-Phosphate	0
Kidney	N214	Kidney-N214	4-1662-Hex(6)HexNAc(3)P(1)	Mannose-6-Phosphate	0
Kidney	N214	Kidney-N214	4-1783-Hex(8)HexNAc(2)P(1)	Mannose-6-Phosphate	0
Kidney	N214	Kidney-N214	4-1824-Hex(7)HexNAc(3)P(1)	Mannose-6-Phosphate	0
Kidney	N214	Kidney-N214	4-1945-Hex(9)HexNAc(2)P(1)	Mannose-6-Phosphate	0
Kidney	N214	Kidney-N214	4-2148-Hex(9)HexNAc(3)P(1)	Mannose-6-Phosphate	0
Kidney	N214	Kidney-N214	5-1269-Hex(4)HexNAc(2)+214.96	Other Modified	0
Kidney	N214	Kidney-N214	5-1700-Hex(4)HexNAc(4)+239.93	Other Modified	0
Kidney	N214	Kidney-N214	5-1700-Hex(6)HexNAc(2)+321.99	Other Modified	0
Kidney	N214	Kidney-N214	5-1882-Hex(5)HexNAc(4)+259.08	Other Modified	0
Kidney	N334	Kidney-N334	0-0730-Hex(2)HexNAc(2)	Truncated	0
Kidney	N334	Kidney-N334	0-0876-Hex(2)HexNAc(2)Fuc(1)	Truncated	0
Kidney	N334	Kidney-N334	0-0892-Hex(3)HexNAc(2)	Truncated	0
Kidney	N334	Kidney-N334	0-1038-Hex(3)HexNAc(2)Fuc(1)	Truncated	0
Kidney	N334	Kidney-N334	1-1054-Hex(4)HexNAc(2)	Oligo-Mannose	0
Kidney	N334	Kidney-N334	1-1200-Hex(4)HexNAc(2)Fuc(1)	Oligo-Mannose	0
Kidney	N334	Kidney-N334	1-1216-Hex(5)HexNAc(2)	Oligo-Mannose	0
Kidney	N334	Kidney-N334	1-1362-Hex(5)HexNAc(2)Fuc(1)	Oligo-Mannose	0
Kidney	N334	Kidney-N334	1-1378-Hex(6)HexNAc(2)	Oligo-Mannose	0
Kidney	N334	Kidney-N334	1-1541-Hex(7)HexNAc(2)	Oligo-Mannose	0
Kidney	N334	Kidney-N334	1-1703-Hex(8)HexNAc(2)	Oligo-Mannose	0
Kidney	N334	Kidney-N334	1-1865-Hex(9)HexNAc(2)	Oligo-Mannose	0
Kidney	N334	Kidney-N334	1-2027-Hex(10)HexNAc(2)	Oligo-Mannose	0
Kidney	N334	Kidney-N334	20-1095-Hex(3)HexNAc(3)	Complex/Hybrid	0
Kidney	N334	Kidney-N334	20-1257-Hex(4)HexNAc(3)	Complex/Hybrid	0
Kidney	N334	Kidney-N334	21-1241-Hex(3)HexNAc(3)Fuc(1)	Complex/Hybrid	0
Kidney	N334	Kidney-N334	21-1404-Hex(4)HexNAc(3)Fuc(1)	Complex/Hybrid	0
Kidney	N334	Kidney-N334	21-1445-Hex(3)HexNAc(4)Fuc(1)	Complex/Hybrid	0
Kidney	N334	Kidney-N334	21-1550-Hex(4)HexNAc(3)Fuc(2)	Complex/Hybrid	0
Kidney	N334	Kidney-N334	21-1648-Hex(3)HexNAc(5)Fuc(1)	Complex/Hybrid	0
Kidney	N334	Kidney-N334	21-1769-Hex(5)HexNAc(4)Fuc(1)	Complex/Hybrid	0
Kidney	N334	Kidney-N334	21-1810-Hex(4)HexNAc(5)Fuc(1)	Complex/Hybrid	0
Kidney	N334	Kidney-N334	21-1956-Hex(4)HexNAc(5)Fuc(2)	Complex/Hybrid	0
Kidney	N334	Kidney-N334	21-1972-Hex(5)HexNAc(5)Fuc(1)	Complex/Hybrid	0
Kidney	N334	Kidney-N334	21-2102-Hex(4)HexNAc(5)Fuc(3)	Complex/Hybrid	0
Kidney	N334	Kidney-N334	21-2118-Hex(5)HexNAc(5)Fuc(2)	Complex/Hybrid	0
Kidney	N334	Kidney-N334	21-2134-Hex(6)HexNAc(5)Fuc(1)	Complex/Hybrid	0
Kidney	N334	Kidney-N334	21-2143-Hex(3)HexNAc(6)Fuc(3)	Complex/Hybrid	0
Kidney	N334	Kidney-N334	21-2159-Hex(4)HexNAc(6)Fuc(2)	Complex/Hybrid	0
Kidney	N334	Kidney-N334	21-2264-Hex(5)HexNAc(5)Fuc(3)	Complex/Hybrid	0
Kidney	N334	Kidney-N334	21-2305-Hex(4)HexNAc(6)Fuc(3)	Complex/Hybrid	0
Kidney	N334	Kidney-N334	21-2321-Hex(5)HexNAc(6)Fuc(2)	Complex/Hybrid	0
Kidney	N334	Kidney-N334	21-2467-Hex(5)HexNAc(6)Fuc(3)	Complex/Hybrid	0
Kidney	N334	Kidney-N334	21-2483-Hex(6)HexNAc(6)Fuc(2)	Complex/Hybrid	0
Kidney	N334	Kidney-N334	21-2629-Hex(6)HexNAc(6)Fuc(3)	Complex/Hybrid	0
Kidney	N334	Kidney-N334	22-1565-Hex(4)HexNAc(3)NeuGc(1)	Complex/Hybrid	0
Kidney	N334	Kidney-N334	22-1711-Hex(5)HexNAc(3)NeuAc(1)	Complex/Hybrid	0
Kidney	N334	Kidney-N334	22-1768-Hex(4)HexNAc(4)NeuGc(1)	Complex/Hybrid	0
Kidney	N334	Kidney-N334	22-1930-Hex(5)HexNAc(4)NeuGc(1)	Complex/Hybrid	0
Kidney	N334	Kidney-N334	22-2237-Hex(5)HexNAc(4)NeuGc(2)	Complex/Hybrid	0
Kidney	N334	Kidney-N334	23-1695-Hex(4)HexNAc(3)NeuAc(1)Fuc(1)	Complex/Hybrid	0
Kidney	N334	Kidney-N334	23-1711-Hex(4)HexNAc(3)NeuGc(1)Fuc(1)	Complex/Hybrid	0
Kidney	N334	Kidney-N334	23-2076-Hex(5)HexNAc(4)NeuGc(1)Fuc(1)	Complex/Hybrid	0
Kidney	N334	Kidney-N334	23-2148-Hex(4)HexNAc(3)NeuAc(1)NeuGc(1)Fuc(2)	Complex/Hybrid	0
Kidney	N334	Kidney-N334	23-2222-Hex(6)HexNAc(4)NeuAc(1)Fuc(1)	Complex/Hybrid	0
Kidney	N334	Kidney-N334	23-2263-Hex(5)HexNAc(5)NeuAc(1)Fuc(1)	Complex/Hybrid	0
Kidney	N334	Kidney-N334	23-2294-Hex(5)HexNAc(3)NeuAc(2)Fuc(2)	Complex/Hybrid	0
Kidney	N334	Kidney-N334	23-2351-Hex(5)HexNAc(4)NeuAc(2)Fuc(1)	Complex/Hybrid	0
Kidney	N334	Kidney-N334	23-2367-Hex(4)HexNAc(4)NeuGc(2)Fuc(2)	Complex/Hybrid	0
Kidney	N334	Kidney-N334	23-2367-Hex(5)HexNAc(4)NeuAc(1)NeuGc(1)Fuc(1)	Complex/Hybrid	0
Kidney	N334	Kidney-N334	23-2383-Hex(5)HexNAc(4)NeuGc(2)Fuc(1)	Complex/Hybrid	0
Kidney	N334	Kidney-N334	3-1882-Hex(9)HexNAc(2)N(1)	Oligo-Mannose +17Da	100
Kidney	N334	Kidney-N334	4-1458-Hex(6)HexNAc(2)P(1)	Mannose-6-Phosphate	0
Kidney	N334	Kidney-N334	4-1483-Hex(4)HexNAc(3)Fuc(1)P(1)	Mannose-6-Phosphate	0
Kidney	N334	Kidney-N334	4-1620-Hex(7)HexNAc(2)P(1)	Mannose-6-Phosphate	0
Kidney	N334	Kidney-N334	4-1662-Hex(6)HexNAc(3)P(1)	Mannose-6-Phosphate	0
Kidney	N334	Kidney-N334	4-1783-Hex(8)HexNAc(2)P(1)	Mannose-6-Phosphate	0
Kidney	N334	Kidney-N334	4-1824-Hex(7)HexNAc(3)P(1)	Mannose-6-Phosphate	0
Kidney	N334	Kidney-N334	4-1945-Hex(9)HexNAc(2)P(1)	Mannose-6-Phosphate	0
Kidney	N334	Kidney-N334	4-2148-Hex(9)HexNAc(3)P(1)	Mannose-6-Phosphate	0
Kidney	N334	Kidney-N334	5-1269-Hex(4)HexNAc(2)+214.96	Other Modified	0
Kidney	N334	Kidney-N334	5-1700-Hex(4)HexNAc(4)+239.93	Other Modified	0
Kidney	N334	Kidney-N334	5-1700-Hex(6)HexNAc(2)+321.99	Other Modified	0
Kidney	N334	Kidney-N334	5-1882-Hex(5)HexNAc(4)+259.08	Other Modified	0
Kidney	N459	Kidney-N459	0-0730-Hex(2)HexNAc(2)	Truncated	0
Kidney	N459	Kidney-N459	0-0876-Hex(2)HexNAc(2)Fuc(1)	Truncated	1.32
Kidney	N459	Kidney-N459	0-0892-Hex(3)HexNAc(2)	Truncated	17.5
Kidney	N459	Kidney-N459	0-1038-Hex(3)HexNAc(2)Fuc(1)	Truncated	3.68
Kidney	N459	Kidney-N459	1-1054-Hex(4)HexNAc(2)	Oligo-Mannose	45.9
Kidney	N459	Kidney-N459	1-1200-Hex(4)HexNAc(2)Fuc(1)	Oligo-Mannose	0
Kidney	N459	Kidney-N459	1-1216-Hex(5)HexNAc(2)	Oligo-Mannose	5.39
Kidney	N459	Kidney-N459	1-1362-Hex(5)HexNAc(2)Fuc(1)	Oligo-Mannose	0
Kidney	N459	Kidney-N459	1-1378-Hex(6)HexNAc(2)	Oligo-Mannose	6
Kidney	N459	Kidney-N459	1-1541-Hex(7)HexNAc(2)	Oligo-Mannose	9.2
Kidney	N459	Kidney-N459	1-1703-Hex(8)HexNAc(2)	Oligo-Mannose	1.89
Kidney	N459	Kidney-N459	1-1865-Hex(9)HexNAc(2)	Oligo-Mannose	0
Kidney	N459	Kidney-N459	1-2027-Hex(10)HexNAc(2)	Oligo-Mannose	0
Kidney	N459	Kidney-N459	20-1095-Hex(3)HexNAc(3)	Complex/Hybrid	0
Kidney	N459	Kidney-N459	20-1257-Hex(4)HexNAc(3)	Complex/Hybrid	0
Kidney	N459	Kidney-N459	21-1241-Hex(3)HexNAc(3)Fuc(1)	Complex/Hybrid	0
Kidney	N459	Kidney-N459	21-1404-Hex(4)HexNAc(3)Fuc(1)	Complex/Hybrid	0
Kidney	N459	Kidney-N459	21-1445-Hex(3)HexNAc(4)Fuc(1)	Complex/Hybrid	0
Kidney	N459	Kidney-N459	21-1550-Hex(4)HexNAc(3)Fuc(2)	Complex/Hybrid	0
Kidney	N459	Kidney-N459	21-1648-Hex(3)HexNAc(5)Fuc(1)	Complex/Hybrid	0
Kidney	N459	Kidney-N459	21-1769-Hex(5)HexNAc(4)Fuc(1)	Complex/Hybrid	0
Kidney	N459	Kidney-N459	21-1810-Hex(4)HexNAc(5)Fuc(1)	Complex/Hybrid	0
Kidney	N459	Kidney-N459	21-1956-Hex(4)HexNAc(5)Fuc(2)	Complex/Hybrid	0
Kidney	N459	Kidney-N459	21-1972-Hex(5)HexNAc(5)Fuc(1)	Complex/Hybrid	0
Kidney	N459	Kidney-N459	21-2102-Hex(4)HexNAc(5)Fuc(3)	Complex/Hybrid	0
Kidney	N459	Kidney-N459	21-2118-Hex(5)HexNAc(5)Fuc(2)	Complex/Hybrid	0
Kidney	N459	Kidney-N459	21-2134-Hex(6)HexNAc(5)Fuc(1)	Complex/Hybrid	0
Kidney	N459	Kidney-N459	21-2143-Hex(3)HexNAc(6)Fuc(3)	Complex/Hybrid	0
Kidney	N459	Kidney-N459	21-2159-Hex(4)HexNAc(6)Fuc(2)	Complex/Hybrid	0
Kidney	N459	Kidney-N459	21-2264-Hex(5)HexNAc(5)Fuc(3)	Complex/Hybrid	0
Kidney	N459	Kidney-N459	21-2305-Hex(4)HexNAc(6)Fuc(3)	Complex/Hybrid	0
Kidney	N459	Kidney-N459	21-2321-Hex(5)HexNAc(6)Fuc(2)	Complex/Hybrid	0
Kidney	N459	Kidney-N459	21-2467-Hex(5)HexNAc(6)Fuc(3)	Complex/Hybrid	0
Kidney	N459	Kidney-N459	21-2483-Hex(6)HexNAc(6)Fuc(2)	Complex/Hybrid	0
Kidney	N459	Kidney-N459	21-2629-Hex(6)HexNAc(6)Fuc(3)	Complex/Hybrid	0
Kidney	N459	Kidney-N459	22-1565-Hex(4)HexNAc(3)NeuGc(1)	Complex/Hybrid	0
Kidney	N459	Kidney-N459	22-1711-Hex(5)HexNAc(3)NeuAc(1)	Complex/Hybrid	0
Kidney	N459	Kidney-N459	22-1768-Hex(4)HexNAc(4)NeuGc(1)	Complex/Hybrid	0
Kidney	N459	Kidney-N459	22-1930-Hex(5)HexNAc(4)NeuGc(1)	Complex/Hybrid	0
Kidney	N459	Kidney-N459	22-2237-Hex(5)HexNAc(4)NeuGc(2)	Complex/Hybrid	0
Kidney	N459	Kidney-N459	23-1695-Hex(4)HexNAc(3)NeuAc(1)Fuc(1)	Complex/Hybrid	0
Kidney	N459	Kidney-N459	23-1711-Hex(4)HexNAc(3)NeuGc(1)Fuc(1)	Complex/Hybrid	0
Kidney	N459	Kidney-N459	23-2076-Hex(5)HexNAc(4)NeuGc(1)Fuc(1)	Complex/Hybrid	0
Kidney	N459	Kidney-N459	23-2148-Hex(4)HexNAc(3)NeuAc(1)NeuGc(1)Fuc(2)	Complex/Hybrid	0
Kidney	N459	Kidney-N459	23-2222-Hex(6)HexNAc(4)NeuAc(1)Fuc(1)	Complex/Hybrid	0
Kidney	N459	Kidney-N459	23-2263-Hex(5)HexNAc(5)NeuAc(1)Fuc(1)	Complex/Hybrid	0
Kidney	N459	Kidney-N459	23-2294-Hex(5)HexNAc(3)NeuAc(2)Fuc(2)	Complex/Hybrid	0
Kidney	N459	Kidney-N459	23-2351-Hex(5)HexNAc(4)NeuAc(2)Fuc(1)	Complex/Hybrid	0
Kidney	N459	Kidney-N459	23-2367-Hex(4)HexNAc(4)NeuGc(2)Fuc(2)	Complex/Hybrid	0
Kidney	N459	Kidney-N459	23-2367-Hex(5)HexNAc(4)NeuAc(1)NeuGc(1)Fuc(1)	Complex/Hybrid	0
Kidney	N459	Kidney-N459	23-2383-Hex(5)HexNAc(4)NeuGc(2)Fuc(1)	Complex/Hybrid	0
Kidney	N459	Kidney-N459	3-1882-Hex(9)HexNAc(2)N(1)	Oligo-Mannose +17Da	0
Kidney	N459	Kidney-N459	4-1458-Hex(6)HexNAc(2)P(1)	Mannose-6-Phosphate	0
Kidney	N459	Kidney-N459	4-1483-Hex(4)HexNAc(3)Fuc(1)P(1)	Mannose-6-Phosphate	0
Kidney	N459	Kidney-N459	4-1620-Hex(7)HexNAc(2)P(1)	Mannose-6-Phosphate	6.19
Kidney	N459	Kidney-N459	4-1662-Hex(6)HexNAc(3)P(1)	Mannose-6-Phosphate	2.15
Kidney	N459	Kidney-N459	4-1783-Hex(8)HexNAc(2)P(1)	Mannose-6-Phosphate	0
Kidney	N459	Kidney-N459	4-1824-Hex(7)HexNAc(3)P(1)	Mannose-6-Phosphate	0.78
Kidney	N459	Kidney-N459	4-1945-Hex(9)HexNAc(2)P(1)	Mannose-6-Phosphate	0
Kidney	N459	Kidney-N459	4-2148-Hex(9)HexNAc(3)P(1)	Mannose-6-Phosphate	0
Kidney	N459	Kidney-N459	5-1269-Hex(4)HexNAc(2)+214.96	Other Modified	0
Kidney	N459	Kidney-N459	5-1700-Hex(4)HexNAc(4)+239.93	Other Modified	0
Kidney	N459	Kidney-N459	5-1700-Hex(6)HexNAc(2)+321.99	Other Modified	0
Kidney	N459	Kidney-N459	5-1882-Hex(5)HexNAc(4)+259.08	Other Modified	0
Liver	N080	Liver-N080	0-0730-Hex(2)HexNAc(2)	Truncated	0
Liver	N080	Liver-N080	0-0876-Hex(2)HexNAc(2)Fuc(1)	Truncated	0
Liver	N080	Liver-N080	0-0892-Hex(3)HexNAc(2)	Truncated	0.55
Liver	N080	Liver-N080	0-1038-Hex(3)HexNAc(2)Fuc(1)	Truncated	2.13
Liver	N080	Liver-N080	1-1054-Hex(4)HexNAc(2)	Oligo-Mannose	5.63
Liver	N080	Liver-N080	1-1200-Hex(4)HexNAc(2)Fuc(1)	Oligo-Mannose	0
Liver	N080	Liver-N080	1-1216-Hex(5)HexNAc(2)	Oligo-Mannose	11.8
Liver	N080	Liver-N080	1-1362-Hex(5)HexNAc(2)Fuc(1)	Oligo-Mannose	0
Liver	N080	Liver-N080	1-1378-Hex(6)HexNAc(2)	Oligo-Mannose	0
Liver	N080	Liver-N080	1-1541-Hex(7)HexNAc(2)	Oligo-Mannose	0
Liver	N080	Liver-N080	1-1703-Hex(8)HexNAc(2)	Oligo-Mannose	10.5
Liver	N080	Liver-N080	1-1865-Hex(9)HexNAc(2)	Oligo-Mannose	13.5
Liver	N080	Liver-N080	1-2027-Hex(10)HexNAc(2)	Oligo-Mannose	3.59
Liver	N080	Liver-N080	20-1095-Hex(3)HexNAc(3)	Complex/Hybrid	6.6
Liver	N080	Liver-N080	20-1257-Hex(4)HexNAc(3)	Complex/Hybrid	0.68
Liver	N080	Liver-N080	21-1241-Hex(3)HexNAc(3)Fuc(1)	Complex/Hybrid	1.21
Liver	N080	Liver-N080	21-1404-Hex(4)HexNAc(3)Fuc(1)	Complex/Hybrid	0.75
Liver	N080	Liver-N080	21-1445-Hex(3)HexNAc(4)Fuc(1)	Complex/Hybrid	0
Liver	N080	Liver-N080	21-1550-Hex(4)HexNAc(3)Fuc(2)	Complex/Hybrid	0
Liver	N080	Liver-N080	21-1648-Hex(3)HexNAc(5)Fuc(1)	Complex/Hybrid	0
Liver	N080	Liver-N080	21-1769-Hex(5)HexNAc(4)Fuc(1)	Complex/Hybrid	0
Liver	N080	Liver-N080	21-1810-Hex(4)HexNAc(5)Fuc(1)	Complex/Hybrid	0
Liver	N080	Liver-N080	21-1956-Hex(4)HexNAc(5)Fuc(2)	Complex/Hybrid	0
Liver	N080	Liver-N080	21-1972-Hex(5)HexNAc(5)Fuc(1)	Complex/Hybrid	0
Liver	N080	Liver-N080	21-2102-Hex(4)HexNAc(5)Fuc(3)	Complex/Hybrid	0
Liver	N080	Liver-N080	21-2118-Hex(5)HexNAc(5)Fuc(2)	Complex/Hybrid	0
Liver	N080	Liver-N080	21-2134-Hex(6)HexNAc(5)Fuc(1)	Complex/Hybrid	0
Liver	N080	Liver-N080	21-2143-Hex(3)HexNAc(6)Fuc(3)	Complex/Hybrid	0
Liver	N080	Liver-N080	21-2159-Hex(4)HexNAc(6)Fuc(2)	Complex/Hybrid	0
Liver	N080	Liver-N080	21-2264-Hex(5)HexNAc(5)Fuc(3)	Complex/Hybrid	0
Liver	N080	Liver-N080	21-2305-Hex(4)HexNAc(6)Fuc(3)	Complex/Hybrid	0
Liver	N080	Liver-N080	21-2321-Hex(5)HexNAc(6)Fuc(2)	Complex/Hybrid	0
Liver	N080	Liver-N080	21-2467-Hex(5)HexNAc(6)Fuc(3)	Complex/Hybrid	0
Liver	N080	Liver-N080	21-2483-Hex(6)HexNAc(6)Fuc(2)	Complex/Hybrid	0
Liver	N080	Liver-N080	21-2629-Hex(6)HexNAc(6)Fuc(3)	Complex/Hybrid	0
Liver	N080	Liver-N080	22-1565-Hex(4)HexNAc(3)NeuGc(1)	Complex/Hybrid	6.73
Liver	N080	Liver-N080	22-1711-Hex(5)HexNAc(3)NeuAc(1)	Complex/Hybrid	0
Liver	N080	Liver-N080	22-1768-Hex(4)HexNAc(4)NeuGc(1)	Complex/Hybrid	5.12
Liver	N080	Liver-N080	22-1930-Hex(5)HexNAc(4)NeuGc(1)	Complex/Hybrid	6.65
Liver	N080	Liver-N080	22-2237-Hex(5)HexNAc(4)NeuGc(2)	Complex/Hybrid	19.4
Liver	N080	Liver-N080	23-1695-Hex(4)HexNAc(3)NeuAc(1)Fuc(1)	Complex/Hybrid	0.12
Liver	N080	Liver-N080	23-1711-Hex(4)HexNAc(3)NeuGc(1)Fuc(1)	Complex/Hybrid	3.99
Liver	N080	Liver-N080	23-2076-Hex(5)HexNAc(4)NeuGc(1)Fuc(1)	Complex/Hybrid	0
Liver	N080	Liver-N080	23-2148-Hex(4)HexNAc(3)NeuAc(1)NeuGc(1)Fuc(2)	Complex/Hybrid	0
Liver	N080	Liver-N080	23-2222-Hex(6)HexNAc(4)NeuAc(1)Fuc(1)	Complex/Hybrid	0
Liver	N080	Liver-N080	23-2263-Hex(5)HexNAc(5)NeuAc(1)Fuc(1)	Complex/Hybrid	0
Liver	N080	Liver-N080	23-2294-Hex(5)HexNAc(3)NeuAc(2)Fuc(2)	Complex/Hybrid	0
Liver	N080	Liver-N080	23-2351-Hex(5)HexNAc(4)NeuAc(2)Fuc(1)	Complex/Hybrid	0
Liver	N080	Liver-N080	23-2367-Hex(4)HexNAc(4)NeuGc(2)Fuc(2)	Complex/Hybrid	0
Liver	N080	Liver-N080	23-2367-Hex(5)HexNAc(4)NeuAc(1)NeuGc(1)Fuc(1)	Complex/Hybrid	0
Liver	N080	Liver-N080	23-2383-Hex(5)HexNAc(4)NeuGc(2)Fuc(1)	Complex/Hybrid	1.06
Liver	N080	Liver-N080	3-1882-Hex(9)HexNAc(2)N(1)	Oligo-Mannose +17Da	0
Liver	N080	Liver-N080	4-1458-Hex(6)HexNAc(2)P(1)	Mannose-6-Phosphate	0
Liver	N080	Liver-N080	4-1483-Hex(4)HexNAc(3)Fuc(1)P(1)	Mannose-6-Phosphate	0
Liver	N080	Liver-N080	4-1620-Hex(7)HexNAc(2)P(1)	Mannose-6-Phosphate	0
Liver	N080	Liver-N080	4-1662-Hex(6)HexNAc(3)P(1)	Mannose-6-Phosphate	0
Liver	N080	Liver-N080	4-1783-Hex(8)HexNAc(2)P(1)	Mannose-6-Phosphate	0
Liver	N080	Liver-N080	4-1824-Hex(7)HexNAc(3)P(1)	Mannose-6-Phosphate	0
Liver	N080	Liver-N080	4-1945-Hex(9)HexNAc(2)P(1)	Mannose-6-Phosphate	0
Liver	N080	Liver-N080	4-2148-Hex(9)HexNAc(3)P(1)	Mannose-6-Phosphate	0
Liver	N080	Liver-N080	5-1269-Hex(4)HexNAc(2)+214.96	Other Modified	0
Liver	N080	Liver-N080	5-1700-Hex(4)HexNAc(4)+239.93	Other Modified	0
Liver	N080	Liver-N080	5-1700-Hex(6)HexNAc(2)+321.99	Other Modified	0
Liver	N080	Liver-N080	5-1882-Hex(5)HexNAc(4)+259.08	Other Modified	0
Liver	N214	Liver-N214	0-0730-Hex(2)HexNAc(2)	Truncated	0
Liver	N214	Liver-N214	0-0876-Hex(2)HexNAc(2)Fuc(1)	Truncated	100
Liver	N214	Liver-N214	0-0892-Hex(3)HexNAc(2)	Truncated	0
Liver	N214	Liver-N214	0-1038-Hex(3)HexNAc(2)Fuc(1)	Truncated	0
Liver	N214	Liver-N214	1-1054-Hex(4)HexNAc(2)	Oligo-Mannose	0
Liver	N214	Liver-N214	1-1200-Hex(4)HexNAc(2)Fuc(1)	Oligo-Mannose	0
Liver	N214	Liver-N214	1-1216-Hex(5)HexNAc(2)	Oligo-Mannose	0
Liver	N214	Liver-N214	1-1362-Hex(5)HexNAc(2)Fuc(1)	Oligo-Mannose	0
Liver	N214	Liver-N214	1-1378-Hex(6)HexNAc(2)	Oligo-Mannose	0
Liver	N214	Liver-N214	1-1541-Hex(7)HexNAc(2)	Oligo-Mannose	0
Liver	N214	Liver-N214	1-1703-Hex(8)HexNAc(2)	Oligo-Mannose	0
Liver	N214	Liver-N214	1-1865-Hex(9)HexNAc(2)	Oligo-Mannose	0
Liver	N214	Liver-N214	1-2027-Hex(10)HexNAc(2)	Oligo-Mannose	0
Liver	N214	Liver-N214	20-1095-Hex(3)HexNAc(3)	Complex/Hybrid	0
Liver	N214	Liver-N214	20-1257-Hex(4)HexNAc(3)	Complex/Hybrid	0
Liver	N214	Liver-N214	21-1241-Hex(3)HexNAc(3)Fuc(1)	Complex/Hybrid	0
Liver	N214	Liver-N214	21-1404-Hex(4)HexNAc(3)Fuc(1)	Complex/Hybrid	0
Liver	N214	Liver-N214	21-1445-Hex(3)HexNAc(4)Fuc(1)	Complex/Hybrid	0
Liver	N214	Liver-N214	21-1550-Hex(4)HexNAc(3)Fuc(2)	Complex/Hybrid	0
Liver	N214	Liver-N214	21-1648-Hex(3)HexNAc(5)Fuc(1)	Complex/Hybrid	0
Liver	N214	Liver-N214	21-1769-Hex(5)HexNAc(4)Fuc(1)	Complex/Hybrid	0
Liver	N214	Liver-N214	21-1810-Hex(4)HexNAc(5)Fuc(1)	Complex/Hybrid	0
Liver	N214	Liver-N214	21-1956-Hex(4)HexNAc(5)Fuc(2)	Complex/Hybrid	0
Liver	N214	Liver-N214	21-1972-Hex(5)HexNAc(5)Fuc(1)	Complex/Hybrid	0
Liver	N214	Liver-N214	21-2102-Hex(4)HexNAc(5)Fuc(3)	Complex/Hybrid	0
Liver	N214	Liver-N214	21-2118-Hex(5)HexNAc(5)Fuc(2)	Complex/Hybrid	0
Liver	N214	Liver-N214	21-2134-Hex(6)HexNAc(5)Fuc(1)	Complex/Hybrid	0
Liver	N214	Liver-N214	21-2143-Hex(3)HexNAc(6)Fuc(3)	Complex/Hybrid	0
Liver	N214	Liver-N214	21-2159-Hex(4)HexNAc(6)Fuc(2)	Complex/Hybrid	0
Liver	N214	Liver-N214	21-2264-Hex(5)HexNAc(5)Fuc(3)	Complex/Hybrid	0
Liver	N214	Liver-N214	21-2305-Hex(4)HexNAc(6)Fuc(3)	Complex/Hybrid	0
Liver	N214	Liver-N214	21-2321-Hex(5)HexNAc(6)Fuc(2)	Complex/Hybrid	0
Liver	N214	Liver-N214	21-2467-Hex(5)HexNAc(6)Fuc(3)	Complex/Hybrid	0
Liver	N214	Liver-N214	21-2483-Hex(6)HexNAc(6)Fuc(2)	Complex/Hybrid	0
Liver	N214	Liver-N214	21-2629-Hex(6)HexNAc(6)Fuc(3)	Complex/Hybrid	0
Liver	N214	Liver-N214	22-1565-Hex(4)HexNAc(3)NeuGc(1)	Complex/Hybrid	0
Liver	N214	Liver-N214	22-1711-Hex(5)HexNAc(3)NeuAc(1)	Complex/Hybrid	0
Liver	N214	Liver-N214	22-1768-Hex(4)HexNAc(4)NeuGc(1)	Complex/Hybrid	0
Liver	N214	Liver-N214	22-1930-Hex(5)HexNAc(4)NeuGc(1)	Complex/Hybrid	0
Liver	N214	Liver-N214	22-2237-Hex(5)HexNAc(4)NeuGc(2)	Complex/Hybrid	0
Liver	N214	Liver-N214	23-1695-Hex(4)HexNAc(3)NeuAc(1)Fuc(1)	Complex/Hybrid	0
Liver	N214	Liver-N214	23-1711-Hex(4)HexNAc(3)NeuGc(1)Fuc(1)	Complex/Hybrid	0
Liver	N214	Liver-N214	23-2076-Hex(5)HexNAc(4)NeuGc(1)Fuc(1)	Complex/Hybrid	0
Liver	N214	Liver-N214	23-2148-Hex(4)HexNAc(3)NeuAc(1)NeuGc(1)Fuc(2)	Complex/Hybrid	0
Liver	N214	Liver-N214	23-2222-Hex(6)HexNAc(4)NeuAc(1)Fuc(1)	Complex/Hybrid	0
Liver	N214	Liver-N214	23-2263-Hex(5)HexNAc(5)NeuAc(1)Fuc(1)	Complex/Hybrid	0
Liver	N214	Liver-N214	23-2294-Hex(5)HexNAc(3)NeuAc(2)Fuc(2)	Complex/Hybrid	0
Liver	N214	Liver-N214	23-2351-Hex(5)HexNAc(4)NeuAc(2)Fuc(1)	Complex/Hybrid	0
Liver	N214	Liver-N214	23-2367-Hex(4)HexNAc(4)NeuGc(2)Fuc(2)	Complex/Hybrid	0
Liver	N214	Liver-N214	23-2367-Hex(5)HexNAc(4)NeuAc(1)NeuGc(1)Fuc(1)	Complex/Hybrid	0
Liver	N214	Liver-N214	23-2383-Hex(5)HexNAc(4)NeuGc(2)Fuc(1)	Complex/Hybrid	0
Liver	N214	Liver-N214	3-1882-Hex(9)HexNAc(2)N(1)	Oligo-Mannose +17Da	0
Liver	N214	Liver-N214	4-1458-Hex(6)HexNAc(2)P(1)	Mannose-6-Phosphate	0
Liver	N214	Liver-N214	4-1483-Hex(4)HexNAc(3)Fuc(1)P(1)	Mannose-6-Phosphate	0
Liver	N214	Liver-N214	4-1620-Hex(7)HexNAc(2)P(1)	Mannose-6-Phosphate	0
Liver	N214	Liver-N214	4-1662-Hex(6)HexNAc(3)P(1)	Mannose-6-Phosphate	0
Liver	N214	Liver-N214	4-1783-Hex(8)HexNAc(2)P(1)	Mannose-6-Phosphate	0
Liver	N214	Liver-N214	4-1824-Hex(7)HexNAc(3)P(1)	Mannose-6-Phosphate	0
Liver	N214	Liver-N214	4-1945-Hex(9)HexNAc(2)P(1)	Mannose-6-Phosphate	0
Liver	N214	Liver-N214	4-2148-Hex(9)HexNAc(3)P(1)	Mannose-6-Phosphate	0
Liver	N214	Liver-N214	5-1269-Hex(4)HexNAc(2)+214.96	Other Modified	0
Liver	N214	Liver-N214	5-1700-Hex(4)HexNAc(4)+239.93	Other Modified	0
Liver	N214	Liver-N214	5-1700-Hex(6)HexNAc(2)+321.99	Other Modified	0
Liver	N214	Liver-N214	5-1882-Hex(5)HexNAc(4)+259.08	Other Modified	0
Liver	N459	Liver-N459	0-0730-Hex(2)HexNAc(2)	Truncated	0
Liver	N459	Liver-N459	0-0876-Hex(2)HexNAc(2)Fuc(1)	Truncated	0
Liver	N459	Liver-N459	0-0892-Hex(3)HexNAc(2)	Truncated	3.36
Liver	N459	Liver-N459	0-1038-Hex(3)HexNAc(2)Fuc(1)	Truncated	0
Liver	N459	Liver-N459	1-1054-Hex(4)HexNAc(2)	Oligo-Mannose	68.2
Liver	N459	Liver-N459	1-1200-Hex(4)HexNAc(2)Fuc(1)	Oligo-Mannose	3.66
Liver	N459	Liver-N459	1-1216-Hex(5)HexNAc(2)	Oligo-Mannose	16
Liver	N459	Liver-N459	1-1362-Hex(5)HexNAc(2)Fuc(1)	Oligo-Mannose	0
Liver	N459	Liver-N459	1-1378-Hex(6)HexNAc(2)	Oligo-Mannose	2.24
Liver	N459	Liver-N459	1-1541-Hex(7)HexNAc(2)	Oligo-Mannose	2.76
Liver	N459	Liver-N459	1-1703-Hex(8)HexNAc(2)	Oligo-Mannose	2.64
Liver	N459	Liver-N459	1-1865-Hex(9)HexNAc(2)	Oligo-Mannose	0.7
Liver	N459	Liver-N459	1-2027-Hex(10)HexNAc(2)	Oligo-Mannose	0
Liver	N459	Liver-N459	20-1095-Hex(3)HexNAc(3)	Complex/Hybrid	0.36
Liver	N459	Liver-N459	20-1257-Hex(4)HexNAc(3)	Complex/Hybrid	0
Liver	N459	Liver-N459	21-1241-Hex(3)HexNAc(3)Fuc(1)	Complex/Hybrid	0
Liver	N459	Liver-N459	21-1404-Hex(4)HexNAc(3)Fuc(1)	Complex/Hybrid	0
Liver	N459	Liver-N459	21-1445-Hex(3)HexNAc(4)Fuc(1)	Complex/Hybrid	0
Liver	N459	Liver-N459	21-1550-Hex(4)HexNAc(3)Fuc(2)	Complex/Hybrid	0
Liver	N459	Liver-N459	21-1648-Hex(3)HexNAc(5)Fuc(1)	Complex/Hybrid	0
Liver	N459	Liver-N459	21-1769-Hex(5)HexNAc(4)Fuc(1)	Complex/Hybrid	0
Liver	N459	Liver-N459	21-1810-Hex(4)HexNAc(5)Fuc(1)	Complex/Hybrid	0
Liver	N459	Liver-N459	21-1956-Hex(4)HexNAc(5)Fuc(2)	Complex/Hybrid	0
Liver	N459	Liver-N459	21-1972-Hex(5)HexNAc(5)Fuc(1)	Complex/Hybrid	0
Liver	N459	Liver-N459	21-2102-Hex(4)HexNAc(5)Fuc(3)	Complex/Hybrid	0
Liver	N459	Liver-N459	21-2118-Hex(5)HexNAc(5)Fuc(2)	Complex/Hybrid	0
Liver	N459	Liver-N459	21-2134-Hex(6)HexNAc(5)Fuc(1)	Complex/Hybrid	0
Liver	N459	Liver-N459	21-2143-Hex(3)HexNAc(6)Fuc(3)	Complex/Hybrid	0
Liver	N459	Liver-N459	21-2159-Hex(4)HexNAc(6)Fuc(2)	Complex/Hybrid	0
Liver	N459	Liver-N459	21-2264-Hex(5)HexNAc(5)Fuc(3)	Complex/Hybrid	0
Liver	N459	Liver-N459	21-2305-Hex(4)HexNAc(6)Fuc(3)	Complex/Hybrid	0
Liver	N459	Liver-N459	21-2321-Hex(5)HexNAc(6)Fuc(2)	Complex/Hybrid	0
Liver	N459	Liver-N459	21-2467-Hex(5)HexNAc(6)Fuc(3)	Complex/Hybrid	0
Liver	N459	Liver-N459	21-2483-Hex(6)HexNAc(6)Fuc(2)	Complex/Hybrid	0
Liver	N459	Liver-N459	21-2629-Hex(6)HexNAc(6)Fuc(3)	Complex/Hybrid	0
Liver	N459	Liver-N459	22-1565-Hex(4)HexNAc(3)NeuGc(1)	Complex/Hybrid	0
Liver	N459	Liver-N459	22-1711-Hex(5)HexNAc(3)NeuAc(1)	Complex/Hybrid	0
Liver	N459	Liver-N459	22-1768-Hex(4)HexNAc(4)NeuGc(1)	Complex/Hybrid	0
Liver	N459	Liver-N459	22-1930-Hex(5)HexNAc(4)NeuGc(1)	Complex/Hybrid	0
Liver	N459	Liver-N459	22-2237-Hex(5)HexNAc(4)NeuGc(2)	Complex/Hybrid	0
Liver	N459	Liver-N459	23-1695-Hex(4)HexNAc(3)NeuAc(1)Fuc(1)	Complex/Hybrid	0
Liver	N459	Liver-N459	23-1711-Hex(4)HexNAc(3)NeuGc(1)Fuc(1)	Complex/Hybrid	0
Liver	N459	Liver-N459	23-2076-Hex(5)HexNAc(4)NeuGc(1)Fuc(1)	Complex/Hybrid	0
Liver	N459	Liver-N459	23-2148-Hex(4)HexNAc(3)NeuAc(1)NeuGc(1)Fuc(2)	Complex/Hybrid	0
Liver	N459	Liver-N459	23-2222-Hex(6)HexNAc(4)NeuAc(1)Fuc(1)	Complex/Hybrid	0
Liver	N459	Liver-N459	23-2263-Hex(5)HexNAc(5)NeuAc(1)Fuc(1)	Complex/Hybrid	0
Liver	N459	Liver-N459	23-2294-Hex(5)HexNAc(3)NeuAc(2)Fuc(2)	Complex/Hybrid	0
Liver	N459	Liver-N459	23-2351-Hex(5)HexNAc(4)NeuAc(2)Fuc(1)	Complex/Hybrid	0
Liver	N459	Liver-N459	23-2367-Hex(4)HexNAc(4)NeuGc(2)Fuc(2)	Complex/Hybrid	0
Liver	N459	Liver-N459	23-2367-Hex(5)HexNAc(4)NeuAc(1)NeuGc(1)Fuc(1)	Complex/Hybrid	0
Liver	N459	Liver-N459	23-2383-Hex(5)HexNAc(4)NeuGc(2)Fuc(1)	Complex/Hybrid	0
Liver	N459	Liver-N459	3-1882-Hex(9)HexNAc(2)N(1)	Oligo-Mannose +17Da	0
Liver	N459	Liver-N459	4-1458-Hex(6)HexNAc(2)P(1)	Mannose-6-Phosphate	0
Liver	N459	Liver-N459	4-1483-Hex(4)HexNAc(3)Fuc(1)P(1)	Mannose-6-Phosphate	0
Liver	N459	Liver-N459	4-1620-Hex(7)HexNAc(2)P(1)	Mannose-6-Phosphate	0
Liver	N459	Liver-N459	4-1662-Hex(6)HexNAc(3)P(1)	Mannose-6-Phosphate	0
Liver	N459	Liver-N459	4-1783-Hex(8)HexNAc(2)P(1)	Mannose-6-Phosphate	0
Liver	N459	Liver-N459	4-1824-Hex(7)HexNAc(3)P(1)	Mannose-6-Phosphate	0
Liver	N459	Liver-N459	4-1945-Hex(9)HexNAc(2)P(1)	Mannose-6-Phosphate	0
Liver	N459	Liver-N459	4-2148-Hex(9)HexNAc(3)P(1)	Mannose-6-Phosphate	0
Liver	N459	Liver-N459	5-1269-Hex(4)HexNAc(2)+214.96	Other Modified	0.15
Liver	N459	Liver-N459	5-1700-Hex(4)HexNAc(4)+239.93	Other Modified	0
Liver	N459	Liver-N459	5-1700-Hex(6)HexNAc(2)+321.99	Other Modified	0
Liver	N459	Liver-N459	5-1882-Hex(5)HexNAc(4)+259.08	Other Modified	0
Lung	N080	Lung-N080	0-0730-Hex(2)HexNAc(2)	Truncated	0
Lung	N080	Lung-N080	0-0876-Hex(2)HexNAc(2)Fuc(1)	Truncated	0.34
Lung	N080	Lung-N080	0-0892-Hex(3)HexNAc(2)	Truncated	0.53
Lung	N080	Lung-N080	0-1038-Hex(3)HexNAc(2)Fuc(1)	Truncated	48.2
Lung	N080	Lung-N080	1-1054-Hex(4)HexNAc(2)	Oligo-Mannose	0
Lung	N080	Lung-N080	1-1200-Hex(4)HexNAc(2)Fuc(1)	Oligo-Mannose	0
Lung	N080	Lung-N080	1-1216-Hex(5)HexNAc(2)	Oligo-Mannose	0
Lung	N080	Lung-N080	1-1362-Hex(5)HexNAc(2)Fuc(1)	Oligo-Mannose	0
Lung	N080	Lung-N080	1-1378-Hex(6)HexNAc(2)	Oligo-Mannose	0.86
Lung	N080	Lung-N080	1-1541-Hex(7)HexNAc(2)	Oligo-Mannose	2.8
Lung	N080	Lung-N080	1-1703-Hex(8)HexNAc(2)	Oligo-Mannose	3.29
Lung	N080	Lung-N080	1-1865-Hex(9)HexNAc(2)	Oligo-Mannose	0
Lung	N080	Lung-N080	1-2027-Hex(10)HexNAc(2)	Oligo-Mannose	0
Lung	N080	Lung-N080	20-1095-Hex(3)HexNAc(3)	Complex/Hybrid	0
Lung	N080	Lung-N080	20-1257-Hex(4)HexNAc(3)	Complex/Hybrid	0
Lung	N080	Lung-N080	21-1241-Hex(3)HexNAc(3)Fuc(1)	Complex/Hybrid	0
Lung	N080	Lung-N080	21-1404-Hex(4)HexNAc(3)Fuc(1)	Complex/Hybrid	1.17
Lung	N080	Lung-N080	21-1445-Hex(3)HexNAc(4)Fuc(1)	Complex/Hybrid	0
Lung	N080	Lung-N080	21-1550-Hex(4)HexNAc(3)Fuc(2)	Complex/Hybrid	0
Lung	N080	Lung-N080	21-1648-Hex(3)HexNAc(5)Fuc(1)	Complex/Hybrid	0
Lung	N080	Lung-N080	21-1769-Hex(5)HexNAc(4)Fuc(1)	Complex/Hybrid	0.29
Lung	N080	Lung-N080	21-1810-Hex(4)HexNAc(5)Fuc(1)	Complex/Hybrid	0
Lung	N080	Lung-N080	21-1956-Hex(4)HexNAc(5)Fuc(2)	Complex/Hybrid	0
Lung	N080	Lung-N080	21-1972-Hex(5)HexNAc(5)Fuc(1)	Complex/Hybrid	0
Lung	N080	Lung-N080	21-2102-Hex(4)HexNAc(5)Fuc(3)	Complex/Hybrid	0
Lung	N080	Lung-N080	21-2118-Hex(5)HexNAc(5)Fuc(2)	Complex/Hybrid	0
Lung	N080	Lung-N080	21-2134-Hex(6)HexNAc(5)Fuc(1)	Complex/Hybrid	0
Lung	N080	Lung-N080	21-2143-Hex(3)HexNAc(6)Fuc(3)	Complex/Hybrid	0
Lung	N080	Lung-N080	21-2159-Hex(4)HexNAc(6)Fuc(2)	Complex/Hybrid	0
Lung	N080	Lung-N080	21-2264-Hex(5)HexNAc(5)Fuc(3)	Complex/Hybrid	0
Lung	N080	Lung-N080	21-2305-Hex(4)HexNAc(6)Fuc(3)	Complex/Hybrid	0
Lung	N080	Lung-N080	21-2321-Hex(5)HexNAc(6)Fuc(2)	Complex/Hybrid	0
Lung	N080	Lung-N080	21-2467-Hex(5)HexNAc(6)Fuc(3)	Complex/Hybrid	0
Lung	N080	Lung-N080	21-2483-Hex(6)HexNAc(6)Fuc(2)	Complex/Hybrid	0
Lung	N080	Lung-N080	21-2629-Hex(6)HexNAc(6)Fuc(3)	Complex/Hybrid	0
Lung	N080	Lung-N080	22-1565-Hex(4)HexNAc(3)NeuGc(1)	Complex/Hybrid	0
Lung	N080	Lung-N080	22-1711-Hex(5)HexNAc(3)NeuAc(1)	Complex/Hybrid	0.64
Lung	N080	Lung-N080	22-1768-Hex(4)HexNAc(4)NeuGc(1)	Complex/Hybrid	0
Lung	N080	Lung-N080	22-1930-Hex(5)HexNAc(4)NeuGc(1)	Complex/Hybrid	0
Lung	N080	Lung-N080	22-2237-Hex(5)HexNAc(4)NeuGc(2)	Complex/Hybrid	0
Lung	N080	Lung-N080	23-1695-Hex(4)HexNAc(3)NeuAc(1)Fuc(1)	Complex/Hybrid	5.43
Lung	N080	Lung-N080	23-1711-Hex(4)HexNAc(3)NeuGc(1)Fuc(1)	Complex/Hybrid	11
Lung	N080	Lung-N080	23-2076-Hex(5)HexNAc(4)NeuGc(1)Fuc(1)	Complex/Hybrid	0.96
Lung	N080	Lung-N080	23-2148-Hex(4)HexNAc(3)NeuAc(1)NeuGc(1)Fuc(2)	Complex/Hybrid	0
Lung	N080	Lung-N080	23-2222-Hex(6)HexNAc(4)NeuAc(1)Fuc(1)	Complex/Hybrid	0.28
Lung	N080	Lung-N080	23-2263-Hex(5)HexNAc(5)NeuAc(1)Fuc(1)	Complex/Hybrid	0
Lung	N080	Lung-N080	23-2294-Hex(5)HexNAc(3)NeuAc(2)Fuc(2)	Complex/Hybrid	0
Lung	N080	Lung-N080	23-2351-Hex(5)HexNAc(4)NeuAc(2)Fuc(1)	Complex/Hybrid	4.17
Lung	N080	Lung-N080	23-2367-Hex(4)HexNAc(4)NeuGc(2)Fuc(2)	Complex/Hybrid	0
Lung	N080	Lung-N080	23-2367-Hex(5)HexNAc(4)NeuAc(1)NeuGc(1)Fuc(1)	Complex/Hybrid	7.47
Lung	N080	Lung-N080	23-2383-Hex(5)HexNAc(4)NeuGc(2)Fuc(1)	Complex/Hybrid	12.5
Lung	N080	Lung-N080	3-1882-Hex(9)HexNAc(2)N(1)	Oligo-Mannose +17Da	0
Lung	N080	Lung-N080	4-1458-Hex(6)HexNAc(2)P(1)	Mannose-6-Phosphate	0
Lung	N080	Lung-N080	4-1483-Hex(4)HexNAc(3)Fuc(1)P(1)	Mannose-6-Phosphate	0
Lung	N080	Lung-N080	4-1620-Hex(7)HexNAc(2)P(1)	Mannose-6-Phosphate	0
Lung	N080	Lung-N080	4-1662-Hex(6)HexNAc(3)P(1)	Mannose-6-Phosphate	0
Lung	N080	Lung-N080	4-1783-Hex(8)HexNAc(2)P(1)	Mannose-6-Phosphate	0
Lung	N080	Lung-N080	4-1824-Hex(7)HexNAc(3)P(1)	Mannose-6-Phosphate	0
Lung	N080	Lung-N080	4-1945-Hex(9)HexNAc(2)P(1)	Mannose-6-Phosphate	0
Lung	N080	Lung-N080	4-2148-Hex(9)HexNAc(3)P(1)	Mannose-6-Phosphate	0
Lung	N080	Lung-N080	5-1269-Hex(4)HexNAc(2)+214.96	Other Modified	0
Lung	N080	Lung-N080	5-1700-Hex(4)HexNAc(4)+239.93	Other Modified	0
Lung	N080	Lung-N080	5-1700-Hex(6)HexNAc(2)+321.99	Other Modified	0
Lung	N080	Lung-N080	5-1882-Hex(5)HexNAc(4)+259.08	Other Modified	0
Lung	N214	Lung-N214	0-0730-Hex(2)HexNAc(2)	Truncated	41.3
Lung	N214	Lung-N214	0-0876-Hex(2)HexNAc(2)Fuc(1)	Truncated	45.5
Lung	N214	Lung-N214	0-0892-Hex(3)HexNAc(2)	Truncated	0
Lung	N214	Lung-N214	0-1038-Hex(3)HexNAc(2)Fuc(1)	Truncated	0
Lung	N214	Lung-N214	1-1054-Hex(4)HexNAc(2)	Oligo-Mannose	0
Lung	N214	Lung-N214	1-1200-Hex(4)HexNAc(2)Fuc(1)	Oligo-Mannose	0
Lung	N214	Lung-N214	1-1216-Hex(5)HexNAc(2)	Oligo-Mannose	0
Lung	N214	Lung-N214	1-1362-Hex(5)HexNAc(2)Fuc(1)	Oligo-Mannose	0
Lung	N214	Lung-N214	1-1378-Hex(6)HexNAc(2)	Oligo-Mannose	0
Lung	N214	Lung-N214	1-1541-Hex(7)HexNAc(2)	Oligo-Mannose	0
Lung	N214	Lung-N214	1-1703-Hex(8)HexNAc(2)	Oligo-Mannose	0
Lung	N214	Lung-N214	1-1865-Hex(9)HexNAc(2)	Oligo-Mannose	4.38
Lung	N214	Lung-N214	1-2027-Hex(10)HexNAc(2)	Oligo-Mannose	0
Lung	N214	Lung-N214	20-1095-Hex(3)HexNAc(3)	Complex/Hybrid	8.88
Lung	N214	Lung-N214	20-1257-Hex(4)HexNAc(3)	Complex/Hybrid	0
Lung	N214	Lung-N214	21-1241-Hex(3)HexNAc(3)Fuc(1)	Complex/Hybrid	0
Lung	N214	Lung-N214	21-1404-Hex(4)HexNAc(3)Fuc(1)	Complex/Hybrid	0
Lung	N214	Lung-N214	21-1445-Hex(3)HexNAc(4)Fuc(1)	Complex/Hybrid	0
Lung	N214	Lung-N214	21-1550-Hex(4)HexNAc(3)Fuc(2)	Complex/Hybrid	0
Lung	N214	Lung-N214	21-1648-Hex(3)HexNAc(5)Fuc(1)	Complex/Hybrid	0
Lung	N214	Lung-N214	21-1769-Hex(5)HexNAc(4)Fuc(1)	Complex/Hybrid	0
Lung	N214	Lung-N214	21-1810-Hex(4)HexNAc(5)Fuc(1)	Complex/Hybrid	0
Lung	N214	Lung-N214	21-1956-Hex(4)HexNAc(5)Fuc(2)	Complex/Hybrid	0
Lung	N214	Lung-N214	21-1972-Hex(5)HexNAc(5)Fuc(1)	Complex/Hybrid	0
Lung	N214	Lung-N214	21-2102-Hex(4)HexNAc(5)Fuc(3)	Complex/Hybrid	0
Lung	N214	Lung-N214	21-2118-Hex(5)HexNAc(5)Fuc(2)	Complex/Hybrid	0
Lung	N214	Lung-N214	21-2134-Hex(6)HexNAc(5)Fuc(1)	Complex/Hybrid	0
Lung	N214	Lung-N214	21-2143-Hex(3)HexNAc(6)Fuc(3)	Complex/Hybrid	0
Lung	N214	Lung-N214	21-2159-Hex(4)HexNAc(6)Fuc(2)	Complex/Hybrid	0
Lung	N214	Lung-N214	21-2264-Hex(5)HexNAc(5)Fuc(3)	Complex/Hybrid	0
Lung	N214	Lung-N214	21-2305-Hex(4)HexNAc(6)Fuc(3)	Complex/Hybrid	0
Lung	N214	Lung-N214	21-2321-Hex(5)HexNAc(6)Fuc(2)	Complex/Hybrid	0
Lung	N214	Lung-N214	21-2467-Hex(5)HexNAc(6)Fuc(3)	Complex/Hybrid	0
Lung	N214	Lung-N214	21-2483-Hex(6)HexNAc(6)Fuc(2)	Complex/Hybrid	0
Lung	N214	Lung-N214	21-2629-Hex(6)HexNAc(6)Fuc(3)	Complex/Hybrid	0
Lung	N214	Lung-N214	22-1565-Hex(4)HexNAc(3)NeuGc(1)	Complex/Hybrid	0
Lung	N214	Lung-N214	22-1711-Hex(5)HexNAc(3)NeuAc(1)	Complex/Hybrid	0
Lung	N214	Lung-N214	22-1768-Hex(4)HexNAc(4)NeuGc(1)	Complex/Hybrid	0
Lung	N214	Lung-N214	22-1930-Hex(5)HexNAc(4)NeuGc(1)	Complex/Hybrid	0
Lung	N214	Lung-N214	22-2237-Hex(5)HexNAc(4)NeuGc(2)	Complex/Hybrid	0
Lung	N214	Lung-N214	23-1695-Hex(4)HexNAc(3)NeuAc(1)Fuc(1)	Complex/Hybrid	0
Lung	N214	Lung-N214	23-1711-Hex(4)HexNAc(3)NeuGc(1)Fuc(1)	Complex/Hybrid	0
Lung	N214	Lung-N214	23-2076-Hex(5)HexNAc(4)NeuGc(1)Fuc(1)	Complex/Hybrid	0
Lung	N214	Lung-N214	23-2148-Hex(4)HexNAc(3)NeuAc(1)NeuGc(1)Fuc(2)	Complex/Hybrid	0
Lung	N214	Lung-N214	23-2222-Hex(6)HexNAc(4)NeuAc(1)Fuc(1)	Complex/Hybrid	0
Lung	N214	Lung-N214	23-2263-Hex(5)HexNAc(5)NeuAc(1)Fuc(1)	Complex/Hybrid	0
Lung	N214	Lung-N214	23-2294-Hex(5)HexNAc(3)NeuAc(2)Fuc(2)	Complex/Hybrid	0
Lung	N214	Lung-N214	23-2351-Hex(5)HexNAc(4)NeuAc(2)Fuc(1)	Complex/Hybrid	0
Lung	N214	Lung-N214	23-2367-Hex(4)HexNAc(4)NeuGc(2)Fuc(2)	Complex/Hybrid	0
Lung	N214	Lung-N214	23-2367-Hex(5)HexNAc(4)NeuAc(1)NeuGc(1)Fuc(1)	Complex/Hybrid	0
Lung	N214	Lung-N214	23-2383-Hex(5)HexNAc(4)NeuGc(2)Fuc(1)	Complex/Hybrid	0
Lung	N214	Lung-N214	3-1882-Hex(9)HexNAc(2)N(1)	Oligo-Mannose +17Da	0
Lung	N214	Lung-N214	4-1458-Hex(6)HexNAc(2)P(1)	Mannose-6-Phosphate	0
Lung	N214	Lung-N214	4-1483-Hex(4)HexNAc(3)Fuc(1)P(1)	Mannose-6-Phosphate	0
Lung	N214	Lung-N214	4-1620-Hex(7)HexNAc(2)P(1)	Mannose-6-Phosphate	0
Lung	N214	Lung-N214	4-1662-Hex(6)HexNAc(3)P(1)	Mannose-6-Phosphate	0
Lung	N214	Lung-N214	4-1783-Hex(8)HexNAc(2)P(1)	Mannose-6-Phosphate	0
Lung	N214	Lung-N214	4-1824-Hex(7)HexNAc(3)P(1)	Mannose-6-Phosphate	0
Lung	N214	Lung-N214	4-1945-Hex(9)HexNAc(2)P(1)	Mannose-6-Phosphate	0
Lung	N214	Lung-N214	4-2148-Hex(9)HexNAc(3)P(1)	Mannose-6-Phosphate	0
Lung	N214	Lung-N214	5-1269-Hex(4)HexNAc(2)+214.96	Other Modified	0
Lung	N214	Lung-N214	5-1700-Hex(4)HexNAc(4)+239.93	Other Modified	0
Lung	N214	Lung-N214	5-1700-Hex(6)HexNAc(2)+321.99	Other Modified	0
Lung	N214	Lung-N214	5-1882-Hex(5)HexNAc(4)+259.08	Other Modified	0
Lung	N459	Lung-N459	0-0730-Hex(2)HexNAc(2)	Truncated	0
Lung	N459	Lung-N459	0-0876-Hex(2)HexNAc(2)Fuc(1)	Truncated	4.26
Lung	N459	Lung-N459	0-0892-Hex(3)HexNAc(2)	Truncated	6.26
Lung	N459	Lung-N459	0-1038-Hex(3)HexNAc(2)Fuc(1)	Truncated	0
Lung	N459	Lung-N459	1-1054-Hex(4)HexNAc(2)	Oligo-Mannose	0
Lung	N459	Lung-N459	1-1200-Hex(4)HexNAc(2)Fuc(1)	Oligo-Mannose	0
Lung	N459	Lung-N459	1-1216-Hex(5)HexNAc(2)	Oligo-Mannose	14.5
Lung	N459	Lung-N459	1-1362-Hex(5)HexNAc(2)Fuc(1)	Oligo-Mannose	0
Lung	N459	Lung-N459	1-1378-Hex(6)HexNAc(2)	Oligo-Mannose	37
Lung	N459	Lung-N459	1-1541-Hex(7)HexNAc(2)	Oligo-Mannose	15.6
Lung	N459	Lung-N459	1-1703-Hex(8)HexNAc(2)	Oligo-Mannose	0
Lung	N459	Lung-N459	1-1865-Hex(9)HexNAc(2)	Oligo-Mannose	0
Lung	N459	Lung-N459	1-2027-Hex(10)HexNAc(2)	Oligo-Mannose	0
Lung	N459	Lung-N459	20-1095-Hex(3)HexNAc(3)	Complex/Hybrid	0
Lung	N459	Lung-N459	20-1257-Hex(4)HexNAc(3)	Complex/Hybrid	0
Lung	N459	Lung-N459	21-1241-Hex(3)HexNAc(3)Fuc(1)	Complex/Hybrid	0
Lung	N459	Lung-N459	21-1404-Hex(4)HexNAc(3)Fuc(1)	Complex/Hybrid	0
Lung	N459	Lung-N459	21-1445-Hex(3)HexNAc(4)Fuc(1)	Complex/Hybrid	0
Lung	N459	Lung-N459	21-1550-Hex(4)HexNAc(3)Fuc(2)	Complex/Hybrid	0
Lung	N459	Lung-N459	21-1648-Hex(3)HexNAc(5)Fuc(1)	Complex/Hybrid	0
Lung	N459	Lung-N459	21-1769-Hex(5)HexNAc(4)Fuc(1)	Complex/Hybrid	0
Lung	N459	Lung-N459	21-1810-Hex(4)HexNAc(5)Fuc(1)	Complex/Hybrid	0
Lung	N459	Lung-N459	21-1956-Hex(4)HexNAc(5)Fuc(2)	Complex/Hybrid	0
Lung	N459	Lung-N459	21-1972-Hex(5)HexNAc(5)Fuc(1)	Complex/Hybrid	0
Lung	N459	Lung-N459	21-2102-Hex(4)HexNAc(5)Fuc(3)	Complex/Hybrid	0
Lung	N459	Lung-N459	21-2118-Hex(5)HexNAc(5)Fuc(2)	Complex/Hybrid	0
Lung	N459	Lung-N459	21-2134-Hex(6)HexNAc(5)Fuc(1)	Complex/Hybrid	0
Lung	N459	Lung-N459	21-2143-Hex(3)HexNAc(6)Fuc(3)	Complex/Hybrid	0
Lung	N459	Lung-N459	21-2159-Hex(4)HexNAc(6)Fuc(2)	Complex/Hybrid	0
Lung	N459	Lung-N459	21-2264-Hex(5)HexNAc(5)Fuc(3)	Complex/Hybrid	0
Lung	N459	Lung-N459	21-2305-Hex(4)HexNAc(6)Fuc(3)	Complex/Hybrid	0
Lung	N459	Lung-N459	21-2321-Hex(5)HexNAc(6)Fuc(2)	Complex/Hybrid	0
Lung	N459	Lung-N459	21-2467-Hex(5)HexNAc(6)Fuc(3)	Complex/Hybrid	0
Lung	N459	Lung-N459	21-2483-Hex(6)HexNAc(6)Fuc(2)	Complex/Hybrid	0
Lung	N459	Lung-N459	21-2629-Hex(6)HexNAc(6)Fuc(3)	Complex/Hybrid	0
Lung	N459	Lung-N459	22-1565-Hex(4)HexNAc(3)NeuGc(1)	Complex/Hybrid	0
Lung	N459	Lung-N459	22-1711-Hex(5)HexNAc(3)NeuAc(1)	Complex/Hybrid	0
Lung	N459	Lung-N459	22-1768-Hex(4)HexNAc(4)NeuGc(1)	Complex/Hybrid	0
Lung	N459	Lung-N459	22-1930-Hex(5)HexNAc(4)NeuGc(1)	Complex/Hybrid	0
Lung	N459	Lung-N459	22-2237-Hex(5)HexNAc(4)NeuGc(2)	Complex/Hybrid	0
Lung	N459	Lung-N459	23-1695-Hex(4)HexNAc(3)NeuAc(1)Fuc(1)	Complex/Hybrid	0
Lung	N459	Lung-N459	23-1711-Hex(4)HexNAc(3)NeuGc(1)Fuc(1)	Complex/Hybrid	0
Lung	N459	Lung-N459	23-2076-Hex(5)HexNAc(4)NeuGc(1)Fuc(1)	Complex/Hybrid	0
Lung	N459	Lung-N459	23-2148-Hex(4)HexNAc(3)NeuAc(1)NeuGc(1)Fuc(2)	Complex/Hybrid	0
Lung	N459	Lung-N459	23-2222-Hex(6)HexNAc(4)NeuAc(1)Fuc(1)	Complex/Hybrid	0
Lung	N459	Lung-N459	23-2263-Hex(5)HexNAc(5)NeuAc(1)Fuc(1)	Complex/Hybrid	0
Lung	N459	Lung-N459	23-2294-Hex(5)HexNAc(3)NeuAc(2)Fuc(2)	Complex/Hybrid	0
Lung	N459	Lung-N459	23-2351-Hex(5)HexNAc(4)NeuAc(2)Fuc(1)	Complex/Hybrid	0
Lung	N459	Lung-N459	23-2367-Hex(4)HexNAc(4)NeuGc(2)Fuc(2)	Complex/Hybrid	0
Lung	N459	Lung-N459	23-2367-Hex(5)HexNAc(4)NeuAc(1)NeuGc(1)Fuc(1)	Complex/Hybrid	0
Lung	N459	Lung-N459	23-2383-Hex(5)HexNAc(4)NeuGc(2)Fuc(1)	Complex/Hybrid	0
Lung	N459	Lung-N459	3-1882-Hex(9)HexNAc(2)N(1)	Oligo-Mannose +17Da	0
Lung	N459	Lung-N459	4-1458-Hex(6)HexNAc(2)P(1)	Mannose-6-Phosphate	22.4
Lung	N459	Lung-N459	4-1483-Hex(4)HexNAc(3)Fuc(1)P(1)	Mannose-6-Phosphate	0
Lung	N459	Lung-N459	4-1620-Hex(7)HexNAc(2)P(1)	Mannose-6-Phosphate	0
Lung	N459	Lung-N459	4-1662-Hex(6)HexNAc(3)P(1)	Mannose-6-Phosphate	0
Lung	N459	Lung-N459	4-1783-Hex(8)HexNAc(2)P(1)	Mannose-6-Phosphate	0
Lung	N459	Lung-N459	4-1824-Hex(7)HexNAc(3)P(1)	Mannose-6-Phosphate	0
Lung	N459	Lung-N459	4-1945-Hex(9)HexNAc(2)P(1)	Mannose-6-Phosphate	0
Lung	N459	Lung-N459	4-2148-Hex(9)HexNAc(3)P(1)	Mannose-6-Phosphate	0
Lung	N459	Lung-N459	5-1269-Hex(4)HexNAc(2)+214.96	Other Modified	0
Lung	N459	Lung-N459	5-1700-Hex(4)HexNAc(4)+239.93	Other Modified	0
Lung	N459	Lung-N459	5-1700-Hex(6)HexNAc(2)+321.99	Other Modified	0
Lung	N459	Lung-N459	5-1882-Hex(5)HexNAc(4)+259.08	Other Modified	0
