# Supplementary material for: Glyco-Decipher enables glycan database-independent peptide matching and in-depth characterization of site-specific N-glycosylation
Source: Nat Commun. 2022 Apr 7;13:1900. doi: 10.1038/s41467-022-29530-y (PMC8990002; doi:10.1038/s41467-022-29530-y)
Supplement: Supplementary file 12 — Source Data [file 41467_2022_29530_MOESM12_ESM.zip]

Archive with 40 entries (39 files):
- Source Data/
- Source Data/Figure 2c.xlsx
- Source Data/Figure 2d.xlsx
- Source Data/Figure 3e.xlsx
- Source Data/Figure 3f.xlsx
- Source Data/Figure 4b.xlsx
- Source Data/Figure S11a.xlsx
- Source Data/Figure S11b.xlsx
- Source Data/Figure S12a.xlsx
- Source Data/Figure S12b.xlsx
- Source Data/Figure S15a.xlsx
- Source Data/Figure S19.xlsx
- Source Data/Figure S26b.xlsx
- Source Data/Figure S27.xlsx
- Source Data/Figure S28c.xlsx
- Source Data/Figure S28d.xlsx
- Source Data/Figure S35.xlsx
- Source Data/Figure S36b.xlsx
- Source Data/Figure S41a.xlsx
- Source Data/Figure S41b.xlsx
- Source Data/Figure S42b.xlsx
- Source Data/Figure S42c.xlsx
- Source Data/Figure S43a.xlsx
- Source Data/Figure S43b.xlsx
- Source Data/Figure S46b.xlsx
- Source Data/Figure S46c.xlsx
- Source Data/Figure S47a.xlsx
- Source Data/Figure S47b.xlsx
- Source Data/Figure S48a.xlsx
- Source Data/Figure S48b.xlsx
- Source Data/Figure S4a.xlsx
- Source Data/Figure S4b.xlsx
- Source Data/Figure S50a.xlsx
- Source Data/Figure S51c.xlsx
- Source Data/Figure S51d.xlsx
- Source Data/Figure S5a.xlsx
- Source Data/Figure S5b.xlsx
- Source Data/Figure S7a.xlsx
- Source Data/Figure S8a.xlsx
- Source Data/Figure S9a.xlsx
