# Supplementary material for: Glyco-Decipher enables glycan database-independent peptide matching and in-depth characterization of site-specific N-glycosylation
Source: Nat Commun. 2022 Apr 7;13:1900. doi: 10.1038/s41467-022-29530-y (PMC8990002; doi:10.1038/s41467-022-29530-y)
Supplement: Supplementary file 12 — Source Data [file 41467_2022_29530_MOESM12_ESM.zip › Source Data/Figure 2d.xlsx]

## Sheet: Figure 2d
Figure 2d	Distribution of matching scores for the peptide backbone “MHLNGSNVQVLHR” with glycopeptide spectra across the entire data acquisition time window.
Title	Scan	RT(min)	Peptide	Modification	PSMScore	Type				Title	Scan	RT(min)	Peptide	Modification	PSMScore	Type
MouseLiver-Z-T-1.262.262.2	262	2.11	MHLNGSNVQVLHR		0	Spectrum Expansion				MouseLiver-Z-T-1.14293.14293.4	14293	68.79	MHLNGSNVQVLHR		498.55	In Silico Deglycosylation
MouseLiver-Z-T-1.262.262.2	262	2.11	MHLNGSNVQVLHR		0	Decoy				MouseLiver-Z-T-1.14302.14302.3	14302	68.79	MHLNGSNVQVLHR		374.37	In Silico Deglycosylation
MouseLiver-Z-T-1.265.265.3	265	2.13	MHLNGSNVQVLHR		0	Spectrum Expansion				MouseLiver-Z-T-1.14339.14339.3	14339	68.99	MHLNGSNVQVLHR		516.38	In Silico Deglycosylation
MouseLiver-Z-T-1.265.265.3	265	2.13	MHLNGSNVQVLHR		0	Decoy				MouseLiver-Z-T-1.14346.14346.3	14346	68.99	MHLNGSNVQVLHR		71.89	Spectrum Expansion
MouseLiver-Z-T-1.296.296.2	296	2.38	MHLNGSNVQVLHR		2.7	Spectrum Expansion				MouseLiver-Z-T-1.14387.14387.4	14387	69.19	MHLNGSNVQVLHR		362.8	In Silico Deglycosylation
MouseLiver-Z-T-1.296.296.2	296	2.38	MHLNGSNVQVLHR		0	Decoy				MouseLiver-Z-T-1.14420.14420.3	14420	69.35	MHLNGSNVQVLHR		276.7	Spectrum Expansion
MouseLiver-Z-T-1.299.299.3	299	2.4	MHLNGSNVQVLHR		0	Spectrum Expansion				MouseLiver-Z-T-1.14434.14434.4	14434	69.39	MHLNGSNVQVLHR		404.32	In Silico Deglycosylation
MouseLiver-Z-T-1.299.299.3	299	2.4	MHLNGSNVQVLHR		0	Decoy				MouseLiver-Z-T-1.14475.14475.4	14475	69.59	MHLNGSNVQVLHR		76.29	Spectrum Expansion
MouseLiver-Z-T-1.328.328.2	328	2.63	MHLNGSNVQVLHR		0	Spectrum Expansion				MouseLiver-Z-T-1.14593.14593.3	14593	70.12	MHLNGSNVQVLHR		75.86	Spectrum Expansion
MouseLiver-Z-T-1.328.328.2	328	2.63	MHLNGSNVQVLHR		0	Decoy				MouseLiver-Z-T-1.16897.16897.3	16897	80.15	MHLNGSNVQVLHR		300.02	Spectrum Expansion
MouseLiver-Z-T-1.331.331.2	331	2.64	MHLNGSNVQVLHR		2.83	Spectrum Expansion				MouseLiver-Z-T-1.16905.16905.4	16905	80.2	MHLNGSNVQVLHR		591.86	Spectrum Expansion
MouseLiver-Z-T-1.331.331.2	331	2.64	MHLNGSNVQVLHR		0	Decoy				MouseLiver-Z-T-1.16985.16985.3	16985	80.56	MHLNGSNVQVLHR		101.29	Spectrum Expansion
MouseLiver-Z-T-1.335.335.3	335	2.67	MHLNGSNVQVLHR		2.56	Spectrum Expansion				MouseLiver-Z-T-1.16998.16998.4	16998	80.61	MHLNGSNVQVLHR		292.33	In Silico Deglycosylation
MouseLiver-Z-T-1.335.335.3	335	2.67	MHLNGSNVQVLHR		0	Decoy				MouseLiver-Z-T-1.17086.17086.4	17086	81.01	MHLNGSNVQVLHR		476.25	Spectrum Expansion
MouseLiver-Z-T-1.348.348.2	348	2.77	MHLNGSNVQVLHR		0	Spectrum Expansion				MouseLiver-Z-T-1.17095.17095.3	17095	81.01	MHLNGSNVQVLHR		95.99	Spectrum Expansion
MouseLiver-Z-T-1.348.348.2	348	2.77	MHLNGSNVQVLHR		0	Decoy				MouseLiver-Z-T-1.17108.17108.3	17108	81.08	MHLNGSNVQVLHR		69.53	Spectrum Expansion
MouseLiver-Z-T-1.351.351.3	351	2.79	MHLNGSNVQVLHR		0	Spectrum Expansion				MouseLiver-Z-T-1.17189.17189.3	17189	81.44	MHLNGSNVQVLHR		52.72	Spectrum Expansion
MouseLiver-Z-T-1.351.351.3	351	2.79	MHLNGSNVQVLHR		0	Decoy				MouseLiver-Z-T-1.17251.17251.4	17251	81.72	MHLNGSNVQVLHR		122.23	Spectrum Expansion
MouseLiver-Z-T-1.365.365.2	365	2.89	MHLNGSNVQVLHR		0	Spectrum Expansion				MouseLiver-Z-T-1.17261.17261.3	17261	81.77	MHLNGSNVQVLHR		79.82	Spectrum Expansion
MouseLiver-Z-T-1.365.365.2	365	2.89	MHLNGSNVQVLHR		0	Decoy				MouseLiver-Z-T-1.17276.17276.4	17276	81.84	MHLNGSNVQVLHR		155.2	Spectrum Expansion
MouseLiver-Z-T-1.368.368.2	368	2.91	MHLNGSNVQVLHR		2.82	Spectrum Expansion				MouseLiver-Z-T-1.17400.17400.3	17400	82.37	MHLNGSNVQVLHR		101.32	Spectrum Expansion
MouseLiver-Z-T-1.368.368.2	368	2.91	MHLNGSNVQVLHR		0	Decoy				MouseLiver-Z-T-1.17412.17412.4	17412	82.43	MHLNGSNVQVLHR		127.87	Spectrum Expansion
MouseLiver-Z-T-1.372.372.3	372	2.94	MHLNGSNVQVLHR		2.74	Spectrum Expansion				MouseLiver-Z-T-1.19520.19520.3	19520	91.69	MHLNGSNVQVLHR		115.47	Spectrum Expansion
MouseLiver-Z-T-1.372.372.3	372	2.94	MHLNGSNVQVLHR		0	Decoy				MouseLiver-Z-T-1.19522.19522.4	19522	91.69	MHLNGSNVQVLHR		234.18	Spectrum Expansion
MouseLiver-Z-T-1.373.373.2	373	2.94	MHLNGSNVQVLHR		2.68	Spectrum Expansion				MouseLiver-Z-T-1.19712.19712.4	19712	92.56	MHLNGSNVQVLHR		530.36	Spectrum Expansion
MouseLiver-Z-T-1.373.373.2	373	2.94	MHLNGSNVQVLHR		0	Decoy				MouseLiver-Z-T-1.19714.19714.3	19714	92.56	MHLNGSNVQVLHR		338.34	Spectrum Expansion
MouseLiver-Z-T-1.405.405.2	405	3.2	MHLNGSNVQVLHR		2.66	Spectrum Expansion				MouseLiver-Z-T-1.19892.19892.3	19892	93.34	MHLNGSNVQVLHR		390.96	Spectrum Expansion
MouseLiver-Z-T-1.405.405.2	405	3.2	MHLNGSNVQVLHR		0	Decoy				MouseLiver-Z-T-1.19922.19922.4	19922	93.49	MHLNGSNVQVLHR		639.56	Spectrum Expansion
MouseLiver-Z-T-1.438.438.2	438	3.47	MHLNGSNVQVLHR		2.71	Spectrum Expansion				MouseLiver-Z-T-1.19960.19960.3	19960	93.65	MHLNGSNVQVLHR		322.43	Spectrum Expansion
MouseLiver-Z-T-1.438.438.2	438	3.47	MHLNGSNVQVLHR		0	Decoy				MouseLiver-Z-T-1.19993.19993.4	19993	93.8	MHLNGSNVQVLHR		345.49	Spectrum Expansion
MouseLiver-Z-T-1.451.451.3	451	3.57	MHLNGSNVQVLHR		0	Spectrum Expansion				MouseLiver-Z-T-1.20063.20063.4	20063	94.1	MHLNGSNVQVLHR		295.64	Spectrum Expansion
MouseLiver-Z-T-1.451.451.3	451	3.57	MHLNGSNVQVLHR		1	Decoy				MouseLiver-Z-T-1.20064.20064.3	20064	94.1	MHLNGSNVQVLHR		96.43	Spectrum Expansion
MouseLiver-Z-T-1.471.471.2	471	3.73	MHLNGSNVQVLHR		2.71	Spectrum Expansion
MouseLiver-Z-T-1.471.471.2	471	3.73	MHLNGSNVQVLHR		0	Decoy
MouseLiver-Z-T-1.485.485.3	485	3.84	MHLNGSNVQVLHR		0	Spectrum Expansion
MouseLiver-Z-T-1.485.485.3	485	3.84	MHLNGSNVQVLHR		0	Decoy
MouseLiver-Z-T-1.519.519.3	519	4.11	MHLNGSNVQVLHR		2.82	Spectrum Expansion
MouseLiver-Z-T-1.519.519.3	519	4.11	MHLNGSNVQVLHR		1	Decoy
MouseLiver-Z-T-1.552.552.3	552	4.38	MHLNGSNVQVLHR		0	Spectrum Expansion
MouseLiver-Z-T-1.552.552.3	552	4.38	MHLNGSNVQVLHR		0	Decoy
MouseLiver-Z-T-1.567.567.2	567	4.49	MHLNGSNVQVLHR		2.72	Spectrum Expansion
MouseLiver-Z-T-1.567.567.2	567	4.49	MHLNGSNVQVLHR		0	Decoy
MouseLiver-Z-T-1.586.586.3	586	4.64	MHLNGSNVQVLHR		2.92	Spectrum Expansion
MouseLiver-Z-T-1.586.586.3	586	4.64	MHLNGSNVQVLHR		0	Decoy
MouseLiver-Z-T-1.600.600.2	600	4.75	MHLNGSNVQVLHR		3.04	Spectrum Expansion
MouseLiver-Z-T-1.600.600.2	600	4.75	MHLNGSNVQVLHR		0	Decoy
MouseLiver-Z-T-1.629.629.3	629	4.96	MHLNGSNVQVLHR		3.03	Spectrum Expansion
MouseLiver-Z-T-1.629.629.3	629	4.96	MHLNGSNVQVLHR		1.29	Decoy
MouseLiver-Z-T-1.637.637.2	637	5.01	MHLNGSNVQVLHR		2.69	Spectrum Expansion
MouseLiver-Z-T-1.637.637.2	637	5.01	MHLNGSNVQVLHR		0	Decoy
MouseLiver-Z-T-1.671.671.2	671	5.28	MHLNGSNVQVLHR		2.91	Spectrum Expansion
MouseLiver-Z-T-1.671.671.2	671	5.28	MHLNGSNVQVLHR		0	Decoy
MouseLiver-Z-T-1.705.705.2	705	5.54	MHLNGSNVQVLHR		2.93	Spectrum Expansion
MouseLiver-Z-T-1.705.705.2	705	5.54	MHLNGSNVQVLHR		0	Decoy
MouseLiver-Z-T-1.739.739.2	739	5.8	MHLNGSNVQVLHR		2.67	Spectrum Expansion
MouseLiver-Z-T-1.739.739.2	739	5.8	MHLNGSNVQVLHR		0	Decoy
MouseLiver-Z-T-1.774.774.2	774	6.07	MHLNGSNVQVLHR		2.63	Spectrum Expansion
MouseLiver-Z-T-1.774.774.2	774	6.07	MHLNGSNVQVLHR		0	Decoy
MouseLiver-Z-T-1.775.775.2	775	6.07	MHLNGSNVQVLHR		0	Spectrum Expansion
MouseLiver-Z-T-1.775.775.2	775	6.07	MHLNGSNVQVLHR		0	Decoy
MouseLiver-Z-T-1.787.787.3	787	6.16	MHLNGSNVQVLHR		0	Spectrum Expansion
MouseLiver-Z-T-1.787.787.3	787	6.16	MHLNGSNVQVLHR		0	Decoy
MouseLiver-Z-T-1.810.810.2	810	6.34	MHLNGSNVQVLHR		2.77	Spectrum Expansion
MouseLiver-Z-T-1.810.810.2	810	6.34	MHLNGSNVQVLHR		0	Decoy
MouseLiver-Z-T-1.815.815.2	815	6.37	MHLNGSNVQVLHR		0	Spectrum Expansion
MouseLiver-Z-T-1.815.815.2	815	6.37	MHLNGSNVQVLHR		0	Decoy
MouseLiver-Z-T-1.836.836.3	836	6.53	MHLNGSNVQVLHR		0	Spectrum Expansion
MouseLiver-Z-T-1.836.836.3	836	6.53	MHLNGSNVQVLHR		0	Decoy
MouseLiver-Z-T-1.847.847.2	847	6.61	MHLNGSNVQVLHR		2.97	Spectrum Expansion
MouseLiver-Z-T-1.847.847.2	847	6.61	MHLNGSNVQVLHR		0	Decoy
MouseLiver-Z-T-1.872.872.3	872	6.8	MHLNGSNVQVLHR		0	Spectrum Expansion
MouseLiver-Z-T-1.872.872.3	872	6.8	MHLNGSNVQVLHR		0	Decoy
MouseLiver-Z-T-1.882.882.2	882	6.87	MHLNGSNVQVLHR		2.61	Spectrum Expansion
MouseLiver-Z-T-1.882.882.2	882	6.87	MHLNGSNVQVLHR		0	Decoy
MouseLiver-Z-T-1.890.890.3	890	6.93	MHLNGSNVQVLHR		0	Spectrum Expansion
MouseLiver-Z-T-1.890.890.3	890	6.93	MHLNGSNVQVLHR		0	Decoy
MouseLiver-Z-T-1.910.910.3	910	7.08	MHLNGSNVQVLHR		0	Spectrum Expansion
MouseLiver-Z-T-1.910.910.3	910	7.08	MHLNGSNVQVLHR		0	Decoy
MouseLiver-Z-T-1.918.918.2	918	7.13	MHLNGSNVQVLHR		2.82	Spectrum Expansion
MouseLiver-Z-T-1.918.918.2	918	7.13	MHLNGSNVQVLHR		0	Decoy
MouseLiver-Z-T-1.927.927.3	927	7.19	MHLNGSNVQVLHR		3.04	Spectrum Expansion
MouseLiver-Z-T-1.927.927.3	927	7.19	MHLNGSNVQVLHR		1.66	Decoy
MouseLiver-Z-T-1.934.934.2	934	7.24	MHLNGSNVQVLHR		2.61	Spectrum Expansion
MouseLiver-Z-T-1.934.934.2	934	7.24	MHLNGSNVQVLHR		0	Decoy
MouseLiver-Z-T-1.956.956.2	956	7.4	MHLNGSNVQVLHR		2.73	Spectrum Expansion
MouseLiver-Z-T-1.956.956.2	956	7.4	MHLNGSNVQVLHR		1	Decoy
MouseLiver-Z-T-1.964.964.3	964	7.45	MHLNGSNVQVLHR		0	Spectrum Expansion
MouseLiver-Z-T-1.964.964.3	964	7.45	MHLNGSNVQVLHR		0	Decoy
MouseLiver-Z-T-1.975.975.2	975	7.53	MHLNGSNVQVLHR		2.93	Spectrum Expansion
MouseLiver-Z-T-1.975.975.2	975	7.53	MHLNGSNVQVLHR		0	Decoy
MouseLiver-Z-T-1.992.992.2	992	7.66	MHLNGSNVQVLHR		2.8	Spectrum Expansion
MouseLiver-Z-T-1.992.992.2	992	7.66	MHLNGSNVQVLHR		0	Decoy
MouseLiver-Z-T-1.1000.1000.3	1000	7.71	MHLNGSNVQVLHR		0	Spectrum Expansion
MouseLiver-Z-T-1.1000.1000.3	1000	7.71	MHLNGSNVQVLHR		0	Decoy
MouseLiver-Z-T-1.1012.1012.2	1012	7.8	MHLNGSNVQVLHR		0	Spectrum Expansion
MouseLiver-Z-T-1.1012.1012.2	1012	7.8	MHLNGSNVQVLHR		0	Decoy
MouseLiver-Z-T-1.1030.1030.2	1030	7.92	MHLNGSNVQVLHR		0	Spectrum Expansion
MouseLiver-Z-T-1.1030.1030.2	1030	7.92	MHLNGSNVQVLHR		0	Decoy
MouseLiver-Z-T-1.1038.1038.3	1038	7.98	MHLNGSNVQVLHR		0	Spectrum Expansion
MouseLiver-Z-T-1.1038.1038.3	1038	7.98	MHLNGSNVQVLHR		0	Decoy
MouseLiver-Z-T-1.1052.1052.2	1052	8.07	MHLNGSNVQVLHR		2.64	Spectrum Expansion
MouseLiver-Z-T-1.1052.1052.2	1052	8.07	MHLNGSNVQVLHR		0	Decoy
MouseLiver-Z-T-1.1067.1067.2	1067	8.19	MHLNGSNVQVLHR		2.65	Spectrum Expansion
MouseLiver-Z-T-1.1067.1067.2	1067	8.19	MHLNGSNVQVLHR		0	Decoy
MouseLiver-Z-T-1.1074.1074.3	1074	8.24	MHLNGSNVQVLHR		0	Spectrum Expansion
MouseLiver-Z-T-1.1074.1074.3	1074	8.24	MHLNGSNVQVLHR		0	Decoy
MouseLiver-Z-T-1.1087.1087.2	1087	8.33	MHLNGSNVQVLHR		2.61	Spectrum Expansion
MouseLiver-Z-T-1.1087.1087.2	1087	8.33	MHLNGSNVQVLHR		0	Decoy
MouseLiver-Z-T-1.1102.1102.2	1102	8.45	MHLNGSNVQVLHR		2.62	Spectrum Expansion
MouseLiver-Z-T-1.1102.1102.2	1102	8.45	MHLNGSNVQVLHR		0	Decoy
MouseLiver-Z-T-1.1123.1123.2	1123	8.6	MHLNGSNVQVLHR		2.58	Spectrum Expansion
MouseLiver-Z-T-1.1123.1123.2	1123	8.6	MHLNGSNVQVLHR		0	Decoy
MouseLiver-Z-T-1.1140.1140.2	1140	8.71	MHLNGSNVQVLHR		0	Spectrum Expansion
MouseLiver-Z-T-1.1140.1140.2	1140	8.71	MHLNGSNVQVLHR		0	Decoy
MouseLiver-Z-T-1.1160.1160.2	1160	8.86	MHLNGSNVQVLHR		2.67	Spectrum Expansion
MouseLiver-Z-T-1.1160.1160.2	1160	8.86	MHLNGSNVQVLHR		0	Decoy
MouseLiver-Z-T-1.1175.1175.2	1175	8.98	MHLNGSNVQVLHR		0	Spectrum Expansion
MouseLiver-Z-T-1.1175.1175.2	1175	8.98	MHLNGSNVQVLHR		0	Decoy
MouseLiver-Z-T-1.1196.1196.2	1196	9.14	MHLNGSNVQVLHR		2.62	Spectrum Expansion
MouseLiver-Z-T-1.1196.1196.2	1196	9.14	MHLNGSNVQVLHR		0	Decoy
MouseLiver-Z-T-1.1211.1211.2	1211	9.24	MHLNGSNVQVLHR		0	Spectrum Expansion
MouseLiver-Z-T-1.1211.1211.2	1211	9.24	MHLNGSNVQVLHR		0	Decoy
MouseLiver-Z-T-1.1238.1238.2	1238	9.44	MHLNGSNVQVLHR		2.6	Spectrum Expansion
MouseLiver-Z-T-1.1238.1238.2	1238	9.44	MHLNGSNVQVLHR		0	Decoy
MouseLiver-Z-T-1.1250.1250.2	1250	9.52	MHLNGSNVQVLHR		0	Spectrum Expansion
MouseLiver-Z-T-1.1250.1250.2	1250	9.52	MHLNGSNVQVLHR		0	Decoy
MouseLiver-Z-T-1.1274.1274.2	1274	9.7	MHLNGSNVQVLHR		0	Spectrum Expansion
MouseLiver-Z-T-1.1274.1274.2	1274	9.7	MHLNGSNVQVLHR		1.06	Decoy
MouseLiver-Z-T-1.1289.1289.2	1289	9.79	MHLNGSNVQVLHR		2.85	Spectrum Expansion
MouseLiver-Z-T-1.1289.1289.2	1289	9.79	MHLNGSNVQVLHR		0	Decoy
MouseLiver-Z-T-1.1606.1606.2	1606	12.22	MHLNGSNVQVLHR		0	Spectrum Expansion
MouseLiver-Z-T-1.1606.1606.2	1606	12.22	MHLNGSNVQVLHR		0	Decoy
MouseLiver-Z-T-1.1818.1818.2	1818	13.76	MHLNGSNVQVLHR		0	Spectrum Expansion
MouseLiver-Z-T-1.1818.1818.2	1818	13.76	MHLNGSNVQVLHR		0	Decoy
MouseLiver-Z-T-1.1889.1889.2	1889	14.22	MHLNGSNVQVLHR		0	Spectrum Expansion
MouseLiver-Z-T-1.1889.1889.2	1889	14.22	MHLNGSNVQVLHR		0	Decoy
MouseLiver-Z-T-1.2010.2010.2	2010	15.01	MHLNGSNVQVLHR		1.2	Spectrum Expansion
MouseLiver-Z-T-1.2010.2010.2	2010	15.01	MHLNGSNVQVLHR		0	Decoy
MouseLiver-Z-T-1.2011.2011.3	2011	15.01	MHLNGSNVQVLHR		3.84	Spectrum Expansion
MouseLiver-Z-T-1.2011.2011.3	2011	15.01	MHLNGSNVQVLHR		0	Decoy
MouseLiver-Z-T-1.2012.2012.3	2012	15.01	MHLNGSNVQVLHR		2.2	Spectrum Expansion
MouseLiver-Z-T-1.2012.2012.3	2012	15.01	MHLNGSNVQVLHR		0	Decoy
MouseLiver-Z-T-1.2014.2014.2	2014	15.03	MHLNGSNVQVLHR		1.19	Spectrum Expansion
MouseLiver-Z-T-1.2014.2014.2	2014	15.03	MHLNGSNVQVLHR		0	Decoy
MouseLiver-Z-T-1.2015.2015.3	2015	15.03	MHLNGSNVQVLHR		2.82	Spectrum Expansion
MouseLiver-Z-T-1.2015.2015.3	2015	15.03	MHLNGSNVQVLHR		0	Decoy
MouseLiver-Z-T-1.2016.2016.2	2016	15.03	MHLNGSNVQVLHR		1.61	Spectrum Expansion
MouseLiver-Z-T-1.2016.2016.2	2016	15.03	MHLNGSNVQVLHR		0	Decoy
MouseLiver-Z-T-1.2017.2017.3	2017	15.03	MHLNGSNVQVLHR		3.14	Spectrum Expansion
MouseLiver-Z-T-1.2017.2017.3	2017	15.03	MHLNGSNVQVLHR		0	Decoy
MouseLiver-Z-T-1.2018.2018.2	2018	15.03	MHLNGSNVQVLHR		2.37	Spectrum Expansion
MouseLiver-Z-T-1.2018.2018.2	2018	15.03	MHLNGSNVQVLHR		0	Decoy
MouseLiver-Z-T-1.2019.2019.2	2019	15.03	MHLNGSNVQVLHR		1.57	Spectrum Expansion
MouseLiver-Z-T-1.2019.2019.2	2019	15.03	MHLNGSNVQVLHR		0	Decoy
MouseLiver-Z-T-1.2020.2020.2	2020	15.03	MHLNGSNVQVLHR		3.63	Spectrum Expansion
MouseLiver-Z-T-1.2020.2020.2	2020	15.03	MHLNGSNVQVLHR		0	Decoy
MouseLiver-Z-T-1.2021.2021.3	2021	15.03	MHLNGSNVQVLHR		0	Spectrum Expansion
MouseLiver-Z-T-1.2021.2021.3	2021	15.03	MHLNGSNVQVLHR		0	Decoy
MouseLiver-Z-T-1.2022.2022.3	2022	15.03	MHLNGSNVQVLHR		0	Spectrum Expansion
MouseLiver-Z-T-1.2022.2022.3	2022	15.03	MHLNGSNVQVLHR		0	Decoy
MouseLiver-Z-T-1.2023.2023.3	2023	15.03	MHLNGSNVQVLHR		2.5	Spectrum Expansion
MouseLiver-Z-T-1.2023.2023.3	2023	15.03	MHLNGSNVQVLHR		0	Decoy
MouseLiver-Z-T-1.2024.2024.3	2024	15.03	MHLNGSNVQVLHR		3.1	Spectrum Expansion
MouseLiver-Z-T-1.2024.2024.3	2024	15.03	MHLNGSNVQVLHR		0	Decoy
MouseLiver-Z-T-1.2026.2026.2	2026	15.08	MHLNGSNVQVLHR		0	Spectrum Expansion
MouseLiver-Z-T-1.2026.2026.2	2026	15.08	MHLNGSNVQVLHR		0	Decoy
MouseLiver-Z-T-1.2027.2027.2	2027	15.08	MHLNGSNVQVLHR		1.02	Spectrum Expansion
MouseLiver-Z-T-1.2027.2027.2	2027	15.08	MHLNGSNVQVLHR		0	Decoy
MouseLiver-Z-T-1.2028.2028.2	2028	15.08	MHLNGSNVQVLHR		0	Spectrum Expansion
MouseLiver-Z-T-1.2028.2028.2	2028	15.08	MHLNGSNVQVLHR		0	Decoy
MouseLiver-Z-T-1.2029.2029.3	2029	15.08	MHLNGSNVQVLHR		0	Spectrum Expansion
MouseLiver-Z-T-1.2029.2029.3	2029	15.08	MHLNGSNVQVLHR		0	Decoy
MouseLiver-Z-T-1.2030.2030.3	2030	15.08	MHLNGSNVQVLHR		2.96	Spectrum Expansion
MouseLiver-Z-T-1.2030.2030.3	2030	15.08	MHLNGSNVQVLHR		0	Decoy
MouseLiver-Z-T-1.2031.2031.2	2031	15.08	MHLNGSNVQVLHR		0	Spectrum Expansion
MouseLiver-Z-T-1.2031.2031.2	2031	15.08	MHLNGSNVQVLHR		0	Decoy
MouseLiver-Z-T-1.2032.2032.2	2032	15.08	MHLNGSNVQVLHR		0	Spectrum Expansion
MouseLiver-Z-T-1.2032.2032.2	2032	15.08	MHLNGSNVQVLHR		0	Decoy
MouseLiver-Z-T-1.2033.2033.3	2033	15.08	MHLNGSNVQVLHR		1	Spectrum Expansion
MouseLiver-Z-T-1.2033.2033.3	2033	15.08	MHLNGSNVQVLHR		0	Decoy
MouseLiver-Z-T-1.2034.2034.2	2034	15.08	MHLNGSNVQVLHR		1.12	Spectrum Expansion
MouseLiver-Z-T-1.2034.2034.2	2034	15.08	MHLNGSNVQVLHR		0	Decoy
MouseLiver-Z-T-1.2036.2036.4	2036	15.13	MHLNGSNVQVLHR		3.06	Spectrum Expansion
MouseLiver-Z-T-1.2036.2036.4	2036	15.13	MHLNGSNVQVLHR		0	Decoy
MouseLiver-Z-T-1.2037.2037.3	2037	15.13	MHLNGSNVQVLHR		2.74	Spectrum Expansion
MouseLiver-Z-T-1.2037.2037.3	2037	15.13	MHLNGSNVQVLHR		0	Decoy
MouseLiver-Z-T-1.2038.2038.2	2038	15.13	MHLNGSNVQVLHR		3	Spectrum Expansion
MouseLiver-Z-T-1.2038.2038.2	2038	15.13	MHLNGSNVQVLHR		0	Decoy
MouseLiver-Z-T-1.2039.2039.3	2039	15.13	MHLNGSNVQVLHR		0	Spectrum Expansion
MouseLiver-Z-T-1.2039.2039.3	2039	15.13	MHLNGSNVQVLHR		0	Decoy
MouseLiver-Z-T-1.2040.2040.2	2040	15.13	MHLNGSNVQVLHR		2.68	Spectrum Expansion
MouseLiver-Z-T-1.2040.2040.2	2040	15.13	MHLNGSNVQVLHR		1	Decoy
MouseLiver-Z-T-1.2042.2042.2	2042	15.16	MHLNGSNVQVLHR		2.98	Spectrum Expansion
MouseLiver-Z-T-1.2042.2042.2	2042	15.16	MHLNGSNVQVLHR		0	Decoy
MouseLiver-Z-T-1.2043.2043.3	2043	15.16	MHLNGSNVQVLHR		0	Spectrum Expansion
MouseLiver-Z-T-1.2043.2043.3	2043	15.16	MHLNGSNVQVLHR		0	Decoy
MouseLiver-Z-T-1.2044.2044.2	2044	15.16	MHLNGSNVQVLHR		0	Spectrum Expansion
MouseLiver-Z-T-1.2044.2044.2	2044	15.16	MHLNGSNVQVLHR		0	Decoy
MouseLiver-Z-T-1.2045.2045.3	2045	15.16	MHLNGSNVQVLHR		0	Spectrum Expansion
MouseLiver-Z-T-1.2045.2045.3	2045	15.16	MHLNGSNVQVLHR		0	Decoy
MouseLiver-Z-T-1.2046.2046.3	2046	15.16	MHLNGSNVQVLHR		2.68	Spectrum Expansion
MouseLiver-Z-T-1.2046.2046.3	2046	15.16	MHLNGSNVQVLHR		1.13	Decoy
MouseLiver-Z-T-1.2047.2047.2	2047	15.16	MHLNGSNVQVLHR		0	Spectrum Expansion
MouseLiver-Z-T-1.2047.2047.2	2047	15.16	MHLNGSNVQVLHR		0	Decoy
MouseLiver-Z-T-1.2048.2048.2	2048	15.16	MHLNGSNVQVLHR		0	Spectrum Expansion
MouseLiver-Z-T-1.2048.2048.2	2048	15.16	MHLNGSNVQVLHR		0	Decoy
MouseLiver-Z-T-1.2049.2049.2	2049	15.16	MHLNGSNVQVLHR		0	Spectrum Expansion
MouseLiver-Z-T-1.2049.2049.2	2049	15.16	MHLNGSNVQVLHR		0	Decoy
MouseLiver-Z-T-1.2050.2050.2	2050	15.16	MHLNGSNVQVLHR		1.02	Spectrum Expansion
MouseLiver-Z-T-1.2050.2050.2	2050	15.16	MHLNGSNVQVLHR		0	Decoy
MouseLiver-Z-T-1.2051.2051.2	2051	15.16	MHLNGSNVQVLHR		1.02	Spectrum Expansion
MouseLiver-Z-T-1.2051.2051.2	2051	15.16	MHLNGSNVQVLHR		0	Decoy
MouseLiver-Z-T-1.2052.2052.2	2052	15.16	MHLNGSNVQVLHR		0	Spectrum Expansion
MouseLiver-Z-T-1.2052.2052.2	2052	15.16	MHLNGSNVQVLHR		0	Decoy
MouseLiver-Z-T-1.2054.2054.2	2054	15.21	MHLNGSNVQVLHR		1	Spectrum Expansion
MouseLiver-Z-T-1.2054.2054.2	2054	15.21	MHLNGSNVQVLHR		0	Decoy
MouseLiver-Z-T-1.2056.2056.3	2056	15.22	MHLNGSNVQVLHR		0	Spectrum Expansion
MouseLiver-Z-T-1.2056.2056.3	2056	15.22	MHLNGSNVQVLHR		0	Decoy
MouseLiver-Z-T-1.2058.2058.2	2058	15.23	MHLNGSNVQVLHR		0	Spectrum Expansion
MouseLiver-Z-T-1.2058.2058.2	2058	15.23	MHLNGSNVQVLHR		0	Decoy
MouseLiver-Z-T-1.2059.2059.3	2059	15.23	MHLNGSNVQVLHR		0	Spectrum Expansion
MouseLiver-Z-T-1.2059.2059.3	2059	15.23	MHLNGSNVQVLHR		1.28	Decoy
MouseLiver-Z-T-1.2060.2060.3	2060	15.23	MHLNGSNVQVLHR		0	Spectrum Expansion
MouseLiver-Z-T-1.2060.2060.3	2060	15.23	MHLNGSNVQVLHR		0	Decoy
MouseLiver-Z-T-1.2061.2061.2	2061	15.23	MHLNGSNVQVLHR		0	Spectrum Expansion
MouseLiver-Z-T-1.2061.2061.2	2061	15.23	MHLNGSNVQVLHR		0	Decoy
MouseLiver-Z-T-1.2063.2063.2	2063	15.25	MHLNGSNVQVLHR		0	Spectrum Expansion
MouseLiver-Z-T-1.2063.2063.2	2063	15.25	MHLNGSNVQVLHR		0	Decoy
MouseLiver-Z-T-1.2066.2066.2	2066	15.27	MHLNGSNVQVLHR		1	Spectrum Expansion
MouseLiver-Z-T-1.2066.2066.2	2066	15.27	MHLNGSNVQVLHR		0	Decoy
MouseLiver-Z-T-1.2068.2068.2	2068	15.28	MHLNGSNVQVLHR		1.02	Spectrum Expansion
MouseLiver-Z-T-1.2068.2068.2	2068	15.28	MHLNGSNVQVLHR		0	Decoy
MouseLiver-Z-T-1.2070.2070.2	2070	15.28	MHLNGSNVQVLHR		0	Spectrum Expansion
MouseLiver-Z-T-1.2070.2070.2	2070	15.28	MHLNGSNVQVLHR		0	Decoy
MouseLiver-Z-T-1.2072.2072.2	2072	15.29	MHLNGSNVQVLHR		1.02	Spectrum Expansion
MouseLiver-Z-T-1.2072.2072.2	2072	15.29	MHLNGSNVQVLHR		0	Decoy
MouseLiver-Z-T-1.2074.2074.3	2074	15.3	MHLNGSNVQVLHR		3.07	Spectrum Expansion
MouseLiver-Z-T-1.2074.2074.3	2074	15.3	MHLNGSNVQVLHR		0	Decoy
MouseLiver-Z-T-1.2080.2080.3	2080	15.34	MHLNGSNVQVLHR		0	Spectrum Expansion
MouseLiver-Z-T-1.2080.2080.3	2080	15.34	MHLNGSNVQVLHR		0	Decoy
MouseLiver-Z-T-1.2081.2081.2	2081	15.34	MHLNGSNVQVLHR		0	Spectrum Expansion
MouseLiver-Z-T-1.2081.2081.2	2081	15.34	MHLNGSNVQVLHR		0	Decoy
MouseLiver-Z-T-1.2082.2082.2	2082	15.34	MHLNGSNVQVLHR		0	Spectrum Expansion
MouseLiver-Z-T-1.2082.2082.2	2082	15.34	MHLNGSNVQVLHR		0	Decoy
MouseLiver-Z-T-1.2086.2086.2	2086	15.37	MHLNGSNVQVLHR		0	Spectrum Expansion
MouseLiver-Z-T-1.2086.2086.2	2086	15.37	MHLNGSNVQVLHR		0	Decoy
MouseLiver-Z-T-1.2087.2087.2	2087	15.37	MHLNGSNVQVLHR		0	Spectrum Expansion
MouseLiver-Z-T-1.2087.2087.2	2087	15.37	MHLNGSNVQVLHR		0	Decoy
MouseLiver-Z-T-1.2089.2089.2	2089	15.38	MHLNGSNVQVLHR		1	Spectrum Expansion
MouseLiver-Z-T-1.2089.2089.2	2089	15.38	MHLNGSNVQVLHR		1.02	Decoy
MouseLiver-Z-T-1.2090.2090.3	2090	15.38	MHLNGSNVQVLHR		0	Spectrum Expansion
MouseLiver-Z-T-1.2090.2090.3	2090	15.38	MHLNGSNVQVLHR		0	Decoy
MouseLiver-Z-T-1.2091.2091.3	2091	15.38	MHLNGSNVQVLHR		0	Spectrum Expansion
MouseLiver-Z-T-1.2091.2091.3	2091	15.38	MHLNGSNVQVLHR		0	Decoy
MouseLiver-Z-T-1.2092.2092.2	2092	15.38	MHLNGSNVQVLHR		0	Spectrum Expansion
MouseLiver-Z-T-1.2092.2092.2	2092	15.38	MHLNGSNVQVLHR		0	Decoy
MouseLiver-Z-T-1.2095.2095.3	2095	15.41	MHLNGSNVQVLHR		0	Spectrum Expansion
MouseLiver-Z-T-1.2095.2095.3	2095	15.41	MHLNGSNVQVLHR		0	Decoy
MouseLiver-Z-T-1.2099.2099.2	2099	15.44	MHLNGSNVQVLHR		0	Spectrum Expansion
MouseLiver-Z-T-1.2099.2099.2	2099	15.44	MHLNGSNVQVLHR		0	Decoy
MouseLiver-Z-T-1.2100.2100.3	2100	15.44	MHLNGSNVQVLHR		0	Spectrum Expansion
MouseLiver-Z-T-1.2100.2100.3	2100	15.44	MHLNGSNVQVLHR		0	Decoy
MouseLiver-Z-T-1.2103.2103.3	2103	15.46	MHLNGSNVQVLHR		0	Spectrum Expansion
MouseLiver-Z-T-1.2103.2103.3	2103	15.46	MHLNGSNVQVLHR		1	Decoy
MouseLiver-Z-T-1.2105.2105.3	2105	15.46	MHLNGSNVQVLHR		2.69	Spectrum Expansion
MouseLiver-Z-T-1.2105.2105.3	2105	15.46	MHLNGSNVQVLHR		0	Decoy
MouseLiver-Z-T-1.2106.2106.2	2106	15.46	MHLNGSNVQVLHR		0	Spectrum Expansion
MouseLiver-Z-T-1.2106.2106.2	2106	15.46	MHLNGSNVQVLHR		0	Decoy
MouseLiver-Z-T-1.2107.2107.2	2107	15.46	MHLNGSNVQVLHR		0	Spectrum Expansion
MouseLiver-Z-T-1.2107.2107.2	2107	15.46	MHLNGSNVQVLHR		0	Decoy
MouseLiver-Z-T-1.2108.2108.2	2108	15.46	MHLNGSNVQVLHR		2.98	Spectrum Expansion
MouseLiver-Z-T-1.2108.2108.2	2108	15.46	MHLNGSNVQVLHR		0	Decoy
MouseLiver-Z-T-1.2110.2110.4	2110	15.49	MHLNGSNVQVLHR		0	Spectrum Expansion
MouseLiver-Z-T-1.2110.2110.4	2110	15.49	MHLNGSNVQVLHR		0	Decoy
MouseLiver-Z-T-1.2112.2112.3	2112	15.49	MHLNGSNVQVLHR		0	Spectrum Expansion
MouseLiver-Z-T-1.2112.2112.3	2112	15.49	MHLNGSNVQVLHR		2.37	Decoy
MouseLiver-Z-T-1.2113.2113.3	2113	15.49	MHLNGSNVQVLHR		0	Spectrum Expansion
MouseLiver-Z-T-1.2113.2113.3	2113	15.49	MHLNGSNVQVLHR		0	Decoy
MouseLiver-Z-T-1.2115.2115.2	2115	15.51	MHLNGSNVQVLHR		3.38	Spectrum Expansion
MouseLiver-Z-T-1.2115.2115.2	2115	15.51	MHLNGSNVQVLHR		0	Decoy
MouseLiver-Z-T-1.2116.2116.2	2116	15.51	MHLNGSNVQVLHR		0	Spectrum Expansion
MouseLiver-Z-T-1.2116.2116.2	2116	15.51	MHLNGSNVQVLHR		0	Decoy
MouseLiver-Z-T-1.2117.2117.3	2117	15.51	MHLNGSNVQVLHR		0	Spectrum Expansion
MouseLiver-Z-T-1.2117.2117.3	2117	15.51	MHLNGSNVQVLHR		0	Decoy
MouseLiver-Z-T-1.2120.2120.2	2120	15.53	MHLNGSNVQVLHR		1	Spectrum Expansion
MouseLiver-Z-T-1.2120.2120.2	2120	15.53	MHLNGSNVQVLHR		0	Decoy
MouseLiver-Z-T-1.2121.2121.2	2121	15.53	MHLNGSNVQVLHR		0	Spectrum Expansion
MouseLiver-Z-T-1.2121.2121.2	2121	15.53	MHLNGSNVQVLHR		0	Decoy
MouseLiver-Z-T-1.2122.2122.3	2122	15.53	MHLNGSNVQVLHR		0	Spectrum Expansion
MouseLiver-Z-T-1.2122.2122.3	2122	15.53	MHLNGSNVQVLHR		0	Decoy
MouseLiver-Z-T-1.2124.2124.2	2124	15.55	MHLNGSNVQVLHR		0	Spectrum Expansion
MouseLiver-Z-T-1.2124.2124.2	2124	15.55	MHLNGSNVQVLHR		0	Decoy
MouseLiver-Z-T-1.2127.2127.3	2127	15.57	MHLNGSNVQVLHR		3.02	Spectrum Expansion
MouseLiver-Z-T-1.2127.2127.3	2127	15.57	MHLNGSNVQVLHR		1.11	Decoy
MouseLiver-Z-T-1.2128.2128.3	2128	15.57	MHLNGSNVQVLHR		0	Spectrum Expansion
MouseLiver-Z-T-1.2128.2128.3	2128	15.57	MHLNGSNVQVLHR		0	Decoy
MouseLiver-Z-T-1.2130.2130.2	2130	15.58	MHLNGSNVQVLHR		0	Spectrum Expansion
MouseLiver-Z-T-1.2130.2130.2	2130	15.58	MHLNGSNVQVLHR		0	Decoy
MouseLiver-Z-T-1.2131.2131.3	2131	15.58	MHLNGSNVQVLHR		0	Spectrum Expansion
MouseLiver-Z-T-1.2131.2131.3	2131	15.58	MHLNGSNVQVLHR		0	Decoy
MouseLiver-Z-T-1.2132.2132.3	2132	15.58	MHLNGSNVQVLHR		0	Spectrum Expansion
MouseLiver-Z-T-1.2132.2132.3	2132	15.58	MHLNGSNVQVLHR		0	Decoy
MouseLiver-Z-T-1.2134.2134.4	2134	15.6	MHLNGSNVQVLHR		1.49	Spectrum Expansion
MouseLiver-Z-T-1.2134.2134.4	2134	15.6	MHLNGSNVQVLHR		0	Decoy
MouseLiver-Z-T-1.2135.2135.2	2135	15.6	MHLNGSNVQVLHR		2.76	Spectrum Expansion
MouseLiver-Z-T-1.2135.2135.2	2135	15.6	MHLNGSNVQVLHR		0	Decoy
MouseLiver-Z-T-1.2136.2136.2	2136	15.6	MHLNGSNVQVLHR		2.8	Spectrum Expansion
MouseLiver-Z-T-1.2136.2136.2	2136	15.6	MHLNGSNVQVLHR		0	Decoy
MouseLiver-Z-T-1.2137.2137.3	2137	15.6	MHLNGSNVQVLHR		1.63	Spectrum Expansion
MouseLiver-Z-T-1.2137.2137.3	2137	15.6	MHLNGSNVQVLHR		0	Decoy
MouseLiver-Z-T-1.2138.2138.2	2138	15.6	MHLNGSNVQVLHR		2.65	Spectrum Expansion
MouseLiver-Z-T-1.2138.2138.2	2138	15.6	MHLNGSNVQVLHR		0	Decoy
MouseLiver-Z-T-1.2140.2140.2	2140	15.62	MHLNGSNVQVLHR		1.48	Spectrum Expansion
MouseLiver-Z-T-1.2140.2140.2	2140	15.62	MHLNGSNVQVLHR		0	Decoy
MouseLiver-Z-T-1.2141.2141.3	2141	15.62	MHLNGSNVQVLHR		2.31	Spectrum Expansion
MouseLiver-Z-T-1.2141.2141.3	2141	15.62	MHLNGSNVQVLHR		0	Decoy
MouseLiver-Z-T-1.2142.2142.2	2142	15.62	MHLNGSNVQVLHR		0	Spectrum Expansion
MouseLiver-Z-T-1.2142.2142.2	2142	15.62	MHLNGSNVQVLHR		0	Decoy
MouseLiver-Z-T-1.2143.2143.2	2143	15.62	MHLNGSNVQVLHR		3.12	Spectrum Expansion
MouseLiver-Z-T-1.2143.2143.2	2143	15.62	MHLNGSNVQVLHR		0	Decoy
MouseLiver-Z-T-1.2145.2145.2	2145	15.64	MHLNGSNVQVLHR		0	Spectrum Expansion
MouseLiver-Z-T-1.2145.2145.2	2145	15.64	MHLNGSNVQVLHR		0	Decoy
MouseLiver-Z-T-1.2146.2146.2	2146	15.64	MHLNGSNVQVLHR		3.19	Spectrum Expansion
MouseLiver-Z-T-1.2146.2146.2	2146	15.64	MHLNGSNVQVLHR		0	Decoy
MouseLiver-Z-T-1.2147.2147.2	2147	15.64	MHLNGSNVQVLHR		2.42	Spectrum Expansion
MouseLiver-Z-T-1.2147.2147.2	2147	15.64	MHLNGSNVQVLHR		1	Decoy
MouseLiver-Z-T-1.2148.2148.2	2148	15.64	MHLNGSNVQVLHR		2.72	Spectrum Expansion
MouseLiver-Z-T-1.2148.2148.2	2148	15.64	MHLNGSNVQVLHR		1	Decoy
MouseLiver-Z-T-1.2149.2149.2	2149	15.64	MHLNGSNVQVLHR		2.67	Spectrum Expansion
MouseLiver-Z-T-1.2149.2149.2	2149	15.64	MHLNGSNVQVLHR		1	Decoy
MouseLiver-Z-T-1.2150.2150.2	2150	15.64	MHLNGSNVQVLHR		3	Spectrum Expansion
MouseLiver-Z-T-1.2150.2150.2	2150	15.64	MHLNGSNVQVLHR		0	Decoy
MouseLiver-Z-T-1.2151.2151.2	2151	15.64	MHLNGSNVQVLHR		2.82	Spectrum Expansion
MouseLiver-Z-T-1.2151.2151.2	2151	15.64	MHLNGSNVQVLHR		0	Decoy
MouseLiver-Z-T-1.2152.2152.2	2152	15.64	MHLNGSNVQVLHR		2.88	Spectrum Expansion
MouseLiver-Z-T-1.2152.2152.2	2152	15.64	MHLNGSNVQVLHR		0	Decoy
MouseLiver-Z-T-1.2153.2153.2	2153	15.64	MHLNGSNVQVLHR		2.41	Spectrum Expansion
MouseLiver-Z-T-1.2153.2153.2	2153	15.64	MHLNGSNVQVLHR		2.97	Decoy
MouseLiver-Z-T-1.2154.2154.2	2154	15.64	MHLNGSNVQVLHR		2.75	Spectrum Expansion
MouseLiver-Z-T-1.2154.2154.2	2154	15.64	MHLNGSNVQVLHR		0	Decoy
MouseLiver-Z-T-1.2155.2155.3	2155	15.64	MHLNGSNVQVLHR		3	Spectrum Expansion
MouseLiver-Z-T-1.2155.2155.3	2155	15.64	MHLNGSNVQVLHR		0	Decoy
MouseLiver-Z-T-1.2157.2157.2	2157	15.7	MHLNGSNVQVLHR		2.14	Spectrum Expansion
MouseLiver-Z-T-1.2157.2157.2	2157	15.7	MHLNGSNVQVLHR		0	Decoy
MouseLiver-Z-T-1.2158.2158.2	2158	15.7	MHLNGSNVQVLHR		2.19	Spectrum Expansion
MouseLiver-Z-T-1.2158.2158.2	2158	15.7	MHLNGSNVQVLHR		0	Decoy
MouseLiver-Z-T-1.2159.2159.2	2159	15.7	MHLNGSNVQVLHR		3.03	Spectrum Expansion
MouseLiver-Z-T-1.2159.2159.2	2159	15.7	MHLNGSNVQVLHR		0	Decoy
MouseLiver-Z-T-1.2160.2160.2	2160	15.7	MHLNGSNVQVLHR		2.93	Spectrum Expansion
MouseLiver-Z-T-1.2160.2160.2	2160	15.7	MHLNGSNVQVLHR		0	Decoy
MouseLiver-Z-T-1.2161.2161.2	2161	15.7	MHLNGSNVQVLHR		2.44	Spectrum Expansion
MouseLiver-Z-T-1.2161.2161.2	2161	15.7	MHLNGSNVQVLHR		0	Decoy
MouseLiver-Z-T-1.2162.2162.2	2162	15.7	MHLNGSNVQVLHR		1.77	Spectrum Expansion
MouseLiver-Z-T-1.2162.2162.2	2162	15.7	MHLNGSNVQVLHR		0	Decoy
MouseLiver-Z-T-1.2163.2163.2	2163	15.7	MHLNGSNVQVLHR		0	Spectrum Expansion
MouseLiver-Z-T-1.2163.2163.2	2163	15.7	MHLNGSNVQVLHR		0	Decoy
MouseLiver-Z-T-1.2164.2164.2	2164	15.7	MHLNGSNVQVLHR		2.8	Spectrum Expansion
MouseLiver-Z-T-1.2164.2164.2	2164	15.7	MHLNGSNVQVLHR		0	Decoy
MouseLiver-Z-T-1.2165.2165.2	2165	15.7	MHLNGSNVQVLHR		3.14	Spectrum Expansion
MouseLiver-Z-T-1.2165.2165.2	2165	15.7	MHLNGSNVQVLHR		0	Decoy
MouseLiver-Z-T-1.2166.2166.2	2166	15.7	MHLNGSNVQVLHR		2.72	Spectrum Expansion
MouseLiver-Z-T-1.2166.2166.2	2166	15.7	MHLNGSNVQVLHR		0	Decoy
MouseLiver-Z-T-1.2167.2167.2	2167	15.7	MHLNGSNVQVLHR		2.56	Spectrum Expansion
MouseLiver-Z-T-1.2167.2167.2	2167	15.7	MHLNGSNVQVLHR		0	Decoy
MouseLiver-Z-T-1.2169.2169.2	2169	15.75	MHLNGSNVQVLHR		2.52	Spectrum Expansion
MouseLiver-Z-T-1.2169.2169.2	2169	15.75	MHLNGSNVQVLHR		1.1	Decoy
MouseLiver-Z-T-1.2170.2170.2	2170	15.75	MHLNGSNVQVLHR		2.4	Spectrum Expansion
MouseLiver-Z-T-1.2170.2170.2	2170	15.75	MHLNGSNVQVLHR		0	Decoy
MouseLiver-Z-T-1.2171.2171.2	2171	15.75	MHLNGSNVQVLHR		2.05	Spectrum Expansion
MouseLiver-Z-T-1.2171.2171.2	2171	15.75	MHLNGSNVQVLHR		0	Decoy
MouseLiver-Z-T-1.2172.2172.2	2172	15.75	MHLNGSNVQVLHR		1.42	Spectrum Expansion
MouseLiver-Z-T-1.2172.2172.2	2172	15.75	MHLNGSNVQVLHR		0	Decoy
MouseLiver-Z-T-1.2173.2173.3	2173	15.75	MHLNGSNVQVLHR		0	Spectrum Expansion
MouseLiver-Z-T-1.2173.2173.3	2173	15.75	MHLNGSNVQVLHR		1	Decoy
MouseLiver-Z-T-1.2174.2174.2	2174	15.75	MHLNGSNVQVLHR		3.06	Spectrum Expansion
MouseLiver-Z-T-1.2174.2174.2	2174	15.75	MHLNGSNVQVLHR		0	Decoy
MouseLiver-Z-T-1.2175.2175.2	2175	15.75	MHLNGSNVQVLHR		1.38	Spectrum Expansion
MouseLiver-Z-T-1.2175.2175.2	2175	15.75	MHLNGSNVQVLHR		0	Decoy
MouseLiver-Z-T-1.2176.2176.3	2176	15.75	MHLNGSNVQVLHR		1.05	Spectrum Expansion
MouseLiver-Z-T-1.2176.2176.3	2176	15.75	MHLNGSNVQVLHR		0	Decoy
MouseLiver-Z-T-1.2177.2177.2	2177	15.75	MHLNGSNVQVLHR		2.84	Spectrum Expansion
MouseLiver-Z-T-1.2177.2177.2	2177	15.75	MHLNGSNVQVLHR		0	Decoy
MouseLiver-Z-T-1.2178.2178.2	2178	15.75	MHLNGSNVQVLHR		1.25	Spectrum Expansion
MouseLiver-Z-T-1.2178.2178.2	2178	15.75	MHLNGSNVQVLHR		0	Decoy
MouseLiver-Z-T-1.2179.2179.3	2179	15.75	MHLNGSNVQVLHR		3.23	Spectrum Expansion
MouseLiver-Z-T-1.2179.2179.3	2179	15.75	MHLNGSNVQVLHR		13.21	Decoy
MouseLiver-Z-T-1.2181.2181.2	2181	15.8	MHLNGSNVQVLHR		2.21	Spectrum Expansion
MouseLiver-Z-T-1.2181.2181.2	2181	15.8	MHLNGSNVQVLHR		0	Decoy
MouseLiver-Z-T-1.2182.2182.2	2182	15.8	MHLNGSNVQVLHR		2.37	Spectrum Expansion
MouseLiver-Z-T-1.2182.2182.2	2182	15.8	MHLNGSNVQVLHR		0	Decoy
MouseLiver-Z-T-1.2183.2183.2	2183	15.8	MHLNGSNVQVLHR		2.21	Spectrum Expansion
MouseLiver-Z-T-1.2183.2183.2	2183	15.8	MHLNGSNVQVLHR		0	Decoy
MouseLiver-Z-T-1.2184.2184.2	2184	15.8	MHLNGSNVQVLHR		2.34	Spectrum Expansion
MouseLiver-Z-T-1.2184.2184.2	2184	15.8	MHLNGSNVQVLHR		0	Decoy
MouseLiver-Z-T-1.2185.2185.2	2185	15.8	MHLNGSNVQVLHR		2.2	Spectrum Expansion
MouseLiver-Z-T-1.2185.2185.2	2185	15.8	MHLNGSNVQVLHR		0	Decoy
MouseLiver-Z-T-1.2186.2186.2	2186	15.8	MHLNGSNVQVLHR		0	Spectrum Expansion
MouseLiver-Z-T-1.2186.2186.2	2186	15.8	MHLNGSNVQVLHR		0	Decoy
MouseLiver-Z-T-1.2187.2187.2	2187	15.8	MHLNGSNVQVLHR		2.57	Spectrum Expansion
MouseLiver-Z-T-1.2187.2187.2	2187	15.8	MHLNGSNVQVLHR		1	Decoy
MouseLiver-Z-T-1.2188.2188.2	2188	15.8	MHLNGSNVQVLHR		3.19	Spectrum Expansion
MouseLiver-Z-T-1.2188.2188.2	2188	15.8	MHLNGSNVQVLHR		0	Decoy
MouseLiver-Z-T-1.2189.2189.2	2189	15.8	MHLNGSNVQVLHR		3.2	Spectrum Expansion
MouseLiver-Z-T-1.2189.2189.2	2189	15.8	MHLNGSNVQVLHR		1	Decoy
MouseLiver-Z-T-1.2190.2190.3	2190	15.8	MHLNGSNVQVLHR		0	Spectrum Expansion
MouseLiver-Z-T-1.2190.2190.3	2190	15.8	MHLNGSNVQVLHR		0	Decoy
MouseLiver-Z-T-1.2193.2193.2	2193	15.85	MHLNGSNVQVLHR		3.22	Spectrum Expansion
MouseLiver-Z-T-1.2193.2193.2	2193	15.85	MHLNGSNVQVLHR		1	Decoy
MouseLiver-Z-T-1.2194.2194.2	2194	15.85	MHLNGSNVQVLHR		0	Spectrum Expansion
MouseLiver-Z-T-1.2194.2194.2	2194	15.85	MHLNGSNVQVLHR		0	Decoy
MouseLiver-Z-T-1.2195.2195.2	2195	15.85	MHLNGSNVQVLHR		1.52	Spectrum Expansion
MouseLiver-Z-T-1.2195.2195.2	2195	15.85	MHLNGSNVQVLHR		0	Decoy
MouseLiver-Z-T-1.2196.2196.2	2196	15.85	MHLNGSNVQVLHR		2.98	Spectrum Expansion
MouseLiver-Z-T-1.2196.2196.2	2196	15.85	MHLNGSNVQVLHR		0	Decoy
MouseLiver-Z-T-1.2197.2197.2	2197	15.85	MHLNGSNVQVLHR		2.89	Spectrum Expansion
MouseLiver-Z-T-1.2197.2197.2	2197	15.85	MHLNGSNVQVLHR		0	Decoy
MouseLiver-Z-T-1.2198.2198.2	2198	15.85	MHLNGSNVQVLHR		2.41	Spectrum Expansion
MouseLiver-Z-T-1.2198.2198.2	2198	15.85	MHLNGSNVQVLHR		0	Decoy
MouseLiver-Z-T-1.2199.2199.2	2199	15.85	MHLNGSNVQVLHR		0	Spectrum Expansion
MouseLiver-Z-T-1.2199.2199.2	2199	15.85	MHLNGSNVQVLHR		0	Decoy
MouseLiver-Z-T-1.2200.2200.3	2200	15.85	MHLNGSNVQVLHR		0	Spectrum Expansion
MouseLiver-Z-T-1.2200.2200.3	2200	15.85	MHLNGSNVQVLHR		0	Decoy
MouseLiver-Z-T-1.2201.2201.2	2201	15.85	MHLNGSNVQVLHR		2.5	Spectrum Expansion
MouseLiver-Z-T-1.2201.2201.2	2201	15.85	MHLNGSNVQVLHR		0	Decoy
MouseLiver-Z-T-1.2202.2202.2	2202	15.85	MHLNGSNVQVLHR		0	Spectrum Expansion
MouseLiver-Z-T-1.2202.2202.2	2202	15.85	MHLNGSNVQVLHR		0	Decoy
MouseLiver-Z-T-1.2204.2204.2	2204	15.91	MHLNGSNVQVLHR		2.77	Spectrum Expansion
MouseLiver-Z-T-1.2204.2204.2	2204	15.91	MHLNGSNVQVLHR		0	Decoy
MouseLiver-Z-T-1.2205.2205.3	2205	15.91	MHLNGSNVQVLHR		3.38	Spectrum Expansion
MouseLiver-Z-T-1.2205.2205.3	2205	15.91	MHLNGSNVQVLHR		1.1	Decoy
MouseLiver-Z-T-1.2206.2206.2	2206	15.91	MHLNGSNVQVLHR		0	Spectrum Expansion
MouseLiver-Z-T-1.2206.2206.2	2206	15.91	MHLNGSNVQVLHR		0	Decoy
MouseLiver-Z-T-1.2207.2207.2	2207	15.91	MHLNGSNVQVLHR		2.93	Spectrum Expansion
MouseLiver-Z-T-1.2207.2207.2	2207	15.91	MHLNGSNVQVLHR		1	Decoy
MouseLiver-Z-T-1.2208.2208.3	2208	15.91	MHLNGSNVQVLHR		2.99	Spectrum Expansion
MouseLiver-Z-T-1.2208.2208.3	2208	15.91	MHLNGSNVQVLHR		0	Decoy
MouseLiver-Z-T-1.2209.2209.2	2209	15.91	MHLNGSNVQVLHR		1.49	Spectrum Expansion
MouseLiver-Z-T-1.2209.2209.2	2209	15.91	MHLNGSNVQVLHR		0	Decoy
MouseLiver-Z-T-1.2210.2210.2	2210	15.91	MHLNGSNVQVLHR		2.75	Spectrum Expansion
MouseLiver-Z-T-1.2210.2210.2	2210	15.91	MHLNGSNVQVLHR		0	Decoy
MouseLiver-Z-T-1.2211.2211.2	2211	15.91	MHLNGSNVQVLHR		2.72	Spectrum Expansion
MouseLiver-Z-T-1.2211.2211.2	2211	15.91	MHLNGSNVQVLHR		0	Decoy
MouseLiver-Z-T-1.2212.2212.2	2212	15.91	MHLNGSNVQVLHR		1.16	Spectrum Expansion
MouseLiver-Z-T-1.2212.2212.2	2212	15.91	MHLNGSNVQVLHR		1	Decoy
MouseLiver-Z-T-1.2213.2213.2	2213	15.91	MHLNGSNVQVLHR		0	Spectrum Expansion
MouseLiver-Z-T-1.2213.2213.2	2213	15.91	MHLNGSNVQVLHR		0	Decoy
MouseLiver-Z-T-1.2214.2214.2	2214	15.91	MHLNGSNVQVLHR		0	Spectrum Expansion
MouseLiver-Z-T-1.2214.2214.2	2214	15.91	MHLNGSNVQVLHR		0	Decoy
MouseLiver-Z-T-1.2216.2216.2	2216	15.96	MHLNGSNVQVLHR		0	Spectrum Expansion
MouseLiver-Z-T-1.2216.2216.2	2216	15.96	MHLNGSNVQVLHR		0	Decoy
MouseLiver-Z-T-1.2217.2217.2	2217	15.96	MHLNGSNVQVLHR		1.29	Spectrum Expansion
MouseLiver-Z-T-1.2217.2217.2	2217	15.96	MHLNGSNVQVLHR		0	Decoy
MouseLiver-Z-T-1.2218.2218.2	2218	15.96	MHLNGSNVQVLHR		2.59	Spectrum Expansion
MouseLiver-Z-T-1.2218.2218.2	2218	15.96	MHLNGSNVQVLHR		0	Decoy
MouseLiver-Z-T-1.2219.2219.2	2219	15.96	MHLNGSNVQVLHR		0	Spectrum Expansion
MouseLiver-Z-T-1.2219.2219.2	2219	15.96	MHLNGSNVQVLHR		0	Decoy
MouseLiver-Z-T-1.2220.2220.2	2220	15.96	MHLNGSNVQVLHR		0	Spectrum Expansion
MouseLiver-Z-T-1.2220.2220.2	2220	15.96	MHLNGSNVQVLHR		0	Decoy
MouseLiver-Z-T-1.2221.2221.2	2221	15.96	MHLNGSNVQVLHR		2.78	Spectrum Expansion
MouseLiver-Z-T-1.2221.2221.2	2221	15.96	MHLNGSNVQVLHR		0	Decoy
MouseLiver-Z-T-1.2222.2222.2	2222	15.96	MHLNGSNVQVLHR		0	Spectrum Expansion
MouseLiver-Z-T-1.2222.2222.2	2222	15.96	MHLNGSNVQVLHR		0	Decoy
MouseLiver-Z-T-1.2223.2223.2	2223	15.96	MHLNGSNVQVLHR		0	Spectrum Expansion
MouseLiver-Z-T-1.2223.2223.2	2223	15.96	MHLNGSNVQVLHR		0	Decoy
MouseLiver-Z-T-1.2224.2224.2	2224	15.96	MHLNGSNVQVLHR		0	Spectrum Expansion
MouseLiver-Z-T-1.2224.2224.2	2224	15.96	MHLNGSNVQVLHR		0	Decoy
MouseLiver-Z-T-1.2226.2226.2	2226	16.01	MHLNGSNVQVLHR		2.75	Spectrum Expansion
MouseLiver-Z-T-1.2226.2226.2	2226	16.01	MHLNGSNVQVLHR		0	Decoy
MouseLiver-Z-T-1.2227.2227.3	2227	16.01	MHLNGSNVQVLHR		2.51	Spectrum Expansion
MouseLiver-Z-T-1.2227.2227.3	2227	16.01	MHLNGSNVQVLHR		0	Decoy
MouseLiver-Z-T-1.2228.2228.3	2228	16.01	MHLNGSNVQVLHR		0	Spectrum Expansion
MouseLiver-Z-T-1.2228.2228.3	2228	16.01	MHLNGSNVQVLHR		0	Decoy
MouseLiver-Z-T-1.2229.2229.2	2229	16.01	MHLNGSNVQVLHR		2.35	Spectrum Expansion
MouseLiver-Z-T-1.2229.2229.2	2229	16.01	MHLNGSNVQVLHR		0	Decoy
MouseLiver-Z-T-1.2230.2230.3	2230	16.01	MHLNGSNVQVLHR		2.73	Spectrum Expansion
MouseLiver-Z-T-1.2230.2230.3	2230	16.01	MHLNGSNVQVLHR		0	Decoy
MouseLiver-Z-T-1.2231.2231.2	2231	16.01	MHLNGSNVQVLHR		0	Spectrum Expansion
MouseLiver-Z-T-1.2231.2231.2	2231	16.01	MHLNGSNVQVLHR		0	Decoy
MouseLiver-Z-T-1.2232.2232.2	2232	16.01	MHLNGSNVQVLHR		2.76	Spectrum Expansion
MouseLiver-Z-T-1.2232.2232.2	2232	16.01	MHLNGSNVQVLHR		1.5	Decoy
MouseLiver-Z-T-1.2233.2233.3	2233	16.01	MHLNGSNVQVLHR		0	Spectrum Expansion
MouseLiver-Z-T-1.2233.2233.3	2233	16.01	MHLNGSNVQVLHR		1	Decoy
MouseLiver-Z-T-1.2234.2234.2	2234	16.01	MHLNGSNVQVLHR		0	Spectrum Expansion
MouseLiver-Z-T-1.2234.2234.2	2234	16.01	MHLNGSNVQVLHR		0	Decoy
MouseLiver-Z-T-1.2235.2235.3	2235	16.01	MHLNGSNVQVLHR		0	Spectrum Expansion
MouseLiver-Z-T-1.2235.2235.3	2235	16.01	MHLNGSNVQVLHR		0	Decoy
MouseLiver-Z-T-1.2236.2236.2	2236	16.01	MHLNGSNVQVLHR		2.63	Spectrum Expansion
MouseLiver-Z-T-1.2236.2236.2	2236	16.01	MHLNGSNVQVLHR		0	Decoy
MouseLiver-Z-T-1.2238.2238.4	2238	16.06	MHLNGSNVQVLHR		1.53	Spectrum Expansion
MouseLiver-Z-T-1.2238.2238.4	2238	16.06	MHLNGSNVQVLHR		0	Decoy
MouseLiver-Z-T-1.2239.2239.2	2239	16.06	MHLNGSNVQVLHR		2.77	Spectrum Expansion
MouseLiver-Z-T-1.2239.2239.2	2239	16.06	MHLNGSNVQVLHR		0	Decoy
MouseLiver-Z-T-1.2240.2240.2	2240	16.06	MHLNGSNVQVLHR		2.79	Spectrum Expansion
MouseLiver-Z-T-1.2240.2240.2	2240	16.06	MHLNGSNVQVLHR		0	Decoy
MouseLiver-Z-T-1.2241.2241.4	2241	16.06	MHLNGSNVQVLHR		1.05	Spectrum Expansion
MouseLiver-Z-T-1.2241.2241.4	2241	16.06	MHLNGSNVQVLHR		0	Decoy
MouseLiver-Z-T-1.2242.2242.2	2242	16.06	MHLNGSNVQVLHR		0	Spectrum Expansion
MouseLiver-Z-T-1.2242.2242.2	2242	16.06	MHLNGSNVQVLHR		0	Decoy
MouseLiver-Z-T-1.2243.2243.2	2243	16.06	MHLNGSNVQVLHR		2.83	Spectrum Expansion
MouseLiver-Z-T-1.2243.2243.2	2243	16.06	MHLNGSNVQVLHR		0	Decoy
MouseLiver-Z-T-1.2244.2244.2	2244	16.06	MHLNGSNVQVLHR		0	Spectrum Expansion
MouseLiver-Z-T-1.2244.2244.2	2244	16.06	MHLNGSNVQVLHR		0	Decoy
MouseLiver-Z-T-1.2245.2245.3	2245	16.06	MHLNGSNVQVLHR		2.9	Spectrum Expansion
MouseLiver-Z-T-1.2245.2245.3	2245	16.06	MHLNGSNVQVLHR		0	Decoy
MouseLiver-Z-T-1.2246.2246.2	2246	16.06	MHLNGSNVQVLHR		0	Spectrum Expansion
MouseLiver-Z-T-1.2246.2246.2	2246	16.06	MHLNGSNVQVLHR		0	Decoy
MouseLiver-Z-T-1.2247.2247.4	2247	16.06	MHLNGSNVQVLHR		1.58	Spectrum Expansion
MouseLiver-Z-T-1.2247.2247.4	2247	16.06	MHLNGSNVQVLHR		0	Decoy
MouseLiver-Z-T-1.2248.2248.3	2248	16.06	MHLNGSNVQVLHR		0	Spectrum Expansion
MouseLiver-Z-T-1.2248.2248.3	2248	16.06	MHLNGSNVQVLHR		0	Decoy
MouseLiver-Z-T-1.2250.2250.2	2250	16.12	MHLNGSNVQVLHR		0	Spectrum Expansion
MouseLiver-Z-T-1.2250.2250.2	2250	16.12	MHLNGSNVQVLHR		0	Decoy
MouseLiver-Z-T-1.2251.2251.2	2251	16.12	MHLNGSNVQVLHR		2.63	Spectrum Expansion
MouseLiver-Z-T-1.2251.2251.2	2251	16.12	MHLNGSNVQVLHR		0	Decoy
MouseLiver-Z-T-1.2252.2252.2	2252	16.12	MHLNGSNVQVLHR		0	Spectrum Expansion
MouseLiver-Z-T-1.2252.2252.2	2252	16.12	MHLNGSNVQVLHR		0	Decoy
MouseLiver-Z-T-1.2253.2253.2	2253	16.12	MHLNGSNVQVLHR		0	Spectrum Expansion
MouseLiver-Z-T-1.2253.2253.2	2253	16.12	MHLNGSNVQVLHR		0	Decoy
MouseLiver-Z-T-1.2254.2254.2	2254	16.12	MHLNGSNVQVLHR		0	Spectrum Expansion
MouseLiver-Z-T-1.2254.2254.2	2254	16.12	MHLNGSNVQVLHR		0	Decoy
MouseLiver-Z-T-1.2255.2255.2	2255	16.12	MHLNGSNVQVLHR		0	Spectrum Expansion
MouseLiver-Z-T-1.2255.2255.2	2255	16.12	MHLNGSNVQVLHR		0	Decoy
MouseLiver-Z-T-1.2256.2256.2	2256	16.12	MHLNGSNVQVLHR		0	Spectrum Expansion
MouseLiver-Z-T-1.2256.2256.2	2256	16.12	MHLNGSNVQVLHR		0	Decoy
MouseLiver-Z-T-1.2257.2257.2	2257	16.12	MHLNGSNVQVLHR		0	Spectrum Expansion
MouseLiver-Z-T-1.2257.2257.2	2257	16.12	MHLNGSNVQVLHR		0	Decoy
MouseLiver-Z-T-1.2258.2258.4	2258	16.12	MHLNGSNVQVLHR		1.06	Spectrum Expansion
MouseLiver-Z-T-1.2258.2258.4	2258	16.12	MHLNGSNVQVLHR		0	Decoy
MouseLiver-Z-T-1.2259.2259.2	2259	16.12	MHLNGSNVQVLHR		0	Spectrum Expansion
MouseLiver-Z-T-1.2259.2259.2	2259	16.12	MHLNGSNVQVLHR		0	Decoy
MouseLiver-Z-T-1.2260.2260.2	2260	16.12	MHLNGSNVQVLHR		2.81	Spectrum Expansion
MouseLiver-Z-T-1.2260.2260.2	2260	16.12	MHLNGSNVQVLHR		0	Decoy
MouseLiver-Z-T-1.2262.2262.2	2262	16.17	MHLNGSNVQVLHR		2.81	Spectrum Expansion
MouseLiver-Z-T-1.2262.2262.2	2262	16.17	MHLNGSNVQVLHR		0	Decoy
MouseLiver-Z-T-1.2263.2263.2	2263	16.17	MHLNGSNVQVLHR		0	Spectrum Expansion
MouseLiver-Z-T-1.2263.2263.2	2263	16.17	MHLNGSNVQVLHR		0	Decoy
MouseLiver-Z-T-1.2264.2264.2	2264	16.17	MHLNGSNVQVLHR		1.23	Spectrum Expansion
MouseLiver-Z-T-1.2264.2264.2	2264	16.17	MHLNGSNVQVLHR		1.1	Decoy
MouseLiver-Z-T-1.2265.2265.2	2265	16.17	MHLNGSNVQVLHR		2.97	Spectrum Expansion
MouseLiver-Z-T-1.2265.2265.2	2265	16.17	MHLNGSNVQVLHR		0	Decoy
MouseLiver-Z-T-1.2266.2266.2	2266	16.17	MHLNGSNVQVLHR		2.68	Spectrum Expansion
MouseLiver-Z-T-1.2266.2266.2	2266	16.17	MHLNGSNVQVLHR		0	Decoy
MouseLiver-Z-T-1.2267.2267.2	2267	16.17	MHLNGSNVQVLHR		2.51	Spectrum Expansion
MouseLiver-Z-T-1.2267.2267.2	2267	16.17	MHLNGSNVQVLHR		0	Decoy
MouseLiver-Z-T-1.2268.2268.2	2268	16.17	MHLNGSNVQVLHR		3.05	Spectrum Expansion
MouseLiver-Z-T-1.2268.2268.2	2268	16.17	MHLNGSNVQVLHR		2.9	Decoy
MouseLiver-Z-T-1.2269.2269.2	2269	16.17	MHLNGSNVQVLHR		2.81	Spectrum Expansion
MouseLiver-Z-T-1.2269.2269.2	2269	16.17	MHLNGSNVQVLHR		0	Decoy
MouseLiver-Z-T-1.2270.2270.3	2270	16.17	MHLNGSNVQVLHR		0	Spectrum Expansion
MouseLiver-Z-T-1.2270.2270.3	2270	16.17	MHLNGSNVQVLHR		0	Decoy
MouseLiver-Z-T-1.2271.2271.3	2271	16.17	MHLNGSNVQVLHR		0	Spectrum Expansion
MouseLiver-Z-T-1.2271.2271.3	2271	16.17	MHLNGSNVQVLHR		0	Decoy
MouseLiver-Z-T-1.2272.2272.2	2272	16.17	MHLNGSNVQVLHR		3.2	Spectrum Expansion
MouseLiver-Z-T-1.2272.2272.2	2272	16.17	MHLNGSNVQVLHR		0	Decoy
MouseLiver-Z-T-1.2274.2274.2	2274	16.23	MHLNGSNVQVLHR		0	Spectrum Expansion
MouseLiver-Z-T-1.2274.2274.2	2274	16.23	MHLNGSNVQVLHR		0	Decoy
MouseLiver-Z-T-1.2275.2275.2	2275	16.23	MHLNGSNVQVLHR		2.69	Spectrum Expansion
MouseLiver-Z-T-1.2275.2275.2	2275	16.23	MHLNGSNVQVLHR		0	Decoy
MouseLiver-Z-T-1.2276.2276.2	2276	16.23	MHLNGSNVQVLHR		2.75	Spectrum Expansion
MouseLiver-Z-T-1.2276.2276.2	2276	16.23	MHLNGSNVQVLHR		0	Decoy
MouseLiver-Z-T-1.2277.2277.2	2277	16.23	MHLNGSNVQVLHR		3.26	Spectrum Expansion
MouseLiver-Z-T-1.2277.2277.2	2277	16.23	MHLNGSNVQVLHR		0	Decoy
MouseLiver-Z-T-1.2278.2278.2	2278	16.23	MHLNGSNVQVLHR		0	Spectrum Expansion
MouseLiver-Z-T-1.2278.2278.2	2278	16.23	MHLNGSNVQVLHR		0	Decoy
MouseLiver-Z-T-1.2279.2279.2	2279	16.23	MHLNGSNVQVLHR		0	Spectrum Expansion
MouseLiver-Z-T-1.2279.2279.2	2279	16.23	MHLNGSNVQVLHR		0	Decoy
MouseLiver-Z-T-1.2280.2280.2	2280	16.23	MHLNGSNVQVLHR		3.07	Spectrum Expansion
MouseLiver-Z-T-1.2280.2280.2	2280	16.23	MHLNGSNVQVLHR		0	Decoy
MouseLiver-Z-T-1.2281.2281.2	2281	16.23	MHLNGSNVQVLHR		0	Spectrum Expansion
MouseLiver-Z-T-1.2281.2281.2	2281	16.23	MHLNGSNVQVLHR		0	Decoy
MouseLiver-Z-T-1.2282.2282.2	2282	16.23	MHLNGSNVQVLHR		0	Spectrum Expansion
MouseLiver-Z-T-1.2282.2282.2	2282	16.23	MHLNGSNVQVLHR		0	Decoy
MouseLiver-Z-T-1.2283.2283.2	2283	16.23	MHLNGSNVQVLHR		2.73	Spectrum Expansion
MouseLiver-Z-T-1.2283.2283.2	2283	16.23	MHLNGSNVQVLHR		0	Decoy
MouseLiver-Z-T-1.2284.2284.2	2284	16.23	MHLNGSNVQVLHR		0	Spectrum Expansion
MouseLiver-Z-T-1.2284.2284.2	2284	16.23	MHLNGSNVQVLHR		0	Decoy
MouseLiver-Z-T-1.2286.2286.2	2286	16.28	MHLNGSNVQVLHR		0	Spectrum Expansion
MouseLiver-Z-T-1.2286.2286.2	2286	16.28	MHLNGSNVQVLHR		0	Decoy
MouseLiver-Z-T-1.2287.2287.2	2287	16.28	MHLNGSNVQVLHR		0	Spectrum Expansion
MouseLiver-Z-T-1.2287.2287.2	2287	16.28	MHLNGSNVQVLHR		0	Decoy
MouseLiver-Z-T-1.2288.2288.2	2288	16.28	MHLNGSNVQVLHR		0	Spectrum Expansion
MouseLiver-Z-T-1.2288.2288.2	2288	16.28	MHLNGSNVQVLHR		0	Decoy
MouseLiver-Z-T-1.2289.2289.2	2289	16.28	MHLNGSNVQVLHR		2.98	Spectrum Expansion
MouseLiver-Z-T-1.2289.2289.2	2289	16.28	MHLNGSNVQVLHR		0	Decoy
MouseLiver-Z-T-1.2290.2290.2	2290	16.28	MHLNGSNVQVLHR		2.76	Spectrum Expansion
MouseLiver-Z-T-1.2290.2290.2	2290	16.28	MHLNGSNVQVLHR		0	Decoy
MouseLiver-Z-T-1.2291.2291.2	2291	16.28	MHLNGSNVQVLHR		0	Spectrum Expansion
MouseLiver-Z-T-1.2291.2291.2	2291	16.28	MHLNGSNVQVLHR		0	Decoy
MouseLiver-Z-T-1.2292.2292.2	2292	16.28	MHLNGSNVQVLHR		0	Spectrum Expansion
MouseLiver-Z-T-1.2292.2292.2	2292	16.28	MHLNGSNVQVLHR		0	Decoy
MouseLiver-Z-T-1.2293.2293.2	2293	16.28	MHLNGSNVQVLHR		2.92	Spectrum Expansion
MouseLiver-Z-T-1.2293.2293.2	2293	16.28	MHLNGSNVQVLHR		0	Decoy
MouseLiver-Z-T-1.2294.2294.3	2294	16.28	MHLNGSNVQVLHR		0	Spectrum Expansion
MouseLiver-Z-T-1.2294.2294.3	2294	16.28	MHLNGSNVQVLHR		0	Decoy
MouseLiver-Z-T-1.2295.2295.2	2295	16.28	MHLNGSNVQVLHR		0	Spectrum Expansion
MouseLiver-Z-T-1.2295.2295.2	2295	16.28	MHLNGSNVQVLHR		0	Decoy
MouseLiver-Z-T-1.2296.2296.2	2296	16.28	MHLNGSNVQVLHR		3.36	Spectrum Expansion
MouseLiver-Z-T-1.2296.2296.2	2296	16.28	MHLNGSNVQVLHR		0	Decoy
MouseLiver-Z-T-1.2298.2298.3	2298	16.33	MHLNGSNVQVLHR		0	Spectrum Expansion
MouseLiver-Z-T-1.2298.2298.3	2298	16.33	MHLNGSNVQVLHR		0	Decoy
MouseLiver-Z-T-1.2299.2299.3	2299	16.33	MHLNGSNVQVLHR		0	Spectrum Expansion
MouseLiver-Z-T-1.2299.2299.3	2299	16.33	MHLNGSNVQVLHR		0	Decoy
MouseLiver-Z-T-1.2300.2300.3	2300	16.33	MHLNGSNVQVLHR		0	Spectrum Expansion
MouseLiver-Z-T-1.2300.2300.3	2300	16.33	MHLNGSNVQVLHR		0	Decoy
MouseLiver-Z-T-1.2301.2301.2	2301	16.33	MHLNGSNVQVLHR		2.71	Spectrum Expansion
MouseLiver-Z-T-1.2301.2301.2	2301	16.33	MHLNGSNVQVLHR		0	Decoy
MouseLiver-Z-T-1.2302.2302.2	2302	16.33	MHLNGSNVQVLHR		0	Spectrum Expansion
MouseLiver-Z-T-1.2302.2302.2	2302	16.33	MHLNGSNVQVLHR		0	Decoy
MouseLiver-Z-T-1.2303.2303.3	2303	16.33	MHLNGSNVQVLHR		2.78	Spectrum Expansion
MouseLiver-Z-T-1.2303.2303.3	2303	16.33	MHLNGSNVQVLHR		0	Decoy
MouseLiver-Z-T-1.2305.2305.2	2305	16.36	MHLNGSNVQVLHR		2.77	Spectrum Expansion
MouseLiver-Z-T-1.2305.2305.2	2305	16.36	MHLNGSNVQVLHR		0	Decoy
MouseLiver-Z-T-1.2306.2306.2	2306	16.36	MHLNGSNVQVLHR		0	Spectrum Expansion
MouseLiver-Z-T-1.2306.2306.2	2306	16.36	MHLNGSNVQVLHR		0	Decoy
MouseLiver-Z-T-1.2307.2307.2	2307	16.36	MHLNGSNVQVLHR		0	Spectrum Expansion
MouseLiver-Z-T-1.2307.2307.2	2307	16.36	MHLNGSNVQVLHR		0	Decoy
MouseLiver-Z-T-1.2308.2308.2	2308	16.36	MHLNGSNVQVLHR		3.19	Spectrum Expansion
MouseLiver-Z-T-1.2308.2308.2	2308	16.36	MHLNGSNVQVLHR		0	Decoy
MouseLiver-Z-T-1.2309.2309.2	2309	16.36	MHLNGSNVQVLHR		0	Spectrum Expansion
MouseLiver-Z-T-1.2309.2309.2	2309	16.36	MHLNGSNVQVLHR		0	Decoy
MouseLiver-Z-T-1.2311.2311.2	2311	16.39	MHLNGSNVQVLHR		2.96	Spectrum Expansion
MouseLiver-Z-T-1.2311.2311.2	2311	16.39	MHLNGSNVQVLHR		0	Decoy
MouseLiver-Z-T-1.2312.2312.3	2312	16.39	MHLNGSNVQVLHR		0	Spectrum Expansion
MouseLiver-Z-T-1.2312.2312.3	2312	16.39	MHLNGSNVQVLHR		0	Decoy
MouseLiver-Z-T-1.2313.2313.3	2313	16.39	MHLNGSNVQVLHR		0	Spectrum Expansion
MouseLiver-Z-T-1.2313.2313.3	2313	16.39	MHLNGSNVQVLHR		0	Decoy
MouseLiver-Z-T-1.2316.2316.3	2316	16.41	MHLNGSNVQVLHR		2.78	Spectrum Expansion
MouseLiver-Z-T-1.2316.2316.3	2316	16.41	MHLNGSNVQVLHR		0	Decoy
MouseLiver-Z-T-1.2317.2317.2	2317	16.41	MHLNGSNVQVLHR		0	Spectrum Expansion
MouseLiver-Z-T-1.2317.2317.2	2317	16.41	MHLNGSNVQVLHR		1	Decoy
MouseLiver-Z-T-1.2318.2318.3	2318	16.41	MHLNGSNVQVLHR		2.9	Spectrum Expansion
MouseLiver-Z-T-1.2318.2318.3	2318	16.41	MHLNGSNVQVLHR		0	Decoy
MouseLiver-Z-T-1.2319.2319.2	2319	16.41	MHLNGSNVQVLHR		0	Spectrum Expansion
MouseLiver-Z-T-1.2319.2319.2	2319	16.41	MHLNGSNVQVLHR		0	Decoy
MouseLiver-Z-T-1.2320.2320.2	2320	16.41	MHLNGSNVQVLHR		0	Spectrum Expansion
MouseLiver-Z-T-1.2320.2320.2	2320	16.41	MHLNGSNVQVLHR		0	Decoy
MouseLiver-Z-T-1.2321.2321.2	2321	16.41	MHLNGSNVQVLHR		0	Spectrum Expansion
MouseLiver-Z-T-1.2321.2321.2	2321	16.41	MHLNGSNVQVLHR		0	Decoy
MouseLiver-Z-T-1.2322.2322.3	2322	16.41	MHLNGSNVQVLHR		0	Spectrum Expansion
MouseLiver-Z-T-1.2322.2322.3	2322	16.41	MHLNGSNVQVLHR		0	Decoy
MouseLiver-Z-T-1.2323.2323.2	2323	16.41	MHLNGSNVQVLHR		0	Spectrum Expansion
MouseLiver-Z-T-1.2323.2323.2	2323	16.41	MHLNGSNVQVLHR		1	Decoy
MouseLiver-Z-T-1.2324.2324.2	2324	16.41	MHLNGSNVQVLHR		0	Spectrum Expansion
MouseLiver-Z-T-1.2324.2324.2	2324	16.41	MHLNGSNVQVLHR		0	Decoy
MouseLiver-Z-T-1.2326.2326.2	2326	16.46	MHLNGSNVQVLHR		0	Spectrum Expansion
MouseLiver-Z-T-1.2326.2326.2	2326	16.46	MHLNGSNVQVLHR		0	Decoy
MouseLiver-Z-T-1.2327.2327.3	2327	16.46	MHLNGSNVQVLHR		1.26	Spectrum Expansion
MouseLiver-Z-T-1.2327.2327.3	2327	16.46	MHLNGSNVQVLHR		0	Decoy
MouseLiver-Z-T-1.2328.2328.2	2328	16.46	MHLNGSNVQVLHR		0	Spectrum Expansion
MouseLiver-Z-T-1.2328.2328.2	2328	16.46	MHLNGSNVQVLHR		0	Decoy
MouseLiver-Z-T-1.2329.2329.2	2329	16.46	MHLNGSNVQVLHR		0	Spectrum Expansion
MouseLiver-Z-T-1.2329.2329.2	2329	16.46	MHLNGSNVQVLHR		0	Decoy
MouseLiver-Z-T-1.2330.2330.2	2330	16.46	MHLNGSNVQVLHR		2.95	Spectrum Expansion
MouseLiver-Z-T-1.2330.2330.2	2330	16.46	MHLNGSNVQVLHR		0	Decoy
MouseLiver-Z-T-1.2331.2331.2	2331	16.46	MHLNGSNVQVLHR		0	Spectrum Expansion
MouseLiver-Z-T-1.2331.2331.2	2331	16.46	MHLNGSNVQVLHR		0	Decoy
MouseLiver-Z-T-1.2332.2332.2	2332	16.46	MHLNGSNVQVLHR		0	Spectrum Expansion
MouseLiver-Z-T-1.2332.2332.2	2332	16.46	MHLNGSNVQVLHR		0	Decoy
MouseLiver-Z-T-1.2333.2333.2	2333	16.46	MHLNGSNVQVLHR		0	Spectrum Expansion
MouseLiver-Z-T-1.2333.2333.2	2333	16.46	MHLNGSNVQVLHR		0	Decoy
MouseLiver-Z-T-1.2335.2335.2	2335	16.5	MHLNGSNVQVLHR		0	Spectrum Expansion
MouseLiver-Z-T-1.2335.2335.2	2335	16.5	MHLNGSNVQVLHR		0	Decoy
MouseLiver-Z-T-1.2336.2336.2	2336	16.5	MHLNGSNVQVLHR		3.15	Spectrum Expansion
MouseLiver-Z-T-1.2336.2336.2	2336	16.5	MHLNGSNVQVLHR		0	Decoy
MouseLiver-Z-T-1.2338.2338.2	2338	16.51	MHLNGSNVQVLHR		3	Spectrum Expansion
MouseLiver-Z-T-1.2338.2338.2	2338	16.51	MHLNGSNVQVLHR		0	Decoy
MouseLiver-Z-T-1.2339.2339.2	2339	16.51	MHLNGSNVQVLHR		0	Spectrum Expansion
MouseLiver-Z-T-1.2339.2339.2	2339	16.51	MHLNGSNVQVLHR		0	Decoy
MouseLiver-Z-T-1.2340.2340.2	2340	16.51	MHLNGSNVQVLHR		0	Spectrum Expansion
MouseLiver-Z-T-1.2340.2340.2	2340	16.51	MHLNGSNVQVLHR		0	Decoy
MouseLiver-Z-T-1.2341.2341.2	2341	16.51	MHLNGSNVQVLHR		3.1	Spectrum Expansion
MouseLiver-Z-T-1.2341.2341.2	2341	16.51	MHLNGSNVQVLHR		0	Decoy
MouseLiver-Z-T-1.2342.2342.3	2342	16.51	MHLNGSNVQVLHR		0	Spectrum Expansion
MouseLiver-Z-T-1.2342.2342.3	2342	16.51	MHLNGSNVQVLHR		0	Decoy
MouseLiver-Z-T-1.2343.2343.2	2343	16.51	MHLNGSNVQVLHR		0	Spectrum Expansion
MouseLiver-Z-T-1.2343.2343.2	2343	16.51	MHLNGSNVQVLHR		0	Decoy
MouseLiver-Z-T-1.2344.2344.2	2344	16.51	MHLNGSNVQVLHR		2.69	Spectrum Expansion
MouseLiver-Z-T-1.2344.2344.2	2344	16.51	MHLNGSNVQVLHR		1.06	Decoy
MouseLiver-Z-T-1.2346.2346.2	2346	16.55	MHLNGSNVQVLHR		0	Spectrum Expansion
MouseLiver-Z-T-1.2346.2346.2	2346	16.55	MHLNGSNVQVLHR		0	Decoy
MouseLiver-Z-T-1.2347.2347.3	2347	16.55	MHLNGSNVQVLHR		0	Spectrum Expansion
MouseLiver-Z-T-1.2347.2347.3	2347	16.55	MHLNGSNVQVLHR		0	Decoy
MouseLiver-Z-T-1.2348.2348.3	2348	16.55	MHLNGSNVQVLHR		0	Spectrum Expansion
MouseLiver-Z-T-1.2348.2348.3	2348	16.55	MHLNGSNVQVLHR		1.05	Decoy
MouseLiver-Z-T-1.2350.2350.2	2350	16.56	MHLNGSNVQVLHR		0	Spectrum Expansion
MouseLiver-Z-T-1.2350.2350.2	2350	16.56	MHLNGSNVQVLHR		0	Decoy
MouseLiver-Z-T-1.2352.2352.3	2352	16.57	MHLNGSNVQVLHR		0	Spectrum Expansion
MouseLiver-Z-T-1.2352.2352.3	2352	16.57	MHLNGSNVQVLHR		0	Decoy
MouseLiver-Z-T-1.2353.2353.2	2353	16.57	MHLNGSNVQVLHR		0	Spectrum Expansion
MouseLiver-Z-T-1.2353.2353.2	2353	16.57	MHLNGSNVQVLHR		0	Decoy
MouseLiver-Z-T-1.2354.2354.3	2354	16.57	MHLNGSNVQVLHR		0	Spectrum Expansion
MouseLiver-Z-T-1.2354.2354.3	2354	16.57	MHLNGSNVQVLHR		0	Decoy
MouseLiver-Z-T-1.2355.2355.2	2355	16.57	MHLNGSNVQVLHR		0	Spectrum Expansion
MouseLiver-Z-T-1.2355.2355.2	2355	16.57	MHLNGSNVQVLHR		0	Decoy
MouseLiver-Z-T-1.2358.2358.2	2358	16.6	MHLNGSNVQVLHR		2.8	Spectrum Expansion
MouseLiver-Z-T-1.2358.2358.2	2358	16.6	MHLNGSNVQVLHR		7.48	Decoy
MouseLiver-Z-T-1.2359.2359.2	2359	16.6	MHLNGSNVQVLHR		2.68	Spectrum Expansion
MouseLiver-Z-T-1.2359.2359.2	2359	16.6	MHLNGSNVQVLHR		0	Decoy
MouseLiver-Z-T-1.2360.2360.2	2360	16.6	MHLNGSNVQVLHR		2.83	Spectrum Expansion
MouseLiver-Z-T-1.2360.2360.2	2360	16.6	MHLNGSNVQVLHR		0	Decoy
MouseLiver-Z-T-1.2362.2362.2	2362	16.62	MHLNGSNVQVLHR		0	Spectrum Expansion
MouseLiver-Z-T-1.2362.2362.2	2362	16.62	MHLNGSNVQVLHR		0	Decoy
MouseLiver-Z-T-1.2364.2364.2	2364	16.62	MHLNGSNVQVLHR		2.67	Spectrum Expansion
MouseLiver-Z-T-1.2364.2364.2	2364	16.62	MHLNGSNVQVLHR		0	Decoy
MouseLiver-Z-T-1.2365.2365.2	2365	16.62	MHLNGSNVQVLHR		2.73	Spectrum Expansion
MouseLiver-Z-T-1.2365.2365.2	2365	16.62	MHLNGSNVQVLHR		0	Decoy
MouseLiver-Z-T-1.2366.2366.2	2366	16.62	MHLNGSNVQVLHR		2.67	Spectrum Expansion
MouseLiver-Z-T-1.2366.2366.2	2366	16.62	MHLNGSNVQVLHR		0	Decoy
MouseLiver-Z-T-1.2367.2367.2	2367	16.62	MHLNGSNVQVLHR		0	Spectrum Expansion
MouseLiver-Z-T-1.2367.2367.2	2367	16.62	MHLNGSNVQVLHR		0	Decoy
MouseLiver-Z-T-1.2368.2368.3	2368	16.62	MHLNGSNVQVLHR		0	Spectrum Expansion
MouseLiver-Z-T-1.2368.2368.3	2368	16.62	MHLNGSNVQVLHR		0	Decoy
MouseLiver-Z-T-1.2369.2369.2	2369	16.62	MHLNGSNVQVLHR		2.73	Spectrum Expansion
MouseLiver-Z-T-1.2369.2369.2	2369	16.62	MHLNGSNVQVLHR		0	Decoy
MouseLiver-Z-T-1.2372.2372.2	2372	16.66	MHLNGSNVQVLHR		2.6	Spectrum Expansion
MouseLiver-Z-T-1.2372.2372.2	2372	16.66	MHLNGSNVQVLHR		1	Decoy
MouseLiver-Z-T-1.2373.2373.2	2373	16.66	MHLNGSNVQVLHR		2.86	Spectrum Expansion
MouseLiver-Z-T-1.2373.2373.2	2373	16.66	MHLNGSNVQVLHR		0	Decoy
MouseLiver-Z-T-1.2374.2374.2	2374	16.66	MHLNGSNVQVLHR		0	Spectrum Expansion
MouseLiver-Z-T-1.2374.2374.2	2374	16.66	MHLNGSNVQVLHR		1.05	Decoy
MouseLiver-Z-T-1.2375.2375.2	2375	16.66	MHLNGSNVQVLHR		0	Spectrum Expansion
MouseLiver-Z-T-1.2375.2375.2	2375	16.66	MHLNGSNVQVLHR		0	Decoy
MouseLiver-Z-T-1.2376.2376.2	2376	16.66	MHLNGSNVQVLHR		2.95	Spectrum Expansion
MouseLiver-Z-T-1.2376.2376.2	2376	16.66	MHLNGSNVQVLHR		0	Decoy
MouseLiver-Z-T-1.2377.2377.3	2377	16.66	MHLNGSNVQVLHR		0	Spectrum Expansion
MouseLiver-Z-T-1.2377.2377.3	2377	16.66	MHLNGSNVQVLHR		0	Decoy
MouseLiver-Z-T-1.2378.2378.2	2378	16.66	MHLNGSNVQVLHR		0	Spectrum Expansion
MouseLiver-Z-T-1.2378.2378.2	2378	16.66	MHLNGSNVQVLHR		1.65	Decoy
MouseLiver-Z-T-1.2379.2379.2	2379	16.66	MHLNGSNVQVLHR		0	Spectrum Expansion
MouseLiver-Z-T-1.2379.2379.2	2379	16.66	MHLNGSNVQVLHR		0	Decoy
MouseLiver-Z-T-1.2380.2380.2	2380	16.66	MHLNGSNVQVLHR		0	Spectrum Expansion
MouseLiver-Z-T-1.2380.2380.2	2380	16.66	MHLNGSNVQVLHR		0	Decoy
MouseLiver-Z-T-1.2381.2381.2	2381	16.66	MHLNGSNVQVLHR		0	Spectrum Expansion
MouseLiver-Z-T-1.2381.2381.2	2381	16.66	MHLNGSNVQVLHR		0	Decoy
MouseLiver-Z-T-1.2382.2382.2	2382	16.66	MHLNGSNVQVLHR		0	Spectrum Expansion
MouseLiver-Z-T-1.2382.2382.2	2382	16.66	MHLNGSNVQVLHR		0	Decoy
MouseLiver-Z-T-1.2384.2384.3	2384	16.72	MHLNGSNVQVLHR		0	Spectrum Expansion
MouseLiver-Z-T-1.2384.2384.3	2384	16.72	MHLNGSNVQVLHR		0	Decoy
MouseLiver-Z-T-1.2386.2386.3	2386	16.72	MHLNGSNVQVLHR		0	Spectrum Expansion
MouseLiver-Z-T-1.2386.2386.3	2386	16.72	MHLNGSNVQVLHR		0	Decoy
MouseLiver-Z-T-1.2387.2387.3	2387	16.72	MHLNGSNVQVLHR		2.96	Spectrum Expansion
MouseLiver-Z-T-1.2387.2387.3	2387	16.72	MHLNGSNVQVLHR		0	Decoy
MouseLiver-Z-T-1.2388.2388.2	2388	16.72	MHLNGSNVQVLHR		0	Spectrum Expansion
MouseLiver-Z-T-1.2388.2388.2	2388	16.72	MHLNGSNVQVLHR		0	Decoy
MouseLiver-Z-T-1.2389.2389.2	2389	16.72	MHLNGSNVQVLHR		3.23	Spectrum Expansion
MouseLiver-Z-T-1.2389.2389.2	2389	16.72	MHLNGSNVQVLHR		0	Decoy
MouseLiver-Z-T-1.2391.2391.2	2391	16.75	MHLNGSNVQVLHR		3.23	Spectrum Expansion
MouseLiver-Z-T-1.2391.2391.2	2391	16.75	MHLNGSNVQVLHR		2.67	Decoy
MouseLiver-Z-T-1.2393.2393.3	2393	16.75	MHLNGSNVQVLHR		3.26	Spectrum Expansion
MouseLiver-Z-T-1.2393.2393.3	2393	16.75	MHLNGSNVQVLHR		0	Decoy
MouseLiver-Z-T-1.2394.2394.3	2394	16.75	MHLNGSNVQVLHR		0	Spectrum Expansion
MouseLiver-Z-T-1.2394.2394.3	2394	16.75	MHLNGSNVQVLHR		0	Decoy
MouseLiver-Z-T-1.2395.2395.3	2395	16.75	MHLNGSNVQVLHR		3.09	Spectrum Expansion
MouseLiver-Z-T-1.2395.2395.3	2395	16.75	MHLNGSNVQVLHR		0	Decoy
MouseLiver-Z-T-1.2397.2397.2	2397	16.77	MHLNGSNVQVLHR		0	Spectrum Expansion
MouseLiver-Z-T-1.2397.2397.2	2397	16.77	MHLNGSNVQVLHR		0	Decoy
MouseLiver-Z-T-1.2399.2399.3	2399	16.78	MHLNGSNVQVLHR		0	Spectrum Expansion
MouseLiver-Z-T-1.2399.2399.3	2399	16.78	MHLNGSNVQVLHR		0	Decoy
MouseLiver-Z-T-1.2400.2400.2	2400	16.78	MHLNGSNVQVLHR		2.84	Spectrum Expansion
MouseLiver-Z-T-1.2400.2400.2	2400	16.78	MHLNGSNVQVLHR		0	Decoy
MouseLiver-Z-T-1.2401.2401.3	2401	16.78	MHLNGSNVQVLHR		2.73	Spectrum Expansion
MouseLiver-Z-T-1.2401.2401.3	2401	16.78	MHLNGSNVQVLHR		0	Decoy
MouseLiver-Z-T-1.2403.2403.2	2403	16.8	MHLNGSNVQVLHR		2.98	Spectrum Expansion
MouseLiver-Z-T-1.2403.2403.2	2403	16.8	MHLNGSNVQVLHR		0	Decoy
MouseLiver-Z-T-1.2406.2406.2	2406	16.81	MHLNGSNVQVLHR		2.78	Spectrum Expansion
MouseLiver-Z-T-1.2406.2406.2	2406	16.81	MHLNGSNVQVLHR		0	Decoy
MouseLiver-Z-T-1.2409.2409.3	2409	16.83	MHLNGSNVQVLHR		0	Spectrum Expansion
MouseLiver-Z-T-1.2409.2409.3	2409	16.83	MHLNGSNVQVLHR		0	Decoy
MouseLiver-Z-T-1.2415.2415.3	2415	16.87	MHLNGSNVQVLHR		2.46	Spectrum Expansion
MouseLiver-Z-T-1.2415.2415.3	2415	16.87	MHLNGSNVQVLHR		0	Decoy
MouseLiver-Z-T-1.2416.2416.2	2416	16.87	MHLNGSNVQVLHR		2.8	Spectrum Expansion
MouseLiver-Z-T-1.2416.2416.2	2416	16.87	MHLNGSNVQVLHR		0	Decoy
MouseLiver-Z-T-1.2421.2421.2	2421	16.91	MHLNGSNVQVLHR		2.46	Spectrum Expansion
MouseLiver-Z-T-1.2421.2421.2	2421	16.91	MHLNGSNVQVLHR		0	Decoy
MouseLiver-Z-T-1.2425.2425.2	2425	16.93	MHLNGSNVQVLHR		2.73	Spectrum Expansion
MouseLiver-Z-T-1.2425.2425.2	2425	16.93	MHLNGSNVQVLHR		0	Decoy
MouseLiver-Z-T-1.2426.2426.3	2426	16.93	MHLNGSNVQVLHR		0	Spectrum Expansion
MouseLiver-Z-T-1.2426.2426.3	2426	16.93	MHLNGSNVQVLHR		0	Decoy
MouseLiver-Z-T-1.2427.2427.2	2427	16.93	MHLNGSNVQVLHR		2.66	Spectrum Expansion
MouseLiver-Z-T-1.2427.2427.2	2427	16.93	MHLNGSNVQVLHR		0	Decoy
MouseLiver-Z-T-1.2429.2429.2	2429	16.95	MHLNGSNVQVLHR		2.85	Spectrum Expansion
MouseLiver-Z-T-1.2429.2429.2	2429	16.95	MHLNGSNVQVLHR		0	Decoy
MouseLiver-Z-T-1.2430.2430.3	2430	16.95	MHLNGSNVQVLHR		0	Spectrum Expansion
MouseLiver-Z-T-1.2430.2430.3	2430	16.95	MHLNGSNVQVLHR		0	Decoy
MouseLiver-Z-T-1.2432.2432.2	2432	16.96	MHLNGSNVQVLHR		0	Spectrum Expansion
MouseLiver-Z-T-1.2432.2432.2	2432	16.96	MHLNGSNVQVLHR		0	Decoy
MouseLiver-Z-T-1.2435.2435.3	2435	16.98	MHLNGSNVQVLHR		0	Spectrum Expansion
MouseLiver-Z-T-1.2435.2435.3	2435	16.98	MHLNGSNVQVLHR		0	Decoy
MouseLiver-Z-T-1.2438.2438.3	2438	16.99	MHLNGSNVQVLHR		0	Spectrum Expansion
MouseLiver-Z-T-1.2438.2438.3	2438	16.99	MHLNGSNVQVLHR		0	Decoy
MouseLiver-Z-T-1.2440.2440.3	2440	17	MHLNGSNVQVLHR		0	Spectrum Expansion
MouseLiver-Z-T-1.2440.2440.3	2440	17	MHLNGSNVQVLHR		0	Decoy
MouseLiver-Z-T-1.2441.2441.2	2441	17	MHLNGSNVQVLHR		0	Spectrum Expansion
MouseLiver-Z-T-1.2441.2441.2	2441	17	MHLNGSNVQVLHR		0	Decoy
MouseLiver-Z-T-1.2442.2442.2	2442	17	MHLNGSNVQVLHR		0	Spectrum Expansion
MouseLiver-Z-T-1.2442.2442.2	2442	17	MHLNGSNVQVLHR		0	Decoy
MouseLiver-Z-T-1.2443.2443.2	2443	17	MHLNGSNVQVLHR		0	Spectrum Expansion
MouseLiver-Z-T-1.2443.2443.2	2443	17	MHLNGSNVQVLHR		0	Decoy
MouseLiver-Z-T-1.2444.2444.3	2444	17	MHLNGSNVQVLHR		0	Spectrum Expansion
MouseLiver-Z-T-1.2444.2444.3	2444	17	MHLNGSNVQVLHR		0	Decoy
MouseLiver-Z-T-1.2447.2447.3	2447	17.03	MHLNGSNVQVLHR		0	Spectrum Expansion
MouseLiver-Z-T-1.2447.2447.3	2447	17.03	MHLNGSNVQVLHR		0	Decoy
MouseLiver-Z-T-1.2451.2451.2	2451	17.06	MHLNGSNVQVLHR		2.83	Spectrum Expansion
MouseLiver-Z-T-1.2451.2451.2	2451	17.06	MHLNGSNVQVLHR		0	Decoy
MouseLiver-Z-T-1.2456.2456.3	2456	17.09	MHLNGSNVQVLHR		0	Spectrum Expansion
MouseLiver-Z-T-1.2456.2456.3	2456	17.09	MHLNGSNVQVLHR		1.13	Decoy
MouseLiver-Z-T-1.2458.2458.3	2458	17.1	MHLNGSNVQVLHR		0	Spectrum Expansion
MouseLiver-Z-T-1.2458.2458.3	2458	17.1	MHLNGSNVQVLHR		0	Decoy
MouseLiver-Z-T-1.2462.2462.2	2462	17.12	MHLNGSNVQVLHR		0	Spectrum Expansion
MouseLiver-Z-T-1.2462.2462.2	2462	17.12	MHLNGSNVQVLHR		0	Decoy
MouseLiver-Z-T-1.2463.2463.2	2463	17.12	MHLNGSNVQVLHR		0	Spectrum Expansion
MouseLiver-Z-T-1.2463.2463.2	2463	17.12	MHLNGSNVQVLHR		0	Decoy
MouseLiver-Z-T-1.2465.2465.3	2465	17.14	MHLNGSNVQVLHR		2.57	Spectrum Expansion
MouseLiver-Z-T-1.2465.2465.3	2465	17.14	MHLNGSNVQVLHR		0	Decoy
MouseLiver-Z-T-1.2466.2466.2	2466	17.14	MHLNGSNVQVLHR		0	Spectrum Expansion
MouseLiver-Z-T-1.2466.2466.2	2466	17.14	MHLNGSNVQVLHR		0	Decoy
MouseLiver-Z-T-1.2468.2468.2	2468	17.15	MHLNGSNVQVLHR		2.56	Spectrum Expansion
MouseLiver-Z-T-1.2468.2468.2	2468	17.15	MHLNGSNVQVLHR		0	Decoy
MouseLiver-Z-T-1.2469.2469.2	2469	17.15	MHLNGSNVQVLHR		0	Spectrum Expansion
MouseLiver-Z-T-1.2469.2469.2	2469	17.15	MHLNGSNVQVLHR		0	Decoy
MouseLiver-Z-T-1.2472.2472.2	2472	17.17	MHLNGSNVQVLHR		3.01	Spectrum Expansion
MouseLiver-Z-T-1.2472.2472.2	2472	17.17	MHLNGSNVQVLHR		0	Decoy
MouseLiver-Z-T-1.2473.2473.2	2473	17.17	MHLNGSNVQVLHR		0	Spectrum Expansion
MouseLiver-Z-T-1.2473.2473.2	2473	17.17	MHLNGSNVQVLHR		0	Decoy
MouseLiver-Z-T-1.2474.2474.2	2474	17.17	MHLNGSNVQVLHR		0	Spectrum Expansion
MouseLiver-Z-T-1.2474.2474.2	2474	17.17	MHLNGSNVQVLHR		0	Decoy
MouseLiver-Z-T-1.2475.2475.2	2475	17.17	MHLNGSNVQVLHR		0	Spectrum Expansion
MouseLiver-Z-T-1.2475.2475.2	2475	17.17	MHLNGSNVQVLHR		0	Decoy
MouseLiver-Z-T-1.2476.2476.2	2476	17.17	MHLNGSNVQVLHR		0	Spectrum Expansion
MouseLiver-Z-T-1.2476.2476.2	2476	17.17	MHLNGSNVQVLHR		0	Decoy
MouseLiver-Z-T-1.2477.2477.2	2477	17.17	MHLNGSNVQVLHR		0	Spectrum Expansion
MouseLiver-Z-T-1.2477.2477.2	2477	17.17	MHLNGSNVQVLHR		0	Decoy
MouseLiver-Z-T-1.2478.2478.2	2478	17.17	MHLNGSNVQVLHR		0	Spectrum Expansion
MouseLiver-Z-T-1.2478.2478.2	2478	17.17	MHLNGSNVQVLHR		0	Decoy
MouseLiver-Z-T-1.2480.2480.2	2480	17.2	MHLNGSNVQVLHR		0	Spectrum Expansion
MouseLiver-Z-T-1.2480.2480.2	2480	17.2	MHLNGSNVQVLHR		0	Decoy
MouseLiver-Z-T-1.2481.2481.2	2481	17.2	MHLNGSNVQVLHR		0	Spectrum Expansion
MouseLiver-Z-T-1.2481.2481.2	2481	17.2	MHLNGSNVQVLHR		0	Decoy
MouseLiver-Z-T-1.2482.2482.2	2482	17.2	MHLNGSNVQVLHR		0	Spectrum Expansion
MouseLiver-Z-T-1.2482.2482.2	2482	17.2	MHLNGSNVQVLHR		0	Decoy
MouseLiver-Z-T-1.2483.2483.2	2483	17.2	MHLNGSNVQVLHR		0	Spectrum Expansion
MouseLiver-Z-T-1.2483.2483.2	2483	17.2	MHLNGSNVQVLHR		0	Decoy
MouseLiver-Z-T-1.2485.2485.2	2485	17.23	MHLNGSNVQVLHR		2.58	Spectrum Expansion
MouseLiver-Z-T-1.2485.2485.2	2485	17.23	MHLNGSNVQVLHR		0	Decoy
MouseLiver-Z-T-1.2493.2493.2	2493	17.28	MHLNGSNVQVLHR		3.08	Spectrum Expansion
MouseLiver-Z-T-1.2493.2493.2	2493	17.28	MHLNGSNVQVLHR		0	Decoy
MouseLiver-Z-T-1.2495.2495.3	2495	17.29	MHLNGSNVQVLHR		0	Spectrum Expansion
MouseLiver-Z-T-1.2495.2495.3	2495	17.29	MHLNGSNVQVLHR		0	Decoy
MouseLiver-Z-T-1.2499.2499.3	2499	17.31	MHLNGSNVQVLHR		0	Spectrum Expansion
MouseLiver-Z-T-1.2499.2499.3	2499	17.31	MHLNGSNVQVLHR		0	Decoy
MouseLiver-Z-T-1.2501.2501.3	2501	17.32	MHLNGSNVQVLHR		0	Spectrum Expansion
MouseLiver-Z-T-1.2501.2501.3	2501	17.32	MHLNGSNVQVLHR		0	Decoy
MouseLiver-Z-T-1.2508.2508.3	2508	17.37	MHLNGSNVQVLHR		0	Spectrum Expansion
MouseLiver-Z-T-1.2508.2508.3	2508	17.37	MHLNGSNVQVLHR		0	Decoy
MouseLiver-Z-T-1.2517.2517.2	2517	17.43	MHLNGSNVQVLHR		3	Spectrum Expansion
MouseLiver-Z-T-1.2517.2517.2	2517	17.43	MHLNGSNVQVLHR		0	Decoy
MouseLiver-Z-T-1.2521.2521.2	2521	17.45	MHLNGSNVQVLHR		0	Spectrum Expansion
MouseLiver-Z-T-1.2521.2521.2	2521	17.45	MHLNGSNVQVLHR		0	Decoy
MouseLiver-Z-T-1.2522.2522.2	2522	17.45	MHLNGSNVQVLHR		0	Spectrum Expansion
MouseLiver-Z-T-1.2522.2522.2	2522	17.45	MHLNGSNVQVLHR		0	Decoy
MouseLiver-Z-T-1.2524.2524.2	2524	17.46	MHLNGSNVQVLHR		0	Spectrum Expansion
MouseLiver-Z-T-1.2524.2524.2	2524	17.46	MHLNGSNVQVLHR		0	Decoy
MouseLiver-Z-T-1.2525.2525.3	2525	17.46	MHLNGSNVQVLHR		0	Spectrum Expansion
MouseLiver-Z-T-1.2525.2525.3	2525	17.46	MHLNGSNVQVLHR		0	Decoy
MouseLiver-Z-T-1.2526.2526.2	2526	17.46	MHLNGSNVQVLHR		0	Spectrum Expansion
MouseLiver-Z-T-1.2526.2526.2	2526	17.46	MHLNGSNVQVLHR		0	Decoy
MouseLiver-Z-T-1.2527.2527.2	2527	17.46	MHLNGSNVQVLHR		0	Spectrum Expansion
MouseLiver-Z-T-1.2527.2527.2	2527	17.46	MHLNGSNVQVLHR		0	Decoy
MouseLiver-Z-T-1.2528.2528.2	2528	17.46	MHLNGSNVQVLHR		0	Spectrum Expansion
MouseLiver-Z-T-1.2528.2528.2	2528	17.46	MHLNGSNVQVLHR		0	Decoy
MouseLiver-Z-T-1.2530.2530.2	2530	17.49	MHLNGSNVQVLHR		1.3	Spectrum Expansion
MouseLiver-Z-T-1.2530.2530.2	2530	17.49	MHLNGSNVQVLHR		1.62	Decoy
MouseLiver-Z-T-1.2531.2531.3	2531	17.49	MHLNGSNVQVLHR		0	Spectrum Expansion
MouseLiver-Z-T-1.2531.2531.3	2531	17.49	MHLNGSNVQVLHR		0	Decoy
MouseLiver-Z-T-1.2533.2533.2	2533	17.5	MHLNGSNVQVLHR		2.77	Spectrum Expansion
MouseLiver-Z-T-1.2533.2533.2	2533	17.5	MHLNGSNVQVLHR		0	Decoy
MouseLiver-Z-T-1.2535.2535.3	2535	17.51	MHLNGSNVQVLHR		0	Spectrum Expansion
MouseLiver-Z-T-1.2535.2535.3	2535	17.51	MHLNGSNVQVLHR		0	Decoy
MouseLiver-Z-T-1.2536.2536.2	2536	17.51	MHLNGSNVQVLHR		0	Spectrum Expansion
MouseLiver-Z-T-1.2536.2536.2	2536	17.51	MHLNGSNVQVLHR		0	Decoy
MouseLiver-Z-T-1.2538.2538.2	2538	17.52	MHLNGSNVQVLHR		2.33	Spectrum Expansion
MouseLiver-Z-T-1.2538.2538.2	2538	17.52	MHLNGSNVQVLHR		0	Decoy
MouseLiver-Z-T-1.2543.2543.2	2543	17.55	MHLNGSNVQVLHR		3.06	Spectrum Expansion
MouseLiver-Z-T-1.2543.2543.2	2543	17.55	MHLNGSNVQVLHR		2.58	Decoy
MouseLiver-Z-T-1.2545.2545.3	2545	17.56	MHLNGSNVQVLHR		0	Spectrum Expansion
MouseLiver-Z-T-1.2545.2545.3	2545	17.56	MHLNGSNVQVLHR		0	Decoy
MouseLiver-Z-T-1.2554.2554.3	2554	17.62	MHLNGSNVQVLHR		0	Spectrum Expansion
MouseLiver-Z-T-1.2554.2554.3	2554	17.62	MHLNGSNVQVLHR		0	Decoy
MouseLiver-Z-T-1.2557.2557.4	2557	17.63	MHLNGSNVQVLHR		0	Spectrum Expansion
MouseLiver-Z-T-1.2557.2557.4	2557	17.63	MHLNGSNVQVLHR		0	Decoy
MouseLiver-Z-T-1.2560.2560.2	2560	17.65	MHLNGSNVQVLHR		0	Spectrum Expansion
MouseLiver-Z-T-1.2560.2560.2	2560	17.65	MHLNGSNVQVLHR		0	Decoy
MouseLiver-Z-T-1.2566.2566.2	2566	17.69	MHLNGSNVQVLHR		2.47	Spectrum Expansion
MouseLiver-Z-T-1.2566.2566.2	2566	17.69	MHLNGSNVQVLHR		0	Decoy
MouseLiver-Z-T-1.2569.2569.2	2569	17.7	MHLNGSNVQVLHR		2.87	Spectrum Expansion
MouseLiver-Z-T-1.2569.2569.2	2569	17.7	MHLNGSNVQVLHR		0	Decoy
MouseLiver-Z-T-1.2571.2571.2	2571	17.71	MHLNGSNVQVLHR		2.95	Spectrum Expansion
MouseLiver-Z-T-1.2571.2571.2	2571	17.71	MHLNGSNVQVLHR		0	Decoy
MouseLiver-Z-T-1.2572.2572.3	2572	17.71	MHLNGSNVQVLHR		0	Spectrum Expansion
MouseLiver-Z-T-1.2572.2572.3	2572	17.71	MHLNGSNVQVLHR		0	Decoy
MouseLiver-Z-T-1.2574.2574.2	2574	17.72	MHLNGSNVQVLHR		2.9	Spectrum Expansion
MouseLiver-Z-T-1.2574.2574.2	2574	17.72	MHLNGSNVQVLHR		0	Decoy
MouseLiver-Z-T-1.2579.2579.3	2579	17.76	MHLNGSNVQVLHR		0	Spectrum Expansion
MouseLiver-Z-T-1.2579.2579.3	2579	17.76	MHLNGSNVQVLHR		0	Decoy
MouseLiver-Z-T-1.2581.2581.2	2581	17.76	MHLNGSNVQVLHR		2.82	Spectrum Expansion
MouseLiver-Z-T-1.2581.2581.2	2581	17.76	MHLNGSNVQVLHR		0	Decoy
MouseLiver-Z-T-1.2584.2584.2	2584	17.78	MHLNGSNVQVLHR		0	Spectrum Expansion
MouseLiver-Z-T-1.2584.2584.2	2584	17.78	MHLNGSNVQVLHR		0	Decoy
MouseLiver-Z-T-1.2590.2590.2	2590	17.81	MHLNGSNVQVLHR		3.07	Spectrum Expansion
MouseLiver-Z-T-1.2590.2590.2	2590	17.81	MHLNGSNVQVLHR		0	Decoy
MouseLiver-Z-T-1.2593.2593.2	2593	17.83	MHLNGSNVQVLHR		2.84	Spectrum Expansion
MouseLiver-Z-T-1.2593.2593.2	2593	17.83	MHLNGSNVQVLHR		0	Decoy
MouseLiver-Z-T-1.2596.2596.3	2596	17.84	MHLNGSNVQVLHR		0	Spectrum Expansion
MouseLiver-Z-T-1.2596.2596.3	2596	17.84	MHLNGSNVQVLHR		0	Decoy
MouseLiver-Z-T-1.2598.2598.2	2598	17.85	MHLNGSNVQVLHR		1.36	Spectrum Expansion
MouseLiver-Z-T-1.2598.2598.2	2598	17.85	MHLNGSNVQVLHR		0	Decoy
MouseLiver-Z-T-1.2599.2599.3	2599	17.85	MHLNGSNVQVLHR		0	Spectrum Expansion
MouseLiver-Z-T-1.2599.2599.3	2599	17.85	MHLNGSNVQVLHR		0	Decoy
MouseLiver-Z-T-1.2606.2606.2	2606	17.9	MHLNGSNVQVLHR		1.37	Spectrum Expansion
MouseLiver-Z-T-1.2606.2606.2	2606	17.9	MHLNGSNVQVLHR		0	Decoy
MouseLiver-Z-T-1.2609.2609.3	2609	17.92	MHLNGSNVQVLHR		0	Spectrum Expansion
MouseLiver-Z-T-1.2609.2609.3	2609	17.92	MHLNGSNVQVLHR		1	Decoy
MouseLiver-Z-T-1.2616.2616.2	2616	17.97	MHLNGSNVQVLHR		2.52	Spectrum Expansion
MouseLiver-Z-T-1.2616.2616.2	2616	17.97	MHLNGSNVQVLHR		0	Decoy
MouseLiver-Z-T-1.2617.2617.4	2617	17.97	MHLNGSNVQVLHR		1.08	Spectrum Expansion
MouseLiver-Z-T-1.2617.2617.4	2617	17.97	MHLNGSNVQVLHR		0	Decoy
MouseLiver-Z-T-1.2620.2620.3	2620	17.99	MHLNGSNVQVLHR		0	Spectrum Expansion
MouseLiver-Z-T-1.2620.2620.3	2620	17.99	MHLNGSNVQVLHR		0	Decoy
MouseLiver-Z-T-1.2623.2623.2	2623	18	MHLNGSNVQVLHR		0	Spectrum Expansion
MouseLiver-Z-T-1.2623.2623.2	2623	18	MHLNGSNVQVLHR		0	Decoy
MouseLiver-Z-T-1.2624.2624.2	2624	18	MHLNGSNVQVLHR		2.8	Spectrum Expansion
MouseLiver-Z-T-1.2624.2624.2	2624	18	MHLNGSNVQVLHR		0	Decoy
MouseLiver-Z-T-1.2625.2625.2	2625	18	MHLNGSNVQVLHR		2.89	Spectrum Expansion
MouseLiver-Z-T-1.2625.2625.2	2625	18	MHLNGSNVQVLHR		0	Decoy
MouseLiver-Z-T-1.2627.2627.2	2627	18.02	MHLNGSNVQVLHR		2.34	Spectrum Expansion
MouseLiver-Z-T-1.2627.2627.2	2627	18.02	MHLNGSNVQVLHR		1.17	Decoy
MouseLiver-Z-T-1.2628.2628.2	2628	18.02	MHLNGSNVQVLHR		0	Spectrum Expansion
MouseLiver-Z-T-1.2628.2628.2	2628	18.02	MHLNGSNVQVLHR		0	Decoy
MouseLiver-Z-T-1.2630.2630.3	2630	18.03	MHLNGSNVQVLHR		0	Spectrum Expansion
MouseLiver-Z-T-1.2630.2630.3	2630	18.03	MHLNGSNVQVLHR		0	Decoy
MouseLiver-Z-T-1.2631.2631.3	2631	18.03	MHLNGSNVQVLHR		0	Spectrum Expansion
MouseLiver-Z-T-1.2631.2631.3	2631	18.03	MHLNGSNVQVLHR		0	Decoy
MouseLiver-Z-T-1.2634.2634.2	2634	18.05	MHLNGSNVQVLHR		0	Spectrum Expansion
MouseLiver-Z-T-1.2634.2634.2	2634	18.05	MHLNGSNVQVLHR		0	Decoy
MouseLiver-Z-T-1.2636.2636.3	2636	18.06	MHLNGSNVQVLHR		0	Spectrum Expansion
MouseLiver-Z-T-1.2636.2636.3	2636	18.06	MHLNGSNVQVLHR		0	Decoy
MouseLiver-Z-T-1.2637.2637.2	2637	18.06	MHLNGSNVQVLHR		2.81	Spectrum Expansion
MouseLiver-Z-T-1.2637.2637.2	2637	18.06	MHLNGSNVQVLHR		1	Decoy
MouseLiver-Z-T-1.2639.2639.4	2639	18.07	MHLNGSNVQVLHR		0	Spectrum Expansion
MouseLiver-Z-T-1.2639.2639.4	2639	18.07	MHLNGSNVQVLHR		0	Decoy
MouseLiver-Z-T-1.2640.2640.3	2640	18.07	MHLNGSNVQVLHR		0	Spectrum Expansion
MouseLiver-Z-T-1.2640.2640.3	2640	18.07	MHLNGSNVQVLHR		0	Decoy
MouseLiver-Z-T-1.2642.2642.2	2642	18.09	MHLNGSNVQVLHR		3.01	Spectrum Expansion
MouseLiver-Z-T-1.2642.2642.2	2642	18.09	MHLNGSNVQVLHR		0	Decoy
MouseLiver-Z-T-1.2643.2643.3	2643	18.09	MHLNGSNVQVLHR		0	Spectrum Expansion
MouseLiver-Z-T-1.2643.2643.3	2643	18.09	MHLNGSNVQVLHR		0	Decoy
MouseLiver-Z-T-1.2645.2645.2	2645	18.1	MHLNGSNVQVLHR		0	Spectrum Expansion
MouseLiver-Z-T-1.2645.2645.2	2645	18.1	MHLNGSNVQVLHR		0	Decoy
MouseLiver-Z-T-1.2648.2648.2	2648	18.11	MHLNGSNVQVLHR		1.29	Spectrum Expansion
MouseLiver-Z-T-1.2648.2648.2	2648	18.11	MHLNGSNVQVLHR		1.72	Decoy
MouseLiver-Z-T-1.2650.2650.3	2650	18.11	MHLNGSNVQVLHR		0	Spectrum Expansion
MouseLiver-Z-T-1.2650.2650.3	2650	18.11	MHLNGSNVQVLHR		0	Decoy
MouseLiver-Z-T-1.2654.2654.2	2654	18.15	MHLNGSNVQVLHR		0	Spectrum Expansion
MouseLiver-Z-T-1.2654.2654.2	2654	18.15	MHLNGSNVQVLHR		0	Decoy
MouseLiver-Z-T-1.2655.2655.2	2655	18.15	MHLNGSNVQVLHR		0	Spectrum Expansion
MouseLiver-Z-T-1.2655.2655.2	2655	18.15	MHLNGSNVQVLHR		0	Decoy
MouseLiver-Z-T-1.2656.2656.2	2656	18.15	MHLNGSNVQVLHR		0	Spectrum Expansion
MouseLiver-Z-T-1.2656.2656.2	2656	18.15	MHLNGSNVQVLHR		0	Decoy
MouseLiver-Z-T-1.2658.2658.2	2658	18.16	MHLNGSNVQVLHR		0	Spectrum Expansion
MouseLiver-Z-T-1.2658.2658.2	2658	18.16	MHLNGSNVQVLHR		0	Decoy
MouseLiver-Z-T-1.2661.2661.3	2661	18.18	MHLNGSNVQVLHR		0	Spectrum Expansion
MouseLiver-Z-T-1.2661.2661.3	2661	18.18	MHLNGSNVQVLHR		0	Decoy
MouseLiver-Z-T-1.2662.2662.3	2662	18.18	MHLNGSNVQVLHR		2.76	Spectrum Expansion
MouseLiver-Z-T-1.2662.2662.3	2662	18.18	MHLNGSNVQVLHR		0	Decoy
MouseLiver-Z-T-1.2665.2665.2	2665	18.2	MHLNGSNVQVLHR		0	Spectrum Expansion
MouseLiver-Z-T-1.2665.2665.2	2665	18.2	MHLNGSNVQVLHR		0	Decoy
MouseLiver-Z-T-1.2666.2666.3	2666	18.2	MHLNGSNVQVLHR		0	Spectrum Expansion
MouseLiver-Z-T-1.2666.2666.3	2666	18.2	MHLNGSNVQVLHR		1.64	Decoy
MouseLiver-Z-T-1.2667.2667.2	2667	18.2	MHLNGSNVQVLHR		0	Spectrum Expansion
MouseLiver-Z-T-1.2667.2667.2	2667	18.2	MHLNGSNVQVLHR		0	Decoy
MouseLiver-Z-T-1.2669.2669.3	2669	18.22	MHLNGSNVQVLHR		0	Spectrum Expansion
MouseLiver-Z-T-1.2669.2669.3	2669	18.22	MHLNGSNVQVLHR		0	Decoy
MouseLiver-Z-T-1.2675.2675.2	2675	18.25	MHLNGSNVQVLHR		0	Spectrum Expansion
MouseLiver-Z-T-1.2675.2675.2	2675	18.25	MHLNGSNVQVLHR		0	Decoy
MouseLiver-Z-T-1.2676.2676.2	2676	18.25	MHLNGSNVQVLHR		0	Spectrum Expansion
MouseLiver-Z-T-1.2676.2676.2	2676	18.25	MHLNGSNVQVLHR		0	Decoy
MouseLiver-Z-T-1.2678.2678.3	2678	18.26	MHLNGSNVQVLHR		2.79	Spectrum Expansion
MouseLiver-Z-T-1.2678.2678.3	2678	18.26	MHLNGSNVQVLHR		0	Decoy
MouseLiver-Z-T-1.2680.2680.2	2680	18.27	MHLNGSNVQVLHR		2.77	Spectrum Expansion
MouseLiver-Z-T-1.2680.2680.2	2680	18.27	MHLNGSNVQVLHR		0	Decoy
MouseLiver-Z-T-1.2683.2683.2	2683	18.29	MHLNGSNVQVLHR		3.06	Spectrum Expansion
MouseLiver-Z-T-1.2683.2683.2	2683	18.29	MHLNGSNVQVLHR		0	Decoy
MouseLiver-Z-T-1.2685.2685.3	2685	18.29	MHLNGSNVQVLHR		1.05	Spectrum Expansion
MouseLiver-Z-T-1.2685.2685.3	2685	18.29	MHLNGSNVQVLHR		0	Decoy
MouseLiver-Z-T-1.2686.2686.2	2686	18.29	MHLNGSNVQVLHR		0	Spectrum Expansion
MouseLiver-Z-T-1.2686.2686.2	2686	18.29	MHLNGSNVQVLHR		0	Decoy
MouseLiver-Z-T-1.2689.2689.2	2689	18.31	MHLNGSNVQVLHR		2.95	Spectrum Expansion
MouseLiver-Z-T-1.2689.2689.2	2689	18.31	MHLNGSNVQVLHR		0	Decoy
MouseLiver-Z-T-1.2690.2690.3	2690	18.31	MHLNGSNVQVLHR		0	Spectrum Expansion
MouseLiver-Z-T-1.2690.2690.3	2690	18.31	MHLNGSNVQVLHR		0	Decoy
MouseLiver-Z-T-1.2693.2693.3	2693	18.34	MHLNGSNVQVLHR		2.61	Spectrum Expansion
MouseLiver-Z-T-1.2693.2693.3	2693	18.34	MHLNGSNVQVLHR		0	Decoy
MouseLiver-Z-T-1.2694.2694.2	2694	18.34	MHLNGSNVQVLHR		2.52	Spectrum Expansion
MouseLiver-Z-T-1.2694.2694.2	2694	18.34	MHLNGSNVQVLHR		0	Decoy
MouseLiver-Z-T-1.2697.2697.2	2697	18.36	MHLNGSNVQVLHR		2.92	Spectrum Expansion
MouseLiver-Z-T-1.2697.2697.2	2697	18.36	MHLNGSNVQVLHR		0	Decoy
MouseLiver-Z-T-1.2699.2699.3	2699	18.36	MHLNGSNVQVLHR		0	Spectrum Expansion
MouseLiver-Z-T-1.2699.2699.3	2699	18.36	MHLNGSNVQVLHR		1	Decoy
MouseLiver-Z-T-1.2700.2700.3	2700	18.36	MHLNGSNVQVLHR		0	Spectrum Expansion
MouseLiver-Z-T-1.2700.2700.3	2700	18.36	MHLNGSNVQVLHR		1.08	Decoy
MouseLiver-Z-T-1.2702.2702.3	2702	18.38	MHLNGSNVQVLHR		0	Spectrum Expansion
MouseLiver-Z-T-1.2702.2702.3	2702	18.38	MHLNGSNVQVLHR		0	Decoy
MouseLiver-Z-T-1.2703.2703.3	2703	18.38	MHLNGSNVQVLHR		0	Spectrum Expansion
MouseLiver-Z-T-1.2703.2703.3	2703	18.38	MHLNGSNVQVLHR		0	Decoy
MouseLiver-Z-T-1.2706.2706.4	2706	18.4	MHLNGSNVQVLHR		1.37	Spectrum Expansion
MouseLiver-Z-T-1.2706.2706.4	2706	18.4	MHLNGSNVQVLHR		1.05	Decoy
MouseLiver-Z-T-1.2707.2707.3	2707	18.4	MHLNGSNVQVLHR		0	Spectrum Expansion
MouseLiver-Z-T-1.2707.2707.3	2707	18.4	MHLNGSNVQVLHR		0	Decoy
MouseLiver-Z-T-1.2709.2709.3	2709	18.41	MHLNGSNVQVLHR		0	Spectrum Expansion
MouseLiver-Z-T-1.2709.2709.3	2709	18.41	MHLNGSNVQVLHR		0	Decoy
MouseLiver-Z-T-1.2712.2712.4	2712	18.42	MHLNGSNVQVLHR		2.92	Spectrum Expansion
MouseLiver-Z-T-1.2712.2712.4	2712	18.42	MHLNGSNVQVLHR		0	Decoy
MouseLiver-Z-T-1.2713.2713.4	2713	18.42	MHLNGSNVQVLHR		0	Spectrum Expansion
MouseLiver-Z-T-1.2713.2713.4	2713	18.42	MHLNGSNVQVLHR		0	Decoy
MouseLiver-Z-T-1.2716.2716.3	2716	18.44	MHLNGSNVQVLHR		0	Spectrum Expansion
MouseLiver-Z-T-1.2716.2716.3	2716	18.44	MHLNGSNVQVLHR		1.53	Decoy
MouseLiver-Z-T-1.2718.2718.3	2718	18.44	MHLNGSNVQVLHR		0	Spectrum Expansion
MouseLiver-Z-T-1.2718.2718.3	2718	18.44	MHLNGSNVQVLHR		0	Decoy
MouseLiver-Z-T-1.2720.2720.2	2720	18.46	MHLNGSNVQVLHR		2.67	Spectrum Expansion
MouseLiver-Z-T-1.2720.2720.2	2720	18.46	MHLNGSNVQVLHR		0	Decoy
MouseLiver-Z-T-1.2723.2723.3	2723	18.47	MHLNGSNVQVLHR		0	Spectrum Expansion
MouseLiver-Z-T-1.2723.2723.3	2723	18.47	MHLNGSNVQVLHR		0	Decoy
MouseLiver-Z-T-1.2725.2725.2	2725	18.48	MHLNGSNVQVLHR		0	Spectrum Expansion
MouseLiver-Z-T-1.2725.2725.2	2725	18.48	MHLNGSNVQVLHR		0	Decoy
MouseLiver-Z-T-1.2728.2728.2	2728	18.49	MHLNGSNVQVLHR		2.41	Spectrum Expansion
MouseLiver-Z-T-1.2728.2728.2	2728	18.49	MHLNGSNVQVLHR		0	Decoy
MouseLiver-Z-T-1.2729.2729.3	2729	18.49	MHLNGSNVQVLHR		0	Spectrum Expansion
MouseLiver-Z-T-1.2729.2729.3	2729	18.49	MHLNGSNVQVLHR		0	Decoy
MouseLiver-Z-T-1.2730.2730.3	2730	18.49	MHLNGSNVQVLHR		0	Spectrum Expansion
MouseLiver-Z-T-1.2730.2730.3	2730	18.49	MHLNGSNVQVLHR		0	Decoy
MouseLiver-Z-T-1.2732.2732.3	2732	18.51	MHLNGSNVQVLHR		0	Spectrum Expansion
MouseLiver-Z-T-1.2732.2732.3	2732	18.51	MHLNGSNVQVLHR		0	Decoy
MouseLiver-Z-T-1.2734.2734.3	2734	18.52	MHLNGSNVQVLHR		0	Spectrum Expansion
MouseLiver-Z-T-1.2734.2734.3	2734	18.52	MHLNGSNVQVLHR		0	Decoy
MouseLiver-Z-T-1.2737.2737.3	2737	18.53	MHLNGSNVQVLHR		2.86	Spectrum Expansion
MouseLiver-Z-T-1.2737.2737.3	2737	18.53	MHLNGSNVQVLHR		0	Decoy
MouseLiver-Z-T-1.2738.2738.3	2738	18.53	MHLNGSNVQVLHR		14.68	Spectrum Expansion
MouseLiver-Z-T-1.2738.2738.3	2738	18.53	MHLNGSNVQVLHR		0	Decoy
MouseLiver-Z-T-1.2740.2740.3	2740	18.55	MHLNGSNVQVLHR		2.5	Spectrum Expansion
MouseLiver-Z-T-1.2740.2740.3	2740	18.55	MHLNGSNVQVLHR		0	Decoy
MouseLiver-Z-T-1.2743.2743.3	2743	18.56	MHLNGSNVQVLHR		0	Spectrum Expansion
MouseLiver-Z-T-1.2743.2743.3	2743	18.56	MHLNGSNVQVLHR		0	Decoy
MouseLiver-Z-T-1.2744.2744.3	2744	18.56	MHLNGSNVQVLHR		11.98	Spectrum Expansion
MouseLiver-Z-T-1.2744.2744.3	2744	18.56	MHLNGSNVQVLHR		0	Decoy
MouseLiver-Z-T-1.2747.2747.2	2747	18.59	MHLNGSNVQVLHR		3.01	Spectrum Expansion
MouseLiver-Z-T-1.2747.2747.2	2747	18.59	MHLNGSNVQVLHR		0	Decoy
MouseLiver-Z-T-1.2748.2748.2	2748	18.59	MHLNGSNVQVLHR		3.37	Spectrum Expansion
MouseLiver-Z-T-1.2748.2748.2	2748	18.59	MHLNGSNVQVLHR		0	Decoy
MouseLiver-Z-T-1.2749.2749.2	2749	18.59	MHLNGSNVQVLHR		0	Spectrum Expansion
MouseLiver-Z-T-1.2749.2749.2	2749	18.59	MHLNGSNVQVLHR		0	Decoy
MouseLiver-Z-T-1.2750.2750.3	2750	18.59	MHLNGSNVQVLHR		15.15	Spectrum Expansion
MouseLiver-Z-T-1.2750.2750.3	2750	18.59	MHLNGSNVQVLHR		0	Decoy
MouseLiver-Z-T-1.2751.2751.2	2751	18.59	MHLNGSNVQVLHR		2.65	Spectrum Expansion
MouseLiver-Z-T-1.2751.2751.2	2751	18.59	MHLNGSNVQVLHR		0	Decoy
MouseLiver-Z-T-1.2753.2753.2	2753	18.61	MHLNGSNVQVLHR		0	Spectrum Expansion
MouseLiver-Z-T-1.2753.2753.2	2753	18.61	MHLNGSNVQVLHR		0	Decoy
MouseLiver-Z-T-1.2754.2754.2	2754	18.61	MHLNGSNVQVLHR		25.38	Spectrum Expansion
MouseLiver-Z-T-1.2754.2754.2	2754	18.61	MHLNGSNVQVLHR		0	Decoy
MouseLiver-Z-T-1.2755.2755.4	2755	18.61	MHLNGSNVQVLHR		1	Spectrum Expansion
MouseLiver-Z-T-1.2755.2755.4	2755	18.61	MHLNGSNVQVLHR		0	Decoy
MouseLiver-Z-T-1.2757.2757.3	2757	18.63	MHLNGSNVQVLHR		2.94	Spectrum Expansion
MouseLiver-Z-T-1.2757.2757.3	2757	18.63	MHLNGSNVQVLHR		0	Decoy
MouseLiver-Z-T-1.2759.2759.3	2759	18.64	MHLNGSNVQVLHR		14.59	Spectrum Expansion
MouseLiver-Z-T-1.2759.2759.3	2759	18.64	MHLNGSNVQVLHR		0	Decoy
MouseLiver-Z-T-1.2761.2761.3	2761	18.65	MHLNGSNVQVLHR		0	Spectrum Expansion
MouseLiver-Z-T-1.2761.2761.3	2761	18.65	MHLNGSNVQVLHR		0	Decoy
MouseLiver-Z-T-1.2762.2762.2	2762	18.65	MHLNGSNVQVLHR		24.37	Spectrum Expansion
MouseLiver-Z-T-1.2762.2762.2	2762	18.65	MHLNGSNVQVLHR		1	Decoy
MouseLiver-Z-T-1.2765.2765.3	2765	18.66	MHLNGSNVQVLHR		1	Spectrum Expansion
MouseLiver-Z-T-1.2765.2765.3	2765	18.66	MHLNGSNVQVLHR		0	Decoy
MouseLiver-Z-T-1.2767.2767.3	2767	18.67	MHLNGSNVQVLHR		0	Spectrum Expansion
MouseLiver-Z-T-1.2767.2767.3	2767	18.67	MHLNGSNVQVLHR		0	Decoy
MouseLiver-Z-T-1.2768.2768.3	2768	18.67	MHLNGSNVQVLHR		0	Spectrum Expansion
MouseLiver-Z-T-1.2768.2768.3	2768	18.67	MHLNGSNVQVLHR		0	Decoy
MouseLiver-Z-T-1.2770.2770.3	2770	18.69	MHLNGSNVQVLHR		0	Spectrum Expansion
MouseLiver-Z-T-1.2770.2770.3	2770	18.69	MHLNGSNVQVLHR		0	Decoy
MouseLiver-Z-T-1.2771.2771.4	2771	18.69	MHLNGSNVQVLHR		18.28	Spectrum Expansion
MouseLiver-Z-T-1.2771.2771.4	2771	18.69	MHLNGSNVQVLHR		0	Decoy
MouseLiver-Z-T-1.2772.2772.3	2772	18.69	MHLNGSNVQVLHR		0	Spectrum Expansion
MouseLiver-Z-T-1.2772.2772.3	2772	18.69	MHLNGSNVQVLHR		0	Decoy
MouseLiver-Z-T-1.2774.2774.3	2774	18.7	MHLNGSNVQVLHR		0	Spectrum Expansion
MouseLiver-Z-T-1.2774.2774.3	2774	18.7	MHLNGSNVQVLHR		0	Decoy
MouseLiver-Z-T-1.2775.2775.3	2775	18.7	MHLNGSNVQVLHR		15.31	Spectrum Expansion
MouseLiver-Z-T-1.2775.2775.3	2775	18.7	MHLNGSNVQVLHR		0	Decoy
MouseLiver-Z-T-1.2776.2776.2	2776	18.7	MHLNGSNVQVLHR		2.85	Spectrum Expansion
MouseLiver-Z-T-1.2776.2776.2	2776	18.7	MHLNGSNVQVLHR		0	Decoy
MouseLiver-Z-T-1.2778.2778.2	2778	18.72	MHLNGSNVQVLHR		2.87	Spectrum Expansion
MouseLiver-Z-T-1.2778.2778.2	2778	18.72	MHLNGSNVQVLHR		0	Decoy
MouseLiver-Z-T-1.2779.2779.3	2779	18.72	MHLNGSNVQVLHR		0	Spectrum Expansion
MouseLiver-Z-T-1.2779.2779.3	2779	18.72	MHLNGSNVQVLHR		0	Decoy
MouseLiver-Z-T-1.2780.2780.3	2780	18.72	MHLNGSNVQVLHR		11.4	Spectrum Expansion
MouseLiver-Z-T-1.2780.2780.3	2780	18.72	MHLNGSNVQVLHR		0	Decoy
MouseLiver-Z-T-1.2782.2782.5	2782	18.74	MHLNGSNVQVLHR		0	Spectrum Expansion
MouseLiver-Z-T-1.2782.2782.5	2782	18.74	MHLNGSNVQVLHR		0	Decoy
MouseLiver-Z-T-1.2783.2783.3	2783	18.74	MHLNGSNVQVLHR		15.22	Spectrum Expansion
MouseLiver-Z-T-1.2783.2783.3	2783	18.74	MHLNGSNVQVLHR		0	Decoy
MouseLiver-Z-T-1.2784.2784.3	2784	18.74	MHLNGSNVQVLHR		0	Spectrum Expansion
MouseLiver-Z-T-1.2784.2784.3	2784	18.74	MHLNGSNVQVLHR		0	Decoy
MouseLiver-Z-T-1.2786.2786.3	2786	18.75	MHLNGSNVQVLHR		11.29	Spectrum Expansion
MouseLiver-Z-T-1.2786.2786.3	2786	18.75	MHLNGSNVQVLHR		0	Decoy
MouseLiver-Z-T-1.2788.2788.2	2788	18.76	MHLNGSNVQVLHR		36.09	Spectrum Expansion
MouseLiver-Z-T-1.2788.2788.2	2788	18.76	MHLNGSNVQVLHR		0	Decoy
MouseLiver-Z-T-1.2790.2790.4	2790	18.77	MHLNGSNVQVLHR		1.06	Spectrum Expansion
MouseLiver-Z-T-1.2790.2790.4	2790	18.77	MHLNGSNVQVLHR		0	Decoy
MouseLiver-Z-T-1.2791.2791.2	2791	18.77	MHLNGSNVQVLHR		33.27	Spectrum Expansion
MouseLiver-Z-T-1.2791.2791.2	2791	18.77	MHLNGSNVQVLHR		0	Decoy
MouseLiver-Z-T-1.2792.2792.3	2792	18.77	MHLNGSNVQVLHR		14.01	Spectrum Expansion
MouseLiver-Z-T-1.2792.2792.3	2792	18.77	MHLNGSNVQVLHR		0	Decoy
MouseLiver-Z-T-1.2794.2794.4	2794	18.79	MHLNGSNVQVLHR		0	Spectrum Expansion
MouseLiver-Z-T-1.2794.2794.4	2794	18.79	MHLNGSNVQVLHR		3.06	Decoy
MouseLiver-Z-T-1.2795.2795.3	2795	18.79	MHLNGSNVQVLHR		14.63	Spectrum Expansion
MouseLiver-Z-T-1.2795.2795.3	2795	18.79	MHLNGSNVQVLHR		0	Decoy
MouseLiver-Z-T-1.2797.2797.3	2797	18.8	MHLNGSNVQVLHR		2.51	Spectrum Expansion
MouseLiver-Z-T-1.2797.2797.3	2797	18.8	MHLNGSNVQVLHR		0	Decoy
MouseLiver-Z-T-1.2799.2799.3	2799	18.81	MHLNGSNVQVLHR		20.13	Spectrum Expansion
MouseLiver-Z-T-1.2799.2799.3	2799	18.81	MHLNGSNVQVLHR		1	Decoy
MouseLiver-Z-T-1.2801.2801.4	2801	18.81	MHLNGSNVQVLHR		29.45	Spectrum Expansion
MouseLiver-Z-T-1.2801.2801.4	2801	18.81	MHLNGSNVQVLHR		0	Decoy
MouseLiver-Z-T-1.2802.2802.2	2802	18.81	MHLNGSNVQVLHR		0	Spectrum Expansion
MouseLiver-Z-T-1.2802.2802.2	2802	18.81	MHLNGSNVQVLHR		0	Decoy
MouseLiver-Z-T-1.2803.2803.2	2803	18.81	MHLNGSNVQVLHR		2.77	Spectrum Expansion
MouseLiver-Z-T-1.2803.2803.2	2803	18.81	MHLNGSNVQVLHR		0	Decoy
MouseLiver-Z-T-1.2804.2804.3	2804	18.81	MHLNGSNVQVLHR		0	Spectrum Expansion
MouseLiver-Z-T-1.2804.2804.3	2804	18.81	MHLNGSNVQVLHR		0	Decoy
MouseLiver-Z-T-1.2805.2805.2	2805	18.81	MHLNGSNVQVLHR		0	Spectrum Expansion
MouseLiver-Z-T-1.2805.2805.2	2805	18.81	MHLNGSNVQVLHR		1.28	Decoy
MouseLiver-Z-T-1.2807.2807.3	2807	18.84	MHLNGSNVQVLHR		0	Spectrum Expansion
MouseLiver-Z-T-1.2807.2807.3	2807	18.84	MHLNGSNVQVLHR		0	Decoy
MouseLiver-Z-T-1.2808.2808.4	2808	18.84	MHLNGSNVQVLHR		1	Spectrum Expansion
MouseLiver-Z-T-1.2808.2808.4	2808	18.84	MHLNGSNVQVLHR		0	Decoy
MouseLiver-Z-T-1.2810.2810.2	2810	18.85	MHLNGSNVQVLHR		1.3	Spectrum Expansion
MouseLiver-Z-T-1.2810.2810.2	2810	18.85	MHLNGSNVQVLHR		1.08	Decoy
MouseLiver-Z-T-1.2812.2812.2	2812	18.86	MHLNGSNVQVLHR		3.22	Spectrum Expansion
MouseLiver-Z-T-1.2812.2812.2	2812	18.86	MHLNGSNVQVLHR		0	Decoy
MouseLiver-Z-T-1.2813.2813.3	2813	18.86	MHLNGSNVQVLHR		2.79	Spectrum Expansion
MouseLiver-Z-T-1.2813.2813.3	2813	18.86	MHLNGSNVQVLHR		1.07	Decoy
MouseLiver-Z-T-1.2815.2815.2	2815	18.87	MHLNGSNVQVLHR		2.67	Spectrum Expansion
MouseLiver-Z-T-1.2815.2815.2	2815	18.87	MHLNGSNVQVLHR		0	Decoy
MouseLiver-Z-T-1.2816.2816.2	2816	18.87	MHLNGSNVQVLHR		2.69	Spectrum Expansion
MouseLiver-Z-T-1.2816.2816.2	2816	18.87	MHLNGSNVQVLHR		0	Decoy
MouseLiver-Z-T-1.2817.2817.3	2817	18.87	MHLNGSNVQVLHR		1	Spectrum Expansion
MouseLiver-Z-T-1.2817.2817.3	2817	18.87	MHLNGSNVQVLHR		0	Decoy
MouseLiver-Z-T-1.2818.2818.3	2818	18.87	MHLNGSNVQVLHR		0	Spectrum Expansion
MouseLiver-Z-T-1.2818.2818.3	2818	18.87	MHLNGSNVQVLHR		0	Decoy
MouseLiver-Z-T-1.2819.2819.2	2819	18.87	MHLNGSNVQVLHR		2.53	Spectrum Expansion
MouseLiver-Z-T-1.2819.2819.2	2819	18.87	MHLNGSNVQVLHR		0	Decoy
MouseLiver-Z-T-1.2820.2820.3	2820	18.87	MHLNGSNVQVLHR		0	Spectrum Expansion
MouseLiver-Z-T-1.2820.2820.3	2820	18.87	MHLNGSNVQVLHR		1.18	Decoy
MouseLiver-Z-T-1.2822.2822.3	2822	18.9	MHLNGSNVQVLHR		3.29	Spectrum Expansion
MouseLiver-Z-T-1.2822.2822.3	2822	18.9	MHLNGSNVQVLHR		0	Decoy
MouseLiver-Z-T-1.2824.2824.3	2824	18.91	MHLNGSNVQVLHR		1.3	Spectrum Expansion
MouseLiver-Z-T-1.2824.2824.3	2824	18.91	MHLNGSNVQVLHR		1.09	Decoy
MouseLiver-Z-T-1.2825.2825.3	2825	18.91	MHLNGSNVQVLHR		3.49	Spectrum Expansion
MouseLiver-Z-T-1.2825.2825.3	2825	18.91	MHLNGSNVQVLHR		0	Decoy
MouseLiver-Z-T-1.2826.2826.4	2826	18.91	MHLNGSNVQVLHR		2.84	Spectrum Expansion
MouseLiver-Z-T-1.2826.2826.4	2826	18.91	MHLNGSNVQVLHR		0	Decoy
MouseLiver-Z-T-1.2827.2827.3	2827	18.91	MHLNGSNVQVLHR		2.78	Spectrum Expansion
MouseLiver-Z-T-1.2827.2827.3	2827	18.91	MHLNGSNVQVLHR		0	Decoy
MouseLiver-Z-T-1.2828.2828.4	2828	18.91	MHLNGSNVQVLHR		1	Spectrum Expansion
MouseLiver-Z-T-1.2828.2828.4	2828	18.91	MHLNGSNVQVLHR		0	Decoy
MouseLiver-Z-T-1.2829.2829.3	2829	18.91	MHLNGSNVQVLHR		0	Spectrum Expansion
MouseLiver-Z-T-1.2829.2829.3	2829	18.91	MHLNGSNVQVLHR		0	Decoy
MouseLiver-Z-T-1.2830.2830.2	2830	18.91	MHLNGSNVQVLHR		2.78	Spectrum Expansion
MouseLiver-Z-T-1.2830.2830.2	2830	18.91	MHLNGSNVQVLHR		0	Decoy
MouseLiver-Z-T-1.2833.2833.3	2833	18.95	MHLNGSNVQVLHR		2.9	Spectrum Expansion
MouseLiver-Z-T-1.2833.2833.3	2833	18.95	MHLNGSNVQVLHR		0	Decoy
MouseLiver-Z-T-1.2834.2834.3	2834	18.95	MHLNGSNVQVLHR		0	Spectrum Expansion
MouseLiver-Z-T-1.2834.2834.3	2834	18.95	MHLNGSNVQVLHR		0	Decoy
MouseLiver-Z-T-1.2835.2835.2	2835	18.95	MHLNGSNVQVLHR		0	Spectrum Expansion
MouseLiver-Z-T-1.2835.2835.2	2835	18.95	MHLNGSNVQVLHR		0	Decoy
MouseLiver-Z-T-1.2837.2837.2	2837	18.97	MHLNGSNVQVLHR		1.74	Spectrum Expansion
MouseLiver-Z-T-1.2837.2837.2	2837	18.97	MHLNGSNVQVLHR		0	Decoy
MouseLiver-Z-T-1.2838.2838.3	2838	18.97	MHLNGSNVQVLHR		2.96	Spectrum Expansion
MouseLiver-Z-T-1.2838.2838.3	2838	18.97	MHLNGSNVQVLHR		0	Decoy
MouseLiver-Z-T-1.2839.2839.2	2839	18.97	MHLNGSNVQVLHR		0	Spectrum Expansion
MouseLiver-Z-T-1.2839.2839.2	2839	18.97	MHLNGSNVQVLHR		0	Decoy
MouseLiver-Z-T-1.2840.2840.3	2840	18.97	MHLNGSNVQVLHR		2.98	Spectrum Expansion
MouseLiver-Z-T-1.2840.2840.3	2840	18.97	MHLNGSNVQVLHR		0	Decoy
MouseLiver-Z-T-1.2841.2841.2	2841	18.97	MHLNGSNVQVLHR		2.61	Spectrum Expansion
MouseLiver-Z-T-1.2841.2841.2	2841	18.97	MHLNGSNVQVLHR		0	Decoy
MouseLiver-Z-T-1.2843.2843.3	2843	18.99	MHLNGSNVQVLHR		0	Spectrum Expansion
MouseLiver-Z-T-1.2843.2843.3	2843	18.99	MHLNGSNVQVLHR		1.32	Decoy
MouseLiver-Z-T-1.2844.2844.3	2844	18.99	MHLNGSNVQVLHR		0	Spectrum Expansion
MouseLiver-Z-T-1.2844.2844.3	2844	18.99	MHLNGSNVQVLHR		0	Decoy
MouseLiver-Z-T-1.2845.2845.2	2845	18.99	MHLNGSNVQVLHR		0	Spectrum Expansion
MouseLiver-Z-T-1.2845.2845.2	2845	18.99	MHLNGSNVQVLHR		0	Decoy
MouseLiver-Z-T-1.2847.2847.4	2847	19.01	MHLNGSNVQVLHR		0	Spectrum Expansion
MouseLiver-Z-T-1.2847.2847.4	2847	19.01	MHLNGSNVQVLHR		2.06	Decoy
MouseLiver-Z-T-1.2848.2848.4	2848	19.01	MHLNGSNVQVLHR		0	Spectrum Expansion
MouseLiver-Z-T-1.2848.2848.4	2848	19.01	MHLNGSNVQVLHR		0	Decoy
MouseLiver-Z-T-1.2849.2849.3	2849	19.01	MHLNGSNVQVLHR		0	Spectrum Expansion
MouseLiver-Z-T-1.2849.2849.3	2849	19.01	MHLNGSNVQVLHR		1	Decoy
MouseLiver-Z-T-1.2850.2850.2	2850	19.01	MHLNGSNVQVLHR		2.86	Spectrum Expansion
MouseLiver-Z-T-1.2850.2850.2	2850	19.01	MHLNGSNVQVLHR		0	Decoy
MouseLiver-Z-T-1.2852.2852.4	2852	19.03	MHLNGSNVQVLHR		0	Spectrum Expansion
MouseLiver-Z-T-1.2852.2852.4	2852	19.03	MHLNGSNVQVLHR		1.14	Decoy
MouseLiver-Z-T-1.2853.2853.3	2853	19.03	MHLNGSNVQVLHR		0	Spectrum Expansion
MouseLiver-Z-T-1.2853.2853.3	2853	19.03	MHLNGSNVQVLHR		0	Decoy
MouseLiver-Z-T-1.2855.2855.3	2855	19.04	MHLNGSNVQVLHR		0	Spectrum Expansion
MouseLiver-Z-T-1.2855.2855.3	2855	19.04	MHLNGSNVQVLHR		1	Decoy
MouseLiver-Z-T-1.2856.2856.5	2856	19.04	MHLNGSNVQVLHR		0	Spectrum Expansion
MouseLiver-Z-T-1.2856.2856.5	2856	19.04	MHLNGSNVQVLHR		1.15	Decoy
MouseLiver-Z-T-1.2858.2858.3	2858	19.06	MHLNGSNVQVLHR		2.81	Spectrum Expansion
MouseLiver-Z-T-1.2858.2858.3	2858	19.06	MHLNGSNVQVLHR		0	Decoy
MouseLiver-Z-T-1.2859.2859.2	2859	19.06	MHLNGSNVQVLHR		0	Spectrum Expansion
MouseLiver-Z-T-1.2859.2859.2	2859	19.06	MHLNGSNVQVLHR		0	Decoy
MouseLiver-Z-T-1.2862.2862.3	2862	19.07	MHLNGSNVQVLHR		0	Spectrum Expansion
MouseLiver-Z-T-1.2862.2862.3	2862	19.07	MHLNGSNVQVLHR		0	Decoy
MouseLiver-Z-T-1.2863.2863.2	2863	19.07	MHLNGSNVQVLHR		0	Spectrum Expansion
MouseLiver-Z-T-1.2863.2863.2	2863	19.07	MHLNGSNVQVLHR		0	Decoy
MouseLiver-Z-T-1.2864.2864.2	2864	19.07	MHLNGSNVQVLHR		0	Spectrum Expansion
MouseLiver-Z-T-1.2864.2864.2	2864	19.07	MHLNGSNVQVLHR		0	Decoy
MouseLiver-Z-T-1.2865.2865.3	2865	19.07	MHLNGSNVQVLHR		0	Spectrum Expansion
MouseLiver-Z-T-1.2865.2865.3	2865	19.07	MHLNGSNVQVLHR		0	Decoy
MouseLiver-Z-T-1.2867.2867.3	2867	19.09	MHLNGSNVQVLHR		1	Spectrum Expansion
MouseLiver-Z-T-1.2867.2867.3	2867	19.09	MHLNGSNVQVLHR		0	Decoy
MouseLiver-Z-T-1.2868.2868.4	2868	19.09	MHLNGSNVQVLHR		1	Spectrum Expansion
MouseLiver-Z-T-1.2868.2868.4	2868	19.09	MHLNGSNVQVLHR		0	Decoy
MouseLiver-Z-T-1.2870.2870.3	2870	19.11	MHLNGSNVQVLHR		0	Spectrum Expansion
MouseLiver-Z-T-1.2870.2870.3	2870	19.11	MHLNGSNVQVLHR		0	Decoy
MouseLiver-Z-T-1.2871.2871.2	2871	19.11	MHLNGSNVQVLHR		2.59	Spectrum Expansion
MouseLiver-Z-T-1.2871.2871.2	2871	19.11	MHLNGSNVQVLHR		0	Decoy
MouseLiver-Z-T-1.2872.2872.3	2872	19.11	MHLNGSNVQVLHR		0	Spectrum Expansion
MouseLiver-Z-T-1.2872.2872.3	2872	19.11	MHLNGSNVQVLHR		0	Decoy
MouseLiver-Z-T-1.2874.2874.2	2874	19.12	MHLNGSNVQVLHR		0	Spectrum Expansion
MouseLiver-Z-T-1.2874.2874.2	2874	19.12	MHLNGSNVQVLHR		0	Decoy
MouseLiver-Z-T-1.2875.2875.3	2875	19.12	MHLNGSNVQVLHR		1	Spectrum Expansion
MouseLiver-Z-T-1.2875.2875.3	2875	19.12	MHLNGSNVQVLHR		0	Decoy
MouseLiver-Z-T-1.2877.2877.3	2877	19.14	MHLNGSNVQVLHR		0	Spectrum Expansion
MouseLiver-Z-T-1.2877.2877.3	2877	19.14	MHLNGSNVQVLHR		0	Decoy
MouseLiver-Z-T-1.2878.2878.3	2878	19.14	MHLNGSNVQVLHR		0	Spectrum Expansion
MouseLiver-Z-T-1.2878.2878.3	2878	19.14	MHLNGSNVQVLHR		0	Decoy
MouseLiver-Z-T-1.2880.2880.3	2880	19.15	MHLNGSNVQVLHR		0	Spectrum Expansion
MouseLiver-Z-T-1.2880.2880.3	2880	19.15	MHLNGSNVQVLHR		0	Decoy
MouseLiver-Z-T-1.2881.2881.2	2881	19.15	MHLNGSNVQVLHR		2.67	Spectrum Expansion
MouseLiver-Z-T-1.2881.2881.2	2881	19.15	MHLNGSNVQVLHR		0	Decoy
MouseLiver-Z-T-1.2883.2883.3	2883	19.16	MHLNGSNVQVLHR		0	Spectrum Expansion
MouseLiver-Z-T-1.2883.2883.3	2883	19.16	MHLNGSNVQVLHR		0	Decoy
MouseLiver-Z-T-1.2884.2884.2	2884	19.16	MHLNGSNVQVLHR		2.75	Spectrum Expansion
MouseLiver-Z-T-1.2884.2884.2	2884	19.16	MHLNGSNVQVLHR		0	Decoy
MouseLiver-Z-T-1.2886.2886.4	2886	19.17	MHLNGSNVQVLHR		0	Spectrum Expansion
MouseLiver-Z-T-1.2886.2886.4	2886	19.17	MHLNGSNVQVLHR		0	Decoy
MouseLiver-Z-T-1.2887.2887.3	2887	19.17	MHLNGSNVQVLHR		0	Spectrum Expansion
MouseLiver-Z-T-1.2887.2887.3	2887	19.17	MHLNGSNVQVLHR		0	Decoy
MouseLiver-Z-T-1.2888.2888.2	2888	19.17	MHLNGSNVQVLHR		0	Spectrum Expansion
MouseLiver-Z-T-1.2888.2888.2	2888	19.17	MHLNGSNVQVLHR		0	Decoy
MouseLiver-Z-T-1.2889.2889.3	2889	19.17	MHLNGSNVQVLHR		0	Spectrum Expansion
MouseLiver-Z-T-1.2889.2889.3	2889	19.17	MHLNGSNVQVLHR		0	Decoy
MouseLiver-Z-T-1.2890.2890.3	2890	19.17	MHLNGSNVQVLHR		0	Spectrum Expansion
MouseLiver-Z-T-1.2890.2890.3	2890	19.17	MHLNGSNVQVLHR		0	Decoy
MouseLiver-Z-T-1.2892.2892.3	2892	19.2	MHLNGSNVQVLHR		1	Spectrum Expansion
MouseLiver-Z-T-1.2892.2892.3	2892	19.2	MHLNGSNVQVLHR		0	Decoy
MouseLiver-Z-T-1.2894.2894.3	2894	19.21	MHLNGSNVQVLHR		0	Spectrum Expansion
MouseLiver-Z-T-1.2894.2894.3	2894	19.21	MHLNGSNVQVLHR		0	Decoy
MouseLiver-Z-T-1.2895.2895.3	2895	19.21	MHLNGSNVQVLHR		2.99	Spectrum Expansion
MouseLiver-Z-T-1.2895.2895.3	2895	19.21	MHLNGSNVQVLHR		0	Decoy
MouseLiver-Z-T-1.2896.2896.4	2896	19.21	MHLNGSNVQVLHR		0	Spectrum Expansion
MouseLiver-Z-T-1.2896.2896.4	2896	19.21	MHLNGSNVQVLHR		0	Decoy
MouseLiver-Z-T-1.2897.2897.2	2897	19.21	MHLNGSNVQVLHR		2.98	Spectrum Expansion
MouseLiver-Z-T-1.2897.2897.2	2897	19.21	MHLNGSNVQVLHR		0	Decoy
MouseLiver-Z-T-1.2898.2898.2	2898	19.21	MHLNGSNVQVLHR		0	Spectrum Expansion
MouseLiver-Z-T-1.2898.2898.2	2898	19.21	MHLNGSNVQVLHR		0	Decoy
MouseLiver-Z-T-1.2901.2901.2	2901	19.24	MHLNGSNVQVLHR		2.98	Spectrum Expansion
MouseLiver-Z-T-1.2901.2901.2	2901	19.24	MHLNGSNVQVLHR		0	Decoy
MouseLiver-Z-T-1.2903.2903.2	2903	19.25	MHLNGSNVQVLHR		0	Spectrum Expansion
MouseLiver-Z-T-1.2903.2903.2	2903	19.25	MHLNGSNVQVLHR		0	Decoy
MouseLiver-Z-T-1.2906.2906.3	2906	19.27	MHLNGSNVQVLHR		0	Spectrum Expansion
MouseLiver-Z-T-1.2906.2906.3	2906	19.27	MHLNGSNVQVLHR		0	Decoy
MouseLiver-Z-T-1.2907.2907.2	2907	19.27	MHLNGSNVQVLHR		2.72	Spectrum Expansion
MouseLiver-Z-T-1.2907.2907.2	2907	19.27	MHLNGSNVQVLHR		0	Decoy
MouseLiver-Z-T-1.2909.2909.4	2909	19.28	MHLNGSNVQVLHR		0	Spectrum Expansion
MouseLiver-Z-T-1.2909.2909.4	2909	19.28	MHLNGSNVQVLHR		0	Decoy
MouseLiver-Z-T-1.2916.2916.5	2916	19.33	MHLNGSNVQVLHR		0	Spectrum Expansion
MouseLiver-Z-T-1.2916.2916.5	2916	19.33	MHLNGSNVQVLHR		0	Decoy
MouseLiver-Z-T-1.2919.2919.4	2919	19.34	MHLNGSNVQVLHR		0	Spectrum Expansion
MouseLiver-Z-T-1.2919.2919.4	2919	19.34	MHLNGSNVQVLHR		1.64	Decoy
MouseLiver-Z-T-1.2920.2920.3	2920	19.34	MHLNGSNVQVLHR		1	Spectrum Expansion
MouseLiver-Z-T-1.2920.2920.3	2920	19.34	MHLNGSNVQVLHR		2.63	Decoy
MouseLiver-Z-T-1.2921.2921.2	2921	19.34	MHLNGSNVQVLHR		0	Spectrum Expansion
MouseLiver-Z-T-1.2921.2921.2	2921	19.34	MHLNGSNVQVLHR		0	Decoy
MouseLiver-Z-T-1.2924.2924.3	2924	19.37	MHLNGSNVQVLHR		2.69	Spectrum Expansion
MouseLiver-Z-T-1.2924.2924.3	2924	19.37	MHLNGSNVQVLHR		0	Decoy
MouseLiver-Z-T-1.2926.2926.3	2926	19.38	MHLNGSNVQVLHR		0	Spectrum Expansion
MouseLiver-Z-T-1.2926.2926.3	2926	19.38	MHLNGSNVQVLHR		0	Decoy
MouseLiver-Z-T-1.2927.2927.3	2927	19.38	MHLNGSNVQVLHR		0	Spectrum Expansion
MouseLiver-Z-T-1.2927.2927.3	2927	19.38	MHLNGSNVQVLHR		0	Decoy
MouseLiver-Z-T-1.2930.2930.3	2930	19.4	MHLNGSNVQVLHR		3.04	Spectrum Expansion
MouseLiver-Z-T-1.2930.2930.3	2930	19.4	MHLNGSNVQVLHR		1.05	Decoy
MouseLiver-Z-T-1.2933.2933.2	2933	19.41	MHLNGSNVQVLHR		0	Spectrum Expansion
MouseLiver-Z-T-1.2933.2933.2	2933	19.41	MHLNGSNVQVLHR		0	Decoy
MouseLiver-Z-T-1.2934.2934.2	2934	19.41	MHLNGSNVQVLHR		0	Spectrum Expansion
MouseLiver-Z-T-1.2934.2934.2	2934	19.41	MHLNGSNVQVLHR		0	Decoy
MouseLiver-Z-T-1.2936.2936.3	2936	19.43	MHLNGSNVQVLHR		2.83	Spectrum Expansion
MouseLiver-Z-T-1.2936.2936.3	2936	19.43	MHLNGSNVQVLHR		0	Decoy
MouseLiver-Z-T-1.2940.2940.2	2940	19.45	MHLNGSNVQVLHR		2.9	Spectrum Expansion
MouseLiver-Z-T-1.2940.2940.2	2940	19.45	MHLNGSNVQVLHR		1	Decoy
MouseLiver-Z-T-1.2941.2941.3	2941	19.45	MHLNGSNVQVLHR		0	Spectrum Expansion
MouseLiver-Z-T-1.2941.2941.3	2941	19.45	MHLNGSNVQVLHR		2.14	Decoy
MouseLiver-Z-T-1.2942.2942.2	2942	19.45	MHLNGSNVQVLHR		0	Spectrum Expansion
MouseLiver-Z-T-1.2942.2942.2	2942	19.45	MHLNGSNVQVLHR		0	Decoy
MouseLiver-Z-T-1.2943.2943.2	2943	19.45	MHLNGSNVQVLHR		0	Spectrum Expansion
MouseLiver-Z-T-1.2943.2943.2	2943	19.45	MHLNGSNVQVLHR		0	Decoy
MouseLiver-Z-T-1.2945.2945.3	2945	19.47	MHLNGSNVQVLHR		2.83	Spectrum Expansion
MouseLiver-Z-T-1.2945.2945.3	2945	19.47	MHLNGSNVQVLHR		1	Decoy
MouseLiver-Z-T-1.2947.2947.3	2947	19.48	MHLNGSNVQVLHR		0	Spectrum Expansion
MouseLiver-Z-T-1.2947.2947.3	2947	19.48	MHLNGSNVQVLHR		1.54	Decoy
MouseLiver-Z-T-1.2948.2948.3	2948	19.48	MHLNGSNVQVLHR		0	Spectrum Expansion
MouseLiver-Z-T-1.2948.2948.3	2948	19.48	MHLNGSNVQVLHR		0	Decoy
MouseLiver-Z-T-1.2949.2949.2	2949	19.48	MHLNGSNVQVLHR		0	Spectrum Expansion
MouseLiver-Z-T-1.2949.2949.2	2949	19.48	MHLNGSNVQVLHR		0	Decoy
MouseLiver-Z-T-1.2950.2950.3	2950	19.48	MHLNGSNVQVLHR		0	Spectrum Expansion
MouseLiver-Z-T-1.2950.2950.3	2950	19.48	MHLNGSNVQVLHR		0	Decoy
MouseLiver-Z-T-1.2951.2951.2	2951	19.48	MHLNGSNVQVLHR		0	Spectrum Expansion
MouseLiver-Z-T-1.2951.2951.2	2951	19.48	MHLNGSNVQVLHR		0	Decoy
MouseLiver-Z-T-1.2952.2952.2	2952	19.48	MHLNGSNVQVLHR		0	Spectrum Expansion
MouseLiver-Z-T-1.2952.2952.2	2952	19.48	MHLNGSNVQVLHR		0	Decoy
MouseLiver-Z-T-1.2955.2955.2	2955	19.52	MHLNGSNVQVLHR		2.54	Spectrum Expansion
MouseLiver-Z-T-1.2955.2955.2	2955	19.52	MHLNGSNVQVLHR		0	Decoy
MouseLiver-Z-T-1.2956.2956.3	2956	19.52	MHLNGSNVQVLHR		0	Spectrum Expansion
MouseLiver-Z-T-1.2956.2956.3	2956	19.52	MHLNGSNVQVLHR		0	Decoy
MouseLiver-Z-T-1.2957.2957.2	2957	19.52	MHLNGSNVQVLHR		0	Spectrum Expansion
MouseLiver-Z-T-1.2957.2957.2	2957	19.52	MHLNGSNVQVLHR		0	Decoy
MouseLiver-Z-T-1.2958.2958.3	2958	19.52	MHLNGSNVQVLHR		0	Spectrum Expansion
MouseLiver-Z-T-1.2958.2958.3	2958	19.52	MHLNGSNVQVLHR		0	Decoy
MouseLiver-Z-T-1.2959.2959.3	2959	19.52	MHLNGSNVQVLHR		0	Spectrum Expansion
MouseLiver-Z-T-1.2959.2959.3	2959	19.52	MHLNGSNVQVLHR		0	Decoy
MouseLiver-Z-T-1.2960.2960.2	2960	19.52	MHLNGSNVQVLHR		2.03	Spectrum Expansion
MouseLiver-Z-T-1.2960.2960.2	2960	19.52	MHLNGSNVQVLHR		1	Decoy
MouseLiver-Z-T-1.2961.2961.3	2961	19.52	MHLNGSNVQVLHR		0	Spectrum Expansion
MouseLiver-Z-T-1.2961.2961.3	2961	19.52	MHLNGSNVQVLHR		0	Decoy
MouseLiver-Z-T-1.2962.2962.3	2962	19.52	MHLNGSNVQVLHR		0	Spectrum Expansion
MouseLiver-Z-T-1.2962.2962.3	2962	19.52	MHLNGSNVQVLHR		1.02	Decoy
MouseLiver-Z-T-1.2963.2963.3	2963	19.52	MHLNGSNVQVLHR		0	Spectrum Expansion
MouseLiver-Z-T-1.2963.2963.3	2963	19.52	MHLNGSNVQVLHR		0	Decoy
MouseLiver-Z-T-1.2965.2965.2	2965	19.56	MHLNGSNVQVLHR		0	Spectrum Expansion
MouseLiver-Z-T-1.2965.2965.2	2965	19.56	MHLNGSNVQVLHR		0	Decoy
MouseLiver-Z-T-1.2966.2966.3	2966	19.56	MHLNGSNVQVLHR		0	Spectrum Expansion
MouseLiver-Z-T-1.2966.2966.3	2966	19.56	MHLNGSNVQVLHR		0	Decoy
MouseLiver-Z-T-1.2967.2967.2	2967	19.56	MHLNGSNVQVLHR		0	Spectrum Expansion
MouseLiver-Z-T-1.2967.2967.2	2967	19.56	MHLNGSNVQVLHR		0	Decoy
MouseLiver-Z-T-1.2968.2968.3	2968	19.56	MHLNGSNVQVLHR		0	Spectrum Expansion
MouseLiver-Z-T-1.2968.2968.3	2968	19.56	MHLNGSNVQVLHR		0	Decoy
MouseLiver-Z-T-1.2969.2969.2	2969	19.56	MHLNGSNVQVLHR		0	Spectrum Expansion
MouseLiver-Z-T-1.2969.2969.2	2969	19.56	MHLNGSNVQVLHR		0	Decoy
MouseLiver-Z-T-1.2970.2970.3	2970	19.56	MHLNGSNVQVLHR		0	Spectrum Expansion
MouseLiver-Z-T-1.2970.2970.3	2970	19.56	MHLNGSNVQVLHR		0	Decoy
MouseLiver-Z-T-1.2971.2971.2	2971	19.56	MHLNGSNVQVLHR		0	Spectrum Expansion
MouseLiver-Z-T-1.2971.2971.2	2971	19.56	MHLNGSNVQVLHR		0	Decoy
MouseLiver-Z-T-1.2972.2972.2	2972	19.56	MHLNGSNVQVLHR		0	Spectrum Expansion
MouseLiver-Z-T-1.2972.2972.2	2972	19.56	MHLNGSNVQVLHR		0	Decoy
MouseLiver-Z-T-1.2973.2973.3	2973	19.56	MHLNGSNVQVLHR		0	Spectrum Expansion
MouseLiver-Z-T-1.2973.2973.3	2973	19.56	MHLNGSNVQVLHR		0	Decoy
MouseLiver-Z-T-1.2974.2974.2	2974	19.56	MHLNGSNVQVLHR		0	Spectrum Expansion
MouseLiver-Z-T-1.2974.2974.2	2974	19.56	MHLNGSNVQVLHR		0	Decoy
MouseLiver-Z-T-1.2975.2975.3	2975	19.56	MHLNGSNVQVLHR		0	Spectrum Expansion
MouseLiver-Z-T-1.2975.2975.3	2975	19.56	MHLNGSNVQVLHR		1	Decoy
MouseLiver-Z-T-1.2977.2977.4	2977	19.62	MHLNGSNVQVLHR		0	Spectrum Expansion
MouseLiver-Z-T-1.2977.2977.4	2977	19.62	MHLNGSNVQVLHR		0	Decoy
MouseLiver-Z-T-1.2978.2978.2	2978	19.62	MHLNGSNVQVLHR		0	Spectrum Expansion
MouseLiver-Z-T-1.2978.2978.2	2978	19.62	MHLNGSNVQVLHR		0	Decoy
MouseLiver-Z-T-1.2979.2979.2	2979	19.62	MHLNGSNVQVLHR		2.78	Spectrum Expansion
MouseLiver-Z-T-1.2979.2979.2	2979	19.62	MHLNGSNVQVLHR		0	Decoy
MouseLiver-Z-T-1.2980.2980.2	2980	19.62	MHLNGSNVQVLHR		0	Spectrum Expansion
MouseLiver-Z-T-1.2980.2980.2	2980	19.62	MHLNGSNVQVLHR		0	Decoy
MouseLiver-Z-T-1.2981.2981.5	2981	19.62	MHLNGSNVQVLHR		0	Spectrum Expansion
MouseLiver-Z-T-1.2981.2981.5	2981	19.62	MHLNGSNVQVLHR		0	Decoy
MouseLiver-Z-T-1.2982.2982.2	2982	19.62	MHLNGSNVQVLHR		2.94	Spectrum Expansion
MouseLiver-Z-T-1.2982.2982.2	2982	19.62	MHLNGSNVQVLHR		0	Decoy
MouseLiver-Z-T-1.2984.2984.2	2984	19.65	MHLNGSNVQVLHR		0	Spectrum Expansion
MouseLiver-Z-T-1.2984.2984.2	2984	19.65	MHLNGSNVQVLHR		0	Decoy
MouseLiver-Z-T-1.2985.2985.3	2985	19.65	MHLNGSNVQVLHR		1	Spectrum Expansion
MouseLiver-Z-T-1.2985.2985.3	2985	19.65	MHLNGSNVQVLHR		0	Decoy
MouseLiver-Z-T-1.2986.2986.4	2986	19.65	MHLNGSNVQVLHR		0	Spectrum Expansion
MouseLiver-Z-T-1.2986.2986.4	2986	19.65	MHLNGSNVQVLHR		0	Decoy
MouseLiver-Z-T-1.2987.2987.4	2987	19.65	MHLNGSNVQVLHR		0	Spectrum Expansion
MouseLiver-Z-T-1.2987.2987.4	2987	19.65	MHLNGSNVQVLHR		0	Decoy
MouseLiver-Z-T-1.2989.2989.3	2989	19.67	MHLNGSNVQVLHR		0	Spectrum Expansion
MouseLiver-Z-T-1.2989.2989.3	2989	19.67	MHLNGSNVQVLHR		0	Decoy
MouseLiver-Z-T-1.2991.2991.2	2991	19.68	MHLNGSNVQVLHR		1.96	Spectrum Expansion
MouseLiver-Z-T-1.2991.2991.2	2991	19.68	MHLNGSNVQVLHR		1.47	Decoy
MouseLiver-Z-T-1.2992.2992.2	2992	19.68	MHLNGSNVQVLHR		0	Spectrum Expansion
MouseLiver-Z-T-1.2992.2992.2	2992	19.68	MHLNGSNVQVLHR		0	Decoy
MouseLiver-Z-T-1.2995.2995.3	2995	19.68	MHLNGSNVQVLHR		0	Spectrum Expansion
MouseLiver-Z-T-1.2995.2995.3	2995	19.68	MHLNGSNVQVLHR		0	Decoy
MouseLiver-Z-T-1.2997.2997.2	2997	19.7	MHLNGSNVQVLHR		0	Spectrum Expansion
MouseLiver-Z-T-1.2997.2997.2	2997	19.7	MHLNGSNVQVLHR		0	Decoy
MouseLiver-Z-T-1.2998.2998.3	2998	19.7	MHLNGSNVQVLHR		0	Spectrum Expansion
MouseLiver-Z-T-1.2998.2998.3	2998	19.7	MHLNGSNVQVLHR		0	Decoy
MouseLiver-Z-T-1.2999.2999.3	2999	19.7	MHLNGSNVQVLHR		0	Spectrum Expansion
MouseLiver-Z-T-1.2999.2999.3	2999	19.7	MHLNGSNVQVLHR		0	Decoy
MouseLiver-Z-T-1.3000.3000.3	3000	19.7	MHLNGSNVQVLHR		0	Spectrum Expansion
MouseLiver-Z-T-1.3000.3000.3	3000	19.7	MHLNGSNVQVLHR		0	Decoy
MouseLiver-Z-T-1.3002.3002.4	3002	19.72	MHLNGSNVQVLHR		0	Spectrum Expansion
MouseLiver-Z-T-1.3002.3002.4	3002	19.72	MHLNGSNVQVLHR		0	Decoy
MouseLiver-Z-T-1.3004.3004.2	3004	19.73	MHLNGSNVQVLHR		0	Spectrum Expansion
MouseLiver-Z-T-1.3004.3004.2	3004	19.73	MHLNGSNVQVLHR		0	Decoy
MouseLiver-Z-T-1.3005.3005.2	3005	19.73	MHLNGSNVQVLHR		0	Spectrum Expansion
MouseLiver-Z-T-1.3005.3005.2	3005	19.73	MHLNGSNVQVLHR		0	Decoy
MouseLiver-Z-T-1.3006.3006.3	3006	19.73	MHLNGSNVQVLHR		0	Spectrum Expansion
MouseLiver-Z-T-1.3006.3006.3	3006	19.73	MHLNGSNVQVLHR		0	Decoy
MouseLiver-Z-T-1.3007.3007.2	3007	19.73	MHLNGSNVQVLHR		0	Spectrum Expansion
MouseLiver-Z-T-1.3007.3007.2	3007	19.73	MHLNGSNVQVLHR		0	Decoy
MouseLiver-Z-T-1.3009.3009.3	3009	19.75	MHLNGSNVQVLHR		0	Spectrum Expansion
MouseLiver-Z-T-1.3009.3009.3	3009	19.75	MHLNGSNVQVLHR		2.83	Decoy
MouseLiver-Z-T-1.3010.3010.2	3010	19.75	MHLNGSNVQVLHR		0	Spectrum Expansion
MouseLiver-Z-T-1.3010.3010.2	3010	19.75	MHLNGSNVQVLHR		0	Decoy
MouseLiver-Z-T-1.3012.3012.2	3012	19.76	MHLNGSNVQVLHR		0	Spectrum Expansion
MouseLiver-Z-T-1.3012.3012.2	3012	19.76	MHLNGSNVQVLHR		0	Decoy
MouseLiver-Z-T-1.3013.3013.3	3013	19.76	MHLNGSNVQVLHR		0	Spectrum Expansion
MouseLiver-Z-T-1.3013.3013.3	3013	19.76	MHLNGSNVQVLHR		0	Decoy
MouseLiver-Z-T-1.3014.3014.3	3014	19.76	MHLNGSNVQVLHR		0	Spectrum Expansion
MouseLiver-Z-T-1.3014.3014.3	3014	19.76	MHLNGSNVQVLHR		0	Decoy
MouseLiver-Z-T-1.3016.3016.2	3016	19.78	MHLNGSNVQVLHR		0	Spectrum Expansion
MouseLiver-Z-T-1.3016.3016.2	3016	19.78	MHLNGSNVQVLHR		0	Decoy
MouseLiver-Z-T-1.3018.3018.3	3018	19.79	MHLNGSNVQVLHR		2.53	Spectrum Expansion
MouseLiver-Z-T-1.3018.3018.3	3018	19.79	MHLNGSNVQVLHR		0	Decoy
MouseLiver-Z-T-1.3019.3019.2	3019	19.79	MHLNGSNVQVLHR		0	Spectrum Expansion
MouseLiver-Z-T-1.3019.3019.2	3019	19.79	MHLNGSNVQVLHR		0	Decoy
MouseLiver-Z-T-1.3020.3020.2	3020	19.79	MHLNGSNVQVLHR		0	Spectrum Expansion
MouseLiver-Z-T-1.3020.3020.2	3020	19.79	MHLNGSNVQVLHR		0	Decoy
MouseLiver-Z-T-1.3022.3022.3	3022	19.8	MHLNGSNVQVLHR		0	Spectrum Expansion
MouseLiver-Z-T-1.3022.3022.3	3022	19.8	MHLNGSNVQVLHR		0	Decoy
MouseLiver-Z-T-1.3024.3024.3	3024	19.81	MHLNGSNVQVLHR		0	Spectrum Expansion
MouseLiver-Z-T-1.3024.3024.3	3024	19.81	MHLNGSNVQVLHR		0	Decoy
MouseLiver-Z-T-1.3025.3025.3	3025	19.81	MHLNGSNVQVLHR		0	Spectrum Expansion
MouseLiver-Z-T-1.3025.3025.3	3025	19.81	MHLNGSNVQVLHR		1.17	Decoy
MouseLiver-Z-T-1.3027.3027.2	3027	19.82	MHLNGSNVQVLHR		0	Spectrum Expansion
MouseLiver-Z-T-1.3027.3027.2	3027	19.82	MHLNGSNVQVLHR		0	Decoy
MouseLiver-Z-T-1.3028.3028.2	3028	19.82	MHLNGSNVQVLHR		0	Spectrum Expansion
MouseLiver-Z-T-1.3028.3028.2	3028	19.82	MHLNGSNVQVLHR		0	Decoy
MouseLiver-Z-T-1.3031.3031.3	3031	19.84	MHLNGSNVQVLHR		0	Spectrum Expansion
MouseLiver-Z-T-1.3031.3031.3	3031	19.84	MHLNGSNVQVLHR		0	Decoy
MouseLiver-Z-T-1.3033.3033.3	3033	19.85	MHLNGSNVQVLHR		2.96	Spectrum Expansion
MouseLiver-Z-T-1.3033.3033.3	3033	19.85	MHLNGSNVQVLHR		0	Decoy
MouseLiver-Z-T-1.3035.3035.2	3035	19.86	MHLNGSNVQVLHR		0	Spectrum Expansion
MouseLiver-Z-T-1.3035.3035.2	3035	19.86	MHLNGSNVQVLHR		0	Decoy
MouseLiver-Z-T-1.3036.3036.2	3036	19.86	MHLNGSNVQVLHR		0	Spectrum Expansion
MouseLiver-Z-T-1.3036.3036.2	3036	19.86	MHLNGSNVQVLHR		0	Decoy
MouseLiver-Z-T-1.3038.3038.3	3038	19.87	MHLNGSNVQVLHR		0	Spectrum Expansion
MouseLiver-Z-T-1.3038.3038.3	3038	19.87	MHLNGSNVQVLHR		0	Decoy
MouseLiver-Z-T-1.3041.3041.2	3041	19.89	MHLNGSNVQVLHR		0	Spectrum Expansion
MouseLiver-Z-T-1.3041.3041.2	3041	19.89	MHLNGSNVQVLHR		0	Decoy
MouseLiver-Z-T-1.3042.3042.2	3042	19.89	MHLNGSNVQVLHR		2.89	Spectrum Expansion
MouseLiver-Z-T-1.3042.3042.2	3042	19.89	MHLNGSNVQVLHR		0	Decoy
MouseLiver-Z-T-1.3043.3043.2	3043	19.89	MHLNGSNVQVLHR		0	Spectrum Expansion
MouseLiver-Z-T-1.3043.3043.2	3043	19.89	MHLNGSNVQVLHR		0	Decoy
MouseLiver-Z-T-1.3044.3044.2	3044	19.89	MHLNGSNVQVLHR		0	Spectrum Expansion
MouseLiver-Z-T-1.3044.3044.2	3044	19.89	MHLNGSNVQVLHR		1.67	Decoy
MouseLiver-Z-T-1.3045.3045.3	3045	19.89	MHLNGSNVQVLHR		0	Spectrum Expansion
MouseLiver-Z-T-1.3045.3045.3	3045	19.89	MHLNGSNVQVLHR		0	Decoy
MouseLiver-Z-T-1.3046.3046.2	3046	19.89	MHLNGSNVQVLHR		0	Spectrum Expansion
MouseLiver-Z-T-1.3046.3046.2	3046	19.89	MHLNGSNVQVLHR		0	Decoy
MouseLiver-Z-T-1.3050.3050.2	3050	19.92	MHLNGSNVQVLHR		0	Spectrum Expansion
MouseLiver-Z-T-1.3050.3050.2	3050	19.92	MHLNGSNVQVLHR		0	Decoy
MouseLiver-Z-T-1.3053.3053.2	3053	19.94	MHLNGSNVQVLHR		1.62	Spectrum Expansion
MouseLiver-Z-T-1.3053.3053.2	3053	19.94	MHLNGSNVQVLHR		0	Decoy
MouseLiver-Z-T-1.3054.3054.2	3054	19.94	MHLNGSNVQVLHR		0	Spectrum Expansion
MouseLiver-Z-T-1.3054.3054.2	3054	19.94	MHLNGSNVQVLHR		0	Decoy
MouseLiver-Z-T-1.3057.3057.2	3057	19.95	MHLNGSNVQVLHR		0	Spectrum Expansion
MouseLiver-Z-T-1.3057.3057.2	3057	19.95	MHLNGSNVQVLHR		0	Decoy
MouseLiver-Z-T-1.3060.3060.3	3060	19.97	MHLNGSNVQVLHR		0	Spectrum Expansion
MouseLiver-Z-T-1.3060.3060.3	3060	19.97	MHLNGSNVQVLHR		0	Decoy
MouseLiver-Z-T-1.3061.3061.3	3061	19.97	MHLNGSNVQVLHR		1.79	Spectrum Expansion
MouseLiver-Z-T-1.3061.3061.3	3061	19.97	MHLNGSNVQVLHR		0	Decoy
MouseLiver-Z-T-1.3063.3063.4	3063	19.99	MHLNGSNVQVLHR		0	Spectrum Expansion
MouseLiver-Z-T-1.3063.3063.4	3063	19.99	MHLNGSNVQVLHR		0	Decoy
MouseLiver-Z-T-1.3065.3065.6	3065	19.99	MHLNGSNVQVLHR		0	Spectrum Expansion
MouseLiver-Z-T-1.3065.3065.6	3065	19.99	MHLNGSNVQVLHR		0	Decoy
MouseLiver-Z-T-1.3067.3067.2	3067	20	MHLNGSNVQVLHR		0	Spectrum Expansion
MouseLiver-Z-T-1.3067.3067.2	3067	20	MHLNGSNVQVLHR		0	Decoy
MouseLiver-Z-T-1.3068.3068.2	3068	20	MHLNGSNVQVLHR		2.64	Spectrum Expansion
MouseLiver-Z-T-1.3068.3068.2	3068	20	MHLNGSNVQVLHR		0	Decoy
MouseLiver-Z-T-1.3071.3071.2	3071	20.02	MHLNGSNVQVLHR		0	Spectrum Expansion
MouseLiver-Z-T-1.3071.3071.2	3071	20.02	MHLNGSNVQVLHR		1.99	Decoy
MouseLiver-Z-T-1.3072.3072.2	3072	20.02	MHLNGSNVQVLHR		0	Spectrum Expansion
MouseLiver-Z-T-1.3072.3072.2	3072	20.02	MHLNGSNVQVLHR		0	Decoy
MouseLiver-Z-T-1.3073.3073.3	3073	20.02	MHLNGSNVQVLHR		0	Spectrum Expansion
MouseLiver-Z-T-1.3073.3073.3	3073	20.02	MHLNGSNVQVLHR		0	Decoy
MouseLiver-Z-T-1.3075.3075.3	3075	20.04	MHLNGSNVQVLHR		0	Spectrum Expansion
MouseLiver-Z-T-1.3075.3075.3	3075	20.04	MHLNGSNVQVLHR		0	Decoy
MouseLiver-Z-T-1.3077.3077.2	3077	20.05	MHLNGSNVQVLHR		0	Spectrum Expansion
MouseLiver-Z-T-1.3077.3077.2	3077	20.05	MHLNGSNVQVLHR		0	Decoy
MouseLiver-Z-T-1.3079.3079.3	3079	20.05	MHLNGSNVQVLHR		0	Spectrum Expansion
MouseLiver-Z-T-1.3079.3079.3	3079	20.05	MHLNGSNVQVLHR		0	Decoy
MouseLiver-Z-T-1.3081.3081.3	3081	20.06	MHLNGSNVQVLHR		0	Spectrum Expansion
MouseLiver-Z-T-1.3081.3081.3	3081	20.06	MHLNGSNVQVLHR		0	Decoy
MouseLiver-Z-T-1.3086.3086.3	3086	20.09	MHLNGSNVQVLHR		0	Spectrum Expansion
MouseLiver-Z-T-1.3086.3086.3	3086	20.09	MHLNGSNVQVLHR		0	Decoy
MouseLiver-Z-T-1.3087.3087.2	3087	20.09	MHLNGSNVQVLHR		0	Spectrum Expansion
MouseLiver-Z-T-1.3087.3087.2	3087	20.09	MHLNGSNVQVLHR		0	Decoy
MouseLiver-Z-T-1.3088.3088.2	3088	20.09	MHLNGSNVQVLHR		2.82	Spectrum Expansion
MouseLiver-Z-T-1.3088.3088.2	3088	20.09	MHLNGSNVQVLHR		0	Decoy
MouseLiver-Z-T-1.3089.3089.3	3089	20.09	MHLNGSNVQVLHR		0	Spectrum Expansion
MouseLiver-Z-T-1.3089.3089.3	3089	20.09	MHLNGSNVQVLHR		0	Decoy
MouseLiver-Z-T-1.3090.3090.2	3090	20.09	MHLNGSNVQVLHR		0	Spectrum Expansion
MouseLiver-Z-T-1.3090.3090.2	3090	20.09	MHLNGSNVQVLHR		0	Decoy
MouseLiver-Z-T-1.3095.3095.3	3095	20.15	MHLNGSNVQVLHR		0	Spectrum Expansion
MouseLiver-Z-T-1.3095.3095.3	3095	20.15	MHLNGSNVQVLHR		0	Decoy
MouseLiver-Z-T-1.3103.3103.2	3103	20.2	MHLNGSNVQVLHR		0	Spectrum Expansion
MouseLiver-Z-T-1.3103.3103.2	3103	20.2	MHLNGSNVQVLHR		1	Decoy
MouseLiver-Z-T-1.3104.3104.2	3104	20.2	MHLNGSNVQVLHR		0	Spectrum Expansion
MouseLiver-Z-T-1.3104.3104.2	3104	20.2	MHLNGSNVQVLHR		0	Decoy
MouseLiver-Z-T-1.3113.3113.2	3113	20.27	MHLNGSNVQVLHR		2.67	Spectrum Expansion
MouseLiver-Z-T-1.3113.3113.2	3113	20.27	MHLNGSNVQVLHR		0	Decoy
MouseLiver-Z-T-1.3114.3114.2	3114	20.27	MHLNGSNVQVLHR		2.58	Spectrum Expansion
MouseLiver-Z-T-1.3114.3114.2	3114	20.27	MHLNGSNVQVLHR		0	Decoy
MouseLiver-Z-T-1.3117.3117.2	3117	20.29	MHLNGSNVQVLHR		0	Spectrum Expansion
MouseLiver-Z-T-1.3117.3117.2	3117	20.29	MHLNGSNVQVLHR		0	Decoy
MouseLiver-Z-T-1.3118.3118.2	3118	20.29	MHLNGSNVQVLHR		0	Spectrum Expansion
MouseLiver-Z-T-1.3118.3118.2	3118	20.29	MHLNGSNVQVLHR		0	Decoy
MouseLiver-Z-T-1.3121.3121.3	3121	20.31	MHLNGSNVQVLHR		0	Spectrum Expansion
MouseLiver-Z-T-1.3121.3121.3	3121	20.31	MHLNGSNVQVLHR		0	Decoy
MouseLiver-Z-T-1.3123.3123.4	3123	20.32	MHLNGSNVQVLHR		0	Spectrum Expansion
MouseLiver-Z-T-1.3123.3123.4	3123	20.32	MHLNGSNVQVLHR		0	Decoy
MouseLiver-Z-T-1.3124.3124.2	3124	20.32	MHLNGSNVQVLHR		0	Spectrum Expansion
MouseLiver-Z-T-1.3124.3124.2	3124	20.32	MHLNGSNVQVLHR		0	Decoy
MouseLiver-Z-T-1.3125.3125.2	3125	20.32	MHLNGSNVQVLHR		2.82	Spectrum Expansion
MouseLiver-Z-T-1.3125.3125.2	3125	20.32	MHLNGSNVQVLHR		0	Decoy
MouseLiver-Z-T-1.3126.3126.3	3126	20.32	MHLNGSNVQVLHR		2.89	Spectrum Expansion
MouseLiver-Z-T-1.3126.3126.3	3126	20.32	MHLNGSNVQVLHR		0	Decoy
MouseLiver-Z-T-1.3128.3128.2	3128	20.34	MHLNGSNVQVLHR		2.68	Spectrum Expansion
MouseLiver-Z-T-1.3128.3128.2	3128	20.34	MHLNGSNVQVLHR		0	Decoy
MouseLiver-Z-T-1.3129.3129.2	3129	20.34	MHLNGSNVQVLHR		0	Spectrum Expansion
MouseLiver-Z-T-1.3129.3129.2	3129	20.34	MHLNGSNVQVLHR		0	Decoy
MouseLiver-Z-T-1.3132.3132.3	3132	20.36	MHLNGSNVQVLHR		0	Spectrum Expansion
MouseLiver-Z-T-1.3132.3132.3	3132	20.36	MHLNGSNVQVLHR		0	Decoy
MouseLiver-Z-T-1.3139.3139.3	3139	20.4	MHLNGSNVQVLHR		1.26	Spectrum Expansion
MouseLiver-Z-T-1.3139.3139.3	3139	20.4	MHLNGSNVQVLHR		0	Decoy
MouseLiver-Z-T-1.3146.3146.2	3146	20.44	MHLNGSNVQVLHR		0	Spectrum Expansion
MouseLiver-Z-T-1.3146.3146.2	3146	20.44	MHLNGSNVQVLHR		0	Decoy
MouseLiver-Z-T-1.3149.3149.3	3149	20.46	MHLNGSNVQVLHR		0	Spectrum Expansion
MouseLiver-Z-T-1.3149.3149.3	3149	20.46	MHLNGSNVQVLHR		0	Decoy
MouseLiver-Z-T-1.3151.3151.2	3151	20.47	MHLNGSNVQVLHR		0	Spectrum Expansion
MouseLiver-Z-T-1.3151.3151.2	3151	20.47	MHLNGSNVQVLHR		0	Decoy
MouseLiver-Z-T-1.3154.3154.2	3154	20.48	MHLNGSNVQVLHR		0	Spectrum Expansion
MouseLiver-Z-T-1.3154.3154.2	3154	20.48	MHLNGSNVQVLHR		0	Decoy
MouseLiver-Z-T-1.3155.3155.3	3155	20.48	MHLNGSNVQVLHR		0	Spectrum Expansion
MouseLiver-Z-T-1.3155.3155.3	3155	20.48	MHLNGSNVQVLHR		0	Decoy
MouseLiver-Z-T-1.3156.3156.2	3156	20.48	MHLNGSNVQVLHR		0	Spectrum Expansion
MouseLiver-Z-T-1.3156.3156.2	3156	20.48	MHLNGSNVQVLHR		0	Decoy
MouseLiver-Z-T-1.3159.3159.3	3159	20.51	MHLNGSNVQVLHR		0	Spectrum Expansion
MouseLiver-Z-T-1.3159.3159.3	3159	20.51	MHLNGSNVQVLHR		0	Decoy
MouseLiver-Z-T-1.3165.3165.2	3165	20.55	MHLNGSNVQVLHR		0	Spectrum Expansion
MouseLiver-Z-T-1.3165.3165.2	3165	20.55	MHLNGSNVQVLHR		1.05	Decoy
MouseLiver-Z-T-1.3166.3166.2	3166	20.55	MHLNGSNVQVLHR		0	Spectrum Expansion
MouseLiver-Z-T-1.3166.3166.2	3166	20.55	MHLNGSNVQVLHR		0	Decoy
MouseLiver-Z-T-1.3169.3169.2	3169	20.57	MHLNGSNVQVLHR		2.55	Spectrum Expansion
MouseLiver-Z-T-1.3169.3169.2	3169	20.57	MHLNGSNVQVLHR		0	Decoy
MouseLiver-Z-T-1.3170.3170.2	3170	20.57	MHLNGSNVQVLHR		1.05	Spectrum Expansion
MouseLiver-Z-T-1.3170.3170.2	3170	20.57	MHLNGSNVQVLHR		1	Decoy
MouseLiver-Z-T-1.3171.3171.4	3171	20.57	MHLNGSNVQVLHR		0	Spectrum Expansion
MouseLiver-Z-T-1.3171.3171.4	3171	20.57	MHLNGSNVQVLHR		0	Decoy
MouseLiver-Z-T-1.3174.3174.2	3174	20.58	MHLNGSNVQVLHR		2.9	Spectrum Expansion
MouseLiver-Z-T-1.3174.3174.2	3174	20.58	MHLNGSNVQVLHR		0	Decoy
MouseLiver-Z-T-1.3175.3175.3	3175	20.58	MHLNGSNVQVLHR		0	Spectrum Expansion
MouseLiver-Z-T-1.3175.3175.3	3175	20.58	MHLNGSNVQVLHR		0	Decoy
MouseLiver-Z-T-1.3178.3178.2	3178	20.6	MHLNGSNVQVLHR		0	Spectrum Expansion
MouseLiver-Z-T-1.3178.3178.2	3178	20.6	MHLNGSNVQVLHR		0	Decoy
MouseLiver-Z-T-1.3180.3180.4	3180	20.61	MHLNGSNVQVLHR		1.28	Spectrum Expansion
MouseLiver-Z-T-1.3180.3180.4	3180	20.61	MHLNGSNVQVLHR		1.05	Decoy
MouseLiver-Z-T-1.3181.3181.4	3181	20.61	MHLNGSNVQVLHR		0	Spectrum Expansion
MouseLiver-Z-T-1.3181.3181.4	3181	20.61	MHLNGSNVQVLHR		0	Decoy
MouseLiver-Z-T-1.3184.3184.3	3184	20.63	MHLNGSNVQVLHR		0	Spectrum Expansion
MouseLiver-Z-T-1.3184.3184.3	3184	20.63	MHLNGSNVQVLHR		0	Decoy
MouseLiver-Z-T-1.3186.3186.3	3186	20.64	MHLNGSNVQVLHR		0	Spectrum Expansion
MouseLiver-Z-T-1.3186.3186.3	3186	20.64	MHLNGSNVQVLHR		0	Decoy
MouseLiver-Z-T-1.3188.3188.6	3188	20.65	MHLNGSNVQVLHR		1.05	Spectrum Expansion
MouseLiver-Z-T-1.3188.3188.6	3188	20.65	MHLNGSNVQVLHR		0	Decoy
MouseLiver-Z-T-1.3192.3192.3	3192	20.67	MHLNGSNVQVLHR		0	Spectrum Expansion
MouseLiver-Z-T-1.3192.3192.3	3192	20.67	MHLNGSNVQVLHR		0	Decoy
MouseLiver-Z-T-1.3193.3193.3	3193	20.67	MHLNGSNVQVLHR		0	Spectrum Expansion
MouseLiver-Z-T-1.3193.3193.3	3193	20.67	MHLNGSNVQVLHR		0	Decoy
MouseLiver-Z-T-1.3196.3196.5	3196	20.69	MHLNGSNVQVLHR		1	Spectrum Expansion
MouseLiver-Z-T-1.3196.3196.5	3196	20.69	MHLNGSNVQVLHR		0	Decoy
MouseLiver-Z-T-1.3199.3199.2	3199	20.71	MHLNGSNVQVLHR		0	Spectrum Expansion
MouseLiver-Z-T-1.3199.3199.2	3199	20.71	MHLNGSNVQVLHR		0	Decoy
MouseLiver-Z-T-1.3200.3200.2	3200	20.71	MHLNGSNVQVLHR		0	Spectrum Expansion
MouseLiver-Z-T-1.3200.3200.2	3200	20.71	MHLNGSNVQVLHR		0	Decoy
MouseLiver-Z-T-1.3201.3201.3	3201	20.71	MHLNGSNVQVLHR		0	Spectrum Expansion
MouseLiver-Z-T-1.3201.3201.3	3201	20.71	MHLNGSNVQVLHR		1.67	Decoy
MouseLiver-Z-T-1.3202.3202.2	3202	20.71	MHLNGSNVQVLHR		0	Spectrum Expansion
MouseLiver-Z-T-1.3202.3202.2	3202	20.71	MHLNGSNVQVLHR		0	Decoy
MouseLiver-Z-T-1.3205.3205.2	3205	20.74	MHLNGSNVQVLHR		0	Spectrum Expansion
MouseLiver-Z-T-1.3205.3205.2	3205	20.74	MHLNGSNVQVLHR		0	Decoy
MouseLiver-Z-T-1.3206.3206.3	3206	20.74	MHLNGSNVQVLHR		0	Spectrum Expansion
MouseLiver-Z-T-1.3206.3206.3	3206	20.74	MHLNGSNVQVLHR		0	Decoy
MouseLiver-Z-T-1.3207.3207.3	3207	20.74	MHLNGSNVQVLHR		0	Spectrum Expansion
MouseLiver-Z-T-1.3207.3207.3	3207	20.74	MHLNGSNVQVLHR		0	Decoy
MouseLiver-Z-T-1.3208.3208.4	3208	20.74	MHLNGSNVQVLHR		0	Spectrum Expansion
MouseLiver-Z-T-1.3208.3208.4	3208	20.74	MHLNGSNVQVLHR		1.16	Decoy
MouseLiver-Z-T-1.3210.3210.2	3210	20.76	MHLNGSNVQVLHR		0	Spectrum Expansion
MouseLiver-Z-T-1.3210.3210.2	3210	20.76	MHLNGSNVQVLHR		0	Decoy
MouseLiver-Z-T-1.3213.3213.3	3213	20.77	MHLNGSNVQVLHR		0	Spectrum Expansion
MouseLiver-Z-T-1.3213.3213.3	3213	20.77	MHLNGSNVQVLHR		0	Decoy
MouseLiver-Z-T-1.3215.3215.4	3215	20.78	MHLNGSNVQVLHR		2.8	Spectrum Expansion
MouseLiver-Z-T-1.3215.3215.4	3215	20.78	MHLNGSNVQVLHR		1	Decoy
MouseLiver-Z-T-1.3217.3217.3	3217	20.79	MHLNGSNVQVLHR		1	Spectrum Expansion
MouseLiver-Z-T-1.3217.3217.3	3217	20.79	MHLNGSNVQVLHR		0	Decoy
MouseLiver-Z-T-1.3219.3219.3	3219	20.8	MHLNGSNVQVLHR		0	Spectrum Expansion
MouseLiver-Z-T-1.3219.3219.3	3219	20.8	MHLNGSNVQVLHR		0	Decoy
MouseLiver-Z-T-1.3220.3220.3	3220	20.8	MHLNGSNVQVLHR		0	Spectrum Expansion
MouseLiver-Z-T-1.3220.3220.3	3220	20.8	MHLNGSNVQVLHR		0	Decoy
MouseLiver-Z-T-1.3222.3222.2	3222	20.81	MHLNGSNVQVLHR		2.77	Spectrum Expansion
MouseLiver-Z-T-1.3222.3222.2	3222	20.81	MHLNGSNVQVLHR		0	Decoy
MouseLiver-Z-T-1.3224.3224.2	3224	20.82	MHLNGSNVQVLHR		0	Spectrum Expansion
MouseLiver-Z-T-1.3224.3224.2	3224	20.82	MHLNGSNVQVLHR		0	Decoy
MouseLiver-Z-T-1.3225.3225.2	3225	20.82	MHLNGSNVQVLHR		1.05	Spectrum Expansion
MouseLiver-Z-T-1.3225.3225.2	3225	20.82	MHLNGSNVQVLHR		0	Decoy
MouseLiver-Z-T-1.3227.3227.2	3227	20.83	MHLNGSNVQVLHR		0	Spectrum Expansion
MouseLiver-Z-T-1.3227.3227.2	3227	20.83	MHLNGSNVQVLHR		0	Decoy
MouseLiver-Z-T-1.3229.3229.3	3229	20.84	MHLNGSNVQVLHR		0	Spectrum Expansion
MouseLiver-Z-T-1.3229.3229.3	3229	20.84	MHLNGSNVQVLHR		0	Decoy
MouseLiver-Z-T-1.3231.3231.2	3231	20.84	MHLNGSNVQVLHR		0	Spectrum Expansion
MouseLiver-Z-T-1.3231.3231.2	3231	20.84	MHLNGSNVQVLHR		0	Decoy
MouseLiver-Z-T-1.3232.3232.3	3232	20.84	MHLNGSNVQVLHR		0	Spectrum Expansion
MouseLiver-Z-T-1.3232.3232.3	3232	20.84	MHLNGSNVQVLHR		0	Decoy
MouseLiver-Z-T-1.3234.3234.5	3234	20.86	MHLNGSNVQVLHR		2.83	Spectrum Expansion
MouseLiver-Z-T-1.3234.3234.5	3234	20.86	MHLNGSNVQVLHR		0	Decoy
MouseLiver-Z-T-1.3237.3237.3	3237	20.86	MHLNGSNVQVLHR		1	Spectrum Expansion
MouseLiver-Z-T-1.3237.3237.3	3237	20.86	MHLNGSNVQVLHR		0	Decoy
MouseLiver-Z-T-1.3239.3239.3	3239	20.88	MHLNGSNVQVLHR		0	Spectrum Expansion
MouseLiver-Z-T-1.3239.3239.3	3239	20.88	MHLNGSNVQVLHR		1.52	Decoy
MouseLiver-Z-T-1.3241.3241.3	3241	20.88	MHLNGSNVQVLHR		2.19	Spectrum Expansion
MouseLiver-Z-T-1.3241.3241.3	3241	20.88	MHLNGSNVQVLHR		1.13	Decoy
MouseLiver-Z-T-1.3242.3242.4	3242	20.88	MHLNGSNVQVLHR		0	Spectrum Expansion
MouseLiver-Z-T-1.3242.3242.4	3242	20.88	MHLNGSNVQVLHR		0	Decoy
MouseLiver-Z-T-1.3243.3243.2	3243	20.88	MHLNGSNVQVLHR		0	Spectrum Expansion
MouseLiver-Z-T-1.3243.3243.2	3243	20.88	MHLNGSNVQVLHR		0	Decoy
MouseLiver-Z-T-1.3244.3244.3	3244	20.88	MHLNGSNVQVLHR		0	Spectrum Expansion
MouseLiver-Z-T-1.3244.3244.3	3244	20.88	MHLNGSNVQVLHR		0	Decoy
MouseLiver-Z-T-1.3246.3246.3	3246	20.91	MHLNGSNVQVLHR		1	Spectrum Expansion
MouseLiver-Z-T-1.3246.3246.3	3246	20.91	MHLNGSNVQVLHR		1	Decoy
MouseLiver-Z-T-1.3247.3247.3	3247	20.91	MHLNGSNVQVLHR		3.02	Spectrum Expansion
MouseLiver-Z-T-1.3247.3247.3	3247	20.91	MHLNGSNVQVLHR		0	Decoy
MouseLiver-Z-T-1.3248.3248.3	3248	20.91	MHLNGSNVQVLHR		0	Spectrum Expansion
MouseLiver-Z-T-1.3248.3248.3	3248	20.91	MHLNGSNVQVLHR		0	Decoy
MouseLiver-Z-T-1.3249.3249.4	3249	20.91	MHLNGSNVQVLHR		1.04	Spectrum Expansion
MouseLiver-Z-T-1.3249.3249.4	3249	20.91	MHLNGSNVQVLHR		0	Decoy
MouseLiver-Z-T-1.3251.3251.2	3251	20.93	MHLNGSNVQVLHR		1.05	Spectrum Expansion
MouseLiver-Z-T-1.3251.3251.2	3251	20.93	MHLNGSNVQVLHR		0	Decoy
MouseLiver-Z-T-1.3252.3252.2	3252	20.93	MHLNGSNVQVLHR		0	Spectrum Expansion
MouseLiver-Z-T-1.3252.3252.2	3252	20.93	MHLNGSNVQVLHR		0	Decoy
MouseLiver-Z-T-1.3253.3253.4	3253	20.93	MHLNGSNVQVLHR		0	Spectrum Expansion
MouseLiver-Z-T-1.3253.3253.4	3253	20.93	MHLNGSNVQVLHR		0	Decoy
MouseLiver-Z-T-1.3256.3256.3	3256	20.95	MHLNGSNVQVLHR		2.55	Spectrum Expansion
MouseLiver-Z-T-1.3256.3256.3	3256	20.95	MHLNGSNVQVLHR		0	Decoy
MouseLiver-Z-T-1.3257.3257.3	3257	20.95	MHLNGSNVQVLHR		0	Spectrum Expansion
MouseLiver-Z-T-1.3257.3257.3	3257	20.95	MHLNGSNVQVLHR		0	Decoy
MouseLiver-Z-T-1.3259.3259.2	3259	20.96	MHLNGSNVQVLHR		1	Spectrum Expansion
MouseLiver-Z-T-1.3259.3259.2	3259	20.96	MHLNGSNVQVLHR		0	Decoy
MouseLiver-Z-T-1.3260.3260.2	3260	20.96	MHLNGSNVQVLHR		0	Spectrum Expansion
MouseLiver-Z-T-1.3260.3260.2	3260	20.96	MHLNGSNVQVLHR		0	Decoy
MouseLiver-Z-T-1.3261.3261.3	3261	20.96	MHLNGSNVQVLHR		2.51	Spectrum Expansion
MouseLiver-Z-T-1.3261.3261.3	3261	20.96	MHLNGSNVQVLHR		0	Decoy
MouseLiver-Z-T-1.3262.3262.2	3262	20.96	MHLNGSNVQVLHR		0	Spectrum Expansion
MouseLiver-Z-T-1.3262.3262.2	3262	20.96	MHLNGSNVQVLHR		0	Decoy
MouseLiver-Z-T-1.3263.3263.3	3263	20.96	MHLNGSNVQVLHR		0	Spectrum Expansion
MouseLiver-Z-T-1.3263.3263.3	3263	20.96	MHLNGSNVQVLHR		0	Decoy
MouseLiver-Z-T-1.3264.3264.2	3264	20.96	MHLNGSNVQVLHR		0	Spectrum Expansion
MouseLiver-Z-T-1.3264.3264.2	3264	20.96	MHLNGSNVQVLHR		0	Decoy
MouseLiver-Z-T-1.3265.3265.2	3265	20.96	MHLNGSNVQVLHR		0	Spectrum Expansion
MouseLiver-Z-T-1.3265.3265.2	3265	20.96	MHLNGSNVQVLHR		0	Decoy
MouseLiver-Z-T-1.3266.3266.2	3266	20.96	MHLNGSNVQVLHR		0	Spectrum Expansion
MouseLiver-Z-T-1.3266.3266.2	3266	20.96	MHLNGSNVQVLHR		0	Decoy
MouseLiver-Z-T-1.3267.3267.2	3267	20.96	MHLNGSNVQVLHR		0	Spectrum Expansion
MouseLiver-Z-T-1.3267.3267.2	3267	20.96	MHLNGSNVQVLHR		0	Decoy
MouseLiver-Z-T-1.3268.3268.5	3268	20.96	MHLNGSNVQVLHR		0	Spectrum Expansion
MouseLiver-Z-T-1.3268.3268.5	3268	20.96	MHLNGSNVQVLHR		0	Decoy
MouseLiver-Z-T-1.3269.3269.4	3269	20.96	MHLNGSNVQVLHR		0	Spectrum Expansion
MouseLiver-Z-T-1.3269.3269.4	3269	20.96	MHLNGSNVQVLHR		0	Decoy
MouseLiver-Z-T-1.3271.3271.3	3271	21.02	MHLNGSNVQVLHR		1	Spectrum Expansion
MouseLiver-Z-T-1.3271.3271.3	3271	21.02	MHLNGSNVQVLHR		0	Decoy
MouseLiver-Z-T-1.3272.3272.3	3272	21.02	MHLNGSNVQVLHR		0	Spectrum Expansion
MouseLiver-Z-T-1.3272.3272.3	3272	21.02	MHLNGSNVQVLHR		0	Decoy
MouseLiver-Z-T-1.3274.3274.2	3274	21.03	MHLNGSNVQVLHR		0	Spectrum Expansion
MouseLiver-Z-T-1.3274.3274.2	3274	21.03	MHLNGSNVQVLHR		0	Decoy
MouseLiver-Z-T-1.3275.3275.2	3275	21.03	MHLNGSNVQVLHR		0	Spectrum Expansion
MouseLiver-Z-T-1.3275.3275.2	3275	21.03	MHLNGSNVQVLHR		0	Decoy
MouseLiver-Z-T-1.3276.3276.3	3276	21.03	MHLNGSNVQVLHR		0	Spectrum Expansion
MouseLiver-Z-T-1.3276.3276.3	3276	21.03	MHLNGSNVQVLHR		0	Decoy
MouseLiver-Z-T-1.3277.3277.2	3277	21.03	MHLNGSNVQVLHR		0	Spectrum Expansion
MouseLiver-Z-T-1.3277.3277.2	3277	21.03	MHLNGSNVQVLHR		0	Decoy
MouseLiver-Z-T-1.3278.3278.2	3278	21.03	MHLNGSNVQVLHR		0	Spectrum Expansion
MouseLiver-Z-T-1.3278.3278.2	3278	21.03	MHLNGSNVQVLHR		0	Decoy
MouseLiver-Z-T-1.3279.3279.4	3279	21.03	MHLNGSNVQVLHR		0	Spectrum Expansion
MouseLiver-Z-T-1.3279.3279.4	3279	21.03	MHLNGSNVQVLHR		0	Decoy
MouseLiver-Z-T-1.3280.3280.4	3280	21.03	MHLNGSNVQVLHR		0	Spectrum Expansion
MouseLiver-Z-T-1.3280.3280.4	3280	21.03	MHLNGSNVQVLHR		0	Decoy
MouseLiver-Z-T-1.3282.3282.2	3282	21.06	MHLNGSNVQVLHR		1.05	Spectrum Expansion
MouseLiver-Z-T-1.3282.3282.2	3282	21.06	MHLNGSNVQVLHR		0	Decoy
MouseLiver-Z-T-1.3283.3283.3	3283	21.06	MHLNGSNVQVLHR		0	Spectrum Expansion
MouseLiver-Z-T-1.3283.3283.3	3283	21.06	MHLNGSNVQVLHR		0	Decoy
MouseLiver-Z-T-1.3284.3284.2	3284	21.06	MHLNGSNVQVLHR		0	Spectrum Expansion
MouseLiver-Z-T-1.3284.3284.2	3284	21.06	MHLNGSNVQVLHR		0	Decoy
MouseLiver-Z-T-1.3285.3285.3	3285	21.06	MHLNGSNVQVLHR		0	Spectrum Expansion
MouseLiver-Z-T-1.3285.3285.3	3285	21.06	MHLNGSNVQVLHR		0	Decoy
MouseLiver-Z-T-1.3286.3286.3	3286	21.06	MHLNGSNVQVLHR		0	Spectrum Expansion
MouseLiver-Z-T-1.3286.3286.3	3286	21.06	MHLNGSNVQVLHR		0	Decoy
MouseLiver-Z-T-1.3287.3287.3	3287	21.06	MHLNGSNVQVLHR		0	Spectrum Expansion
MouseLiver-Z-T-1.3287.3287.3	3287	21.06	MHLNGSNVQVLHR		0	Decoy
MouseLiver-Z-T-1.3288.3288.4	3288	21.06	MHLNGSNVQVLHR		0	Spectrum Expansion
MouseLiver-Z-T-1.3288.3288.4	3288	21.06	MHLNGSNVQVLHR		0	Decoy
MouseLiver-Z-T-1.3290.3290.3	3290	21.1	MHLNGSNVQVLHR		0	Spectrum Expansion
MouseLiver-Z-T-1.3290.3290.3	3290	21.1	MHLNGSNVQVLHR		0	Decoy
MouseLiver-Z-T-1.3293.3293.2	3293	21.11	MHLNGSNVQVLHR		0	Spectrum Expansion
MouseLiver-Z-T-1.3293.3293.2	3293	21.11	MHLNGSNVQVLHR		1.14	Decoy
MouseLiver-Z-T-1.3294.3294.2	3294	21.11	MHLNGSNVQVLHR		1.05	Spectrum Expansion
MouseLiver-Z-T-1.3294.3294.2	3294	21.11	MHLNGSNVQVLHR		0	Decoy
MouseLiver-Z-T-1.3295.3295.3	3295	21.11	MHLNGSNVQVLHR		0	Spectrum Expansion
MouseLiver-Z-T-1.3295.3295.3	3295	21.11	MHLNGSNVQVLHR		0	Decoy
MouseLiver-Z-T-1.3296.3296.6	3296	21.11	MHLNGSNVQVLHR		1.24	Spectrum Expansion
MouseLiver-Z-T-1.3296.3296.6	3296	21.11	MHLNGSNVQVLHR		1.67	Decoy
MouseLiver-Z-T-1.3297.3297.3	3297	21.11	MHLNGSNVQVLHR		0	Spectrum Expansion
MouseLiver-Z-T-1.3297.3297.3	3297	21.11	MHLNGSNVQVLHR		0	Decoy
MouseLiver-Z-T-1.3298.3298.3	3298	21.11	MHLNGSNVQVLHR		1.05	Spectrum Expansion
MouseLiver-Z-T-1.3298.3298.3	3298	21.11	MHLNGSNVQVLHR		0	Decoy
MouseLiver-Z-T-1.3299.3299.3	3299	21.11	MHLNGSNVQVLHR		0	Spectrum Expansion
MouseLiver-Z-T-1.3299.3299.3	3299	21.11	MHLNGSNVQVLHR		0	Decoy
MouseLiver-Z-T-1.3300.3300.2	3300	21.11	MHLNGSNVQVLHR		2.9	Spectrum Expansion
MouseLiver-Z-T-1.3300.3300.2	3300	21.11	MHLNGSNVQVLHR		0	Decoy
MouseLiver-Z-T-1.3301.3301.2	3301	21.11	MHLNGSNVQVLHR		1.05	Spectrum Expansion
MouseLiver-Z-T-1.3301.3301.2	3301	21.11	MHLNGSNVQVLHR		0	Decoy
MouseLiver-Z-T-1.3303.3303.4	3303	21.16	MHLNGSNVQVLHR		0	Spectrum Expansion
MouseLiver-Z-T-1.3303.3303.4	3303	21.16	MHLNGSNVQVLHR		1.72	Decoy
MouseLiver-Z-T-1.3304.3304.4	3304	21.16	MHLNGSNVQVLHR		0	Spectrum Expansion
MouseLiver-Z-T-1.3304.3304.4	3304	21.16	MHLNGSNVQVLHR		0	Decoy
MouseLiver-Z-T-1.3305.3305.3	3305	21.16	MHLNGSNVQVLHR		0	Spectrum Expansion
MouseLiver-Z-T-1.3305.3305.3	3305	21.16	MHLNGSNVQVLHR		0	Decoy
MouseLiver-Z-T-1.3306.3306.2	3306	21.16	MHLNGSNVQVLHR		0	Spectrum Expansion
MouseLiver-Z-T-1.3306.3306.2	3306	21.16	MHLNGSNVQVLHR		0	Decoy
MouseLiver-Z-T-1.3308.3308.5	3308	21.18	MHLNGSNVQVLHR		2.74	Spectrum Expansion
MouseLiver-Z-T-1.3308.3308.5	3308	21.18	MHLNGSNVQVLHR		0	Decoy
MouseLiver-Z-T-1.3309.3309.3	3309	21.18	MHLNGSNVQVLHR		0	Spectrum Expansion
MouseLiver-Z-T-1.3309.3309.3	3309	21.18	MHLNGSNVQVLHR		0	Decoy
MouseLiver-Z-T-1.3310.3310.3	3310	21.18	MHLNGSNVQVLHR		1	Spectrum Expansion
MouseLiver-Z-T-1.3310.3310.3	3310	21.18	MHLNGSNVQVLHR		0	Decoy
MouseLiver-Z-T-1.3311.3311.4	3311	21.18	MHLNGSNVQVLHR		0	Spectrum Expansion
MouseLiver-Z-T-1.3311.3311.4	3311	21.18	MHLNGSNVQVLHR		0	Decoy
MouseLiver-Z-T-1.3312.3312.3	3312	21.18	MHLNGSNVQVLHR		0	Spectrum Expansion
MouseLiver-Z-T-1.3312.3312.3	3312	21.18	MHLNGSNVQVLHR		0	Decoy
MouseLiver-Z-T-1.3313.3313.2	3313	21.18	MHLNGSNVQVLHR		0	Spectrum Expansion
MouseLiver-Z-T-1.3313.3313.2	3313	21.18	MHLNGSNVQVLHR		0	Decoy
MouseLiver-Z-T-1.3314.3314.3	3314	21.18	MHLNGSNVQVLHR		1	Spectrum Expansion
MouseLiver-Z-T-1.3314.3314.3	3314	21.18	MHLNGSNVQVLHR		0	Decoy
MouseLiver-Z-T-1.3315.3315.3	3315	21.18	MHLNGSNVQVLHR		0	Spectrum Expansion
MouseLiver-Z-T-1.3315.3315.3	3315	21.18	MHLNGSNVQVLHR		1.05	Decoy
MouseLiver-Z-T-1.3316.3316.2	3316	21.18	MHLNGSNVQVLHR		0	Spectrum Expansion
MouseLiver-Z-T-1.3316.3316.2	3316	21.18	MHLNGSNVQVLHR		0	Decoy
MouseLiver-Z-T-1.3317.3317.3	3317	21.18	MHLNGSNVQVLHR		0	Spectrum Expansion
MouseLiver-Z-T-1.3317.3317.3	3317	21.18	MHLNGSNVQVLHR		0	Decoy
MouseLiver-Z-T-1.3319.3319.5	3319	21.23	MHLNGSNVQVLHR		2.67	Spectrum Expansion
MouseLiver-Z-T-1.3319.3319.5	3319	21.23	MHLNGSNVQVLHR		1.09	Decoy
MouseLiver-Z-T-1.3320.3320.4	3320	21.23	MHLNGSNVQVLHR		0	Spectrum Expansion
MouseLiver-Z-T-1.3320.3320.4	3320	21.23	MHLNGSNVQVLHR		0	Decoy
MouseLiver-Z-T-1.3322.3322.4	3322	21.24	MHLNGSNVQVLHR		0	Spectrum Expansion
MouseLiver-Z-T-1.3322.3322.4	3322	21.24	MHLNGSNVQVLHR		1.14	Decoy
MouseLiver-Z-T-1.3323.3323.2	3323	21.24	MHLNGSNVQVLHR		1	Spectrum Expansion
MouseLiver-Z-T-1.3323.3323.2	3323	21.24	MHLNGSNVQVLHR		0	Decoy
MouseLiver-Z-T-1.3324.3324.3	3324	21.24	MHLNGSNVQVLHR		0	Spectrum Expansion
MouseLiver-Z-T-1.3324.3324.3	3324	21.24	MHLNGSNVQVLHR		0	Decoy
MouseLiver-Z-T-1.3326.3326.3	3326	21.25	MHLNGSNVQVLHR		0	Spectrum Expansion
MouseLiver-Z-T-1.3326.3326.3	3326	21.25	MHLNGSNVQVLHR		0	Decoy
MouseLiver-Z-T-1.3327.3327.3	3327	21.25	MHLNGSNVQVLHR		1	Spectrum Expansion
MouseLiver-Z-T-1.3327.3327.3	3327	21.25	MHLNGSNVQVLHR		0	Decoy
MouseLiver-Z-T-1.3330.3330.3	3330	21.27	MHLNGSNVQVLHR		0	Spectrum Expansion
MouseLiver-Z-T-1.3330.3330.3	3330	21.27	MHLNGSNVQVLHR		0	Decoy
MouseLiver-Z-T-1.3333.3333.5	3333	21.28	MHLNGSNVQVLHR		0	Spectrum Expansion
MouseLiver-Z-T-1.3333.3333.5	3333	21.28	MHLNGSNVQVLHR		0	Decoy
MouseLiver-Z-T-1.3337.3337.4	3337	21.3	MHLNGSNVQVLHR		0	Spectrum Expansion
MouseLiver-Z-T-1.3337.3337.4	3337	21.3	MHLNGSNVQVLHR		0	Decoy
MouseLiver-Z-T-1.3339.3339.2	3339	21.31	MHLNGSNVQVLHR		0	Spectrum Expansion
MouseLiver-Z-T-1.3339.3339.2	3339	21.31	MHLNGSNVQVLHR		0	Decoy
MouseLiver-Z-T-1.3340.3340.5	3340	21.31	MHLNGSNVQVLHR		1.05	Spectrum Expansion
MouseLiver-Z-T-1.3340.3340.5	3340	21.31	MHLNGSNVQVLHR		0	Decoy
MouseLiver-Z-T-1.3344.3344.3	3344	21.34	MHLNGSNVQVLHR		0	Spectrum Expansion
MouseLiver-Z-T-1.3344.3344.3	3344	21.34	MHLNGSNVQVLHR		1.09	Decoy
MouseLiver-Z-T-1.3345.3345.2	3345	21.34	MHLNGSNVQVLHR		0	Spectrum Expansion
MouseLiver-Z-T-1.3345.3345.2	3345	21.34	MHLNGSNVQVLHR		0	Decoy
MouseLiver-Z-T-1.3348.3348.3	3348	21.36	MHLNGSNVQVLHR		0	Spectrum Expansion
MouseLiver-Z-T-1.3348.3348.3	3348	21.36	MHLNGSNVQVLHR		0	Decoy
MouseLiver-Z-T-1.3349.3349.2	3349	21.36	MHLNGSNVQVLHR		0	Spectrum Expansion
MouseLiver-Z-T-1.3349.3349.2	3349	21.36	MHLNGSNVQVLHR		0	Decoy
MouseLiver-Z-T-1.3350.3350.3	3350	21.36	MHLNGSNVQVLHR		2.72	Spectrum Expansion
MouseLiver-Z-T-1.3350.3350.3	3350	21.36	MHLNGSNVQVLHR		0	Decoy
MouseLiver-Z-T-1.3352.3352.4	3352	21.37	MHLNGSNVQVLHR		0	Spectrum Expansion
MouseLiver-Z-T-1.3352.3352.4	3352	21.37	MHLNGSNVQVLHR		1	Decoy
MouseLiver-Z-T-1.3353.3353.3	3353	21.37	MHLNGSNVQVLHR		0	Spectrum Expansion
MouseLiver-Z-T-1.3353.3353.3	3353	21.37	MHLNGSNVQVLHR		0	Decoy
MouseLiver-Z-T-1.3354.3354.3	3354	21.37	MHLNGSNVQVLHR		2.73	Spectrum Expansion
MouseLiver-Z-T-1.3354.3354.3	3354	21.37	MHLNGSNVQVLHR		0	Decoy
MouseLiver-Z-T-1.3355.3355.2	3355	21.37	MHLNGSNVQVLHR		0	Spectrum Expansion
MouseLiver-Z-T-1.3355.3355.2	3355	21.37	MHLNGSNVQVLHR		0	Decoy
MouseLiver-Z-T-1.3356.3356.3	3356	21.37	MHLNGSNVQVLHR		0	Spectrum Expansion
MouseLiver-Z-T-1.3356.3356.3	3356	21.37	MHLNGSNVQVLHR		0	Decoy
MouseLiver-Z-T-1.3358.3358.2	3358	21.4	MHLNGSNVQVLHR		0	Spectrum Expansion
MouseLiver-Z-T-1.3358.3358.2	3358	21.4	MHLNGSNVQVLHR		0	Decoy
MouseLiver-Z-T-1.3359.3359.3	3359	21.4	MHLNGSNVQVLHR		0	Spectrum Expansion
MouseLiver-Z-T-1.3359.3359.3	3359	21.4	MHLNGSNVQVLHR		0	Decoy
MouseLiver-Z-T-1.3360.3360.2	3360	21.4	MHLNGSNVQVLHR		2.76	Spectrum Expansion
MouseLiver-Z-T-1.3360.3360.2	3360	21.4	MHLNGSNVQVLHR		0	Decoy
MouseLiver-Z-T-1.3361.3361.2	3361	21.4	MHLNGSNVQVLHR		0	Spectrum Expansion
MouseLiver-Z-T-1.3361.3361.2	3361	21.4	MHLNGSNVQVLHR		0	Decoy
MouseLiver-Z-T-1.3363.3363.4	3363	21.42	MHLNGSNVQVLHR		0	Spectrum Expansion
MouseLiver-Z-T-1.3363.3363.4	3363	21.42	MHLNGSNVQVLHR		0	Decoy
MouseLiver-Z-T-1.3364.3364.3	3364	21.42	MHLNGSNVQVLHR		0	Spectrum Expansion
MouseLiver-Z-T-1.3364.3364.3	3364	21.42	MHLNGSNVQVLHR		0	Decoy
MouseLiver-Z-T-1.3368.3368.4	3368	21.44	MHLNGSNVQVLHR		0	Spectrum Expansion
MouseLiver-Z-T-1.3368.3368.4	3368	21.44	MHLNGSNVQVLHR		0	Decoy
MouseLiver-Z-T-1.3369.3369.5	3369	21.44	MHLNGSNVQVLHR		0	Spectrum Expansion
MouseLiver-Z-T-1.3369.3369.5	3369	21.44	MHLNGSNVQVLHR		0	Decoy
MouseLiver-Z-T-1.3370.3370.3	3370	21.44	MHLNGSNVQVLHR		2.89	Spectrum Expansion
MouseLiver-Z-T-1.3370.3370.3	3370	21.44	MHLNGSNVQVLHR		0	Decoy
MouseLiver-Z-T-1.3371.3371.3	3371	21.44	MHLNGSNVQVLHR		1	Spectrum Expansion
MouseLiver-Z-T-1.3371.3371.3	3371	21.44	MHLNGSNVQVLHR		1	Decoy
MouseLiver-Z-T-1.3372.3372.3	3372	21.44	MHLNGSNVQVLHR		0	Spectrum Expansion
MouseLiver-Z-T-1.3372.3372.3	3372	21.44	MHLNGSNVQVLHR		0	Decoy
MouseLiver-Z-T-1.3373.3373.3	3373	21.44	MHLNGSNVQVLHR		0	Spectrum Expansion
MouseLiver-Z-T-1.3373.3373.3	3373	21.44	MHLNGSNVQVLHR		0	Decoy
MouseLiver-Z-T-1.3377.3377.6	3377	21.48	MHLNGSNVQVLHR		1.12	Spectrum Expansion
MouseLiver-Z-T-1.3377.3377.6	3377	21.48	MHLNGSNVQVLHR		0	Decoy
MouseLiver-Z-T-1.3378.3378.4	3378	21.48	MHLNGSNVQVLHR		0	Spectrum Expansion
MouseLiver-Z-T-1.3378.3378.4	3378	21.48	MHLNGSNVQVLHR		0	Decoy
MouseLiver-Z-T-1.3380.3380.5	3380	21.49	MHLNGSNVQVLHR		0	Spectrum Expansion
MouseLiver-Z-T-1.3380.3380.5	3380	21.49	MHLNGSNVQVLHR		1.05	Decoy
MouseLiver-Z-T-1.3381.3381.3	3381	21.49	MHLNGSNVQVLHR		1.02	Spectrum Expansion
MouseLiver-Z-T-1.3381.3381.3	3381	21.49	MHLNGSNVQVLHR		2.55	Decoy
MouseLiver-Z-T-1.3382.3382.3	3382	21.49	MHLNGSNVQVLHR		0	Spectrum Expansion
MouseLiver-Z-T-1.3382.3382.3	3382	21.49	MHLNGSNVQVLHR		0	Decoy
MouseLiver-Z-T-1.3383.3383.2	3383	21.49	MHLNGSNVQVLHR		0	Spectrum Expansion
MouseLiver-Z-T-1.3383.3383.2	3383	21.49	MHLNGSNVQVLHR		1	Decoy
MouseLiver-Z-T-1.3384.3384.3	3384	21.49	MHLNGSNVQVLHR		0	Spectrum Expansion
MouseLiver-Z-T-1.3384.3384.3	3384	21.49	MHLNGSNVQVLHR		0	Decoy
MouseLiver-Z-T-1.3385.3385.2	3385	21.49	MHLNGSNVQVLHR		0	Spectrum Expansion
MouseLiver-Z-T-1.3385.3385.2	3385	21.49	MHLNGSNVQVLHR		0	Decoy
MouseLiver-Z-T-1.3386.3386.2	3386	21.49	MHLNGSNVQVLHR		0	Spectrum Expansion
MouseLiver-Z-T-1.3386.3386.2	3386	21.49	MHLNGSNVQVLHR		0	Decoy
MouseLiver-Z-T-1.3387.3387.3	3387	21.49	MHLNGSNVQVLHR		0	Spectrum Expansion
MouseLiver-Z-T-1.3387.3387.3	3387	21.49	MHLNGSNVQVLHR		0	Decoy
MouseLiver-Z-T-1.3390.3390.3	3390	21.54	MHLNGSNVQVLHR		2.21	Spectrum Expansion
MouseLiver-Z-T-1.3390.3390.3	3390	21.54	MHLNGSNVQVLHR		0	Decoy
MouseLiver-Z-T-1.3391.3391.2	3391	21.54	MHLNGSNVQVLHR		0	Spectrum Expansion
MouseLiver-Z-T-1.3391.3391.2	3391	21.54	MHLNGSNVQVLHR		0	Decoy
MouseLiver-Z-T-1.3393.3393.2	3393	21.55	MHLNGSNVQVLHR		1.05	Spectrum Expansion
MouseLiver-Z-T-1.3393.3393.2	3393	21.55	MHLNGSNVQVLHR		0	Decoy
MouseLiver-Z-T-1.3395.3395.2	3395	21.56	MHLNGSNVQVLHR		0	Spectrum Expansion
MouseLiver-Z-T-1.3395.3395.2	3395	21.56	MHLNGSNVQVLHR		0	Decoy
MouseLiver-Z-T-1.3398.3398.3	3398	21.57	MHLNGSNVQVLHR		0	Spectrum Expansion
MouseLiver-Z-T-1.3398.3398.3	3398	21.57	MHLNGSNVQVLHR		0	Decoy
MouseLiver-Z-T-1.3399.3399.3	3399	21.57	MHLNGSNVQVLHR		2.62	Spectrum Expansion
MouseLiver-Z-T-1.3399.3399.3	3399	21.57	MHLNGSNVQVLHR		0	Decoy
MouseLiver-Z-T-1.3400.3400.3	3400	21.57	MHLNGSNVQVLHR		0	Spectrum Expansion
MouseLiver-Z-T-1.3400.3400.3	3400	21.57	MHLNGSNVQVLHR		0	Decoy
MouseLiver-Z-T-1.3401.3401.3	3401	21.57	MHLNGSNVQVLHR		2.94	Spectrum Expansion
MouseLiver-Z-T-1.3401.3401.3	3401	21.57	MHLNGSNVQVLHR		0	Decoy
MouseLiver-Z-T-1.3402.3402.4	3402	21.57	MHLNGSNVQVLHR		0	Spectrum Expansion
MouseLiver-Z-T-1.3402.3402.4	3402	21.57	MHLNGSNVQVLHR		0	Decoy
MouseLiver-Z-T-1.3406.3406.3	3406	21.61	MHLNGSNVQVLHR		1.04	Spectrum Expansion
MouseLiver-Z-T-1.3406.3406.3	3406	21.61	MHLNGSNVQVLHR		0	Decoy
MouseLiver-Z-T-1.3407.3407.3	3407	21.61	MHLNGSNVQVLHR		0	Spectrum Expansion
MouseLiver-Z-T-1.3407.3407.3	3407	21.61	MHLNGSNVQVLHR		0	Decoy
MouseLiver-Z-T-1.3408.3408.3	3408	21.61	MHLNGSNVQVLHR		0	Spectrum Expansion
MouseLiver-Z-T-1.3408.3408.3	3408	21.61	MHLNGSNVQVLHR		0	Decoy
MouseLiver-Z-T-1.3409.3409.2	3409	21.61	MHLNGSNVQVLHR		0	Spectrum Expansion
MouseLiver-Z-T-1.3409.3409.2	3409	21.61	MHLNGSNVQVLHR		0	Decoy
MouseLiver-Z-T-1.3410.3410.2	3410	21.61	MHLNGSNVQVLHR		1	Spectrum Expansion
MouseLiver-Z-T-1.3410.3410.2	3410	21.61	MHLNGSNVQVLHR		0	Decoy
MouseLiver-Z-T-1.3412.3412.2	3412	21.64	MHLNGSNVQVLHR		0	Spectrum Expansion
MouseLiver-Z-T-1.3412.3412.2	3412	21.64	MHLNGSNVQVLHR		0	Decoy
MouseLiver-Z-T-1.3414.3414.3	3414	21.65	MHLNGSNVQVLHR		3.01	Spectrum Expansion
MouseLiver-Z-T-1.3414.3414.3	3414	21.65	MHLNGSNVQVLHR		0	Decoy
MouseLiver-Z-T-1.3416.3416.3	3416	21.65	MHLNGSNVQVLHR		0	Spectrum Expansion
MouseLiver-Z-T-1.3416.3416.3	3416	21.65	MHLNGSNVQVLHR		0	Decoy
MouseLiver-Z-T-1.3417.3417.3	3417	21.65	MHLNGSNVQVLHR		0	Spectrum Expansion
MouseLiver-Z-T-1.3417.3417.3	3417	21.65	MHLNGSNVQVLHR		0	Decoy
MouseLiver-Z-T-1.3418.3418.2	3418	21.65	MHLNGSNVQVLHR		0	Spectrum Expansion
MouseLiver-Z-T-1.3418.3418.2	3418	21.65	MHLNGSNVQVLHR		0	Decoy
MouseLiver-Z-T-1.3419.3419.3	3419	21.65	MHLNGSNVQVLHR		0	Spectrum Expansion
MouseLiver-Z-T-1.3419.3419.3	3419	21.65	MHLNGSNVQVLHR		0	Decoy
MouseLiver-Z-T-1.3422.3422.3	3422	21.68	MHLNGSNVQVLHR		0	Spectrum Expansion
MouseLiver-Z-T-1.3422.3422.3	3422	21.68	MHLNGSNVQVLHR		0	Decoy
MouseLiver-Z-T-1.3423.3423.3	3423	21.68	MHLNGSNVQVLHR		0	Spectrum Expansion
MouseLiver-Z-T-1.3423.3423.3	3423	21.68	MHLNGSNVQVLHR		1.21	Decoy
MouseLiver-Z-T-1.3424.3424.2	3424	21.68	MHLNGSNVQVLHR		0	Spectrum Expansion
MouseLiver-Z-T-1.3424.3424.2	3424	21.68	MHLNGSNVQVLHR		1.15	Decoy
MouseLiver-Z-T-1.3425.3425.2	3425	21.68	MHLNGSNVQVLHR		0	Spectrum Expansion
MouseLiver-Z-T-1.3425.3425.2	3425	21.68	MHLNGSNVQVLHR		0	Decoy
MouseLiver-Z-T-1.3426.3426.3	3426	21.68	MHLNGSNVQVLHR		0	Spectrum Expansion
MouseLiver-Z-T-1.3426.3426.3	3426	21.68	MHLNGSNVQVLHR		0	Decoy
MouseLiver-Z-T-1.3427.3427.3	3427	21.68	MHLNGSNVQVLHR		0	Spectrum Expansion
MouseLiver-Z-T-1.3427.3427.3	3427	21.68	MHLNGSNVQVLHR		0	Decoy
MouseLiver-Z-T-1.3429.3429.3	3429	21.71	MHLNGSNVQVLHR		0	Spectrum Expansion
MouseLiver-Z-T-1.3429.3429.3	3429	21.71	MHLNGSNVQVLHR		0	Decoy
MouseLiver-Z-T-1.3431.3431.4	3431	21.72	MHLNGSNVQVLHR		0	Spectrum Expansion
MouseLiver-Z-T-1.3431.3431.4	3431	21.72	MHLNGSNVQVLHR		0	Decoy
MouseLiver-Z-T-1.3432.3432.5	3432	21.72	MHLNGSNVQVLHR		0	Spectrum Expansion
MouseLiver-Z-T-1.3432.3432.5	3432	21.72	MHLNGSNVQVLHR		0	Decoy
MouseLiver-Z-T-1.3433.3433.3	3433	21.72	MHLNGSNVQVLHR		0	Spectrum Expansion
MouseLiver-Z-T-1.3433.3433.3	3433	21.72	MHLNGSNVQVLHR		0	Decoy
MouseLiver-Z-T-1.3434.3434.4	3434	21.72	MHLNGSNVQVLHR		0	Spectrum Expansion
MouseLiver-Z-T-1.3434.3434.4	3434	21.72	MHLNGSNVQVLHR		0	Decoy
MouseLiver-Z-T-1.3436.3436.3	3436	21.74	MHLNGSNVQVLHR		0	Spectrum Expansion
MouseLiver-Z-T-1.3436.3436.3	3436	21.74	MHLNGSNVQVLHR		0	Decoy
MouseLiver-Z-T-1.3438.3438.3	3438	21.75	MHLNGSNVQVLHR		1.11	Spectrum Expansion
MouseLiver-Z-T-1.3438.3438.3	3438	21.75	MHLNGSNVQVLHR		1.08	Decoy
MouseLiver-Z-T-1.3439.3439.2	3439	21.75	MHLNGSNVQVLHR		2.9	Spectrum Expansion
MouseLiver-Z-T-1.3439.3439.2	3439	21.75	MHLNGSNVQVLHR		0	Decoy
MouseLiver-Z-T-1.3440.3440.4	3440	21.75	MHLNGSNVQVLHR		3.02	Spectrum Expansion
MouseLiver-Z-T-1.3440.3440.4	3440	21.75	MHLNGSNVQVLHR		0	Decoy
MouseLiver-Z-T-1.3441.3441.3	3441	21.75	MHLNGSNVQVLHR		0	Spectrum Expansion
MouseLiver-Z-T-1.3441.3441.3	3441	21.75	MHLNGSNVQVLHR		0	Decoy
MouseLiver-Z-T-1.3442.3442.3	3442	21.75	MHLNGSNVQVLHR		2.96	Spectrum Expansion
MouseLiver-Z-T-1.3442.3442.3	3442	21.75	MHLNGSNVQVLHR		1.1	Decoy
MouseLiver-Z-T-1.3443.3443.4	3443	21.75	MHLNGSNVQVLHR		2.71	Spectrum Expansion
MouseLiver-Z-T-1.3443.3443.4	3443	21.75	MHLNGSNVQVLHR		0	Decoy
MouseLiver-Z-T-1.3445.3445.4	3445	21.78	MHLNGSNVQVLHR		0	Spectrum Expansion
MouseLiver-Z-T-1.3445.3445.4	3445	21.78	MHLNGSNVQVLHR		0	Decoy
MouseLiver-Z-T-1.3446.3446.3	3446	21.78	MHLNGSNVQVLHR		2.9	Spectrum Expansion
MouseLiver-Z-T-1.3446.3446.3	3446	21.78	MHLNGSNVQVLHR		0	Decoy
MouseLiver-Z-T-1.3449.3449.3	3449	21.8	MHLNGSNVQVLHR		1.05	Spectrum Expansion
MouseLiver-Z-T-1.3449.3449.3	3449	21.8	MHLNGSNVQVLHR		0	Decoy
MouseLiver-Z-T-1.3450.3450.4	3450	21.8	MHLNGSNVQVLHR		0	Spectrum Expansion
MouseLiver-Z-T-1.3450.3450.4	3450	21.8	MHLNGSNVQVLHR		2.57	Decoy
MouseLiver-Z-T-1.3451.3451.3	3451	21.8	MHLNGSNVQVLHR		0	Spectrum Expansion
MouseLiver-Z-T-1.3451.3451.3	3451	21.8	MHLNGSNVQVLHR		1	Decoy
MouseLiver-Z-T-1.3452.3452.3	3452	21.8	MHLNGSNVQVLHR		0	Spectrum Expansion
MouseLiver-Z-T-1.3452.3452.3	3452	21.8	MHLNGSNVQVLHR		0	Decoy
MouseLiver-Z-T-1.3453.3453.2	3453	21.8	MHLNGSNVQVLHR		3.54	Spectrum Expansion
MouseLiver-Z-T-1.3453.3453.2	3453	21.8	MHLNGSNVQVLHR		0	Decoy
MouseLiver-Z-T-1.3454.3454.3	3454	21.8	MHLNGSNVQVLHR		0	Spectrum Expansion
MouseLiver-Z-T-1.3454.3454.3	3454	21.8	MHLNGSNVQVLHR		0	Decoy
MouseLiver-Z-T-1.3455.3455.3	3455	21.8	MHLNGSNVQVLHR		3.6	Spectrum Expansion
MouseLiver-Z-T-1.3455.3455.3	3455	21.8	MHLNGSNVQVLHR		0	Decoy
MouseLiver-Z-T-1.3458.3458.3	3458	21.83	MHLNGSNVQVLHR		2.22	Spectrum Expansion
MouseLiver-Z-T-1.3458.3458.3	3458	21.83	MHLNGSNVQVLHR		0	Decoy
MouseLiver-Z-T-1.3459.3459.4	3459	21.83	MHLNGSNVQVLHR		0	Spectrum Expansion
MouseLiver-Z-T-1.3459.3459.4	3459	21.83	MHLNGSNVQVLHR		0	Decoy
MouseLiver-Z-T-1.3460.3460.2	3460	21.83	MHLNGSNVQVLHR		1.05	Spectrum Expansion
MouseLiver-Z-T-1.3460.3460.2	3460	21.83	MHLNGSNVQVLHR		0	Decoy
MouseLiver-Z-T-1.3461.3461.2	3461	21.83	MHLNGSNVQVLHR		0	Spectrum Expansion
MouseLiver-Z-T-1.3461.3461.2	3461	21.83	MHLNGSNVQVLHR		1	Decoy
MouseLiver-Z-T-1.3464.3464.5	3464	21.86	MHLNGSNVQVLHR		1.02	Spectrum Expansion
MouseLiver-Z-T-1.3464.3464.5	3464	21.86	MHLNGSNVQVLHR		0	Decoy
MouseLiver-Z-T-1.3466.3466.2	3466	21.87	MHLNGSNVQVLHR		0	Spectrum Expansion
MouseLiver-Z-T-1.3466.3466.2	3466	21.87	MHLNGSNVQVLHR		0	Decoy
MouseLiver-Z-T-1.3467.3467.2	3467	21.87	MHLNGSNVQVLHR		0	Spectrum Expansion
MouseLiver-Z-T-1.3467.3467.2	3467	21.87	MHLNGSNVQVLHR		0	Decoy
MouseLiver-Z-T-1.3469.3469.3	3469	21.88	MHLNGSNVQVLHR		0	Spectrum Expansion
MouseLiver-Z-T-1.3469.3469.3	3469	21.88	MHLNGSNVQVLHR		0	Decoy
MouseLiver-Z-T-1.3470.3470.5	3470	21.88	MHLNGSNVQVLHR		0	Spectrum Expansion
MouseLiver-Z-T-1.3470.3470.5	3470	21.88	MHLNGSNVQVLHR		0	Decoy
MouseLiver-Z-T-1.3471.3471.3	3471	21.88	MHLNGSNVQVLHR		3.28	Spectrum Expansion
MouseLiver-Z-T-1.3471.3471.3	3471	21.88	MHLNGSNVQVLHR		0	Decoy
MouseLiver-Z-T-1.3473.3473.2	3473	21.9	MHLNGSNVQVLHR		0	Spectrum Expansion
MouseLiver-Z-T-1.3473.3473.2	3473	21.9	MHLNGSNVQVLHR		0	Decoy
MouseLiver-Z-T-1.3475.3475.3	3475	21.91	MHLNGSNVQVLHR		3.72	Spectrum Expansion
MouseLiver-Z-T-1.3475.3475.3	3475	21.91	MHLNGSNVQVLHR		2.18	Decoy
MouseLiver-Z-T-1.3477.3477.3	3477	21.92	MHLNGSNVQVLHR		2.52	Spectrum Expansion
MouseLiver-Z-T-1.3477.3477.3	3477	21.92	MHLNGSNVQVLHR		0	Decoy
MouseLiver-Z-T-1.3478.3478.3	3478	21.92	MHLNGSNVQVLHR		2.61	Spectrum Expansion
MouseLiver-Z-T-1.3478.3478.3	3478	21.92	MHLNGSNVQVLHR		0	Decoy
MouseLiver-Z-T-1.3479.3479.2	3479	21.92	MHLNGSNVQVLHR		0	Spectrum Expansion
MouseLiver-Z-T-1.3479.3479.2	3479	21.92	MHLNGSNVQVLHR		0	Decoy
MouseLiver-Z-T-1.3480.3480.2	3480	21.92	MHLNGSNVQVLHR		0	Spectrum Expansion
MouseLiver-Z-T-1.3480.3480.2	3480	21.92	MHLNGSNVQVLHR		0	Decoy
MouseLiver-Z-T-1.3484.3484.3	3484	21.95	MHLNGSNVQVLHR		0	Spectrum Expansion
MouseLiver-Z-T-1.3484.3484.3	3484	21.95	MHLNGSNVQVLHR		0	Decoy
MouseLiver-Z-T-1.3486.3486.3	3486	21.96	MHLNGSNVQVLHR		2.76	Spectrum Expansion
MouseLiver-Z-T-1.3486.3486.3	3486	21.96	MHLNGSNVQVLHR		0	Decoy
MouseLiver-Z-T-1.3487.3487.2	3487	21.96	MHLNGSNVQVLHR		0	Spectrum Expansion
MouseLiver-Z-T-1.3487.3487.2	3487	21.96	MHLNGSNVQVLHR		0	Decoy
MouseLiver-Z-T-1.3488.3488.3	3488	21.96	MHLNGSNVQVLHR		0	Spectrum Expansion
MouseLiver-Z-T-1.3488.3488.3	3488	21.96	MHLNGSNVQVLHR		0	Decoy
MouseLiver-Z-T-1.3491.3491.2	3491	21.99	MHLNGSNVQVLHR		0	Spectrum Expansion
MouseLiver-Z-T-1.3491.3491.2	3491	21.99	MHLNGSNVQVLHR		0	Decoy
MouseLiver-Z-T-1.3492.3492.2	3492	21.99	MHLNGSNVQVLHR		0	Spectrum Expansion
MouseLiver-Z-T-1.3492.3492.2	3492	21.99	MHLNGSNVQVLHR		0	Decoy
MouseLiver-Z-T-1.3494.3494.3	3494	22	MHLNGSNVQVLHR		3.21	Spectrum Expansion
MouseLiver-Z-T-1.3494.3494.3	3494	22	MHLNGSNVQVLHR		1	Decoy
MouseLiver-Z-T-1.3495.3495.4	3495	22	MHLNGSNVQVLHR		0	Spectrum Expansion
MouseLiver-Z-T-1.3495.3495.4	3495	22	MHLNGSNVQVLHR		3.65	Decoy
MouseLiver-Z-T-1.3496.3496.3	3496	22	MHLNGSNVQVLHR		0	Spectrum Expansion
MouseLiver-Z-T-1.3496.3496.3	3496	22	MHLNGSNVQVLHR		0	Decoy
MouseLiver-Z-T-1.3499.3499.2	3499	22.02	MHLNGSNVQVLHR		0	Spectrum Expansion
MouseLiver-Z-T-1.3499.3499.2	3499	22.02	MHLNGSNVQVLHR		0	Decoy
MouseLiver-Z-T-1.3500.3500.2	3500	22.02	MHLNGSNVQVLHR		0	Spectrum Expansion
MouseLiver-Z-T-1.3500.3500.2	3500	22.02	MHLNGSNVQVLHR		0	Decoy
MouseLiver-Z-T-1.3501.3501.3	3501	22.02	MHLNGSNVQVLHR		2.79	Spectrum Expansion
MouseLiver-Z-T-1.3501.3501.3	3501	22.02	MHLNGSNVQVLHR		3.49	Decoy
[truncated: 87,846 more rows]
