# Supplementary material for: Glyco-Decipher enables glycan database-independent peptide matching and in-depth characterization of site-specific N-glycosylation
Source: Nat Commun. 2022 Apr 7;13:1900. doi: 10.1038/s41467-022-29530-y (PMC8990002; doi:10.1038/s41467-022-29530-y)
Supplement: Supplementary file 12 — Source Data [file 41467_2022_29530_MOESM12_ESM.zip › Source Data/Figure 3e.xlsx]

## Sheet: Figure 3e
Figure 3e	Mass profiles of the modification moieties with known chemical compositions on modified glycans.
Tissue	Mass(Da)	Normalized PSM Number				Tissue	Mass(Da)	Normalized PSM Number				Tissue	Mass(Da)	Normalized PSM Number
MouseBrain	179.065	12.841				MouseBrain	242.006	0				MouseBrain	214.951	0
MouseBrain	179.066	9.845				MouseBrain	242.006	2.953				MouseBrain	214.952	0
MouseBrain	179.067	6.891				MouseBrain	242.007	3.938				MouseBrain	214.952	0
MouseBrain	179.069	9.845				MouseBrain	242.008	2.953				MouseBrain	214.953	0
MouseBrain	179.07	15.752				MouseBrain	242.01	1.969				MouseBrain	214.954	0
MouseBrain	179.071	16.736				MouseBrain	242.011	3.938				MouseBrain	214.956	0
MouseBrain	179.071	22.643				MouseBrain	242.012	6.891				MouseBrain	214.957	0
MouseBrain	179.072	46.271				MouseBrain	242.012	8.86				MouseBrain	214.958	0
MouseBrain	179.073	71.868				MouseBrain	242.013	11.814				MouseBrain	214.958	0
MouseBrain	179.075	84.666				MouseBrain	242.014	14.767				MouseBrain	214.959	0
MouseBrain	179.076	106.325				MouseBrain	242.016	22.643				MouseBrain	214.96	0
MouseBrain	179.077	152.596				MouseBrain	242.017	35.442				MouseBrain	214.962	0
MouseBrain	179.077	223.48				MouseBrain	242.018	52.178				MouseBrain	214.963	0
MouseBrain	179.078	358.355				MouseBrain	242.018	99.434				MouseBrain	214.964	0
MouseBrain	179.079	565.098				MouseBrain	242.019	179.178				MouseBrain	214.964	0.984
MouseBrain	179.081	676.346				MouseBrain	242.02	227.418				MouseBrain	214.965	1.969
MouseBrain	179.082	608.416				MouseBrain	242.022	190.991				MouseBrain	214.966	0.984
MouseBrain	179.083	481.417				MouseBrain	242.023	111.248				MouseBrain	214.968	0
MouseBrain	179.083	333.743				MouseBrain	242.024	61.039				MouseBrain	214.969	0.984
MouseBrain	179.084	195.914				MouseBrain	242.024	46.271				MouseBrain	214.97	1.969
MouseBrain	179.085	126.999				MouseBrain	242.025	35.442				MouseBrain	214.97	0.984
MouseBrain	179.087	101.403				MouseBrain	242.026	21.659				MouseBrain	214.971	0.984
MouseBrain	179.088	80.728				MouseBrain	242.028	12.798				MouseBrain	214.972	1.969
MouseBrain	179.089	57.101				MouseBrain	242.029	8.86				MouseBrain	214.974	0.984
MouseBrain	179.089	38.395				MouseBrain	242.03	6.891				MouseBrain	214.975	0.984
MouseBrain	179.09	26.581				MouseBrain	242.03	3.938				MouseBrain	214.976	2.953
MouseBrain	179.091	14.767				MouseBrain	242.031	2.953				MouseBrain	214.976	2.953
MouseBrain	179.093	6.891				MouseBrain	242.032	2.953				MouseBrain	214.977	0.984
MouseBrain	179.094	8.86				MouseBrain	242.034	1.969				MouseBrain	214.978	0
MouseBrain	179.095	17.122				MouseBrain	242.035	4.28				MouseBrain	214.98	0
MouseHeart	179.065	6.283				MouseHeart	242.006	0				MouseHeart	214.951	0
MouseHeart	179.066	4.335				MouseHeart	242.006	0.723				MouseHeart	214.952	0
MouseHeart	179.067	4.335				MouseHeart	242.007	1.445				MouseHeart	214.952	0
MouseHeart	179.069	6.503				MouseHeart	242.008	0.723				MouseHeart	214.953	0
MouseHeart	179.07	7.948				MouseHeart	242.01	4.335				MouseHeart	214.954	0
MouseHeart	179.071	12.283				MouseHeart	242.011	9.393				MouseHeart	214.956	0
MouseHeart	179.071	18.785				MouseHeart	242.012	7.225				MouseHeart	214.957	0
MouseHeart	179.072	23.12				MouseHeart	242.012	8.67				MouseHeart	214.958	0
MouseHeart	179.073	29.623				MouseHeart	242.013	15.173				MouseHeart	214.958	0
MouseHeart	179.075	41.183				MouseHeart	242.014	15.895				MouseHeart	214.959	0
MouseHeart	179.076	52.743				MouseHeart	242.016	22.398				MouseHeart	214.96	0
MouseHeart	179.077	73.695				MouseHeart	242.017	41.905				MouseHeart	214.962	0.723
MouseHeart	179.077	109.098				MouseHeart	242.018	58.523				MouseHeart	214.963	3.613
MouseHeart	179.078	137.998				MouseHeart	242.018	94.648				MouseHeart	214.964	6.503
MouseHeart	179.079	179.903				MouseHeart	242.019	173.4				MouseHeart	214.964	13.005
MouseHeart	179.081	251.43				MouseHeart	242.02	229.033				MouseHeart	214.965	20.953
MouseHeart	179.082	266.603				MouseHeart	242.022	195.075				MouseHeart	214.966	18.785
MouseHeart	179.083	201.578				MouseHeart	242.023	109.82				MouseHeart	214.968	11.56
MouseHeart	179.083	150.28				MouseHeart	242.024	52.02				MouseHeart	214.969	5.058
MouseHeart	179.084	126.438				MouseHeart	242.024	32.513				MouseHeart	214.97	2.168
MouseHeart	179.085	96.815				MouseHeart	242.025	24.565				MouseHeart	214.97	2.89
MouseHeart	179.087	72.973				MouseHeart	242.026	18.063				MouseHeart	214.971	1.445
MouseHeart	179.088	53.465				MouseHeart	242.028	11.56				MouseHeart	214.972	0
MouseHeart	179.089	34.68				MouseHeart	242.029	8.67				MouseHeart	214.974	0
MouseHeart	179.089	21.675				MouseHeart	242.03	7.948				MouseHeart	214.975	0
MouseHeart	179.09	17.34				MouseHeart	242.03	5.78				MouseHeart	214.976	0
MouseHeart	179.091	20.953				MouseHeart	242.031	3.613				MouseHeart	214.976	0
MouseHeart	179.093	17.34				MouseHeart	242.032	3.613				MouseHeart	214.977	0
MouseHeart	179.094	9.393				MouseHeart	242.034	3.613				MouseHeart	214.978	0
MouseHeart	179.095	6.283				MouseHeart	242.035	0				MouseHeart	214.98	0
MouseKidney	179.065	7.858				MouseKidney	242.006	0				MouseKidney	214.951	3.929
MouseKidney	179.066	23.496				MouseKidney	242.006	0.904				MouseKidney	214.952	0.904
MouseKidney	179.067	26.207				MouseKidney	242.007	1.807				MouseKidney	214.952	0
MouseKidney	179.069	24.4				MouseKidney	242.008	0.904				MouseKidney	214.953	0
MouseKidney	179.07	32.533				MouseKidney	242.01	0				MouseKidney	214.954	0
MouseKidney	179.071	41.57				MouseKidney	242.011	0.904				MouseKidney	214.956	2.711
MouseKidney	179.071	56.029				MouseKidney	242.012	3.615				MouseKidney	214.957	6.326
MouseKidney	179.072	83.14				MouseKidney	242.012	7.23				MouseKidney	214.958	8.133
MouseKidney	179.073	100.31				MouseKidney	242.013	9.941				MouseKidney	214.958	10.844
MouseKidney	179.075	133.747				MouseKidney	242.014	15.363				MouseKidney	214.959	17.17
MouseKidney	179.076	198.813				MouseKidney	242.016	22.592				MouseKidney	214.96	36.148
MouseKidney	179.077	272.012				MouseKidney	242.017	34.34				MouseKidney	214.962	68.681
MouseKidney	179.077	420.218				MouseKidney	242.018	46.088				MouseKidney	214.963	121.095
MouseKidney	179.078	685.904				MouseKidney	242.018	53.318				MouseKidney	214.964	209.657
MouseKidney	179.079	1026.6				MouseKidney	242.019	73.199				MouseKidney	214.964	287.375
MouseKidney	179.081	1249.81				MouseKidney	242.02	84.044				MouseKidney	214.965	284.664
MouseKidney	179.082	1104.31				MouseKidney	242.022	68.681				MouseKidney	214.966	213.272
MouseKidney	179.083	764.525				MouseKidney	242.023	48.799				MouseKidney	214.968	130.132
MouseKidney	179.083	550.349				MouseKidney	242.024	35.244				MouseKidney	214.969	73.199
MouseKidney	179.084	437.388				MouseKidney	242.024	24.4				MouseKidney	214.97	43.377
MouseKidney	179.085	331.656				MouseKidney	242.025	10.844				MouseKidney	214.97	26.207
MouseKidney	179.087	257.553				MouseKidney	242.026	3.615				MouseKidney	214.971	15.363
MouseKidney	179.088	208.753				MouseKidney	242.028	2.711				MouseKidney	214.972	9.037
MouseKidney	179.089	153.628				MouseKidney	242.029	3.615				MouseKidney	214.974	9.037
MouseKidney	179.089	106.636				MouseKidney	242.03	6.326				MouseKidney	214.975	9.037
MouseKidney	179.09	75.007				MouseKidney	242.03	4.518				MouseKidney	214.976	5.422
MouseKidney	179.091	59.644				MouseKidney	242.031	0.904				MouseKidney	214.976	3.615
MouseKidney	179.093	52.414				MouseKidney	242.032	0.904				MouseKidney	214.977	2.711
MouseKidney	179.094	38.859				MouseKidney	242.034	1.807				MouseKidney	214.978	0.904
MouseKidney	179.095	27.504				MouseKidney	242.035	0				MouseKidney	214.98	0
MouseLiver	179.065	52.933				MouseLiver	242.006	0				MouseLiver	214.951	0
MouseLiver	179.066	52.756				MouseLiver	242.006	0				MouseLiver	214.952	0
MouseLiver	179.067	65.946				MouseLiver	242.007	0				MouseLiver	214.952	0
MouseLiver	179.069	82.178				MouseLiver	242.008	1.015				MouseLiver	214.953	0
MouseLiver	179.07	116.673				MouseLiver	242.01	2.029				MouseLiver	214.954	4.058
MouseLiver	179.071	152.182				MouseLiver	242.011	1.015				MouseLiver	214.956	10.145
MouseLiver	179.071	180.589				MouseLiver	242.012	0				MouseLiver	214.957	15.218
MouseLiver	179.072	249.579				MouseLiver	242.012	1.015				MouseLiver	214.958	21.306
MouseLiver	179.073	347.99				MouseLiver	242.013	5.073				MouseLiver	214.958	25.364
MouseLiver	179.075	444.372				MouseLiver	242.014	8.116				MouseLiver	214.959	40.582
MouseLiver	179.076	614.816				MouseLiver	242.016	7.102				MouseLiver	214.96	92.324
MouseLiver	179.077	965.849				MouseLiver	242.017	10.145				MouseLiver	214.962	190.735
MouseLiver	179.077	1517.76				MouseLiver	242.018	16.233				MouseLiver	214.963	353.063
MouseLiver	179.078	2316.21				MouseLiver	242.018	20.291				MouseLiver	214.964	605.685
MouseLiver	179.079	2920.88				MouseLiver	242.019	25.364				MouseLiver	214.964	757.867
MouseLiver	179.081	2616.52				MouseLiver	242.02	23.335				MouseLiver	214.965	607.714
MouseLiver	179.082	1773.43				MouseLiver	242.022	12.175				MouseLiver	214.966	358.135
MouseLiver	179.083	1153.54				MouseLiver	242.023	4.058				MouseLiver	214.968	196.822
MouseLiver	179.083	804.536				MouseLiver	242.024	1.015				MouseLiver	214.969	91.309
MouseLiver	179.084	573.219				MouseLiver	242.024	3.044				MouseLiver	214.97	36.524
MouseLiver	179.085	415.965				MouseLiver	242.025	6.087				MouseLiver	214.97	19.276
MouseLiver	179.087	297.262				MouseLiver	242.026	3.044				MouseLiver	214.971	9.131
MouseLiver	179.088	210.011				MouseLiver	242.028	1.015				MouseLiver	214.972	7.102
MouseLiver	179.089	152.182				MouseLiver	242.029	2.029				MouseLiver	214.974	12.175
MouseLiver	179.089	110.586				MouseLiver	242.03	1.015				MouseLiver	214.975	10.145
MouseLiver	179.09	89.28				MouseLiver	242.03	0				MouseLiver	214.976	5.073
MouseLiver	179.091	82.178				MouseLiver	242.031	0				MouseLiver	214.976	3.044
MouseLiver	179.093	65.946				MouseLiver	242.032	0				MouseLiver	214.977	1.015
MouseLiver	179.094	47.684				MouseLiver	242.034	0				MouseLiver	214.978	1.015
MouseLiver	179.095	44.111				MouseLiver	242.035	0				MouseLiver	214.98	4.411
MouseLung	179.065	22.62				MouseLung	242.006	0				MouseLung	214.951	0
MouseLung	179.066	16.258				MouseLung	242.006	0				MouseLung	214.952	0
MouseLung	179.067	14.307				MouseLung	242.007	0				MouseLung	214.952	0
MouseLung	179.069	18.209				MouseLung	242.008	0				MouseLung	214.953	0
MouseLung	179.07	28.614				MouseLung	242.01	0				MouseLung	214.954	0
MouseLung	179.071	44.222				MouseLung	242.011	1.301				MouseLung	214.956	0
MouseLung	179.071	52.676				MouseLung	242.012	3.252				MouseLung	214.957	0
MouseLung	179.072	59.18				MouseLung	242.012	4.552				MouseLung	214.958	0
MouseLung	179.073	72.186				MouseLung	242.013	8.454				MouseLung	214.958	0
MouseLung	179.075	104.052				MouseLung	242.014	13.007				MouseLung	214.959	0.65
MouseLung	179.076	154.777				MouseLung	242.016	15.608				MouseLung	214.96	3.902
MouseLung	179.077	203.552				MouseLung	242.017	22.111				MouseLung	214.962	5.853
MouseLung	179.077	273.787				MouseLung	242.018	36.418				MouseLung	214.963	6.503
MouseLung	179.078	373.937				MouseLung	242.018	63.082				MouseLung	214.964	11.056
MouseLung	179.079	472.787				MouseLung	242.019	100.15				MouseLung	214.964	15.608
MouseLung	179.081	520.26				MouseLung	242.02	107.954				MouseLung	214.965	14.957
MouseLung	179.082	488.395				MouseLung	242.022	72.836				MouseLung	214.966	11.056
MouseLung	179.083	407.754				MouseLung	242.023	44.222				MouseLung	214.968	7.804
MouseLung	179.083	327.764				MouseLung	242.024	33.817				MouseLung	214.969	4.552
MouseLung	179.084	266.633				MouseLung	242.024	22.761				MouseLung	214.97	2.601
MouseLung	179.085	191.196				MouseLung	242.025	14.957				MouseLung	214.97	1.301
MouseLung	179.087	123.562				MouseLung	242.026	11.706				MouseLung	214.971	0
MouseLung	179.088	89.745				MouseLung	242.028	9.105				MouseLung	214.972	0
MouseLung	179.089	68.284				MouseLung	242.029	6.503				MouseLung	214.974	0
MouseLung	179.089	54.627				MouseLung	242.03	3.902				MouseLung	214.975	0
MouseLung	179.09	41.621				MouseLung	242.03	4.552				MouseLung	214.976	0
MouseLung	179.091	31.866				MouseLung	242.031	7.154				MouseLung	214.976	0
MouseLung	179.093	27.314				MouseLung	242.032	5.203				MouseLung	214.977	0
MouseLung	179.094	18.209				MouseLung	242.034	1.301				MouseLung	214.978	0
MouseLung	179.095	8.483				MouseLung	242.035	0				MouseLung	214.98	0
