# Supplementary material for: Glyco-Decipher enables glycan database-independent peptide matching and in-depth characterization of site-specific N-glycosylation
Source: Nat Commun. 2022 Apr 7;13:1900. doi: 10.1038/s41467-022-29530-y (PMC8990002; doi:10.1038/s41467-022-29530-y)
Supplement: Supplementary file 12 — Source Data [file 41467_2022_29530_MOESM12_ESM.zip › Source Data/Figure 3f.xlsx]

## Sheet: Figure 3f
Figure 3f	Examples of mass profiles of glycan modification moieties with unannotated composition.
Tissue	Mass(Da)	Normalized PSM Number				Tissue	Mass(Da)	Normalized PSM Number				Tissue	Mass(Da)	Normalized PSM Number
MouseBrain	220.093	4.28				MouseBrain	262.005	0				MouseBrain	191.065	0
MouseBrain	220.094	8.86				MouseBrain	262.005	0				MouseBrain	191.065	0
MouseBrain	220.095	14.767				MouseBrain	262.007	0				MouseBrain	191.066	0
MouseBrain	220.095	18.705				MouseBrain	262.007	0.984				MouseBrain	191.067	0
MouseBrain	220.096	18.705				MouseBrain	262.009	2.953				MouseBrain	191.069	0
MouseBrain	220.097	23.628				MouseBrain	262.01	2.953				MouseBrain	191.07	0
MouseBrain	220.099	37.411				MouseBrain	262.01	0.984				MouseBrain	191.071	0
MouseBrain	220.1	53.163				MouseBrain	262.012	1.969				MouseBrain	191.071	0
MouseBrain	220.101	64.976				MouseBrain	262.012	5.907				MouseBrain	191.072	0
MouseBrain	220.101	78.759				MouseBrain	262.014	6.891				MouseBrain	191.073	0
MouseBrain	220.102	109.279				MouseBrain	262.014	12.798				MouseBrain	191.075	0
MouseBrain	220.103	159.488				MouseBrain	262.015	23.628				MouseBrain	191.076	0
MouseBrain	220.105	221.511				MouseBrain	262.017	32.488				MouseBrain	191.077	0
MouseBrain	220.106	294.363				MouseBrain	262.017	57.101				MouseBrain	191.077	0
MouseBrain	220.107	385.921				MouseBrain	262.019	81.713				MouseBrain	191.078	0
MouseBrain	220.107	461.727				MouseBrain	262.019	86.635				MouseBrain	191.079	0
MouseBrain	220.108	457.789				MouseBrain	262.021	84.666				MouseBrain	191.081	0
MouseBrain	220.109	350.479				MouseBrain	262.022	65.961				MouseBrain	191.082	0
MouseBrain	220.111	222.495				MouseBrain	262.022	35.442				MouseBrain	191.083	0
MouseBrain	220.112	159.488				MouseBrain	262.024	19.69				MouseBrain	191.083	0
MouseBrain	220.113	123.062				MouseBrain	262.024	15.752				MouseBrain	191.084	0
MouseBrain	220.113	85.651				MouseBrain	262.026	8.86				MouseBrain	191.085	0
MouseBrain	220.114	61.039				MouseBrain	262.026	2.953				MouseBrain	191.087	0
MouseBrain	220.115	45.287				MouseBrain	262.027	0.984				MouseBrain	191.088	0
MouseBrain	220.117	37.411				MouseBrain	262.029	0				MouseBrain	191.089	0
MouseBrain	220.118	30.519				MouseBrain	262.029	0				MouseBrain	191.089	0
MouseBrain	220.119	20.674				MouseBrain	262.031	0				MouseBrain	191.09	0
MouseBrain	220.119	12.798				MouseBrain	262.031	0.984				MouseBrain	191.091	0
MouseBrain	220.12	8.86				MouseBrain	262.033	1.969				MouseBrain	191.093	0
MouseBrain	220.121	8.561				MouseBrain	262.034	0				MouseBrain	191.094	0
MouseHeart	220.093	0				MouseHeart	262.005	0				MouseHeart	191.065	0
MouseHeart	220.094	0				MouseHeart	262.005	0				MouseHeart	191.065	0
MouseHeart	220.095	0.723				MouseHeart	262.007	0				MouseHeart	191.066	0
MouseHeart	220.095	1.445				MouseHeart	262.007	0				MouseHeart	191.067	0
MouseHeart	220.096	0.723				MouseHeart	262.009	0				MouseHeart	191.069	0
MouseHeart	220.097	0				MouseHeart	262.01	0				MouseHeart	191.07	0
MouseHeart	220.099	0				MouseHeart	262.01	0				MouseHeart	191.071	0
MouseHeart	220.1	0				MouseHeart	262.012	0				MouseHeart	191.071	0
MouseHeart	220.101	0.723				MouseHeart	262.012	0				MouseHeart	191.072	0
MouseHeart	220.101	2.89				MouseHeart	262.014	0				MouseHeart	191.073	0
MouseHeart	220.102	5.78				MouseHeart	262.014	0.723				MouseHeart	191.075	0
MouseHeart	220.103	8.67				MouseHeart	262.015	1.445				MouseHeart	191.076	0
MouseHeart	220.105	11.56				MouseHeart	262.017	3.613				MouseHeart	191.077	0
MouseHeart	220.106	15.173				MouseHeart	262.017	10.838				MouseHeart	191.077	0
MouseHeart	220.107	16.618				MouseHeart	262.019	18.063				MouseHeart	191.078	0
MouseHeart	220.107	15.895				MouseHeart	262.019	19.508				MouseHeart	191.079	0
MouseHeart	220.108	13.728				MouseHeart	262.021	15.173				MouseHeart	191.081	0
MouseHeart	220.109	8.67				MouseHeart	262.022	7.225				MouseHeart	191.082	0
MouseHeart	220.111	6.503				MouseHeart	262.022	1.445				MouseHeart	191.083	0
MouseHeart	220.112	5.78				MouseHeart	262.024	0				MouseHeart	191.083	0
MouseHeart	220.113	3.613				MouseHeart	262.024	0				MouseHeart	191.084	0
MouseHeart	220.113	2.89				MouseHeart	262.026	0				MouseHeart	191.085	0
MouseHeart	220.114	2.89				MouseHeart	262.026	0				MouseHeart	191.087	0
MouseHeart	220.115	2.168				MouseHeart	262.027	0				MouseHeart	191.088	0
MouseHeart	220.117	0.723				MouseHeart	262.029	0				MouseHeart	191.089	0
MouseHeart	220.118	0				MouseHeart	262.029	0				MouseHeart	191.089	0
MouseHeart	220.119	0.723				MouseHeart	262.031	0				MouseHeart	191.09	0
MouseHeart	220.119	1.445				MouseHeart	262.031	0				MouseHeart	191.091	0
MouseHeart	220.12	0.723				MouseHeart	262.033	0				MouseHeart	191.093	0
MouseHeart	220.121	0				MouseHeart	262.034	0				MouseHeart	191.094	0
MouseKidney	220.093	15.716				MouseKidney	262.005	0				MouseKidney	191.065	0
MouseKidney	220.094	27.111				MouseKidney	262.005	0				MouseKidney	191.065	0
MouseKidney	220.095	37.955				MouseKidney	262.007	0				MouseKidney	191.066	0
MouseKidney	220.095	43.377				MouseKidney	262.007	0				MouseKidney	191.067	0
MouseKidney	220.096	46.992				MouseKidney	262.009	0				MouseKidney	191.069	0
MouseKidney	220.097	59.644				MouseKidney	262.01	0				MouseKidney	191.07	0
MouseKidney	220.099	82.236				MouseKidney	262.01	0				MouseKidney	191.071	0
MouseKidney	220.1	91.273				MouseKidney	262.012	0				MouseKidney	191.071	0
MouseKidney	220.101	105.732				MouseKidney	262.012	0.904				MouseKidney	191.072	0
MouseKidney	220.101	154.532				MouseKidney	262.014	3.615				MouseKidney	191.073	0
MouseKidney	220.102	202.427				MouseKidney	262.014	7.23				MouseKidney	191.075	0
MouseKidney	220.103	242.19				MouseKidney	262.015	10.844				MouseKidney	191.076	0
MouseKidney	220.105	306.352				MouseKidney	262.017	22.592				MouseKidney	191.077	0
MouseKidney	220.106	425.64				MouseKidney	262.017	45.185				MouseKidney	191.077	0
MouseKidney	220.107	529.565				MouseKidney	262.019	66.873				MouseKidney	191.078	0
MouseKidney	220.107	529.565				MouseKidney	262.019	80.429				MouseKidney	191.079	0
MouseKidney	220.108	469.921				MouseKidney	262.021	77.718				MouseKidney	191.081	0
MouseKidney	220.109	395.818				MouseKidney	262.022	57.836				MouseKidney	191.082	0
MouseKidney	220.111	337.981				MouseKidney	262.022	37.955				MouseKidney	191.083	0
MouseKidney	220.112	267.493				MouseKidney	262.024	25.303				MouseKidney	191.083	0
MouseKidney	220.113	198.813				MouseKidney	262.024	13.555				MouseKidney	191.084	0
MouseKidney	220.113	182.546				MouseKidney	262.026	6.326				MouseKidney	191.085	0
MouseKidney	220.114	159.954				MouseKidney	262.026	5.422				MouseKidney	191.087	0
MouseKidney	220.115	112.058				MouseKidney	262.027	4.518				MouseKidney	191.088	0
MouseKidney	220.117	68.681				MouseKidney	262.029	3.615				MouseKidney	191.089	0
MouseKidney	220.118	56.933				MouseKidney	262.029	2.711				MouseKidney	191.089	0
MouseKidney	220.119	59.644				MouseKidney	262.031	0.904				MouseKidney	191.09	0
MouseKidney	220.119	46.088				MouseKidney	262.031	0				MouseKidney	191.091	0
MouseKidney	220.12	32.533				MouseKidney	262.033	0				MouseKidney	191.093	0
MouseKidney	220.121	27.504				MouseKidney	262.034	0				MouseKidney	191.094	0
MouseLiver	220.093	4.411				MouseLiver	262.005	0				MouseLiver	191.065	8.822
MouseLiver	220.094	1.015				MouseLiver	262.005	0				MouseLiver	191.065	7.102
MouseLiver	220.095	0				MouseLiver	262.007	0				MouseLiver	191.066	7.102
MouseLiver	220.095	0				MouseLiver	262.007	1.015				MouseLiver	191.067	6.087
MouseLiver	220.096	0				MouseLiver	262.009	2.029				MouseLiver	191.069	11.16
MouseLiver	220.097	1.015				MouseLiver	262.01	1.015				MouseLiver	191.07	17.247
MouseLiver	220.099	5.073				MouseLiver	262.01	0				MouseLiver	191.071	19.276
MouseLiver	220.1	11.16				MouseLiver	262.012	0				MouseLiver	191.071	24.349
MouseLiver	220.101	20.291				MouseLiver	262.012	1.015				MouseLiver	191.072	35.509
MouseLiver	220.101	27.393				MouseLiver	262.014	4.058				MouseLiver	191.073	55.8
MouseLiver	220.102	27.393				MouseLiver	262.014	11.16				MouseLiver	191.075	86.237
MouseLiver	220.103	36.524				MouseLiver	262.015	23.335				MouseLiver	191.076	135.949
MouseLiver	220.105	50.727				MouseLiver	262.017	40.582				MouseLiver	191.077	254.651
MouseLiver	220.106	54.786				MouseLiver	262.017	63.917				MouseLiver	191.077	472.779
MouseLiver	220.107	64.931				MouseLiver	262.019	74.062				MouseLiver	191.078	807.58
MouseLiver	220.107	73.047				MouseLiver	262.019	61.887				MouseLiver	191.079	1046
MouseLiver	220.108	63.917				MouseLiver	262.021	43.626				MouseLiver	191.081	894.831
MouseLiver	220.109	50.727				MouseLiver	262.022	27.393				MouseLiver	191.082	549.885
MouseLiver	220.111	32.466				MouseLiver	262.022	21.306				MouseLiver	191.083	307.408
MouseLiver	220.112	15.218				MouseLiver	262.024	16.233				MouseLiver	191.083	192.764
MouseLiver	220.113	9.131				MouseLiver	262.024	6.087				MouseLiver	191.084	133.92
MouseLiver	220.113	6.087				MouseLiver	262.026	3.044				MouseLiver	191.085	81.164
MouseLiver	220.114	2.029				MouseLiver	262.026	3.044				MouseLiver	191.087	42.611
MouseLiver	220.115	0				MouseLiver	262.027	3.044				MouseLiver	191.088	26.378
MouseLiver	220.117	0				MouseLiver	262.029	4.058				MouseLiver	191.089	22.32
MouseLiver	220.118	2.029				MouseLiver	262.029	2.029				MouseLiver	191.089	16.233
MouseLiver	220.119	4.058				MouseLiver	262.031	0				MouseLiver	191.09	11.16
MouseLiver	220.119	2.029				MouseLiver	262.031	0				MouseLiver	191.091	8.116
MouseLiver	220.12	0				MouseLiver	262.033	0				MouseLiver	191.093	7.102
MouseLiver	220.121	0				MouseLiver	262.034	0				MouseLiver	191.094	17.644
MouseLung	220.093	0				MouseLung	262.005	0				MouseLung	191.065	0
MouseLung	220.094	3.252				MouseLung	262.005	0				MouseLung	191.065	0
MouseLung	220.095	5.853				MouseLung	262.007	0.65				MouseLung	191.066	0
MouseLung	220.095	4.552				MouseLung	262.007	1.301				MouseLung	191.067	0
MouseLung	220.096	3.252				MouseLung	262.009	0.65				MouseLung	191.069	0
MouseLung	220.097	4.552				MouseLung	262.01	0				MouseLung	191.07	0
MouseLung	220.099	5.203				MouseLung	262.01	1.301				MouseLung	191.071	0
MouseLung	220.1	5.853				MouseLung	262.012	3.252				MouseLung	191.071	0
MouseLung	220.101	6.503				MouseLung	262.012	2.601				MouseLung	191.072	0
MouseLung	220.101	8.454				MouseLung	262.014	3.252				MouseLung	191.073	0
MouseLung	220.102	13.657				MouseLung	262.014	7.154				MouseLung	191.075	0
MouseLung	220.103	18.859				MouseLung	262.015	11.056				MouseLung	191.076	0
MouseLung	220.105	24.712				MouseLung	262.017	18.209				MouseLung	191.077	0
MouseLung	220.106	32.516				MouseLung	262.017	37.069				MouseLung	191.077	0
MouseLung	220.107	36.418				MouseLung	262.019	74.137				MouseLung	191.078	0
MouseLung	220.107	35.118				MouseLung	262.019	91.696				MouseLung	191.079	0
MouseLung	220.108	35.118				MouseLung	262.021	63.732				MouseLung	191.081	0
MouseLung	220.109	35.768				MouseLung	262.022	33.167				MouseLung	191.082	0
MouseLung	220.111	26.663				MouseLung	262.022	18.209				MouseLung	191.083	0
MouseLung	220.112	13.007				MouseLung	262.024	9.105				MouseLung	191.083	0
MouseLung	220.113	7.154				MouseLung	262.024	5.203				MouseLung	191.084	0
MouseLung	220.113	7.154				MouseLung	262.026	4.552				MouseLung	191.085	0
MouseLung	220.114	9.105				MouseLung	262.026	4.552				MouseLung	191.087	0
MouseLung	220.115	8.454				MouseLung	262.027	2.601				MouseLung	191.088	0
MouseLung	220.117	4.552				MouseLung	262.029	1.301				MouseLung	191.089	0
MouseLung	220.118	3.252				MouseLung	262.029	0.65				MouseLung	191.089	0
MouseLung	220.119	3.252				MouseLung	262.031	0				MouseLung	191.09	0
MouseLung	220.119	1.301				MouseLung	262.031	0				MouseLung	191.091	0
MouseLung	220.12	0.65				MouseLung	262.033	0				MouseLung	191.093	0
MouseLung	220.121	2.828				MouseLung	262.034	0				MouseLung	191.094	0
