# Supplementary material for: Glyco-Decipher enables glycan database-independent peptide matching and in-depth characterization of site-specific N-glycosylation
Source: Nat Commun. 2022 Apr 7;13:1900. doi: 10.1038/s41467-022-29530-y (PMC8990002; doi:10.1038/s41467-022-29530-y)
Supplement: Supplementary file 12 — Source Data [file 41467_2022_29530_MOESM12_ESM.zip › Source Data/Figure 4b.xlsx]

## Sheet: Glyco-Deipher
Figure 4b	FDR analysis using the 13C/15N metabolically labeled yeast dataset.
File	Title	Scan	Peptide	Modification	GlycanComposition	15N	13C	15N-log	13C-log	max(15N:U,13C:U)			Mass	Lower	Upper	15N:U	13C:U	15N:U&13C:U
cwq_mix2-1_726	cwq_mix2-1_726.10038.10038.3	10038	NCSDCANSYK	2,Carbamidomethyl(+57.0215);5,Carbamidomethyl(+57.0215);	Hex(10)HexNAc(2)N(1)	3.58	3.75	1.83996	1.90689	1.90689			-10	-10	-9.999	16	19	34
cwq_mix2-1_726	cwq_mix2-1_726.10105.10105.3	10105	TLNVTR		Hex(16)HexNAc(2)N(1)	0.84	0.74	-0.251539	-0.434403	-0.434403			-9.5	-9.999	-9.25	1	5	6
cwq_mix2-1_726	cwq_mix2-1_726.10180.10180.3	10180	TLNVTR		Hex(16)HexNAc(2)N(1)	0.88	0.43	-0.184425	-1.21759	-1.21759			-9	-9.25	-8.75	0	3	3
cwq_mix2-1_726	cwq_mix2-1_726.10216.10216.3	10216	TLNVTR		Hex(15)HexNAc(2)N(1)	0.35	1.09	-1.51457	0.124328	-1.51457			-8.5	-8.75	-8.25	1	2	3
cwq_mix2-1_726	cwq_mix2-1_726.10260.10260.3	10260	TLNVTR		Hex(16)HexNAc(2)N(1)	0.86	0.8	-0.217591	-0.321928	-0.321928			-8	-8.25	-7.75	1	4	5
cwq_mix2-1_726	cwq_mix2-1_726.10295.10295.3	10295	TLNVTR		Hex(15)HexNAc(2)N(1)	0.95	0.88	-0.0740006	-0.184425	-0.184425			-7.5	-7.75	-7.25	3	11	13
cwq_mix2-1_726	cwq_mix2-1_726.10348.10348.3	10348	LGNNLTR		Hex(15)HexNAc(2)N(1)	1.07	1.1	0.0976108	0.137504	0.137504			-7	-7.25	-6.75	2	11	13
cwq_mix2-1_726	cwq_mix2-1_726.10377.10377.3	10377	TLNVTR		Hex(15)HexNAc(2)N(1)	1.1	0.84	0.137504	-0.251539	-0.251539			-6.5	-6.75	-6.25	6	26	31
cwq_mix2-1_726	cwq_mix2-1_726.10419.10419.3	10419	LGNNLTR		Hex(16)HexNAc(2)	0.94	0.81	-0.0892673	-0.304006	-0.304006			-6	-6.25	-5.75	0	0	0
cwq_mix2-1_726	cwq_mix2-1_726.10450.10450.3	10450	NNISLSK		Hex(13)HexNAc(2)N(1)	7	6.14	2.80735	2.61824	2.80735			-5.5	-5.75	-5.25	12	43	51
cwq_mix2-1_726	cwq_mix2-1_726.10453.10453.3	10453	TLNVTR		Hex(14)HexNAc(2)N(1)	0.9	0.64	-0.152003	-0.643856	-0.643856			-5	-5.25	-4.75	8	26	31
cwq_mix2-1_726	cwq_mix2-1_726.10454.10454.3	10454	TLNVTR		Hex(15)HexNAc(2)N(1)	7.8	5.07	2.96347	2.34199	2.96347			-4.5	-4.75	-4.25	18	51	63
cwq_mix2-1_726	cwq_mix2-1_726.10483.10483.3	10483	LGNNLTR		Hex(16)HexNAc(2)N(1)	0.97	0.78	-0.0439433	-0.358454	-0.358454			-4	-4.25	-3.75	17	39	52
cwq_mix2-1_726	cwq_mix2-1_726.10485.10485.3	10485	LGNNLTR		Hex(14)HexNAc(2)N(1)	1.04	0.93	0.0565835	-0.104697	-0.104697			-3.5	-3.75	-3.25	25	65	88
cwq_mix2-1_726	cwq_mix2-1_726.10494.10494.3	10494	LGNNLTR		Hex(16)HexNAc(2)	0.9	0.71	-0.152003	-0.494109	-0.494109			-3	-3.25	-2.75	43	75	105
cwq_mix2-1_726	cwq_mix2-1_726.10498.10498.3	10498	LGNNLTR		Hex(14)HexNAc(2)	0.95	0.87	-0.0740006	-0.200913	-0.200913			-2.5	-2.75	-2.25	56	139	168
cwq_mix2-1_726	cwq_mix2-1_726.10499.10499.3	10499	LGNNLTR		Hex(15)HexNAc(2)	1.03	0.91	0.0426443	-0.136062	-0.136062			-2	-2.25	-1.75	91	188	222
cwq_mix2-1_726	cwq_mix2-1_726.10526.10526.3	10526	NNISLSK		Hex(12)HexNAc(2)N(1)	0.87	1.21	-0.200913	0.275007	0.275007			-1.5	-1.75	-1.25	139	494	523
cwq_mix2-1_726	cwq_mix2-1_726.10533.10533.3	10533	SKHATSNGTVETLNTK		Hex(9)HexNAc(2)	0.21	0.2	-2.25154	-2.32193	-2.32193			-1	-1.25	-0.75	227	1064	1051
cwq_mix2-1_726	cwq_mix2-1_726.10542.10542.3	10542	NNISLSK		Hex(13)HexNAc(2)	0.83	0.76	-0.268817	-0.395929	-0.395929			-0.5	-0.75	-0.25	1063	2242	2162
cwq_mix2-1_726	cwq_mix2-1_726.10550.10550.3	10550	LGNNLTR		Hex(15)HexNAc(2)N(1)	1.06	0.94	0.0840643	-0.0892673	-0.0892673			0	-0.25	0.25	3980	1731	1138
cwq_mix2-1_726	cwq_mix2-1_726.10556.10556.2	10556	NNISLSK		Hex(13)HexNAc(2)	0.85	0.57	-0.234465	-0.810966	-0.810966			0.5	0.25	0.75	797	533	705
cwq_mix2-1_726	cwq_mix2-1_726.10561.10561.4	10561	SKHATSNGTVETLNTK		Hex(9)HexNAc(2)	0.91	1.39	-0.136062	0.475085	0.475085			1	0.75	1.25	255	171	263
cwq_mix2-1_726	cwq_mix2-1_726.10572.10572.3	10572	LGNNLTR		Hex(15)HexNAc(2)	0.92	0.91	-0.120294	-0.136062	-0.136062			1.5	1.25	1.75	147	76	153
cwq_mix2-1_726	cwq_mix2-1_726.10579.10579.3	10579	SKHATSNGTVETLNTK		Hex(8)HexNAc(2)	1.03	0.98	0.0426443	-0.0291463	0.0426443			2	1.75	2.25	86	48	98
cwq_mix2-1_726	cwq_mix2-1_726.10588.10588.4	10588	SKHATSNGTVETLNTK		Hex(8)HexNAc(2)	0.89	0.8	-0.168123	-0.321928	-0.321928			2.5	2.25	2.75	69	27	70
cwq_mix2-1_726	cwq_mix2-1_726.10603.10603.3	10603	NNISLSK		Hex(12)HexNAc(2)	0.35	0.81	-1.51457	-0.304006	-1.51457			3	2.75	3.25	29	23	33
cwq_mix2-1_726	cwq_mix2-1_726.10605.10605.3	10605	LGNNLTR		Hex(16)HexNAc(2)	0.87	0.65	-0.200913	-0.621488	-0.621488			3.5	3.25	3.75	24	11	25
cwq_mix2-1_726	cwq_mix2-1_726.10616.10616.3	10616	NNISLSK		Hex(12)HexNAc(2)N(1)	1.07	1.02	0.0976108	0.0285692	0.0976108			4	3.75	4.25	12	8	18
cwq_mix2-1_726	cwq_mix2-1_726.10617.10617.3	10617	MTNSLANNR		Hex(8)HexNAc(2)N(1)	0.89	1.26	-0.168123	0.333424	0.333424			4.5	4.25	4.75	5	5	6
cwq_mix2-1_726	cwq_mix2-1_726.10620.10620.2	10620	NNISLSK		Hex(12)HexNAc(2)	1.17	0.73	0.226509	-0.454032	-0.454032			5	4.75	5.25	6	2	6
cwq_mix2-1_726	cwq_mix2-1_726.10624.10624.3	10624	LGNNLTR		Hex(16)HexNAc(2)N(1)	0.99	0.75	-0.0144996	-0.415037	-0.415037			5.5	5.25	5.75	3	2	3
cwq_mix2-1_726	cwq_mix2-1_726.10627.10627.3	10627	LGNNLTR		Hex(14)HexNAc(2)N(1)	1.02	1	0.0285692	0	0.0285692			6	5.75	6.25	1	1	1
cwq_mix2-1_726	cwq_mix2-1_726.10628.10628.4	10628	SKHATSNGTVETLNTK		Hex(9)HexNAc(2)	0.99	0.7	-0.0144996	-0.514573	-0.514573			6.5	6.25	6.75	1	0	1
cwq_mix2-1_726	cwq_mix2-1_726.10630.10630.3	10630	SKHATSNGTVETLNTK		Hex(9)HexNAc(2)	0.92	0.8	-0.120294	-0.321928	-0.321928			7	6.75	7.25	1	0	1
cwq_mix2-1_726	cwq_mix2-1_726.10631.10631.2	10631	NNISLSK		Hex(11)HexNAc(2)	1.06	1.09	0.0840643	0.124328	0.124328			7.5	7.25	7.75	0	0	0
cwq_mix2-1_726	cwq_mix2-1_726.10638.10638.3	10638	LGNNLTR		Hex(15)HexNAc(2)	0.96	0.82	-0.0588937	-0.286304	-0.286304			8	7.75	8.25	0	0	0
cwq_mix2-1_726	cwq_mix2-1_726.10639.10639.3	10639	NNISLSK		Hex(11)HexNAc(2)	0.95	0.74	-0.0740006	-0.434403	-0.434403			8.5	8.25	8.75	0	0	0
cwq_mix2-1_726	cwq_mix2-1_726.10649.10649.3	10649	LGNNLTR		Hex(13)HexNAc(2)	0.92	0.97	-0.120294	-0.0439433	-0.120294			9	8.75	9.25	0	0	0
cwq_mix2-1_726	cwq_mix2-1_726.10650.10650.3	10650	NNISLSK		Hex(11)HexNAc(2)N(1)	1.06	0.93	0.0840643	-0.104697	-0.104697			9.5	9.25	9.999	0	0	0
cwq_mix2-1_726	cwq_mix2-1_726.10652.10652.2	10652	LGNNLTR		Hex(13)HexNAc(2)	0.89	0.36	-0.168123	-1.47393	-1.47393			10	9.999	10	0	0	0
cwq_mix2-1_726	cwq_mix2-1_726.10653.10653.3	10653	SKHATSNGTVETLNTK		Hex(8)HexNAc(2)	1.03	0.98	0.0426443	-0.0291463	0.0426443
cwq_mix2-1_726	cwq_mix2-1_726.10665.10665.2	10665	NNISLSK		Hex(10)HexNAc(2)	1.3	0.74	0.378512	-0.434403	-0.434403
cwq_mix2-1_726	cwq_mix2-1_726.10675.10675.3	10675	LGNNLTR		Hex(14)HexNAc(2)	0.98	0.9	-0.0291463	-0.152003	-0.152003
cwq_mix2-1_726	cwq_mix2-1_726.10684.10684.3	10684	LGNNLTR		Hex(15)HexNAc(2)N(1)	1.2	1.39	0.263034	0.475085	0.475085
cwq_mix2-1_726	cwq_mix2-1_726.10688.10688.2	10688	LGNNLTR		Hex(16)HexNAc(2)	1.79	4.69	0.83996	2.22959	2.22959
cwq_mix2-1_726	cwq_mix2-1_726.10697.10697.3	10697	LGNNLTR		Hex(16)HexNAc(2)	0.87	0.6	-0.200913	-0.736966	-0.736966
cwq_mix2-1_726	cwq_mix2-1_726.10705.10705.3	10705	FIQDAQNSSK		Hex(10)HexNAc(2)	0.97	1.27	-0.0439433	0.344828	0.344828
cwq_mix2-1_726	cwq_mix2-1_726.10707.10707.3	10707	LGNNLTR		Hex(16)HexNAc(2)N(1)	1.01	0.73	0.0143553	-0.454032	-0.454032
cwq_mix2-1_726	cwq_mix2-1_726.10709.10709.3	10709	LGNNLTR		Hex(14)HexNAc(2)N(1)	1.59	1.59	0.669027	0.669027	0.669027
cwq_mix2-1_726	cwq_mix2-1_726.10710.10710.3	10710	FIQDAQNSSK		Hex(10)HexNAc(2)N(1)	0.99	0.71	-0.0144996	-0.494109	-0.494109
cwq_mix2-1_726	cwq_mix2-1_726.10713.10713.3	10713	NNISLSK		Hex(12)HexNAc(2)N(1)	1.07	1	0.0976108	0	0.0976108
cwq_mix2-1_726	cwq_mix2-1_726.10731.10731.3	10731	LGNNLTR		Hex(15)HexNAc(2)	1.04	0.9	0.0565835	-0.152003	-0.152003
cwq_mix2-1_726	cwq_mix2-1_726.10742.10742.3	10742	LGNNLTR		Hex(14)HexNAc(2)	1.03	0.6	0.0426443	-0.736966	-0.736966
cwq_mix2-1_726	cwq_mix2-1_726.10756.10756.2	10756	LGNNLTR		Hex(13)HexNAc(2)	0.89	0.1	-0.168123	-3.32193	-3.32193
cwq_mix2-1_726	cwq_mix2-1_726.10757.10757.2	10757	FIQDAQNSSK		Hex(10)HexNAc(2)	1.41	0.88	0.495695	-0.184425	0.495695
cwq_mix2-1_726	cwq_mix2-1_726.10764.10764.3	10764	LGNNLTR		Hex(15)HexNAc(2)N(1)	1.05	0.88	0.0703893	-0.184425	-0.184425
cwq_mix2-1_726	cwq_mix2-1_726.10769.10769.3	10769	LGNNLTR		Hex(16)HexNAc(2)	1.11	0.7	0.15056	-0.514573	-0.514573
cwq_mix2-1_726	cwq_mix2-1_726.10780.10780.3	10780	LGNNLTR		Hex(14)HexNAc(2)N(1)	0.94	0.31	-0.0892673	-1.68966	-1.68966
cwq_mix2-1_726	cwq_mix2-1_726.10781.10781.3	10781	FIQDAQNSSK		Hex(10)HexNAc(2)N(1)	0.99	0.73	-0.0144996	-0.454032	-0.454032
cwq_mix2-1_726	cwq_mix2-1_726.10792.10792.3	10792	FIQDAQNSSK		Hex(10)HexNAc(2)	0.95	1.25	-0.0740006	0.321928	0.321928
cwq_mix2-1_726	cwq_mix2-1_726.10801.10801.3	10801	LGNNLTR		Hex(16)HexNAc(2)N(1)	0.93	0.76	-0.104697	-0.395929	-0.395929
cwq_mix2-1_726	cwq_mix2-1_726.10810.10810.3	10810	FIQDAQNSSK		Hex(9)HexNAc(2)N(1)	1.37	1.16	0.454176	0.214125	0.454176
cwq_mix2-1_726	cwq_mix2-1_726.10814.10814.3	10814	LGNNLTR		Hex(15)HexNAc(2)	0.95	0.71	-0.0740006	-0.494109	-0.494109
cwq_mix2-1_726	cwq_mix2-1_726.10816.10816.3	10816	LGNNLTR		Hex(13)HexNAc(2)N(1)	1.34	1.16	0.422233	0.214125	0.422233
cwq_mix2-1_726	cwq_mix2-1_726.10818.10818.3	10818	LGNNLTR		Hex(13)HexNAc(2)	0.99	1.01	-0.0144996	0.0143553	-0.0144996
cwq_mix2-1_726	cwq_mix2-1_726.10826.10826.3	10826	LGNNLTR		Hex(14)HexNAc(2)	0.86	0.87	-0.217591	-0.200913	-0.217591
cwq_mix2-1_726	cwq_mix2-1_726.10847.10847.3	10847	LGNNLTR		Hex(15)HexNAc(2)N(1)	0.97	0.73	-0.0439433	-0.454032	-0.454032
cwq_mix2-1_726	cwq_mix2-1_726.10876.10876.3	10876	FIQDAQNSSK		Hex(9)HexNAc(2)	0.99	0.92	-0.0144996	-0.120294	-0.120294
cwq_mix2-1_726	cwq_mix2-1_726.10883.10883.3	10883	LGNNLTR		Hex(16)HexNAc(2)	0.79	0.46	-0.340075	-1.12029	-1.12029
cwq_mix2-1_726	cwq_mix2-1_726.10894.10894.3	10894	LGNNLTR		Hex(14)HexNAc(2)	1.04	0.82	0.0565835	-0.286304	-0.286304
cwq_mix2-1_726	cwq_mix2-1_726.10900.10900.3	10900	FIQDAQNSSK		Hex(10)HexNAc(2)N(1)	0.98	0.31	-0.0291463	-1.68966	-1.68966
cwq_mix2-1_726	cwq_mix2-1_726.10905.10905.3	10905	FIQDAQNSSK		Hex(9)HexNAc(2)N(1)	0.94	1.04	-0.0892673	0.0565835	-0.0892673
cwq_mix2-1_726	cwq_mix2-1_726.10907.10907.2	10907	FIQDAQNSSK		Hex(9)HexNAc(2)	1.26	1.08	0.333424	0.111031	0.333424
cwq_mix2-1_726	cwq_mix2-1_726.10917.10917.3	10917	LGNNLTR		Hex(14)HexNAc(2)N(1)	1.19	1.02	0.250962	0.0285692	0.250962
cwq_mix2-1_726	cwq_mix2-1_726.10918.10918.3	10918	LGNNLTR		Hex(13)HexNAc(2)N(1)	0.95	1.36	-0.0740006	0.443607	0.443607
cwq_mix2-1_726	cwq_mix2-1_726.10927.10927.3	10927	LGNNLTR		Hex(15)HexNAc(2)N(1)	0.59	0.38	-0.761213	-1.39593	-1.39593
cwq_mix2-1_726	cwq_mix2-1_726.10929.10929.3	10929	LGNNLTR		Hex(15)HexNAc(2)	0.94	0.59	-0.0892673	-0.761213	-0.761213
cwq_mix2-1_726	cwq_mix2-1_726.10954.10954.3	10954	LGNNLTR		Hex(13)HexNAc(2)	0.91	0.76	-0.136062	-0.395929	-0.395929
cwq_mix2-1_726	cwq_mix2-1_726.10956.10956.2	10956	NNISLSK		Hex(9)HexNAc(2)	0.33	0.38	-1.59946	-1.39593	-1.59946
cwq_mix2-1_726	cwq_mix2-1_726.10959.10959.2	10959	LGNNLTR		Hex(12)HexNAc(2)	0.6	0.1	-0.736966	-3.32193	-3.32193
cwq_mix2-1_726	cwq_mix2-1_726.10964.10964.3	10964	LGNNLTR		Hex(14)HexNAc(2)	1.04	0.83	0.0565835	-0.268817	-0.268817
cwq_mix2-1_726	cwq_mix2-1_726.10965.10965.3	10965	LGNNLTR		Hex(16)HexNAc(2)	0.78	0.37	-0.358454	-1.4344	-1.4344
cwq_mix2-1_726	cwq_mix2-1_726.10983.10983.3	10983	FIQDAQNSSK		Hex(10)HexNAc(2)N(1)	1.24	0.23	0.31034	-2.12029	-2.12029
cwq_mix2-1_726	cwq_mix2-1_726.10987.10987.3	10987	FIQDAQNSSK		Hex(9)HexNAc(2)N(1)	1.06	0.3	0.0840643	-1.73697	-1.73697
cwq_mix2-1_726	cwq_mix2-1_726.10993.10993.3	10993	LGNNLTR		Hex(11)HexNAc(2)N(1)	0.36	0.06	-1.47393	-4.05889	-4.05889
cwq_mix2-1_726	cwq_mix2-1_726.11007.11007.3	11007	LGNNLTR		Hex(15)HexNAc(2)N(1)	0.82	0.49	-0.286304	-1.02915	-1.02915
cwq_mix2-1_726	cwq_mix2-1_726.11012.11012.3	11012	FIQDAQNSSK		Hex(9)HexNAc(2)	1.01	0.88	0.0143553	-0.184425	-0.184425
cwq_mix2-1_726	cwq_mix2-1_726.11020.11020.3	11020	LGNNLTR		Hex(14)HexNAc(2)N(1)	1.06	0.79	0.0840643	-0.340075	-0.340075
cwq_mix2-1_726	cwq_mix2-1_726.11022.11022.3	11022	LGNNLTR		Hex(13)HexNAc(2)	1	1	0	0	0
cwq_mix2-1_726	cwq_mix2-1_726.11032.11032.3	11032	LGNNLTR		Hex(14)HexNAc(2)	1.01	0.72	0.0143553	-0.473931	-0.473931
cwq_mix2-1_726	cwq_mix2-1_726.11036.11036.3	11036	LGNNLTR		Hex(12)HexNAc(2)	1.16	1.4	0.214125	0.485427	0.485427
cwq_mix2-1_726	cwq_mix2-1_726.11043.11043.3	11043	LGNNLTR		Hex(15)HexNAc(2)	0.73	0.42	-0.454032	-1.25154	-1.25154
cwq_mix2-1_726	cwq_mix2-1_726.11054.11054.3	11054	LGNNLTR		Hex(13)HexNAc(2)N(1)	0.81	1.12	-0.304006	0.163499	-0.304006
cwq_mix2-1_726	cwq_mix2-1_726.11076.11076.3	11076	LGNNLTR		Hex(12)HexNAc(2)N(1)	0.94	1.21	-0.0892673	0.275007	0.275007
cwq_mix2-1_726	cwq_mix2-1_726.11083.11083.2	11083	LGNNLTR		Hex(12)HexNAc(2)	1.33	0.76	0.411426	-0.395929	0.411426
cwq_mix2-1_726	cwq_mix2-1_726.11091.11091.2	11091	LGNNLTR		Hex(11)HexNAc(2)	1.24	0.3	0.31034	-1.73697	-1.73697
cwq_mix2-1_726	cwq_mix2-1_726.11099.11099.3	11099	LGNNLTR		Hex(14)HexNAc(2)	0.93	0.85	-0.104697	-0.234465	-0.234465
cwq_mix2-1_726	cwq_mix2-1_726.11108.11108.3	11108	LGNNLTR		Hex(14)HexNAc(2)N(1)	0.61	0.62	-0.713119	-0.68966	-0.713119
cwq_mix2-1_726	cwq_mix2-1_726.11112.11112.3	11112	LGNNLTR		Hex(15)HexNAc(2)	0.71	0.39	-0.494109	-1.35845	-1.35845
cwq_mix2-1_726	cwq_mix2-1_726.11116.11116.2	11116	LGNNLTR		Hex(13)HexNAc(2)	1.29	0.78	0.367371	-0.358454	0.367371
cwq_mix2-1_726	cwq_mix2-1_726.11119.11119.2	11119	LGNNLTR		Hex(10)HexNAc(2)	0.82	1.08	-0.286304	0.111031	-0.286304
cwq_mix2-1_726	cwq_mix2-1_726.11123.11123.3	11123	LGNNLTR		Hex(13)HexNAc(2)N(1)	1.51	1.08	0.594549	0.111031	0.594549
cwq_mix2-1_726	cwq_mix2-1_726.11129.11129.3	11129	FIQDAQNSSK		Hex(9)HexNAc(2)N(1)	0.63	0.72	-0.666576	-0.473931	-0.666576
cwq_mix2-1_726	cwq_mix2-1_726.11135.11135.3	11135	LGNNLTR		Hex(13)HexNAc(2)	1.1	0.91	0.137504	-0.136062	0.137504
cwq_mix2-1_726	cwq_mix2-1_726.11141.11141.2	11141	LGNNLTR		Hex(9)HexNAc(2)	1.2	0.79	0.263034	-0.340075	-0.340075
cwq_mix2-1_726	cwq_mix2-1_726.11154.11154.3	11154	LGNNLTR		Hex(15)HexNAc(2)N(1)	0.75	0.39	-0.415037	-1.35845	-1.35845
cwq_mix2-1_726	cwq_mix2-1_726.11158.11158.3	11158	IVVNESR		Hex(13)HexNAc(2)N(1)	0.97	0.98	-0.0439433	-0.0291463	-0.0439433
cwq_mix2-1_726	cwq_mix2-1_726.11167.11167.3	11167	LGNNLTR		Hex(14)HexNAc(2)	0.65	0.53	-0.621488	-0.915936	-0.915936
cwq_mix2-1_726	cwq_mix2-1_726.11171.11171.3	11171	LGNNLTR		Hex(12)HexNAc(2)N(1)	1.46	0.6	0.545968	-0.736966	-0.736966
cwq_mix2-1_726	cwq_mix2-1_726.11179.11179.3	11179	LGNNLTR		Hex(15)HexNAc(2)	0.73	0.31	-0.454032	-1.68966	-1.68966
cwq_mix2-1_726	cwq_mix2-1_726.11181.11181.2	11181	LGNNLTR		Hex(8)HexNAc(2)	1.37	0.99	0.454176	-0.0144996	0.454176
cwq_mix2-1_726	cwq_mix2-1_726.11186.11186.3	11186	LGNNLTR		Hex(14)HexNAc(2)N(1)	0.91	0.57	-0.136062	-0.810966	-0.810966
cwq_mix2-1_726	cwq_mix2-1_726.11191.11191.2	11191	LGNNLTR		Hex(10)HexNAc(2)	1.42	1	0.505891	0	0.505891
cwq_mix2-1_726	cwq_mix2-1_726.11192.11192.3	11192	LGNNLTR		Hex(10)HexNAc(2)N(1)	1.17	0.38	0.226509	-1.39593	-1.39593
cwq_mix2-1_726	cwq_mix2-1_726.11193.11193.3	11193	LGNNLTR		Hex(10)HexNAc(2)	0.99	0.68	-0.0144996	-0.556393	-0.556393
cwq_mix2-1_726	cwq_mix2-1_726.11194.11194.2	11194	LGNNLTR		Hex(12)HexNAc(2)	0.81	1.09	-0.304006	0.124328	-0.304006
cwq_mix2-1_726	cwq_mix2-1_726.11200.11200.3	11200	LGNNLTR		Hex(13)HexNAc(2)	1.01	0.81	0.0143553	-0.304006	-0.304006
cwq_mix2-1_726	cwq_mix2-1_726.11212.11212.2	11212	LGNNLTR		Hex(13)HexNAc(2)	2.33	1.09	1.22033	0.124328	1.22033
cwq_mix2-1_726	cwq_mix2-1_726.11213.11213.3	11213	LGNNLTR		Hex(11)HexNAc(2)N(1)	2.47	1.91	1.30451	0.933573	1.30451
cwq_mix2-1_726	cwq_mix2-1_726.11221.11221.2	11221	LGNNLTR		Hex(9)HexNAc(2)	1.8	1.47	0.847997	0.555816	0.847997
cwq_mix2-1_726	cwq_mix2-1_726.11229.11229.3	11229	LGNNLTR		Hex(8)HexNAc(2)	1.15	0.85	0.201634	-0.234465	-0.234465
cwq_mix2-1_726	cwq_mix2-1_726.11231.11231.3	11231	LGNNLTR		Hex(14)HexNAc(2)	0.8	0.49	-0.321928	-1.02915	-1.02915
cwq_mix2-1_726	cwq_mix2-1_726.11234.11234.2	11234	LGNNLTR		Hex(11)HexNAc(2)	1.6	0.7	0.678072	-0.514573	0.678072
cwq_mix2-1_726	cwq_mix2-1_726.11242.11242.3	11242	LGNNLTR		Hex(13)HexNAc(2)N(1)	1.04	0.9	0.0565835	-0.152003	-0.152003
cwq_mix2-1_726	cwq_mix2-1_726.11254.11254.2	11254	LGNNLTR		Hex(8)HexNAc(2)	1.13	0.72	0.176323	-0.473931	-0.473931
cwq_mix2-1_726	cwq_mix2-1_726.11256.11256.2	11256	LGNNLTR		Hex(14)HexNAc(2)	0.81	0.28	-0.304006	-1.8365	-1.8365
cwq_mix2-1_726	cwq_mix2-1_726.11264.11264.3	11264	LGNNLTR		Hex(13)HexNAc(2)	0.97	0.68	-0.0439433	-0.556393	-0.556393
cwq_mix2-1_726	cwq_mix2-1_726.11265.11265.2	11265	LGNNLTR		Hex(10)HexNAc(2)	1.1	0.88	0.137504	-0.184425	-0.184425
cwq_mix2-1_726	cwq_mix2-1_726.11268.11268.3	11268	LGNNLTR		Hex(10)HexNAc(2)	1.13	0.77	0.176323	-0.37707	-0.37707
cwq_mix2-1_726	cwq_mix2-1_726.11271.11271.3	11271	LGNNLTR		Hex(9)HexNAc(2)	1.46	1	0.545968	0	0.545968
cwq_mix2-1_726	cwq_mix2-1_726.11278.11278.3	11278	LGNNLTR		Hex(10)HexNAc(2)N(1)	1.15	0.89	0.201634	-0.168123	0.201634
cwq_mix2-1_726	cwq_mix2-1_726.11282.11282.3	11282	IVVNESR		Hex(11)HexNAc(2)N(1)	0.87	0.97	-0.200913	-0.0439433	-0.200913
cwq_mix2-1_726	cwq_mix2-1_726.11286.11286.3	11286	LGNNLTR		Hex(9)HexNAc(2)N(1)	0.77	1.07	-0.37707	0.0976108	-0.37707
cwq_mix2-1_726	cwq_mix2-1_726.11291.11291.3	11291	IVVNESR		Hex(12)HexNAc(2)N(1)	1.1	1.07	0.137504	0.0976108	0.137504
cwq_mix2-1_726	cwq_mix2-1_726.11293.11293.3	11293	LGNNLTR		Hex(15)HexNAc(2)	0.77	0.16	-0.37707	-2.64386	-2.64386
cwq_mix2-1_726	cwq_mix2-1_726.11296.11296.2	11296	LGNNLTR		Hex(9)HexNAc(2)	1.25	0.79	0.321928	-0.340075	-0.340075
cwq_mix2-1_726	cwq_mix2-1_726.11298.11298.3	11298	LGNNLTR		Hex(8)HexNAc(2)	0.94	0.7	-0.0892673	-0.514573	-0.514573
cwq_mix2-1_726	cwq_mix2-1_726.11300.11300.3	11300	LGNNLTR		Hex(11)HexNAc(2)N(1)	0.75	1.54	-0.415037	0.62293	0.62293
cwq_mix2-1_726	cwq_mix2-1_726.11307.11307.3	11307	LGNNLTR		Hex(13)HexNAc(2)N(1)	1.04	0.82	0.0565835	-0.286304	-0.286304
cwq_mix2-1_726	cwq_mix2-1_726.11318.11318.2	11318	LGNNLTR		Hex(8)HexNAc(2)	0.94	0.47	-0.0892673	-1.08927	-1.08927
cwq_mix2-1_726	cwq_mix2-1_726.11320.11320.3	11320	LGNNLTR		Hex(14)HexNAc(2)	0.74	0.43	-0.434403	-1.21759	-1.21759
cwq_mix2-1_726	cwq_mix2-1_726.11330.11330.3	11330	LGNNLTR		Hex(13)HexNAc(2)	0.96	0.66	-0.0588937	-0.599462	-0.599462
cwq_mix2-1_726	cwq_mix2-1_726.11331.11331.2	11331	LGNNLTR		Hex(10)HexNAc(2)	1.06	1	0.0840643	0	0.0840643
cwq_mix2-1_726	cwq_mix2-1_726.11342.11342.3	11342	LGNNLTR		Hex(9)HexNAc(2)	1.15	0.7	0.201634	-0.514573	-0.514573
cwq_mix2-1_726	cwq_mix2-1_726.11343.11343.3	11343	LGNNLTR		Hex(14)HexNAc(2)N(1)	0.82	0.43	-0.286304	-1.21759	-1.21759
cwq_mix2-1_726	cwq_mix2-1_726.11352.11352.3	11352	LGNNLTR		Hex(9)HexNAc(2)N(1)	1.29	0.86	0.367371	-0.217591	0.367371
cwq_mix2-1_726	cwq_mix2-1_726.11354.11354.3	11354	LGNNLTR		Hex(10)HexNAc(2)N(1)	0.98	0.78	-0.0291463	-0.358454	-0.358454
cwq_mix2-1_726	cwq_mix2-1_726.11355.11355.2	11355	LGNNLTR		Hex(13)HexNAc(2)	0.89	0.23	-0.168123	-2.12029	-2.12029
cwq_mix2-1_726	cwq_mix2-1_726.11364.11364.3	11364	LGNNLTR		Hex(8)HexNAc(2)	1.25	1.09	0.321928	0.124328	0.321928
cwq_mix2-1_726	cwq_mix2-1_726.11367.11367.2	11367	LGNNLTR		Hex(6)HexNAc(2)	0.86	0.57	-0.217591	-0.810966	-0.810966
cwq_mix2-1_726	cwq_mix2-1_726.11377.11377.3	11377	IVVNESR		Hex(11)HexNAc(2)N(1)	0.92	0.86	-0.120294	-0.217591	-0.217591
cwq_mix2-1_726	cwq_mix2-1_726.11384.11384.2	11384	LGNNLTR		Hex(9)HexNAc(2)	1.14	0.68	0.189034	-0.556393	-0.556393
cwq_mix2-1_726	cwq_mix2-1_726.11386.11386.2	11386	LGNNLTR		Hex(8)HexNAc(2)	0.94	0.47	-0.0892673	-1.08927	-1.08927
cwq_mix2-1_726	cwq_mix2-1_726.11399.11399.2	11399	LGNNLTR		Hex(10)HexNAc(2)	0.99	0.77	-0.0144996	-0.37707	-0.37707
cwq_mix2-1_726	cwq_mix2-1_726.11400.11400.3	11400	LGNNLTR		Hex(13)HexNAc(2)	0.93	0.64	-0.104697	-0.643856	-0.643856
cwq_mix2-1_726	cwq_mix2-1_726.11411.11411.3	11411	LGNNLTR		Hex(9)HexNAc(2)	1.15	0.63	0.201634	-0.666576	-0.666576
cwq_mix2-1_726	cwq_mix2-1_726.11425.11425.3	11425	LGNNLTR		Hex(10)HexNAc(2)	1.23	0.59	0.298658	-0.761213	-0.761213
cwq_mix2-1_726	cwq_mix2-1_726.11431.11431.3	11431	LGNNLTR		Hex(9)HexNAc(2)N(1)	1.2	0.68	0.263034	-0.556393	-0.556393
cwq_mix2-1_726	cwq_mix2-1_726.11435.11435.3	11435	LGNNLTR		Hex(14)HexNAc(2)N(1)	0.96	0.53	-0.0588937	-0.915936	-0.915936
cwq_mix2-1_726	cwq_mix2-1_726.11451.11451.2	11451	LGNNLTR		Hex(6)HexNAc(2)	0.81	0.25	-0.304006	-2	-2
cwq_mix2-1_726	cwq_mix2-1_726.11456.11456.2	11456	LGNNLTR		Hex(9)HexNAc(2)	1.04	0.56	0.0565835	-0.836501	-0.836501
cwq_mix2-1_726	cwq_mix2-1_726.11457.11457.2	11457	LGNNLTR		Hex(8)HexNAc(2)	0.9	0.4	-0.152003	-1.32193	-1.32193
cwq_mix2-1_726	cwq_mix2-1_726.11461.11461.3	11461	LGNNLTR		Hex(10)HexNAc(2)N(1)	0.73	1.58	-0.454032	0.659925	0.659925
cwq_mix2-1_726	cwq_mix2-1_726.11464.11464.2	11464	NTSYPIK		Hex(10)HexNAc(2)	1.34	0.94	0.422233	-0.0892673	0.422233
cwq_mix2-1_726	cwq_mix2-1_726.11472.11472.3	11472	NTSYPIK		Hex(10)HexNAc(2)N(1)	1.09	1.02	0.124328	0.0285692	0.124328
cwq_mix2-1_726	cwq_mix2-1_726.11479.11479.3	11479	LGNNLTR		Hex(9)HexNAc(2)	1.04	0.81	0.0565835	-0.304006	-0.304006
cwq_mix2-1_726	cwq_mix2-1_726.11490.11490.2	11490	LGNNLTR		Hex(10)HexNAc(2)	0.89	0.5	-0.168123	-1	-1
cwq_mix2-1_726	cwq_mix2-1_726.11511.11511.3	11511	LGNNLTR		Hex(9)HexNAc(2)N(1)	1.07	0.87	0.0976108	-0.200913	-0.200913
cwq_mix2-1_726	cwq_mix2-1_726.11524.11524.2	11524	LGNNLTR		Hex(9)HexNAc(2)	1.62	0.74	0.695994	-0.434403	0.695994
cwq_mix2-1_726	cwq_mix2-1_726.11525.11525.2	11525	LGNNLTR		Hex(8)HexNAc(2)	0.79	0.27	-0.340075	-1.88897	-1.88897
cwq_mix2-1_726	cwq_mix2-1_726.11526.11526.3	11526	LGNNLTR		Hex(15)HexNAc(2)N(1)	0.42	0.56	-1.25154	-0.836501	-1.25154
cwq_mix2-1_726	cwq_mix2-1_726.11528.11528.2	11528	LGNNLTR		Hex(6)HexNAc(2)	0.79	0.4	-0.340075	-1.32193	-1.32193
cwq_mix2-1_726	cwq_mix2-1_726.11530.11530.3	11530	NTSYPIK		Hex(11)HexNAc(2)N(1)	1.18	1.34	0.238787	0.422233	0.422233
cwq_mix2-1_726	cwq_mix2-1_726.11547.11547.3	11547	LGNNLTR		Hex(9)HexNAc(2)	0.95	0.45	-0.0740006	-1.152	-1.152
cwq_mix2-1_726	cwq_mix2-1_726.11549.11549.3	11549	NTSYPIK		Hex(10)HexNAc(2)N(1)	1.19	0.95	0.250962	-0.0740006	0.250962
cwq_mix2-1_726	cwq_mix2-1_726.11552.11552.2	11552	NTSYPIK		Hex(10)HexNAc(2)	2.14	1.3	1.09761	0.378512	1.09761
cwq_mix2-1_726	cwq_mix2-1_726.11570.11570.2	11570	LGNNLTR		Hex(10)HexNAc(2)	0.83	0.48	-0.268817	-1.05889	-1.05889
cwq_mix2-1_726	cwq_mix2-1_726.11590.11590.3	11590	LGNNLTR		Hex(9)HexNAc(2)N(1)	0.95	0.43	-0.0740006	-1.21759	-1.21759
cwq_mix2-1_726	cwq_mix2-1_726.11592.11592.2	11592	LGNNLTR		Hex(9)HexNAc(2)	0.92	0.42	-0.120294	-1.25154	-1.25154
cwq_mix2-1_726	cwq_mix2-1_726.11605.11605.2	11605	LGNNLTR		Hex(8)HexNAc(2)	0.92	0.27	-0.120294	-1.88897	-1.88897
cwq_mix2-1_726	cwq_mix2-1_726.11609.11609.3	11609	LGNNLTR		Hex(10)HexNAc(2)N(1)	2.09	0.38	1.0635	-1.39593	-1.39593
cwq_mix2-1_726	cwq_mix2-1_726.11614.11614.3	11614	LGNNLTR		Hex(9)HexNAc(2)	0.95	0.43	-0.0740006	-1.21759	-1.21759
cwq_mix2-1_726	cwq_mix2-1_726.11618.11618.2	11618	LGNNLTR		Hex(6)HexNAc(2)	1.32	0.43	0.400538	-1.21759	-1.21759
cwq_mix2-1_726	cwq_mix2-1_726.11624.11624.3	11624	NTSYPIK		Hex(10)HexNAc(2)N(1)	0.94	0.81	-0.0892673	-0.304006	-0.304006
cwq_mix2-1_726	cwq_mix2-1_726.11626.11626.2	11626	NTSYPIK		Hex(10)HexNAc(2)	1.18	0.77	0.238787	-0.37707	-0.37707
cwq_mix2-1_726	cwq_mix2-1_726.11633.11633.3	11633	LGNNLTR		Hex(13)HexNAc(2)	0.29	0.41	-1.78588	-1.2863	-1.78588
cwq_mix2-1_726	cwq_mix2-1_726.11638.11638.2	11638	LGNNLTR		Hex(10)HexNAc(2)	0.79	0.45	-0.340075	-1.152	-1.152
cwq_mix2-1_726	cwq_mix2-1_726.11657.11657.2	11657	LGNNLTR		Hex(9)HexNAc(2)	0.93	0.37	-0.104697	-1.4344	-1.4344
cwq_mix2-1_726	cwq_mix2-1_726.11668.11668.3	11668	LGNNLTR		Hex(9)HexNAc(2)N(1)	0.91	0.4	-0.136062	-1.32193	-1.32193
cwq_mix2-1_726	cwq_mix2-1_726.11681.11681.3	11681	LGNNLTR		Hex(9)HexNAc(2)	0.89	0.38	-0.168123	-1.39593	-1.39593
cwq_mix2-1_726	cwq_mix2-1_726.11690.11690.3	11690	NTSYPIK		Hex(10)HexNAc(2)N(1)	1.01	0.86	0.0143553	-0.217591	-0.217591
cwq_mix2-1_726	cwq_mix2-1_726.11701.11701.2	11701	NTSYPIK		Hex(9)HexNAc(2)	1.03	1.12	0.0426443	0.163499	0.163499
cwq_mix2-1_726	cwq_mix2-1_726.11712.11712.3	11712	NTSYPIK		Hex(9)HexNAc(2)N(1)	1.14	1.14	0.189034	0.189034	0.189034
cwq_mix2-1_726	cwq_mix2-1_726.11714.11714.2	11714	NTSYPIK		Hex(8)HexNAc(2)	1.18	1.19	0.238787	0.250962	0.250962
cwq_mix2-1_726	cwq_mix2-1_726.11720.11720.2	11720	NTSYPIK		Hex(10)HexNAc(2)	0.86	1.9	-0.217591	0.925999	0.925999
cwq_mix2-1_726	cwq_mix2-1_726.11721.11721.2	11721	LGNNLTR		Hex(10)HexNAc(2)	0.78	0.47	-0.358454	-1.08927	-1.08927
cwq_mix2-1_726	cwq_mix2-1_726.11725.11725.3	11725	MDNITAR		Hex(14)HexNAc(2)N(1)	0.29	0.93	-1.78588	-0.104697	-1.78588
cwq_mix2-1_726	cwq_mix2-1_726.11734.11734.2	11734	LGNNLTR		Hex(9)HexNAc(2)	0.84	0.34	-0.251539	-1.55639	-1.55639
cwq_mix2-1_726	cwq_mix2-1_726.11735.11735.3	11735	LGNNLTR		Hex(9)HexNAc(2)N(1)	0.87	0.37	-0.200913	-1.4344	-1.4344
cwq_mix2-1_726	cwq_mix2-1_726.11743.11743.3	11743	NTSYPIK		Hex(8)HexNAc(2)	1.13	0.93	0.176323	-0.104697	0.176323
cwq_mix2-1_726	cwq_mix2-1_726.11756.11756.3	11756	LGNNLTR		Hex(9)HexNAc(2)	0.84	0.000976562	-0.251539	-10	-10
cwq_mix2-1_726	cwq_mix2-1_726.11758.11758.3	11758	NTSYPIK		Hex(10)HexNAc(2)N(1)	0.9	0.77	-0.152003	-0.37707	-0.37707
cwq_mix2-1_726	cwq_mix2-1_726.11775.11775.2	11775	NTSYPIK		Hex(9)HexNAc(2)	0.91	0.76	-0.136062	-0.395929	-0.395929
cwq_mix2-1_726	cwq_mix2-1_726.11778.11778.3	11778	NTSYPIK		Hex(9)HexNAc(2)N(1)	0.96	0.72	-0.0588937	-0.473931	-0.473931
cwq_mix2-1_726	cwq_mix2-1_726.11789.11789.2	11789	NTSYPIK		Hex(8)HexNAc(2)	1.19	0.96	0.250962	-0.0588937	0.250962
cwq_mix2-1_726	cwq_mix2-1_726.11793.11793.2	11793	LGNNLTR		Hex(10)HexNAc(2)	0.17	0.08	-2.55639	-3.64386	-3.64386
cwq_mix2-1_726	cwq_mix2-1_726.11794.11794.2	11794	LGNNLTR		Hex(12)HexNAc(2)	1.62	0.05	0.695994	-4.32193	-4.32193
cwq_mix2-1_726	cwq_mix2-1_726.11800.11800.2	11800	LGNNLTR		Hex(9)HexNAc(2)	0.79	0.29	-0.340075	-1.78588	-1.78588
cwq_mix2-1_726	cwq_mix2-1_726.11802.11802.2	11802	LGNNLTR		Hex(8)HexNAc(2)	3.47	1.78	1.79494	0.831877	1.79494
cwq_mix2-1_726	cwq_mix2-1_726.11803.11803.2	11803	NTSYPIK		Hex(10)HexNAc(2)	0.87	0.77	-0.200913	-0.37707	-0.37707
cwq_mix2-1_726	cwq_mix2-1_726.11823.11823.3	11823	NTSYPIK		Hex(8)HexNAc(2)N(1)	1.01	0.95	0.0143553	-0.0740006	-0.0740006
cwq_mix2-1_726	cwq_mix2-1_726.11825.11825.3	11825	NTSYPIK		Hex(8)HexNAc(2)	1.04	0.89	0.0565835	-0.168123	-0.168123
cwq_mix2-1_726	cwq_mix2-1_726.11826.11826.3	11826	LGNNLTR		Hex(9)HexNAc(2)	0.61	0.000976562	-0.713119	-10	-10
cwq_mix2-1_726	cwq_mix2-1_726.11832.11832.3	11832	NTSYPIK		Hex(9)HexNAc(2)	0.65	0.45	-0.621488	-1.152	-1.152
cwq_mix2-1_726	cwq_mix2-1_726.11833.11833.3	11833	LGNNLTR		Hex(9)HexNAc(2)N(1)	0.67	0.2	-0.577767	-2.32193	-2.32193
cwq_mix2-1_726	cwq_mix2-1_726.11843.11843.3	11843	NTSYPIK		Hex(9)HexNAc(2)N(1)	0.96	0.69	-0.0588937	-0.535332	-0.535332
cwq_mix2-1_726	cwq_mix2-1_726.11849.11849.2	11849	NTSYPIK		Hex(9)HexNAc(2)	0.91	0.72	-0.136062	-0.473931	-0.473931
cwq_mix2-1_726	cwq_mix2-1_726.11854.11854.2	11854	NTSYPIK		Hex(8)HexNAc(2)	1.02	1.12	0.0285692	0.163499	0.163499
cwq_mix2-1_726	cwq_mix2-1_726.11865.11865.2	11865	LGNNLTR		Hex(8)HexNAc(2)	0.94	0.42	-0.0892673	-1.25154	-1.25154
cwq_mix2-1_726	cwq_mix2-1_726.11885.11885.2	11885	LGNNLTR		Hex(9)HexNAc(2)	0.7	0.22	-0.514573	-2.18442	-2.18442
cwq_mix2-1_726	cwq_mix2-1_726.11888.11888.3	11888	NTSYPIK		Hex(8)HexNAc(2)N(1)	1.77	1.41	0.823749	0.495695	0.823749
cwq_mix2-1_726	cwq_mix2-1_726.11898.11898.3	11898	NTSYPIK		Hex(9)HexNAc(2)	0.73	0.5	-0.454032	-1	-1
cwq_mix2-1_726	cwq_mix2-1_726.11899.11899.3	11899	NTSYPIK		Hex(8)HexNAc(2)	0.91	1.26	-0.136062	0.333424	0.333424
cwq_mix2-1_726	cwq_mix2-1_726.11920.11920.2	11920	NTSYPIK		Hex(8)HexNAc(2)	0.96	0.78	-0.0588937	-0.358454	-0.358454
cwq_mix2-1_726	cwq_mix2-1_726.11921.11921.2	11921	NTSYPIK		Hex(9)HexNAc(2)	0.87	0.62	-0.200913	-0.68966	-0.68966
cwq_mix2-1_726	cwq_mix2-1_726.11922.11922.3	11922	NTSYPIK		Hex(9)HexNAc(2)N(1)	0.91	0.6	-0.136062	-0.736966	-0.736966
cwq_mix2-1_726	cwq_mix2-1_726.11933.11933.2	11933	LGNNLTR		Hex(8)HexNAc(2)	0.79	0.42	-0.340075	-1.25154	-1.25154
cwq_mix2-1_726	cwq_mix2-1_726.11964.11964.3	11964	NTSYPIK		Hex(8)HexNAc(2)	0.89	0.83	-0.168123	-0.268817	-0.268817
cwq_mix2-1_726	cwq_mix2-1_726.11973.11973.3	11973	NTSYPIK		Hex(8)HexNAc(2)N(1)	0.91	0.84	-0.136062	-0.251539	-0.251539
cwq_mix2-1_726	cwq_mix2-1_726.11986.11986.2	11986	NTSYPIK		Hex(8)HexNAc(2)	0.89	0.59	-0.168123	-0.761213	-0.761213
cwq_mix2-1_726	cwq_mix2-1_726.11987.11987.2	11987	NTSYPIK		Hex(9)HexNAc(2)	0.75	0.32	-0.415037	-1.64386	-1.64386
cwq_mix2-1_726	cwq_mix2-1_726.11998.11998.3	11998	NTSYPIK		Hex(9)HexNAc(2)N(1)	0.68	0.53	-0.556393	-0.915936	-0.915936
cwq_mix2-1_726	cwq_mix2-1_726.12031.12031.2	12031	LGNNLTR		Hex(9)HexNAc(2)	0.75	0.73	-0.415037	-0.454032	-0.454032
cwq_mix2-1_726	cwq_mix2-1_726.12037.12037.3	12037	NTSYPIK		Hex(8)HexNAc(2)	0.86	0.54	-0.217591	-0.888969	-0.888969
cwq_mix2-1_726	cwq_mix2-1_726.12043.12043.3	12043	LGNNLTR		Hex(9)HexNAc(2)N(1)	0.92	0.14	-0.120294	-2.8365	-2.8365
cwq_mix2-1_726	cwq_mix2-1_726.12051.12051.2	12051	NTSYPIK		Hex(8)HexNAc(2)	0.8	0.48	-0.321928	-1.05889	-1.05889
cwq_mix2-1_726	cwq_mix2-1_726.12075.12075.3	12075	HATSNGTVETLNTK		Hex(9)HexNAc(2)	1.37	1.81	0.454176	0.85599	0.85599
cwq_mix2-1_726	cwq_mix2-1_726.12120.12120.2	12120	NTSYPIK		Hex(8)HexNAc(2)	0.72	0.38	-0.473931	-1.39593	-1.39593
cwq_mix2-1_726	cwq_mix2-1_726.12132.12132.2	12132	NTSYPIK		Hex(9)HexNAc(2)	0.97	1.22	-0.0439433	0.286881	0.286881
cwq_mix2-1_726	cwq_mix2-1_726.12150.12150.3	12150	HATSNGTVETLNTK		Hex(9)HexNAc(2)	1.06	1.09	0.0840643	0.124328	0.124328
cwq_mix2-1_726	cwq_mix2-1_726.12172.12172.3	12172	HATSNGTVETLNTK		Hex(8)HexNAc(2)	1.11	1.11	0.15056	0.15056	0.15056
cwq_mix2-1_726	cwq_mix2-1_726.12208.12208.3	12208	MDNITAR		Hex(16)HexNAc(2)N(1)	1	0.68	0	-0.556393	-0.556393
cwq_mix2-1_726	cwq_mix2-1_726.12216.12216.3	12216	HATSNGTVETLNTK		Hex(9)HexNAc(2)	1.06	1.09	0.0840643	0.124328	0.124328
cwq_mix2-1_726	cwq_mix2-1_726.12219.12219.2	12219	LGNNLTR		Hex(7)HexNAc(2)	1.01	0.53	0.0143553	-0.915936	-0.915936
cwq_mix2-1_726	cwq_mix2-1_726.12231.12231.3	12231	EIAPGNVSK		Hex(16)HexNAc(2)N(1)	23.1	10.68	4.52982	3.41684	4.52982
cwq_mix2-1_726	cwq_mix2-1_726.12238.12238.3	12238	HATSNGTVETLNTK		Hex(8)HexNAc(2)	1.11	1.11	0.15056	0.15056	0.15056
cwq_mix2-1_726	cwq_mix2-1_726.12241.12241.2	12241	LGNNLTR		Hex(8)HexNAc(2)	1.12	0.17	0.163499	-2.55639	-2.55639
cwq_mix2-1_726	cwq_mix2-1_726.12254.12254.2	12254	LGNNLTR		Hex(9)HexNAc(2)	0.97	0.37	-0.0439433	-1.4344	-1.4344
cwq_mix2-1_726	cwq_mix2-1_726.12278.12278.2	12278	HATSNGTVETLNTK		Hex(8)HexNAc(2)	2.4	3.54	1.26303	1.82375	1.82375
cwq_mix2-1_726	cwq_mix2-1_726.12282.12282.3	12282	HATSNGTVETLNTK		Hex(9)HexNAc(2)	1.06	1.09	0.0840643	0.124328	0.124328
cwq_mix2-1_726	cwq_mix2-1_726.12305.12305.3	12305	HATSNGTVETLNTK		Hex(8)HexNAc(2)	0.66	3.69	-0.599462	1.88362	1.88362
cwq_mix2-1_726	cwq_mix2-1_726.12306.12306.2	12306	LGNNLTR		Hex(7)HexNAc(2)	1.02	0.5	0.0285692	-1	-1
cwq_mix2-1_726	cwq_mix2-1_726.12309.12309.3	12309	EIAPGNVSK		Hex(14)HexNAc(2)N(1)	2.85	1.33	1.51096	0.411426	1.51096
cwq_mix2-1_726	cwq_mix2-1_726.12310.12310.3	12310	EIAPGNVSK		Hex(16)HexNAc(2)N(1)	0.76	0.51	-0.395929	-0.971431	-0.971431
cwq_mix2-1_726	cwq_mix2-1_726.12331.12331.3	12331	EIAPGNVSK		Hex(15)HexNAc(2)N(1)	0.92	1.14	-0.120294	0.189034	0.189034
cwq_mix2-1_726	cwq_mix2-1_726.12334.12334.2	12334	LGNNLTR		Hex(8)HexNAc(2)	1.38	0.85	0.464668	-0.234465	0.464668
cwq_mix2-1_726	cwq_mix2-1_726.12361.12361.3	12361	HATSNGTVETLNTK		Hex(9)HexNAc(2)	0.34	0.66	-1.55639	-0.599462	-1.55639
cwq_mix2-1_726	cwq_mix2-1_726.12372.12372.3	12372	HATSNGTVETLNTK		Hex(8)HexNAc(2)	0.9	0.84	-0.152003	-0.251539	-0.251539
cwq_mix2-1_726	cwq_mix2-1_726.12377.12377.3	12377	HATSNGTVETLNTK		Hex(10)HexNAc(2)	0.06	0.61	-4.05889	-0.713119	-4.05889
cwq_mix2-1_726	cwq_mix2-1_726.12381.12381.2	12381	HATSNGTVETLNTK		Hex(8)HexNAc(2)	1.05	1.05	0.0703893	0.0703893	0.0703893
cwq_mix2-1_726	cwq_mix2-1_726.12383.12383.3	12383	EIAPGNVSK		Hex(16)HexNAc(2)N(1)	0.86	0.88	-0.217591	-0.184425	-0.217591
cwq_mix2-1_726	cwq_mix2-1_726.12384.12384.3	12384	EIAPGNVSK		Hex(13)HexNAc(2)N(1)	1.42	1.81	0.505891	0.85599	0.85599
cwq_mix2-1_726	cwq_mix2-1_726.12396.12396.2	12396	LGNNLTR		Hex(7)HexNAc(2)	0.85	0.36	-0.234465	-1.47393	-1.47393
cwq_mix2-1_726	cwq_mix2-1_726.12406.12406.2	12406	LGNNLTR		Hex(8)HexNAc(2)	1.12	0.22	0.163499	-2.18442	-2.18442
cwq_mix2-1_726	cwq_mix2-1_726.12407.12407.3	12407	EIAPGNVSK		Hex(15)HexNAc(2)N(1)	0.92	1.13	-0.120294	0.176323	0.176323
cwq_mix2-1_726	cwq_mix2-1_726.12416.12416.3	12416	EIAPGNVSK		Hex(14)HexNAc(2)N(1)	0.75	0.8	-0.415037	-0.321928	-0.415037
cwq_mix2-1_726	cwq_mix2-1_726.12437.12437.3	12437	HATSNGTVETLNTK		Hex(9)HexNAc(2)	0.83	0.66	-0.268817	-0.599462	-0.599462
cwq_mix2-1_726	cwq_mix2-1_726.12438.12438.3	12438	HATSNGTVETLNTK		Hex(8)HexNAc(2)	0.83	0.72	-0.268817	-0.473931	-0.473931
cwq_mix2-1_726	cwq_mix2-1_726.12445.12445.3	12445	LGNNLTR		Hex(8)HexNAc(2)	0.94	0.13	-0.0892673	-2.94342	-2.94342
cwq_mix2-1_726	cwq_mix2-1_726.12465.12465.2	12465	LGNNLTR		Hex(9)HexNAc(2)	0.63	0.22	-0.666576	-2.18442	-2.18442
cwq_mix2-1_726	cwq_mix2-1_726.12482.12482.2	12482	LGNNLTR		Hex(8)HexNAc(2)	1.11	0.22	0.15056	-2.18442	-2.18442
cwq_mix2-1_726	cwq_mix2-1_726.12495.12495.3	12495	EIAPGNVSK		Hex(14)HexNAc(2)N(1)	0.99	0.82	-0.0144996	-0.286304	-0.286304
cwq_mix2-1_726	cwq_mix2-1_726.12504.12504.3	12504	HATSNGTVETLNTK		Hex(9)HexNAc(2)	0.81	0.65	-0.304006	-0.621488	-0.621488
cwq_mix2-1_726	cwq_mix2-1_726.12505.12505.3	12505	EIAPGNVSK		Hex(13)HexNAc(2)N(1)	0.97	0.98	-0.0439433	-0.0291463	-0.0439433
cwq_mix2-1_726	cwq_mix2-1_726.12515.12515.3	12515	HATSNGTVETLNTK		Hex(8)HexNAc(2)	0.79	0.65	-0.340075	-0.621488	-0.621488
cwq_mix2-1_726	cwq_mix2-1_726.12519.12519.3	12519	LGNNLTR		Hex(8)HexNAc(2)	0.94	0.16	-0.0892673	-2.64386	-2.64386
cwq_mix2-1_726	cwq_mix2-1_726.12526.12526.3	12526	EIAPGNVSK		Hex(13)HexNAc(2)	0.84	0.78	-0.251539	-0.358454	-0.358454
cwq_mix2-1_726	cwq_mix2-1_726.12544.12544.3	12544	EIAPGNVSK		Hex(11)HexNAc(2)	0.94	1.02	-0.0892673	0.0285692	-0.0892673
cwq_mix2-1_726	cwq_mix2-1_726.12548.12548.2	12548	LGNNLTR		Hex(8)HexNAc(2)	0.99	0.18	-0.0144996	-2.47393	-2.47393
cwq_mix2-1_726	cwq_mix2-1_726.12562.12562.2	12562	LGNNLTR		Hex(6)HexNAc(2)	1.13	0.19	0.176323	-2.39593	-2.39593
cwq_mix2-1_726	cwq_mix2-1_726.12571.12571.3	12571	HATSNGTVETLNTK		Hex(9)HexNAc(2)	0.74	0.55	-0.434403	-0.862496	-0.862496
cwq_mix2-1_726	cwq_mix2-1_726.12581.12581.3	12581	EIAPGNVSK		Hex(13)HexNAc(2)N(1)	0.93	0.94	-0.104697	-0.0892673	-0.104697
cwq_mix2-1_726	cwq_mix2-1_726.12582.12582.2	12582	EIAPGNVSK		Hex(11)HexNAc(2)	1.05	0.81	0.0703893	-0.304006	-0.304006
cwq_mix2-1_726	cwq_mix2-1_726.12593.12593.3	12593	HATSNGTVETLNTK		Hex(8)HexNAc(2)	0.71	0.51	-0.494109	-0.971431	-0.971431
cwq_mix2-1_726	cwq_mix2-1_726.12611.12611.2	12611	EIAPGNVSK		Hex(10)HexNAc(2)	1.49	1.08	0.575312	0.111031	0.575312
cwq_mix2-1_726	cwq_mix2-1_726.12613.12613.3	12613	EIAPGNVSK		Hex(11)HexNAc(2)	0.94	1.02	-0.0892673	0.0285692	-0.0892673
cwq_mix2-1_726	cwq_mix2-1_726.12625.12625.2	12625	LGNNLTR		Hex(7)HexNAc(2)	1	0.13	0	-2.94342	-2.94342
cwq_mix2-1_726	cwq_mix2-1_726.12626.12626.2	12626	LGNNLTR		Hex(8)HexNAc(2)	0.97	0.17	-0.0439433	-2.55639	-2.55639
cwq_mix2-1_726	cwq_mix2-1_726.12636.12636.3	12636	EIAPGNVSK		Hex(12)HexNAc(2)N(1)	1.03	1	0.0426443	0	0.0426443
cwq_mix2-1_726	cwq_mix2-1_726.12650.12650.3	12650	HATSNGTVETLNTK		Hex(9)HexNAc(2)	0.9	0.26	-0.152003	-1.94342	-1.94342
cwq_mix2-1_726	cwq_mix2-1_726.12651.12651.2	12651	LGNNLTR		Hex(9)HexNAc(2)	1.22	0.52	0.286881	-0.943416	-0.943416
cwq_mix2-1_726	cwq_mix2-1_726.12660.12660.2	12660	EIAPGNVSK		Hex(11)HexNAc(2)	1.04	0.81	0.0565835	-0.304006	-0.304006
cwq_mix2-1_726	cwq_mix2-1_726.12671.12671.3	12671	EIAPGNVSK		Hex(10)HexNAc(2)N(1)	1.06	1.01	0.0840643	0.0143553	0.0840643
cwq_mix2-1_726	cwq_mix2-1_726.12696.12696.2	12696	EIAPGNVSK		Hex(10)HexNAc(2)	0.99	0.86	-0.0144996	-0.217591	-0.217591
cwq_mix2-1_726	cwq_mix2-1_726.12704.12704.2	12704	LYNESAAR		Hex(9)HexNAc(2)	1.15	0.53	0.201634	-0.915936	-0.915936
cwq_mix2-1_726	cwq_mix2-1_726.12746.12746.2	12746	LGNNLTR		Hex(5)HexNAc(2)	0.68	0.11	-0.556393	-3.18442	-3.18442
cwq_mix2-1_726	cwq_mix2-1_726.12774.12774.3	12774	HATSNGTVETLNTK		Hex(8)HexNAc(2)	1.04	0.69	0.0565835	-0.535332	-0.535332
cwq_mix2-1_726	cwq_mix2-1_726.12811.12811.2	12811	LGNNLTR		Hex(5)HexNAc(2)	1.03	0.11	0.0426443	-3.18442	-3.18442
cwq_mix2-1_726	cwq_mix2-1_726.12852.12852.2	12852	MDNITAR		Hex(9)HexNAc(2)	0.86	0.46	-0.217591	-1.12029	-1.12029
cwq_mix2-1_726	cwq_mix2-1_726.12893.12893.3	12893	HATSNGTVETLNTK		Hex(8)HexNAc(2)	0.88	0.74	-0.184425	-0.434403	-0.434403
cwq_mix2-1_726	cwq_mix2-1_726.12895.12895.3	12895	EIAPGNVSK		Hex(9)HexNAc(2)N(1)	0.77	0.83	-0.37707	-0.268817	-0.37707
cwq_mix2-1_726	cwq_mix2-1_726.12903.12903.2	12903	EIAPGNVSK		Hex(9)HexNAc(2)	0.66	0.89	-0.599462	-0.168123	-0.599462
cwq_mix2-1_726	cwq_mix2-1_726.12924.12924.2	12924	LGNNLTR		Hex(7)HexNAc(2)	1.08	0.24	0.111031	-2.05889	-2.05889
cwq_mix2-1_726	cwq_mix2-1_726.12981.12981.2	12981	EIAPGNVSK		Hex(9)HexNAc(2)	0.73	0.89	-0.454032	-0.168123	-0.454032
cwq_mix2-1_726	cwq_mix2-1_726.13330.13330.3	13330	NSSGCWAPK	5,Carbamidomethyl(+57.0215);	Hex(9)HexNAc(2)N(1)	1.1	1.31	0.137504	0.389567	0.389567
cwq_mix2-1_726	cwq_mix2-1_726.13417.13417.3	13417	NSSGCWAPK	5,Carbamidomethyl(+57.0215);	Hex(9)HexNAc(2)N(1)	1.06	0.87	0.0840643	-0.200913	-0.200913
cwq_mix2-1_726	cwq_mix2-1_726.13484.13484.3	13484	NSSGCWAPK	5,Carbamidomethyl(+57.0215);	Hex(9)HexNAc(2)N(1)	1.06	0.88	0.0840643	-0.184425	-0.184425
cwq_mix2-1_726	cwq_mix2-1_726.13494.13494.2	13494	NSSGCWAPK	5,Carbamidomethyl(+57.0215);	Hex(8)HexNAc(2)	0.96	1.07	-0.0588937	0.0976108	0.0976108
cwq_mix2-1_726	cwq_mix2-1_726.13533.13533.3	13533	NSSGCWAPK	5,Carbamidomethyl(+57.0215);	Hex(8)HexNAc(2)N(1)	1	0.93	0	-0.104697	-0.104697
cwq_mix2-1_726	cwq_mix2-1_726.13570.13570.2	13570	NSSGCWAPK	5,Carbamidomethyl(+57.0215);	Hex(8)HexNAc(2)	0.96	1.37	-0.0588937	0.454176	0.454176
cwq_mix2-1_726	cwq_mix2-1_726.13608.13608.2	13608	SNNSPHR		Hex(9)HexNAc(2)	0.000976562	0.000976562	-10	-10	-10
cwq_mix2-1_726	cwq_mix2-1_726.13865.13865.3	13865	NFSNIR		Hex(16)HexNAc(2)	0.96	0.47	-0.0588937	-1.08927	-1.08927
cwq_mix2-1_726	cwq_mix2-1_726.13953.13953.3	13953	NFSNIR		Hex(16)HexNAc(2)	0.96	0.98	-0.0588937	-0.0291463	-0.0588937
cwq_mix2-1_726	cwq_mix2-1_726.13959.13959.3	13959	NFSNIR		Hex(16)HexNAc(2)N(1)	1.01	0.75	0.0143553	-0.415037	-0.415037
cwq_mix2-1_726	cwq_mix2-1_726.13997.13997.3	13997	NFSNIR		Hex(15)HexNAc(2)	1.59	4.91	0.669027	2.29572	2.29572
cwq_mix2-1_726	cwq_mix2-1_726.14018.14018.3	14018	NFSNIR		Hex(15)HexNAc(2)N(1)	1.14	1.2	0.189034	0.263034	0.263034
cwq_mix2-1_726	cwq_mix2-1_726.14039.14039.3	14039	NFSNIR		Hex(16)HexNAc(2)N(1)	1.02	0.78	0.0285692	-0.358454	-0.358454
cwq_mix2-1_726	cwq_mix2-1_726.14072.14072.3	14072	NFSNIR		Hex(15)HexNAc(2)	1	0.84	0	-0.251539	-0.251539
cwq_mix2-1_726	cwq_mix2-1_726.14076.14076.3	14076	NFSNIR		Hex(14)HexNAc(2)	1.53	0.68	0.613532	-0.556393	0.613532
cwq_mix2-1_726	cwq_mix2-1_726.14084.14084.3	14084	NFSNIR		Hex(14)HexNAc(2)N(1)	0.77	1.05	-0.37707	0.0703893	-0.37707
cwq_mix2-1_726	cwq_mix2-1_726.14143.14143.3	14143	NFSNIR		Hex(13)HexNAc(2)N(1)	1.27	1.33	0.344828	0.411426	0.411426
cwq_mix2-1_726	cwq_mix2-1_726.14150.14150.3	14150	NFSNIR		Hex(14)HexNAc(2)	1.37	0.88	0.454176	-0.184425	0.454176
cwq_mix2-1_726	cwq_mix2-1_726.14159.14159.3	14159	NFSNIR		Hex(14)HexNAc(2)N(1)	1.34	1.4	0.422233	0.485427	0.485427
cwq_mix2-1_726	cwq_mix2-1_726.14181.14181.3	14181	NFSNIR		Hex(15)HexNAc(2)	0.99	0.85	-0.0144996	-0.234465	-0.234465
cwq_mix2-1_726	cwq_mix2-1_726.14237.14237.3	14237	NFSNIR		Hex(15)HexNAc(2)N(1)	0.98	0.77	-0.0291463	-0.37707	-0.37707
cwq_mix2-1_726	cwq_mix2-1_726.14246.14246.3	14246	NFSNIR		Hex(14)HexNAc(2)N(1)	1.16	0.88	0.214125	-0.184425	0.214125
cwq_mix2-1_726	cwq_mix2-1_726.14259.14259.3	14259	NFSNIR		Hex(13)HexNAc(2)N(1)	1.17	1.28	0.226509	0.356144	0.356144
cwq_mix2-1_726	cwq_mix2-1_726.14293.14293.3	14293	NFSNIR		Hex(14)HexNAc(2)	1.02	0.91	0.0285692	-0.136062	-0.136062
cwq_mix2-1_726	cwq_mix2-1_726.14295.14295.3	14295	NFSNIR		Hex(13)HexNAc(2)	1.23	1.14	0.298658	0.189034	0.298658
cwq_mix2-1_726	cwq_mix2-1_726.14375.14375.3	14375	NFSNIR		Hex(13)HexNAc(2)	1.05	1.96	0.0703893	0.970854	0.970854
cwq_mix2-1_726	cwq_mix2-1_726.14382.14382.3	14382	NFSNIR		Hex(14)HexNAc(2)	0.99	0.81	-0.0144996	-0.304006	-0.304006
cwq_mix2-1_726	cwq_mix2-1_726.14384.14384.3	14384	NFSNIR		Hex(13)HexNAc(2)N(1)	1.07	1.2	0.0976108	0.263034	0.263034
cwq_mix2-1_726	cwq_mix2-1_726.14409.14409.3	14409	NFSNIR		Hex(12)HexNAc(2)N(1)	1.11	1.08	0.15056	0.111031	0.15056
cwq_mix2-1_726	cwq_mix2-1_726.14413.14413.3	14413	NFSNIR		Hex(14)HexNAc(2)N(1)	1.04	0.89	0.0565835	-0.168123	-0.168123
cwq_mix2-1_726	cwq_mix2-1_726.14422.14422.3	14422	NFSNIR		Hex(11)HexNAc(2)N(1)	0.96	1.08	-0.0588937	0.111031	0.111031
cwq_mix2-1_726	cwq_mix2-1_726.14444.14444.3	14444	NFSNIR		Hex(11)HexNAc(2)	1.03	1.02	0.0426443	0.0285692	0.0426443
cwq_mix2-1_726	cwq_mix2-1_726.14460.14460.3	14460	NFSNIR		Hex(13)HexNAc(2)N(1)	1	0.95	0	-0.0740006	-0.0740006
cwq_mix2-1_726	cwq_mix2-1_726.14461.14461.3	14461	NFSNIR		Hex(13)HexNAc(2)	0.97	0.87	-0.0439433	-0.200913	-0.200913
cwq_mix2-1_726	cwq_mix2-1_726.14466.14466.3	14466	NDTIIIHADRK		Hex(9)HexNAc(2)	0.95	0.79	-0.0740006	-0.340075	-0.340075
cwq_mix2-1_726	cwq_mix2-1_726.14489.14489.3	14489	NFSNIR		Hex(12)HexNAc(2)N(1)	0.95	0.84	-0.0740006	-0.251539	-0.251539
cwq_mix2-1_726	cwq_mix2-1_726.14491.14491.2	14491	NFSNIR		Hex(11)HexNAc(2)	0.85	0.96	-0.234465	-0.0588937	-0.234465
cwq_mix2-1_726	cwq_mix2-1_726.14512.14512.3	14512	NGTMCDITK	5,Carbamidomethyl(+57.0215);	Hex(10)HexNAc(2)N(1)	0.9	1.24	-0.152003	0.31034	0.31034
cwq_mix2-1_726	cwq_mix2-1_726.14532.14532.2	14532	NGTMCDITK	5,Carbamidomethyl(+57.0215);	Hex(9)HexNAc(2)	4.14	3.19	2.04963	1.67356	2.04963
cwq_mix2-1_726	cwq_mix2-1_726.14535.14535.3	14535	NFSNIR		Hex(13)HexNAc(2)N(1)	0.95	0.84	-0.0740006	-0.251539	-0.251539
cwq_mix2-1_726	cwq_mix2-1_726.14536.14536.3	14536	NFSNIR		Hex(14)HexNAc(2)N(1)	0.87	0.57	-0.200913	-0.810966	-0.810966
cwq_mix2-1_726	cwq_mix2-1_726.14539.14539.3	14539	NGTMCDITK	5,Carbamidomethyl(+57.0215);	Hex(9)HexNAc(2)	0.36	0.85	-1.47393	-0.234465	-1.47393
cwq_mix2-1_726	cwq_mix2-1_726.14549.14549.3	14549	NFSNIR		Hex(13)HexNAc(2)	0.95	0.72	-0.0740006	-0.473931	-0.473931
cwq_mix2-1_726	cwq_mix2-1_726.14551.14551.3	14551	NDTIIIHADRK		Hex(9)HexNAc(2)	1.08	1.01	0.111031	0.0143553	0.111031
cwq_mix2-1_726	cwq_mix2-1_726.14571.14571.3	14571	NGTMCDITK	5,Carbamidomethyl(+57.0215);	Hex(9)HexNAc(2)N(1)	1.55	0.92	0.632268	-0.120294	0.632268
cwq_mix2-1_726	cwq_mix2-1_726.14597.14597.4	14597	NDTIIIHADRK		Hex(9)HexNAc(2)	1.15	1.01	0.201634	0.0143553	0.201634
cwq_mix2-1_726	cwq_mix2-1_726.14602.14602.2	14602	NGTMCDITK	5,Carbamidomethyl(+57.0215);	Hex(9)HexNAc(2)	0.98	1.06	-0.0291463	0.0840643	0.0840643
cwq_mix2-1_726	cwq_mix2-1_726.14613.14613.3	14613	NGTMCDITK	5,Carbamidomethyl(+57.0215);	Hex(9)HexNAc(2)	0.53	0.85	-0.915936	-0.234465	-0.915936
cwq_mix2-1_726	cwq_mix2-1_726.14616.14616.3	14616	NFSNIR		Hex(14)HexNAc(2)N(1)	0.87	0.61	-0.200913	-0.713119	-0.713119
cwq_mix2-1_726	cwq_mix2-1_726.14645.14645.3	14645	NGTMCDITK	5,Carbamidomethyl(+57.0215);	Hex(9)HexNAc(2)N(1)	1.14	1.19	0.189034	0.250962	0.250962
cwq_mix2-1_726	cwq_mix2-1_726.14649.14649.3	14649	MNNTVYVK		Hex(11)HexNAc(2)N(1)	1.29	1.18	0.367371	0.238787	0.367371
cwq_mix2-1_726	cwq_mix2-1_726.14669.14669.2	14669	NGTMCDITK	5,Carbamidomethyl(+57.0215);	Hex(9)HexNAc(2)	0.98	1.06	-0.0291463	0.0840643	0.0840643
cwq_mix2-1_726	cwq_mix2-1_726.14679.14679.2	14679	NGTMCDITK	5,Carbamidomethyl(+57.0215);	Hex(8)HexNAc(2)	0.87	0.78	-0.200913	-0.358454	-0.358454
cwq_mix2-1_726	cwq_mix2-1_726.14680.14680.3	14680	NGTMCDITK	5,Carbamidomethyl(+57.0215);	Hex(9)HexNAc(2)	1.01	0.84	0.0143553	-0.251539	-0.251539
cwq_mix2-1_726	cwq_mix2-1_726.14705.14705.3	14705	MNNTVYVK		Hex(11)HexNAc(2)	1.11	1.03	0.15056	0.0426443	0.15056
cwq_mix2-1_726	cwq_mix2-1_726.14707.14707.4	14707	NDTIIIHADRK		Hex(9)HexNAc(2)	1.1	0.9	0.137504	-0.152003	-0.152003
cwq_mix2-1_726	cwq_mix2-1_726.14724.14724.3	14724	NGTMCDITK	5,Carbamidomethyl(+57.0215);	Hex(8)HexNAc(2)	1.01	0.88	0.0143553	-0.184425	-0.184425
cwq_mix2-1_726	cwq_mix2-1_726.14725.14725.3	14725	NGTMCDITK	5,Carbamidomethyl(+57.0215);	Hex(8)HexNAc(2)N(1)	1.2	1.13	0.263034	0.176323	0.263034
cwq_mix2-1_726	cwq_mix2-1_726.14727.14727.3	14727	NGTMCDITK	5,Carbamidomethyl(+57.0215);	Hex(9)HexNAc(2)N(1)	1	1.17	0	0.226509	0.226509
cwq_mix2-1_726	cwq_mix2-1_726.14744.14744.2	14744	NGTMCDITK	5,Carbamidomethyl(+57.0215);	Hex(8)HexNAc(2)	0.99	0.97	-0.0144996	-0.0439433	-0.0439433
cwq_mix2-1_726	cwq_mix2-1_726.14759.14759.3	14759	MNNTVYVK		Hex(11)HexNAc(2)N(1)	0.9	0.66	-0.152003	-0.599462	-0.599462
cwq_mix2-1_726	cwq_mix2-1_726.14780.14780.3	14780	NFSNIR		Hex(13)HexNAc(2)N(1)	1.22	1.25	0.286881	0.321928	0.321928
cwq_mix2-1_726	cwq_mix2-1_726.14797.14797.3	14797	NVTNPDFDRK		Hex(16)HexNAc(2)	1	0.92	0	-0.120294	-0.120294
cwq_mix2-1_726	cwq_mix2-1_726.14835.14835.3	14835	NVTNPDFDRK		Hex(14)HexNAc(2)	0.54	0.4	-0.888969	-1.32193	-1.32193
cwq_mix2-1_726	cwq_mix2-1_726.14841.14841.3	14841	MNNTVYVK		Hex(10)HexNAc(2)N(1)	1.02	0.73	0.0285692	-0.454032	-0.454032
cwq_mix2-1_726	cwq_mix2-1_726.14870.14870.3	14870	YSTGGNDSYSSGGR		Hex(9)HexNAc(2)N(1)	1.82	0.57	0.863938	-0.810966	0.863938
cwq_mix2-1_726	cwq_mix2-1_726.14919.14919.3	14919	NVTNPDFDRK		Hex(16)HexNAc(2)	1	0.93	0	-0.104697	-0.104697
cwq_mix2-1_726	cwq_mix2-1_726.14931.14931.3	14931	YSTGGNDSYSSGGR		Hex(10)HexNAc(2)N(1)	2.19	0.44	1.13093	-1.18442	-1.18442
cwq_mix2-1_726	cwq_mix2-1_726.14988.14988.3	14988	MNNTVYVK		Hex(10)HexNAc(2)N(1)	0.85	0.79	-0.234465	-0.340075	-0.340075
cwq_mix2-1_726	cwq_mix2-1_726.15043.15043.3	15043	MNNTVYVK		Hex(11)HexNAc(2)N(1)	0.99	0.96	-0.0144996	-0.0588937	-0.0588937
cwq_mix2-1_726	cwq_mix2-1_726.15086.15086.3	15086	MNNTVYVK		Hex(10)HexNAc(2)N(1)	0.85	0.78	-0.234465	-0.358454	-0.358454
cwq_mix2-1_726	cwq_mix2-1_726.15121.15121.2	15121	MNNTVYVK		Hex(9)HexNAc(2)	4.05	2.17	2.01792	1.1177	2.01792
cwq_mix2-1_726	cwq_mix2-1_726.15134.15134.2	15134	IITYNANK		Hex(9)HexNAc(2)	2.16	0.33	1.11103	-1.59946	-1.59946
cwq_mix2-1_726	cwq_mix2-1_726.15139.15139.3	15139	MNNTVYVK		Hex(11)HexNAc(2)N(1)	0.89	0.96	-0.168123	-0.0588937	-0.168123
cwq_mix2-1_726	cwq_mix2-1_726.15208.15208.2	15208	IITYNANK		Hex(9)HexNAc(2)	1.06	0.24	0.0840643	-2.05889	-2.05889
cwq_mix2-1_726	cwq_mix2-1_726.15253.15253.3	15253	IITYNANK		Hex(9)HexNAc(2)N(1)	1.02	0.57	0.0285692	-0.810966	-0.810966
cwq_mix2-1_726	cwq_mix2-1_726.15282.15282.3	15282	ILDDKGNNLTK		Hex(10)HexNAc(2)	0.89	1.06	-0.168123	0.0840643	-0.168123
cwq_mix2-1_726	cwq_mix2-1_726.15355.15355.3	15355	ILDDKGNNLTK		Hex(10)HexNAc(2)	0.89	1.07	-0.168123	0.0976108	-0.168123
cwq_mix2-1_726	cwq_mix2-1_726.15412.15412.3	15412	ILDDKGNNLTK		Hex(9)HexNAc(2)	0.88	0.99	-0.184425	-0.0144996	-0.184425
cwq_mix2-1_726	cwq_mix2-1_726.15482.15482.3	15482	ILDDKGNNLTK		Hex(9)HexNAc(2)	0.88	0.99	-0.184425	-0.0144996	-0.184425
cwq_mix2-1_726	cwq_mix2-1_726.15534.15534.3	15534	NVTNPDFDRK		Hex(10)HexNAc(2)	1.01	0.99	0.0143553	-0.0144996	-0.0144996
cwq_mix2-1_726	cwq_mix2-1_726.15565.15565.3	15565	ILDDKGNNLTK		Hex(8)HexNAc(2)	0.83	0.52	-0.268817	-0.943416	-0.943416
cwq_mix2-1_726	cwq_mix2-1_726.15635.15635.3	15635	ILDDKGNNLTK		Hex(8)HexNAc(2)	0.91	0.83	-0.136062	-0.268817	-0.268817
cwq_mix2-1_726	cwq_mix2-1_726.15669.15669.3	15669	NVTNPDFDRK		Hex(9)HexNAc(2)	0.93	0.68	-0.104697	-0.556393	-0.556393
cwq_mix2-1_726	cwq_mix2-1_726.16148.16148.4	16148	HPNGTAHSLNFR		Hex(10)HexNAc(2)	0.95	0.61	-0.0740006	-0.713119	-0.713119
cwq_mix2-1_726	cwq_mix2-1_726.16168.16168.3	16168	HPNGTAHSLNFR		Hex(10)HexNAc(2)	0.64	0.47	-0.643856	-1.08927	-1.08927
cwq_mix2-1_726	cwq_mix2-1_726.16172.16172.4	16172	HPNGTAHSLNFR		Hex(9)HexNAc(2)	0.91	2.43	-0.136062	1.28096	1.28096
cwq_mix2-1_726	cwq_mix2-1_726.16208.16208.3	16208	NVSKEPPSVIR		Hex(9)HexNAc(2)	1.64	1.56	0.713696	0.641546	0.713696
cwq_mix2-1_726	cwq_mix2-1_726.16222.16222.3	16222	HPNGTAHSLNFR		Hex(9)HexNAc(2)	0.98	0.9	-0.0291463	-0.152003	-0.152003
cwq_mix2-1_726	cwq_mix2-1_726.16238.16238.4	16238	HPNGTAHSLNFR		Hex(9)HexNAc(2)	1.01	0.9	0.0143553	-0.152003	-0.152003
cwq_mix2-1_726	cwq_mix2-1_726.16250.16250.3	16250	HPNGTAHSLNFR		Hex(8)HexNAc(2)	0.96	0.47	-0.0588937	-1.08927	-1.08927
cwq_mix2-1_726	cwq_mix2-1_726.16272.16272.4	16272	HPNGTAHSLNFR		Hex(8)HexNAc(2)	0.88	0.46	-0.184425	-1.12029	-1.12029
cwq_mix2-1_726	cwq_mix2-1_726.16304.16304.4	16304	HPNGTAHSLNFR		Hex(9)HexNAc(2)	0.9	0.84	-0.152003	-0.251539	-0.251539
cwq_mix2-1_726	cwq_mix2-1_726.16305.16305.3	16305	NVSKEPPSVIR		Hex(9)HexNAc(2)	0.98	0.86	-0.0291463	-0.217591	-0.217591
cwq_mix2-1_726	cwq_mix2-1_726.16328.16328.3	16328	HPNGTAHSLNFR		Hex(8)HexNAc(2)	0.97	0.85	-0.0439433	-0.234465	-0.234465
cwq_mix2-1_726	cwq_mix2-1_726.16376.16376.3	16376	NVSKEPPSVIR		Hex(9)HexNAc(2)	1.04	0.84	0.0565835	-0.251539	-0.251539
cwq_mix2-1_726	cwq_mix2-1_726.16432.16432.3	16432	NVSKEPPSVIR		Hex(8)HexNAc(2)	0.87	0.66	-0.200913	-0.599462	-0.599462
cwq_mix2-1_726	cwq_mix2-1_726.16462.16462.3	16462	NVSKEPPSVIR		Hex(9)HexNAc(2)	1.04	0.6	0.0565835	-0.736966	-0.736966
cwq_mix2-1_726	cwq_mix2-1_726.16536.16536.3	16536	NVSKEPPSVIR		Hex(9)HexNAc(2)	1.03	0.63	0.0426443	-0.666576	-0.666576
cwq_mix2-1_726	cwq_mix2-1_726.16611.16611.3	16611	NVSKEPPSVIR		Hex(9)HexNAc(2)	1.01	0.64	0.0143553	-0.643856	-0.643856
cwq_mix2-1_726	cwq_mix2-1_726.16644.16644.3	16644	INPNNVIHNSSR		Hex(10)HexNAc(2)	0.84	1.09	-0.251539	0.124328	-0.251539
cwq_mix2-1_726	cwq_mix2-1_726.16687.16687.3	16687	NVSKEPPSVIR		Hex(9)HexNAc(2)	0.82	0.7	-0.286304	-0.514573	-0.514573
cwq_mix2-1_726	cwq_mix2-1_726.16726.16726.3	16726	INPNNVIHNSSR		Hex(10)HexNAc(2)	0.9	0.72	-0.152003	-0.473931	-0.473931
cwq_mix2-1_726	cwq_mix2-1_726.16743.16743.3	16743	INPNNVIHNSSR		Hex(9)HexNAc(2)	1.19	1.36	0.250962	0.443607	0.443607
cwq_mix2-1_726	cwq_mix2-1_726.16763.16763.3	16763	NVTDDDFK		Hex(8)HexNAc(2)	1.28	0.25	0.356144	-2	-2
cwq_mix2-1_726	cwq_mix2-1_726.16828.16828.3	16828	INPNNVIHNSSR		Hex(10)HexNAc(2)	0.89	0.7	-0.168123	-0.514573	-0.514573
cwq_mix2-1_726	cwq_mix2-1_726.16836.16836.3	16836	INPNNVIHNSSR		Hex(9)HexNAc(2)	1.2	1.24	0.263034	0.31034	0.31034
cwq_mix2-1_726	cwq_mix2-1_726.16979.16979.3	16979	INPNNVIHNSSR		Hex(9)HexNAc(2)	0.94	0.84	-0.0892673	-0.251539	-0.251539
cwq_mix2-1_726	cwq_mix2-1_726.16980.16980.3	16980	INPNNVIHNSSR		Hex(8)HexNAc(2)	0.94	0.85	-0.0892673	-0.234465	-0.234465
cwq_mix2-1_726	cwq_mix2-1_726.17044.17044.3	17044	INPNNVIHNSSR		Hex(8)HexNAc(2)	0.9	0.81	-0.152003	-0.304006	-0.304006
cwq_mix2-1_726	cwq_mix2-1_726.17045.17045.3	17045	INPNNVIHNSSR		Hex(9)HexNAc(2)	0.93	0.82	-0.104697	-0.286304	-0.286304
cwq_mix2-1_726	cwq_mix2-1_726.17098.17098.3	17098	INPNNVIHNSSR		Hex(7)HexNAc(2)	1	0.83	0	-0.268817	-0.268817
cwq_mix2-1_726	cwq_mix2-1_726.17138.17138.3	17138	INPNNVIHNSSR		Hex(8)HexNAc(2)	0.65	0.49	-0.621488	-1.02915	-1.02915
cwq_mix2-1_726	cwq_mix2-1_726.17170.17170.3	17170	INPNNVIHNSSR		Hex(7)HexNAc(2)	1	1.51	0	0.594549	0.594549
cwq_mix2-1_726	cwq_mix2-1_726.17220.17220.3	17220	KGVLQATNMTYGK	9,Oxidation(+15.9949);	Hex(9)HexNAc(2)	0.56	0.29	-0.836501	-1.78588	-1.78588
cwq_mix2-1_726	cwq_mix2-1_726.17222.17222.3	17222	KGVLQATNMTYGK	9,Oxidation(+15.9949);	Hex(8)HexNAc(2)	0.84	0.85	-0.251539	-0.234465	-0.251539
cwq_mix2-1_726	cwq_mix2-1_726.17246.17246.3	17246	INPNNVIHNSSR		Hex(7)HexNAc(2)	0.83	0.61	-0.268817	-0.713119	-0.713119
cwq_mix2-1_726	cwq_mix2-1_726.17287.17287.3	17287	KGVLQATNMTYGK	9,Oxidation(+15.9949);	Hex(8)HexNAc(2)	0.8	0.77	-0.321928	-0.37707	-0.37707
cwq_mix2-1_726	cwq_mix2-1_726.17354.17354.3	17354	KGVLQATNMTYGK	9,Oxidation(+15.9949);	Hex(8)HexNAc(2)	0.77	0.72	-0.37707	-0.473931	-0.473931
cwq_mix2-1_726	cwq_mix2-1_726.17398.17398.3	17398	WTPVSTNSTSK		Hex(16)HexNAc(2)N(1)	1.09	1.3	0.124328	0.378512	0.378512
cwq_mix2-1_726	cwq_mix2-1_726.17533.17533.3	17533	WTPVSTNSTSK		Hex(14)HexNAc(2)N(1)	1.07	13.64	0.0976108	3.76977	3.76977
cwq_mix2-1_726	cwq_mix2-1_726.17537.17537.3	17537	NLTFAR		Hex(16)HexNAc(2)N(1)	0.82	0.77	-0.286304	-0.37707	-0.37707
cwq_mix2-1_726	cwq_mix2-1_726.17540.17540.3	17540	RSEVTPNTSLAQCPK	13,Carbamidomethyl(+57.0215);	Hex(12)HexNAc(2)	1.55	0.37	0.632268	-1.4344	-1.4344
cwq_mix2-1_726	cwq_mix2-1_726.17545.17545.3	17545	SQNHLSYNTTMK		Hex(9)HexNAc(2)	2.16	1.89	1.11103	0.918386	1.11103
cwq_mix2-1_726	cwq_mix2-1_726.17606.17606.3	17606	RSEVTPNTSLAQCPK	13,Carbamidomethyl(+57.0215);	Hex(13)HexNAc(2)	0.96	1.04	-0.0588937	0.0565835	-0.0588937
cwq_mix2-1_726	cwq_mix2-1_726.17615.17615.3	17615	RSEVTPNTSLAQCPK	13,Carbamidomethyl(+57.0215);	Hex(12)HexNAc(2)	1.54	0.82	0.62293	-0.286304	0.62293
cwq_mix2-1_726	cwq_mix2-1_726.17625.17625.3	17625	WTPVSTNSTSK		Hex(14)HexNAc(2)N(1)	1.01	0.57	0.0143553	-0.810966	-0.810966
cwq_mix2-1_726	cwq_mix2-1_726.17643.17643.3	17643	SQNHLSYNTTMK		Hex(8)HexNAc(2)	1.77	0.63	0.823749	-0.666576	0.823749
cwq_mix2-1_726	cwq_mix2-1_726.17658.17658.3	17658	WTPVSTNSTSK		Hex(14)HexNAc(2)	1.07	0.93	0.0976108	-0.104697	-0.104697
cwq_mix2-1_726	cwq_mix2-1_726.17687.17687.3	17687	WTPVSTNSTSK		Hex(13)HexNAc(2)	1.58	1.68	0.659925	0.748461	0.748461
cwq_mix2-1_726	cwq_mix2-1_726.17691.17691.3	17691	WTPVSTNSTSK		Hex(14)HexNAc(2)N(1)	1.01	0.98	0.0143553	-0.0291463	-0.0291463
cwq_mix2-1_726	cwq_mix2-1_726.17692.17692.3	17692	NLTFAR		Hex(14)HexNAc(2)N(1)	1	1.02	0	0.0285692	0.0285692
cwq_mix2-1_726	cwq_mix2-1_726.17694.17694.3	17694	RSEVTPNTSLAQCPK	13,Carbamidomethyl(+57.0215);	Hex(13)HexNAc(2)	0.96	1	-0.0588937	0	-0.0588937
cwq_mix2-1_726	cwq_mix2-1_726.17702.17702.3	17702	NLTFAR		Hex(14)HexNAc(2)	0.96	1	-0.0588937	0	-0.0588937
cwq_mix2-1_726	cwq_mix2-1_726.17718.17718.3	17718	NDTIIIHADR		Hex(9)HexNAc(2)	0.65	0.53	-0.621488	-0.915936	-0.915936
cwq_mix2-1_726	cwq_mix2-1_726.17725.17725.3	17725	SQNHLSYNTTMK		Hex(8)HexNAc(2)	1.03	0.9	0.0426443	-0.152003	-0.152003
cwq_mix2-1_726	cwq_mix2-1_726.17737.17737.3	17737	NMVNTTREEVEK		Hex(9)HexNAc(2)	0.94	0.44	-0.0892673	-1.18442	-1.18442
cwq_mix2-1_726	cwq_mix2-1_726.17757.17757.3	17757	NLTFAR		Hex(14)HexNAc(2)N(1)	1	1.01	0	0.0143553	0.0143553
cwq_mix2-1_726	cwq_mix2-1_726.17796.17796.3	17796	VQASNWTGTR		Hex(11)HexNAc(2)N(1)	1.05	0.83	0.0703893	-0.268817	-0.268817
cwq_mix2-1_726	cwq_mix2-1_726.17798.17798.3	17798	VQASNWTGTR		Hex(10)HexNAc(2)N(1)	0.92	1.19	-0.120294	0.250962	0.250962
cwq_mix2-1_726	cwq_mix2-1_726.17801.17801.3	17801	WTPVSTNSTSK		Hex(13)HexNAc(2)N(1)	0.77	0.72	-0.37707	-0.473931	-0.473931
cwq_mix2-1_726	cwq_mix2-1_726.17802.17802.3	17802	NMVNTTREEVEK		Hex(9)HexNAc(2)	0.94	0.98	-0.0892673	-0.0291463	-0.0892673
cwq_mix2-1_726	cwq_mix2-1_726.17805.17805.3	17805	WTPVSTNSTSK		Hex(14)HexNAc(2)N(1)	0.92	0.7	-0.120294	-0.514573	-0.514573
cwq_mix2-1_726	cwq_mix2-1_726.17808.17808.3	17808	NDTIIIHADR		Hex(8)HexNAc(2)	0.94	0.55	-0.0892673	-0.862496	-0.862496
cwq_mix2-1_726	cwq_mix2-1_726.17812.17812.3	17812	WTPVSTNSTSK		Hex(13)HexNAc(2)	0.88	0.93	-0.184425	-0.104697	-0.184425
cwq_mix2-1_726	cwq_mix2-1_726.17826.17826.3	17826	NLTFAR		Hex(14)HexNAc(2)N(1)	0.64	0.97	-0.643856	-0.0439433	-0.643856
cwq_mix2-1_726	cwq_mix2-1_726.17838.17838.3	17838	NMVNTTREEVEK		Hex(8)HexNAc(2)	1.05	1	0.0703893	0	0.0703893
cwq_mix2-1_726	cwq_mix2-1_726.17840.17840.3	17840	NLTFAR		Hex(13)HexNAc(2)	1.03	0.94	0.0426443	-0.0892673	-0.0892673
cwq_mix2-1_726	cwq_mix2-1_726.17847.17847.3	17847	WTPVSTNSTSK		Hex(12)HexNAc(2)	0.67	0.99	-0.577767	-0.0144996	-0.577767
cwq_mix2-1_726	cwq_mix2-1_726.17867.17867.3	17867	WTPVSTNSTSK		Hex(13)HexNAc(2)N(1)	1.28	0.86	0.356144	-0.217591	0.356144
cwq_mix2-1_726	cwq_mix2-1_726.17885.17885.3	17885	VQASNWTGTR		Hex(11)HexNAc(2)	1.06	0.86	0.0840643	-0.217591	-0.217591
cwq_mix2-1_726	cwq_mix2-1_726.17901.17901.3	17901	WTPVSTNSTSK		Hex(13)HexNAc(2)	1	0.76	0	-0.395929	-0.395929
cwq_mix2-1_726	cwq_mix2-1_726.17904.17904.3	17904	NMVNTTREEVEK		Hex(7)HexNAc(2)	1.21	1.05	0.275007	0.0703893	0.275007
cwq_mix2-1_726	cwq_mix2-1_726.17907.17907.3	17907	NLTFAR		Hex(12)HexNAc(2)	4.24	0.94	2.08406	-0.0892673	2.08406
cwq_mix2-1_726	cwq_mix2-1_726.17912.17912.3	17912	VHLECFGSSSSNNK	5,Carbamidomethyl(+57.0215);	Hex(16)HexNAc(2)	0.85	0.54	-0.234465	-0.888969	-0.888969
cwq_mix2-1_726	cwq_mix2-1_726.17913.17913.3	17913	NMVNTTREEVEK		Hex(8)HexNAc(2)	0.88	0.81	-0.184425	-0.304006	-0.304006
cwq_mix2-1_726	cwq_mix2-1_726.17914.17914.3	17914	WTPVSTNSTSK		Hex(12)HexNAc(2)	0.97	0.92	-0.0439433	-0.120294	-0.120294
cwq_mix2-1_726	cwq_mix2-1_726.17917.17917.2	17917	NLTFAR		Hex(13)HexNAc(2)	0.79	0.87	-0.340075	-0.200913	-0.340075
cwq_mix2-1_726	cwq_mix2-1_726.17924.17924.3	17924	NLTFAR		Hex(13)HexNAc(2)	1.03	0.94	0.0426443	-0.0892673	-0.0892673
cwq_mix2-1_726	cwq_mix2-1_726.17928.17928.3	17928	VYAVNASLNHDK		Hex(16)HexNAc(2)	0.88	0.91	-0.184425	-0.136062	-0.184425
cwq_mix2-1_726	cwq_mix2-1_726.17948.17948.3	17948	VQASNWTGTR		Hex(10)HexNAc(2)N(1)	1.31	1.31	0.389567	0.389567	0.389567
cwq_mix2-1_726	cwq_mix2-1_726.17959.17959.3	17959	WTPVSTNSTSK		Hex(12)HexNAc(2)N(1)	2.13	1.48	1.09085	0.565597	1.09085
cwq_mix2-1_726	cwq_mix2-1_726.17964.17964.3	17964	VHLECFGSSSSNNK	5,Carbamidomethyl(+57.0215);	Hex(15)HexNAc(2)	0.91	0.74	-0.136062	-0.434403	-0.434403
cwq_mix2-1_726	cwq_mix2-1_726.17966.17966.3	17966	WTPVSTNSTSK		Hex(11)HexNAc(2)N(1)	1.52	1.14	0.604071	0.189034	0.604071
cwq_mix2-1_726	cwq_mix2-1_726.17968.17968.3	17968	WTPVSTNSTSK		Hex(11)HexNAc(2)	1.08	1.11	0.111031	0.15056	0.15056
cwq_mix2-1_726	cwq_mix2-1_726.17971.17971.3	17971	VYAVNASLNHDK		Hex(14)HexNAc(2)	0.29	0.32	-1.78588	-1.64386	-1.78588
cwq_mix2-1_726	cwq_mix2-1_726.17977.17977.3	17977	NMVNTTREEVEK		Hex(7)HexNAc(2)	0.89	0.75	-0.168123	-0.415037	-0.415037
cwq_mix2-1_726	cwq_mix2-1_726.17979.17979.3	17979	VQASNWTGTR		Hex(10)HexNAc(2)	0.85	0.91	-0.234465	-0.136062	-0.234465
cwq_mix2-1_726	cwq_mix2-1_726.17980.17980.3	17980	VQASNWTGTR		Hex(9)HexNAc(2)N(1)	1.14	1	0.189034	0	0.189034
cwq_mix2-1_726	cwq_mix2-1_726.17986.17986.2	17986	VQASNWTGTR		Hex(9)HexNAc(2)	1.02	1.15	0.0285692	0.201634	0.201634
cwq_mix2-1_726	cwq_mix2-1_726.17989.17989.3	17989	WTPVSTNSTSK		Hex(12)HexNAc(2)	1.06	0.94	0.0840643	-0.0892673	-0.0892673
cwq_mix2-1_726	cwq_mix2-1_726.17999.17999.3	17999	VYAVNASLNHDK		Hex(15)HexNAc(2)	1.02	0.92	0.0285692	-0.120294	-0.120294
cwq_mix2-1_726	cwq_mix2-1_726.18012.18012.2	18012	VQASNWTGTR		Hex(10)HexNAc(2)	0.88	0.92	-0.184425	-0.120294	-0.184425
cwq_mix2-1_726	cwq_mix2-1_726.18013.18013.3	18013	NLTFAR		Hex(12)HexNAc(2)N(1)	1.01	1.26	0.0143553	0.333424	0.333424
cwq_mix2-1_726	cwq_mix2-1_726.18022.18022.3	18022	VQASNWTGTR		Hex(10)HexNAc(2)N(1)	1.05	1.08	0.0703893	0.111031	0.111031
cwq_mix2-1_726	cwq_mix2-1_726.18025.18025.4	18025	VHLECFGSSSSNNK	5,Carbamidomethyl(+57.0215);	Hex(15)HexNAc(2)	0.82	0.9	-0.286304	-0.152003	-0.286304
cwq_mix2-1_726	cwq_mix2-1_726.18026.18026.3	18026	NMVNTTREEVEK		Hex(6)HexNAc(2)	1.19	1.04	0.250962	0.0565835	0.250962
cwq_mix2-1_726	cwq_mix2-1_726.18033.18033.3	18033	VYAVNASLNHDK		Hex(13)HexNAc(2)	1.08	1.27	0.111031	0.344828	0.344828
cwq_mix2-1_726	cwq_mix2-1_726.18041.18041.3	18041	WTPVSTNSTSK		Hex(11)HexNAc(2)N(1)	1.4	1.1	0.485427	0.137504	0.485427
cwq_mix2-1_726	cwq_mix2-1_726.18044.18044.3	18044	WTPVSTNSTSK		Hex(11)HexNAc(2)	1.03	0.98	0.0426443	-0.0291463	0.0426443
cwq_mix2-1_726	cwq_mix2-1_726.18045.18045.3	18045	VHLECFGSSSSNNK	5,Carbamidomethyl(+57.0215);	Hex(14)HexNAc(2)	1.02	1.06	0.0285692	0.0840643	0.0840643
cwq_mix2-1_726	cwq_mix2-1_726.18048.18048.3	18048	NLTFAR		Hex(11)HexNAc(2)	0.89	0.77	-0.168123	-0.37707	-0.37707
cwq_mix2-1_726	cwq_mix2-1_726.18050.18050.2	18050	NLTFAR		Hex(11)HexNAc(2)	1.22	1.53	0.286881	0.613532	0.613532
cwq_mix2-1_726	cwq_mix2-1_726.18052.18052.2	18052	NLTFAR		Hex(12)HexNAc(2)	1.41	0.87	0.495695	-0.200913	0.495695
cwq_mix2-1_726	cwq_mix2-1_726.18055.18055.3	18055	VQASNWTGTR		Hex(9)HexNAc(2)N(1)	0.95	0.92	-0.0740006	-0.120294	-0.120294
cwq_mix2-1_726	cwq_mix2-1_726.18100.18100.3	18100	NLTFAR		Hex(12)HexNAc(2)N(1)	1.01	0.96	0.0143553	-0.0588937	-0.0588937
cwq_mix2-1_726	cwq_mix2-1_726.18101.18101.3	18101	VYAVNASLNHDK		Hex(13)HexNAc(2)	0.87	0.79	-0.200913	-0.340075	-0.340075
cwq_mix2-1_726	cwq_mix2-1_726.18110.18110.3	18110	WTPVSTNSTSK		Hex(11)HexNAc(2)N(1)	34.64	29.56	5.11437	4.88557	5.11437
cwq_mix2-1_726	cwq_mix2-1_726.18114.18114.3	18114	VHLECFGSSSSNNK	5,Carbamidomethyl(+57.0215);	Hex(13)HexNAc(2)	0.87	0.88	-0.200913	-0.184425	-0.200913
cwq_mix2-1_726	cwq_mix2-1_726.18117.18117.3	18117	VYAVNASLNHDK		Hex(12)HexNAc(2)	1.15	1.01	0.201634	0.0143553	0.201634
cwq_mix2-1_726	cwq_mix2-1_726.18120.18120.3	18120	NLTFAR		Hex(11)HexNAc(2)	0.92	0.88	-0.120294	-0.184425	-0.184425
cwq_mix2-1_726	cwq_mix2-1_726.18121.18121.2	18121	NLTFAR		Hex(11)HexNAc(2)	0.97	1.05	-0.0439433	0.0703893	0.0703893
cwq_mix2-1_726	cwq_mix2-1_726.18130.18130.3	18130	WTPVSTNSTSK		Hex(10)HexNAc(2)N(1)	4.29	3.37	2.10098	1.75275	2.10098
cwq_mix2-1_726	cwq_mix2-1_726.18134.18134.3	18134	VHLECFGSSSSNNK	5,Carbamidomethyl(+57.0215);	Hex(14)HexNAc(2)	0.99	0.77	-0.0144996	-0.37707	-0.37707
cwq_mix2-1_726	cwq_mix2-1_726.18137.18137.3	18137	NLTFAR		Hex(11)HexNAc(2)N(1)	0.97	1	-0.0439433	0	-0.0439433
cwq_mix2-1_726	cwq_mix2-1_726.18165.18165.3	18165	WTPVSTNSTSK		Hex(10)HexNAc(2)	1.04	0.85	0.0565835	-0.234465	-0.234465
cwq_mix2-1_726	cwq_mix2-1_726.18188.18188.3	18188	VHLECFGSSSSNNK	5,Carbamidomethyl(+57.0215);	Hex(13)HexNAc(2)	0.78	0.71	-0.358454	-0.494109	-0.494109
cwq_mix2-1_726	cwq_mix2-1_726.18197.18197.3	18197	VYAVNASLNHDK		Hex(11)HexNAc(2)	0.95	0.79	-0.0740006	-0.340075	-0.340075
cwq_mix2-1_726	cwq_mix2-1_726.18204.18204.4	18204	VHLECFGSSSSNNK	5,Carbamidomethyl(+57.0215);	Hex(13)HexNAc(2)	1.05	0.82	0.0703893	-0.286304	-0.286304
cwq_mix2-1_726	cwq_mix2-1_726.18240.18240.3	18240	VHLECFGSSSSNNK	5,Carbamidomethyl(+57.0215);	Hex(12)HexNAc(2)	0.33	0.6	-1.59946	-0.736966	-1.59946
cwq_mix2-1_726	cwq_mix2-1_726.18247.18247.3	18247	WTPVSTNSTSK		Hex(9)HexNAc(2)	1.12	0.96	0.163499	-0.0588937	0.163499
cwq_mix2-1_726	cwq_mix2-1_726.18254.18254.3	18254	VHLECFGSSSSNNK	5,Carbamidomethyl(+57.0215);	Hex(13)HexNAc(2)	0.78	0.7	-0.358454	-0.514573	-0.514573
cwq_mix2-1_726	cwq_mix2-1_726.18276.18276.4	18276	VHLECFGSSSSNNK	5,Carbamidomethyl(+57.0215);	Hex(13)HexNAc(2)	1.25	0.94	0.321928	-0.0892673	0.321928
cwq_mix2-1_726	cwq_mix2-1_726.18309.18309.3	18309	VHLECFGSSSSNNK	5,Carbamidomethyl(+57.0215);	Hex(12)HexNAc(2)	0.8	0.6	-0.321928	-0.736966	-0.736966
cwq_mix2-1_726	cwq_mix2-1_726.18322.18322.3	18322	VHLECFGSSSSNNK	5,Carbamidomethyl(+57.0215);	Hex(13)HexNAc(2)	0.79	0.67	-0.340075	-0.577767	-0.577767
cwq_mix2-1_726	cwq_mix2-1_726.18328.18328.3	18328	VHLECFGSSSSNNK	5,Carbamidomethyl(+57.0215);	Hex(11)HexNAc(2)	0.73	0.56	-0.454032	-0.836501	-0.836501
cwq_mix2-1_726	cwq_mix2-1_726.18371.18371.3	18371	LGNETFLPK		Hex(9)HexNAc(2)	0.95	0.78	-0.0740006	-0.358454	-0.358454
cwq_mix2-1_726	cwq_mix2-1_726.18372.18372.3	18372	WTPVSTNSTSK		Hex(8)HexNAc(2)	1.07	0.75	0.0976108	-0.415037	-0.415037
cwq_mix2-1_726	cwq_mix2-1_726.18384.18384.3	18384	VHLECFGSSSSNNK	5,Carbamidomethyl(+57.0215);	Hex(12)HexNAc(2)	0.79	0.6	-0.340075	-0.736966	-0.736966
cwq_mix2-1_726	cwq_mix2-1_726.18393.18393.3	18393	VHLECFGSSSSNNK	5,Carbamidomethyl(+57.0215);	Hex(11)HexNAc(2)	0.73	0.56	-0.454032	-0.836501	-0.836501
cwq_mix2-1_726	cwq_mix2-1_726.18414.18414.3	18414	VYAVNASLNHDK		Hex(10)HexNAc(2)	0.88	0.74	-0.184425	-0.434403	-0.434403
cwq_mix2-1_726	cwq_mix2-1_726.18419.18419.2	18419	NLTFAR		Hex(9)HexNAc(2)	0.9	0.63	-0.152003	-0.666576	-0.666576
cwq_mix2-1_726	cwq_mix2-1_726.18433.18433.3	18433	VYAVNASLNHDK		Hex(9)HexNAc(2)	0.46	0.34	-1.12029	-1.55639	-1.55639
cwq_mix2-1_726	cwq_mix2-1_726.18439.18439.3	18439	LGNETFLPK		Hex(9)HexNAc(2)	0.95	0.79	-0.0740006	-0.340075	-0.340075
cwq_mix2-1_726	cwq_mix2-1_726.18458.18458.3	18458	VHLECFGSSSSNNK	5,Carbamidomethyl(+57.0215);	Hex(10)HexNAc(2)	0.92	0.72	-0.120294	-0.473931	-0.473931
cwq_mix2-1_726	cwq_mix2-1_726.18459.18459.3	18459	VHLECFGSSSSNNK	5,Carbamidomethyl(+57.0215);	Hex(11)HexNAc(2)	0.72	0.56	-0.473931	-0.836501	-0.836501
cwq_mix2-1_726	cwq_mix2-1_726.18493.18493.2	18493	NLTFAR		Hex(9)HexNAc(2)	1.07	0.63	0.0976108	-0.666576	-0.666576
cwq_mix2-1_726	cwq_mix2-1_726.18501.18501.3	18501	VYAVNASLNHDK		Hex(9)HexNAc(2)	1.02	0.66	0.0285692	-0.599462	-0.599462
cwq_mix2-1_726	cwq_mix2-1_726.18514.18514.3	18514	VYAVNASLNHDK		Hex(8)HexNAc(2)	0.72	1.24	-0.473931	0.31034	-0.473931
cwq_mix2-1_726	cwq_mix2-1_726.18523.18523.3	18523	VHLECFGSSSSNNK	5,Carbamidomethyl(+57.0215);	Hex(10)HexNAc(2)	0.87	0.73	-0.200913	-0.454032	-0.454032
cwq_mix2-1_726	cwq_mix2-1_726.18554.18554.3	18554	VHLECFGSSSSNNK	5,Carbamidomethyl(+57.0215);	Hex(11)HexNAc(2)	2.76	0.08	1.46467	-3.64386	-3.64386
cwq_mix2-1_726	cwq_mix2-1_726.18576.18576.3	18576	VHLECFGSSSSNNK	5,Carbamidomethyl(+57.0215);	Hex(9)HexNAc(2)	0.87	0.44	-0.200913	-1.18442	-1.18442
cwq_mix2-1_726	cwq_mix2-1_726.18578.18578.3	18578	VYAVNASLNHDK		Hex(16)HexNAc(2)	1.03	1.2	0.0426443	0.263034	0.263034
cwq_mix2-1_726	cwq_mix2-1_726.18596.18596.3	18596	VHLECFGSSSSNNK	5,Carbamidomethyl(+57.0215);	Hex(10)HexNAc(2)	0.14	0.02	-2.8365	-5.64386	-5.64386
cwq_mix2-1_726	cwq_mix2-1_726.18645.18645.3	18645	VHLECFGSSSSNNK	5,Carbamidomethyl(+57.0215);	Hex(9)HexNAc(2)	0.87	0.44	-0.200913	-1.18442	-1.18442
cwq_mix2-1_726	cwq_mix2-1_726.18714.18714.3	18714	VHLECFGSSSSNNK	5,Carbamidomethyl(+57.0215);	Hex(9)HexNAc(2)	0.86	0.45	-0.217591	-1.152	-1.152
cwq_mix2-1_726	cwq_mix2-1_726.18853.18853.3	18853	NYSEDASTSLHGQTAGR		Hex(16)HexNAc(2)	1.8	1.1	0.847997	0.137504	0.847997
cwq_mix2-1_726	cwq_mix2-1_726.18867.18867.3	18867	RSEVTPNTSLAQCPK	13,Carbamidomethyl(+57.0215);	Hex(9)HexNAc(2)	0.95	0.35	-0.0740006	-1.51457	-1.51457
cwq_mix2-1_726	cwq_mix2-1_726.18935.18935.3	18935	NYSEDASTSLHGQTAGR		Hex(15)HexNAc(2)	0.28	1.07	-1.8365	0.0976108	-1.8365
cwq_mix2-1_726	cwq_mix2-1_726.18944.18944.3	18944	RSEVTPNTSLAQCPK	13,Carbamidomethyl(+57.0215);	Hex(9)HexNAc(2)	0.95	0.35	-0.0740006	-1.51457	-1.51457
cwq_mix2-1_726	cwq_mix2-1_726.19015.19015.3	19015	RSEVTPNTSLAQCPK	13,Carbamidomethyl(+57.0215);	Hex(8)HexNAc(2)	4.13	0.57	2.04614	-0.810966	2.04614
cwq_mix2-1_726	cwq_mix2-1_726.19044.19044.3	19044	NYSEDASTSLHGQTAGR		Hex(13)HexNAc(2)	0.87	0.65	-0.200913	-0.621488	-0.621488
cwq_mix2-1_726	cwq_mix2-1_726.19128.19128.3	19128	NYSEDASTSLHGQTAGR		Hex(12)HexNAc(2)	1.24	2.34	0.31034	1.22651	1.22651
cwq_mix2-1_726	cwq_mix2-1_726.19144.19144.3	19144	NYSEDASTSLHGQTAGR		Hex(13)HexNAc(2)	0.97	0.7	-0.0439433	-0.514573	-0.514573
cwq_mix2-1_726	cwq_mix2-1_726.19173.19173.3	19173	NNINISHLSR		Hex(11)HexNAc(2)	1.12	1.06	0.163499	0.0840643	0.163499
cwq_mix2-1_726	cwq_mix2-1_726.19195.19195.3	19195	NYSEDASTSLHGQTAGR		Hex(11)HexNAc(2)	1.93	2.11	0.948601	1.07724	1.07724
cwq_mix2-1_726	cwq_mix2-1_726.19243.19243.3	19243	NYSEDASTSLHGQTAGR		Hex(12)HexNAc(2)	1.27	1.39	0.344828	0.475085	0.475085
cwq_mix2-1_726	cwq_mix2-1_726.19313.19313.3	19313	WGAIENGTAR		Hex(15)HexNAc(2)	0.07	0.41	-3.8365	-1.2863	-3.8365
cwq_mix2-1_726	cwq_mix2-1_726.19360.19360.3	19360	NYSEDASTSLHGQTAGR		Hex(11)HexNAc(2)	1.6	3.13	0.678072	1.64616	1.64616
cwq_mix2-1_726	cwq_mix2-1_726.19366.19366.3	19366	NNINISHLSR		Hex(9)HexNAc(2)	1	0.88	0	-0.184425	-0.184425
cwq_mix2-1_726	cwq_mix2-1_726.19368.19368.3	19368	SEVTPNTSLAQCPK	12,Carbamidomethyl(+57.0215);	Hex(12)HexNAc(2)	0.14	0.55	-2.8365	-0.862496	-2.8365
cwq_mix2-1_726	cwq_mix2-1_726.19369.19369.3	19369	NLSADIPAK		Hex(16)HexNAc(2)N(1)	8.76	17.57	3.13093	4.13504	4.13504
cwq_mix2-1_726	cwq_mix2-1_726.19416.19416.3	19416	VYGSQGNSTVLSR		Hex(10)HexNAc(2)	0.67	1.18	-0.577767	0.238787	-0.577767
cwq_mix2-1_726	cwq_mix2-1_726.19434.19434.3	19434	NYSEDASTSLHGQTAGR		Hex(9)HexNAc(2)	1.15	0.91	0.201634	-0.136062	0.201634
cwq_mix2-1_726	cwq_mix2-1_726.19439.19439.3	19439	NNINISHLSR		Hex(8)HexNAc(2)	0.61	1	-0.713119	0	-0.713119
cwq_mix2-1_726	cwq_mix2-1_726.19458.19458.3	19458	VYGSQGNSTVLSR		Hex(10)HexNAc(2)N(1)	1.28	1.15	0.356144	0.201634	0.356144
cwq_mix2-1_726	cwq_mix2-1_726.19466.19466.3	19466	VYGSQGNSTVLSR		Hex(10)HexNAc(2)	0.78	1.38	-0.358454	0.464668	0.464668
cwq_mix2-1_726	cwq_mix2-1_726.19473.19473.3	19473	NNINISHLSR		Hex(9)HexNAc(2)	1	0.88	0	-0.184425	-0.184425
cwq_mix2-1_726	cwq_mix2-1_726.19489.19489.3	19489	NLSADIPAK		Hex(15)HexNAc(2)N(1)	1.17	0.72	0.226509	-0.473931	-0.473931
cwq_mix2-1_726	cwq_mix2-1_726.19494.19494.3	19494	VYGSQGNSTVLSR		Hex(10)HexNAc(2)	0.68	0.81	-0.556393	-0.304006	-0.556393
cwq_mix2-1_726	cwq_mix2-1_726.19519.19519.3	19519	NNINISHLSR		Hex(8)HexNAc(2)	0.91	0.81	-0.136062	-0.304006	-0.304006
cwq_mix2-1_726	cwq_mix2-1_726.19528.19528.3	19528	VYGSQGNSTVLSR		Hex(10)HexNAc(2)N(1)	0.93	0.93	-0.104697	-0.104697	-0.104697
cwq_mix2-1_726	cwq_mix2-1_726.19551.19551.3	19551	VYGSQGNSTVLSR		Hex(9)HexNAc(2)	1.45	1.23	0.536053	0.298658	0.536053
cwq_mix2-1_726	cwq_mix2-1_726.19554.19554.3	19554	WGAIENGTAR		Hex(12)HexNAc(2)N(1)	0.71	0.77	-0.494109	-0.37707	-0.494109
cwq_mix2-1_726	cwq_mix2-1_726.19581.19581.3	19581	NLSADIPAK		Hex(16)HexNAc(2)N(1)	1.21	1.07	0.275007	0.0976108	0.275007
cwq_mix2-1_726	cwq_mix2-1_726.19586.19586.3	19586	NLSADIPAK		Hex(15)HexNAc(2)	1.26	0.96	0.333424	-0.0588937	0.333424
cwq_mix2-1_726	cwq_mix2-1_726.19630.19630.3	19630	NLSADIPAK		Hex(14)HexNAc(2)N(1)	1.21	0.84	0.275007	-0.251539	0.275007
cwq_mix2-1_726	cwq_mix2-1_726.19634.19634.3	19634	NLSADIPAK		Hex(14)HexNAc(2)	1.24	1.16	0.31034	0.214125	0.31034
cwq_mix2-1_726	cwq_mix2-1_726.19661.19661.3	19661	NLSADIPAK		Hex(15)HexNAc(2)	1.18	0.87	0.238787	-0.200913	0.238787
cwq_mix2-1_726	cwq_mix2-1_726.19693.19693.3	19693	NLSADIPAK		Hex(16)HexNAc(2)N(1)	0.97	0.79	-0.0439433	-0.340075	-0.340075
cwq_mix2-1_726	cwq_mix2-1_726.19699.19699.4	19699	HSYNPNGTIPECPSR	12,Carbamidomethyl(+57.0215);	Hex(16)HexNAc(2)N(1)	0.66	0.94	-0.599462	-0.0892673	-0.599462
cwq_mix2-1_726	cwq_mix2-1_726.19730.19730.3	19730	NLSADIPAK		Hex(15)HexNAc(2)	1.06	0.78	0.0840643	-0.358454	-0.358454
cwq_mix2-1_726	cwq_mix2-1_726.19732.19732.3	19732	NLSADIPAK		Hex(14)HexNAc(2)	1.14	0.69	0.189034	-0.535332	-0.535332
cwq_mix2-1_726	cwq_mix2-1_726.19737.19737.3	19737	HSYNPNGTIPECPSR	12,Carbamidomethyl(+57.0215);	Hex(15)HexNAc(2)	0.84	0.54	-0.251539	-0.888969	-0.888969
cwq_mix2-1_726	cwq_mix2-1_726.19739.19739.3	19739	NLSADIPAK		Hex(15)HexNAc(2)N(1)	1.03	0.78	0.0426443	-0.358454	-0.358454
cwq_mix2-1_726	cwq_mix2-1_726.19801.19801.3	19801	NLSADIPAK		Hex(14)HexNAc(2)	0.89	2.12	-0.168123	1.08406	1.08406
cwq_mix2-1_726	cwq_mix2-1_726.19804.19804.3	19804	HSYNPNGTIPECPSR	12,Carbamidomethyl(+57.0215);	Hex(16)HexNAc(2)	0.98	0.78	-0.0291463	-0.358454	-0.358454
cwq_mix2-1_726	cwq_mix2-1_726.19805.19805.3	19805	NLSADIPAK		Hex(13)HexNAc(2)N(1)	1.09	1.04	0.124328	0.0565835	0.124328
cwq_mix2-1_726	cwq_mix2-1_726.19806.19806.4	19806	HSYNPNGTIPECPSR	12,Carbamidomethyl(+57.0215);	Hex(16)HexNAc(2)	0.96	0.65	-0.0588937	-0.621488	-0.621488
cwq_mix2-1_726	cwq_mix2-1_726.19808.19808.3	19808	NLSADIPAK		Hex(13)HexNAc(2)	0.99	0.93	-0.0144996	-0.104697	-0.104697
cwq_mix2-1_726	cwq_mix2-1_726.19810.19810.2	19810	NLSADIPAK		Hex(14)HexNAc(2)	1.99	2.26	0.992768	1.17632	1.17632
cwq_mix2-1_726	cwq_mix2-1_726.19811.19811.3	19811	NLSADIPAK		Hex(14)HexNAc(2)N(1)	1.09	0.83	0.124328	-0.268817	-0.268817
cwq_mix2-1_726	cwq_mix2-1_726.19845.19845.3	19845	NLSADIPAK		Hex(12)HexNAc(2)	1.79	0.95	0.83996	-0.0740006	0.83996
cwq_mix2-1_726	cwq_mix2-1_726.19846.19846.2	19846	NLSADIPAK		Hex(13)HexNAc(2)	1.3	0.72	0.378512	-0.473931	-0.473931
cwq_mix2-1_726	cwq_mix2-1_726.19863.19863.3	19863	NLSADIPAK		Hex(15)HexNAc(2)	0.96	0.67	-0.0588937	-0.577767	-0.577767
cwq_mix2-1_726	cwq_mix2-1_726.19866.19866.3	19866	NLSADIPAK		Hex(12)HexNAc(2)N(1)	1.34	0.59	0.422233	-0.761213	-0.761213
cwq_mix2-1_726	cwq_mix2-1_726.19873.19873.3	19873	NLSADIPAK		Hex(15)HexNAc(2)N(1)	0.91	0.64	-0.136062	-0.643856	-0.643856
cwq_mix2-1_726	cwq_mix2-1_726.19889.19889.3	19889	HSYNPNGTIPECPSR	12,Carbamidomethyl(+57.0215);	Hex(16)HexNAc(2)	0.01	0.74	-6.64386	-0.434403	-6.64386
cwq_mix2-1_726	cwq_mix2-1_726.19895.19895.3	19895	NLSADIPAK		Hex(14)HexNAc(2)N(1)	0.97	0.67	-0.0439433	-0.577767	-0.577767
cwq_mix2-1_726	cwq_mix2-1_726.19899.19899.3	19899	NLSADIPAK		Hex(14)HexNAc(2)	0.91	0.8	-0.136062	-0.321928	-0.321928
cwq_mix2-1_726	cwq_mix2-1_726.19913.19913.2	19913	NLSADIPAK		Hex(14)HexNAc(2)	1.09	1.26	0.124328	0.333424	0.333424
cwq_mix2-1_726	cwq_mix2-1_726.19922.19922.3	19922	NLSADIPAK		Hex(13)HexNAc(2)N(1)	1.05	0.98	0.0703893	-0.0291463	0.0703893
cwq_mix2-1_726	cwq_mix2-1_726.19934.19934.3	19934	NLSADIPAK		Hex(13)HexNAc(2)	1.09	0.93	0.124328	-0.104697	0.124328
cwq_mix2-1_726	cwq_mix2-1_726.19970.19970.3	19970	NLSADIPAK		Hex(14)HexNAc(2)	0.91	0.66	-0.136062	-0.599462	-0.599462
cwq_mix2-1_726	cwq_mix2-1_726.19975.19975.3	19975	WGAIENGTAR		Hex(9)HexNAc(2)N(1)	0.91	1	-0.136062	0	-0.136062
cwq_mix2-1_726	cwq_mix2-1_726.19979.19979.3	19979	NLSADIPAK		Hex(14)HexNAc(2)N(1)	0.9	0.66	-0.152003	-0.599462	-0.599462
cwq_mix2-1_726	cwq_mix2-1_726.19983.19983.3	19983	NLSADIPAK		Hex(12)HexNAc(2)	2.41	2.22	1.26903	1.15056	1.26903
cwq_mix2-1_726	cwq_mix2-1_726.19984.19984.2	19984	NLSADIPAK		Hex(12)HexNAc(2)	1.99	1.65	0.992768	0.722466	0.992768
cwq_mix2-1_726	cwq_mix2-1_726.20002.20002.3	20002	NLSADIPAK		Hex(13)HexNAc(2)N(1)	1	0.84	0	-0.251539	-0.251539
cwq_mix2-1_726	cwq_mix2-1_726.20004.20004.3	20004	NLSADIPAK		Hex(13)HexNAc(2)	0.96	0.79	-0.0588937	-0.340075	-0.340075
cwq_mix2-1_726	cwq_mix2-1_726.20035.20035.3	20035	WYQQQINR		Hex(13)HexNAc(2)N(1)	1.25	0.87	0.321928	-0.200913	0.321928
cwq_mix2-1_726	cwq_mix2-1_726.20039.20039.3	20039	ETNNSDAGYTEPYR		Hex(9)HexNAc(2)N(1)	1.01	1.02	0.0143553	0.0285692	0.0285692
cwq_mix2-1_726	cwq_mix2-1_726.20051.20051.3	20051	NLSADIPAK		Hex(12)HexNAc(2)	0.95	0.88	-0.0740006	-0.184425	-0.184425
cwq_mix2-1_726	cwq_mix2-1_726.20053.20053.2	20053	NLSADIPAK		Hex(13)HexNAc(2)	0.98	0.62	-0.0291463	-0.68966	-0.68966
cwq_mix2-1_726	cwq_mix2-1_726.20059.20059.3	20059	NLSADIPAK		Hex(12)HexNAc(2)N(1)	0.98	1.08	-0.0291463	0.111031	0.111031
cwq_mix2-1_726	cwq_mix2-1_726.20064.20064.2	20064	NLSADIPAK		Hex(12)HexNAc(2)	0.95	1.12	-0.0740006	0.163499	0.163499
cwq_mix2-1_726	cwq_mix2-1_726.20066.20066.3	20066	NLSADIPAK		Hex(14)HexNAc(2)N(1)	0.88	0.57	-0.184425	-0.810966	-0.810966
cwq_mix2-1_726	cwq_mix2-1_726.20072.20072.3	20072	NLSADIPAK		Hex(11)HexNAc(2)N(1)	3.27	1.04	1.70929	0.0565835	1.70929
cwq_mix2-1_726	cwq_mix2-1_726.20079.20079.2	20079	NLSRDAR		Hex(9)HexNAc(2)	0.08	0.07	-3.64386	-3.8365	-3.8365
cwq_mix2-1_726	cwq_mix2-1_726.20089.20089.2	20089	ETNNSDAGYTEPYR		Hex(8)HexNAc(2)	0.86	0.71	-0.217591	-0.494109	-0.494109
cwq_mix2-1_726	cwq_mix2-1_726.20094.20094.3	20094	ETNNSDAGYTEPYR		Hex(8)HexNAc(2)N(1)	0.83	0.88	-0.268817	-0.184425	-0.268817
cwq_mix2-1_726	cwq_mix2-1_726.20117.20117.3	20117	NLSADIPAK		Hex(12)HexNAc(2)	0.95	0.88	-0.0740006	-0.184425	-0.184425
cwq_mix2-1_726	cwq_mix2-1_726.20124.20124.2	20124	NLSADIPAK		Hex(11)HexNAc(2)	0.91	1.34	-0.136062	0.422233	0.422233
cwq_mix2-1_726	cwq_mix2-1_726.20136.20136.3	20136	NLSADIPAK		Hex(12)HexNAc(2)N(1)	0.97	0.96	-0.0439433	-0.0588937	-0.0588937
cwq_mix2-1_726	cwq_mix2-1_726.20140.20140.3	20140	ETNNSDAGYTEPYR		Hex(8)HexNAc(2)	0.93	1	-0.104697	0	-0.104697
cwq_mix2-1_726	cwq_mix2-1_726.20141.20141.3	20141	NLSADIPAK		Hex(11)HexNAc(2)N(1)	1	0.47	0	-1.08927	-1.08927
cwq_mix2-1_726	cwq_mix2-1_726.20146.20146.2	20146	NLSADIPAK		Hex(12)HexNAc(2)	1	0.84	0	-0.251539	-0.251539
cwq_mix2-1_726	cwq_mix2-1_726.20208.20208.2	20208	WANVSVR		Hex(8)HexNAc(2)	0.99	0.96	-0.0144996	-0.0588937	-0.0588937
cwq_mix2-1_726	cwq_mix2-1_726.20224.20224.2	20224	NLSADIPAK		Hex(11)HexNAc(2)	0.91	0.25	-0.136062	-2	-2
cwq_mix2-1_726	cwq_mix2-1_726.20248.20248.3	20248	NLSADIPAK		Hex(11)HexNAc(2)N(1)	0.99	0.88	-0.0144996	-0.184425	-0.184425
cwq_mix2-1_726	cwq_mix2-1_726.20252.20252.3	20252	NLSADIPAK		Hex(11)HexNAc(2)	0.77	0.64	-0.37707	-0.643856	-0.643856
cwq_mix2-1_726	cwq_mix2-1_726.20261.20261.3	20261	ETNNSDAGYTEPYR		Hex(7)HexNAc(2)N(1)	1.13	0.96	0.176323	-0.0588937	0.176323
cwq_mix2-1_726	cwq_mix2-1_726.20273.20273.3	20273	NLSADIPAK		Hex(10)HexNAc(2)N(1)	1.07	0.95	0.0976108	-0.0740006	0.0976108
cwq_mix2-1_726	cwq_mix2-1_726.20299.20299.3	20299	ETNNSDAGYTEPYR		Hex(7)HexNAc(2)	0.72	0.58	-0.473931	-0.785875	-0.785875
cwq_mix2-1_726	cwq_mix2-1_726.20322.20322.2	20322	NLSADIPAK		Hex(11)HexNAc(2)	1.12	0.69	0.163499	-0.535332	-0.535332
cwq_mix2-1_726	cwq_mix2-1_726.20363.20363.3	20363	NLSADIPAK		Hex(11)HexNAc(2)N(1)	0.09	0.73	-3.47393	-0.454032	-3.47393
cwq_mix2-1_726	cwq_mix2-1_726.20367.20367.3	20367	LYESENQTHLITK		Hex(9)HexNAc(2)	0.94	0.85	-0.0892673	-0.234465	-0.234465
cwq_mix2-1_726	cwq_mix2-1_726.20369.20369.3	20369	LYESENQTHLITK		Hex(8)HexNAc(2)	1.22	1.61	0.286881	0.687061	0.687061
cwq_mix2-1_726	cwq_mix2-1_726.20409.20409.3	20409	NLSADIPAK		Hex(10)HexNAc(2)	1.04	0.82	0.0565835	-0.286304	-0.286304
cwq_mix2-1_726	cwq_mix2-1_726.20429.20429.3	20429	NLSADIPAK		Hex(10)HexNAc(2)N(1)	0.83	0.75	-0.268817	-0.415037	-0.415037
cwq_mix2-1_726	cwq_mix2-1_726.20450.20450.3	20450	LYESENQTHLITK		Hex(8)HexNAc(2)	1.05	1.26	0.0703893	0.333424	0.333424
cwq_mix2-1_726	cwq_mix2-1_726.20476.20476.3	20476	NLSADIPAK		Hex(9)HexNAc(2)N(1)	1.23	0.75	0.298658	-0.415037	-0.415037
cwq_mix2-1_726	cwq_mix2-1_726.20483.20483.3	20483	DANNTQFQFTSR		Hex(9)HexNAc(2)	0.76	0.54	-0.395929	-0.888969	-0.888969
cwq_mix2-1_726	cwq_mix2-1_726.20485.20485.3	20485	GVLQATNMTYGK	8,Oxidation(+15.9949);	Hex(8)HexNAc(2)	0.89	0.75	-0.168123	-0.415037	-0.415037
cwq_mix2-1_726	cwq_mix2-1_726.20512.20512.3	20512	HSYNPNGTIPECPSR	12,Carbamidomethyl(+57.0215);	Hex(9)HexNAc(2)	1.19	0.79	0.250962	-0.340075	-0.340075
cwq_mix2-1_726	cwq_mix2-1_726.20516.20516.3	20516	GVLQATNMTYGK	8,Oxidation(+15.9949);	Hex(8)HexNAc(2)N(1)	1.07	0.84	0.0976108	-0.251539	-0.251539
cwq_mix2-1_726	cwq_mix2-1_726.20529.20529.2	20529	GVLQATNMTYGK	8,Oxidation(+15.9949);	Hex(8)HexNAc(2)	0.99	0.57	-0.0144996	-0.810966	-0.810966
cwq_mix2-1_726	cwq_mix2-1_726.20581.20581.3	20581	HSYNPNGTIPECPSR	12,Carbamidomethyl(+57.0215);	Hex(9)HexNAc(2)	0.5	0.49	-1	-1.02915	-1.02915
cwq_mix2-1_726	cwq_mix2-1_726.20604.20604.3	20604	LYESENQTHLITK		Hex(7)HexNAc(2)	1.04	0.93	0.0565835	-0.104697	-0.104697
cwq_mix2-1_726	cwq_mix2-1_726.20688.20688.3	20688	VTNITDSQPAPYMK	13,Oxidation(+15.9949);	Hex(8)HexNAc(2)	0.67	1.19	-0.577767	0.250962	-0.577767
cwq_mix2-1_726	cwq_mix2-1_726.20835.20835.3	20835	YNLNCTSE	5,Carbamidomethyl(+57.0215);	Hex(13)HexNAc(2)N(1)	0.87	0.96	-0.200913	-0.0588937	-0.200913
cwq_mix2-1_726	cwq_mix2-1_726.20987.20987.3	20987	KGVLQATNMTYGK		Hex(9)HexNAc(2)	1.14	0.87	0.189034	-0.200913	-0.200913
cwq_mix2-1_726	cwq_mix2-1_726.21017.21017.3	21017	KGVLQATNMTYGK		Hex(8)HexNAc(2)	1.23	1.48	0.298658	0.565597	0.565597
cwq_mix2-1_726	cwq_mix2-1_726.21041.21041.2	21041	KGVLQATNMTYGK		Hex(8)HexNAc(2)	0.91	0.47	-0.136062	-1.08927	-1.08927
cwq_mix2-1_726	cwq_mix2-1_726.21054.21054.3	21054	NVTAMWK		Hex(16)HexNAc(2)N(1)	0.06	0.47	-4.05889	-1.08927	-4.05889
cwq_mix2-1_726	cwq_mix2-1_726.21085.21085.3	21085	KGVLQATNMTYGK		Hex(8)HexNAc(2)	0.98	0.96	-0.0291463	-0.0588937	-0.0588937
cwq_mix2-1_726	cwq_mix2-1_726.21101.21101.3	21101	NVTAMWK		Hex(15)HexNAc(2)N(1)	0.12	0.1	-3.05889	-3.32193	-3.32193
cwq_mix2-1_726	cwq_mix2-1_726.21104.21104.3	21104	NVTAMWK		Hex(14)HexNAc(2)N(1)	1.02	0.6	0.0285692	-0.736966	-0.736966
cwq_mix2-1_726	cwq_mix2-1_726.21131.21131.3	21131	KGVLQATNMTYGK		Hex(7)HexNAc(2)	0.88	0.62	-0.184425	-0.68966	-0.68966
cwq_mix2-1_726	cwq_mix2-1_726.21150.21150.3	21150	KGVLQATNMTYGK		Hex(8)HexNAc(2)	0.97	0.97	-0.0439433	-0.0439433	-0.0439433
cwq_mix2-1_726	cwq_mix2-1_726.21176.21176.3	21176	NVTAMWK		Hex(15)HexNAc(2)N(1)	0.67	0.54	-0.577767	-0.888969	-0.888969
cwq_mix2-1_726	cwq_mix2-1_726.21183.21183.3	21183	QSIALYANDTK		Hex(9)HexNAc(2)N(1)	0.97	0.99	-0.0439433	-0.0144996	-0.0439433
cwq_mix2-1_726	cwq_mix2-1_726.21190.21190.2	21190	QSIALYANDTK		Hex(9)HexNAc(2)	0.94	0.29	-0.0892673	-1.78588	-1.78588
cwq_mix2-1_726	cwq_mix2-1_726.21199.21199.3	21199	NDTQFYIK		Hex(15)HexNAc(2)N(1)	0.94	0.73	-0.0892673	-0.454032	-0.454032
cwq_mix2-1_726	cwq_mix2-1_726.21201.21201.3	21201	TYYGNGGNTTDTEALQK		Hex(11)HexNAc(2)N(1)	2.12	0.06	1.08406	-4.05889	-4.05889
cwq_mix2-1_726	cwq_mix2-1_726.21206.21206.3	21206	KGVLQATNMTYGK		Hex(7)HexNAc(2)	0.88	0.62	-0.184425	-0.68966	-0.68966
cwq_mix2-1_726	cwq_mix2-1_726.21217.21217.3	21217	QSIALYANDTK		Hex(9)HexNAc(2)	0.98	1.09	-0.0291463	0.124328	0.124328
cwq_mix2-1_726	cwq_mix2-1_726.21222.21222.3	21222	NVTAMWK		Hex(14)HexNAc(2)N(1)	0.73	1.48	-0.454032	0.565597	0.565597
cwq_mix2-1_726	cwq_mix2-1_726.21234.21234.3	21234	NVTAMWK		Hex(13)HexNAc(2)N(1)	0.78	0.41	-0.358454	-1.2863	-1.2863
cwq_mix2-1_726	cwq_mix2-1_726.21282.21282.3	21282	NDTQFYIK		Hex(13)HexNAc(2)N(1)	1.06	1.08	0.0840643	0.111031	0.111031
cwq_mix2-1_726	cwq_mix2-1_726.21289.21289.3	21289	IIYNHNSSISDIR		Hex(16)HexNAc(2)	0.96	0.83	-0.0588937	-0.268817	-0.268817
cwq_mix2-1_726	cwq_mix2-1_726.21308.21308.3	21308	QSIALYANDTK		Hex(9)HexNAc(2)	0.9	0.92	-0.152003	-0.120294	-0.152003
cwq_mix2-1_726	cwq_mix2-1_726.21315.21315.2	21315	QSIALYANDTK		Hex(8)HexNAc(2)	0.9	1	-0.152003	0	-0.152003
cwq_mix2-1_726	cwq_mix2-1_726.21330.21330.3	21330	NVTAMWK		Hex(13)HexNAc(2)N(1)	0.78	0.83	-0.358454	-0.268817	-0.358454
cwq_mix2-1_726	cwq_mix2-1_726.21337.21337.3	21337	QSIALYANDTK		Hex(8)HexNAc(2)N(1)	1.22	1.37	0.286881	0.454176	0.454176
cwq_mix2-1_726	cwq_mix2-1_726.21342.21342.3	21342	TYYGNGGNTTDTEALQK		Hex(10)HexNAc(2)N(1)	1.2	0.02	0.263034	-5.64386	-5.64386
cwq_mix2-1_726	cwq_mix2-1_726.21359.21359.3	21359	QSIALYANDTK		Hex(8)HexNAc(2)	1.02	0.8	0.0285692	-0.321928	-0.321928
cwq_mix2-1_726	cwq_mix2-1_726.21378.21378.3	21378	QSIALYANDTK		Hex(9)HexNAc(2)N(1)	1.14	0.96	0.189034	-0.0588937	0.189034
cwq_mix2-1_726	cwq_mix2-1_726.21382.21382.2	21382	QSIALYANDTK		Hex(8)HexNAc(2)	0.96	0.98	-0.0588937	-0.0291463	-0.0588937
cwq_mix2-1_726	cwq_mix2-1_726.21427.21427.3	21427	QSIALYANDTK		Hex(8)HexNAc(2)	0.84	0.74	-0.251539	-0.434403	-0.434403
cwq_mix2-1_726	cwq_mix2-1_726.21439.21439.3	21439	IIYNHNSSISDIR		Hex(14)HexNAc(2)	1.1	0.89	0.137504	-0.168123	-0.168123
cwq_mix2-1_726	cwq_mix2-1_726.21461.21461.3	21461	QSIALYANDTK		Hex(7)HexNAc(2)N(1)	1.09	1	0.124328	0	0.124328
cwq_mix2-1_726	cwq_mix2-1_726.21474.21474.3	21474	IIYNHNSSISDIR		Hex(13)HexNAc(2)	1.02	0.88	0.0285692	-0.184425	-0.184425
cwq_mix2-1_726	cwq_mix2-1_726.21488.21488.2	21488	QSIALYANDTK		Hex(7)HexNAc(2)	2.02	1.34	1.01436	0.422233	1.01436
cwq_mix2-1_726	cwq_mix2-1_726.21489.21489.3	21489	QSIALYANDTK		Hex(7)HexNAc(2)	0.89	0.64	-0.168123	-0.643856	-0.643856
cwq_mix2-1_726	cwq_mix2-1_726.21517.21517.3	21517	IIYNHNSSISDIR		Hex(14)HexNAc(2)	1.12	0.92	0.163499	-0.120294	0.163499
cwq_mix2-1_726	cwq_mix2-1_726.21558.21558.3	21558	NYSHGLAWTEK		Hex(9)HexNAc(2)	0.95	1	-0.0740006	0	-0.0740006
cwq_mix2-1_726	cwq_mix2-1_726.21565.21565.3	21565	QSIALYANDTK		Hex(7)HexNAc(2)N(1)	1.08	1	0.111031	0	0.111031
cwq_mix2-1_726	cwq_mix2-1_726.21586.21586.3	21586	IIYNHNSSISDIR		Hex(12)HexNAc(2)	0.98	0.96	-0.0291463	-0.0588937	-0.0588937
cwq_mix2-1_726	cwq_mix2-1_726.21587.21587.3	21587	IIYNHNSSISDIR		Hex(13)HexNAc(2)	1.02	0.88	0.0285692	-0.184425	-0.184425
cwq_mix2-1_726	cwq_mix2-1_726.21599.21599.3	21599	NDTQFYIK		Hex(10)HexNAc(2)N(1)	1.12	0.83	0.163499	-0.268817	-0.268817
cwq_mix2-1_726	cwq_mix2-1_726.21627.21627.3	21627	NYSHGLAWTEK		Hex(9)HexNAc(2)	0.95	1	-0.0740006	0	-0.0740006
cwq_mix2-1_726	cwq_mix2-1_726.21644.21644.3	21644	NYSHGLAWTEK		Hex(8)HexNAc(2)	0.89	0.78	-0.168123	-0.358454	-0.358454
cwq_mix2-1_726	cwq_mix2-1_726.21678.21678.3	21678	IIYNHNSSISDIR		Hex(12)HexNAc(2)	0.97	0.96	-0.0439433	-0.0588937	-0.0588937
cwq_mix2-1_726	cwq_mix2-1_726.21694.21694.3	21694	NYSHGLAWTEK		Hex(9)HexNAc(2)	0.95	1	-0.0740006	0	-0.0740006
cwq_mix2-1_726	cwq_mix2-1_726.21700.21700.2	21700	NDTQFYIK		Hex(9)HexNAc(2)	0.88	0.42	-0.184425	-1.25154	-1.25154
cwq_mix2-1_726	cwq_mix2-1_726.21722.21722.3	21722	IIYNHNSSISDIR		Hex(11)HexNAc(2)	1.19	0.56	0.250962	-0.836501	-0.836501
cwq_mix2-1_726	cwq_mix2-1_726.21747.21747.3	21747	NYSHGLAWTEK		Hex(8)HexNAc(2)	0.89	0.78	-0.168123	-0.358454	-0.358454
cwq_mix2-1_726	cwq_mix2-1_726.21762.21762.3	21762	NVTAMWK		Hex(9)HexNAc(2)N(1)	0.72	0.46	-0.473931	-1.12029	-1.12029
cwq_mix2-1_726	cwq_mix2-1_726.21773.21773.2	21773	NVTAMWK		Hex(9)HexNAc(2)	2.83	0.54	1.5008	-0.888969	1.5008
cwq_mix2-1_726	cwq_mix2-1_726.2180.2180.3	2180	KQNITR		Hex(10)HexNAc(2)	0.88	0.65	-0.184425	-0.621488	-0.621488
cwq_mix2-1_726	cwq_mix2-1_726.21868.21868.3	21868	IIYNHNSSISDIR		Hex(10)HexNAc(2)	0.7	0.88	-0.514573	-0.184425	-0.514573
cwq_mix2-1_726	cwq_mix2-1_726.22078.22078.3	22078	IPVADDHVIVNTTSK		Hex(9)HexNAc(2)	1.01	0.45	0.0143553	-1.152	-1.152
cwq_mix2-1_726	cwq_mix2-1_726.22094.22094.3	22094	SIIQNNGTFGVSHTR		Hex(10)HexNAc(2)	0.87	0.38	-0.200913	-1.39593	-1.39593
cwq_mix2-1_726	cwq_mix2-1_726.22148.22148.3	22148	IPVADDHVIVNTTSK		Hex(9)HexNAc(2)	1.01	0.45	0.0143553	-1.152	-1.152
cwq_mix2-1_726	cwq_mix2-1_726.22159.22159.3	22159	SIIQNNGTFGVSHTR		Hex(10)HexNAc(2)	0.87	0.69	-0.200913	-0.535332	-0.535332
cwq_mix2-1_726	cwq_mix2-1_726.22203.22203.3	22203	SIIQNNGTFGVSHTR		Hex(9)HexNAc(2)	0.94	0.94	-0.0892673	-0.0892673	-0.0892673
cwq_mix2-1_726	cwq_mix2-1_726.22230.22230.3	22230	KSQDKVTNITDSQPAPYMK		Hex(9)HexNAc(2)	0.89	0.86	-0.168123	-0.217591	-0.217591
cwq_mix2-1_726	cwq_mix2-1_726.22249.22249.3	22249	FNVSASIK		Hex(9)HexNAc(2)	0.48	0.66	-1.05889	-0.599462	-1.05889
cwq_mix2-1_726	cwq_mix2-1_726.22251.22251.3	22251	SIIQNNGTFGVSHTR		Hex(10)HexNAc(2)	0.88	0.71	-0.184425	-0.494109	-0.494109
cwq_mix2-1_726	cwq_mix2-1_726.22262.22262.3	22262	SIIQNNGTFGVSHTR		Hex(8)HexNAc(2)	1.12	1.26	0.163499	0.333424	0.333424
cwq_mix2-1_726	cwq_mix2-1_726.22270.22270.4	22270	KSQDKVTNITDSQPAPYMK		Hex(9)HexNAc(2)	1.07	0.82	0.0976108	-0.286304	-0.286304
cwq_mix2-1_726	cwq_mix2-1_726.22280.22280.3	22280	SIIQNNGTFGVSHTR		Hex(9)HexNAc(2)	0.85	0.68	-0.234465	-0.556393	-0.556393
cwq_mix2-1_726	cwq_mix2-1_726.22293.22293.3	22293	FNVSASIK		Hex(9)HexNAc(2)N(1)	0.9	0.51	-0.152003	-0.971431	-0.971431
cwq_mix2-1_726	cwq_mix2-1_726.22295.22295.2	22295	FNVSASIK		Hex(8)HexNAc(2)	1.47	1.32	0.555816	0.400538	0.555816
cwq_mix2-1_726	cwq_mix2-1_726.22315.22315.3	22315	FNVSASIK		Hex(9)HexNAc(2)	0.52	0.66	-0.943416	-0.599462	-0.943416
cwq_mix2-1_726	cwq_mix2-1_726.22325.22325.4	22325	KSQDKVTNITDSQPAPYMK		Hex(8)HexNAc(2)	0.95	0.69	-0.0740006	-0.535332	-0.535332
cwq_mix2-1_726	cwq_mix2-1_726.22338.22338.3	22338	FNVSASIK		Hex(8)HexNAc(2)N(1)	0.89	0.39	-0.168123	-1.35845	-1.35845
cwq_mix2-1_726	cwq_mix2-1_726.22347.22347.3	22347	SIIQNNGTFGVSHTR		Hex(9)HexNAc(2)	0.83	0.65	-0.268817	-0.621488	-0.621488
cwq_mix2-1_726	cwq_mix2-1_726.22349.22349.3	22349	FENETFIAK		Hex(9)HexNAc(2)N(1)	0.93	1.47	-0.104697	0.555816	0.555816
cwq_mix2-1_726	cwq_mix2-1_726.22366.22366.3	22366	SIIQNNGTFGVSHTR		Hex(10)HexNAc(2)	3.9	0.3	1.96347	-1.73697	1.96347
cwq_mix2-1_726	cwq_mix2-1_726.22371.22371.3	22371	SIIQNNGTFGVSHTR		Hex(8)HexNAc(2)	0.88	0.74	-0.184425	-0.434403	-0.434403
cwq_mix2-1_726	cwq_mix2-1_726.22381.22381.2	22381	FNVSASIK		Hex(8)HexNAc(2)	0.88	0.81	-0.184425	-0.304006	-0.304006
cwq_mix2-1_726	cwq_mix2-1_726.22406.22406.3	22406	FNVSASIK		Hex(8)HexNAc(2)N(1)	0.88	0.68	-0.184425	-0.556393	-0.556393
cwq_mix2-1_726	cwq_mix2-1_726.22410.22410.3	22410	FENETFIAK		Hex(9)HexNAc(2)	0.2	0.21	-2.32193	-2.25154	-2.32193
cwq_mix2-1_726	cwq_mix2-1_726.22437.22437.3	22437	SIIQNNGTFGVSHTR		Hex(8)HexNAc(2)	0.89	0.74	-0.168123	-0.434403	-0.434403
cwq_mix2-1_726	cwq_mix2-1_726.22451.22451.3	22451	FENETFIAK		Hex(9)HexNAc(2)N(1)	0.86	0.7	-0.217591	-0.514573	-0.514573
cwq_mix2-1_726	cwq_mix2-1_726.22483.22483.3	22483	SIIQNNGTFGVSHTR		Hex(9)HexNAc(2)	1.33	0.52	0.411426	-0.943416	-0.943416
cwq_mix2-1_726	cwq_mix2-1_726.22493.22493.3	22493	FENETFIAK		Hex(9)HexNAc(2)	0.86	0.63	-0.217591	-0.666576	-0.666576
cwq_mix2-1_726	cwq_mix2-1_726.22518.22518.2	22518	FENETFIAK		Hex(9)HexNAc(2)	1.46	1.02	0.545968	0.0285692	0.545968
cwq_mix2-1_726	cwq_mix2-1_726.22525.22525.3	22525	SIIQNNGTFGVSHTR		Hex(8)HexNAc(2)	0.82	0.6	-0.286304	-0.736966	-0.736966
cwq_mix2-1_726	cwq_mix2-1_726.22529.22529.4	22529	KSQDKVTNITDSQPAPYMK		Hex(7)HexNAc(2)	0.89	0.64	-0.168123	-0.643856	-0.643856
cwq_mix2-1_726	cwq_mix2-1_726.22558.22558.3	22558	FENETFIAK		Hex(8)HexNAc(2)N(1)	1.03	1.28	0.0426443	0.356144	0.356144
cwq_mix2-1_726	cwq_mix2-1_726.22559.22559.2	22559	FENETFIAK		Hex(8)HexNAc(2)	1.87	1.43	0.903038	0.516015	0.903038
cwq_mix2-1_726	cwq_mix2-1_726.22561.22561.3	22561	SIIQNNGTFGVSHTR		Hex(9)HexNAc(2)	0.73	0.63	-0.454032	-0.666576	-0.666576
cwq_mix2-1_726	cwq_mix2-1_726.2258.2258.3	2258	KQNITR		Hex(8)HexNAc(2)	1.03	1.51	0.0426443	0.594549	0.594549
cwq_mix2-1_726	cwq_mix2-1_726.22626.22626.3	22626	FENETFIAK		Hex(8)HexNAc(2)N(1)	0.79	1.05	-0.340075	0.0703893	-0.340075
cwq_mix2-1_726	cwq_mix2-1_726.22628.22628.2	22628	FENETFIAK		Hex(8)HexNAc(2)	0.96	0.93	-0.0588937	-0.104697	-0.104697
cwq_mix2-1_726	cwq_mix2-1_726.22657.22657.3	22657	SIIQNNGTFGVSHTR		Hex(8)HexNAc(2)	0.75	0.38	-0.415037	-1.39593	-1.39593
cwq_mix2-1_726	cwq_mix2-1_726.2288.2288.3	2288	KQNITR		Hex(9)HexNAc(2)	0.93	0.71	-0.104697	-0.494109	-0.494109
cwq_mix2-1_726	cwq_mix2-1_726.2290.2290.2	2290	KQNITR		Hex(9)HexNAc(2)	0.96	0.69	-0.0588937	-0.535332	-0.535332
cwq_mix2-1_726	cwq_mix2-1_726.2299.2299.2	2299	KQNITR		Hex(8)HexNAc(2)	0.94	0.66	-0.0892673	-0.599462	-0.599462
cwq_mix2-1_726	cwq_mix2-1_726.23004.23004.3	23004	TNGTLYGLSDSR		Hex(9)HexNAc(2)N(1)	0.59	0.95	-0.761213	-0.0740006	-0.761213
cwq_mix2-1_726	cwq_mix2-1_726.23055.23055.3	23055	TNGTLYGLSDSR		Hex(9)HexNAc(2)	1.01	0.96	0.0143553	-0.0588937	-0.0588937
cwq_mix2-1_726	cwq_mix2-1_726.23089.23089.3	23089	TNGTLYGLSDSR		Hex(9)HexNAc(2)N(1)	1.01	0.95	0.0143553	-0.0740006	-0.0740006
cwq_mix2-1_726	cwq_mix2-1_726.23162.23162.3	23162	TNGTLYGLSDSR		Hex(8)HexNAc(2)	0.98	0.89	-0.0291463	-0.168123	-0.168123
cwq_mix2-1_726	cwq_mix2-1_726.23173.23173.2	23173	TNGTLYGLSDSR		Hex(8)HexNAc(2)	2.36	2.12	1.23879	1.08406	1.23879
cwq_mix2-1_726	cwq_mix2-1_726.23179.23179.3	23179	DANNTQFQFTSR		Hex(16)HexNAc(2)	0.14	0.07	-2.8365	-3.8365	-3.8365
cwq_mix2-1_726	cwq_mix2-1_726.23198.23198.3	23198	TNGTLYGLSDSR		Hex(8)HexNAc(2)N(1)	0.96	0.93	-0.0588937	-0.104697	-0.104697
cwq_mix2-1_726	cwq_mix2-1_726.2321.2321.3	2321	KQNITR		Hex(8)HexNAc(2)	1.01	0.92	0.0143553	-0.120294	-0.120294
cwq_mix2-1_726	cwq_mix2-1_726.23237.23237.4	23237	PVYVTNVTIEHVQHK		Hex(9)HexNAc(2)	0.84	0.55	-0.251539	-0.862496	-0.862496
cwq_mix2-1_726	cwq_mix2-1_726.23244.23244.3	23244	TNGTLYGLSDSR		Hex(8)HexNAc(2)	0.98	0.89	-0.0291463	-0.168123	-0.168123
cwq_mix2-1_726	cwq_mix2-1_726.23267.23267.3	23267	TNGTLYGLSDSR		Hex(8)HexNAc(2)N(1)	0.98	0.93	-0.0291463	-0.104697	-0.104697
cwq_mix2-1_726	cwq_mix2-1_726.23298.23298.3	23298	PVYVTNVTIEHVQHK		Hex(9)HexNAc(2)	1.36	1.09	0.443607	0.124328	0.443607
cwq_mix2-1_726	cwq_mix2-1_726.23310.23310.4	23310	PVYVTNVTIEHVQHK		Hex(9)HexNAc(2)	0.86	0.55	-0.217591	-0.862496	-0.862496
cwq_mix2-1_726	cwq_mix2-1_726.23333.23333.3	23333	DANNTQFQFTSR		Hex(15)HexNAc(2)N(1)	1	0.66	0	-0.599462	-0.599462
cwq_mix2-1_726	cwq_mix2-1_726.23355.23355.3	23355	EGLINNGTSIHAGLR		Hex(16)HexNAc(2)	0.97	1	-0.0439433	0	-0.0439433
cwq_mix2-1_726	cwq_mix2-1_726.23376.23376.3	23376	DANNTQFQFTSR		Hex(16)HexNAc(2)N(1)	0.26	0.29	-1.94342	-1.78588	-1.94342
cwq_mix2-1_726	cwq_mix2-1_726.2339.2339.3	2339	KQNITR		Hex(10)HexNAc(2)	0.91	0.71	-0.136062	-0.494109	-0.494109
cwq_mix2-1_726	cwq_mix2-1_726.23391.23391.3	23391	EGLINNGTSIHAGLR		Hex(15)HexNAc(2)	1.03	0.69	0.0426443	-0.535332	-0.535332
cwq_mix2-1_726	cwq_mix2-1_726.23400.23400.3	23400	DANNTQFQFTSR		Hex(15)HexNAc(2)	0.34	0.62	-1.55639	-0.68966	-1.55639
cwq_mix2-1_726	cwq_mix2-1_726.23432.23432.3	23432	DANNTQFQFTSR		Hex(15)HexNAc(2)N(1)	1	0.53	0	-0.915936	-0.915936
cwq_mix2-1_726	cwq_mix2-1_726.23435.23435.3	23435	EGLINNGTSIHAGLR		Hex(14)HexNAc(2)	1.76	1.34	0.815575	0.422233	0.815575
cwq_mix2-1_726	cwq_mix2-1_726.2347.2347.3	2347	KQNITR		Hex(11)HexNAc(2)	1.08	0.95	0.111031	-0.0740006	0.111031
cwq_mix2-1_726	cwq_mix2-1_726.23478.23478.3	23478	DANNTQFQFTSR		Hex(14)HexNAc(2)	0.59	1.71	-0.761213	0.773996	0.773996
cwq_mix2-1_726	cwq_mix2-1_726.23496.23496.3	23496	EGLINNGTSIHAGLR		Hex(13)HexNAc(2)	0.58	0.37	-0.785875	-1.4344	-1.4344
cwq_mix2-1_726	cwq_mix2-1_726.23509.23509.3	23509	DANNTQFQFTSR		Hex(15)HexNAc(2)N(1)	0.95	0.53	-0.0740006	-0.915936	-0.915936
cwq_mix2-1_726	cwq_mix2-1_726.23515.23515.4	23515	EGLINNGTSIHAGLR		Hex(13)HexNAc(2)	1.07	1	0.0976108	0	0.0976108
cwq_mix2-1_726	cwq_mix2-1_726.23530.23530.4	23530	EGLINNGTSIHAGLR		Hex(13)HexNAc(2)N(1)	0.64	0.85	-0.643856	-0.234465	-0.643856
cwq_mix2-1_726	cwq_mix2-1_726.23531.23531.3	23531	DANNTQFQFTSR		Hex(15)HexNAc(2)	0.24	0.45	-2.05889	-1.152	-2.05889
cwq_mix2-1_726	cwq_mix2-1_726.2354.2354.3	2354	KQNITR		Hex(9)HexNAc(2)	0.9	0.64	-0.152003	-0.643856	-0.643856
cwq_mix2-1_726	cwq_mix2-1_726.23541.23541.3	23541	DANNTQFQFTSR		Hex(14)HexNAc(2)N(1)	0.9	0.49	-0.152003	-1.02915	-1.02915
cwq_mix2-1_726	cwq_mix2-1_726.2355.2355.2	2355	KQNITR		Hex(9)HexNAc(2)	0.93	0.67	-0.104697	-0.577767	-0.577767
cwq_mix2-1_726	cwq_mix2-1_726.23555.23555.3	23555	EGLINNGTSIHAGLR		Hex(12)HexNAc(2)	1.02	0.62	0.0285692	-0.68966	-0.68966
cwq_mix2-1_726	cwq_mix2-1_726.23588.23588.3	23588	DANNTQFQFTSR		Hex(15)HexNAc(2)N(1)	0.89	0.51	-0.168123	-0.971431	-0.971431
cwq_mix2-1_726	cwq_mix2-1_726.23623.23623.3	23623	NNTIDSLSIAK		Hex(10)HexNAc(2)N(1)	1.18	0.99	0.238787	-0.0144996	0.238787
cwq_mix2-1_726	cwq_mix2-1_726.23635.23635.3	23635	DANNTQFQFTSR		Hex(13)HexNAc(2)N(1)	0.41	0.07	-1.2863	-3.8365	-3.8365
cwq_mix2-1_726	cwq_mix2-1_726.23643.23643.3	23643	EGLINNGTSIHAGLR		Hex(12)HexNAc(2)	1.02	0.62	0.0285692	-0.68966	-0.68966
cwq_mix2-1_726	cwq_mix2-1_726.23646.23646.3	23646	EGLINNGTSIHAGLR		Hex(11)HexNAc(2)	1.1	0.68	0.137504	-0.556393	-0.556393
cwq_mix2-1_726	cwq_mix2-1_726.2365.2365.2	2365	KQNITR		Hex(8)HexNAc(2)	0.89	0.59	-0.168123	-0.761213	-0.761213
cwq_mix2-1_726	cwq_mix2-1_726.23673.23673.3	23673	NNTIDSLSIAK		Hex(9)HexNAc(2)	0.99	1.15	-0.0144996	0.201634	0.201634
cwq_mix2-1_726	cwq_mix2-1_726.23678.23678.3	23678	DANNTQFQFTSR		Hex(14)HexNAc(2)N(1)	0.89	0.47	-0.168123	-1.08927	-1.08927
cwq_mix2-1_726	cwq_mix2-1_726.23689.23689.3	23689	NNTIDSLSIAK		Hex(9)HexNAc(2)N(1)	1.09	0.96	0.124328	-0.0588937	0.124328
cwq_mix2-1_726	cwq_mix2-1_726.23702.23702.2	23702	NNTIDSLSIAK		Hex(9)HexNAc(2)	1.04	0.98	0.0565835	-0.0291463	0.0565835
cwq_mix2-1_726	cwq_mix2-1_726.23725.23725.3	23725	DANNTQFQFTSR		Hex(13)HexNAc(2)N(1)	0.95	0.53	-0.0740006	-0.915936	-0.915936
cwq_mix2-1_726	cwq_mix2-1_726.23758.23758.3	23758	NNTIDSLSIAK		Hex(9)HexNAc(2)N(1)	1.06	1.1	0.0840643	0.137504	0.137504
cwq_mix2-1_726	cwq_mix2-1_726.23768.23768.3	23768	WITHSNVSNGYYTSR		Hex(9)HexNAc(2)	0.75	0.62	-0.415037	-0.68966	-0.68966
cwq_mix2-1_726	cwq_mix2-1_726.23779.23779.3	23779	EGLINNGTSIHAGLR		Hex(11)HexNAc(2)	0.92	0.48	-0.120294	-1.05889	-1.05889
cwq_mix2-1_726	cwq_mix2-1_726.23802.23802.3	23802	DANNTQFQFTSR		Hex(12)HexNAc(2)	0.59	0.27	-0.761213	-1.88897	-1.88897
cwq_mix2-1_726	cwq_mix2-1_726.23803.23803.3	23803	NNTIDSLSIAK		Hex(8)HexNAc(2)	1.07	0.91	0.0976108	-0.136062	-0.136062
cwq_mix2-1_726	cwq_mix2-1_726.23804.23804.3	23804	DANNTQFQFTSR		Hex(13)HexNAc(2)N(1)	0.95	0.27	-0.0740006	-1.88897	-1.88897
cwq_mix2-1_726	cwq_mix2-1_726.23806.23806.3	23806	WITHSNVSNGYYTSR		Hex(8)HexNAc(2)	0.74	0.54	-0.434403	-0.888969	-0.888969
cwq_mix2-1_726	cwq_mix2-1_726.23812.23812.3	23812	EGLINNGTSIHAGLR		Hex(10)HexNAc(2)	2.69	1.23	1.42761	0.298658	1.42761
cwq_mix2-1_726	cwq_mix2-1_726.23813.23813.3	23813	DANNTQFQFTSR		Hex(12)HexNAc(2)N(1)	1.01	0.45	0.0143553	-1.152	-1.152
cwq_mix2-1_726	cwq_mix2-1_726.23829.23829.2	23829	NNTIDSLSIAK		Hex(8)HexNAc(2)	1.1	0.52	0.137504	-0.943416	-0.943416
cwq_mix2-1_726	cwq_mix2-1_726.23845.23845.3	23845	NNTIDSLSIAK		Hex(8)HexNAc(2)N(1)	1.07	1.17	0.0976108	0.226509	0.226509
cwq_mix2-1_726	cwq_mix2-1_726.23857.23857.3	23857	YFNYTQSEQEAAHDK		Hex(9)HexNAc(2)	0.74	0.59	-0.434403	-0.761213	-0.761213
cwq_mix2-1_726	cwq_mix2-1_726.23859.23859.3	23859	YFNYTQSEQEAAHDK		Hex(8)HexNAc(2)	0.47	0.62	-1.08927	-0.68966	-1.08927
cwq_mix2-1_726	cwq_mix2-1_726.23862.23862.3	23862	DANNTQFQFTSR		Hex(11)HexNAc(2)N(1)	1.03	0.71	0.0426443	-0.494109	-0.494109
cwq_mix2-1_726	cwq_mix2-1_726.2387.2387.3	2387	KQNITR		Hex(8)HexNAc(2)	0.96	0.73	-0.0588937	-0.454032	-0.454032
cwq_mix2-1_726	cwq_mix2-1_726.23877.23877.3	23877	EGLINNGTSIHAGLR		Hex(10)HexNAc(2)	1.18	0.72	0.238787	-0.473931	-0.473931
cwq_mix2-1_726	cwq_mix2-1_726.23881.23881.3	23881	NNTIDSLSIAK		Hex(8)HexNAc(2)	1.07	0.91	0.0976108	-0.136062	-0.136062
cwq_mix2-1_726	cwq_mix2-1_726.23889.23889.3	23889	EGLINNGTSIHAGLR		Hex(9)HexNAc(2)	0.35	0.19	-1.51457	-2.39593	-2.39593
cwq_mix2-1_726	cwq_mix2-1_726.23891.23891.3	23891	DANNTQFQFTSR		Hex(12)HexNAc(2)N(1)	1.01	0.45	0.0143553	-1.152	-1.152
cwq_mix2-1_726	cwq_mix2-1_726.23916.23916.3	23916	NNTIDSLSIAK		Hex(8)HexNAc(2)N(1)	1.08	1.15	0.111031	0.201634	0.201634
cwq_mix2-1_726	cwq_mix2-1_726.23923.23923.3	23923	SQDKVTNITDSQPAPYMK		Hex(9)HexNAc(2)	1.05	1.05	0.0703893	0.0703893	0.0703893
cwq_mix2-1_726	cwq_mix2-1_726.23932.23932.3	23932	YFNYTQSEQEAAHDK		Hex(8)HexNAc(2)	0.87	0.62	-0.200913	-0.68966	-0.68966
cwq_mix2-1_726	cwq_mix2-1_726.23934.23934.3	23934	DANNTQFQFTSR		Hex(11)HexNAc(2)N(1)	1.02	0.71	0.0285692	-0.494109	-0.494109
cwq_mix2-1_726	cwq_mix2-1_726.23935.23935.3	23935	DANNTQFQFTSR		Hex(11)HexNAc(2)	0.7	0.68	-0.514573	-0.556393	-0.556393
cwq_mix2-1_726	cwq_mix2-1_726.23976.23976.3	23976	SQDKVTNITDSQPAPYMK		Hex(8)HexNAc(2)	0.95	0.86	-0.0740006	-0.217591	-0.217591
cwq_mix2-1_726	cwq_mix2-1_726.2398.2398.2	2398	KQNITR		Hex(10)HexNAc(2)	0.93	0.73	-0.104697	-0.454032	-0.454032
cwq_mix2-1_726	cwq_mix2-1_726.23997.23997.3	23997	EGLINNGTSIHAGLR		Hex(9)HexNAc(2)	1.16	0.72	0.214125	-0.473931	-0.473931
cwq_mix2-1_726	cwq_mix2-1_726.24001.24001.3	24001	SQDKVTNITDSQPAPYMK		Hex(9)HexNAc(2)	1.05	1.05	0.0703893	0.0703893	0.0703893
cwq_mix2-1_726	cwq_mix2-1_726.24011.24011.3	24011	VTNITDSQPAPYMK		Hex(9)HexNAc(2)	1.39	1.88	0.475085	0.910733	0.910733
cwq_mix2-1_726	cwq_mix2-1_726.24012.24012.3	24012	DANNTQFQFTSR		Hex(11)HexNAc(2)N(1)	1.02	0.65	0.0285692	-0.621488	-0.621488
cwq_mix2-1_726	cwq_mix2-1_726.24037.24037.3	24037	DANNTQFQFTSR		Hex(11)HexNAc(2)	0.71	0.43	-0.494109	-1.21759	-1.21759
cwq_mix2-1_726	cwq_mix2-1_726.24054.24054.3	24054	VTNITDSQPAPYMK		Hex(9)HexNAc(2)N(1)	0.99	0.86	-0.0144996	-0.217591	-0.217591
cwq_mix2-1_726	cwq_mix2-1_726.24056.24056.3	24056	EGLINNGTSIHAGLR		Hex(8)HexNAc(2)	1.01	0.79	0.0143553	-0.340075	-0.340075
cwq_mix2-1_726	cwq_mix2-1_726.24058.24058.3	24058	VTNITDSQPAPYMK		Hex(8)HexNAc(2)	0.79	0.38	-0.340075	-1.39593	-1.39593
cwq_mix2-1_726	cwq_mix2-1_726.24072.24072.3	24072	SQDKVTNITDSQPAPYMK		Hex(8)HexNAc(2)	0.95	0.65	-0.0740006	-0.621488	-0.621488
cwq_mix2-1_726	cwq_mix2-1_726.2409.2409.3	2409	KQNITR		Hex(10)HexNAc(2)	0.91	0.71	-0.136062	-0.494109	-0.494109
cwq_mix2-1_726	cwq_mix2-1_726.24100.24100.3	24100	DANNTQFQFTSR		Hex(10)HexNAc(2)N(1)	1.01	0.8	0.0143553	-0.321928	-0.321928
cwq_mix2-1_726	cwq_mix2-1_726.24103.24103.3	24103	DANNTQFQFTSR		Hex(10)HexNAc(2)	0.81	0.62	-0.304006	-0.68966	-0.68966
cwq_mix2-1_726	cwq_mix2-1_726.24105.24105.3	24105	VTNITDSQPAPYMK		Hex(9)HexNAc(2)	0.66	0.77	-0.599462	-0.37707	-0.599462
cwq_mix2-1_726	cwq_mix2-1_726.24120.24120.2	24120	VTNITDSQPAPYMK		Hex(8)HexNAc(2)	0.88	0.91	-0.184425	-0.136062	-0.184425
cwq_mix2-1_726	cwq_mix2-1_726.24127.24127.3	24127	VTNITDSQPAPYMK		Hex(9)HexNAc(2)N(1)	0.91	0.73	-0.136062	-0.454032	-0.454032
cwq_mix2-1_726	cwq_mix2-1_726.24128.24128.3	24128	DANNTQFQFTSR		Hex(9)HexNAc(2)	1.26	0.89	0.333424	-0.168123	0.333424
cwq_mix2-1_726	cwq_mix2-1_726.24141.24141.3	24141	VTNITDSQPAPYMK		Hex(8)HexNAc(2)N(1)	0.95	0.91	-0.0740006	-0.136062	-0.136062
cwq_mix2-1_726	cwq_mix2-1_726.24143.24143.3	24143	VTNITDSQPAPYMK		Hex(8)HexNAc(2)	0.79	0.93	-0.340075	-0.104697	-0.340075
cwq_mix2-1_726	cwq_mix2-1_726.24144.24144.3	24144	EGLINNGTSIHAGLR		Hex(8)HexNAc(2)	0.97	0.78	-0.0439433	-0.358454	-0.358454
cwq_mix2-1_726	cwq_mix2-1_726.24151.24151.3	24151	LGNETFLPK		Hex(10)HexNAc(2)N(1)	1.25	0.93	0.321928	-0.104697	0.321928
cwq_mix2-1_726	cwq_mix2-1_726.24168.24168.3	24168	LGNETFLPK		Hex(9)HexNAc(2)	1.42	1.65	0.505891	0.722466	0.722466
cwq_mix2-1_726	cwq_mix2-1_726.24176.24176.2	24176	LGNETFLPK		Hex(9)HexNAc(2)	1.52	1.6	0.604071	0.678072	0.678072
cwq_mix2-1_726	cwq_mix2-1_726.24197.24197.3	24197	DANNTQFQFTSR		Hex(9)HexNAc(2)	1.14	0.96	0.189034	-0.0588937	0.189034
cwq_mix2-1_726	cwq_mix2-1_726.2420.2420.3	2420	KQNITR		Hex(9)HexNAc(2)	0.89	0.64	-0.168123	-0.643856	-0.643856
cwq_mix2-1_726	cwq_mix2-1_726.2421.2421.2	2421	KQNITR		Hex(9)HexNAc(2)	0.91	0.62	-0.136062	-0.68966	-0.68966
cwq_mix2-1_726	cwq_mix2-1_726.24211.24211.3	24211	LGNETFLPK		Hex(9)HexNAc(2)N(1)	1.51	1.69	0.594549	0.757023	0.757023
cwq_mix2-1_726	cwq_mix2-1_726.24212.24212.3	24212	EGLINNGTSIHAGLR		Hex(7)HexNAc(2)	1.01	0.81	0.0143553	-0.304006	-0.304006
cwq_mix2-1_726	cwq_mix2-1_726.24213.24213.3	24213	DANNTQFQFTSR		Hex(8)HexNAc(2)	1.04	1.09	0.0565835	0.124328	0.124328
cwq_mix2-1_726	cwq_mix2-1_726.24223.24223.3	24223	LGNETFLPK		Hex(10)HexNAc(2)	0.91	1.12	-0.136062	0.163499	0.163499
cwq_mix2-1_726	cwq_mix2-1_726.24243.24243.3	24243	LGNETFLPK		Hex(9)HexNAc(2)	1.29	1.31	0.367371	0.389567	0.389567
cwq_mix2-1_726	cwq_mix2-1_726.24244.24244.2	24244	LGNETFLPK		Hex(9)HexNAc(2)	1.19	1.22	0.250962	0.286881	0.286881
cwq_mix2-1_726	cwq_mix2-1_726.24273.24273.3	24273	VTNITDSQPAPYMK		Hex(7)HexNAc(2)	0.89	1.23	-0.168123	0.298658	0.298658
cwq_mix2-1_726	cwq_mix2-1_726.24277.24277.3	24277	DANNTQFQFTSR		Hex(9)HexNAc(2)	0.98	0.65	-0.0291463	-0.621488	-0.621488
cwq_mix2-1_726	cwq_mix2-1_726.24283.24283.3	24283	VTNITDSQPAPYMK		Hex(7)HexNAc(2)N(1)	0.76	0.82	-0.395929	-0.286304	-0.395929
cwq_mix2-1_726	cwq_mix2-1_726.24284.24284.3	24284	LGNETFLPK		Hex(8)HexNAc(2)	1.51	1.56	0.594549	0.641546	0.641546
cwq_mix2-1_726	cwq_mix2-1_726.24289.24289.3	24289	DANNTQFQFTSR		Hex(9)HexNAc(2)N(1)	1.03	0.72	0.0426443	-0.473931	-0.473931
cwq_mix2-1_726	cwq_mix2-1_726.24291.24291.3	24291	LGNETFLPK		Hex(9)HexNAc(2)N(1)	1.27	0.92	0.344828	-0.120294	0.344828
cwq_mix2-1_726	cwq_mix2-1_726.24293.24293.3	24293	DANNTQFQFTSR		Hex(8)HexNAc(2)	1.07	0.89	0.0976108	-0.168123	-0.168123
cwq_mix2-1_726	cwq_mix2-1_726.24300.24300.2	24300	LGNETFLPK		Hex(8)HexNAc(2)	2.02	1.32	1.01436	0.400538	1.01436
cwq_mix2-1_726	cwq_mix2-1_726.2431.2431.2	2431	KQNITR		Hex(8)HexNAc(2)	0.89	0.59	-0.168123	-0.761213	-0.761213
cwq_mix2-1_726	cwq_mix2-1_726.24315.24315.3	24315	LGNETFLPK		Hex(9)HexNAc(2)	1.11	1.19	0.15056	0.250962	0.250962
cwq_mix2-1_726	cwq_mix2-1_726.24316.24316.2	24316	LGNETFLPK		Hex(9)HexNAc(2)	1.06	1.08	0.0840643	0.111031	0.111031
cwq_mix2-1_726	cwq_mix2-1_726.24351.24351.3	24351	DANNTQFQFTSR		Hex(9)HexNAc(2)	1.01	0.56	0.0143553	-0.836501	-0.836501
cwq_mix2-1_726	cwq_mix2-1_726.24352.24352.2	24352	DANNTQFQFTSR		Hex(8)HexNAc(2)	0.97	0.43	-0.0439433	-1.21759	-1.21759
cwq_mix2-1_726	cwq_mix2-1_726.24362.24362.3	24362	LGNETFLPK		Hex(9)HexNAc(2)N(1)	1.17	1.08	0.226509	0.111031	0.226509
cwq_mix2-1_726	cwq_mix2-1_726.24364.24364.3	24364	DANNTQFQFTSR		Hex(9)HexNAc(2)N(1)	1.02	0.52	0.0285692	-0.943416	-0.943416
cwq_mix2-1_726	cwq_mix2-1_726.24366.24366.3	24366	LGNETFLPK		Hex(8)HexNAc(2)	1.03	0.94	0.0426443	-0.0892673	-0.0892673
cwq_mix2-1_726	cwq_mix2-1_726.24374.24374.3	24374	DANNTQFQFTSR		Hex(8)HexNAc(2)	0.96	0.69	-0.0588937	-0.535332	-0.535332
cwq_mix2-1_726	cwq_mix2-1_726.24376.24376.2	24376	LGNETFLPK		Hex(8)HexNAc(2)	1.4	1.2	0.485427	0.263034	0.485427
cwq_mix2-1_726	cwq_mix2-1_726.24387.24387.3	24387	LGNETFLPK		Hex(9)HexNAc(2)	1.08	0.93	0.111031	-0.104697	0.111031
cwq_mix2-1_726	cwq_mix2-1_726.24388.24388.2	24388	LGNETFLPK		Hex(9)HexNAc(2)	1.06	0.88	0.0840643	-0.184425	-0.184425
cwq_mix2-1_726	cwq_mix2-1_726.24424.24424.3	24424	DANNTQFQFTSR		Hex(8)HexNAc(2)N(1)	1	0.26	0	-1.94342	-1.94342
cwq_mix2-1_726	cwq_mix2-1_726.24435.24435.3	24435	LGNETFLPK		Hex(9)HexNAc(2)N(1)	1.02	1.04	0.0285692	0.0565835	0.0565835
cwq_mix2-1_726	cwq_mix2-1_726.24446.24446.2	24446	LGNETFLPK		Hex(8)HexNAc(2)	1.04	1	0.0565835	0	0.0565835
cwq_mix2-1_726	cwq_mix2-1_726.24447.24447.3	24447	DANNTQFQFTSR		Hex(8)HexNAc(2)	0.98	0.57	-0.0291463	-0.810966	-0.810966
cwq_mix2-1_726	cwq_mix2-1_726.24459.24459.2	24459	LGNETFLPK		Hex(9)HexNAc(2)	0.98	0.76	-0.0291463	-0.395929	-0.395929
cwq_mix2-1_726	cwq_mix2-1_726.24460.24460.3	24460	LGNETFLPK		Hex(9)HexNAc(2)	0.99	0.84	-0.0144996	-0.251539	-0.251539
cwq_mix2-1_726	cwq_mix2-1_726.24461.24461.3	24461	LGNETFLPK		Hex(8)HexNAc(2)	1.05	0.89	0.0703893	-0.168123	-0.168123
cwq_mix2-1_726	cwq_mix2-1_726.24464.24464.3	24464	DANNTQFQFTSR		Hex(9)HexNAc(2)	0.67	0.00148929	-0.577767	-9.39116	-9.39116
cwq_mix2-1_726	cwq_mix2-1_726.24472.24472.3	24472	LGNETFLPK		Hex(8)HexNAc(2)N(1)	0.93	0.9	-0.104697	-0.152003	-0.152003
cwq_mix2-1_726	cwq_mix2-1_726.24486.24486.3	24486	NVSGAFNVNNMIR	11,Oxidation(+15.9949);	Hex(14)HexNAc(2)N(1)	0.13	0.74	-2.94342	-0.434403	-2.94342
cwq_mix2-1_726	cwq_mix2-1_726.24491.24491.3	24491	NVSGAFNVNNMIR	11,Oxidation(+15.9949);	Hex(14)HexNAc(2)N(1)	0.13	0.74	-2.94342	-0.434403	-2.94342
cwq_mix2-1_726	cwq_mix2-1_726.24507.24507.3	24507	LGNETFLPK		Hex(9)HexNAc(2)N(1)	1	0.82	0	-0.286304	-0.286304
cwq_mix2-1_726	cwq_mix2-1_726.24512.24512.2	24512	DANNTQFQFTSR		Hex(8)HexNAc(2)	1.62	0.04	0.695994	-4.64386	-4.64386
cwq_mix2-1_726	cwq_mix2-1_726.24519.24519.2	24519	LGNETFLPK		Hex(8)HexNAc(2)	1.05	1.22	0.0703893	0.286881	0.286881
cwq_mix2-1_726	cwq_mix2-1_726.24523.24523.3	24523	NVSGAFNVNNMIR	11,Oxidation(+15.9949);	Hex(14)HexNAc(2)	1.91	1.07	0.933573	0.0976108	0.933573
cwq_mix2-1_726	cwq_mix2-1_726.24529.24529.3	24529	DANNTQFQFTSR		Hex(8)HexNAc(2)	0.88	0.37	-0.184425	-1.4344	-1.4344
cwq_mix2-1_726	cwq_mix2-1_726.2453.2453.3	2453	KQNITR		Hex(8)HexNAc(2)	0.95	0.71	-0.0740006	-0.494109	-0.494109
cwq_mix2-1_726	cwq_mix2-1_726.24531.24531.3	24531	LGNETFLPK		Hex(9)HexNAc(2)	0.93	0.68	-0.104697	-0.556393	-0.556393
cwq_mix2-1_726	cwq_mix2-1_726.24532.24532.2	24532	LGNETFLPK		Hex(9)HexNAc(2)	0.9	0.62	-0.152003	-0.68966	-0.68966
cwq_mix2-1_726	cwq_mix2-1_726.24542.24542.3	24542	LGNETFLPK		Hex(8)HexNAc(2)	0.92	0.63	-0.120294	-0.666576	-0.666576
cwq_mix2-1_726	cwq_mix2-1_726.24545.24545.2	24545	GVLQATNMTYGK		Hex(8)HexNAc(2)	0.91	0.7	-0.136062	-0.514573	-0.514573
cwq_mix2-1_726	cwq_mix2-1_726.24548.24548.3	24548	DANNTQFQFTSR		Hex(9)HexNAc(2)	0.59	0.61	-0.761213	-0.713119	-0.761213
cwq_mix2-1_726	cwq_mix2-1_726.24564.24564.2	24564	DANNTQFQFTSR		Hex(7)HexNAc(2)	0.53	0.23	-0.915936	-2.12029	-2.12029
cwq_mix2-1_726	cwq_mix2-1_726.24580.24580.3	24580	LGNETFLPK		Hex(9)HexNAc(2)N(1)	0.92	0.66	-0.120294	-0.599462	-0.599462
cwq_mix2-1_726	cwq_mix2-1_726.24584.24584.3	24584	NVSGAFNVNNMIR	11,Oxidation(+15.9949);	Hex(14)HexNAc(2)N(1)	0.85	0.74	-0.234465	-0.434403	-0.434403
cwq_mix2-1_726	cwq_mix2-1_726.24592.24592.2	24592	LGNETFLPK		Hex(8)HexNAc(2)	1.06	0.68	0.0840643	-0.556393	-0.556393
cwq_mix2-1_726	cwq_mix2-1_726.24604.24604.2	24604	LGNETFLPK		Hex(9)HexNAc(2)	0.83	0.49	-0.268817	-1.02915	-1.02915
cwq_mix2-1_726	cwq_mix2-1_726.24619.24619.3	24619	LGNETFLPK		Hex(8)HexNAc(2)	0.91	0.59	-0.136062	-0.761213	-0.761213
cwq_mix2-1_726	cwq_mix2-1_726.24620.24620.3	24620	LGNETFLPK		Hex(9)HexNAc(2)	0.82	0.57	-0.286304	-0.810966	-0.810966
cwq_mix2-1_726	cwq_mix2-1_726.24621.24621.2	24621	GVLQATNMTYGK		Hex(8)HexNAc(2)	0.92	0.74	-0.120294	-0.434403	-0.434403
cwq_mix2-1_726	cwq_mix2-1_726.24626.24626.2	24626	LGNETFLPK		Hex(9)HexNAc(2)	0.83	0.47	-0.268817	-1.08927	-1.08927
cwq_mix2-1_726	cwq_mix2-1_726.24631.24631.3	24631	GVLQATNMTYGK		Hex(8)HexNAc(2)	0.88	1.13	-0.184425	0.176323	-0.184425
cwq_mix2-1_726	cwq_mix2-1_726.24632.24632.3	24632	LGNETFLPK		Hex(8)HexNAc(2)N(1)	0.98	0.72	-0.0291463	-0.473931	-0.473931
cwq_mix2-1_726	cwq_mix2-1_726.2464.2464.2	2464	KQNITR		Hex(10)HexNAc(2)	0.93	0.73	-0.104697	-0.454032	-0.454032
cwq_mix2-1_726	cwq_mix2-1_726.24657.24657.3	24657	NVSGAFNVNNMIR	11,Oxidation(+15.9949);	Hex(13)HexNAc(2)N(1)	0.97	0.89	-0.0439433	-0.168123	-0.168123
cwq_mix2-1_726	cwq_mix2-1_726.24668.24668.2	24668	LGNETFLPK		Hex(8)HexNAc(2)	0.92	0.57	-0.120294	-0.810966	-0.810966
cwq_mix2-1_726	cwq_mix2-1_726.24670.24670.3	24670	LGNETFLPK		Hex(9)HexNAc(2)N(1)	0.85	0.53	-0.234465	-0.915936	-0.915936
cwq_mix2-1_726	cwq_mix2-1_726.24675.24675.4	24675	KKEGFQILLNR		Hex(12)HexNAc(2)	0.18	0.34	-2.47393	-1.55639	-2.47393
cwq_mix2-1_726	cwq_mix2-1_726.24695.24695.3	24695	KKEGFQILLNR		Hex(11)HexNAc(2)	1	1.19	0	0.250962	0.250962
cwq_mix2-1_726	cwq_mix2-1_726.24707.24707.3	24707	LGNETFLPK		Hex(8)HexNAc(2)	0.82	0.52	-0.286304	-0.943416	-0.943416
cwq_mix2-1_726	cwq_mix2-1_726.24717.24717.3	24717	NVSGAFNVNNMIR	11,Oxidation(+15.9949);	Hex(13)HexNAc(2)	1.49	0.76	0.575312	-0.395929	0.575312
cwq_mix2-1_726	cwq_mix2-1_726.24728.24728.3	24728	NVSGAFNVNNMIR	11,Oxidation(+15.9949);	Hex(13)HexNAc(2)N(1)	0.82	0.8	-0.286304	-0.321928	-0.321928
cwq_mix2-1_726	cwq_mix2-1_726.24731.24731.3	24731	NVSGAFNVNNMIR	11,Oxidation(+15.9949);	Hex(14)HexNAc(2)N(1)	0.87	0.61	-0.200913	-0.713119	-0.713119
cwq_mix2-1_726	cwq_mix2-1_726.24744.24744.3	24744	LGNETFLPK		Hex(8)HexNAc(2)N(1)	0.9	0.53	-0.152003	-0.915936	-0.915936
cwq_mix2-1_726	cwq_mix2-1_726.2475.2475.3	2475	KQNITR		Hex(10)HexNAc(2)	0.91	0.71	-0.136062	-0.494109	-0.494109
cwq_mix2-1_726	cwq_mix2-1_726.24753.24753.2	24753	LGNETFLPK		Hex(8)HexNAc(2)	0.8	0.44	-0.321928	-1.18442	-1.18442
cwq_mix2-1_726	cwq_mix2-1_726.24764.24764.3	24764	KKEGFQILLNR		Hex(11)HexNAc(2)	1	1.19	0	0.250962	0.250962
cwq_mix2-1_726	cwq_mix2-1_726.24776.24776.3	24776	DANNTQFQFTSR		Hex(6)HexNAc(2)	1.05	0.18	0.0703893	-2.47393	-2.47393
cwq_mix2-1_726	cwq_mix2-1_726.24786.24786.3	24786	NVSGAFNVNNMIR	11,Oxidation(+15.9949);	Hex(13)HexNAc(2)	0.64	0.66	-0.643856	-0.599462	-0.643856
cwq_mix2-1_726	cwq_mix2-1_726.24789.24789.2	24789	DANNTQFQFTSR		Hex(6)HexNAc(2)	1.14	0.000976562	0.189034	-10	-10
cwq_mix2-1_726	cwq_mix2-1_726.24797.24797.3	24797	NVSGAFNVNNMIR	11,Oxidation(+15.9949);	Hex(13)HexNAc(2)N(1)	0.84	0.71	-0.251539	-0.494109	-0.494109
cwq_mix2-1_726	cwq_mix2-1_726.24810.24810.3	24810	NVSGAFNVNNMIR	11,Oxidation(+15.9949);	Hex(14)HexNAc(2)N(1)	0.7	0.37	-0.514573	-1.4344	-1.4344
cwq_mix2-1_726	cwq_mix2-1_726.24846.24846.3	24846	DANNTQFQFTSR		Hex(6)HexNAc(2)	1.04	0.18	0.0565835	-2.47393	-2.47393
cwq_mix2-1_726	cwq_mix2-1_726.2486.2486.3	2486	KQNITR		Hex(9)HexNAc(2)	0.89	0.64	-0.168123	-0.643856	-0.643856
cwq_mix2-1_726	cwq_mix2-1_726.24868.24868.3	24868	NVSGAFNVNNMIR	11,Oxidation(+15.9949);	Hex(13)HexNAc(2)N(1)	0.79	0.66	-0.340075	-0.599462	-0.599462
cwq_mix2-1_726	cwq_mix2-1_726.24869.24869.3	24869	NVSGAFNVNNMIR	11,Oxidation(+15.9949);	Hex(13)HexNAc(2)	0.33	0.57	-1.59946	-0.810966	-1.59946
cwq_mix2-1_726	cwq_mix2-1_726.2487.2487.2	2487	KQNITR		Hex(9)HexNAc(2)	0.92	0.62	-0.120294	-0.68966	-0.68966
cwq_mix2-1_726	cwq_mix2-1_726.24880.24880.3	24880	KKEGFQILLNR		Hex(10)HexNAc(2)	1.1	0.97	0.137504	-0.0439433	0.137504
cwq_mix2-1_726	cwq_mix2-1_726.24881.24881.2	24881	DANNTQFQFTSR		Hex(6)HexNAc(2)	1.38	0.000976562	0.464668	-10	-10
cwq_mix2-1_726	cwq_mix2-1_726.2497.2497.3	2497	KQNITR		Hex(11)HexNAc(2)	0.87	0.78	-0.200913	-0.358454	-0.358454
cwq_mix2-1_726	cwq_mix2-1_726.24984.24984.3	24984	NVSGAFNVNNMIR	11,Oxidation(+15.9949);	Hex(13)HexNAc(2)N(1)	0.75	0.54	-0.415037	-0.888969	-0.888969
cwq_mix2-1_726	cwq_mix2-1_726.24986.24986.3	24986	NVSGAFNVNNMIR	11,Oxidation(+15.9949);	Hex(13)HexNAc(2)	0.04	0.02	-4.64386	-5.64386	-5.64386
cwq_mix2-1_726	cwq_mix2-1_726.25065.25065.3	25065	HPNNGTSFFSNSLNR		Hex(10)HexNAc(2)	0.89	0.76	-0.168123	-0.395929	-0.395929
cwq_mix2-1_726	cwq_mix2-1_726.25084.25084.2	25084	DANNTQFQFTSR		Hex(5)HexNAc(2)	1.09	0.02	0.124328	-5.64386	-5.64386
cwq_mix2-1_726	cwq_mix2-1_726.25085.25085.3	25085	NVTIPTNGIPQR		Hex(11)HexNAc(2)	0.23	0.17	-2.12029	-2.55639	-2.55639
cwq_mix2-1_726	cwq_mix2-1_726.25093.25093.4	25093	KFFKNDTQFYIK		Hex(16)HexNAc(2)	0.9	0.88	-0.152003	-0.184425	-0.184425
cwq_mix2-1_726	cwq_mix2-1_726.25103.25103.3	25103	KFFKNDTQFYIK		Hex(16)HexNAc(2)	1.01	1.22	0.0143553	0.286881	0.286881
cwq_mix2-1_726	cwq_mix2-1_726.25134.25134.3	25134	KKEGFQILLNR		Hex(9)HexNAc(2)	0.76	0.8	-0.395929	-0.321928	-0.395929
cwq_mix2-1_726	cwq_mix2-1_726.25164.25164.3	25164	NVTIPTNGIPQR		Hex(10)HexNAc(2)N(1)	2.04	1.43	1.02857	0.516015	1.02857
cwq_mix2-1_726	cwq_mix2-1_726.25170.25170.2	25170	DANNTQFQFTSR		Hex(5)HexNAc(2)	1.09	0.02	0.124328	-5.64386	-5.64386
cwq_mix2-1_726	cwq_mix2-1_726.25197.25197.3	25197	HPNNGTSFFSNSLNR		Hex(9)HexNAc(2)	0.44	0.75	-1.18442	-0.415037	-1.18442
cwq_mix2-1_726	cwq_mix2-1_726.25246.25246.3	25246	NVTIPTNGIPQR		Hex(10)HexNAc(2)N(1)	0.74	0.59	-0.434403	-0.761213	-0.761213
cwq_mix2-1_726	cwq_mix2-1_726.25289.25289.2	25289	NVTIPTNGIPQR		Hex(9)HexNAc(2)	1.06	1.09	0.0840643	0.124328	0.124328
cwq_mix2-1_726	cwq_mix2-1_726.25298.25298.3	25298	NVTIPTNGIPQR		Hex(10)HexNAc(2)	0.57	0.55	-0.810966	-0.862496	-0.862496
cwq_mix2-1_726	cwq_mix2-1_726.2530.2530.2	2530	KQNITR		Hex(10)HexNAc(2)	0.93	0.73	-0.104697	-0.454032	-0.454032
cwq_mix2-1_726	cwq_mix2-1_726.25307.25307.3	25307	NVTIPTNGIPQR		Hex(9)HexNAc(2)	1.04	0.77	0.0565835	-0.37707	-0.37707
cwq_mix2-1_726	cwq_mix2-1_726.25324.25324.4	25324	NVTIPTNGIPQR		Hex(9)HexNAc(2)N(1)	0.9	0.54	-0.152003	-0.888969	-0.888969
cwq_mix2-1_726	cwq_mix2-1_726.2533.2533.3	2533	KQNITR		Hex(10)HexNAc(2)	0.91	0.71	-0.136062	-0.494109	-0.494109
cwq_mix2-1_726	cwq_mix2-1_726.25330.25330.3	25330	NVTIPTNGIPQR		Hex(9)HexNAc(2)N(1)	0.85	0.53	-0.234465	-0.915936	-0.915936
cwq_mix2-1_726	cwq_mix2-1_726.25375.25375.2	25375	NVTIPTNGIPQR		Hex(9)HexNAc(2)	1.04	0.56	0.0565835	-0.836501	-0.836501
cwq_mix2-1_726	cwq_mix2-1_726.25396.25396.3	25396	NVTIPTNGIPQR		Hex(9)HexNAc(2)	0.91	0.56	-0.136062	-0.836501	-0.836501
cwq_mix2-1_726	cwq_mix2-1_726.25411.25411.3	25411	NVTIPTNGIPQR		Hex(9)HexNAc(2)N(1)	0.97	0.54	-0.0439433	-0.888969	-0.888969
cwq_mix2-1_726	cwq_mix2-1_726.25527.25527.3	25527	LDDNNTFQLNPGR		Hex(16)HexNAc(2)	0.89	0.93	-0.168123	-0.104697	-0.168123
cwq_mix2-1_726	cwq_mix2-1_726.25554.25554.3	25554	NVTIPTNGIPQR		Hex(7)HexNAc(2)	0.91	1.76	-0.136062	0.815575	0.815575
cwq_mix2-1_726	cwq_mix2-1_726.25566.25566.3	25566	LDDNNTFQLNPGR		Hex(16)HexNAc(2)N(1)	5.6	1.9	2.48543	0.925999	2.48543
cwq_mix2-1_726	cwq_mix2-1_726.25638.25638.3	25638	NVTIPTNGIPQR		Hex(7)HexNAc(2)	0.92	2.19	-0.120294	1.13093	1.13093
cwq_mix2-1_726	cwq_mix2-1_726.25718.25718.3	25718	LDDNNTFQLNPGR		Hex(14)HexNAc(2)	0.36	0.99	-1.47393	-0.0144996	-1.47393
cwq_mix2-1_726	cwq_mix2-1_726.25731.25731.3	25731	LDDNNTFQLNPGR		Hex(14)HexNAc(2)N(1)	6.16	5.33	2.62293	2.41414	2.62293
cwq_mix2-1_726	cwq_mix2-1_726.25802.25802.3	25802	LDDNNTFQLNPGR		Hex(14)HexNAc(2)	0.71	1.72	-0.494109	0.782409	0.782409
cwq_mix2-1_726	cwq_mix2-1_726.25870.25870.2	25870	NVTIPTNGIPQR		Hex(5)HexNAc(2)	1.09	0.06	0.124328	-4.05889	-4.05889
cwq_mix2-1_726	cwq_mix2-1_726.26021.26021.3	26021	NITDSMEFNPK		Hex(12)HexNAc(2)	0.49	0.37	-1.02915	-1.4344	-1.4344
cwq_mix2-1_726	cwq_mix2-1_726.2612.2612.3	2612	KQNITR		Hex(10)HexNAc(2)	0.93	0.54	-0.104697	-0.888969	-0.888969
cwq_mix2-1_726	cwq_mix2-1_726.26182.26182.3	26182	SKELENATFVTLAR		Hex(15)HexNAc(2)	0.14	0.66	-2.8365	-0.599462	-2.8365
cwq_mix2-1_726	cwq_mix2-1_726.26395.26395.3	26395	YFFYENGTR		Hex(14)HexNAc(2)N(1)	0.98	0.97	-0.0291463	-0.0439433	-0.0439433
cwq_mix2-1_726	cwq_mix2-1_726.26475.26475.3	26475	YFFYENGTR		Hex(14)HexNAc(2)N(1)	11.51	9.13	3.52482	3.19061	3.52482
cwq_mix2-1_726	cwq_mix2-1_726.26493.26493.3	26493	FFKNDTQFYIK		Hex(15)HexNAc(2)	1.15	1.17	0.201634	0.226509	0.226509
cwq_mix2-1_726	cwq_mix2-1_726.26519.26519.3	26519	FFKNDTQFYIK		Hex(16)HexNAc(2)	0.98	0.85	-0.0291463	-0.234465	-0.234465
cwq_mix2-1_726	cwq_mix2-1_726.26522.26522.4	26522	FFKNDTQFYIK		Hex(16)HexNAc(2)N(1)	4.76	3.66	2.25096	1.87184	2.25096
cwq_mix2-1_726	cwq_mix2-1_726.26591.26591.3	26591	FFKNDTQFYIK		Hex(16)HexNAc(2)	0.98	0.86	-0.0291463	-0.217591	-0.217591
cwq_mix2-1_726	cwq_mix2-1_726.26689.26689.3	26689	FFKNDTQFYIK		Hex(13)HexNAc(2)	5.1	4.23	2.3505	2.08066	2.3505
cwq_mix2-1_726	cwq_mix2-1_726.26719.26719.3	26719	TNACTNYTCFDYSSTTAR	4,Carbamidomethyl(+57.0215);9,Carbamidomethyl(+57.0215);	Hex(15)HexNAc(2)N(1)	0.05	0.71	-4.32193	-0.494109	-4.32193
cwq_mix2-1_726	cwq_mix2-1_726.26760.26760.3	26760	TNACTNYTCFDYSSTTAR	4,Carbamidomethyl(+57.0215);9,Carbamidomethyl(+57.0215);	Hex(16)HexNAc(2)	0.8	0.55	-0.321928	-0.862496	-0.862496
cwq_mix2-1_726	cwq_mix2-1_726.26762.26762.3	26762	FFKNDTQFYIK		Hex(13)HexNAc(2)	1.15	0.95	0.201634	-0.0740006	0.201634
cwq_mix2-1_726	cwq_mix2-1_726.26764.26764.4	26764	FLTHLNNEVLHDNYTR		Hex(14)HexNAc(2)	1.01	0.79	0.0143553	-0.340075	-0.340075
cwq_mix2-1_726	cwq_mix2-1_726.26792.26792.3	26792	FLTHLNNEVLHDNYTR		Hex(13)HexNAc(2)	1.15	1.23	0.201634	0.298658	0.298658
cwq_mix2-1_726	cwq_mix2-1_726.26799.26799.4	26799	FLTHLNNEVLHDNYTR		Hex(13)HexNAc(2)	0.99	0.84	-0.0144996	-0.251539	-0.251539
cwq_mix2-1_726	cwq_mix2-1_726.26816.26816.3	26816	TNACTNYTCFDYSSTTAR	4,Carbamidomethyl(+57.0215);9,Carbamidomethyl(+57.0215);	Hex(15)HexNAc(2)N(1)	1.37	0.71	0.454176	-0.494109	-0.494109
cwq_mix2-1_726	cwq_mix2-1_726.26826.26826.3	26826	FFKNDTQFYIK		Hex(13)HexNAc(2)	1.18	1.06	0.238787	0.0840643	0.238787
cwq_mix2-1_726	cwq_mix2-1_726.26874.26874.3	26874	NFDTSYTSEIPSNSSR		Hex(11)HexNAc(2)N(1)	2.48	0.63	1.31034	-0.666576	1.31034
cwq_mix2-1_726	cwq_mix2-1_726.26878.26878.3	26878	FLTHLNNEVLHDNYTR		Hex(13)HexNAc(2)	1.15	1.2	0.201634	0.263034	0.263034
cwq_mix2-1_726	cwq_mix2-1_726.26887.26887.4	26887	FLTHLNNEVLHDNYTR		Hex(13)HexNAc(2)	0.99	0.84	-0.0144996	-0.251539	-0.251539
cwq_mix2-1_726	cwq_mix2-1_726.26889.26889.3	26889	TNACTNYTCFDYSSTTAR	4,Carbamidomethyl(+57.0215);9,Carbamidomethyl(+57.0215);	Hex(14)HexNAc(2)N(1)	1.3	0.94	0.378512	-0.0892673	0.378512
cwq_mix2-1_726	cwq_mix2-1_726.26891.26891.3	26891	TNACTNYTCFDYSSTTAR	4,Carbamidomethyl(+57.0215);9,Carbamidomethyl(+57.0215);	Hex(14)HexNAc(2)N(1)	1.3	0.94	0.378512	-0.0892673	0.378512
cwq_mix2-1_726	cwq_mix2-1_726.26908.26908.4	26908	FLTHLNNEVLHDNYTR		Hex(12)HexNAc(2)	1.26	1.17	0.333424	0.226509	0.333424
cwq_mix2-1_726	cwq_mix2-1_726.26913.26913.4	26913	TNACTNYTCFDYSSTTAR	4,Carbamidomethyl(+57.0215);9,Carbamidomethyl(+57.0215);	Hex(14)HexNAc(2)N(1)	0.55	0.53	-0.862496	-0.915936	-0.915936
cwq_mix2-1_726	cwq_mix2-1_726.26937.26937.3	26937	FLTHLNNEVLHDNYTR		Hex(12)HexNAc(2)	2.04	1.31	1.02857	0.389567	1.02857
cwq_mix2-1_726	cwq_mix2-1_726.26956.26956.3	26956	NFDTSYTSEIPSNSSR		Hex(11)HexNAc(2)N(1)	1.94	0.23	0.956057	-2.12029	-2.12029
cwq_mix2-1_726	cwq_mix2-1_726.26962.26962.3	26962	TNACTNYTCFDYSSTTAR	4,Carbamidomethyl(+57.0215);9,Carbamidomethyl(+57.0215);	Hex(14)HexNAc(2)	1.59	0.75	0.669027	-0.415037	0.669027
cwq_mix2-1_726	cwq_mix2-1_726.26970.26970.3	26970	TNACTNYTCFDYSSTTAR	4,Carbamidomethyl(+57.0215);9,Carbamidomethyl(+57.0215);	Hex(14)HexNAc(2)N(1)	0.93	0.51	-0.104697	-0.971431	-0.971431
cwq_mix2-1_726	cwq_mix2-1_726.26983.26983.4	26983	FLTHLNNEVLHDNYTR		Hex(11)HexNAc(2)	1.38	1	0.464668	0	0.464668
cwq_mix2-1_726	cwq_mix2-1_726.26988.26988.3	26988	FLTHLNNEVLHDNYTR		Hex(11)HexNAc(2)	1.52	0.84	0.604071	-0.251539	0.604071
cwq_mix2-1_726	cwq_mix2-1_726.26991.26991.4	26991	FLTHLNNEVLHDNYTR		Hex(13)HexNAc(2)	0.87	0.63	-0.200913	-0.666576	-0.666576
cwq_mix2-1_726	cwq_mix2-1_726.26993.26993.3	26993	NFDTSYTSEIPSNSSR		Hex(10)HexNAc(2)N(1)	1.64	0.47	0.713696	-1.08927	-1.08927
cwq_mix2-1_726	cwq_mix2-1_726.26994.26994.3	26994	TNACTNYTCFDYSSTTAR	4,Carbamidomethyl(+57.0215);9,Carbamidomethyl(+57.0215);	Hex(13)HexNAc(2)N(1)	1.17	0.84	0.226509	-0.251539	-0.251539
cwq_mix2-1_726	cwq_mix2-1_726.27007.27007.4	27007	FLTHLNNEVLHDNYTR		Hex(12)HexNAc(2)	1.1	0.86	0.137504	-0.217591	-0.217591
cwq_mix2-1_726	cwq_mix2-1_726.27051.27051.4	27051	FLTHLNNEVLHDNYTR		Hex(11)HexNAc(2)	0.94	1.01	-0.0892673	0.0143553	-0.0892673
cwq_mix2-1_726	cwq_mix2-1_726.27063.27063.3	27063	FLTHLNNEVLHDNYTR		Hex(11)HexNAc(2)	1.01	0.9	0.0143553	-0.152003	-0.152003
cwq_mix2-1_726	cwq_mix2-1_726.27064.27064.3	27064	NFDTSYTSEIPSNSSR		Hex(10)HexNAc(2)N(1)	1.33	0.41	0.411426	-1.2863	-1.2863
cwq_mix2-1_726	cwq_mix2-1_726.27066.27066.3	27066	KQWASISPNITYK		Hex(16)HexNAc(2)	0.99	0.81	-0.0144996	-0.304006	-0.304006
cwq_mix2-1_726	cwq_mix2-1_726.27119.27119.4	27119	FLTHLNNEVLHDNYTR		Hex(11)HexNAc(2)	0.94	1.01	-0.0892673	0.0143553	-0.0892673
cwq_mix2-1_726	cwq_mix2-1_726.27122.27122.3	27122	LNASNGDVIWR		Hex(9)HexNAc(2)	0.7	1.21	-0.514573	0.275007	-0.514573
cwq_mix2-1_726	cwq_mix2-1_726.27123.27123.2	27123	LNASNGDVIWR		Hex(9)HexNAc(2)	1.06	0.84	0.0840643	-0.251539	-0.251539
cwq_mix2-1_726	cwq_mix2-1_726.27158.27158.3	27158	FFKNDTQFYIK		Hex(10)HexNAc(2)	1.22	1.05	0.286881	0.0703893	0.286881
cwq_mix2-1_726	cwq_mix2-1_726.27167.27167.3	27167	TNACTNYTCFDYSSTTAR	4,Carbamidomethyl(+57.0215);9,Carbamidomethyl(+57.0215);	Hex(11)HexNAc(2)N(1)	1.21	0.81	0.275007	-0.304006	-0.304006
cwq_mix2-1_726	cwq_mix2-1_726.27189.27189.3	27189	LNASNGDVIWR		Hex(9)HexNAc(2)N(1)	0.97	1.07	-0.0439433	0.0976108	0.0976108
cwq_mix2-1_726	cwq_mix2-1_726.27192.27192.3	27192	YFFYENGTR		Hex(9)HexNAc(2)	0.17	0.8	-2.55639	-0.321928	-2.55639
cwq_mix2-1_726	cwq_mix2-1_726.27193.27193.3	27193	FLTHLNNEVLHDNYTR		Hex(11)HexNAc(2)	1.02	0.55	0.0285692	-0.862496	-0.862496
cwq_mix2-1_726	cwq_mix2-1_726.27202.27202.3	27202	LNASNGDVIWR		Hex(9)HexNAc(2)	0.7	1.21	-0.514573	0.275007	-0.514573
cwq_mix2-1_726	cwq_mix2-1_726.27203.27203.2	27203	LNASNGDVIWR		Hex(9)HexNAc(2)	1.08	0.87	0.111031	-0.200913	-0.200913
cwq_mix2-1_726	cwq_mix2-1_726.27204.27204.3	27204	NFDTSYTSEIPSNSSR		Hex(9)HexNAc(2)N(1)	1.68	0.00794326	0.748461	-6.97605	-6.97605
cwq_mix2-1_726	cwq_mix2-1_726.27239.27239.3	27239	FFKNDTQFYIK		Hex(9)HexNAc(2)	0.98	0.51	-0.0291463	-0.971431	-0.971431
cwq_mix2-1_726	cwq_mix2-1_726.27321.27321.3	27321	FFKNDTQFYIK		Hex(9)HexNAc(2)	0.98	0.51	-0.0291463	-0.971431	-0.971431
cwq_mix2-1_726	cwq_mix2-1_726.27488.27488.3	27488	NATYTLHWTVSPK		Hex(10)HexNAc(2)	1.1	1.06	0.137504	0.0840643	0.137504
cwq_mix2-1_726	cwq_mix2-1_726.27489.27489.3	27489	DVYYTDEVGNITTSHMR	16,Oxidation(+15.9949);	Hex(10)HexNAc(2)	0.91	0.27	-0.136062	-1.88897	-1.88897
cwq_mix2-1_726	cwq_mix2-1_726.27525.27525.3	27525	DVYYTDEVGNITTSHMR	16,Oxidation(+15.9949);	Hex(9)HexNAc(2)	2.63	1.02	1.39506	0.0285692	1.39506
cwq_mix2-1_726	cwq_mix2-1_726.27559.27559.2	27559	QFNTSLENFK		Hex(9)HexNAc(2)	0.85	0.75	-0.234465	-0.415037	-0.415037
cwq_mix2-1_726	cwq_mix2-1_726.27564.27564.3	27564	NATYTLHWTVSPK		Hex(9)HexNAc(2)	0.92	0.91	-0.120294	-0.136062	-0.136062
cwq_mix2-1_726	cwq_mix2-1_726.27580.27580.3	27580	QFNTSLENFK		Hex(9)HexNAc(2)	0.99	0.44	-0.0144996	-1.18442	-1.18442
cwq_mix2-1_726	cwq_mix2-1_726.27596.27596.3	27596	TELAAYLSCNATK	9,Carbamidomethyl(+57.0215);	Hex(15)HexNAc(2)	0.08	0.84	-3.64386	-0.251539	-3.64386
cwq_mix2-1_726	cwq_mix2-1_726.27603.27603.3	27603	DVYYTDEVGNITTSHMR	16,Oxidation(+15.9949);	Hex(9)HexNAc(2)	0.73	0.7	-0.454032	-0.514573	-0.514573
cwq_mix2-1_726	cwq_mix2-1_726.27607.27607.3	27607	DVYYTDEVGNITTSHMR	16,Oxidation(+15.9949);	Hex(8)HexNAc(2)	0.78	0.82	-0.358454	-0.286304	-0.358454
cwq_mix2-1_726	cwq_mix2-1_726.27628.27628.3	27628	TELAAYLSCNATK	9,Carbamidomethyl(+57.0215);	Hex(15)HexNAc(2)N(1)	2.75	2.66	1.45943	1.41143	1.45943
cwq_mix2-1_726	cwq_mix2-1_726.27637.27637.3	27637	NATYTLHWTVSPK		Hex(9)HexNAc(2)	1	0.84	0	-0.251539	-0.251539
cwq_mix2-1_726	cwq_mix2-1_726.27638.27638.2	27638	QFNTSLENFK		Hex(9)HexNAc(2)	0.85	0.75	-0.234465	-0.415037	-0.415037
cwq_mix2-1_726	cwq_mix2-1_726.27649.27649.3	27649	QFNTSLENFK		Hex(9)HexNAc(2)N(1)	1.17	1.1	0.226509	0.137504	0.226509
cwq_mix2-1_726	cwq_mix2-1_726.27679.27679.3	27679	NATYTLHWTVSPK		Hex(8)HexNAc(2)	1	0.89	0	-0.168123	-0.168123
cwq_mix2-1_726	cwq_mix2-1_726.27690.27690.2	27690	QFNTSLENFK		Hex(8)HexNAc(2)	0.48	0.33	-1.05889	-1.59946	-1.59946
cwq_mix2-1_726	cwq_mix2-1_726.27695.27695.3	27695	DVYYTDEVGNITTSHMR	16,Oxidation(+15.9949);	Hex(9)HexNAc(2)	0.68	0.00324834	-0.556393	-8.26608	-8.26608
cwq_mix2-1_726	cwq_mix2-1_726.27725.27725.3	27725	NATYTLHWTVSPK		Hex(9)HexNAc(2)	0.91	0.79	-0.136062	-0.340075	-0.340075
cwq_mix2-1_726	cwq_mix2-1_726.27770.27770.3	27770	NATYTLHWTVSPK		Hex(8)HexNAc(2)	1	0.89	0	-0.168123	-0.168123
cwq_mix2-1_726	cwq_mix2-1_726.27771.27771.3	27771	QFNTSLENFK		Hex(8)HexNAc(2)N(1)	1.99	1.47	0.992768	0.555816	0.992768
cwq_mix2-1_726	cwq_mix2-1_726.27772.27772.3	27772	QFNTSLENFK		Hex(8)HexNAc(2)	1.08	0.88	0.111031	-0.184425	-0.184425
cwq_mix2-1_726	cwq_mix2-1_726.27774.27774.2	27774	QFNTSLENFK		Hex(8)HexNAc(2)	0.92	0.84	-0.120294	-0.251539	-0.251539
cwq_mix2-1_726	cwq_mix2-1_726.27798.27798.4	27798	NSKDVYYTDEVGNITTSHMR		Hex(9)HexNAc(2)	0.92	0.41	-0.120294	-1.2863	-1.2863
cwq_mix2-1_726	cwq_mix2-1_726.27841.27841.3	27841	NATYTLHWTVSPK		Hex(8)HexNAc(2)	0.99	0.04	-0.0144996	-4.64386	-4.64386
cwq_mix2-1_726	cwq_mix2-1_726.27879.27879.3	27879	QFNTSLENFK		Hex(7)HexNAc(2)	1.12	0.87	0.163499	-0.200913	-0.200913
cwq_mix2-1_726	cwq_mix2-1_726.27884.27884.2	27884	QFNTSLENFK		Hex(7)HexNAc(2)	1.78	1.1	0.831877	0.137504	0.831877
cwq_mix2-1_726	cwq_mix2-1_726.27899.27899.4	27899	NSKDVYYTDEVGNITTSHMR		Hex(9)HexNAc(2)	0.89	0.78	-0.168123	-0.358454	-0.358454
cwq_mix2-1_726	cwq_mix2-1_726.27934.27934.3	27934	NATYTLHWTVSPK		Hex(7)HexNAc(2)	0.75	0.84	-0.415037	-0.251539	-0.415037
cwq_mix2-1_726	cwq_mix2-1_726.28183.28183.3	28183	TELAAYLSCNATK	9,Carbamidomethyl(+57.0215);	Hex(9)HexNAc(2)	0.92	0.48	-0.120294	-1.05889	-1.05889
cwq_mix2-1_726	cwq_mix2-1_726.28193.28193.3	28193	TELAAYLSCNATK	9,Carbamidomethyl(+57.0215);	Hex(9)HexNAc(2)N(1)	4.84	1.91	2.27501	0.933573	2.27501
cwq_mix2-1_726	cwq_mix2-1_726.28348.28348.3	28348	QNSTTEPSYDLQELR		Hex(9)HexNAc(2)N(1)	1.01	0.76	0.0143553	-0.395929	-0.395929
cwq_mix2-1_726	cwq_mix2-1_726.28419.28419.3	28419	QNSTTEPSYDLQELR		Hex(8)HexNAc(2)N(1)	1.26	0.98	0.333424	-0.0291463	0.333424
cwq_mix2-1_726	cwq_mix2-1_726.28483.28483.4	28483	DNTTGSHFMHAGLSPEWAYR	9,Oxidation(+15.9949);	Hex(9)HexNAc(2)	0.98	1.15	-0.0291463	0.201634	0.201634
cwq_mix2-1_726	cwq_mix2-1_726.28576.28576.3	28576	RFNPANTSITNYEIK		Hex(9)HexNAc(2)	0.87	0.61	-0.200913	-0.713119	-0.713119
cwq_mix2-1_726	cwq_mix2-1_726.28601.28601.3	28601	DVYYTDEVGNITTSHMR		Hex(9)HexNAc(2)	1.19	0.95	0.250962	-0.0740006	0.250962
cwq_mix2-1_726	cwq_mix2-1_726.28668.28668.3	28668	RFNPANTSITNYEIK		Hex(9)HexNAc(2)	0.87	0.61	-0.200913	-0.713119	-0.713119
cwq_mix2-1_726	cwq_mix2-1_726.28744.28744.3	28744	RFNPANTSITNYEIK		Hex(8)HexNAc(2)	0.09	0.81	-3.47393	-0.304006	-3.47393
cwq_mix2-1_726	cwq_mix2-1_726.28784.28784.3	28784	HYWNLTSNIYR		Hex(16)HexNAc(2)	0.18	0.45	-2.47393	-1.152	-2.47393
cwq_mix2-1_726	cwq_mix2-1_726.28834.28834.3	28834	HYWNLTSNIYR		Hex(15)HexNAc(2)	0.81	0.67	-0.304006	-0.577767	-0.577767
cwq_mix2-1_726	cwq_mix2-1_726.28883.28883.3	28883	NNESYPIGFTYK		Hex(11)HexNAc(2)	0.09	0.68	-3.47393	-0.556393	-3.47393
cwq_mix2-1_726	cwq_mix2-1_726.28911.28911.3	28911	NNESYPIGFTYK		Hex(10)HexNAc(2)	0.09	0.59	-3.47393	-0.761213	-3.47393
cwq_mix2-1_726	cwq_mix2-1_726.28940.28940.3	28940	NNESYPIGFTYK		Hex(11)HexNAc(2)N(1)	1.09	0.97	0.124328	-0.0439433	0.124328
cwq_mix2-1_726	cwq_mix2-1_726.28956.28956.3	28956	NVTAFVNLEGAGSGGK		Hex(11)HexNAc(2)N(1)	0.97	0.77	-0.0439433	-0.37707	-0.37707
cwq_mix2-1_726	cwq_mix2-1_726.28965.28965.3	28965	NNESYPIGFTYK		Hex(10)HexNAc(2)N(1)	1.28	1.17	0.356144	0.226509	0.356144
cwq_mix2-1_726	cwq_mix2-1_726.28976.28976.3	28976	HYWNLTSNIYR		Hex(14)HexNAc(2)	0.91	0.7	-0.136062	-0.514573	-0.514573
cwq_mix2-1_726	cwq_mix2-1_726.28981.28981.3	28981	HYWNLTSNIYR		Hex(16)HexNAc(2)	0.82	0.76	-0.286304	-0.395929	-0.395929
cwq_mix2-1_726	cwq_mix2-1_726.29001.29001.3	29001	NNESYPIGFTYK		Hex(10)HexNAc(2)	0.51	0.67	-0.971431	-0.577767	-0.971431
cwq_mix2-1_726	cwq_mix2-1_726.29025.29025.3	29025	QLESDPCTSNFSVYTR	7,Carbamidomethyl(+57.0215);	Hex(9)HexNAc(2)N(1)	0.76	0.81	-0.395929	-0.304006	-0.395929
cwq_mix2-1_726	cwq_mix2-1_726.29034.29034.3	29034	NNESYPIGFTYK		Hex(10)HexNAc(2)N(1)	1.33	1.1	0.411426	0.137504	0.411426
cwq_mix2-1_726	cwq_mix2-1_726.29036.29036.3	29036	HYWNLTSNIYR		Hex(13)HexNAc(2)	1.19	1.13	0.250962	0.176323	0.250962
cwq_mix2-1_726	cwq_mix2-1_726.29056.29056.3	29056	HYWNLTSNIYR		Hex(14)HexNAc(2)	0.91	0.7	-0.136062	-0.514573	-0.514573
cwq_mix2-1_726	cwq_mix2-1_726.29061.29061.3	29061	HYWNLTSNIYR		Hex(12)HexNAc(2)	9.12	7.98	3.18903	2.99639	3.18903
cwq_mix2-1_726	cwq_mix2-1_726.29079.29079.3	29079	NNESYPIGFTYK		Hex(10)HexNAc(2)	0.17	0.67	-2.55639	-0.577767	-2.55639
cwq_mix2-1_726	cwq_mix2-1_726.29080.29080.3	29080	NNESYPIGFTYK		Hex(9)HexNAc(2)N(1)	1.38	1.21	0.464668	0.275007	0.464668
cwq_mix2-1_726	cwq_mix2-1_726.29101.29101.3	29101	KNPVNFDSVFNQSR		Hex(9)HexNAc(2)	1.08	0.76	0.111031	-0.395929	-0.395929
cwq_mix2-1_726	cwq_mix2-1_726.29122.29122.3	29122	HYWNLTSNIYR		Hex(13)HexNAc(2)	0.54	0.47	-0.888969	-1.08927	-1.08927
cwq_mix2-1_726	cwq_mix2-1_726.29127.29127.3	29127	KNPVNFDSVFNQSR		Hex(8)HexNAc(2)	0.91	0.7	-0.136062	-0.514573	-0.514573
cwq_mix2-1_726	cwq_mix2-1_726.29133.29133.2	29133	NNESYPIGFTYK		Hex(9)HexNAc(2)	1.05	0.61	0.0703893	-0.713119	-0.713119
cwq_mix2-1_726	cwq_mix2-1_726.29141.29141.3	29141	NVTAFVNLEGAGSGGK		Hex(10)HexNAc(2)N(1)	1.74	1.91	0.799087	0.933573	0.933573
cwq_mix2-1_726	cwq_mix2-1_726.29151.29151.3	29151	HYWNLTSNIYR		Hex(12)HexNAc(2)	0.95	0.67	-0.0740006	-0.577767	-0.577767
cwq_mix2-1_726	cwq_mix2-1_726.29159.29159.3	29159	NNESYPIGFTYK		Hex(9)HexNAc(2)N(1)	1.26	1.07	0.333424	0.0976108	0.333424
cwq_mix2-1_726	cwq_mix2-1_726.29214.29214.3	29214	HYWNLTSNIYR		Hex(13)HexNAc(2)	0.95	0.78	-0.0740006	-0.358454	-0.358454
cwq_mix2-1_726	cwq_mix2-1_726.29222.29222.3	29222	NNESYPIGFTYK		Hex(8)HexNAc(2)	0.79	0.95	-0.340075	-0.0740006	-0.340075
cwq_mix2-1_726	cwq_mix2-1_726.29229.29229.3	29229	HYWNLTSNIYR		Hex(12)HexNAc(2)	0.95	0.67	-0.0740006	-0.577767	-0.577767
cwq_mix2-1_726	cwq_mix2-1_726.29230.29230.3	29230	KNPVNFDSVFNQSR		Hex(8)HexNAc(2)	0.88	0.73	-0.184425	-0.454032	-0.454032
cwq_mix2-1_726	cwq_mix2-1_726.29284.29284.3	29284	HYWNLTSNIYR		Hex(11)HexNAc(2)	1	0.66	0	-0.599462	-0.599462
cwq_mix2-1_726	cwq_mix2-1_726.29286.29286.3	29286	HYWNLTSNIYR		Hex(13)HexNAc(2)	0.94	0.75	-0.0892673	-0.415037	-0.415037
cwq_mix2-1_726	cwq_mix2-1_726.29287.29287.3	29287	KNPVNFDSVFNQSR		Hex(7)HexNAc(2)	0.91	0.94	-0.136062	-0.0892673	-0.136062
cwq_mix2-1_726	cwq_mix2-1_726.29289.29289.3	29289	NNESYPIGFTYK		Hex(8)HexNAc(2)N(1)	1.09	1.2	0.124328	0.263034	0.263034
cwq_mix2-1_726	cwq_mix2-1_726.29347.29347.3	29347	HYWNLTSNIYR		Hex(12)HexNAc(2)	0.89	0.57	-0.168123	-0.810966	-0.810966
cwq_mix2-1_726	cwq_mix2-1_726.29366.29366.3	29366	HYWNLTSNIYR		Hex(11)HexNAc(2)	0.99	0.6	-0.0144996	-0.736966	-0.736966
cwq_mix2-1_726	cwq_mix2-1_726.29394.29394.3	29394	HYWNLTSNIYR		Hex(13)HexNAc(2)	0.88	1.12	-0.184425	0.163499	-0.184425
cwq_mix2-1_726	cwq_mix2-1_726.29405.29405.3	29405	DNNSCVWLNSVK	5,Carbamidomethyl(+57.0215);	Hex(8)HexNAc(2)	0.97	0.8	-0.0439433	-0.321928	-0.321928
cwq_mix2-1_726	cwq_mix2-1_726.29462.29462.3	29462	SLVVSLDSAVNR		Hex(9)HexNAc(2)	1.18	0.83	0.238787	-0.268817	-0.268817
cwq_mix2-1_726	cwq_mix2-1_726.29487.29487.3	29487	SLVVSLDSAVNR		Hex(9)HexNAc(2)N(1)	0.78	0.57	-0.358454	-0.810966	-0.810966
cwq_mix2-1_726	cwq_mix2-1_726.29498.29498.5	29498	SSVGSINHGTYFYHASQEGLVSNDSNIHAGIR		Hex(14)HexNAc(2)	4.67	0.25	2.22342	-2	2.22342
cwq_mix2-1_726	cwq_mix2-1_726.29522.29522.3	29522	KLGNQYYNDTQWLK		Hex(10)HexNAc(2)	1.35	1.9	0.432959	0.925999	0.925999
cwq_mix2-1_726	cwq_mix2-1_726.29566.29566.3	29566	SLVVSLDSAVNR		Hex(9)HexNAc(2)N(1)	1.22	0.3	0.286881	-1.73697	-1.73697
cwq_mix2-1_726	cwq_mix2-1_726.29568.29568.3	29568	SLVVSLDSAVNR		Hex(9)HexNAc(2)	0.19	0.96	-2.39593	-0.0588937	-2.39593
cwq_mix2-1_726	cwq_mix2-1_726.29569.29569.5	29569	SSVGSINHGTYFYHASQEGLVSNDSNIHAGIR		Hex(16)HexNAc(2)	1.67	0.16	0.739848	-2.64386	-2.64386
cwq_mix2-1_726	cwq_mix2-1_726.29577.29577.3	29577	HYWNLTSNIYR		Hex(9)HexNAc(2)	1.48	0.72	0.565597	-0.473931	0.565597
cwq_mix2-1_726	cwq_mix2-1_726.29617.29617.3	29617	KLGNQYYNDTQWLK		Hex(10)HexNAc(2)	0.93	0.86	-0.104697	-0.217591	-0.217591
cwq_mix2-1_726	cwq_mix2-1_726.29675.29675.3	29675	HYWNLTSNIYR		Hex(9)HexNAc(2)	0.77	0.8	-0.37707	-0.321928	-0.37707
cwq_mix2-1_726	cwq_mix2-1_726.29686.29686.6	29686	SSVGSINHGTYFYHASQEGLVSNDSNIHAGIR		Hex(15)HexNAc(2)	13.69	0.13	3.77505	-2.94342	3.77505
cwq_mix2-1_726	cwq_mix2-1_726.29697.29697.6	29697	SSVGSINHGTYFYHASQEGLVSNDSNIHAGIR		Hex(15)HexNAc(2)	3.91	0.04	1.96717	-4.64386	-4.64386
cwq_mix2-1_726	cwq_mix2-1_726.29717.29717.3	29717	KLGNQYYNDTQWLK		Hex(9)HexNAc(2)	1.11	0.66	0.15056	-0.599462	-0.599462
cwq_mix2-1_726	cwq_mix2-1_726.29724.29724.3	29724	HYWNLTSNIYR		Hex(8)HexNAc(2)	3.04	0.83	1.60407	-0.268817	1.60407
cwq_mix2-1_726	cwq_mix2-1_726.29727.29727.5	29727	SSVGSINHGTYFYHASQEGLVSNDSNIHAGIR		Hex(15)HexNAc(2)	1.48	0.08	0.565597	-3.64386	-3.64386
cwq_mix2-1_726	cwq_mix2-1_726.29742.29742.5	29742	SSVGSINHGTYFYHASQEGLVSNDSNIHAGIR		Hex(14)HexNAc(2)	0.99	0.02	-0.0144996	-5.64386	-5.64386
cwq_mix2-1_726	cwq_mix2-1_726.29746.29746.5	29746	SSVGSINHGTYFYHASQEGLVSNDSNIHAGIR		Hex(15)HexNAc(2)N(1)	3.71	0.18	1.89142	-2.47393	-2.47393
cwq_mix2-1_726	cwq_mix2-1_726.29785.29785.3	29785	KLVDATQGGPNITFSSIR		Hex(16)HexNAc(2)	5.91	4.84	2.56316	2.27501	2.56316
cwq_mix2-1_726	cwq_mix2-1_726.29788.29788.3	29788	KLGNQYYNDTQWLK		Hex(9)HexNAc(2)	1.11	0.66	0.15056	-0.599462	-0.599462
cwq_mix2-1_726	cwq_mix2-1_726.29798.29798.5	29798	SSVGSINHGTYFYHASQEGLVSNDSNIHAGIR		Hex(13)HexNAc(2)	1.17	0.04	0.226509	-4.64386	-4.64386
cwq_mix2-1_726	cwq_mix2-1_726.29809.29809.6	29809	SSVGSINHGTYFYHASQEGLVSNDSNIHAGIR		Hex(13)HexNAc(2)N(1)	5.23	0.25	2.38681	-2	2.38681
cwq_mix2-1_726	cwq_mix2-1_726.29822.29822.5	29822	SSVGSINHGTYFYHASQEGLVSNDSNIHAGIR		Hex(14)HexNAc(2)	0.99	0.02	-0.0144996	-5.64386	-5.64386
cwq_mix2-1_726	cwq_mix2-1_726.29825.29825.5	29825	SSVGSINHGTYFYHASQEGLVSNDSNIHAGIR		Hex(13)HexNAc(2)	1.17	0.04	0.226509	-4.64386	-4.64386
cwq_mix2-1_726	cwq_mix2-1_726.29864.29864.3	29864	KLVDATQGGPNITFSSIR		Hex(15)HexNAc(2)	5.24	3.89	2.38957	1.95977	2.38957
cwq_mix2-1_726	cwq_mix2-1_726.29877.29877.3	29877	YNSGIYLLNESTR		Hex(13)HexNAc(2)N(1)	7.86	5.2	2.97453	2.37851	2.97453
cwq_mix2-1_726	cwq_mix2-1_726.29879.29879.5	29879	SSVGSINHGTYFYHASQEGLVSNDSNIHAGIR		Hex(13)HexNAc(2)	1.17	0.04	0.226509	-4.64386	-4.64386
cwq_mix2-1_726	cwq_mix2-1_726.29892.29892.5	29892	SSVGSINHGTYFYHASQEGLVSNDSNIHAGIR		Hex(12)HexNAc(2)	1.19	0.06	0.250962	-4.05889	-4.05889
cwq_mix2-1_726	cwq_mix2-1_726.29896.29896.5	29896	SSVGSINHGTYFYHASQEGLVSNDSNIHAGIR		Hex(11)HexNAc(2)	2.89	0.02	1.53107	-5.64386	-5.64386
cwq_mix2-1_726	cwq_mix2-1_726.29897.29897.3	29897	KLVDATQGGPNITFSSIR		Hex(16)HexNAc(2)	0.8	0.71	-0.321928	-0.494109	-0.494109
cwq_mix2-1_726	cwq_mix2-1_726.29914.29914.5	29914	SSVGSINHGTYFYHASQEGLVSNDSNIHAGIR		Hex(14)HexNAc(2)	0.96	0.00865301	-0.0588937	-6.85258	-6.85258
cwq_mix2-1_726	cwq_mix2-1_726.29920.29920.4	29920	SSVGSINHGTYFYHASQEGLVSNDSNIHAGIR		Hex(14)HexNAc(2)	11.58	0.08	3.53356	-3.64386	-3.64386
cwq_mix2-1_726	cwq_mix2-1_726.29923.29923.4	29923	SSVGSINHGTYFYHASQEGLVSNDSNIHAGIR		Hex(13)HexNAc(2)	1.04	0.000976562	0.0565835	-10	-10
cwq_mix2-1_726	cwq_mix2-1_726.29924.29924.4	29924	SSVGSINHGTYFYHASQEGLVSNDSNIHAGIR		Hex(12)HexNAc(2)	1.2	0.00115966	0.263034	-9.75208	-9.75208
cwq_mix2-1_726	cwq_mix2-1_726.29943.29943.4	29943	SSVGSINHGTYFYHASQEGLVSNDSNIHAGIR		Hex(11)HexNAc(2)	1.79	0.04	0.83996	-4.64386	-4.64386
cwq_mix2-1_726	cwq_mix2-1_726.29953.29953.5	29953	SSVGSINHGTYFYHASQEGLVSNDSNIHAGIR		Hex(13)HexNAc(2)	0.75	0.02	-0.415037	-5.64386	-5.64386
cwq_mix2-1_726	cwq_mix2-1_726.29956.29956.3	29956	KLVDATQGGPNITFSSIR		Hex(15)HexNAc(2)	1.23	1.29	0.298658	0.367371	0.367371
cwq_mix2-1_726	cwq_mix2-1_726.29981.29981.5	29981	SSVGSINHGTYFYHASQEGLVSNDSNIHAGIR		Hex(12)HexNAc(2)	0.59	0.00859464	-0.761213	-6.86235	-6.86235
cwq_mix2-1_726	cwq_mix2-1_726.29982.29982.5	29982	SSVGSINHGTYFYHASQEGLVSNDSNIHAGIR		Hex(11)HexNAc(2)	1.47	0.01	0.555816	-6.64386	-6.64386
cwq_mix2-1_726	cwq_mix2-1_726.30041.30041.5	30041	SSVGSINHGTYFYHASQEGLVSNDSNIHAGIR		Hex(13)HexNAc(2)	0.7	0.01	-0.514573	-6.64386	-6.64386
cwq_mix2-1_726	cwq_mix2-1_726.30046.30046.3	30046	KLVDATQGGPNITFSSIR		Hex(14)HexNAc(2)	2.04	1.36	1.02857	0.443607	1.02857
cwq_mix2-1_726	cwq_mix2-1_726.30068.30068.5	30068	SSVGSINHGTYFYHASQEGLVSNDSNIHAGIR		Hex(11)HexNAc(2)	1.08	0.0098027	0.111031	-6.67261	-6.67261
cwq_mix2-1_726	cwq_mix2-1_726.30070.30070.5	30070	SSVGSINHGTYFYHASQEGLVSNDSNIHAGIR		Hex(12)HexNAc(2)	0.77	0.00415837	-0.37707	-7.90977	-7.90977
cwq_mix2-1_726	cwq_mix2-1_726.30073.30073.4	30073	SSVGSINHGTYFYHASQEGLVSNDSNIHAGIR		Hex(11)HexNAc(2)	0.64	0.00411101	-0.643856	-7.92629	-7.92629
cwq_mix2-1_726	cwq_mix2-1_726.30087.30087.4	30087	KLVDATQGGPNITFSSIR		Hex(13)HexNAc(2)	1.2	1.51	0.263034	0.594549	0.594549
cwq_mix2-1_726	cwq_mix2-1_726.30094.30094.5	30094	SSVGSINHGTYFYHASQEGLVSNDSNIHAGIR		Hex(10)HexNAc(2)	1.22	0.01	0.286881	-6.64386	-6.64386
cwq_mix2-1_726	cwq_mix2-1_726.30118.30118.6	30118	SSVGSINHGTYFYHASQEGLVSNDSNIHAGIR		Hex(11)HexNAc(2)	1.16	0.02	0.214125	-5.64386	-5.64386
cwq_mix2-1_726	cwq_mix2-1_726.30131.30131.5	30131	SSVGSINHGTYFYHASQEGLVSNDSNIHAGIR		Hex(13)HexNAc(2)	0.6	0.00109549	-0.736966	-9.83421	-9.83421
cwq_mix2-1_726	cwq_mix2-1_726.30132.30132.3	30132	KLVDATQGGPNITFSSIR		Hex(13)HexNAc(2)	0.99	0.83	-0.0144996	-0.268817	-0.268817
cwq_mix2-1_726	cwq_mix2-1_726.30134.30134.4	30134	SSVGSINHGTYFYHASQEGLVSNDSNIHAGIR		Hex(12)HexNAc(2)	0.75	0.01	-0.415037	-6.64386	-6.64386
cwq_mix2-1_726	cwq_mix2-1_726.30153.30153.5	30153	SSVGSINHGTYFYHASQEGLVSNDSNIHAGIR		Hex(11)HexNAc(2)	1.01	0.00586542	0.0143553	-7.41355	-7.41355
cwq_mix2-1_726	cwq_mix2-1_726.30167.30167.5	30167	SSVGSINHGTYFYHASQEGLVSNDSNIHAGIR		Hex(9)HexNAc(2)	1.18	0.09	0.238787	-3.47393	-3.47393
cwq_mix2-1_726	cwq_mix2-1_726.30177.30177.5	30177	SSVGSINHGTYFYHASQEGLVSNDSNIHAGIR		Hex(10)HexNAc(2)	0.99	0.01	-0.0144996	-6.64386	-6.64386
cwq_mix2-1_726	cwq_mix2-1_726.30192.30192.4	30192	SSVGSINHGTYFYHASQEGLVSNDSNIHAGIR		Hex(10)HexNAc(2)	1	0.00915738	0	-6.77085	-6.77085
cwq_mix2-1_726	cwq_mix2-1_726.30194.30194.6	30194	SSVGSINHGTYFYHASQEGLVSNDSNIHAGIR		Hex(10)HexNAc(2)	0.6	0.01	-0.736966	-6.64386	-6.64386
cwq_mix2-1_726	cwq_mix2-1_726.30246.30246.5	30246	SSVGSINHGTYFYHASQEGLVSNDSNIHAGIR		Hex(9)HexNAc(2)	1.12	0.06	0.163499	-4.05889	-4.05889
cwq_mix2-1_726	cwq_mix2-1_726.30247.30247.6	30247	SSVGSINHGTYFYHASQEGLVSNDSNIHAGIR		Hex(9)HexNAc(2)	1	0.01	0	-6.64386	-6.64386
cwq_mix2-1_726	cwq_mix2-1_726.30251.30251.4	30251	SSVGSINHGTYFYHASQEGLVSNDSNIHAGIR		Hex(8)HexNAc(2)	1.46	0.06	0.545968	-4.05889	-4.05889
cwq_mix2-1_726	cwq_mix2-1_726.30259.30259.5	30259	SSVGSINHGTYFYHASQEGLVSNDSNIHAGIR		Hex(10)HexNAc(2)	1.04	0.00205202	0.0565835	-8.92874	-8.92874
cwq_mix2-1_726	cwq_mix2-1_726.30294.30294.4	30294	SSVGSINHGTYFYHASQEGLVSNDSNIHAGIR		Hex(9)HexNAc(2)	1.02	0.05	0.0285692	-4.32193	-4.32193
cwq_mix2-1_726	cwq_mix2-1_726.30304.30304.3	30304	SSSSLITDSAAGATAFSCANK	18,Carbamidomethyl(+57.0215);	Hex(10)HexNAc(2)N(1)	1.06	1.02	0.0840643	0.0285692	0.0840643
cwq_mix2-1_726	cwq_mix2-1_726.30329.30329.5	30329	SSVGSINHGTYFYHASQEGLVSNDSNIHAGIR		Hex(9)HexNAc(2)	0.94	0.05	-0.0892673	-4.32193	-4.32193
cwq_mix2-1_726	cwq_mix2-1_726.30370.30370.4	30370	SSVGSINHGTYFYHASQEGLVSNDSNIHAGIR		Hex(9)HexNAc(2)	0.88	0.00605538	-0.184425	-7.36757	-7.36757
cwq_mix2-1_726	cwq_mix2-1_726.30378.30378.5	30378	SSVGSINHGTYFYHASQEGLVSNDSNIHAGIR		Hex(8)HexNAc(2)	1.14	0.03	0.189034	-5.05889	-5.05889
cwq_mix2-1_726	cwq_mix2-1_726.30404.30404.4	30404	SSVGSINHGTYFYHASQEGLVSNDSNIHAGIR		Hex(8)HexNAc(2)	0.97	0.02	-0.0439433	-5.64386	-5.64386
cwq_mix2-1_726	cwq_mix2-1_726.30405.30405.5	30405	SSVGSINHGTYFYHASQEGLVSNDSNIHAGIR		Hex(7)HexNAc(2)	0.72	0.23	-0.473931	-2.12029	-2.12029
cwq_mix2-1_726	cwq_mix2-1_726.30407.30407.3	30407	SSSSLITDSAAGATAFSCANK	18,Carbamidomethyl(+57.0215);	Hex(10)HexNAc(2)N(1)	0.79	0.65	-0.340075	-0.621488	-0.621488
cwq_mix2-1_726	cwq_mix2-1_726.30417.30417.4	30417	SSVGSINHGTYFYHASQEGLVSNDSNIHAGIR		Hex(7)HexNAc(2)	0.39	0.07	-1.35845	-3.8365	-3.8365
cwq_mix2-1_726	cwq_mix2-1_726.30476.30476.3	30476	SSSSLITDSAAGATAFSCANK	18,Carbamidomethyl(+57.0215);	Hex(9)HexNAc(2)	0.58	0.86	-0.785875	-0.217591	-0.785875
cwq_mix2-1_726	cwq_mix2-1_726.30480.30480.4	30480	SSSSLITDSAAGATAFSCANK	18,Carbamidomethyl(+57.0215);	Hex(9)HexNAc(2)N(1)	2.51	1.15	1.32769	0.201634	1.32769
cwq_mix2-1_726	cwq_mix2-1_726.30488.30488.3	30488	QWASISPNITYK		Hex(16)HexNAc(2)	0.13	3.08	-2.94342	1.62293	-2.94342
cwq_mix2-1_726	cwq_mix2-1_726.30490.30490.3	30490	SSSSLITDSAAGATAFSCANK	18,Carbamidomethyl(+57.0215);	Hex(10)HexNAc(2)N(1)	0.85	0.65	-0.234465	-0.621488	-0.621488
cwq_mix2-1_726	cwq_mix2-1_726.30508.30508.3	30508	SSSSLITDSAAGATAFSCANK	18,Carbamidomethyl(+57.0215);	Hex(9)HexNAc(2)N(1)	0.65	0.5	-0.621488	-1	-1
cwq_mix2-1_726	cwq_mix2-1_726.30542.30542.3	30542	SSSSLITDSAAGATAFSCANK	18,Carbamidomethyl(+57.0215);	Hex(9)HexNAc(2)	1.04	0.86	0.0565835	-0.217591	-0.217591
cwq_mix2-1_726	cwq_mix2-1_726.30551.30551.3	30551	DVYYTDEVGNITTSHMR		Hex(10)HexNAc(2)	0.85	0.9	-0.234465	-0.152003	-0.234465
cwq_mix2-1_726	cwq_mix2-1_726.30556.30556.3	30556	NVSGAFNVNNMIR		Hex(15)HexNAc(2)N(1)	1.38	0.89	0.464668	-0.168123	0.464668
cwq_mix2-1_726	cwq_mix2-1_726.30565.30565.3	30565	SPEFFNDSLVR		Hex(16)HexNAc(2)N(1)	0.9	1.1	-0.152003	0.137504	-0.152003
cwq_mix2-1_726	cwq_mix2-1_726.30568.30568.4	30568	DVYYTDEVGNITTSHMR		Hex(10)HexNAc(2)	0.65	1.26	-0.621488	0.333424	-0.621488
cwq_mix2-1_726	cwq_mix2-1_726.30578.30578.3	30578	SSSSLITDSAAGATAFSCANK	18,Carbamidomethyl(+57.0215);	Hex(8)HexNAc(2)	1.48	1.13	0.565597	0.176323	0.565597
cwq_mix2-1_726	cwq_mix2-1_726.30591.30591.3	30591	QWASISPNITYK		Hex(16)HexNAc(2)	0.06	1.32	-4.05889	0.400538	-4.05889
cwq_mix2-1_726	cwq_mix2-1_726.30602.30602.3	30602	NVSGAFNVNNMIR		Hex(15)HexNAc(2)	0.21	0.98	-2.25154	-0.0291463	-2.25154
cwq_mix2-1_726	cwq_mix2-1_726.30610.30610.4	30610	DVYYTDEVGNITTSHMR		Hex(9)HexNAc(2)	1.15	1.55	0.201634	0.632268	0.632268
cwq_mix2-1_726	cwq_mix2-1_726.30617.30617.3	30617	NVSGAFNVNNMIR		Hex(14)HexNAc(2)	0.54	0.84	-0.888969	-0.251539	-0.888969
cwq_mix2-1_726	cwq_mix2-1_726.30621.30621.3	30621	DVYYTDEVGNITTSHMR		Hex(9)HexNAc(2)	0.56	0.55	-0.836501	-0.862496	-0.862496
cwq_mix2-1_726	cwq_mix2-1_726.30668.30668.4	30668	DVYYTDEVGNITTSHMR		Hex(9)HexNAc(2)N(1)	1.07	1.73	0.0976108	0.790772	0.790772
cwq_mix2-1_726	cwq_mix2-1_726.30689.30689.3	30689	NVSGAFNVNNMIR		Hex(14)HexNAc(2)N(1)	1.29	0.96	0.367371	-0.0588937	0.367371
cwq_mix2-1_726	cwq_mix2-1_726.30701.30701.3	30701	DVYYTDEVGNITTSHMR		Hex(9)HexNAc(2)	1.05	1.03	0.0703893	0.0426443	0.0703893
cwq_mix2-1_726	cwq_mix2-1_726.30709.30709.4	30709	ITLVDNNTWNNTHIATVGK		Hex(9)HexNAc(2)	1.89	1.21	0.918386	0.275007	0.918386
cwq_mix2-1_726	cwq_mix2-1_726.30727.30727.3	30727	DVYYTDEVGNITTSHMR		Hex(8)HexNAc(2)	1.27	0.95	0.344828	-0.0740006	0.344828
cwq_mix2-1_726	cwq_mix2-1_726.30739.30739.4	30739	NVSGAFNVNNMIR		Hex(14)HexNAc(2)	0.83	1	-0.268817	0	-0.268817
cwq_mix2-1_726	cwq_mix2-1_726.30746.30746.3	30746	ITLVDNNTWNNTHIATVGK		Hex(9)HexNAc(2)	1.15	1.36	0.201634	0.443607	0.443607
cwq_mix2-1_726	cwq_mix2-1_726.30775.30775.3	30775	NVSGAFNVNNMIR		Hex(13)HexNAc(2)	1.14	2.05	0.189034	1.03562	1.03562
cwq_mix2-1_726	cwq_mix2-1_726.30785.30785.3	30785	NVSGAFNVNNMIR		Hex(13)HexNAc(2)N(1)	1.23	0.99	0.298658	-0.0144996	0.298658
cwq_mix2-1_726	cwq_mix2-1_726.30787.30787.4	30787	ITLVDNNTWNNTHIATVGK		Hex(9)HexNAc(2)	1.06	0.97	0.0840643	-0.0439433	0.0840643
cwq_mix2-1_726	cwq_mix2-1_726.30814.30814.4	30814	ITLVDNNTWNNTHIATVGK		Hex(9)HexNAc(2)N(1)	0.79	0.98	-0.340075	-0.0291463	-0.340075
cwq_mix2-1_726	cwq_mix2-1_726.30823.30823.4	30823	NVSGAFNVNNMIR		Hex(13)HexNAc(2)	0.93	0.99	-0.104697	-0.0144996	-0.104697
cwq_mix2-1_726	cwq_mix2-1_726.30855.30855.3	30855	NVSGAFNVNNMIR		Hex(14)HexNAc(2)N(1)	0.07	0.75	-3.8365	-0.415037	-3.8365
cwq_mix2-1_726	cwq_mix2-1_726.30866.30866.3	30866	ITLVDNNTWNNTHIATVGK		Hex(8)HexNAc(2)	0.82	0.02	-0.286304	-5.64386	-5.64386
cwq_mix2-1_726	cwq_mix2-1_726.30875.30875.3	30875	NVSGAFNVNNMIR		Hex(13)HexNAc(2)N(1)	1	0.81	0	-0.304006	-0.304006
cwq_mix2-1_726	cwq_mix2-1_726.30911.30911.4	30911	NVSGAFNVNNMIR		Hex(13)HexNAc(2)	0.88	0.92	-0.184425	-0.120294	-0.184425
cwq_mix2-1_726	cwq_mix2-1_726.30944.30944.3	30944	NVSGAFNVNNMIR		Hex(13)HexNAc(2)	0.88	0.89	-0.184425	-0.168123	-0.184425
cwq_mix2-1_726	cwq_mix2-1_726.30954.30954.3	30954	NVSGAFNVNNMIR		Hex(13)HexNAc(2)N(1)	1.02	0.84	0.0285692	-0.251539	-0.251539
cwq_mix2-1_726	cwq_mix2-1_726.30979.30979.3	30979	SPEFFNDSLVR		Hex(14)HexNAc(2)N(1)	3.72	2.86	1.8953	1.51602	1.8953
cwq_mix2-1_726	cwq_mix2-1_726.30993.30993.3	30993	NVSGAFNVNNMIR		Hex(12)HexNAc(2)N(1)	1.42	0.88	0.505891	-0.184425	0.505891
cwq_mix2-1_726	cwq_mix2-1_726.31014.31014.3	31014	NVSGAFNVNNMIR		Hex(12)HexNAc(2)N(1)	1.42	0.88	0.505891	-0.184425	0.505891
cwq_mix2-1_726	cwq_mix2-1_726.31028.31028.3	31028	ITLVDNNTWNNTHIATVGK		Hex(9)HexNAc(2)	0.21	0.98	-2.25154	-0.0291463	-2.25154
cwq_mix2-1_726	cwq_mix2-1_726.31033.31033.3	31033	NVSGAFNVNNMIR		Hex(13)HexNAc(2)N(1)	0.82	0.55	-0.286304	-0.862496	-0.862496
cwq_mix2-1_726	cwq_mix2-1_726.31069.31069.3	31069	NVSGAFNVNNMIR		Hex(12)HexNAc(2)	0.71	0.71	-0.494109	-0.494109	-0.494109
cwq_mix2-1_726	cwq_mix2-1_726.31080.31080.3	31080	NVSGAFNVNNMIR		Hex(12)HexNAc(2)N(1)	1.12	0.79	0.163499	-0.340075	-0.340075
cwq_mix2-1_726	cwq_mix2-1_726.31094.31094.3	31094	NVSGAFNVNNMIR		Hex(11)HexNAc(2)N(1)	0.51	0.7	-0.971431	-0.514573	-0.971431
cwq_mix2-1_726	cwq_mix2-1_726.31098.31098.3	31098	YNASQIVPPPNWAK		Hex(14)HexNAc(2)N(1)	0.15	0.1	-2.73697	-3.32193	-3.32193
cwq_mix2-1_726	cwq_mix2-1_726.31101.31101.3	31101	NVSGAFNVNNMIR		Hex(13)HexNAc(2)N(1)	0.95	0.12	-0.0740006	-3.05889	-3.05889
cwq_mix2-1_726	cwq_mix2-1_726.31114.31114.3	31114	SPEFFNDSLVR		Hex(13)HexNAc(2)	0.11	0.85	-3.18442	-0.234465	-3.18442
cwq_mix2-1_726	cwq_mix2-1_726.31146.31146.3	31146	SPEFFNDSLVR		Hex(13)HexNAc(2)N(1)	0.92	1.44	-0.120294	0.526069	0.526069
cwq_mix2-1_726	cwq_mix2-1_726.31153.31153.3	31153	NVSGAFNVNNMIR		Hex(11)HexNAc(2)	0.49	0.79	-1.02915	-0.340075	-1.02915
cwq_mix2-1_726	cwq_mix2-1_726.31164.31164.3	31164	ITLVDNNTWNNTHIATVGK		Hex(8)HexNAc(2)	0.000976562	0.58	-10	-0.785875	-10
cwq_mix2-1_726	cwq_mix2-1_726.31194.31194.3	31194	SPEFFNDSLVR		Hex(13)HexNAc(2)	0.02	0.72	-5.64386	-0.473931	-5.64386
cwq_mix2-1_726	cwq_mix2-1_726.31195.31195.3	31195	LGVGNATFETDDFSK		Hex(9)HexNAc(2)N(1)	0.98	0.82	-0.0291463	-0.286304	-0.286304
cwq_mix2-1_726	cwq_mix2-1_726.31207.31207.3	31207	LGVGNATFETDDFSK		Hex(9)HexNAc(2)	0.35	0.42	-1.51457	-1.25154	-1.51457
cwq_mix2-1_726	cwq_mix2-1_726.31216.31216.3	31216	SPEFFNDSLVR		Hex(13)HexNAc(2)N(1)	2.13	1.32	1.09085	0.400538	1.09085
cwq_mix2-1_726	cwq_mix2-1_726.31246.31246.3	31246	NVSGAFNVNNMIR		Hex(13)HexNAc(2)	1.51	0.39	0.594549	-1.35845	-1.35845
cwq_mix2-1_726	cwq_mix2-1_726.31247.31247.3	31247	NVSGAFNVNNMIR		Hex(12)HexNAc(2)N(1)	4.84	0.53	2.27501	-0.915936	2.27501
cwq_mix2-1_726	cwq_mix2-1_726.31274.31274.3	31274	VYLHTLTITLNGTR		Hex(8)HexNAc(2)	0.96	0.82	-0.0588937	-0.286304	-0.286304
cwq_mix2-1_726	cwq_mix2-1_726.31283.31283.3	31283	LGVGNATFETDDFSK		Hex(9)HexNAc(2)N(1)	0.98	0.81	-0.0291463	-0.304006	-0.304006
cwq_mix2-1_726	cwq_mix2-1_726.31285.31285.3	31285	SPEFFNDSLVR		Hex(13)HexNAc(2)	0.02	0.51	-5.64386	-0.971431	-5.64386
cwq_mix2-1_726	cwq_mix2-1_726.31293.31293.3	31293	SPEFFNDSLVR		Hex(13)HexNAc(2)N(1)	0.77	1.5	-0.37707	0.584963	0.584963
cwq_mix2-1_726	cwq_mix2-1_726.31331.31331.3	31331	FNPANTSITNYEIK		Hex(9)HexNAc(2)N(1)	0.95	0.55	-0.0740006	-0.862496	-0.862496
cwq_mix2-1_726	cwq_mix2-1_726.31343.31343.3	31343	LNDTYTEVAEVMK		Hex(10)HexNAc(2)	0.39	1.09	-1.35845	0.124328	-1.35845
cwq_mix2-1_726	cwq_mix2-1_726.31353.31353.3	31353	LGVGNATFETDDFSK		Hex(8)HexNAc(2)N(1)	1.08	0.7	0.111031	-0.514573	-0.514573
cwq_mix2-1_726	cwq_mix2-1_726.31355.31355.3	31355	LGVGNATFETDDFSK		Hex(8)HexNAc(2)	0.35	0.39	-1.51457	-1.35845	-1.51457
cwq_mix2-1_726	cwq_mix2-1_726.31359.31359.3	31359	NVSGAFNVNNMIR		Hex(13)HexNAc(2)N(1)	29.91	2.29	4.90256	1.19535	4.90256
cwq_mix2-1_726	cwq_mix2-1_726.31367.31367.3	31367	LNDTYTEVAEVMK		Hex(10)HexNAc(2)N(1)	1.28	0.87	0.356144	-0.200913	0.356144
cwq_mix2-1_726	cwq_mix2-1_726.31387.31387.3	31387	LGVGNATFETDDFSK		Hex(8)HexNAc(2)N(1)	1.08	1.02	0.111031	0.0285692	0.111031
cwq_mix2-1_726	cwq_mix2-1_726.31393.31393.2	31393	LGVGNATFETDDFSK		Hex(8)HexNAc(2)	0.91	1.18	-0.136062	0.238787	0.238787
cwq_mix2-1_726	cwq_mix2-1_726.31412.31412.3	31412	EGFQILLNR		Hex(11)HexNAc(2)N(1)	14.87	8.25	3.89433	3.04439	3.89433
cwq_mix2-1_726	cwq_mix2-1_726.31413.31413.3	31413	LNDTYTEVAEVMK		Hex(10)HexNAc(2)	0.08	1.09	-3.64386	0.124328	-3.64386
cwq_mix2-1_726	cwq_mix2-1_726.31432.31432.3	31432	LGVGNATFETDDFSK		Hex(8)HexNAc(2)N(1)	0.94	0.94	-0.0892673	-0.0892673	-0.0892673
cwq_mix2-1_726	cwq_mix2-1_726.31436.31436.3	31436	LGVGNATFETDDFSK		Hex(8)HexNAc(2)	0.4	0.98	-1.32193	-0.0291463	-1.32193
cwq_mix2-1_726	cwq_mix2-1_726.31483.31483.3	31483	FNPANTSITNYEIK		Hex(9)HexNAc(2)N(1)	0.94	0.55	-0.0892673	-0.862496	-0.862496
cwq_mix2-1_726	cwq_mix2-1_726.31491.31491.3	31491	LNDTYTEVAEVMK		Hex(9)HexNAc(2)N(1)	4.02	2.9	2.0072	1.53605	2.0072
cwq_mix2-1_726	cwq_mix2-1_726.31492.31492.3	31492	EGFQILLNR		Hex(11)HexNAc(2)	1.07	0.88	0.0976108	-0.184425	-0.184425
cwq_mix2-1_726	cwq_mix2-1_726.31494.31494.3	31494	LNDTYTEVAEVMK		Hex(9)HexNAc(2)	0.43	1.2	-1.21759	0.263034	-1.21759
cwq_mix2-1_726	cwq_mix2-1_726.31502.31502.3	31502	EGFQILLNR		Hex(11)HexNAc(2)N(1)	3.14	2.46	1.65076	1.29866	1.65076
cwq_mix2-1_726	cwq_mix2-1_726.31505.31505.3	31505	FNPANTSITNYEIK		Hex(8)HexNAc(2)N(1)	0.94	0.92	-0.0892673	-0.120294	-0.120294
cwq_mix2-1_726	cwq_mix2-1_726.31514.31514.4	31514	DNTTGSHFMHAGLSPEWAYR		Hex(10)HexNAc(2)	0.9	0.33	-0.152003	-1.59946	-1.59946
cwq_mix2-1_726	cwq_mix2-1_726.31518.31518.3	31518	EGFQILLNR		Hex(10)HexNAc(2)N(1)	1.55	1.62	0.632268	0.695994	0.695994
cwq_mix2-1_726	cwq_mix2-1_726.31548.31548.3	31548	DNTTGSHFMHAGLSPEWAYR		Hex(10)HexNAc(2)	0.42	0.31	-1.25154	-1.68966	-1.68966
cwq_mix2-1_726	cwq_mix2-1_726.31561.31561.3	31561	LNDTYTEVAEVMK		Hex(9)HexNAc(2)N(1)	2.61	1.67	1.38405	0.739848	1.38405
cwq_mix2-1_726	cwq_mix2-1_726.31573.31573.2	31573	EGFQILLNR		Hex(10)HexNAc(2)	1.14	1.07	0.189034	0.0976108	0.189034
cwq_mix2-1_726	cwq_mix2-1_726.31594.31594.3	31594	EGFQILLNR		Hex(10)HexNAc(2)N(1)	1.07	0.88	0.0976108	-0.184425	-0.184425
cwq_mix2-1_726	cwq_mix2-1_726.31595.31595.3	31595	EGFQILLNR		Hex(10)HexNAc(2)	0.87	0.83	-0.200913	-0.268817	-0.268817
cwq_mix2-1_726	cwq_mix2-1_726.31638.31638.4	31638	DNTTGSHFMHAGLSPEWAYR		Hex(9)HexNAc(2)	1.11	1.09	0.15056	0.124328	0.15056
cwq_mix2-1_726	cwq_mix2-1_726.31642.31642.2	31642	EGFQILLNR		Hex(10)HexNAc(2)	1.14	0.04	0.189034	-4.64386	-4.64386
cwq_mix2-1_726	cwq_mix2-1_726.31664.31664.3	31664	EGFQILLNR		Hex(10)HexNAc(2)N(1)	1.08	0.88	0.111031	-0.184425	-0.184425
cwq_mix2-1_726	cwq_mix2-1_726.31665.31665.3	31665	EGFQILLNR		Hex(10)HexNAc(2)	0.86	0.82	-0.217591	-0.286304	-0.286304
cwq_mix2-1_726	cwq_mix2-1_726.31754.31754.4	31754	DNTTGSHFMHAGLSPEWAYR		Hex(8)HexNAc(2)	1.06	0.95	0.0840643	-0.0740006	0.0840643
cwq_mix2-1_726	cwq_mix2-1_726.31763.31763.2	31763	EGFQILLNR		Hex(9)HexNAc(2)	1.18	1.07	0.238787	0.0976108	0.238787
cwq_mix2-1_726	cwq_mix2-1_726.31780.31780.3	31780	SPEFFNDSLVR		Hex(9)HexNAc(2)N(1)	1.02	0.75	0.0285692	-0.415037	-0.415037
cwq_mix2-1_726	cwq_mix2-1_726.31801.31801.3	31801	EGFQILLNR		Hex(9)HexNAc(2)N(1)	2.34	1.78	1.22651	0.831877	1.22651
cwq_mix2-1_726	cwq_mix2-1_726.31805.31805.3	31805	GFPLNANASLIR		Hex(9)HexNAc(2)N(1)	1.18	1.35	0.238787	0.432959	0.432959
cwq_mix2-1_726	cwq_mix2-1_726.31814.31814.3	31814	GFPLNANASLIR		Hex(9)HexNAc(2)	1.46	0.99	0.545968	-0.0144996	0.545968
cwq_mix2-1_726	cwq_mix2-1_726.31823.31823.3	31823	EGFQILLNR		Hex(9)HexNAc(2)	1.05	1.67	0.0703893	0.739848	0.739848
cwq_mix2-1_726	cwq_mix2-1_726.31835.31835.2	31835	EGFQILLNR		Hex(9)HexNAc(2)	1.18	0.98	0.238787	-0.0291463	0.238787
cwq_mix2-1_726	cwq_mix2-1_726.31893.31893.3	31893	GFPLNANASLIR		Hex(9)HexNAc(2)	0.84	1.3	-0.251539	0.378512	0.378512
cwq_mix2-1_726	cwq_mix2-1_726.31896.31896.3	31896	EGFQILLNR		Hex(9)HexNAc(2)N(1)	0.63	3.07	-0.666576	1.61824	1.61824
cwq_mix2-1_726	cwq_mix2-1_726.31906.31906.2	31906	EGFQILLNR		Hex(9)HexNAc(2)	1.18	0.99	0.238787	-0.0144996	0.238787
cwq_mix2-1_726	cwq_mix2-1_726.31907.31907.3	31907	EGFQILLNR		Hex(9)HexNAc(2)	1.3	0.81	0.378512	-0.304006	0.378512
cwq_mix2-1_726	cwq_mix2-1_726.31914.31914.3	31914	GFPLNANASLIR		Hex(9)HexNAc(2)N(1)	0.9	1.11	-0.152003	0.15056	-0.152003
cwq_mix2-1_726	cwq_mix2-1_726.31931.31931.3	31931	LVDATQGGPNITFSSIR		Hex(16)HexNAc(2)	3.93	4.1	1.97453	2.03562	2.03562
cwq_mix2-1_726	cwq_mix2-1_726.31991.31991.3	31991	LVDATQGGPNITFSSIR		Hex(16)HexNAc(2)N(1)	1.25	0.93	0.321928	-0.104697	0.321928
cwq_mix2-1_726	cwq_mix2-1_726.31994.31994.3	31994	LVDATQGGPNITFSSIR		Hex(16)HexNAc(2)N(1)	1.25	0.93	0.321928	-0.104697	0.321928
cwq_mix2-1_726	cwq_mix2-1_726.31996.31996.3	31996	GFPLNANASLIR		Hex(9)HexNAc(2)	0.68	1.63	-0.556393	0.704872	0.704872
cwq_mix2-1_726	cwq_mix2-1_726.32036.32036.3	32036	LVDATQGGPNITFSSIR		Hex(15)HexNAc(2)N(1)	0.92	0.74	-0.120294	-0.434403	-0.434403
cwq_mix2-1_726	cwq_mix2-1_726.32042.32042.3	32042	LVDATQGGPNITFSSIR		Hex(15)HexNAc(2)	1.04	0.39	0.0565835	-1.35845	-1.35845
cwq_mix2-1_726	cwq_mix2-1_726.32064.32064.3	32064	LVDATQGGPNITFSSIR		Hex(14)HexNAc(2)N(1)	2.17	2.34	1.1177	1.22651	1.22651
cwq_mix2-1_726	cwq_mix2-1_726.32068.32068.4	32068	LVDATQGGPNITFSSIR		Hex(15)HexNAc(2)	1.16	0.91	0.214125	-0.136062	0.214125
cwq_mix2-1_726	cwq_mix2-1_726.32147.32147.3	32147	MENITSNEVSLHIASADSAPGFDK	1,Oxidation(+15.9949);	Hex(9)HexNAc(2)	1.04	0.96	0.0565835	-0.0588937	-0.0588937
cwq_mix2-1_726	cwq_mix2-1_726.32158.32158.3	32158	LVDATQGGPNITFSSIR		Hex(13)HexNAc(2)	1.1	0.63	0.137504	-0.666576	-0.666576
cwq_mix2-1_726	cwq_mix2-1_726.32226.32226.3	32226	LVDATQGGPNITFSSIR		Hex(13)HexNAc(2)N(1)	1.76	1.32	0.815575	0.400538	0.815575
cwq_mix2-1_726	cwq_mix2-1_726.32227.32227.3	32227	NFWQVGNSSLPAR		Hex(9)HexNAc(2)N(1)	1.15	0.89	0.201634	-0.168123	0.201634
cwq_mix2-1_726	cwq_mix2-1_726.32330.32330.3	32330	NFWQVGNSSLPAR		Hex(8)HexNAc(2)N(1)	1.18	0.87	0.238787	-0.200913	0.238787
cwq_mix2-1_726	cwq_mix2-1_726.32407.32407.3	32407	SIDVGNHTLVIVDGIR		Hex(15)HexNAc(2)	1.86	1.47	0.895303	0.555816	0.895303
cwq_mix2-1_726	cwq_mix2-1_726.32494.32494.3	32494	SIDVGNHTLVIVDGIR		Hex(15)HexNAc(2)	1.26	0.15	0.333424	-2.73697	-2.73697
cwq_mix2-1_726	cwq_mix2-1_726.32594.32594.3	32594	SIDVGNHTLVIVDGIR		Hex(13)HexNAc(2)	0.93	0.75	-0.104697	-0.415037	-0.415037
cwq_mix2-1_726	cwq_mix2-1_726.32651.32651.3	32651	LVDATQGGPNITFSSIR		Hex(9)HexNAc(2)N(1)	1.05	0.45	0.0703893	-1.152	-1.152
cwq_mix2-1_726	cwq_mix2-1_726.3267.3267.3	3267	NFNDSSTK		Hex(14)HexNAc(2)	0.9	0.89	-0.152003	-0.168123	-0.168123
cwq_mix2-1_726	cwq_mix2-1_726.3271.3271.3	3271	NFNDSSTK		Hex(13)HexNAc(2)	0.82	0.63	-0.286304	-0.666576	-0.666576
cwq_mix2-1_726	cwq_mix2-1_726.32769.32769.3	32769	LGNQYYNDTQWLK		Hex(10)HexNAc(2)N(1)	0.97	0.74	-0.0439433	-0.434403	-0.434403
cwq_mix2-1_726	cwq_mix2-1_726.32851.32851.3	32851	LGNQYYNDTQWLK		Hex(9)HexNAc(2)N(1)	1.17	0.79	0.226509	-0.340075	-0.340075
cwq_mix2-1_726	cwq_mix2-1_726.32852.32852.3	32852	LGNQYYNDTQWLK		Hex(9)HexNAc(2)	0.79	0.8	-0.340075	-0.321928	-0.340075
cwq_mix2-1_726	cwq_mix2-1_726.32921.32921.3	32921	LGNQYYNDTQWLK		Hex(9)HexNAc(2)	0.79	0.8	-0.340075	-0.321928	-0.340075
cwq_mix2-1_726	cwq_mix2-1_726.32941.32941.3	32941	LGNQYYNDTQWLK		Hex(9)HexNAc(2)N(1)	1	0.78	0	-0.358454	-0.358454
cwq_mix2-1_726	cwq_mix2-1_726.32946.32946.3	32946	HEYFCVYPNASLIK	5,Carbamidomethyl(+57.0215);	Hex(9)HexNAc(2)	0.92	0.51	-0.120294	-0.971431	-0.971431
cwq_mix2-1_726	cwq_mix2-1_726.32970.32970.3	32970	HEYFCVYPNASLIK	5,Carbamidomethyl(+57.0215);	Hex(8)HexNAc(2)	1.1	0.84	0.137504	-0.251539	-0.251539
cwq_mix2-1_726	cwq_mix2-1_726.32971.32971.3	32971	LGNQYYNDTQWLK		Hex(8)HexNAc(2)N(1)	0.28	0.87	-1.8365	-0.200913	-1.8365
cwq_mix2-1_726	cwq_mix2-1_726.33005.33005.3	33005	LGNQYYNDTQWLK		Hex(8)HexNAc(2)	0.75	0.75	-0.415037	-0.415037	-0.415037
cwq_mix2-1_726	cwq_mix2-1_726.33011.33011.3	33011	YFDSGYNLTVSDVR		Hex(9)HexNAc(2)N(1)	0.18	0.38	-2.47393	-1.39593	-2.47393
cwq_mix2-1_726	cwq_mix2-1_726.33046.33046.3	33046	HEYFCVYPNASLIK	5,Carbamidomethyl(+57.0215);	Hex(8)HexNAc(2)	1.2	1	0.263034	0	0.263034
cwq_mix2-1_726	cwq_mix2-1_726.33127.33127.3	33127	HEYFCVYPNASLIK	5,Carbamidomethyl(+57.0215);	Hex(8)HexNAc(2)	1.04	0.84	0.0565835	-0.251539	-0.251539
cwq_mix2-1_726	cwq_mix2-1_726.33140.33140.3	33140	SWNAILHCSNNSSDLLER	8,Carbamidomethyl(+57.0215);	Hex(9)HexNAc(2)	0.65	1.6	-0.621488	0.678072	0.678072
cwq_mix2-1_726	cwq_mix2-1_726.33201.33201.3	33201	HEYFCVYPNASLIK	5,Carbamidomethyl(+57.0215);	Hex(8)HexNAc(2)	0.99	0.00363408	-0.0144996	-8.1042	-8.1042
cwq_mix2-1_726	cwq_mix2-1_726.33223.33223.3	33223	NPVNFDSVFNQSR		Hex(9)HexNAc(2)N(1)	0.83	0.76	-0.268817	-0.395929	-0.395929
cwq_mix2-1_726	cwq_mix2-1_726.33233.33233.3	33233	NPVNFDSVFNQSR		Hex(9)HexNAc(2)	0.88	0.73	-0.184425	-0.454032	-0.454032
cwq_mix2-1_726	cwq_mix2-1_726.33257.33257.5	33257	SHHDFIFTTEGHLFPVTNQTR		Hex(8)HexNAc(2)	0.63	0.73	-0.666576	-0.454032	-0.666576
cwq_mix2-1_726	cwq_mix2-1_726.33297.33297.4	33297	SHHDFIFTTEGHLFPVTNQTR		Hex(8)HexNAc(2)	0.71	0.64	-0.494109	-0.643856	-0.643856
cwq_mix2-1_726	cwq_mix2-1_726.33335.33335.3	33335	NPVNFDSVFNQSR		Hex(8)HexNAc(2)N(1)	0.94	0.53	-0.0892673	-0.915936	-0.915936
cwq_mix2-1_726	cwq_mix2-1_726.3334.3334.3	3334	NFNDSSTK		Hex(14)HexNAc(2)	0.88	0.7	-0.184425	-0.514573	-0.514573
cwq_mix2-1_726	cwq_mix2-1_726.33377.33377.3	33377	ISQNDTDSIVEAVYR		Hex(9)HexNAc(2)	0.99	0.75	-0.0144996	-0.415037	-0.415037
cwq_mix2-1_726	cwq_mix2-1_726.33388.33388.3	33388	ISQNDTDSIVEAVYR		Hex(9)HexNAc(2)N(1)	0.66	0.89	-0.599462	-0.168123	-0.599462
cwq_mix2-1_726	cwq_mix2-1_726.33449.33449.3	33449	ISQNDTDSIVEAVYR		Hex(9)HexNAc(2)	0.99	0.75	-0.0144996	-0.415037	-0.415037
cwq_mix2-1_726	cwq_mix2-1_726.3345.3345.3	3345	NFNDSSTK		Hex(13)HexNAc(2)	0.98	0.77	-0.0291463	-0.37707	-0.37707
cwq_mix2-1_726	cwq_mix2-1_726.33472.33472.3	33472	ISQNDTDSIVEAVYR		Hex(9)HexNAc(2)N(1)	1.04	0.72	0.0565835	-0.473931	-0.473931
cwq_mix2-1_726	cwq_mix2-1_726.33487.33487.3	33487	ISQNDTDSIVEAVYR		Hex(8)HexNAc(2)N(1)	1.65	0.98	0.722466	-0.0291463	0.722466
cwq_mix2-1_726	cwq_mix2-1_726.33488.33488.3	33488	ISQNDTDSIVEAVYR		Hex(8)HexNAc(2)	1.01	1.26	0.0143553	0.333424	0.333424
cwq_mix2-1_726	cwq_mix2-1_726.33494.33494.4	33494	LFPHGIYNFNFSAPNKR		Hex(14)HexNAc(2)	1.46	1.19	0.545968	0.250962	0.545968
cwq_mix2-1_726	cwq_mix2-1_726.33506.33506.2	33506	ISQNDTDSIVEAVYR		Hex(8)HexNAc(2)	1.18	0.62	0.238787	-0.68966	-0.68966
cwq_mix2-1_726	cwq_mix2-1_726.33522.33522.4	33522	LFPHGIYNFNFSAPNKR		Hex(16)HexNAc(2)	1.23	0.83	0.298658	-0.268817	0.298658
cwq_mix2-1_726	cwq_mix2-1_726.33524.33524.4	33524	LFPHGIYNFNFSAPNKR		Hex(15)HexNAc(2)	1.06	0.71	0.0840643	-0.494109	-0.494109
cwq_mix2-1_726	cwq_mix2-1_726.33532.33532.3	33532	LFPHGIYNFNFSAPNKR		Hex(14)HexNAc(2)	1.23	1.06	0.298658	0.0840643	0.298658
cwq_mix2-1_726	cwq_mix2-1_726.33575.33575.3	33575	LFPHGIYNFNFSAPNKR		Hex(15)HexNAc(2)	3.24	1.7	1.69599	0.765535	1.69599
cwq_mix2-1_726	cwq_mix2-1_726.33582.33582.4	33582	LFPHGIYNFNFSAPNKR		Hex(14)HexNAc(2)	1.14	0.89	0.189034	-0.168123	0.189034
cwq_mix2-1_726	cwq_mix2-1_726.33598.33598.4	33598	MENITSNEVSLHIASADSAPGFDK		Hex(9)HexNAc(2)	2.99	1.1	1.58015	0.137504	1.58015
cwq_mix2-1_726	cwq_mix2-1_726.33607.33607.4	33607	LFPHGIYNFNFSAPNKR		Hex(15)HexNAc(2)	1.11	0.7	0.15056	-0.514573	-0.514573
cwq_mix2-1_726	cwq_mix2-1_726.33609.33609.4	33609	LFPHGIYNFNFSAPNKR		Hex(16)HexNAc(2)	0.91	1.2	-0.136062	0.263034	0.263034
cwq_mix2-1_726	cwq_mix2-1_726.33612.33612.3	33612	MENITSNEVSLHIASADSAPGFDK		Hex(9)HexNAc(2)	0.95	0.62	-0.0740006	-0.68966	-0.68966
cwq_mix2-1_726	cwq_mix2-1_726.33615.33615.5	33615	LFPHGIYNFNFSAPNKR		Hex(14)HexNAc(2)	0.12	0.32	-3.05889	-1.64386	-3.05889
cwq_mix2-1_726	cwq_mix2-1_726.33637.33637.3	33637	LFPHGIYNFNFSAPNKR		Hex(14)HexNAc(2)	0.9	0.8	-0.152003	-0.321928	-0.321928
cwq_mix2-1_726	cwq_mix2-1_726.33638.33638.3	33638	MENITSNEVSLHIASADSAPGFDK		Hex(8)HexNAc(2)	1.08	0.95	0.111031	-0.0740006	0.111031
cwq_mix2-1_726	cwq_mix2-1_726.33645.33645.4	33645	MENITSNEVSLHIASADSAPGFDK		Hex(9)HexNAc(2)N(1)	0.76	0.82	-0.395929	-0.286304	-0.395929
cwq_mix2-1_726	cwq_mix2-1_726.33668.33668.4	33668	LFPHGIYNFNFSAPNKR		Hex(14)HexNAc(2)	1.02	0.8	0.0285692	-0.321928	-0.321928
cwq_mix2-1_726	cwq_mix2-1_726.33674.33674.3	33674	LFPHGIYNFNFSAPNKR		Hex(13)HexNAc(2)	5.16	1.2	2.36737	0.263034	2.36737
cwq_mix2-1_726	cwq_mix2-1_726.33681.33681.4	33681	LFPHGIYNFNFSAPNKR		Hex(13)HexNAc(2)	1.11	1	0.15056	0	0.15056
cwq_mix2-1_726	cwq_mix2-1_726.33691.33691.4	33691	LFPHGIYNFNFSAPNKR		Hex(15)HexNAc(2)	1	0.65	0	-0.621488	-0.621488
cwq_mix2-1_726	cwq_mix2-1_726.33738.33738.4	33738	LFPHGIYNFNFSAPNKR		Hex(16)HexNAc(2)	0.95	0.61	-0.0740006	-0.713119	-0.713119
cwq_mix2-1_726	cwq_mix2-1_726.33750.33750.4	33750	LFPHGIYNFNFSAPNKR		Hex(14)HexNAc(2)	0.96	0.68	-0.0588937	-0.556393	-0.556393
cwq_mix2-1_726	cwq_mix2-1_726.33762.33762.4	33762	LFPHGIYNFNFSAPNKR		Hex(13)HexNAc(2)	1.06	0.91	0.0840643	-0.136062	-0.136062
cwq_mix2-1_726	cwq_mix2-1_726.33773.33773.4	33773	LFPHGIYNFNFSAPNKR		Hex(15)HexNAc(2)	0.91	0.58	-0.136062	-0.785875	-0.785875
cwq_mix2-1_726	cwq_mix2-1_726.33775.33775.4	33775	LFPHGIYNFNFSAPNKR		Hex(12)HexNAc(2)	1.11	1.26	0.15056	0.333424	0.333424
cwq_mix2-1_726	cwq_mix2-1_726.33808.33808.3	33808	LFPHGIYNFNFSAPNKR		Hex(14)HexNAc(2)	0.96	0.6	-0.0588937	-0.736966	-0.736966
cwq_mix2-1_726	cwq_mix2-1_726.33833.33833.5	33833	LFPHGIYNFNFSAPNKR		Hex(14)HexNAc(2)	1.92	1.98	0.941106	0.9855	0.9855
cwq_mix2-1_726	cwq_mix2-1_726.33841.33841.4	33841	LFPHGIYNFNFSAPNKR		Hex(14)HexNAc(2)	0.65	0.6	-0.621488	-0.736966	-0.736966
cwq_mix2-1_726	cwq_mix2-1_726.33845.33845.3	33845	LFPHGIYNFNFSAPNKR		Hex(12)HexNAc(2)	1.06	0.76	0.0840643	-0.395929	-0.395929
cwq_mix2-1_726	cwq_mix2-1_726.33854.33854.4	33854	LFPHGIYNFNFSAPNKR		Hex(13)HexNAc(2)	1	0.73	0	-0.454032	-0.454032
cwq_mix2-1_726	cwq_mix2-1_726.33857.33857.4	33857	LFPHGIYNFNFSAPNKR		Hex(15)HexNAc(2)	0.82	0.52	-0.286304	-0.943416	-0.943416
cwq_mix2-1_726	cwq_mix2-1_726.33880.33880.4	33880	LFPHGIYNFNFSAPNKR		Hex(12)HexNAc(2)	1.14	1.12	0.189034	0.163499	0.189034
cwq_mix2-1_726	cwq_mix2-1_726.33897.33897.3	33897	LFPHGIYNFNFSAPNKR		Hex(14)HexNAc(2)	0.94	0.57	-0.0892673	-0.810966	-0.810966
cwq_mix2-1_726	cwq_mix2-1_726.33911.33911.3	33911	LFPHGIYNFNFSAPNKR		Hex(13)HexNAc(2)	1.04	0.5	0.0565835	-1	-1
cwq_mix2-1_726	cwq_mix2-1_726.33914.33914.5	33914	LFPHGIYNFNFSAPNKR		Hex(14)HexNAc(2)N(1)	0.49	0.35	-1.02915	-1.51457	-1.51457
cwq_mix2-1_726	cwq_mix2-1_726.33928.33928.4	33928	LFPHGIYNFNFSAPNKR		Hex(14)HexNAc(2)	0.88	0.56	-0.184425	-0.836501	-0.836501
cwq_mix2-1_726	cwq_mix2-1_726.33930.33930.3	33930	LFPHGIYNFNFSAPNKR		Hex(12)HexNAc(2)	0.98	1.26	-0.0291463	0.333424	0.333424
cwq_mix2-1_726	cwq_mix2-1_726.33944.33944.4	33944	LFPHGIYNFNFSAPNKR		Hex(13)HexNAc(2)	0.97	0.68	-0.0439433	-0.556393	-0.556393
cwq_mix2-1_726	cwq_mix2-1_726.33950.33950.4	33950	LFPHGIYNFNFSAPNKR		Hex(11)HexNAc(2)	1.01	1.26	0.0143553	0.333424	0.333424
cwq_mix2-1_726	cwq_mix2-1_726.33958.33958.4	33958	LFPHGIYNFNFSAPNKR		Hex(15)HexNAc(2)	0.73	0.48	-0.454032	-1.05889	-1.05889
cwq_mix2-1_726	cwq_mix2-1_726.33970.33970.4	33970	LFPHGIYNFNFSAPNKR		Hex(12)HexNAc(2)	1.04	0.96	0.0565835	-0.0588937	-0.0588937
cwq_mix2-1_726	cwq_mix2-1_726.33997.33997.3	33997	LFPHGIYNFNFSAPNKR		Hex(13)HexNAc(2)	0.86	0.58	-0.217591	-0.785875	-0.785875
cwq_mix2-1_726	cwq_mix2-1_726.34017.34017.4	34017	LFPHGIYNFNFSAPNKR		Hex(14)HexNAc(2)	0.82	0.51	-0.286304	-0.971431	-0.971431
cwq_mix2-1_726	cwq_mix2-1_726.34030.34030.4	34030	LFPHGIYNFNFSAPNKR		Hex(13)HexNAc(2)	0.9	0.63	-0.152003	-0.666576	-0.666576
cwq_mix2-1_726	cwq_mix2-1_726.34033.34033.4	34033	LFPHGIYNFNFSAPNKR		Hex(15)HexNAc(2)	0.27	0.39	-1.88897	-1.35845	-1.88897
cwq_mix2-1_726	cwq_mix2-1_726.34046.34046.4	34046	LFPHGIYNFNFSAPNKR		Hex(12)HexNAc(2)	1	0.89	0	-0.168123	-0.168123
cwq_mix2-1_726	cwq_mix2-1_726.34047.34047.3	34047	LFPHGIYNFNFSAPNKR		Hex(12)HexNAc(2)	0.99	0.25	-0.0144996	-2	-2
cwq_mix2-1_726	cwq_mix2-1_726.34084.34084.3	34084	LFPHGIYNFNFSAPNKR		Hex(14)HexNAc(2)	0.69	0.03	-0.535332	-5.05889	-5.05889
cwq_mix2-1_726	cwq_mix2-1_726.34099.34099.4	34099	LFPHGIYNFNFSAPNKR		Hex(14)HexNAc(2)	0.85	0.51	-0.234465	-0.971431	-0.971431
cwq_mix2-1_726	cwq_mix2-1_726.34127.34127.4	34127	LFPHGIYNFNFSAPNKR		Hex(12)HexNAc(2)	0.97	0.79	-0.0439433	-0.340075	-0.340075
cwq_mix2-1_726	cwq_mix2-1_726.34130.34130.4	34130	LFPHGIYNFNFSAPNKR		Hex(13)HexNAc(2)	0.89	0.55	-0.168123	-0.862496	-0.862496
cwq_mix2-1_726	cwq_mix2-1_726.34133.34133.4	34133	LFPHGIYNFNFSAPNKR		Hex(11)HexNAc(2)	0.81	0.73	-0.304006	-0.454032	-0.454032
cwq_mix2-1_726	cwq_mix2-1_726.34135.34135.3	34135	LFPHGIYNFNFSAPNKR		Hex(13)HexNAc(2)	0.81	0.59	-0.304006	-0.761213	-0.761213
cwq_mix2-1_726	cwq_mix2-1_726.34143.34143.3	34143	LFPHGIYNFNFSAPNKR		Hex(12)HexNAc(2)	0.91	0.6	-0.136062	-0.736966	-0.736966
cwq_mix2-1_726	cwq_mix2-1_726.34188.34188.4	34188	LFPHGIYNFNFSAPNKR		Hex(14)HexNAc(2)	0.86	0.45	-0.217591	-1.152	-1.152
cwq_mix2-1_726	cwq_mix2-1_726.34208.34208.3	34208	LFPHGIYNFNFSAPNKR		Hex(13)HexNAc(2)	0.72	0.3	-0.473931	-1.73697	-1.73697
cwq_mix2-1_726	cwq_mix2-1_726.34216.34216.4	34216	LFPHGIYNFNFSAPNKR		Hex(12)HexNAc(2)	0.88	0.64	-0.184425	-0.643856	-0.643856
cwq_mix2-1_726	cwq_mix2-1_726.34219.34219.4	34219	LFPHGIYNFNFSAPNKR		Hex(13)HexNAc(2)	0.83	0.5	-0.268817	-1	-1
cwq_mix2-1_726	cwq_mix2-1_726.34232.34232.4	34232	LFPHGIYNFNFSAPNKR		Hex(11)HexNAc(2)	1.02	0.82	0.0285692	-0.286304	-0.286304
cwq_mix2-1_726	cwq_mix2-1_726.34235.34235.3	34235	LFPHGIYNFNFSAPNKR		Hex(12)HexNAc(2)	0.91	0.53	-0.136062	-0.915936	-0.915936
cwq_mix2-1_726	cwq_mix2-1_726.34270.34270.4	34270	LFPHGIYNFNFSAPNKR		Hex(14)HexNAc(2)	0.94	0.55	-0.0892673	-0.862496	-0.862496
cwq_mix2-1_726	cwq_mix2-1_726.34284.34284.3	34284	LFPHGIYNFNFSAPNKR		Hex(13)HexNAc(2)	0.12	0.18	-3.05889	-2.47393	-3.05889
cwq_mix2-1_726	cwq_mix2-1_726.34295.34295.4	34295	LFPHGIYNFNFSAPNKR		Hex(12)HexNAc(2)	0.88	0.6	-0.184425	-0.736966	-0.736966
cwq_mix2-1_726	cwq_mix2-1_726.34307.34307.4	34307	LFPHGIYNFNFSAPNKR		Hex(13)HexNAc(2)	0.83	0.93	-0.268817	-0.104697	-0.268817
cwq_mix2-1_726	cwq_mix2-1_726.34332.34332.3	34332	SIIHDTLNSSYSDIENLNSR		Hex(8)HexNAc(2)	0.86	0.62	-0.217591	-0.68966	-0.68966
cwq_mix2-1_726	cwq_mix2-1_726.34340.34340.4	34340	LFPHGIYNFNFSAPNKR		Hex(11)HexNAc(2)	1.01	0.68	0.0143553	-0.556393	-0.556393
cwq_mix2-1_726	cwq_mix2-1_726.34342.34342.4	34342	LFPHGIYNFNFSAPNKR		Hex(14)HexNAc(2)	0.95	0.65	-0.0740006	-0.621488	-0.621488
cwq_mix2-1_726	cwq_mix2-1_726.34356.34356.3	34356	LFPHGIYNFNFSAPNKR		Hex(12)HexNAc(2)	0.96	0.13	-0.0588937	-2.94342	-2.94342
cwq_mix2-1_726	cwq_mix2-1_726.34376.34376.4	34376	LFPHGIYNFNFSAPNKR		Hex(12)HexNAc(2)	0.82	0.56	-0.286304	-0.836501	-0.836501
cwq_mix2-1_726	cwq_mix2-1_726.34379.34379.4	34379	SDPASLVGNNITIYHPPPHGYLSYK		Hex(10)HexNAc(2)	1.6	1.76	0.678072	0.815575	0.815575
cwq_mix2-1_726	cwq_mix2-1_726.34401.34401.4	34401	LFPHGIYNFNFSAPNKR		Hex(13)HexNAc(2)	3.06	2.15	1.61353	1.10434	1.61353
cwq_mix2-1_726	cwq_mix2-1_726.34404.34404.4	34404	SIIHDTLNSSYSDIENLNSR		Hex(8)HexNAc(2)N(1)	2.4	1.75	1.26303	0.807355	1.26303
cwq_mix2-1_726	cwq_mix2-1_726.34416.34416.4	34416	SIIHDTLNSSYSDIENLNSR		Hex(8)HexNAc(2)	1.36	1	0.443607	0	0.443607
cwq_mix2-1_726	cwq_mix2-1_726.34441.34441.3	34441	LFPHGIYNFNFSAPNKR		Hex(12)HexNAc(2)	14.09	5.77	3.8166	2.52857	3.8166
cwq_mix2-1_726	cwq_mix2-1_726.34448.34448.4	34448	LFPHGIYNFNFSAPNKR		Hex(12)HexNAc(2)	0.94	0.93	-0.0892673	-0.104697	-0.104697
cwq_mix2-1_726	cwq_mix2-1_726.34458.34458.4	34458	SDPASLVGNNITIYHPPPHGYLSYK		Hex(10)HexNAc(2)	1.21	1.04	0.275007	0.0565835	0.275007
cwq_mix2-1_726	cwq_mix2-1_726.34461.34461.3	34461	SIIHDTLNSSYSDIENLNSR		Hex(8)HexNAc(2)	0.86	0.61	-0.217591	-0.713119	-0.713119
cwq_mix2-1_726	cwq_mix2-1_726.34475.34475.5	34475	SDPASLVGNNITIYHPPPHGYLSYK		Hex(10)HexNAc(2)	1.1	6.03	0.137504	2.59216	2.59216
cwq_mix2-1_726	cwq_mix2-1_726.34521.34521.4	34521	LFPHGIYNFNFSAPNKR		Hex(12)HexNAc(2)	0.96	0.76	-0.0588937	-0.395929	-0.395929
cwq_mix2-1_726	cwq_mix2-1_726.34531.34531.4	34531	YHELFNASTYNIYTAAQQR		Hex(16)HexNAc(2)	0.6	0.65	-0.736966	-0.621488	-0.736966
cwq_mix2-1_726	cwq_mix2-1_726.34535.34535.4	34535	YHELFNASTYNIYTAAQQR		Hex(16)HexNAc(2)N(1)	0.84	0.78	-0.251539	-0.358454	-0.358454
cwq_mix2-1_726	cwq_mix2-1_726.34541.34541.4	34541	SDPASLVGNNITIYHPPPHGYLSYK		Hex(10)HexNAc(2)	1.01	0.68	0.0143553	-0.556393	-0.556393
cwq_mix2-1_726	cwq_mix2-1_726.34549.34549.3	34549	YHELFNASTYNIYTAAQQR		Hex(15)HexNAc(2)	3.65	3.99	1.8679	1.99639	1.99639
cwq_mix2-1_726	cwq_mix2-1_726.34582.34582.5	34582	SDPASLVGNNITIYHPPPHGYLSYK		Hex(10)HexNAc(2)	1.02	1.64	0.0285692	0.713696	0.713696
cwq_mix2-1_726	cwq_mix2-1_726.34606.34606.4	34606	SDPASLVGNNITIYHPPPHGYLSYK		Hex(9)HexNAc(2)	1.93	1.15	0.948601	0.201634	0.948601
cwq_mix2-1_726	cwq_mix2-1_726.34607.34607.4	34607	YHELFNASTYNIYTAAQQR		Hex(15)HexNAc(2)N(1)	1.46	0.96	0.545968	-0.0588937	0.545968
cwq_mix2-1_726	cwq_mix2-1_726.34634.34634.4	34634	SDPASLVGNNITIYHPPPHGYLSYK		Hex(10)HexNAc(2)	0.98	0.65	-0.0291463	-0.621488	-0.621488
cwq_mix2-1_726	cwq_mix2-1_726.34637.34637.4	34637	YHELFNASTYNIYTAAQQR		Hex(15)HexNAc(2)	0.91	0.87	-0.136062	-0.200913	-0.200913
cwq_mix2-1_726	cwq_mix2-1_726.34667.34667.4	34667	YHELFNASTYNIYTAAQQR		Hex(16)HexNAc(2)N(1)	0.02	0.03	-5.64386	-5.05889	-5.64386
cwq_mix2-1_726	cwq_mix2-1_726.34668.34668.3	34668	YHELFNASTYNIYTAAQQR		Hex(14)HexNAc(2)	1.46	0.94	0.545968	-0.0892673	0.545968
cwq_mix2-1_726	cwq_mix2-1_726.34708.34708.4	34708	SDPASLVGNNITIYHPPPHGYLSYK		Hex(9)HexNAc(2)	0.82	0.53	-0.286304	-0.915936	-0.915936
cwq_mix2-1_726	cwq_mix2-1_726.34720.34720.4	34720	YHELFNASTYNIYTAAQQR		Hex(15)HexNAc(2)	0.91	0.86	-0.136062	-0.217591	-0.217591
cwq_mix2-1_726	cwq_mix2-1_726.34742.34742.4	34742	YHELFNASTYNIYTAAQQR		Hex(14)HexNAc(2)	1.02	0.68	0.0285692	-0.556393	-0.556393
cwq_mix2-1_726	cwq_mix2-1_726.34743.34743.4	34743	SDPASLVGNNITIYHPPPHGYLSYK		Hex(10)HexNAc(2)	0.9	0.44	-0.152003	-1.18442	-1.18442
cwq_mix2-1_726	cwq_mix2-1_726.34798.34798.5	34798	DNTTGSHFMHAGLSPEWAYREETVNELGK		Hex(9)HexNAc(2)	1	0.78	0	-0.358454	-0.358454
cwq_mix2-1_726	cwq_mix2-1_726.34818.34818.3	34818	YHELFNASTYNIYTAAQQR		Hex(14)HexNAc(2)	0.73	1.1	-0.454032	0.137504	-0.454032
cwq_mix2-1_726	cwq_mix2-1_726.34830.34830.4	34830	SDPASLVGNNITIYHPPPHGYLSYK		Hex(10)HexNAc(2)	0.93	0.53	-0.104697	-0.915936	-0.915936
cwq_mix2-1_726	cwq_mix2-1_726.34831.34831.4	34831	YHELFNASTYNIYTAAQQR		Hex(14)HexNAc(2)N(1)	0.68	1.22	-0.556393	0.286881	-0.556393
cwq_mix2-1_726	cwq_mix2-1_726.34843.34843.4	34843	YHELFNASTYNIYTAAQQR		Hex(13)HexNAc(2)N(1)	0.51	0.32	-0.971431	-1.64386	-1.64386
cwq_mix2-1_726	cwq_mix2-1_726.34858.34858.4	34858	YHELFNASTYNIYTAAQQR		Hex(14)HexNAc(2)	0.99	0.66	-0.0144996	-0.599462	-0.599462
cwq_mix2-1_726	cwq_mix2-1_726.34886.34886.5	34886	DNTTGSHFMHAGLSPEWAYREETVNELGK		Hex(9)HexNAc(2)	1	0.8	0	-0.321928	-0.321928
cwq_mix2-1_726	cwq_mix2-1_726.34894.34894.4	34894	YHELFNASTYNIYTAAQQR		Hex(13)HexNAc(2)	0.64	0.53	-0.643856	-0.915936	-0.915936
cwq_mix2-1_726	cwq_mix2-1_726.34927.34927.4	34927	YHELFNASTYNIYTAAQQR		Hex(13)HexNAc(2)N(1)	0.88	0.54	-0.184425	-0.888969	-0.888969
cwq_mix2-1_726	cwq_mix2-1_726.34932.34932.3	34932	YHELFNASTYNIYTAAQQR		Hex(13)HexNAc(2)	1.17	0.59	0.226509	-0.761213	-0.761213
cwq_mix2-1_726	cwq_mix2-1_726.34981.34981.4	34981	YHELFNASTYNIYTAAQQR		Hex(13)HexNAc(2)	0.81	0.63	-0.304006	-0.666576	-0.666576
cwq_mix2-1_726	cwq_mix2-1_726.35168.35168.3	35168	WGYTNITEIMDVR	10,Oxidation(+15.9949);	Hex(13)HexNAc(2)	0.53	2.14	-0.915936	1.09761	1.09761
cwq_mix2-1_726	cwq_mix2-1_726.35246.35246.3	35246	WGYTNITEIMDVR	10,Oxidation(+15.9949);	Hex(13)HexNAc(2)	0.19	1.51	-2.39593	0.594549	-2.39593
cwq_mix2-1_726	cwq_mix2-1_726.35253.35253.3	35253	WGYTNITEIMDVR	10,Oxidation(+15.9949);	Hex(13)HexNAc(2)N(1)	0.94	0.74	-0.0892673	-0.434403	-0.434403
cwq_mix2-1_726	cwq_mix2-1_726.35396.35396.3	35396	WGYTNITEIMDVR	10,Oxidation(+15.9949);	Hex(12)HexNAc(2)N(1)	0.95	0.38	-0.0740006	-1.39593	-1.39593
cwq_mix2-1_726	cwq_mix2-1_726.35414.35414.4	35414	NDCIFHDASGACHFFFK	3,Carbamidomethyl(+57.0215);12,Carbamidomethyl(+57.0215);	Hex(8)HexNAc(2)	1.14	0.41	0.189034	-1.2863	-1.2863
cwq_mix2-1_726	cwq_mix2-1_726.35446.35446.3	35446	NDCIFHDASGACHFFFK	3,Carbamidomethyl(+57.0215);12,Carbamidomethyl(+57.0215);	Hex(8)HexNAc(2)	0.52	0.55	-0.943416	-0.862496	-0.943416
cwq_mix2-1_726	cwq_mix2-1_726.35452.35452.3	35452	WGYTNITEIMDVR	10,Oxidation(+15.9949);	Hex(13)HexNAc(2)N(1)	0.97	0.6	-0.0439433	-0.736966	-0.736966
cwq_mix2-1_726	cwq_mix2-1_726.35489.35489.3	35489	NITSDSSFTFCPTDKDVDWR	11,Carbamidomethyl(+57.0215);	Hex(8)HexNAc(2)	0.86	0.83	-0.217591	-0.268817	-0.268817
cwq_mix2-1_726	cwq_mix2-1_726.35509.35509.4	35509	NDCIFHDASGACHFFFK	3,Carbamidomethyl(+57.0215);12,Carbamidomethyl(+57.0215);	Hex(8)HexNAc(2)	1.12	0.86	0.163499	-0.217591	-0.217591
cwq_mix2-1_726	cwq_mix2-1_726.35520.35520.3	35520	WGYTNITEIMDVR	10,Oxidation(+15.9949);	Hex(13)HexNAc(2)N(1)	0.97	0.6	-0.0439433	-0.736966	-0.736966
cwq_mix2-1_726	cwq_mix2-1_726.35565.35565.3	35565	NITSDSSFTFCPTDKDVDWR	11,Carbamidomethyl(+57.0215);	Hex(8)HexNAc(2)	0.86	0.83	-0.217591	-0.268817	-0.268817
cwq_mix2-1_726	cwq_mix2-1_726.35568.35568.4	35568	NITSDSSFTFCPTDKDVDWR	11,Carbamidomethyl(+57.0215);	Hex(8)HexNAc(2)	0.46	0.4	-1.12029	-1.32193	-1.32193
cwq_mix2-1_726	cwq_mix2-1_726.35603.35603.3	35603	WGYTNITEIMDVR	10,Oxidation(+15.9949);	Hex(12)HexNAc(2)	0.05	0.18	-4.32193	-2.47393	-4.32193
cwq_mix2-1_726	cwq_mix2-1_726.35644.35644.3	35644	WGYTNITEIMDVR	10,Oxidation(+15.9949);	Hex(12)HexNAc(2)N(1)	0.45	0.46	-1.152	-1.12029	-1.152
cwq_mix2-1_726	cwq_mix2-1_726.35675.35675.3	35675	WGYTNITEIMDVR	10,Oxidation(+15.9949);	Hex(9)HexNAc(2)N(1)	0.89	0.38	-0.168123	-1.39593	-1.39593
cwq_mix2-1_726	cwq_mix2-1_726.35679.35679.3	35679	WGYTNITEIMDVR	10,Oxidation(+15.9949);	Hex(9)HexNAc(2)	0.37	0.33	-1.4344	-1.59946	-1.59946
cwq_mix2-1_726	cwq_mix2-1_726.35685.35685.3	35685	WGYTNITEIMDVR	10,Oxidation(+15.9949);	Hex(11)HexNAc(2)	1.19	0.68	0.250962	-0.556393	-0.556393
cwq_mix2-1_726	cwq_mix2-1_726.35747.35747.3	35747	WGYTNITEIMDVR	10,Oxidation(+15.9949);	Hex(9)HexNAc(2)N(1)	0.89	0.38	-0.168123	-1.39593	-1.39593
cwq_mix2-1_726	cwq_mix2-1_726.35751.35751.3	35751	WGYTNITEIMDVR	10,Oxidation(+15.9949);	Hex(11)HexNAc(2)N(1)	0.85	0.45	-0.234465	-1.152	-1.152
cwq_mix2-1_726	cwq_mix2-1_726.35784.35784.3	35784	NITVPIGASHDDLIVLAR		Hex(9)HexNAc(2)	0.55	1.15	-0.862496	0.201634	-0.862496
cwq_mix2-1_726	cwq_mix2-1_726.35876.35876.3	35876	NITVPIGASHDDLIVLAR		Hex(9)HexNAc(2)	0.64	0.9	-0.643856	-0.152003	-0.643856
cwq_mix2-1_726	cwq_mix2-1_726.35903.35903.3	35903	NITVPIGASHDDLIVLAR		Hex(8)HexNAc(2)	0.93	0.28	-0.104697	-1.8365	-1.8365
cwq_mix2-1_726	cwq_mix2-1_726.35913.35913.4	35913	NITVPIGASHDDLIVLAR		Hex(9)HexNAc(2)N(1)	0.84	0.92	-0.251539	-0.120294	-0.251539
cwq_mix2-1_726	cwq_mix2-1_726.35915.35915.4	35915	NITVPIGASHDDLIVLAR		Hex(8)HexNAc(2)	1.07	0.83	0.0976108	-0.268817	-0.268817
cwq_mix2-1_726	cwq_mix2-1_726.35926.35926.3	35926	NITVPIGASHDDLIVLAR		Hex(8)HexNAc(2)	0.93	0.35	-0.104697	-1.51457	-1.51457
cwq_mix2-1_726	cwq_mix2-1_726.35946.35946.3	35946	NITVPIGASHDDLIVLAR		Hex(9)HexNAc(2)	1.05	0.86	0.0703893	-0.217591	-0.217591
cwq_mix2-1_726	cwq_mix2-1_726.35968.35968.3	35968	WGYTNITEIMDVR	10,Oxidation(+15.9949);	Hex(9)HexNAc(2)N(1)	0.88	0.52	-0.184425	-0.943416	-0.943416
cwq_mix2-1_726	cwq_mix2-1_726.35980.35980.4	35980	NITVPIGASHDDLIVLAR		Hex(8)HexNAc(2)N(1)	0.88	0.48	-0.184425	-1.05889	-1.05889
cwq_mix2-1_726	cwq_mix2-1_726.36000.36000.3	36000	NITVPIGASHDDLIVLAR		Hex(8)HexNAc(2)	0.93	0.69	-0.104697	-0.535332	-0.535332
cwq_mix2-1_726	cwq_mix2-1_726.36002.36002.3	36002	WGYTNITEIMDVR	10,Oxidation(+15.9949);	Hex(9)HexNAc(2)	0.74	0.34	-0.434403	-1.55639	-1.55639
cwq_mix2-1_726	cwq_mix2-1_726.36014.36014.4	36014	NITVPIGASHDDLIVLAR		Hex(8)HexNAc(2)	1.19	0.37	0.250962	-1.4344	-1.4344
cwq_mix2-1_726	cwq_mix2-1_726.36028.36028.4	36028	NYGHDEYSLPWNLTEIKR		Hex(8)HexNAc(2)	0.98	1.02	-0.0291463	0.0285692	-0.0291463
cwq_mix2-1_726	cwq_mix2-1_726.36032.36032.4	36032	AGHSHTYELAPASPNTSISWIQSYSPR		Hex(16)HexNAc(2)	1.35	1.05	0.432959	0.0703893	0.432959
cwq_mix2-1_726	cwq_mix2-1_726.36049.36049.3	36049	WGYTNITEIMDVR	10,Oxidation(+15.9949);	Hex(9)HexNAc(2)N(1)	0.89	0.42	-0.168123	-1.25154	-1.25154
cwq_mix2-1_726	cwq_mix2-1_726.3605.3605.3	3605	FNCTTR	3,Carbamidomethyl(+57.0215);	Hex(14)HexNAc(2)	0.97	0.78	-0.0439433	-0.358454	-0.358454
cwq_mix2-1_726	cwq_mix2-1_726.36054.36054.4	36054	AGHSHTYELAPASPNTSISWIQSYSPR		Hex(16)HexNAc(2)N(1)	0.12	0.06	-3.05889	-4.05889	-4.05889
cwq_mix2-1_726	cwq_mix2-1_726.36061.36061.3	36061	NITVPIGASHDDLIVLAR		Hex(7)HexNAc(2)	1.13	0.96	0.176323	-0.0588937	0.176323
cwq_mix2-1_726	cwq_mix2-1_726.36094.36094.4	36094	AGHSHTYELAPASPNTSISWIQSYSPR		Hex(15)HexNAc(2)	0.37	0.42	-1.4344	-1.25154	-1.4344
cwq_mix2-1_726	cwq_mix2-1_726.36119.36119.4	36119	NYGHDEYSLPWNLTEIKR		Hex(8)HexNAc(2)	0.98	1.02	-0.0291463	0.0285692	-0.0291463
cwq_mix2-1_726	cwq_mix2-1_726.36125.36125.4	36125	NITVPIGASHDDLIVLAR		Hex(7)HexNAc(2)	0.99	1.22	-0.0144996	0.286881	0.286881
cwq_mix2-1_726	cwq_mix2-1_726.36131.36131.4	36131	AGHSHTYELAPASPNTSISWIQSYSPR		Hex(16)HexNAc(2)N(1)	0.37	0.27	-1.4344	-1.88897	-1.88897
cwq_mix2-1_726	cwq_mix2-1_726.36136.36136.3	36136	NITVPIGASHDDLIVLAR		Hex(9)HexNAc(2)	1.24	1.21	0.31034	0.275007	0.31034
cwq_mix2-1_726	cwq_mix2-1_726.36137.36137.4	36137	AGHSHTYELAPASPNTSISWIQSYSPR		Hex(16)HexNAc(2)	1.31	1	0.389567	0	0.389567
cwq_mix2-1_726	cwq_mix2-1_726.36147.36147.3	36147	NITVPIGASHDDLIVLAR		Hex(7)HexNAc(2)	1.02	0.74	0.0285692	-0.434403	-0.434403
cwq_mix2-1_726	cwq_mix2-1_726.36159.36159.5	36159	AGHSHTYELAPASPNTSISWIQSYSPR		Hex(16)HexNAc(2)	0.96	0.83	-0.0588937	-0.268817	-0.268817
cwq_mix2-1_726	cwq_mix2-1_726.36161.36161.5	36161	AGHSHTYELAPASPNTSISWIQSYSPR		Hex(16)HexNAc(2)N(1)	1.06	1.06	0.0840643	0.0840643	0.0840643
cwq_mix2-1_726	cwq_mix2-1_726.36256.36256.3	36256	IPLNDTVDVTTLPSIK		Hex(9)HexNAc(2)N(1)	0.8	0.67	-0.321928	-0.577767	-0.577767
cwq_mix2-1_726	cwq_mix2-1_726.36287.36287.4	36287	AGHSHTYELAPASPNTSISWIQSYSPR		Hex(16)HexNAc(2)	0.93	0.63	-0.104697	-0.666576	-0.666576
cwq_mix2-1_726	cwq_mix2-1_726.36288.36288.4	36288	AGHSHTYELAPASPNTSISWIQSYSPR		Hex(15)HexNAc(2)	1.21	1.1	0.275007	0.137504	0.275007
cwq_mix2-1_726	cwq_mix2-1_726.36304.36304.4	36304	AGHSHTYELAPASPNTSISWIQSYSPR		Hex(14)HexNAc(2)	1.04	1.03	0.0565835	0.0426443	0.0565835
cwq_mix2-1_726	cwq_mix2-1_726.36329.36329.3	36329	IPLNDTVDVTTLPSIK		Hex(8)HexNAc(2)	3.15	2.21	1.65535	1.14405	1.65535
cwq_mix2-1_726	cwq_mix2-1_726.36336.36336.3	36336	IPLNDTVDVTTLPSIK		Hex(8)HexNAc(2)N(1)	1.92	1.47	0.941106	0.555816	0.941106
cwq_mix2-1_726	cwq_mix2-1_726.36354.36354.3	36354	YELGLDPQNITVPPLSHK		Hex(9)HexNAc(2)	0.81	0.76	-0.304006	-0.395929	-0.395929
cwq_mix2-1_726	cwq_mix2-1_726.36371.36371.4	36371	AGHSHTYELAPASPNTSISWIQSYSPR		Hex(15)HexNAc(2)	0.98	0.76	-0.0291463	-0.395929	-0.395929
cwq_mix2-1_726	cwq_mix2-1_726.36381.36381.4	36381	AGHSHTYELAPASPNTSISWIQSYSPR		Hex(16)HexNAc(2)	0.83	0.5	-0.268817	-1	-1
cwq_mix2-1_726	cwq_mix2-1_726.36383.36383.4	36383	AGHSHTYELAPASPNTSISWIQSYSPR		Hex(14)HexNAc(2)	1.35	1.26	0.432959	0.333424	0.432959
cwq_mix2-1_726	cwq_mix2-1_726.36408.36408.3	36408	IPLNDTVDVTTLPSIK		Hex(8)HexNAc(2)N(1)	1.01	0.88	0.0143553	-0.184425	-0.184425
cwq_mix2-1_726	cwq_mix2-1_726.36424.36424.4	36424	AGHSHTYELAPASPNTSISWIQSYSPR		Hex(13)HexNAc(2)	0.76	0.79	-0.395929	-0.340075	-0.395929
cwq_mix2-1_726	cwq_mix2-1_726.36431.36431.5	36431	AGHSHTYELAPASPNTSISWIQSYSPR		Hex(15)HexNAc(2)N(1)	1.02	0.68	0.0285692	-0.556393	-0.556393
cwq_mix2-1_726	cwq_mix2-1_726.36448.36448.3	36448	IPLNDTVDVTTLPSIK		Hex(8)HexNAc(2)	0.7	1	-0.514573	0	-0.514573
cwq_mix2-1_726	cwq_mix2-1_726.36456.36456.4	36456	AGHSHTYELAPASPNTSISWIQSYSPR		Hex(15)HexNAc(2)	0.86	0.57	-0.217591	-0.810966	-0.810966
cwq_mix2-1_726	cwq_mix2-1_726.36480.36480.4	36480	AGHSHTYELAPASPNTSISWIQSYSPR		Hex(14)HexNAc(2)	0.93	0.71	-0.104697	-0.494109	-0.494109
cwq_mix2-1_726	cwq_mix2-1_726.36483.36483.3	36483	YELGLDPQNITVPPLSHK		Hex(9)HexNAc(2)	0.42	0.5	-1.25154	-1	-1.25154
cwq_mix2-1_726	cwq_mix2-1_726.36506.36506.3	36506	IPLNDTVDVTTLPSIK		Hex(8)HexNAc(2)N(1)	0.99	0.77	-0.0144996	-0.37707	-0.37707
cwq_mix2-1_726	cwq_mix2-1_726.36507.36507.3	36507	YELGLDPQNITVPPLSHK		Hex(8)HexNAc(2)	1.1	0.82	0.137504	-0.286304	-0.286304
cwq_mix2-1_726	cwq_mix2-1_726.36520.36520.3	36520	LFPHGIYNFNFSAPNK		Hex(14)HexNAc(2)	0.88	0.76	-0.184425	-0.395929	-0.395929
cwq_mix2-1_726	cwq_mix2-1_726.36527.36527.4	36527	AGHSHTYELAPASPNTSISWIQSYSPR		Hex(13)HexNAc(2)	0.89	0.61	-0.168123	-0.713119	-0.713119
cwq_mix2-1_726	cwq_mix2-1_726.36555.36555.3	36555	IPLNDTVDVTTLPSIK		Hex(7)HexNAc(2)N(1)	0.97	1	-0.0439433	0	-0.0439433
cwq_mix2-1_726	cwq_mix2-1_726.36562.36562.4	36562	AGHSHTYELAPASPNTSISWIQSYSPR		Hex(14)HexNAc(2)	0.93	0.69	-0.104697	-0.535332	-0.535332
cwq_mix2-1_726	cwq_mix2-1_726.36610.36610.4	36610	AGHSHTYELAPASPNTSISWIQSYSPR		Hex(12)HexNAc(2)	1.33	1.22	0.411426	0.286881	0.411426
cwq_mix2-1_726	cwq_mix2-1_726.36644.36644.4	36644	AGHSHTYELAPASPNTSISWIQSYSPR		Hex(14)HexNAc(2)	0.87	0.65	-0.200913	-0.621488	-0.621488
cwq_mix2-1_726	cwq_mix2-1_726.36692.36692.4	36692	AGHSHTYELAPASPNTSISWIQSYSPR		Hex(13)HexNAc(2)	0.85	0.6	-0.234465	-0.736966	-0.736966
cwq_mix2-1_726	cwq_mix2-1_726.36698.36698.3	36698	SDTNSTSSGFSVGEAISSGYSLK		Hex(10)HexNAc(2)	1.23	0.4	0.298658	-1.32193	-1.32193
cwq_mix2-1_726	cwq_mix2-1_726.36714.36714.3	36714	LFPHGIYNFNFSAPNK		Hex(12)HexNAc(2)	1.02	0.82	0.0285692	-0.286304	-0.286304
cwq_mix2-1_726	cwq_mix2-1_726.36717.36717.3	36717	SDTNSTSSGFSVGEAISSGYSLK		Hex(10)HexNAc(2)N(1)	0.64	0.46	-0.643856	-1.12029	-1.12029
cwq_mix2-1_726	cwq_mix2-1_726.36781.36781.3	36781	LFPHGIYNFNFSAPNK		Hex(12)HexNAc(2)	1.02	0.71	0.0285692	-0.494109	-0.494109
cwq_mix2-1_726	cwq_mix2-1_726.36788.36788.4	36788	AGHSHTYELAPASPNTSISWIQSYSPR		Hex(12)HexNAc(2)	0.3	0.09	-1.73697	-3.47393	-3.47393
cwq_mix2-1_726	cwq_mix2-1_726.36829.36829.3	36829	SDTNSTSSGFSVGEAISSGYSLK		Hex(9)HexNAc(2)N(1)	0.74	0.4	-0.434403	-1.32193	-1.32193
cwq_mix2-1_726	cwq_mix2-1_726.36849.36849.3	36849	LFPHGIYNFNFSAPNK		Hex(14)HexNAc(2)	3.56	0.6	1.83188	-0.736966	1.83188
cwq_mix2-1_726	cwq_mix2-1_726.36861.36861.3	36861	LFPHGIYNFNFSAPNK		Hex(12)HexNAc(2)	0.79	0.8	-0.340075	-0.321928	-0.340075
cwq_mix2-1_726	cwq_mix2-1_726.3692.3692.3	3692	FNCTTR	3,Carbamidomethyl(+57.0215);	Hex(16)HexNAc(2)	0.7	0.66	-0.514573	-0.599462	-0.599462
cwq_mix2-1_726	cwq_mix2-1_726.36928.36928.3	36928	LFPHGIYNFNFSAPNK		Hex(12)HexNAc(2)	0.83	0.49	-0.268817	-1.02915	-1.02915
cwq_mix2-1_726	cwq_mix2-1_726.37241.37241.3	37241	YNTDPVCAFDNSTVVELSDK	7,Carbamidomethyl(+57.0215);	Hex(8)HexNAc(2)N(1)	1.22	1.21	0.286881	0.275007	0.286881
cwq_mix2-1_726	cwq_mix2-1_726.37284.37284.3	37284	YNTDPVCAFDNSTVVELSDK	7,Carbamidomethyl(+57.0215);	Hex(8)HexNAc(2)	1	1.16	0	0.214125	0.214125
cwq_mix2-1_726	cwq_mix2-1_726.37303.37303.3	37303	EICENNTITNELPTVLR	3,Carbamidomethyl(+57.0215);	Hex(8)HexNAc(2)N(1)	1.55	0.09	0.632268	-3.47393	-3.47393
cwq_mix2-1_726	cwq_mix2-1_726.37333.37333.3	37333	YNTDPVCAFDNSTVVELSDK	7,Carbamidomethyl(+57.0215);	Hex(8)HexNAc(2)N(1)	1.06	0.59	0.0840643	-0.761213	-0.761213
cwq_mix2-1_726	cwq_mix2-1_726.37358.37358.3	37358	YNTDPVCAFDNSTVVELSDK	7,Carbamidomethyl(+57.0215);	Hex(8)HexNAc(2)	1.05	1.2	0.0703893	0.263034	0.263034
cwq_mix2-1_726	cwq_mix2-1_726.37380.37380.4	37380	LMVDHILPEVLVNENR		Hex(16)HexNAc(2)	1.07	0.24	0.0976108	-2.05889	-2.05889
cwq_mix2-1_726	cwq_mix2-1_726.37403.37403.3	37403	YNTDPVCAFDNSTVVELSDK	7,Carbamidomethyl(+57.0215);	Hex(8)HexNAc(2)N(1)	1.04	0.98	0.0565835	-0.0291463	0.0565835
cwq_mix2-1_726	cwq_mix2-1_726.37438.37438.4	37438	LMVDHILPEVLVNENR		Hex(15)HexNAc(2)N(1)	9.59	1.85	3.26153	0.887525	3.26153
cwq_mix2-1_726	cwq_mix2-1_726.37439.37439.4	37439	TSWAVSANAFPVTPNTTICSNAVK	19,Carbamidomethyl(+57.0215);	Hex(14)HexNAc(2)N(1)	1.57	1.25	0.650765	0.321928	0.650765
cwq_mix2-1_726	cwq_mix2-1_726.37470.37470.4	37470	LMVDHILPEVLVNENR		Hex(15)HexNAc(2)	0.83	1.42	-0.268817	0.505891	0.505891
cwq_mix2-1_726	cwq_mix2-1_726.37472.37472.3	37472	YNTDPVCAFDNSTVVELSDK	7,Carbamidomethyl(+57.0215);	Hex(8)HexNAc(2)N(1)	0.92	0.83	-0.120294	-0.268817	-0.268817
cwq_mix2-1_726	cwq_mix2-1_726.37575.37575.3	37575	LMVDHILPEVLVNENR		Hex(13)HexNAc(2)	1.4	2.63	0.485427	1.39506	1.39506
cwq_mix2-1_726	cwq_mix2-1_726.37649.37649.3	37649	LMVDHILPEVLVNENR		Hex(13)HexNAc(2)	6	1.16	2.58496	0.214125	2.58496
cwq_mix2-1_726	cwq_mix2-1_726.37817.37817.5	37817	ALGHFYGNVSVIHFDSHLDTWNPK		Hex(14)HexNAc(2)	0.16	2.61	-2.64386	1.38405	-2.64386
cwq_mix2-1_726	cwq_mix2-1_726.37819.37819.5	37819	ALGHFYGNVSVIHFDSHLDTWNPK		Hex(16)HexNAc(2)	1.02	0.72	0.0285692	-0.473931	-0.473931
cwq_mix2-1_726	cwq_mix2-1_726.37820.37820.4	37820	ALGHFYGNVSVIHFDSHLDTWNPK		Hex(16)HexNAc(2)	1.93	1.84	0.948601	0.879706	0.948601
cwq_mix2-1_726	cwq_mix2-1_726.37833.37833.5	37833	ALGHFYGNVSVIHFDSHLDTWNPK		Hex(15)HexNAc(2)	1.45	0.9	0.536053	-0.152003	0.536053
cwq_mix2-1_726	cwq_mix2-1_726.37848.37848.4	37848	ALGHFYGNVSVIHFDSHLDTWNPK		Hex(14)HexNAc(2)	0.94	2.3	-0.0892673	1.20163	1.20163
cwq_mix2-1_726	cwq_mix2-1_726.37877.37877.5	37877	ALGHFYGNVSVIHFDSHLDTWNPK		Hex(14)HexNAc(2)	0.99	0.93	-0.0144996	-0.104697	-0.104697
cwq_mix2-1_726	cwq_mix2-1_726.37903.37903.4	37903	ALGHFYGNVSVIHFDSHLDTWNPK		Hex(13)HexNAc(2)	0.98	1.23	-0.0291463	0.298658	0.298658
cwq_mix2-1_726	cwq_mix2-1_726.37913.37913.5	37913	ALGHFYGNVSVIHFDSHLDTWNPK		Hex(13)HexNAc(2)	2.57	2.19	1.36177	1.13093	1.36177
cwq_mix2-1_726	cwq_mix2-1_726.37922.37922.5	37922	ALGHFYGNVSVIHFDSHLDTWNPK		Hex(15)HexNAc(2)	1.07	0.62	0.0976108	-0.68966	-0.68966
cwq_mix2-1_726	cwq_mix2-1_726.37927.37927.4	37927	ALGHFYGNVSVIHFDSHLDTWNPK		Hex(15)HexNAc(2)	0.99	0.07	-0.0144996	-3.8365	-3.8365
cwq_mix2-1_726	cwq_mix2-1_726.37942.37942.4	37942	ALGHFYGNVSVIHFDSHLDTWNPK		Hex(14)HexNAc(2)	2.45	1.82	1.29278	0.863938	1.29278
cwq_mix2-1_726	cwq_mix2-1_726.37958.37958.5	37958	ALGHFYGNVSVIHFDSHLDTWNPK		Hex(14)HexNAc(2)	1.06	0.93	0.0840643	-0.104697	-0.104697
cwq_mix2-1_726	cwq_mix2-1_726.38048.38048.4	38048	ALGHFYGNVSVIHFDSHLDTWNPK		Hex(13)HexNAc(2)	0.94	1.25	-0.0892673	0.321928	0.321928
cwq_mix2-1_726	cwq_mix2-1_726.38057.38057.5	38057	ALGHFYGNVSVIHFDSHLDTWNPK		Hex(13)HexNAc(2)	1.78	1.55	0.831877	0.632268	0.831877
cwq_mix2-1_726	cwq_mix2-1_726.3822.3822.3	3822	FNCTTR	3,Carbamidomethyl(+57.0215);	Hex(16)HexNAc(2)	0.86	0.68	-0.217591	-0.556393	-0.556393
cwq_mix2-1_726	cwq_mix2-1_726.38258.38258.5	38258	ALGHFYGNVSVIHFDSHLDTWNPK		Hex(10)HexNAc(2)	0.67	0.42	-0.577767	-1.25154	-1.25154
cwq_mix2-1_726	cwq_mix2-1_726.3831.3831.3	3831	FNCTTR	3,Carbamidomethyl(+57.0215);	Hex(15)HexNAc(2)	0.83	0.69	-0.268817	-0.535332	-0.535332
cwq_mix2-1_726	cwq_mix2-1_726.38353.38353.4	38353	ALGHFYGNVSVIHFDSHLDTWNPK		Hex(9)HexNAc(2)	1.13	0.33	0.176323	-1.59946	-1.59946
cwq_mix2-1_726	cwq_mix2-1_726.38383.38383.5	38383	ALGHFYGNVSVIHFDSHLDTWNPK		Hex(9)HexNAc(2)	0.91	0.59	-0.136062	-0.761213	-0.761213
cwq_mix2-1_726	cwq_mix2-1_726.38439.38439.5	38439	ALGHFYGNVSVIHFDSHLDTWNPK		Hex(8)HexNAc(2)	1	0.54	0	-0.888969	-0.888969
cwq_mix2-1_726	cwq_mix2-1_726.38441.38441.4	38441	ALGHFYGNVSVIHFDSHLDTWNPK		Hex(9)HexNAc(2)	1.13	0.27	0.176323	-1.88897	-1.88897
cwq_mix2-1_726	cwq_mix2-1_726.38532.38532.4	38532	GVAYQPAVDAEETSTIVDPLAEVNYKNCTEDAK	28,Carbamidomethyl(+57.0215);	Hex(13)HexNAc(2)	9.48	7.52	3.24489	2.91073	3.24489
cwq_mix2-1_726	cwq_mix2-1_726.3855.3855.3	3855	SNATKPQCPK	8,Carbamidomethyl(+57.0215);	Hex(10)HexNAc(2)	1.46	0.93	0.545968	-0.104697	0.545968
cwq_mix2-1_726	cwq_mix2-1_726.38607.38607.4	38607	GVAYQPAVDAEETSTIVDPLAEVNYKNCTEDAK	28,Carbamidomethyl(+57.0215);	Hex(13)HexNAc(2)N(1)	0.98	0.66	-0.0291463	-0.599462	-0.599462
cwq_mix2-1_726	cwq_mix2-1_726.38617.38617.3	38617	IAESFDSSSSFANTAVNSTTLGLAEK		Hex(8)HexNAc(2)N(1)	2.01	1.26	1.0072	0.333424	1.0072
cwq_mix2-1_726	cwq_mix2-1_726.38637.38637.4	38637	LNDTYTEVAEVMKDDFVFAASDDKELAK	12,Oxidation(+15.9949);	Hex(10)HexNAc(2)	1.19	0.85	0.250962	-0.234465	0.250962
cwq_mix2-1_726	cwq_mix2-1_726.38641.38641.5	38641	GVAYQPAVDAEETSTIVDPLAEVNYKNCTEDAK	28,Carbamidomethyl(+57.0215);	Hex(13)HexNAc(2)N(1)	0.3	0.08	-1.73697	-3.64386	-3.64386
cwq_mix2-1_726	cwq_mix2-1_726.3866.3866.3	3866	SNATKPQCPK	8,Carbamidomethyl(+57.0215);	Hex(9)HexNAc(2)	0.73	1.12	-0.454032	0.163499	-0.454032
cwq_mix2-1_726	cwq_mix2-1_726.3870.3870.3	3870	SNATKPQCPK	8,Carbamidomethyl(+57.0215);	Hex(12)HexNAc(2)	1.11	0.88	0.15056	-0.184425	-0.184425
cwq_mix2-1_726	cwq_mix2-1_726.3873.3873.3	3873	SNATKPQCPK	8,Carbamidomethyl(+57.0215);	Hex(13)HexNAc(2)	0.97	0.86	-0.0439433	-0.217591	-0.217591
cwq_mix2-1_726	cwq_mix2-1_726.38736.38736.4	38736	GVAYQPAVDAEETSTIVDPLAEVNYKNCTEDAK	28,Carbamidomethyl(+57.0215);	Hex(11)HexNAc(2)N(1)	4.1	1.97	2.03562	0.978196	2.03562
cwq_mix2-1_726	cwq_mix2-1_726.38758.38758.4	38758	LNDTYTEVAEVMKDDFVFAASDDKELAK	12,Oxidation(+15.9949);	Hex(10)HexNAc(2)	1.19	0.84	0.250962	-0.251539	-0.251539
cwq_mix2-1_726	cwq_mix2-1_726.3885.3885.3	3885	SNATKPQCPK	8,Carbamidomethyl(+57.0215);	Hex(11)HexNAc(2)	1.12	1.11	0.163499	0.15056	0.163499
cwq_mix2-1_726	cwq_mix2-1_726.3887.3887.3	3887	SNATKPQCPK	8,Carbamidomethyl(+57.0215);	Hex(8)HexNAc(2)	0.96	0.83	-0.0588937	-0.268817	-0.268817
cwq_mix2-1_726	cwq_mix2-1_726.38946.38946.4	38946	LNDTYTEVAEVMKDDFVFAASDDKELAK	12,Oxidation(+15.9949);	Hex(8)HexNAc(2)	0.42	0.05	-1.25154	-4.32193	-4.32193
cwq_mix2-1_726	cwq_mix2-1_726.39022.39022.4	39022	LNDTYTEVAEVMKDDFVFAASDDKELAK	12,Oxidation(+15.9949);	Hex(10)HexNAc(2)	0.75	0.81	-0.415037	-0.304006	-0.415037
cwq_mix2-1_726	cwq_mix2-1_726.39100.39100.4	39100	LNDTYTEVAEVMKDDFVFAASDDKELAK	12,Oxidation(+15.9949);	Hex(9)HexNAc(2)	1.05	0.52	0.0703893	-0.943416	-0.943416
cwq_mix2-1_726	cwq_mix2-1_726.39286.39286.3	39286	NITALSASEIWSDTDGVDAGR		Hex(16)HexNAc(2)N(1)	1.47	0.75	0.555816	-0.415037	0.555816
cwq_mix2-1_726	cwq_mix2-1_726.39352.39352.3	39352	NITALSASEIWSDTDGVDAGR		Hex(16)HexNAc(2)N(1)	0.88	0.51	-0.184425	-0.971431	-0.971431
cwq_mix2-1_726	cwq_mix2-1_726.3939.3939.3	3939	SNATKPQCPK	8,Carbamidomethyl(+57.0215);	Hex(13)HexNAc(2)	0.97	0.86	-0.0439433	-0.217591	-0.217591
cwq_mix2-1_726	cwq_mix2-1_726.39394.39394.4	39394	AANDSFLWGPYRPNLYVGIRPK		Hex(9)HexNAc(2)	1.01	0.93	0.0143553	-0.104697	-0.104697
cwq_mix2-1_726	cwq_mix2-1_726.3940.3940.3	3940	SNATKPQCPK	8,Carbamidomethyl(+57.0215);	Hex(9)HexNAc(2)	0.93	0.88	-0.104697	-0.184425	-0.184425
cwq_mix2-1_726	cwq_mix2-1_726.39406.39406.4	39406	AANDSFLWGPYRPNLYVGIRPK		Hex(8)HexNAc(2)	1.29	1.22	0.367371	0.286881	0.367371
cwq_mix2-1_726	cwq_mix2-1_726.39471.39471.3	39471	AANDSFLWGPYRPNLYVGIRPK		Hex(8)HexNAc(2)	1.56	1.25	0.641546	0.321928	0.641546
cwq_mix2-1_726	cwq_mix2-1_726.39475.39475.4	39475	AANDSFLWGPYRPNLYVGIRPK		Hex(9)HexNAc(2)	1.01	0.93	0.0143553	-0.104697	-0.104697
cwq_mix2-1_726	cwq_mix2-1_726.39499.39499.4	39499	AANDSFLWGPYRPNLYVGIRPK		Hex(8)HexNAc(2)	1.3	1.23	0.378512	0.298658	0.378512
cwq_mix2-1_726	cwq_mix2-1_726.3955.3955.3	3955	SNATKPQCPK	8,Carbamidomethyl(+57.0215);	Hex(10)HexNAc(2)	0.85	0.89	-0.234465	-0.168123	-0.234465
cwq_mix2-1_726	cwq_mix2-1_726.39561.39561.3	39561	AANDSFLWGPYRPNLYVGIRPK		Hex(8)HexNAc(2)	2.97	0.48	1.57046	-1.05889	1.57046
cwq_mix2-1_726	cwq_mix2-1_726.39565.39565.4	39565	AANDSFLWGPYRPNLYVGIRPK		Hex(9)HexNAc(2)	1.12	0.13	0.163499	-2.94342	-2.94342
cwq_mix2-1_726	cwq_mix2-1_726.39570.39570.4	39570	AANDSFLWGPYRPNLYVGIRPK		Hex(8)HexNAc(2)	1.79	1.49	0.83996	0.575312	0.83996
cwq_mix2-1_726	cwq_mix2-1_726.39576.39576.3	39576	QYNENVTLYAPLEHINVAIR		Hex(11)HexNAc(2)	0.45	0.77	-1.152	-0.37707	-1.152
cwq_mix2-1_726	cwq_mix2-1_726.39628.39628.3	39628	QYNENVTLYAPLEHINVAIR		Hex(10)HexNAc(2)	1.31	1.04	0.389567	0.0565835	0.389567
cwq_mix2-1_726	cwq_mix2-1_726.3963.3963.3	3963	SNATKPQCPK	8,Carbamidomethyl(+57.0215);	Hex(8)HexNAc(2)	1.04	0.88	0.0565835	-0.184425	-0.184425
cwq_mix2-1_726	cwq_mix2-1_726.39653.39653.4	39653	AANDSFLWGPYRPNLYVGIRPK		Hex(8)HexNAc(2)	1.05	0.77	0.0703893	-0.37707	-0.37707
cwq_mix2-1_726	cwq_mix2-1_726.39658.39658.3	39658	QYNENVTLYAPLEHINVAIR		Hex(11)HexNAc(2)	1.02	0.76	0.0285692	-0.395929	-0.395929
cwq_mix2-1_726	cwq_mix2-1_726.39659.39659.4	39659	AANDSFLWGPYRPNLYVGIRPK		Hex(9)HexNAc(2)	1.18	0.37	0.238787	-1.4344	-1.4344
cwq_mix2-1_726	cwq_mix2-1_726.39672.39672.4	39672	QYNENVTLYAPLEHINVAIR		Hex(10)HexNAc(2)	0.4	0.82	-1.32193	-0.286304	-1.32193
cwq_mix2-1_726	cwq_mix2-1_726.3972.3972.3	3972	SNATKPQCPK	8,Carbamidomethyl(+57.0215);	Hex(12)HexNAc(2)	1.13	0.91	0.176323	-0.136062	0.176323
cwq_mix2-1_726	cwq_mix2-1_726.39723.39723.4	39723	AANDSFLWGPYRPNLYVGIRPK		Hex(8)HexNAc(2)	1.05	0.73	0.0703893	-0.454032	-0.454032
cwq_mix2-1_726	cwq_mix2-1_726.39728.39728.3	39728	QYNENVTLYAPLEHINVAIR		Hex(10)HexNAc(2)	1.04	0.87	0.0565835	-0.200913	-0.200913
cwq_mix2-1_726	cwq_mix2-1_726.3973.3973.3	3973	SNATKPQCPK	8,Carbamidomethyl(+57.0215);	Hex(11)HexNAc(2)	1.08	1.06	0.111031	0.0840643	0.111031
cwq_mix2-1_726	cwq_mix2-1_726.39737.39737.4	39737	FAYIGDNMDLAFTNHTDWK		Hex(16)HexNAc(2)N(1)	3.13	2.07	1.64616	1.04963	1.64616
cwq_mix2-1_726	cwq_mix2-1_726.39749.39749.3	39749	QYNENVTLYAPLEHINVAIR		Hex(11)HexNAc(2)	1.01	0.76	0.0143553	-0.395929	-0.395929
cwq_mix2-1_726	cwq_mix2-1_726.39767.39767.3	39767	QYNENVTLYAPLEHINVAIR		Hex(9)HexNAc(2)	1.5	1.08	0.584963	0.111031	0.584963
cwq_mix2-1_726	cwq_mix2-1_726.39779.39779.4	39779	QYNENVTLYAPLEHINVAIR		Hex(9)HexNAc(2)	1.37	1.05	0.454176	0.0703893	0.454176
cwq_mix2-1_726	cwq_mix2-1_726.39800.39800.4	39800	AANDSFLWGPYRPNLYVGIRPK		Hex(8)HexNAc(2)	0.91	0.42	-0.136062	-1.25154	-1.25154
cwq_mix2-1_726	cwq_mix2-1_726.39841.39841.3	39841	FAYIGDNMDLAFTNHTDWK		Hex(16)HexNAc(2)	0.38	2.75	-1.39593	1.45943	1.45943
cwq_mix2-1_726	cwq_mix2-1_726.39880.39880.3	39880	QYNENVTLYAPLEHINVAIR		Hex(9)HexNAc(2)	0.94	0.48	-0.0892673	-1.05889	-1.05889
cwq_mix2-1_726	cwq_mix2-1_726.39939.39939.4	39939	QYNENVTLYAPLEHINVAIR		Hex(9)HexNAc(2)	0.88	1.13	-0.184425	0.176323	-0.184425
cwq_mix2-1_726	cwq_mix2-1_726.39941.39941.4	39941	AANDSFLWGPYRPNLYVGIRPK		Hex(7)HexNAc(2)	1.31	0.88	0.389567	-0.184425	0.389567
cwq_mix2-1_726	cwq_mix2-1_726.39952.39952.4	39952	QYNENVTLYAPLEHINVAIR		Hex(9)HexNAc(2)N(1)	0.74	1.17	-0.434403	0.226509	-0.434403
cwq_mix2-1_726	cwq_mix2-1_726.39962.39962.3	39962	QYNENVTLYAPLEHINVAIR		Hex(9)HexNAc(2)	0.95	0.48	-0.0740006	-1.05889	-1.05889
cwq_mix2-1_726	cwq_mix2-1_726.39969.39969.3	39969	QYNENVTLYAPLEHINVAIR		Hex(8)HexNAc(2)	1.16	0.05	0.214125	-4.32193	-4.32193
cwq_mix2-1_726	cwq_mix2-1_726.39975.39975.3	39975	NYGHDEYSLPWNLTEIK		Hex(9)HexNAc(2)	0.87	1.02	-0.200913	0.0285692	-0.200913
cwq_mix2-1_726	cwq_mix2-1_726.40010.40010.4	40010	QYNENVTLYAPLEHINVAIR		Hex(9)HexNAc(2)	0.88	0.88	-0.184425	-0.184425	-0.184425
cwq_mix2-1_726	cwq_mix2-1_726.40031.40031.4	40031	QYNENVTLYAPLEHINVAIR		Hex(9)HexNAc(2)N(1)	1.23	0.71	0.298658	-0.494109	-0.494109
cwq_mix2-1_726	cwq_mix2-1_726.40033.40033.3	40033	QYNENVTLYAPLEHINVAIR		Hex(9)HexNAc(2)	0.89	0.43	-0.168123	-1.21759	-1.21759
cwq_mix2-1_726	cwq_mix2-1_726.40047.40047.3	40047	KLVNESAGEFFGPAEW		Hex(14)HexNAc(2)N(1)	2.59	2.06	1.37295	1.04264	1.37295
cwq_mix2-1_726	cwq_mix2-1_726.4007.4007.3	4007	NTTAGNHTVTR		Hex(9)HexNAc(2)	0.94	1.04	-0.0892673	0.0565835	-0.0892673
cwq_mix2-1_726	cwq_mix2-1_726.40090.40090.4	40090	QYNENVTLYAPLEHINVAIR		Hex(9)HexNAc(2)	0.93	0.52	-0.104697	-0.943416	-0.943416
cwq_mix2-1_726	cwq_mix2-1_726.40100.40100.3	40100	QYNENVTLYAPLEHINVAIR		Hex(9)HexNAc(2)	1.54	0.59	0.62293	-0.761213	-0.761213
cwq_mix2-1_726	cwq_mix2-1_726.40103.40103.3	40103	NYGHDEYSLPWNLTEIK		Hex(8)HexNAc(2)	1.05	0.67	0.0703893	-0.577767	-0.577767
cwq_mix2-1_726	cwq_mix2-1_726.40125.40125.3	40125	QYNENVTLYAPLEHINVAIR		Hex(8)HexNAc(2)	1.18	0.03	0.238787	-5.05889	-5.05889
cwq_mix2-1_726	cwq_mix2-1_726.40133.40133.4	40133	QYNENVTLYAPLEHINVAIR		Hex(9)HexNAc(2)N(1)	0.45	0.32	-1.152	-1.64386	-1.64386
cwq_mix2-1_726	cwq_mix2-1_726.40167.40167.4	40167	QYNENVTLYAPLEHINVAIR		Hex(9)HexNAc(2)	1.37	0.52	0.454176	-0.943416	-0.943416
cwq_mix2-1_726	cwq_mix2-1_726.40181.40181.3	40181	NYGHDEYSLPWNLTEIK		Hex(8)HexNAc(2)	0.91	0.44	-0.136062	-1.18442	-1.18442
cwq_mix2-1_726	cwq_mix2-1_726.4019.4019.3	4019	SNATKPQCPK	8,Carbamidomethyl(+57.0215);	Hex(15)HexNAc(2)	2.03	2.44	1.02148	1.28688	1.28688
cwq_mix2-1_726	cwq_mix2-1_726.4020.4020.3	4020	NTTAGNHTVTR		Hex(8)HexNAc(2)	1.26	0.9	0.333424	-0.152003	0.333424
cwq_mix2-1_726	cwq_mix2-1_726.40225.40225.3	40225	QYNENVTLYAPLEHINVAIR		Hex(9)HexNAc(2)	0.45	0.15	-1.152	-2.73697	-2.73697
cwq_mix2-1_726	cwq_mix2-1_726.40227.40227.3	40227	QYNENVTLYAPLEHINVAIR		Hex(8)HexNAc(2)	0.93	0.14	-0.104697	-2.8365	-2.8365
cwq_mix2-1_726	cwq_mix2-1_726.40249.40249.3	40249	NYGHDEYSLPWNLTEIK		Hex(8)HexNAc(2)	0.91	0.44	-0.136062	-1.18442	-1.18442
cwq_mix2-1_726	cwq_mix2-1_726.4027.4027.3	4027	SNATKPQCPK	8,Carbamidomethyl(+57.0215);	Hex(9)HexNAc(2)	0.84	0.79	-0.251539	-0.340075	-0.340075
cwq_mix2-1_726	cwq_mix2-1_726.4032.4032.3	4032	NTTAGNHTVTR		Hex(10)HexNAc(2)	0.74	1.01	-0.434403	0.0143553	-0.434403
cwq_mix2-1_726	cwq_mix2-1_726.40367.40367.3	40367	QFVQYGNLTGLDMAVVK		Hex(9)HexNAc(2)	1	0.7	0	-0.514573	-0.514573
cwq_mix2-1_726	cwq_mix2-1_726.4038.4038.3	4038	SNATKPQCPK	8,Carbamidomethyl(+57.0215);	Hex(8)HexNAc(2)	1.04	0.86	0.0565835	-0.217591	-0.217591
cwq_mix2-1_726	cwq_mix2-1_726.4041.4041.3	4041	SNATKPQCPK	8,Carbamidomethyl(+57.0215);	Hex(13)HexNAc(2)	0.97	0.86	-0.0439433	-0.217591	-0.217591
cwq_mix2-1_726	cwq_mix2-1_726.40410.40410.3	40410	QYNENVTLYAPLEHINVAIR		Hex(9)HexNAc(2)	0.9	0.08	-0.152003	-3.64386	-3.64386
cwq_mix2-1_726	cwq_mix2-1_726.40447.40447.3	40447	QFVQYGNLTGLDMAVVK		Hex(9)HexNAc(2)N(1)	0.94	0.54	-0.0892673	-0.888969	-0.888969
cwq_mix2-1_726	cwq_mix2-1_726.4052.4052.3	4052	SNATKPQCPK	8,Carbamidomethyl(+57.0215);	Hex(10)HexNAc(2)	1.01	1.2	0.0143553	0.263034	0.263034
cwq_mix2-1_726	cwq_mix2-1_726.40529.40529.3	40529	QFVQYGNLTGLDMAVVK		Hex(8)HexNAc(2)	1.06	0.17	0.0840643	-2.55639	-2.55639
cwq_mix2-1_726	cwq_mix2-1_726.40538.40538.5	40538	DSVGSYAPYNVTCPSDYMLRPASDGISSGEQSFIDKR	13,Carbamidomethyl(+57.0215);	Hex(16)HexNAc(2)	0.54	1.94	-0.888969	0.956057	0.956057
cwq_mix2-1_726	cwq_mix2-1_726.40557.40557.3	40557	GLAQLSEEEACEVALNVTK	11,Carbamidomethyl(+57.0215);	Hex(9)HexNAc(2)	0.89	0.72	-0.168123	-0.473931	-0.473931
cwq_mix2-1_726	cwq_mix2-1_726.40609.40609.3	40609	GLAQLSEEEACEVALNVTK	11,Carbamidomethyl(+57.0215);	Hex(9)HexNAc(2)N(1)	0.94	0.72	-0.0892673	-0.473931	-0.473931
cwq_mix2-1_726	cwq_mix2-1_726.40641.40641.3	40641	GLAQLSEEEACEVALNVTK	11,Carbamidomethyl(+57.0215);	Hex(9)HexNAc(2)	1.02	0.76	0.0285692	-0.395929	-0.395929
cwq_mix2-1_726	cwq_mix2-1_726.40647.40647.3	40647	FAYIGDNMDLAFTNHTDWK		Hex(12)HexNAc(2)	0.34	0.2	-1.55639	-2.32193	-2.32193
cwq_mix2-1_726	cwq_mix2-1_726.40674.40674.3	40674	QYNENVTLYAPLEHINVAIR		Hex(5)HexNAc(2)	2.11	0.02	1.07724	-5.64386	-5.64386
cwq_mix2-1_726	cwq_mix2-1_726.40775.40775.3	40775	GLAQLSEEEACEVALNVTK	11,Carbamidomethyl(+57.0215);	Hex(9)HexNAc(2)	0.01	0.76	-6.64386	-0.395929	-6.64386
cwq_mix2-1_726	cwq_mix2-1_726.40792.40792.3	40792	GLAQLSEEEACEVALNVTK	11,Carbamidomethyl(+57.0215);	Hex(9)HexNAc(2)N(1)	0.08	0.7	-3.64386	-0.514573	-3.64386
cwq_mix2-1_726	cwq_mix2-1_726.4092.4092.3	4092	NTTAGNHTVTR		Hex(9)HexNAc(2)	1.05	1	0.0703893	0	0.0703893
cwq_mix2-1_726	cwq_mix2-1_726.40924.40924.3	40924	GLAQLSEEEACEVALNVTK	11,Carbamidomethyl(+57.0215);	Hex(8)HexNAc(2)	0.97	0.33	-0.0439433	-1.59946	-1.59946
cwq_mix2-1_726	cwq_mix2-1_726.41007.41007.3	41007	GLAQLSEEEACEVALNVTK	11,Carbamidomethyl(+57.0215);	Hex(8)HexNAc(2)N(1)	1.11	0.1	0.15056	-3.32193	-3.32193
cwq_mix2-1_726	cwq_mix2-1_726.4107.4107.3	4107	SNATKPQCPK	8,Carbamidomethyl(+57.0215);	Hex(9)HexNAc(2)	0.74	0.7	-0.434403	-0.514573	-0.514573
cwq_mix2-1_726	cwq_mix2-1_726.41077.41077.3	41077	LLNISLEHLPGQTDIFR		Hex(15)HexNAc(2)	2.94	0.82	1.55582	-0.286304	1.55582
cwq_mix2-1_726	cwq_mix2-1_726.41085.41085.4	41085	LLNISLEHLPGQTDIFR		Hex(16)HexNAc(2)	0.4	0.44	-1.32193	-1.18442	-1.32193
cwq_mix2-1_726	cwq_mix2-1_726.41175.41175.3	41175	FAYIGDNMDLAFTNHTDWK		Hex(7)HexNAc(2)	0.22	0.23	-2.18442	-2.12029	-2.18442
cwq_mix2-1_726	cwq_mix2-1_726.41229.41229.3	41229	LLNISLEHLPGQTDIFR		Hex(15)HexNAc(2)	0.35	0.05	-1.51457	-4.32193	-4.32193
cwq_mix2-1_726	cwq_mix2-1_726.41283.41283.4	41283	LLNISLEHLPGQTDIFR		Hex(14)HexNAc(2)	1.47	0.08	0.555816	-3.64386	-3.64386
cwq_mix2-1_726	cwq_mix2-1_726.41312.41312.3	41312	LLNISLEHLPGQTDIFR		Hex(15)HexNAc(2)	6.49	0.36	2.69822	-1.47393	2.69822
cwq_mix2-1_726	cwq_mix2-1_726.41348.41348.3	41348	LLNISLEHLPGQTDIFR		Hex(14)HexNAc(2)	1.14	0.76	0.189034	-0.395929	-0.395929
cwq_mix2-1_726	cwq_mix2-1_726.41402.41402.3	41402	LLNISLEHLPGQTDIFR		Hex(13)HexNAc(2)	0.29	0.45	-1.78588	-1.152	-1.78588
cwq_mix2-1_726	cwq_mix2-1_726.41424.41424.3	41424	LLNISLEHLPGQTDIFR		Hex(14)HexNAc(2)	1.19	0.71	0.250962	-0.494109	-0.494109
cwq_mix2-1_726	cwq_mix2-1_726.41473.41473.4	41473	LLNISLEHLPGQTDIFR		Hex(13)HexNAc(2)N(1)	1.18	1.28	0.238787	0.356144	0.356144
cwq_mix2-1_726	cwq_mix2-1_726.4148.4148.2	4148	NTTVAER		Hex(9)HexNAc(2)	0.98	0.82	-0.0291463	-0.286304	-0.286304
cwq_mix2-1_726	cwq_mix2-1_726.41482.41482.4	41482	LLNISLEHLPGQTDIFR		Hex(13)HexNAc(2)	0.49	0.71	-1.02915	-0.494109	-1.02915
cwq_mix2-1_726	cwq_mix2-1_726.4153.4153.3	4153	NTTVAER		Hex(9)HexNAc(2)	1.24	1.04	0.31034	0.0565835	0.31034
cwq_mix2-1_726	cwq_mix2-1_726.41571.41571.3	41571	LLNISLEHLPGQTDIFR		Hex(12)HexNAc(2)	0.85	1.33	-0.234465	0.411426	0.411426
cwq_mix2-1_726	cwq_mix2-1_726.41583.41583.4	41583	LLNISLEHLPGQTDIFR		Hex(13)HexNAc(2)N(1)	0.74	0.6	-0.434403	-0.736966	-0.736966
cwq_mix2-1_726	cwq_mix2-1_726.41597.41597.3	41597	QYRDDLNLSYVFGCVPK	14,Carbamidomethyl(+57.0215);	Hex(14)HexNAc(2)	1.04	1.28	0.0565835	0.356144	0.356144
cwq_mix2-1_726	cwq_mix2-1_726.41661.41661.3	41661	LLNISLEHLPGQTDIFR		Hex(12)HexNAc(2)	1.23	1.4	0.298658	0.485427	0.485427
cwq_mix2-1_726	cwq_mix2-1_726.4171.4171.2	4171	NTTVAER		Hex(8)HexNAc(2)	0.94	0.83	-0.0892673	-0.268817	-0.268817
cwq_mix2-1_726	cwq_mix2-1_726.41742.41742.3	41742	ANAGFNISLSDYWGR		Hex(14)HexNAc(2)N(1)	2.07	1.17	1.04963	0.226509	1.04963
cwq_mix2-1_726	cwq_mix2-1_726.41773.41773.3	41773	QYRDDLNLSYVFGCVPK	14,Carbamidomethyl(+57.0215);	Hex(13)HexNAc(2)	2.19	2.3	1.13093	1.20163	1.20163
cwq_mix2-1_726	cwq_mix2-1_726.41791.41791.3	41791	ANAGFNISLSDYWGR		Hex(13)HexNAc(2)N(1)	1.03	0.73	0.0426443	-0.454032	-0.454032
cwq_mix2-1_726	cwq_mix2-1_726.41808.41808.3	41808	WGYTNITEIMDVR	10,Oxidation(+15.9949);	Hex(9)HexNAc(2)	0.13	0.11	-2.94342	-3.18442	-3.18442
cwq_mix2-1_726	cwq_mix2-1_726.4184.4184.3	4184	SNATKPQCPK	8,Carbamidomethyl(+57.0215);	Hex(9)HexNAc(2)	0.74	0.7	-0.434403	-0.514573	-0.514573
cwq_mix2-1_726	cwq_mix2-1_726.4185.4185.3	4185	NTTVAER		Hex(8)HexNAc(2)	0.63	1.01	-0.666576	0.0143553	-0.666576
cwq_mix2-1_726	cwq_mix2-1_726.41883.41883.3	41883	ANAGFNISLSDYWGR		Hex(13)HexNAc(2)N(1)	1	0.78	0	-0.358454	-0.358454
cwq_mix2-1_726	cwq_mix2-1_726.41896.41896.4	41896	LNDTYTEVAEVMKDDFVFAASDDKELAK		Hex(10)HexNAc(2)	3.81	3.13	1.92979	1.64616	1.92979
cwq_mix2-1_726	cwq_mix2-1_726.41913.41913.3	41913	SVAILDGVGVNNTFGVISYR		Hex(14)HexNAc(2)N(1)	3.53	0.87	1.81967	-0.200913	1.81967
cwq_mix2-1_726	cwq_mix2-1_726.41976.41976.3	41976	ANAGFNISLSDYWGR		Hex(12)HexNAc(2)N(1)	1.16	0.85	0.214125	-0.234465	-0.234465
cwq_mix2-1_726	cwq_mix2-1_726.41978.41978.3	41978	ANAGFNISLSDYWGR		Hex(13)HexNAc(2)N(1)	1	0.78	0	-0.358454	-0.358454
cwq_mix2-1_726	cwq_mix2-1_726.41980.41980.3	41980	ANAGFNISLSDYWGR		Hex(12)HexNAc(2)	0.95	1.11	-0.0740006	0.15056	0.15056
cwq_mix2-1_726	cwq_mix2-1_726.42048.42048.3	42048	ANAGFNISLSDYWGR		Hex(12)HexNAc(2)N(1)	0.87	0.7	-0.200913	-0.514573	-0.514573
cwq_mix2-1_726	cwq_mix2-1_726.42050.42050.3	42050	ANAGFNISLSDYWGR		Hex(13)HexNAc(2)N(1)	1.34	0.69	0.422233	-0.535332	-0.535332
cwq_mix2-1_726	cwq_mix2-1_726.42060.42060.3	42060	ANAGFNISLSDYWGR		Hex(12)HexNAc(2)	1.05	0.86	0.0703893	-0.217591	-0.217591
cwq_mix2-1_726	cwq_mix2-1_726.42103.42103.3	42103	ANAGFNISLSDYWGR		Hex(11)HexNAc(2)N(1)	1.01	0.86	0.0143553	-0.217591	-0.217591
cwq_mix2-1_726	cwq_mix2-1_726.42137.42137.3	42137	ANAGFNISLSDYWGR		Hex(12)HexNAc(2)N(1)	0.9	0.71	-0.152003	-0.494109	-0.494109
cwq_mix2-1_726	cwq_mix2-1_726.42151.42151.3	42151	ANAGFNISLSDYWGR		Hex(11)HexNAc(2)	1.03	0.85	0.0426443	-0.234465	-0.234465
cwq_mix2-1_726	cwq_mix2-1_726.42162.42162.3	42162	ANAGFNISLSDYWGR		Hex(12)HexNAc(2)	0.94	1.36	-0.0892673	0.443607	0.443607
cwq_mix2-1_726	cwq_mix2-1_726.42183.42183.3	42183	ANAGFNISLSDYWGR		Hex(11)HexNAc(2)N(1)	1.05	0.81	0.0703893	-0.304006	-0.304006
cwq_mix2-1_726	cwq_mix2-1_726.42222.42222.3	42222	ANAGFNISLSDYWGR		Hex(13)HexNAc(2)N(1)	1	0.65	0	-0.621488	-0.621488
cwq_mix2-1_726	cwq_mix2-1_726.42237.42237.3	42237	ANAGFNISLSDYWGR		Hex(12)HexNAc(2)N(1)	0.89	0.68	-0.168123	-0.556393	-0.556393
cwq_mix2-1_726	cwq_mix2-1_726.42252.42252.3	42252	ANAGFNISLSDYWGR		Hex(11)HexNAc(2)N(1)	0.96	0.81	-0.0588937	-0.304006	-0.304006
cwq_mix2-1_726	cwq_mix2-1_726.42262.42262.3	42262	ANAGFNISLSDYWGR		Hex(12)HexNAc(2)	1.27	0.71	0.344828	-0.494109	-0.494109
cwq_mix2-1_726	cwq_mix2-1_726.42334.42334.3	42334	ANAGFNISLSDYWGR		Hex(13)HexNAc(2)N(1)	0.98	0.89	-0.0291463	-0.168123	-0.168123
cwq_mix2-1_726	cwq_mix2-1_726.42343.42343.3	42343	ANAGFNISLSDYWGR		Hex(12)HexNAc(2)N(1)	1.02	0.81	0.0285692	-0.304006	-0.304006
cwq_mix2-1_726	cwq_mix2-1_726.42351.42351.3	42351	ANAGFNISLSDYWGR		Hex(11)HexNAc(2)N(1)	1.97	2.21	0.978196	1.14405	1.14405
cwq_mix2-1_726	cwq_mix2-1_726.42356.42356.3	42356	ANAGFNISLSDYWGR		Hex(12)HexNAc(2)	0.61	0.2	-0.713119	-2.32193	-2.32193
cwq_mix2-1_726	cwq_mix2-1_726.42375.42375.3	42375	ANAGFNISLSDYWGR		Hex(11)HexNAc(2)	1.7	0.85	0.765535	-0.234465	0.765535
cwq_mix2-1_726	cwq_mix2-1_726.42380.42380.3	42380	ANAGFNISLSDYWGR		Hex(10)HexNAc(2)N(1)	0.69	0.39	-0.535332	-1.35845	-1.35845
cwq_mix2-1_726	cwq_mix2-1_726.42410.42410.3	42410	ANAGFNISLSDYWGR		Hex(12)HexNAc(2)N(1)	0.94	0.74	-0.0892673	-0.434403	-0.434403
cwq_mix2-1_726	cwq_mix2-1_726.42421.42421.3	42421	ANAGFNISLSDYWGR		Hex(11)HexNAc(2)N(1)	1.11	0.87	0.15056	-0.200913	-0.200913
cwq_mix2-1_726	cwq_mix2-1_726.42446.42446.3	42446	ANAGFNISLSDYWGR		Hex(11)HexNAc(2)	0.99	0.99	-0.0144996	-0.0144996	-0.0144996
cwq_mix2-1_726	cwq_mix2-1_726.42464.42464.3	42464	ANAGFNISLSDYWGR		Hex(13)HexNAc(2)N(1)	0.97	0.73	-0.0439433	-0.454032	-0.454032
cwq_mix2-1_726	cwq_mix2-1_726.42482.42482.3	42482	ANAGFNISLSDYWGR		Hex(12)HexNAc(2)N(1)	0.96	1.36	-0.0588937	0.443607	0.443607
cwq_mix2-1_726	cwq_mix2-1_726.42487.42487.3	42487	ANAGFNISLSDYWGR		Hex(10)HexNAc(2)N(1)	0.2	0.61	-2.32193	-0.713119	-2.32193
cwq_mix2-1_726	cwq_mix2-1_726.42505.42505.3	42505	ANAGFNISLSDYWGR		Hex(12)HexNAc(2)	1.08	1.33	0.111031	0.411426	0.411426
cwq_mix2-1_726	cwq_mix2-1_726.42515.42515.3	42515	ANAGFNISLSDYWGR		Hex(11)HexNAc(2)N(1)	0.98	0.76	-0.0291463	-0.395929	-0.395929
cwq_mix2-1_726	cwq_mix2-1_726.42516.42516.3	42516	ANAGFNISLSDYWGR		Hex(11)HexNAc(2)	0.95	0.65	-0.0740006	-0.621488	-0.621488
cwq_mix2-1_726	cwq_mix2-1_726.42582.42582.3	42582	ANAGFNISLSDYWGR		Hex(12)HexNAc(2)	1.03	0.79	0.0426443	-0.340075	-0.340075
cwq_mix2-1_726	cwq_mix2-1_726.42594.42594.3	42594	ANAGFNISLSDYWGR		Hex(13)HexNAc(2)N(1)	1.31	0.74	0.389567	-0.434403	-0.434403
cwq_mix2-1_726	cwq_mix2-1_726.42616.42616.3	42616	ANAGFNISLSDYWGR		Hex(11)HexNAc(2)	1.12	0.93	0.163499	-0.104697	0.163499
cwq_mix2-1_726	cwq_mix2-1_726.42627.42627.3	42627	ANAGFNISLSDYWGR		Hex(11)HexNAc(2)N(1)	1	0.72	0	-0.473931	-0.473931
cwq_mix2-1_726	cwq_mix2-1_726.42636.42636.3	42636	ANAGFNISLSDYWGR		Hex(9)HexNAc(2)N(1)	2.23	1.76	1.15704	0.815575	1.15704
cwq_mix2-1_726	cwq_mix2-1_726.42674.42674.4	42674	YVYDSSAGDNITAYVVDTGVSIHHVEFEGR		Hex(13)HexNAc(2)	0.37	1.19	-1.4344	0.250962	-1.4344
cwq_mix2-1_726	cwq_mix2-1_726.42685.42685.3	42685	ANAGFNISLSDYWGR		Hex(10)HexNAc(2)N(1)	0.61	0.85	-0.713119	-0.234465	-0.713119
cwq_mix2-1_726	cwq_mix2-1_726.42700.42700.3	42700	ANAGFNISLSDYWGR		Hex(12)HexNAc(2)	1.09	1.05	0.124328	0.0703893	0.124328
cwq_mix2-1_726	cwq_mix2-1_726.42710.42710.3	42710	ANAGFNISLSDYWGR		Hex(11)HexNAc(2)N(1)	0.97	0.71	-0.0439433	-0.494109	-0.494109
cwq_mix2-1_726	cwq_mix2-1_726.42720.42720.3	42720	ANAGFNISLSDYWGR		Hex(11)HexNAc(2)	0.96	0.75	-0.0588937	-0.415037	-0.415037
cwq_mix2-1_726	cwq_mix2-1_726.42721.42721.3	42721	ANAGFNISLSDYWGR		Hex(12)HexNAc(2)N(1)	0.9	0.68	-0.152003	-0.556393	-0.556393
cwq_mix2-1_726	cwq_mix2-1_726.42784.42784.3	42784	ANAGFNISLSDYWGR		Hex(10)HexNAc(2)N(1)	1.99	4.98	0.992768	2.31615	2.31615
cwq_mix2-1_726	cwq_mix2-1_726.42805.42805.3	42805	ANAGFNISLSDYWGR		Hex(12)HexNAc(2)N(1)	0.96	1.61	-0.0588937	0.687061	0.687061
cwq_mix2-1_726	cwq_mix2-1_726.42816.42816.3	42816	ANAGFNISLSDYWGR		Hex(11)HexNAc(2)N(1)	0.94	0.68	-0.0892673	-0.556393	-0.556393
cwq_mix2-1_726	cwq_mix2-1_726.42818.42818.3	42818	ANAGFNISLSDYWGR		Hex(11)HexNAc(2)N(1)	0.94	0.68	-0.0892673	-0.556393	-0.556393
cwq_mix2-1_726	cwq_mix2-1_726.42827.42827.3	42827	ANAGFNISLSDYWGR		Hex(12)HexNAc(2)	3.97	7.6	1.98914	2.926	2.926
cwq_mix2-1_726	cwq_mix2-1_726.42879.42879.3	42879	ANAGFNISLSDYWGR		Hex(11)HexNAc(2)	0.83	1.29	-0.268817	0.367371	0.367371
cwq_mix2-1_726	cwq_mix2-1_726.42895.42895.3	42895	ANAGFNISLSDYWGR		Hex(11)HexNAc(2)N(1)	0.95	1.03	-0.0740006	0.0426443	-0.0740006
cwq_mix2-1_726	cwq_mix2-1_726.42920.42920.3	42920	ANAGFNISLSDYWGR		Hex(13)HexNAc(2)N(1)	0.37	0.74	-1.4344	-0.434403	-1.4344
cwq_mix2-1_726	cwq_mix2-1_726.42923.42923.3	42923	SIDCQWMDSVALNLSR	4,Carbamidomethyl(+57.0215);	Hex(14)HexNAc(2)N(1)	2.15	0.67	1.10434	-0.577767	1.10434
cwq_mix2-1_726	cwq_mix2-1_726.42990.42990.3	42990	ANAGFNISLSDYWGR		Hex(10)HexNAc(2)N(1)	0.64	0.61	-0.643856	-0.713119	-0.713119
cwq_mix2-1_726	cwq_mix2-1_726.43000.43000.3	43000	ANAGFNISLSDYWGR		Hex(11)HexNAc(2)	0.86	0.69	-0.217591	-0.535332	-0.535332
cwq_mix2-1_726	cwq_mix2-1_726.43002.43002.3	43002	ANAGFNISLSDYWGR		Hex(11)HexNAc(2)N(1)	0.91	0.66	-0.136062	-0.599462	-0.599462
cwq_mix2-1_726	cwq_mix2-1_726.43028.43028.3	43028	SIDCQWMDSVALNLSR	4,Carbamidomethyl(+57.0215);	Hex(14)HexNAc(2)N(1)	0.28	0.18	-1.8365	-2.47393	-2.47393
cwq_mix2-1_726	cwq_mix2-1_726.43042.43042.3	43042	ANAGFNISLSDYWGR		Hex(12)HexNAc(2)N(1)	0.25	0.88	-2	-0.184425	-2
cwq_mix2-1_726	cwq_mix2-1_726.43092.43092.3	43092	ANAGFNISLSDYWGR		Hex(11)HexNAc(2)N(1)	0.92	0.64	-0.120294	-0.643856	-0.643856
cwq_mix2-1_726	cwq_mix2-1_726.43112.43112.3	43112	ANAGFNISLSDYWGR		Hex(11)HexNAc(2)	0.42	1.09	-1.25154	0.124328	-1.25154
cwq_mix2-1_726	cwq_mix2-1_726.43131.43131.3	43131	ANAGFNISLSDYWGR		Hex(12)HexNAc(2)N(1)	0.79	0.6	-0.340075	-0.736966	-0.736966
cwq_mix2-1_726	cwq_mix2-1_726.43142.43142.3	43142	ANAGFNISLSDYWGR		Hex(12)HexNAc(2)	0.23	0.83	-2.12029	-0.268817	-2.12029
cwq_mix2-1_726	cwq_mix2-1_726.43153.43153.3	43153	WGYTNITEIMDVR		Hex(15)HexNAc(2)	0.000976562	1	-10	0	-10
cwq_mix2-1_726	cwq_mix2-1_726.43160.43160.3	43160	WGYTNITEIMDVR		Hex(15)HexNAc(2)N(1)	35.22	16.82	5.13832	4.07211	5.13832
cwq_mix2-1_726	cwq_mix2-1_726.43163.43163.3	43163	ANAGFNISLSDYWGR		Hex(11)HexNAc(2)N(1)	0.14	1.29	-2.8365	0.367371	-2.8365
cwq_mix2-1_726	cwq_mix2-1_726.43179.43179.3	43179	SIDCQWMDSVALNLSR	4,Carbamidomethyl(+57.0215);	Hex(12)HexNAc(2)N(1)	2.75	1.69	1.45943	0.757023	1.45943
cwq_mix2-1_726	cwq_mix2-1_726.43249.43249.4	43249	SVAILDGVGVNNTFGVISYR		Hex(16)HexNAc(2)N(1)	0.68	0.38	-0.556393	-1.39593	-1.39593
cwq_mix2-1_726	cwq_mix2-1_726.43259.43259.3	43259	SIDCQWMDSVALNLSR	4,Carbamidomethyl(+57.0215);	Hex(12)HexNAc(2)N(1)	2.03	1.38	1.02148	0.464668	1.02148
cwq_mix2-1_726	cwq_mix2-1_726.43271.43271.3	43271	ANAGFNISLSDYWGR		Hex(12)HexNAc(2)N(1)	1.66	0.66	0.731183	-0.599462	0.731183
cwq_mix2-1_726	cwq_mix2-1_726.43273.43273.3	43273	WGYTNITEIMDVR		Hex(15)HexNAc(2)	0.000976562	0.4	-10	-1.32193	-10
cwq_mix2-1_726	cwq_mix2-1_726.4330.4330.3	4330	SNATKPQCPK	8,Carbamidomethyl(+57.0215);	Hex(9)HexNAc(2)	0.87	0.78	-0.200913	-0.358454	-0.358454
cwq_mix2-1_726	cwq_mix2-1_726.43303.43303.3	43303	SVAILDGVGVNNTFGVISYR		Hex(16)HexNAc(2)N(1)	1.17	0.34	0.226509	-1.55639	-1.55639
cwq_mix2-1_726	cwq_mix2-1_726.43313.43313.3	43313	SIDCQWMDSVALNLSR	4,Carbamidomethyl(+57.0215);	Hex(12)HexNAc(2)N(1)	0.89	1.38	-0.168123	0.464668	0.464668
cwq_mix2-1_726	cwq_mix2-1_726.43315.43315.4	43315	SVAILDGVGVNNTFGVISYR		Hex(16)HexNAc(2)N(1)	0.62	0.07	-0.68966	-3.8365	-3.8365
cwq_mix2-1_726	cwq_mix2-1_726.43328.43328.3	43328	ANAGFNISLSDYWGR		Hex(12)HexNAc(2)	0.63	0.35	-0.666576	-1.51457	-1.51457
cwq_mix2-1_726	cwq_mix2-1_726.43369.43369.3	43369	ANAGFNISLSDYWGR		Hex(11)HexNAc(2)N(1)	1.15	0.72	0.201634	-0.473931	-0.473931
cwq_mix2-1_726	cwq_mix2-1_726.43378.43378.3	43378	SVAILDGVGVNNTFGVISYR		Hex(16)HexNAc(2)N(1)	0.46	0.09	-1.12029	-3.47393	-3.47393
cwq_mix2-1_726	cwq_mix2-1_726.43379.43379.3	43379	WGYTNITEIMDVR		Hex(13)HexNAc(2)N(1)	0.99	0.79	-0.0144996	-0.340075	-0.340075
cwq_mix2-1_726	cwq_mix2-1_726.43383.43383.3	43383	YQQSGLPLGIIFYNSTESR		Hex(9)HexNAc(2)N(1)	1.09	1.07	0.124328	0.0976108	0.124328
cwq_mix2-1_726	cwq_mix2-1_726.43399.43399.3	43399	ANAGFNISLSDYWGR		Hex(11)HexNAc(2)	0.3	0.28	-1.73697	-1.8365	-1.8365
cwq_mix2-1_726	cwq_mix2-1_726.43410.43410.3	43410	YQQSGLPLGIIFYNSTESR		Hex(9)HexNAc(2)	0.87	1.46	-0.200913	0.545968	0.545968
cwq_mix2-1_726	cwq_mix2-1_726.43419.43419.3	43419	ANAGFNISLSDYWGR		Hex(12)HexNAc(2)	0.77	0.17	-0.37707	-2.55639	-2.55639
cwq_mix2-1_726	cwq_mix2-1_726.43425.43425.3	43425	WGYTNITEIMDVR		Hex(13)HexNAc(2)	0.08	0.78	-3.64386	-0.358454	-3.64386
cwq_mix2-1_726	cwq_mix2-1_726.43432.43432.3	43432	SIDCQWMDSVALNLSR	4,Carbamidomethyl(+57.0215);	Hex(12)HexNAc(2)N(1)	0.17	4.77	-2.55639	2.25399	-2.55639
cwq_mix2-1_726	cwq_mix2-1_726.43441.43441.3	43441	AANDSFLWGPYRPNLYVGIR		Hex(8)HexNAc(2)	3.19	5.3	1.67356	2.40599	2.40599
cwq_mix2-1_726	cwq_mix2-1_726.43457.43457.3	43457	WGYTNITEIMDVR		Hex(13)HexNAc(2)N(1)	0.99	0.79	-0.0144996	-0.340075	-0.340075
cwq_mix2-1_726	cwq_mix2-1_726.43460.43460.3	43460	YQQSGLPLGIIFYNSTESR		Hex(9)HexNAc(2)N(1)	1.09	1.07	0.124328	0.0976108	0.124328
cwq_mix2-1_726	cwq_mix2-1_726.43476.43476.3	43476	ANAGFNISLSDYWGR		Hex(11)HexNAc(2)N(1)	1.71	0.63	0.773996	-0.666576	0.773996
cwq_mix2-1_726	cwq_mix2-1_726.43502.43502.3	43502	WGYTNITEIMDVR		Hex(13)HexNAc(2)	0.0069666	0.76	-7.16533	-0.395929	-7.16533
cwq_mix2-1_726	cwq_mix2-1_726.43540.43540.3	43540	SIDCQWMDSVALNLSR	4,Carbamidomethyl(+57.0215);	Hex(12)HexNAc(2)N(1)	0.65	0.42	-0.621488	-1.25154	-1.25154
cwq_mix2-1_726	cwq_mix2-1_726.43547.43547.3	43547	WGYTNITEIMDVR		Hex(13)HexNAc(2)N(1)	0.89	0.48	-0.168123	-1.05889	-1.05889
cwq_mix2-1_726	cwq_mix2-1_726.43566.43566.3	43566	ANAGFNISLSDYWGR		Hex(9)HexNAc(2)N(1)	0.41	0.1	-1.2863	-3.32193	-3.32193
cwq_mix2-1_726	cwq_mix2-1_726.43580.43580.3	43580	WGYTNITEIMDVR		Hex(12)HexNAc(2)N(1)	1.77	1.29	0.823749	0.367371	0.823749
cwq_mix2-1_726	cwq_mix2-1_726.4359.4359.2	4359	NASCYR	4,Carbamidomethyl(+57.0215);	Hex(8)HexNAc(2)	1.02	0.85	0.0285692	-0.234465	-0.234465
cwq_mix2-1_726	cwq_mix2-1_726.43592.43592.3	43592	ANAGFNISLSDYWGR		Hex(11)HexNAc(2)N(1)	1.04	1.19	0.0565835	0.250962	0.250962
cwq_mix2-1_726	cwq_mix2-1_726.43601.43601.3	43601	YQQSGLPLGIIFYNSTESR		Hex(8)HexNAc(2)N(1)	1.15	0.86	0.201634	-0.217591	-0.217591
cwq_mix2-1_726	cwq_mix2-1_726.43606.43606.3	43606	SIDCQWMDSVALNLSR	4,Carbamidomethyl(+57.0215);	Hex(10)HexNAc(2)N(1)	1.15	1.42	0.201634	0.505891	0.505891
cwq_mix2-1_726	cwq_mix2-1_726.43629.43629.5	43629	YVYDSSAGDNITAYVVDTGVSIHHVEFEGR		Hex(16)HexNAc(2)	1.27	1.58	0.344828	0.659925	0.659925
cwq_mix2-1_726	cwq_mix2-1_726.43635.43635.3	43635	ANAGFNISLSDYWGR		Hex(11)HexNAc(2)	0.24	0.29	-2.05889	-1.78588	-2.05889
cwq_mix2-1_726	cwq_mix2-1_726.43641.43641.5	43641	YVYDSSAGDNITAYVVDTGVSIHHVEFEGR		Hex(16)HexNAc(2)N(1)	0.89	0.19	-0.168123	-2.39593	-2.39593
cwq_mix2-1_726	cwq_mix2-1_726.43666.43666.3	43666	ANAGFNISLSDYWGR		Hex(11)HexNAc(2)N(1)	1.28	2.51	0.356144	1.32769	1.32769
cwq_mix2-1_726	cwq_mix2-1_726.43675.43675.5	43675	YVYDSSAGDNITAYVVDTGVSIHHVEFEGR		Hex(15)HexNAc(2)	0.78	0.58	-0.358454	-0.785875	-0.785875
cwq_mix2-1_726	cwq_mix2-1_726.43685.43685.3	43685	WGYTNITEIMDVR		Hex(12)HexNAc(2)N(1)	1.49	1.25	0.575312	0.321928	0.575312
cwq_mix2-1_726	cwq_mix2-1_726.43700.43700.4	43700	YVYDSSAGDNITAYVVDTGVSIHHVEFEGR		Hex(16)HexNAc(2)	0.85	0.77	-0.234465	-0.37707	-0.37707
cwq_mix2-1_726	cwq_mix2-1_726.43707.43707.3	43707	YQQSGLPLGIIFYNSTESR		Hex(8)HexNAc(2)N(1)	0.16	0.25	-2.64386	-2	-2.64386
cwq_mix2-1_726	cwq_mix2-1_726.43724.43724.3	43724	SVAILDGVGVNNTFGVISYR		Hex(14)HexNAc(2)N(1)	1.25	1.15	0.321928	0.201634	0.321928
cwq_mix2-1_726	cwq_mix2-1_726.43734.43734.5	43734	YVYDSSAGDNITAYVVDTGVSIHHVEFEGR		Hex(15)HexNAc(2)N(1)	0.77	1.07	-0.37707	0.0976108	-0.37707
cwq_mix2-1_726	cwq_mix2-1_726.43742.43742.5	43742	YVYDSSAGDNITAYVVDTGVSIHHVEFEGR		Hex(14)HexNAc(2)	0.86	0.57	-0.217591	-0.810966	-0.810966
cwq_mix2-1_726	cwq_mix2-1_726.43747.43747.3	43747	SIDCQWMDSVALNLSR	4,Carbamidomethyl(+57.0215);	Hex(12)HexNAc(2)N(1)	1.05	0.25	0.0703893	-2	-2
cwq_mix2-1_726	cwq_mix2-1_726.43756.43756.5	43756	YVYDSSAGDNITAYVVDTGVSIHHVEFEGR		Hex(15)HexNAc(2)	0.69	0.38	-0.535332	-1.39593	-1.39593
cwq_mix2-1_726	cwq_mix2-1_726.43757.43757.5	43757	YVYDSSAGDNITAYVVDTGVSIHHVEFEGR		Hex(16)HexNAc(2)N(1)	1.2	0.5	0.263034	-1	-1
cwq_mix2-1_726	cwq_mix2-1_726.43765.43765.5	43765	YVYDSSAGDNITAYVVDTGVSIHHVEFEGR		Hex(14)HexNAc(2)N(1)	2.24	1.15	1.1635	0.201634	1.1635
cwq_mix2-1_726	cwq_mix2-1_726.43788.43788.4	43788	YVYDSSAGDNITAYVVDTGVSIHHVEFEGR		Hex(14)HexNAc(2)	1.39	0.76	0.475085	-0.395929	0.475085
cwq_mix2-1_726	cwq_mix2-1_726.4380.4380.3	4380	NASCYR	4,Carbamidomethyl(+57.0215);	Hex(8)HexNAc(2)	1.08	0.95	0.111031	-0.0740006	0.111031
cwq_mix2-1_726	cwq_mix2-1_726.43807.43807.3	43807	WGYTNITEIMDVR		Hex(11)HexNAc(2)N(1)	0.93	1.24	-0.104697	0.31034	0.31034
cwq_mix2-1_726	cwq_mix2-1_726.4382.4382.3	4382	NASCYR	4,Carbamidomethyl(+57.0215);	Hex(9)HexNAc(2)N(1)	1	0.84	0	-0.251539	-0.251539
cwq_mix2-1_726	cwq_mix2-1_726.43823.43823.3	43823	ANAGFNISLSDYWGR		Hex(12)HexNAc(2)N(1)	0.99	0.76	-0.0144996	-0.395929	-0.395929
cwq_mix2-1_726	cwq_mix2-1_726.43829.43829.5	43829	YVYDSSAGDNITAYVVDTGVSIHHVEFEGR		Hex(14)HexNAc(2)	0.76	0.44	-0.395929	-1.18442	-1.18442
cwq_mix2-1_726	cwq_mix2-1_726.43845.43845.5	43845	YVYDSSAGDNITAYVVDTGVSIHHVEFEGR		Hex(15)HexNAc(2)	1.24	1.01	0.31034	0.0143553	0.31034
cwq_mix2-1_726	cwq_mix2-1_726.43852.43852.4	43852	YVYDSSAGDNITAYVVDTGVSIHHVEFEGR		Hex(13)HexNAc(2)	0.87	0.99	-0.200913	-0.0144996	-0.200913
cwq_mix2-1_726	cwq_mix2-1_726.43856.43856.5	43856	YVYDSSAGDNITAYVVDTGVSIHHVEFEGR		Hex(16)HexNAc(2)N(1)	1.2	0.5	0.263034	-1	-1
cwq_mix2-1_726	cwq_mix2-1_726.4387.4387.3	4387	NASCYR	4,Carbamidomethyl(+57.0215);	Hex(9)HexNAc(2)	0.9	0.73	-0.152003	-0.454032	-0.454032
cwq_mix2-1_726	cwq_mix2-1_726.43878.43878.4	43878	YVYDSSAGDNITAYVVDTGVSIHHVEFEGR		Hex(14)HexNAc(2)	0.85	0.46	-0.234465	-1.12029	-1.12029
cwq_mix2-1_726	cwq_mix2-1_726.43886.43886.5	43886	YVYDSSAGDNITAYVVDTGVSIHHVEFEGR		Hex(15)HexNAc(2)N(1)	1.79	1.04	0.83996	0.0565835	0.83996
cwq_mix2-1_726	cwq_mix2-1_726.43893.43893.3	43893	WGYTNITEIMDVR		Hex(11)HexNAc(2)N(1)	0.93	1.26	-0.104697	0.333424	0.333424
cwq_mix2-1_726	cwq_mix2-1_726.43897.43897.4	43897	YVYDSSAGDNITAYVVDTGVSIHHVEFEGR		Hex(15)HexNAc(2)	4.85	3.07	2.27798	1.61824	2.27798
cwq_mix2-1_726	cwq_mix2-1_726.43902.43902.5	43902	YVYDSSAGDNITAYVVDTGVSIHHVEFEGR		Hex(13)HexNAc(2)	0.87	0.55	-0.200913	-0.862496	-0.862496
cwq_mix2-1_726	cwq_mix2-1_726.43906.43906.4	43906	YVYDSSAGDNITAYVVDTGVSIHHVEFEGR		Hex(16)HexNAc(2)	0.62	1.05	-0.68966	0.0703893	-0.68966
cwq_mix2-1_726	cwq_mix2-1_726.43936.43936.4	43936	YVYDSSAGDNITAYVVDTGVSIHHVEFEGR		Hex(13)HexNAc(2)	1.12	1.01	0.163499	0.0143553	0.163499
cwq_mix2-1_726	cwq_mix2-1_726.43937.43937.5	43937	YVYDSSAGDNITAYVVDTGVSIHHVEFEGR		Hex(13)HexNAc(2)N(1)	0.98	0.63	-0.0291463	-0.666576	-0.666576
cwq_mix2-1_726	cwq_mix2-1_726.43955.43955.5	43955	YVYDSSAGDNITAYVVDTGVSIHHVEFEGR		Hex(14)HexNAc(2)N(1)	0.88	0.2	-0.184425	-2.32193	-2.32193
cwq_mix2-1_726	cwq_mix2-1_726.43957.43957.3	43957	ANAGFNISLSDYWGR		Hex(12)HexNAc(2)N(1)	2.42	1.85	1.27501	0.887525	1.27501
cwq_mix2-1_726	cwq_mix2-1_726.43985.43985.5	43985	YVYDSSAGDNITAYVVDTGVSIHHVEFEGR		Hex(13)HexNAc(2)	0.84	0.54	-0.251539	-0.888969	-0.888969
cwq_mix2-1_726	cwq_mix2-1_726.44036.44036.4	44036	YVYDSSAGDNITAYVVDTGVSIHHVEFEGR		Hex(13)HexNAc(2)	0.88	0.62	-0.184425	-0.68966	-0.68966
cwq_mix2-1_726	cwq_mix2-1_726.44037.44037.5	44037	YVYDSSAGDNITAYVVDTGVSIHHVEFEGR		Hex(13)HexNAc(2)N(1)	0.95	0.46	-0.0740006	-1.12029	-1.12029
cwq_mix2-1_726	cwq_mix2-1_726.44062.44062.4	44062	YVYDSSAGDNITAYVVDTGVSIHHVEFEGR		Hex(12)HexNAc(2)	0.97	0.62	-0.0439433	-0.68966	-0.68966
cwq_mix2-1_726	cwq_mix2-1_726.44073.44073.5	44073	YVYDSSAGDNITAYVVDTGVSIHHVEFEGR		Hex(13)HexNAc(2)	0.74	0.42	-0.434403	-1.25154	-1.25154
cwq_mix2-1_726	cwq_mix2-1_726.44081.44081.4	44081	YVYDSSAGDNITAYVVDTGVSIHHVEFEGR		Hex(14)HexNAc(2)	1.43	0.1	0.516015	-3.32193	-3.32193
cwq_mix2-1_726	cwq_mix2-1_726.44090.44090.3	44090	WGYTNITEIMDVR		Hex(9)HexNAc(2)N(1)	1.21	0.6	0.275007	-0.736966	-0.736966
cwq_mix2-1_726	cwq_mix2-1_726.44092.44092.3	44092	ANAGFNISLSDYWGR		Hex(12)HexNAc(2)N(1)	1.13	1.18	0.176323	0.238787	0.238787
cwq_mix2-1_726	cwq_mix2-1_726.44093.44093.3	44093	ANAGFNISLSDYWGR		Hex(11)HexNAc(2)N(1)	1.34	1.19	0.422233	0.250962	0.422233
cwq_mix2-1_726	cwq_mix2-1_726.44109.44109.3	44109	WGYTNITEIMDVR		Hex(9)HexNAc(2)	0.77	0.47	-0.37707	-1.08927	-1.08927
cwq_mix2-1_726	cwq_mix2-1_726.44111.44111.4	44111	YVYDSSAGDNITAYVVDTGVSIHHVEFEGR		Hex(11)HexNAc(2)	0.81	0.87	-0.304006	-0.200913	-0.304006
cwq_mix2-1_726	cwq_mix2-1_726.44120.44120.3	44120	ANAGFNISLSDYWGR		Hex(12)HexNAc(2)N(1)	1.19	0.69	0.250962	-0.535332	-0.535332
cwq_mix2-1_726	cwq_mix2-1_726.44150.44150.4	44150	YVYDSSAGDNITAYVVDTGVSIHHVEFEGR		Hex(13)HexNAc(2)	0.54	0.29	-0.888969	-1.78588	-1.78588
cwq_mix2-1_726	cwq_mix2-1_726.44174.44174.3	44174	WGYTNITEIMDVR		Hex(9)HexNAc(2)N(1)	1.19	0.59	0.250962	-0.761213	-0.761213
cwq_mix2-1_726	cwq_mix2-1_726.44178.44178.2	44178	WGYTNITEIMDVR		Hex(9)HexNAc(2)	1.58	0.49	0.659925	-1.02915	-1.02915
cwq_mix2-1_726	cwq_mix2-1_726.44185.44185.4	44185	YVYDSSAGDNITAYVVDTGVSIHHVEFEGR		Hex(12)HexNAc(2)	0.00478982	0.5	-7.70581	-1	-7.70581
cwq_mix2-1_726	cwq_mix2-1_726.44191.44191.4	44191	YVYDSSAGDNITAYVVDTGVSIHHVEFEGR		Hex(11)HexNAc(2)	5.47	0.09	2.45154	-3.47393	-3.47393
cwq_mix2-1_726	cwq_mix2-1_726.44199.44199.3	44199	WGYTNITEIMDVR		Hex(9)HexNAc(2)	0.76	0.47	-0.395929	-1.08927	-1.08927
cwq_mix2-1_726	cwq_mix2-1_726.44200.44200.3	44200	ANAGFNISLSDYWGR		Hex(11)HexNAc(2)N(1)	0.71	0.52	-0.494109	-0.943416	-0.943416
cwq_mix2-1_726	cwq_mix2-1_726.44201.44201.3	44201	ANAGFNISLSDYWGR		Hex(12)HexNAc(2)N(1)	1.08	1.39	0.111031	0.475085	0.475085
cwq_mix2-1_726	cwq_mix2-1_726.4421.4421.2	4421	NASCYR	4,Carbamidomethyl(+57.0215);	Hex(9)HexNAc(2)	0.96	0.8	-0.0588937	-0.321928	-0.321928
cwq_mix2-1_726	cwq_mix2-1_726.44218.44218.3	44218	WGYTNITEIMDVR		Hex(8)HexNAc(2)N(1)	1.04	0.69	0.0565835	-0.535332	-0.535332
cwq_mix2-1_726	cwq_mix2-1_726.44219.44219.3	44219	WGYTNITEIMDVR		Hex(8)HexNAc(2)	1.31	0.86	0.389567	-0.217591	0.389567
cwq_mix2-1_726	cwq_mix2-1_726.4422.4422.2	4422	NASCYR	4,Carbamidomethyl(+57.0215);	Hex(8)HexNAc(2)	0.9	0.63	-0.152003	-0.666576	-0.666576
cwq_mix2-1_726	cwq_mix2-1_726.44232.44232.4	44232	YVYDSSAGDNITAYVVDTGVSIHHVEFEGR		Hex(13)HexNAc(2)	0.95	0.62	-0.0740006	-0.68966	-0.68966
cwq_mix2-1_726	cwq_mix2-1_726.44246.44246.3	44246	ANAGFNISLSDYWGR		Hex(11)HexNAc(2)	2.03	0.59	1.02148	-0.761213	1.02148
cwq_mix2-1_726	cwq_mix2-1_726.44248.44248.3	44248	WGYTNITEIMDVR		Hex(9)HexNAc(2)N(1)	1.02	0.54	0.0285692	-0.888969	-0.888969
cwq_mix2-1_726	cwq_mix2-1_726.44264.44264.4	44264	YVYDSSAGDNITAYVVDTGVSIHHVEFEGR		Hex(12)HexNAc(2)	1.57	0.37	0.650765	-1.4344	-1.4344
cwq_mix2-1_726	cwq_mix2-1_726.44280.44280.3	44280	WGYTNITEIMDVR		Hex(9)HexNAc(2)	0.78	0.37	-0.358454	-1.4344	-1.4344
cwq_mix2-1_726	cwq_mix2-1_726.44305.44305.3	44305	WGYTNITEIMDVR		Hex(8)HexNAc(2)N(1)	1.04	0.68	0.0565835	-0.556393	-0.556393
cwq_mix2-1_726	cwq_mix2-1_726.44324.44324.4	44324	YVYDSSAGDNITAYVVDTGVSIHHVEFEGR		Hex(13)HexNAc(2)	1.5	3.65	0.584963	1.8679	1.8679
cwq_mix2-1_726	cwq_mix2-1_726.44352.44352.3	44352	WGYTNITEIMDVR		Hex(7)HexNAc(2)N(1)	1.04	0.64	0.0565835	-0.643856	-0.643856
cwq_mix2-1_726	cwq_mix2-1_726.44399.44399.3	44399	WGYTNITEIMDVR		Hex(7)HexNAc(2)	0.69	0.89	-0.535332	-0.168123	-0.535332
cwq_mix2-1_726	cwq_mix2-1_726.44417.44417.4	44417	YVYDSSAGDNITAYVVDTGVSIHHVEFEGR		Hex(9)HexNAc(2)	2.93	0.39	1.5509	-1.35845	1.5509
cwq_mix2-1_726	cwq_mix2-1_726.44419.44419.4	44419	YVYDSSAGDNITAYVVDTGVSIHHVEFEGR		Hex(13)HexNAc(2)	3.82	0.78	1.93357	-0.358454	1.93357
cwq_mix2-1_726	cwq_mix2-1_726.44428.44428.3	44428	ANAGFNISLSDYWGR		Hex(12)HexNAc(2)	0.29	0.88	-1.78588	-0.184425	-1.78588
cwq_mix2-1_726	cwq_mix2-1_726.4443.4443.2	4443	NTTVAER		Hex(8)HexNAc(2)	0.91	0.74	-0.136062	-0.434403	-0.434403
cwq_mix2-1_726	cwq_mix2-1_726.44442.44442.3	44442	ANAGFNISLSDYWGR		Hex(11)HexNAc(2)N(1)	0.86	0.79	-0.217591	-0.340075	-0.340075
cwq_mix2-1_726	cwq_mix2-1_726.44500.44500.3	44500	QYRDDLNLSYVFGCIPK	14,Carbamidomethyl(+57.0215);	Hex(13)HexNAc(2)	1.44	1.75	0.526069	0.807355	0.807355
cwq_mix2-1_726	cwq_mix2-1_726.44506.44506.4	44506	YVYDSSAGDNITAYVVDTGVSIHHVEFEGR		Hex(13)HexNAc(2)	2.36	0.53	1.23879	-0.915936	1.23879
cwq_mix2-1_726	cwq_mix2-1_726.4456.4456.3	4456	NASCYR	4,Carbamidomethyl(+57.0215);	Hex(9)HexNAc(2)	0.9	0.73	-0.152003	-0.454032	-0.454032
cwq_mix2-1_726	cwq_mix2-1_726.44589.44589.4	44589	YVYDSSAGDNITAYVVDTGVSIHHVEFEGR		Hex(13)HexNAc(2)	0.34	0.19	-1.55639	-2.39593	-2.39593
cwq_mix2-1_726	cwq_mix2-1_726.44592.44592.3	44592	QYRDDLNLSYVFGCIPK	14,Carbamidomethyl(+57.0215);	Hex(12)HexNAc(2)	0.69	0.47	-0.535332	-1.08927	-1.08927
cwq_mix2-1_726	cwq_mix2-1_726.44595.44595.3	44595	ANAGFNISLSDYWGR		Hex(11)HexNAc(2)N(1)	0.83	0.68	-0.268817	-0.556393	-0.556393
cwq_mix2-1_726	cwq_mix2-1_726.4462.4462.3	4462	NASCYR	4,Carbamidomethyl(+57.0215);	Hex(10)HexNAc(2)N(1)	0.98	0.73	-0.0291463	-0.454032	-0.454032
cwq_mix2-1_726	cwq_mix2-1_726.4465.4465.3	4465	NASCYR	4,Carbamidomethyl(+57.0215);	Hex(9)HexNAc(2)N(1)	1	0.84	0	-0.251539	-0.251539
cwq_mix2-1_726	cwq_mix2-1_726.44693.44693.3	44693	ANAGFNISLSDYWGR		Hex(11)HexNAc(2)	1.15	0.75	0.201634	-0.415037	-0.415037
cwq_mix2-1_726	cwq_mix2-1_726.44849.44849.3	44849	ANAGFNISLSDYWGR		Hex(11)HexNAc(2)N(1)	0.8	0.22	-0.321928	-2.18442	-2.18442
cwq_mix2-1_726	cwq_mix2-1_726.4485.4485.3	4485	NTTAGNHTVTR		Hex(10)HexNAc(2)	1.82	0.61	0.863938	-0.713119	0.863938
cwq_mix2-1_726	cwq_mix2-1_726.44851.44851.3	44851	LSNVTTATFDGISNVFIGNLK		Hex(13)HexNAc(2)	2.54	0.71	1.34483	-0.494109	1.34483
cwq_mix2-1_726	cwq_mix2-1_726.44860.44860.3	44860	LSNVTTATFDGISNVFIGNLK		Hex(13)HexNAc(2)N(1)	0.91	0.43	-0.136062	-1.21759	-1.21759
cwq_mix2-1_726	cwq_mix2-1_726.44863.44863.3	44863	ANAGFNISLSDYWGR		Hex(12)HexNAc(2)N(1)	2.32	1.1	1.21412	0.137504	1.21412
cwq_mix2-1_726	cwq_mix2-1_726.44884.44884.4	44884	LSNVTTATFDGISNVFIGNLK		Hex(13)HexNAc(2)N(1)	0.74	0.49	-0.434403	-1.02915	-1.02915
cwq_mix2-1_726	cwq_mix2-1_726.44906.44906.4	44906	LSNVTTATFDGISNVFIGNLK		Hex(13)HexNAc(2)	1.21	0.37	0.275007	-1.4344	-1.4344
cwq_mix2-1_726	cwq_mix2-1_726.4492.4492.2	4492	NASCYR	4,Carbamidomethyl(+57.0215);	Hex(8)HexNAc(2)	0.91	0.64	-0.136062	-0.643856	-0.643856
cwq_mix2-1_726	cwq_mix2-1_726.44935.44935.3	44935	LSNVTTATFDGISNVFIGNLK		Hex(13)HexNAc(2)	2.11	0.56	1.07724	-0.836501	1.07724
cwq_mix2-1_726	cwq_mix2-1_726.44963.44963.3	44963	LSNVTTATFDGISNVFIGNLK		Hex(13)HexNAc(2)N(1)	1.14	0.03	0.189034	-5.05889	-5.05889
cwq_mix2-1_726	cwq_mix2-1_726.44965.44965.3	44965	ANAGFNISLSDYWGR		Hex(12)HexNAc(2)N(1)	12.61	6.29	3.6565	2.65306	3.6565
cwq_mix2-1_726	cwq_mix2-1_726.44976.44976.3	44976	ANAGFNISLSDYWGR		Hex(11)HexNAc(2)N(1)	1.44	2.44	0.526069	1.28688	1.28688
cwq_mix2-1_726	cwq_mix2-1_726.45055.45055.3	45055	ANAGFNISLSDYWGR		Hex(11)HexNAc(2)N(1)	1.01	1.1	0.0143553	0.137504	0.137504
cwq_mix2-1_726	cwq_mix2-1_726.4506.4506.2	4506	NTTVAER		Hex(8)HexNAc(2)	0.91	0.74	-0.136062	-0.434403	-0.434403
cwq_mix2-1_726	cwq_mix2-1_726.45111.45111.3	45111	KANLTFSEINSIILFGGASR		Hex(9)HexNAc(2)	1.52	0.93	0.604071	-0.104697	0.604071
cwq_mix2-1_726	cwq_mix2-1_726.45135.45135.3	45135	ANAGFNISLSDYWGR		Hex(11)HexNAc(2)N(1)	1.04	0.87	0.0565835	-0.200913	-0.200913
cwq_mix2-1_726	cwq_mix2-1_726.45244.45244.3	45244	ANAGFNISLSDYWGR		Hex(11)HexNAc(2)N(1)	1.19	0.27	0.250962	-1.88897	-1.88897
cwq_mix2-1_726	cwq_mix2-1_726.4533.4533.3	4533	NASCYR	4,Carbamidomethyl(+57.0215);	Hex(9)HexNAc(2)N(1)	1	0.81	0	-0.304006	-0.304006
cwq_mix2-1_726	cwq_mix2-1_726.4534.4534.3	4534	NASCYR	4,Carbamidomethyl(+57.0215);	Hex(9)HexNAc(2)	0.9	0.71	-0.152003	-0.494109	-0.494109
cwq_mix2-1_726	cwq_mix2-1_726.45380.45380.3	45380	ANAGFNISLSDYWGR		Hex(11)HexNAc(2)N(1)	2.31	0.52	1.20789	-0.943416	1.20789
cwq_mix2-1_726	cwq_mix2-1_726.4545.4545.3	4545	SNATKPQCPK	8,Carbamidomethyl(+57.0215);	Hex(14)HexNAc(2)	1.19	1.68	0.250962	0.748461	0.748461
cwq_mix2-1_726	cwq_mix2-1_726.4570.4570.3	4570	NTTAGNHTVTR		Hex(10)HexNAc(2)	1.11	0.78	0.15056	-0.358454	-0.358454
cwq_mix2-1_726	cwq_mix2-1_726.45715.45715.3	45715	ANAGFNISLSDYWGR		Hex(12)HexNAc(2)N(1)	0.63	0.39	-0.666576	-1.35845	-1.35845
cwq_mix2-1_726	cwq_mix2-1_726.4599.4599.2	4599	NASCYR	4,Carbamidomethyl(+57.0215);	Hex(9)HexNAc(2)	0.72	0.39	-0.473931	-1.35845	-1.35845
cwq_mix2-1_726	cwq_mix2-1_726.4635.4635.3	4635	SNATKPQCPK	8,Carbamidomethyl(+57.0215);	Hex(14)HexNAc(2)	1.43	0.72	0.516015	-0.473931	0.516015
cwq_mix2-1_726	cwq_mix2-1_726.46368.46368.3	46368	ANAGFNISLSDYWGR		Hex(12)HexNAc(2)N(1)	0.87	0.69	-0.200913	-0.535332	-0.535332
cwq_mix2-1_726	cwq_mix2-1_726.46486.46486.3	46486	ANAGFNISLSDYWGR		Hex(12)HexNAc(2)N(1)	1.49	1.32	0.575312	0.400538	0.575312
cwq_mix2-1_726	cwq_mix2-1_726.46653.46653.3	46653	ANAGFNISLSDYWGR		Hex(11)HexNAc(2)N(1)	0.64	0.38	-0.643856	-1.39593	-1.39593
cwq_mix2-1_726	cwq_mix2-1_726.46717.46717.3	46717	ANAGFNISLSDYWGR		Hex(12)HexNAc(2)N(1)	0.25	0.48	-2	-1.05889	-2
cwq_mix2-1_726	cwq_mix2-1_726.4676.4676.3	4676	NTTAGNHTVTR		Hex(10)HexNAc(2)	0.62	0.79	-0.68966	-0.340075	-0.68966
cwq_mix2-1_726	cwq_mix2-1_726.46776.46776.3	46776	ANAGFNISLSDYWGR		Hex(11)HexNAc(2)N(1)	1.52	0.69	0.604071	-0.535332	0.604071
cwq_mix2-1_726	cwq_mix2-1_726.46845.46845.4	46845	YNTDPVCAFDNSTVVELSDKTWDHVIESGK	7,Carbamidomethyl(+57.0215);	Hex(8)HexNAc(2)	5.99	2.32	2.58256	1.21412	2.58256
cwq_mix2-1_726	cwq_mix2-1_726.46908.46908.3	46908	HPSFPLSNNGELIGEFTLSNITDVEK		Hex(10)HexNAc(2)	1.53	1.25	0.613532	0.321928	0.613532
cwq_mix2-1_726	cwq_mix2-1_726.47019.47019.3	47019	HPSFPLSNNGELIGEFTLSNITDVEK		Hex(10)HexNAc(2)	1.82	0.31	0.863938	-1.68966	-1.68966
cwq_mix2-1_726	cwq_mix2-1_726.47045.47045.4	47045	HPSFPLSNNGELIGEFTLSNITDVEK		Hex(10)HexNAc(2)N(1)	0.68	1.05	-0.556393	0.0703893	-0.556393
cwq_mix2-1_726	cwq_mix2-1_726.47079.47079.4	47079	YNTDPVCAFDNSTVVELSDKTWDHVIESGK	7,Carbamidomethyl(+57.0215);	Hex(8)HexNAc(2)	0.95	0.69	-0.0740006	-0.535332	-0.535332
cwq_mix2-1_726	cwq_mix2-1_726.47103.47103.3	47103	HPSFPLSNNGELIGEFTLSNITDVEK		Hex(10)HexNAc(2)	0.23	0.11	-2.12029	-3.18442	-3.18442
cwq_mix2-1_726	cwq_mix2-1_726.47141.47141.4	47141	HPSFPLSNNGELIGEFTLSNITDVEK		Hex(10)HexNAc(2)N(1)	0.76	0.35	-0.395929	-1.51457	-1.51457
cwq_mix2-1_726	cwq_mix2-1_726.47151.47151.4	47151	HPSFPLSNNGELIGEFTLSNITDVEK		Hex(10)HexNAc(2)	2	0.55	1	-0.862496	1
cwq_mix2-1_726	cwq_mix2-1_726.47155.47155.3	47155	HPSFPLSNNGELIGEFTLSNITDVEK		Hex(9)HexNAc(2)	1.65	0.09	0.722466	-3.47393	-3.47393
cwq_mix2-1_726	cwq_mix2-1_726.47177.47177.3	47177	ANAGFNISLSDYWGR		Hex(12)HexNAc(2)N(1)	2.57	1.17	1.36177	0.226509	1.36177
cwq_mix2-1_726	cwq_mix2-1_726.47181.47181.4	47181	YNTDPVCAFDNSTVVELSDKTWDHVIESGK	7,Carbamidomethyl(+57.0215);	Hex(8)HexNAc(2)	1.43	1.19	0.516015	0.250962	0.516015
cwq_mix2-1_726	cwq_mix2-1_726.47203.47203.4	47203	HPSFPLSNNGELIGEFTLSNITDVEK		Hex(9)HexNAc(2)	0.56	0.23	-0.836501	-2.12029	-2.12029
cwq_mix2-1_726	cwq_mix2-1_726.4721.4721.3	4721	SNATKPQCPK	8,Carbamidomethyl(+57.0215);	Hex(14)HexNAc(2)	0.91	0.57	-0.136062	-0.810966	-0.810966
cwq_mix2-1_726	cwq_mix2-1_726.47236.47236.3	47236	HPSFPLSNNGELIGEFTLSNITDVEK		Hex(9)HexNAc(2)	2.87	1.53	1.52105	0.613532	1.52105
cwq_mix2-1_726	cwq_mix2-1_726.47238.47238.3	47238	ANAGFNISLSDYWGR		Hex(11)HexNAc(2)N(1)	0.73	0.83	-0.454032	-0.268817	-0.454032
cwq_mix2-1_726	cwq_mix2-1_726.47251.47251.4	47251	YNTDPVCAFDNSTVVELSDKTWDHVIESGK	7,Carbamidomethyl(+57.0215);	Hex(8)HexNAc(2)	0.59	0.69	-0.761213	-0.535332	-0.761213
cwq_mix2-1_726	cwq_mix2-1_726.47265.47265.3	47265	ANAGFNISLSDYWGR		Hex(12)HexNAc(2)N(1)	0.7	0.23	-0.514573	-2.12029	-2.12029
cwq_mix2-1_726	cwq_mix2-1_726.47399.47399.3	47399	ANAGFNISLSDYWGR		Hex(11)HexNAc(2)N(1)	1.49	0.23	0.575312	-2.12029	-2.12029
cwq_mix2-1_726	cwq_mix2-1_726.47456.47456.4	47456	VDVAQLVEPYRNDCIFHDASGACHFFFK	14,Carbamidomethyl(+57.0215);23,Carbamidomethyl(+57.0215);	Hex(8)HexNAc(2)	0.13	0.43	-2.94342	-1.21759	-2.94342
cwq_mix2-1_726	cwq_mix2-1_726.47463.47463.3	47463	ANAGFNISLSDYWGR		Hex(12)HexNAc(2)N(1)	0.17	0.91	-2.55639	-0.136062	-2.55639
cwq_mix2-1_726	cwq_mix2-1_726.47537.47537.5	47537	VDVAQLVEPYRNDCIFHDASGACHFFFK	14,Carbamidomethyl(+57.0215);23,Carbamidomethyl(+57.0215);	Hex(8)HexNAc(2)	1.32	1.35	0.400538	0.432959	0.432959
cwq_mix2-1_726	cwq_mix2-1_726.47608.47608.5	47608	VDVAQLVEPYRNDCIFHDASGACHFFFK	14,Carbamidomethyl(+57.0215);23,Carbamidomethyl(+57.0215);	Hex(8)HexNAc(2)	1.13	0.9	0.176323	-0.152003	0.176323
cwq_mix2-1_726	cwq_mix2-1_726.47609.47609.4	47609	VDVAQLVEPYRNDCIFHDASGACHFFFK	14,Carbamidomethyl(+57.0215);23,Carbamidomethyl(+57.0215);	Hex(8)HexNAc(2)	0.82	0.64	-0.286304	-0.643856	-0.643856
cwq_mix2-1_726	cwq_mix2-1_726.47659.47659.3	47659	ANAGFNISLSDYWGR		Hex(11)HexNAc(2)N(1)	1.05	0.5	0.0703893	-1	-1
cwq_mix2-1_726	cwq_mix2-1_726.47675.47675.5	47675	VDVAQLVEPYRNDCIFHDASGACHFFFK	14,Carbamidomethyl(+57.0215);23,Carbamidomethyl(+57.0215);	Hex(8)HexNAc(2)	1.06	0.87	0.0840643	-0.200913	-0.200913
cwq_mix2-1_726	cwq_mix2-1_726.47811.47811.3	47811	ANAGFNISLSDYWGR		Hex(11)HexNAc(2)N(1)	1.15	0.65	0.201634	-0.621488	-0.621488
cwq_mix2-1_726	cwq_mix2-1_726.47891.47891.3	47891	ANAGFNISLSDYWGR		Hex(11)HexNAc(2)N(1)	0.77	0.42	-0.37707	-1.25154	-1.25154
cwq_mix2-1_726	cwq_mix2-1_726.47952.47952.3	47952	ANAGFNISLSDYWGR		Hex(12)HexNAc(2)N(1)	1.67	1.2	0.739848	0.263034	0.739848
cwq_mix2-1_726	cwq_mix2-1_726.47985.47985.3	47985	ANAGFNISLSDYWGR		Hex(11)HexNAc(2)N(1)	3.24	2.79	1.69599	1.48027	1.69599
cwq_mix2-1_726	cwq_mix2-1_726.48058.48058.3	48058	ANAGFNISLSDYWGR		Hex(12)HexNAc(2)N(1)	0.89	0.99	-0.168123	-0.0144996	-0.168123
cwq_mix2-1_726	cwq_mix2-1_726.48070.48070.3	48070	ANAGFNISLSDYWGR		Hex(11)HexNAc(2)N(1)	2.26	0.96	1.17632	-0.0588937	1.17632
cwq_mix2-1_726	cwq_mix2-1_726.48145.48145.3	48145	ANAGFNISLSDYWGR		Hex(11)HexNAc(2)N(1)	0.73	0.34	-0.454032	-1.55639	-1.55639
cwq_mix2-1_726	cwq_mix2-1_726.48231.48231.3	48231	LSNVTTATFDGISNVFIGNLK		Hex(15)HexNAc(2)N(1)	0.6	0.48	-0.736966	-1.05889	-1.05889
cwq_mix2-1_726	cwq_mix2-1_726.48253.48253.3	48253	ANAGFNISLSDYWGR		Hex(11)HexNAc(2)N(1)	0.31	0.31	-1.68966	-1.68966	-1.68966
cwq_mix2-1_726	cwq_mix2-1_726.48287.48287.3	48287	LSNVTTATFDGISNVFIGNLK		Hex(14)HexNAc(2)	0.97	0.78	-0.0439433	-0.358454	-0.358454
cwq_mix2-1_726	cwq_mix2-1_726.48302.48302.3	48302	LSNVTTATFDGISNVFIGNLK		Hex(14)HexNAc(2)N(1)	1.14	0.76	0.189034	-0.395929	-0.395929
cwq_mix2-1_726	cwq_mix2-1_726.48313.48313.3	48313	LSNVTTATFDGISNVFIGNLK		Hex(16)HexNAc(2)N(1)	0.85	0.000976562	-0.234465	-10	-10
cwq_mix2-1_726	cwq_mix2-1_726.48335.48335.4	48335	LSNVTTATFDGISNVFIGNLK		Hex(15)HexNAc(2)N(1)	1.27	0.83	0.344828	-0.268817	0.344828
cwq_mix2-1_726	cwq_mix2-1_726.48346.48346.3	48346	LSNVTTATFDGISNVFIGNLK		Hex(15)HexNAc(2)N(1)	0.18	0.13	-2.47393	-2.94342	-2.94342
cwq_mix2-1_726	cwq_mix2-1_726.48349.48349.3	48349	ANAGFNISLSDYWGR		Hex(11)HexNAc(2)N(1)	1.46	1.04	0.545968	0.0565835	0.545968
cwq_mix2-1_726	cwq_mix2-1_726.48353.48353.4	48353	LSNVTTATFDGISNVFIGNLK		Hex(14)HexNAc(2)N(1)	1.09	0.69	0.124328	-0.535332	-0.535332
cwq_mix2-1_726	cwq_mix2-1_726.48363.48363.4	48363	LSNVTTATFDGISNVFIGNLK		Hex(14)HexNAc(2)N(1)	1.09	0.69	0.124328	-0.535332	-0.535332
cwq_mix2-1_726	cwq_mix2-1_726.48376.48376.3	48376	LSNVTTATFDGISNVFIGNLK		Hex(14)HexNAc(2)N(1)	1.11	0.72	0.15056	-0.473931	-0.473931
cwq_mix2-1_726	cwq_mix2-1_726.48389.48389.3	48389	LSNVTTATFDGISNVFIGNLK		Hex(14)HexNAc(2)	1.5	0.82	0.584963	-0.286304	0.584963
cwq_mix2-1_726	cwq_mix2-1_726.48418.48418.3	48418	LSNVTTATFDGISNVFIGNLK		Hex(13)HexNAc(2)	2	0.95	1	-0.0740006	1
cwq_mix2-1_726	cwq_mix2-1_726.48425.48425.3	48425	YSFEWSNVSILEGDIDSIKEK		Hex(9)HexNAc(2)	1.06	0.82	0.0840643	-0.286304	-0.286304
cwq_mix2-1_726	cwq_mix2-1_726.48427.48427.4	48427	LSNVTTATFDGISNVFIGNLK		Hex(13)HexNAc(2)N(1)	0.51	1.55	-0.971431	0.632268	-0.971431
cwq_mix2-1_726	cwq_mix2-1_726.48430.48430.3	48430	ANAGFNISLSDYWGR		Hex(11)HexNAc(2)N(1)	1.16	0.88	0.214125	-0.184425	0.214125
cwq_mix2-1_726	cwq_mix2-1_726.48448.48448.3	48448	LSNVTTATFDGISNVFIGNLK		Hex(13)HexNAc(2)N(1)	1.52	1.02	0.604071	0.0285692	0.604071
cwq_mix2-1_726	cwq_mix2-1_726.48467.48467.4	48467	LSNVTTATFDGISNVFIGNLK		Hex(14)HexNAc(2)N(1)	1.05	0.69	0.0703893	-0.535332	-0.535332
cwq_mix2-1_726	cwq_mix2-1_726.48519.48519.3	48519	LSNVTTATFDGISNVFIGNLK		Hex(13)HexNAc(2)N(1)	0.94	0.57	-0.0892673	-0.810966	-0.810966
cwq_mix2-1_726	cwq_mix2-1_726.48521.48521.3	48521	LSNVTTATFDGISNVFIGNLK		Hex(14)HexNAc(2)N(1)	0.73	0.37	-0.454032	-1.4344	-1.4344
cwq_mix2-1_726	cwq_mix2-1_726.48526.48526.4	48526	LSNVTTATFDGISNVFIGNLK		Hex(13)HexNAc(2)N(1)	0.96	0.67	-0.0588937	-0.577767	-0.577767
cwq_mix2-1_726	cwq_mix2-1_726.48563.48563.4	48563	LSNVTTATFDGISNVFIGNLK		Hex(14)HexNAc(2)	1.32	0.04	0.400538	-4.64386	-4.64386
cwq_mix2-1_726	cwq_mix2-1_726.48586.48586.4	48586	LSNVTTATFDGISNVFIGNLK		Hex(14)HexNAc(2)N(1)	0.0099414	0.3	-6.65234	-1.73697	-6.65234
cwq_mix2-1_726	cwq_mix2-1_726.48595.48595.4	48595	LSNVTTATFDGISNVFIGNLK		Hex(13)HexNAc(2)	0.91	0.95	-0.136062	-0.0740006	-0.136062
cwq_mix2-1_726	cwq_mix2-1_726.48605.48605.4	48605	LSNVTTATFDGISNVFIGNLK		Hex(13)HexNAc(2)N(1)	0.99	0.68	-0.0144996	-0.556393	-0.556393
cwq_mix2-1_726	cwq_mix2-1_726.48606.48606.3	48606	LSNVTTATFDGISNVFIGNLK		Hex(13)HexNAc(2)N(1)	1.02	0.58	0.0285692	-0.785875	-0.785875
cwq_mix2-1_726	cwq_mix2-1_726.48658.48658.3	48658	LSNVTTATFDGISNVFIGNLK		Hex(12)HexNAc(2)N(1)	0.82	0.29	-0.286304	-1.78588	-1.78588
cwq_mix2-1_726	cwq_mix2-1_726.48676.48676.4	48676	LSNVTTATFDGISNVFIGNLK		Hex(13)HexNAc(2)	0.98	0.54	-0.0291463	-0.888969	-0.888969
cwq_mix2-1_726	cwq_mix2-1_726.48688.48688.3	48688	LSNVTTATFDGISNVFIGNLK		Hex(13)HexNAc(2)N(1)	0.99	0.56	-0.0144996	-0.836501	-0.836501
cwq_mix2-1_726	cwq_mix2-1_726.48689.48689.4	48689	LSNVTTATFDGISNVFIGNLK		Hex(13)HexNAc(2)N(1)	1.1	0.8	0.137504	-0.321928	-0.321928
cwq_mix2-1_726	cwq_mix2-1_726.48769.48769.4	48769	LSNVTTATFDGISNVFIGNLK		Hex(13)HexNAc(2)N(1)	0.61	1.26	-0.713119	0.333424	-0.713119
cwq_mix2-1_726	cwq_mix2-1_726.48790.48790.3	48790	LSNVTTATFDGISNVFIGNLK		Hex(13)HexNAc(2)N(1)	0.59	0.31	-0.761213	-1.68966	-1.68966
cwq_mix2-1_726	cwq_mix2-1_726.48791.48791.3	48791	LSNVTTATFDGISNVFIGNLK		Hex(13)HexNAc(2)	0.7	0.38	-0.514573	-1.39593	-1.39593
cwq_mix2-1_726	cwq_mix2-1_726.48806.48806.4	48806	LSNVTTATFDGISNVFIGNLK		Hex(13)HexNAc(2)	0.55	0.24	-0.862496	-2.05889	-2.05889
cwq_mix2-1_726	cwq_mix2-1_726.48825.48825.3	48825	LSNVTTATFDGISNVFIGNLK		Hex(12)HexNAc(2)	0.88	0.58	-0.184425	-0.785875	-0.785875
cwq_mix2-1_726	cwq_mix2-1_726.48900.48900.4	48900	LSNVTTATFDGISNVFIGNLK		Hex(13)HexNAc(2)N(1)	1.62	0.36	0.695994	-1.47393	-1.47393
cwq_mix2-1_726	cwq_mix2-1_726.48986.48986.3	48986	LSNVTTATFDGISNVFIGNLK		Hex(12)HexNAc(2)	0.37	0.24	-1.4344	-2.05889	-2.05889
cwq_mix2-1_726	cwq_mix2-1_726.4933.4933.3	4933	NASCYR	4,Carbamidomethyl(+57.0215);	Hex(10)HexNAc(2)N(1)	2	1.73	1	0.790772	1
cwq_mix2-1_726	cwq_mix2-1_726.49331.49331.4	49331	DGNNEWMFVPTHGVAYNYEENDPMNPILNGSVVR		Hex(9)HexNAc(2)N(1)	8.2	2.84	3.03562	1.50589	3.03562
cwq_mix2-1_726	cwq_mix2-1_726.49405.49405.4	49405	DGNNEWMFVPTHGVAYNYEENDPMNPILNGSVVR		Hex(9)HexNAc(2)N(1)	1.16	0.2	0.214125	-2.32193	-2.32193
cwq_mix2-1_726	cwq_mix2-1_726.49532.49532.4	49532	FTNEFFPMDVTPNDGSAQFVVYNMSGNPK		Hex(11)HexNAc(2)N(1)	0.89	0.98	-0.168123	-0.0291463	-0.168123
cwq_mix2-1_726	cwq_mix2-1_726.49565.49565.4	49565	FTNEFFPMDVTPNDGSAQFVVYNMSGNPK		Hex(11)HexNAc(2)	1.15	0.58	0.201634	-0.785875	-0.785875
cwq_mix2-1_726	cwq_mix2-1_726.49623.49623.4	49623	FTNEFFPMDVTPNDGSAQFVVYNMSGNPK		Hex(11)HexNAc(2)N(1)	0.91	0.65	-0.136062	-0.621488	-0.621488
cwq_mix2-1_726	cwq_mix2-1_726.49625.49625.4	49625	FTNEFFPMDVTPNDGSAQFVVYNMSGNPK		Hex(10)HexNAc(2)N(1)	1.68	1.38	0.748461	0.464668	0.748461
cwq_mix2-1_726	cwq_mix2-1_726.49706.49706.3	49706	IIDWGHSGEIGNLLLSEYNVTYK		Hex(8)HexNAc(2)	1.74	1.01	0.799087	0.0143553	0.799087
cwq_mix2-1_726	cwq_mix2-1_726.49752.49752.3	49752	ANAGFNISLSDYWGR		Hex(12)HexNAc(2)N(1)	1.01	0.59	0.0143553	-0.761213	-0.761213
cwq_mix2-1_726	cwq_mix2-1_726.49756.49756.4	49756	IIDWGHSGEIGNLLLSEYNVTYK		Hex(8)HexNAc(2)N(1)	0.87	0.85	-0.200913	-0.234465	-0.234465
cwq_mix2-1_726	cwq_mix2-1_726.49776.49776.3	49776	IIDWGHSGEIGNLLLSEYNVTYK		Hex(8)HexNAc(2)	1.01	0.72	0.0143553	-0.473931	-0.473931
cwq_mix2-1_726	cwq_mix2-1_726.49784.49784.3	49784	ANAGFNISLSDYWGR		Hex(11)HexNAc(2)N(1)	0.35	0.67	-1.51457	-0.577767	-1.51457
cwq_mix2-1_726	cwq_mix2-1_726.49792.49792.4	49792	IIDWGHSGEIGNLLLSEYNVTYK		Hex(8)HexNAc(2)	1.09	0.43	0.124328	-1.21759	-1.21759
cwq_mix2-1_726	cwq_mix2-1_726.49834.49834.4	49834	IIDWGHSGEIGNLLLSEYNVTYK		Hex(8)HexNAc(2)N(1)	0.87	0.87	-0.200913	-0.200913	-0.200913
cwq_mix2-1_726	cwq_mix2-1_726.49845.49845.3	49845	IIDWGHSGEIGNLLLSEYNVTYK		Hex(8)HexNAc(2)	1.01	0.72	0.0143553	-0.473931	-0.473931
cwq_mix2-1_726	cwq_mix2-1_726.49877.49877.3	49877	LIWLDNMFNLSAVAHR		Hex(14)HexNAc(2)	0.83	0.31	-0.268817	-1.68966	-1.68966
cwq_mix2-1_726	cwq_mix2-1_726.49882.49882.4	49882	IIDWGHSGEIGNLLLSEYNVTYK		Hex(8)HexNAc(2)	1.16	0.74	0.214125	-0.434403	-0.434403
cwq_mix2-1_726	cwq_mix2-1_726.49886.49886.3	49886	ANAGFNISLSDYWGR		Hex(12)HexNAc(2)N(1)	2.26	0.35	1.17632	-1.51457	-1.51457
cwq_mix2-1_726	cwq_mix2-1_726.49930.49930.3	49930	IIDWGHSGEIGNLLLSEYNVTYK		Hex(8)HexNAc(2)	0.91	0.58	-0.136062	-0.785875	-0.785875
cwq_mix2-1_726	cwq_mix2-1_726.49994.49994.3	49994	ANAGFNISLSDYWGR		Hex(12)HexNAc(2)N(1)	3.34	0.42	1.73985	-1.25154	1.73985
cwq_mix2-1_726	cwq_mix2-1_726.50071.50071.3	50071	ANAGFNISLSDYWGR		Hex(11)HexNAc(2)N(1)	3.14	1.96	1.65076	0.970854	1.65076
cwq_mix2-1_726	cwq_mix2-1_726.5012.5012.3	5012	NASCYR	4,Carbamidomethyl(+57.0215);	Hex(10)HexNAc(2)N(1)	1.82	1.58	0.863938	0.659925	0.863938
cwq_mix2-1_726	cwq_mix2-1_726.50205.50205.4	50205	LNDTYTEVAEVMKDDFVFAASDDKELAK		Hex(11)HexNAc(2)	1.38	0.7	0.464668	-0.514573	-0.514573
cwq_mix2-1_726	cwq_mix2-1_726.50213.50213.4	50213	LNDTYTEVAEVMKDDFVFAASDDKELAK		Hex(10)HexNAc(2)	1.38	0.94	0.464668	-0.0892673	0.464668
cwq_mix2-1_726	cwq_mix2-1_726.50232.50232.4	50232	LNDTYTEVAEVMKDDFVFAASDDKELAK		Hex(9)HexNAc(2)	1.4	0.94	0.485427	-0.0892673	0.485427
cwq_mix2-1_726	cwq_mix2-1_726.50291.50291.4	50291	LNDTYTEVAEVMKDDFVFAASDDKELAK		Hex(10)HexNAc(2)	1.16	0.78	0.214125	-0.358454	-0.358454
cwq_mix2-1_726	cwq_mix2-1_726.50312.50312.4	50312	LNDTYTEVAEVMKDDFVFAASDDKELAK		Hex(9)HexNAc(2)	0.99	0.61	-0.0144996	-0.713119	-0.713119
cwq_mix2-1_726	cwq_mix2-1_726.50314.50314.5	50314	LNDTYTEVAEVMKDDFVFAASDDKELAK		Hex(10)HexNAc(2)N(1)	0.95	1.03	-0.0740006	0.0426443	-0.0740006
cwq_mix2-1_726	cwq_mix2-1_726.50335.50335.3	50335	ANAGFNISLSDYWGR		Hex(11)HexNAc(2)N(1)	0.78	0.25	-0.358454	-2	-2
cwq_mix2-1_726	cwq_mix2-1_726.50355.50355.5	50355	LNDTYTEVAEVMKDDFVFAASDDKELAK		Hex(9)HexNAc(2)N(1)	0.68	1.09	-0.556393	0.124328	-0.556393
cwq_mix2-1_726	cwq_mix2-1_726.50380.50380.5	50380	LNDTYTEVAEVMKDDFVFAASDDKELAK		Hex(10)HexNAc(2)	2.75	2.3	1.45943	1.20163	1.45943
cwq_mix2-1_726	cwq_mix2-1_726.50386.50386.4	50386	LNDTYTEVAEVMKDDFVFAASDDKELAK		Hex(10)HexNAc(2)	0.99	0.72	-0.0144996	-0.473931	-0.473931
cwq_mix2-1_726	cwq_mix2-1_726.50409.50409.4	50409	LNDTYTEVAEVMKDDFVFAASDDKELAK		Hex(9)HexNAc(2)	0.99	0.61	-0.0144996	-0.713119	-0.713119
cwq_mix2-1_726	cwq_mix2-1_726.50432.50432.4	50432	LNDTYTEVAEVMKDDFVFAASDDKELAK		Hex(8)HexNAc(2)	0.98	0.49	-0.0291463	-1.02915	-1.02915
cwq_mix2-1_726	cwq_mix2-1_726.50480.50480.4	50480	LNDTYTEVAEVMKDDFVFAASDDKELAK		Hex(9)HexNAc(2)	1.02	0.59	0.0285692	-0.761213	-0.761213
cwq_mix2-1_726	cwq_mix2-1_726.50492.50492.4	50492	LNDTYTEVAEVMKDDFVFAASDDKELAK		Hex(8)HexNAc(2)	0.87	0.4	-0.200913	-1.32193	-1.32193
cwq_mix2-1_726	cwq_mix2-1_726.50564.50564.3	50564	ANAGFNISLSDYWGR		Hex(11)HexNAc(2)N(1)	0.96	0.9	-0.0588937	-0.152003	-0.152003
cwq_mix2-1_726	cwq_mix2-1_726.50582.50582.4	50582	LNDTYTEVAEVMKDDFVFAASDDKELAK		Hex(8)HexNAc(2)	0.64	0.21	-0.643856	-2.25154	-2.25154
cwq_mix2-1_726	cwq_mix2-1_726.50615.50615.4	50615	LNDTYTEVAEVMKDDFVFAASDDKELAK		Hex(7)HexNAc(2)	1.52	0.63	0.604071	-0.666576	-0.666576
cwq_mix2-1_726	cwq_mix2-1_726.50617.50617.4	50617	TEEFSNMTVPMIFSEFGCIEVRPR	11,Oxidation(+15.9949);18,Carbamidomethyl(+57.0215);	Hex(13)HexNAc(2)	1.03	1.15	0.0426443	0.201634	0.201634
cwq_mix2-1_726	cwq_mix2-1_726.50638.50638.3	50638	ANAGFNISLSDYWGR		Hex(11)HexNAc(2)N(1)	0.73	0.77	-0.454032	-0.37707	-0.454032
cwq_mix2-1_726	cwq_mix2-1_726.50660.50660.4	50660	TEEFSNMTVPMIFSEFGCIEVRPR	11,Oxidation(+15.9949);18,Carbamidomethyl(+57.0215);	Hex(13)HexNAc(2)N(1)	1.18	0.56	0.238787	-0.836501	-0.836501
cwq_mix2-1_726	cwq_mix2-1_726.50705.50705.4	50705	TEEFSNMTVPMIFSEFGCIEVRPR	11,Oxidation(+15.9949);18,Carbamidomethyl(+57.0215);	Hex(13)HexNAc(2)	1.34	1.12	0.422233	0.163499	0.422233
cwq_mix2-1_726	cwq_mix2-1_726.50762.50762.3	50762	SEFDGILPGEFVESNSTWWNR		Hex(9)HexNAc(2)N(1)	0.98	0.71	-0.0291463	-0.494109	-0.494109
cwq_mix2-1_726	cwq_mix2-1_726.50776.50776.3	50776	ANAGFNISLSDYWGR		Hex(11)HexNAc(2)N(1)	4.56	0.65	2.18903	-0.621488	2.18903
cwq_mix2-1_726	cwq_mix2-1_726.50779.50779.3	50779	ANAGFNISLSDYWGR		Hex(12)HexNAc(2)N(1)	1.23	0.75	0.298658	-0.415037	-0.415037
cwq_mix2-1_726	cwq_mix2-1_726.50799.50799.3	50799	SEFDGILPGEFVESNSTWWNR		Hex(8)HexNAc(2)N(1)	1.19	0.29	0.250962	-1.78588	-1.78588
cwq_mix2-1_726	cwq_mix2-1_726.50810.50810.4	50810	TEEFSNMTVPMIFSEFGCIEVRPR	11,Oxidation(+15.9949);18,Carbamidomethyl(+57.0215);	Hex(13)HexNAc(2)N(1)	0.05	0.68	-4.32193	-0.556393	-4.32193
cwq_mix2-1_726	cwq_mix2-1_726.50812.50812.4	50812	TEEFSNMTVPMIFSEFGCIEVRPR	11,Oxidation(+15.9949);18,Carbamidomethyl(+57.0215);	Hex(13)HexNAc(2)	0.25	4.48	-2	2.1635	2.1635
cwq_mix2-1_726	cwq_mix2-1_726.50840.50840.3	50840	SEFDGILPGEFVESNSTWWNR		Hex(8)HexNAc(2)	0.95	0.38	-0.0740006	-1.39593	-1.39593
cwq_mix2-1_726	cwq_mix2-1_726.50859.50859.3	50859	ANAGFNISLSDYWGR		Hex(11)HexNAc(2)N(1)	3.43	1.01	1.77821	0.0143553	1.77821
cwq_mix2-1_726	cwq_mix2-1_726.50872.50872.3	50872	SEFDGILPGEFVESNSTWWNR		Hex(9)HexNAc(2)N(1)	0.97	0.71	-0.0439433	-0.494109	-0.494109
cwq_mix2-1_726	cwq_mix2-1_726.50914.50914.3	50914	SEFDGILPGEFVESNSTWWNR		Hex(8)HexNAc(2)N(1)	1.19	0.94	0.250962	-0.0892673	0.250962
cwq_mix2-1_726	cwq_mix2-1_726.50996.50996.3	50996	SEFDGILPGEFVESNSTWWNR		Hex(8)HexNAc(2)N(1)	0.5	0.000976562	-1	-10	-10
cwq_mix2-1_726	cwq_mix2-1_726.51018.51018.5	51018	DQKLNDTYTEVAEVMKDDFVFAASDDKELAK		Hex(10)HexNAc(2)	1.09	0.81	0.124328	-0.304006	-0.304006
cwq_mix2-1_726	cwq_mix2-1_726.51020.51020.4	51020	DQKLNDTYTEVAEVMKDDFVFAASDDKELAK		Hex(10)HexNAc(2)	2.29	1.28	1.19535	0.356144	1.19535
cwq_mix2-1_726	cwq_mix2-1_726.51036.51036.3	51036	ANAGFNISLSDYWGR		Hex(11)HexNAc(2)N(1)	0.85	0.12	-0.234465	-3.05889	-3.05889
cwq_mix2-1_726	cwq_mix2-1_726.51152.51152.4	51152	DQKLNDTYTEVAEVMKDDFVFAASDDKELAK		Hex(9)HexNAc(2)	1.22	0.59	0.286881	-0.761213	-0.761213
cwq_mix2-1_726	cwq_mix2-1_726.51192.51192.3	51192	ANAGFNISLSDYWGR		Hex(11)HexNAc(2)N(1)	0.21	0.21	-2.25154	-2.25154	-2.25154
cwq_mix2-1_726	cwq_mix2-1_726.51197.51197.3	51197	ANAGFNISLSDYWGR		Hex(12)HexNAc(2)N(1)	0.89	0.26	-0.168123	-1.94342	-1.94342
cwq_mix2-1_726	cwq_mix2-1_726.51216.51216.4	51216	YQYNETAGEGVTAYVIDTGINIEHQDFQGR		Hex(14)HexNAc(2)	3.84	0.45	1.94111	-1.152	1.94111
cwq_mix2-1_726	cwq_mix2-1_726.51246.51246.4	51246	YQYNETAGEGVTAYVIDTGINIEHQDFQGR		Hex(14)HexNAc(2)N(1)	5.02	2.97	2.32769	1.57046	2.32769
cwq_mix2-1_726	cwq_mix2-1_726.51270.51270.3	51270	ANAGFNISLSDYWGR		Hex(12)HexNAc(2)N(1)	0.39	1.14	-1.35845	0.189034	-1.35845
cwq_mix2-1_726	cwq_mix2-1_726.51287.51287.3	51287	ANAGFNISLSDYWGR		Hex(11)HexNAc(2)N(1)	0.39	0.46	-1.35845	-1.12029	-1.35845
cwq_mix2-1_726	cwq_mix2-1_726.51305.51305.4	51305	YQYNETAGEGVTAYVIDTGINIEHQDFQGR		Hex(13)HexNAc(2)N(1)	1.16	0.56	0.214125	-0.836501	-0.836501
cwq_mix2-1_726	cwq_mix2-1_726.51369.51369.4	51369	YQYNETAGEGVTAYVIDTGINIEHQDFQGR		Hex(14)HexNAc(2)	1.85	0.41	0.887525	-1.2863	-1.2863
cwq_mix2-1_726	cwq_mix2-1_726.51376.51376.3	51376	TLGDTTYGFPNVSLSSITSQEWYR		Hex(12)HexNAc(2)N(1)	1	0.51	0	-0.971431	-0.971431
cwq_mix2-1_726	cwq_mix2-1_726.51382.51382.4	51382	YQYNETAGEGVTAYVIDTGINIEHQDFQGR		Hex(14)HexNAc(2)N(1)	0.79	0.72	-0.340075	-0.473931	-0.473931
cwq_mix2-1_726	cwq_mix2-1_726.51386.51386.3	51386	TLGDTTYGFPNVSLSSITSQEWYR		Hex(12)HexNAc(2)	2.2	0.48	1.1375	-1.05889	1.1375
cwq_mix2-1_726	cwq_mix2-1_726.51451.51451.3	51451	ANAGFNISLSDYWGR		Hex(11)HexNAc(2)N(1)	0.79	0.81	-0.340075	-0.304006	-0.340075
cwq_mix2-1_726	cwq_mix2-1_726.51461.51461.3	51461	TLGDTTYGFPNVSLSSITSQEWYR		Hex(12)HexNAc(2)N(1)	0.98	0.43	-0.0291463	-1.21759	-1.21759
cwq_mix2-1_726	cwq_mix2-1_726.51466.51466.3	51466	TLGDTTYGFPNVSLSSITSQEWYR		Hex(11)HexNAc(2)N(1)	0.96	0.77	-0.0588937	-0.37707	-0.37707
cwq_mix2-1_726	cwq_mix2-1_726.51478.51478.4	51478	YQYNETAGEGVTAYVIDTGINIEHQDFQGR		Hex(13)HexNAc(2)N(1)	1.03	0.61	0.0426443	-0.713119	-0.713119
cwq_mix2-1_726	cwq_mix2-1_726.51482.51482.3	51482	TLGDTTYGFPNVSLSSITSQEWYR		Hex(11)HexNAc(2)	2.28	0.92	1.18903	-0.120294	1.18903
cwq_mix2-1_726	cwq_mix2-1_726.51520.51520.4	51520	TLGDTTYGFPNVSLSSITSQEWYR		Hex(11)HexNAc(2)	0.07	0.24	-3.8365	-2.05889	-3.8365
cwq_mix2-1_726	cwq_mix2-1_726.51563.51563.4	51563	YQYNETAGEGVTAYVIDTGINIEHQDFQGR		Hex(13)HexNAc(2)	1.63	3.82	0.704872	1.93357	1.93357
cwq_mix2-1_726	cwq_mix2-1_726.51600.51600.3	51600	TLGDTTYGFPNVSLSSITSQEWYR		Hex(10)HexNAc(2)	1.27	0.95	0.344828	-0.0740006	0.344828
cwq_mix2-1_726	cwq_mix2-1_726.51601.51601.4	51601	YQYNETAGEGVTAYVIDTGINIEHQDFQGR		Hex(13)HexNAc(2)N(1)	0.22	0.22	-2.18442	-2.18442	-2.18442
cwq_mix2-1_726	cwq_mix2-1_726.51610.51610.3	51610	TLGDTTYGFPNVSLSSITSQEWYR		Hex(11)HexNAc(2)N(1)	0.96	0.03	-0.0588937	-5.05889	-5.05889
cwq_mix2-1_726	cwq_mix2-1_726.51611.51611.4	51611	TLGDTTYGFPNVSLSSITSQEWYR		Hex(10)HexNAc(2)	1.67	1.16	0.739848	0.214125	0.739848
cwq_mix2-1_726	cwq_mix2-1_726.51643.51643.4	51643	TLGDTTYGFPNVSLSSITSQEWYR		Hex(10)HexNAc(2)N(1)	1.39	1.1	0.475085	0.137504	0.475085
cwq_mix2-1_726	cwq_mix2-1_726.51680.51680.4	51680	YQYNETAGEGVTAYVIDTGINIEHQDFQGR		Hex(13)HexNAc(2)N(1)	0.47	0.24	-1.08927	-2.05889	-2.05889
cwq_mix2-1_726	cwq_mix2-1_726.51691.51691.3	51691	TLGDTTYGFPNVSLSSITSQEWYR		Hex(11)HexNAc(2)N(1)	1.04	0.7	0.0565835	-0.514573	-0.514573
cwq_mix2-1_726	cwq_mix2-1_726.51710.51710.3	51710	TLGDTTYGFPNVSLSSITSQEWYR		Hex(10)HexNAc(2)N(1)	1.01	0.68	0.0143553	-0.556393	-0.556393
cwq_mix2-1_726	cwq_mix2-1_726.51724.51724.4	51724	TLGDTTYGFPNVSLSSITSQEWYR		Hex(10)HexNAc(2)	1.15	0.54	0.201634	-0.888969	-0.888969
cwq_mix2-1_726	cwq_mix2-1_726.51732.51732.3	51732	TLGDTTYGFPNVSLSSITSQEWYR		Hex(10)HexNAc(2)	1.12	0.68	0.163499	-0.556393	-0.556393
cwq_mix2-1_726	cwq_mix2-1_726.51734.51734.4	51734	TLGDTTYGFPNVSLSSITSQEWYR		Hex(10)HexNAc(2)N(1)	1.19	0.84	0.250962	-0.251539	-0.251539
cwq_mix2-1_726	cwq_mix2-1_726.51759.51759.3	51759	TLGDTTYGFPNVSLSSITSQEWYR		Hex(9)HexNAc(2)	0.87	1.17	-0.200913	0.226509	0.226509
cwq_mix2-1_726	cwq_mix2-1_726.51767.51767.3	51767	TLGDTTYGFPNVSLSSITSQEWYR		Hex(11)HexNAc(2)N(1)	0.79	0.45	-0.340075	-1.152	-1.152
cwq_mix2-1_726	cwq_mix2-1_726.51772.51772.3	51772	TLGDTTYGFPNVSLSSITSQEWYR		Hex(9)HexNAc(2)N(1)	0.91	1.22	-0.136062	0.286881	0.286881
cwq_mix2-1_726	cwq_mix2-1_726.51794.51794.4	51794	TLGDTTYGFPNVSLSSITSQEWYR		Hex(9)HexNAc(2)	0.9	0.89	-0.152003	-0.168123	-0.168123
cwq_mix2-1_726	cwq_mix2-1_726.51815.51815.4	51815	TLGDTTYGFPNVSLSSITSQEWYR		Hex(10)HexNAc(2)N(1)	0.98	0.48	-0.0291463	-1.05889	-1.05889
cwq_mix2-1_726	cwq_mix2-1_726.51818.51818.4	51818	TLGDTTYGFPNVSLSSITSQEWYR		Hex(10)HexNAc(2)	1.11	0.54	0.15056	-0.888969	-0.888969
cwq_mix2-1_726	cwq_mix2-1_726.51831.51831.4	51831	TLGDTTYGFPNVSLSSITSQEWYR		Hex(9)HexNAc(2)N(1)	1.05	1.02	0.0703893	0.0285692	0.0703893
cwq_mix2-1_726	cwq_mix2-1_726.51841.51841.3	51841	TLGDTTYGFPNVSLSSITSQEWYR		Hex(10)HexNAc(2)	1	0.6	0	-0.736966	-0.736966
cwq_mix2-1_726	cwq_mix2-1_726.51867.51867.3	51867	TLGDTTYGFPNVSLSSITSQEWYR		Hex(9)HexNAc(2)	1.13	0.74	0.176323	-0.434403	-0.434403
cwq_mix2-1_726	cwq_mix2-1_726.51868.51868.4	51868	TLGDTTYGFPNVSLSSITSQEWYR		Hex(9)HexNAc(2)	0.9	1.18	-0.152003	0.238787	0.238787
cwq_mix2-1_726	cwq_mix2-1_726.51885.51885.3	51885	TLGDTTYGFPNVSLSSITSQEWYR		Hex(9)HexNAc(2)N(1)	1.17	0.99	0.226509	-0.0144996	0.226509
cwq_mix2-1_726	cwq_mix2-1_726.51886.51886.3	51886	TLGDTTYGFPNVSLSSITSQEWYR		Hex(10)HexNAc(2)N(1)	0.99	0.56	-0.0144996	-0.836501	-0.836501
cwq_mix2-1_726	cwq_mix2-1_726.51888.51888.4	51888	TLGDTTYGFPNVSLSSITSQEWYR		Hex(10)HexNAc(2)	0.93	0.53	-0.104697	-0.915936	-0.915936
cwq_mix2-1_726	cwq_mix2-1_726.51897.51897.4	51897	TLGDTTYGFPNVSLSSITSQEWYR		Hex(10)HexNAc(2)N(1)	0.91	0.48	-0.136062	-1.05889	-1.05889
cwq_mix2-1_726	cwq_mix2-1_726.51942.51942.4	51942	TLGDTTYGFPNVSLSSITSQEWYR		Hex(9)HexNAc(2)N(1)	1.03	0.71	0.0426443	-0.494109	-0.494109
cwq_mix2-1_726	cwq_mix2-1_726.51954.51954.3	51954	TLGDTTYGFPNVSLSSITSQEWYR		Hex(9)HexNAc(2)	1	0.63	0	-0.666576	-0.666576
cwq_mix2-1_726	cwq_mix2-1_726.51965.51965.3	51965	TLGDTTYGFPNVSLSSITSQEWYR		Hex(9)HexNAc(2)N(1)	1.02	0.64	0.0285692	-0.643856	-0.643856
cwq_mix2-1_726	cwq_mix2-1_726.51981.51981.3	51981	TLGDTTYGFPNVSLSSITSQEWYR		Hex(8)HexNAc(2)N(1)	0.5	0.13	-1	-2.94342	-2.94342
cwq_mix2-1_726	cwq_mix2-1_726.5200.5200.2	5200	LSNGTEACK	8,Carbamidomethyl(+57.0215);	Hex(8)HexNAc(2)	0.99	0.76	-0.0144996	-0.395929	-0.395929
cwq_mix2-1_726	cwq_mix2-1_726.52001.52001.4	52001	TLGDTTYGFPNVSLSSITSQEWYR		Hex(9)HexNAc(2)	2.02	1.02	1.01436	0.0285692	1.01436
cwq_mix2-1_726	cwq_mix2-1_726.52036.52036.3	52036	TLGDTTYGFPNVSLSSITSQEWYR		Hex(10)HexNAc(2)	0.93	0.1	-0.104697	-3.32193	-3.32193
cwq_mix2-1_726	cwq_mix2-1_726.52045.52045.3	52045	TLGDTTYGFPNVSLSSITSQEWYR		Hex(9)HexNAc(2)N(1)	1	0.56	0	-0.836501	-0.836501
cwq_mix2-1_726	cwq_mix2-1_726.52046.52046.4	52046	TLGDTTYGFPNVSLSSITSQEWYR		Hex(9)HexNAc(2)N(1)	1.08	0.52	0.111031	-0.943416	-0.943416
[truncated: 5,147 more rows]

## Sheet: StrucGP
File	Title	Scan	Peptide	Modification	GlycanComposition	15N	13C	15N-log	13C-log	max(15N:U,13C:U)			Mass	Lower	Upper	15N:U	13C:U	15N:U&13C:U
cwq_mix2-1_726	cwq_mix2-1_726.10119.10119.2	10119	MSDALNK		Hex(10)HexNAc(2)	0.89	0.55	-0.168123	-0.862496	-0.862496			-10	-10	-9.999	4	9	13
cwq_mix2-1_726	cwq_mix2-1_726.10561.10561.4	10561	SKHATSNGTVETLNTK		Hex(9)HexNAc(2)	0.91	1.39	-0.136062	0.475085	0.475085			-9.5	-9.999	-9.25	0	4	4
cwq_mix2-1_726	cwq_mix2-1_726.10579.10579.3	10579	SKHATSNGTVETLNTK		Hex(8)HexNAc(2)	1.03	0.98	0.0426443	-0.0291463	0.0426443			-9	-9.25	-8.75	0	3	3
cwq_mix2-1_726	cwq_mix2-1_726.10588.10588.4	10588	SKHATSNGTVETLNTK		Hex(8)HexNAc(2)	0.89	0.8	-0.168123	-0.321928	-0.321928			-8.5	-8.75	-8.25	1	3	3
cwq_mix2-1_726	cwq_mix2-1_726.10620.10620.2	10620	NNISLSK		Hex(12)HexNAc(2)	0.92	0.73	-0.120294	-0.454032	-0.454032			-8	-8.25	-7.75	1	8	8
cwq_mix2-1_726	cwq_mix2-1_726.10628.10628.4	10628	SKHATSNGTVETLNTK		Hex(9)HexNAc(2)	0.99	0.7	-0.0144996	-0.514573	-0.514573			-7.5	-7.75	-7.25	2	9	11
cwq_mix2-1_726	cwq_mix2-1_726.10630.10630.3	10630	SKHATSNGTVETLNTK		Hex(9)HexNAc(2)	0.92	0.8	-0.120294	-0.321928	-0.321928			-7	-7.25	-6.75	4	5	7
cwq_mix2-1_726	cwq_mix2-1_726.10639.10639.3	10639	NNISLSK		Hex(11)HexNAc(2)	0.94	0.74	-0.0892673	-0.434403	-0.434403			-6.5	-6.75	-6.25	4	13	15
cwq_mix2-1_726	cwq_mix2-1_726.10653.10653.3	10653	SKHATSNGTVETLNTK		Hex(8)HexNAc(2)	1.03	0.98	0.0426443	-0.0291463	0.0426443			-6	-6.25	-5.75	0	0	0
cwq_mix2-1_726	cwq_mix2-1_726.10665.10665.2	10665	NNISLSK		Hex(10)HexNAc(2)	0.99	0.84	-0.0144996	-0.251539	-0.251539			-5.5	-5.75	-5.25	6	14	15
cwq_mix2-1_726	cwq_mix2-1_726.10705.10705.3	10705	FIQDAQNSSK		Hex(10)HexNAc(2)	0.97	1.27	-0.0439433	0.344828	0.344828			-5	-5.25	-4.75	5	11	16
cwq_mix2-1_726	cwq_mix2-1_726.10757.10757.2	10757	FIQDAQNSSK		Hex(10)HexNAc(2)	0.98	0.54	-0.0291463	-0.888969	-0.888969			-4.5	-4.75	-4.25	3	19	20
cwq_mix2-1_726	cwq_mix2-1_726.10792.10792.3	10792	FIQDAQNSSK		Hex(10)HexNAc(2)	0.95	1.25	-0.0740006	0.321928	0.321928			-4	-4.25	-3.75	6	18	18
cwq_mix2-1_726	cwq_mix2-1_726.10876.10876.3	10876	FIQDAQNSSK		Hex(9)HexNAc(2)	0.99	0.89	-0.0144996	-0.168123	-0.168123			-3.5	-3.75	-3.25	6	22	25
cwq_mix2-1_726	cwq_mix2-1_726.10907.10907.2	10907	FIQDAQNSSK		Hex(9)HexNAc(2)	0.92	0.93	-0.120294	-0.104697	-0.120294			-3	-3.25	-2.75	11	24	25
cwq_mix2-1_726	cwq_mix2-1_726.10956.10956.2	10956	NNISLSK		Hex(9)HexNAc(2)	0.88	0.38	-0.184425	-1.39593	-1.39593			-2.5	-2.75	-2.25	9	56	60
cwq_mix2-1_726	cwq_mix2-1_726.11119.11119.2	11119	LGNNLTR		Hex(10)HexNAc(2)	1.26	1.14	0.333424	0.189034	0.333424			-2	-2.25	-1.75	18	68	70
cwq_mix2-1_726	cwq_mix2-1_726.11191.11191.2	11191	LGNNLTR		Hex(10)HexNAc(2)	1.27	0.84	0.344828	-0.251539	0.344828			-1.5	-1.75	-1.25	46	147	159
cwq_mix2-1_726	cwq_mix2-1_726.11221.11221.2	11221	LGNNLTR		Hex(9)HexNAc(2)	1.8	1.47	0.847997	0.555816	0.847997			-1	-1.25	-0.75	91	367	380
cwq_mix2-1_726	cwq_mix2-1_726.11254.11254.2	11254	LGNNLTR		Hex(8)HexNAc(2)	1.13	0.72	0.176323	-0.473931	-0.473931			-0.5	-0.75	-0.25	406	798	780
cwq_mix2-1_726	cwq_mix2-1_726.11265.11265.2	11265	LGNNLTR		Hex(10)HexNAc(2)	1.11	0.87	0.15056	-0.200913	-0.200913			0	-0.25	0.25	1364	575	399
cwq_mix2-1_726	cwq_mix2-1_726.11318.11318.2	11318	LGNNLTR		Hex(8)HexNAc(2)	0.94	0.47	-0.0892673	-1.08927	-1.08927			0.5	0.25	0.75	246	166	207
cwq_mix2-1_726	cwq_mix2-1_726.11331.11331.2	11331	LGNNLTR		Hex(10)HexNAc(2)	1.06	0.98	0.0840643	-0.0291463	0.0840643			1	0.75	1.25	84	41	84
cwq_mix2-1_726	cwq_mix2-1_726.11342.11342.3	11342	LGNNLTR		Hex(9)HexNAc(2)	1.15	0.7	0.201634	-0.514573	-0.514573			1.5	1.25	1.75	39	14	35
cwq_mix2-1_726	cwq_mix2-1_726.11386.11386.2	11386	LGNNLTR		Hex(8)HexNAc(2)	0.94	0.47	-0.0892673	-1.08927	-1.08927			2	1.75	2.25	19	9	19
cwq_mix2-1_726	cwq_mix2-1_726.11399.11399.2	11399	LGNNLTR		Hex(10)HexNAc(2)	0.99	0.77	-0.0144996	-0.37707	-0.37707			2.5	2.25	2.75	12	8	11
cwq_mix2-1_726	cwq_mix2-1_726.11411.11411.3	11411	LGNNLTR		Hex(9)HexNAc(2)	1.15	0.63	0.201634	-0.666576	-0.666576			3	2.75	3.25	15	6	11
cwq_mix2-1_726	cwq_mix2-1_726.11457.11457.2	11457	LGNNLTR		Hex(8)HexNAc(2)	0.9	0.4	-0.152003	-1.32193	-1.32193			3.5	3.25	3.75	8	7	8
cwq_mix2-1_726	cwq_mix2-1_726.11490.11490.2	11490	LGNNLTR		Hex(10)HexNAc(2)	0.89	0.5	-0.168123	-1	-1			4	3.75	4.25	12	9	11
cwq_mix2-1_726	cwq_mix2-1_726.11547.11547.3	11547	LGNNLTR		Hex(9)HexNAc(2)	0.95	0.45	-0.0740006	-1.152	-1.152			4.5	4.25	4.75	6	6	9
cwq_mix2-1_726	cwq_mix2-1_726.11552.11552.2	11552	NTSYPIK		Hex(10)HexNAc(2)	2.88	1.81	1.52607	0.85599	1.52607			5	4.75	5.25	7	6	8
cwq_mix2-1_726	cwq_mix2-1_726.11614.11614.3	11614	LGNNLTR		Hex(9)HexNAc(2)	0.95	0.43	-0.0740006	-1.21759	-1.21759			5.5	5.25	5.75	8	3	8
cwq_mix2-1_726	cwq_mix2-1_726.11626.11626.2	11626	NTSYPIK		Hex(10)HexNAc(2)	1.02	0.8	0.0285692	-0.321928	-0.321928			6	5.75	6.25	5	3	6
cwq_mix2-1_726	cwq_mix2-1_726.11681.11681.3	11681	LGNNLTR		Hex(9)HexNAc(2)	0.89	0.38	-0.168123	-1.39593	-1.39593			6.5	6.25	6.75	3	1	2
cwq_mix2-1_726	cwq_mix2-1_726.11701.11701.2	11701	NTSYPIK		Hex(9)HexNAc(2)	1.01	1.1	0.0143553	0.137504	0.137504			7	6.75	7.25	2	2	3
cwq_mix2-1_726	cwq_mix2-1_726.11714.11714.2	11714	NTSYPIK		Hex(8)HexNAc(2)	1.18	1.19	0.238787	0.250962	0.250962			7.5	7.25	7.75	1	0	1
cwq_mix2-1_726	cwq_mix2-1_726.11720.11720.2	11720	NTSYPIK		Hex(10)HexNAc(2)	0.99	0.66	-0.0144996	-0.599462	-0.599462			8	7.75	8.25	1	1	1
cwq_mix2-1_726	cwq_mix2-1_726.11789.11789.2	11789	NTSYPIK		Hex(8)HexNAc(2)	1.19	0.96	0.250962	-0.0588937	0.250962			8.5	8.25	8.75	0	0	0
cwq_mix2-1_726	cwq_mix2-1_726.11800.11800.2	11800	LGNNLTR		Hex(9)HexNAc(2)	0.79	0.29	-0.340075	-1.78588	-1.78588			9	8.75	9.25	0	0	0
cwq_mix2-1_726	cwq_mix2-1_726.11803.11803.2	11803	NTSYPIK		Hex(10)HexNAc(2)	0.77	0.6	-0.37707	-0.736966	-0.736966			9.5	9.25	9.999	0	0	0
cwq_mix2-1_726	cwq_mix2-1_726.11825.11825.3	11825	NTSYPIK		Hex(8)HexNAc(2)	0.94	1.01	-0.0892673	0.0143553	-0.0892673			10	9.999	10	10	10	10
cwq_mix2-1_726	cwq_mix2-1_726.11849.11849.2	11849	NTSYPIK		Hex(9)HexNAc(2)	0.91	0.72	-0.136062	-0.473931	-0.473931
cwq_mix2-1_726	cwq_mix2-1_726.11854.11854.2	11854	NTSYPIK		Hex(8)HexNAc(2)	1.02	1.12	0.0285692	0.163499	0.163499
cwq_mix2-1_726	cwq_mix2-1_726.11885.11885.2	11885	LGNNLTR		Hex(9)HexNAc(2)	0.7	0.22	-0.514573	-2.18442	-2.18442
cwq_mix2-1_726	cwq_mix2-1_726.11898.11898.3	11898	NTSYPIK		Hex(9)HexNAc(2)	0.73	0.5	-0.454032	-1	-1
cwq_mix2-1_726	cwq_mix2-1_726.11899.11899.3	11899	NTSYPIK		Hex(8)HexNAc(2)	0.91	1.08	-0.136062	0.111031	-0.136062
cwq_mix2-1_726	cwq_mix2-1_726.11920.11920.2	11920	NTSYPIK		Hex(8)HexNAc(2)	0.96	0.78	-0.0588937	-0.358454	-0.358454
cwq_mix2-1_726	cwq_mix2-1_726.11921.11921.2	11921	NTSYPIK		Hex(9)HexNAc(2)	0.87	0.62	-0.200913	-0.68966	-0.68966
cwq_mix2-1_726	cwq_mix2-1_726.11964.11964.3	11964	NTSYPIK		Hex(8)HexNAc(2)	0.89	0.73	-0.168123	-0.454032	-0.454032
cwq_mix2-1_726	cwq_mix2-1_726.11986.11986.2	11986	NTSYPIK		Hex(8)HexNAc(2)	0.89	0.59	-0.168123	-0.761213	-0.761213
cwq_mix2-1_726	cwq_mix2-1_726.11987.11987.2	11987	NTSYPIK		Hex(9)HexNAc(2)	0.75	0.32	-0.415037	-1.64386	-1.64386
cwq_mix2-1_726	cwq_mix2-1_726.12051.12051.2	12051	NTSYPIK		Hex(8)HexNAc(2)	0.8	0.48	-0.321928	-1.05889	-1.05889
cwq_mix2-1_726	cwq_mix2-1_726.12075.12075.3	12075	HATSNGTVETLNTK		Hex(9)HexNAc(2)	1.37	1.81	0.454176	0.85599	0.85599
cwq_mix2-1_726	cwq_mix2-1_726.12120.12120.2	12120	NTSYPIK		Hex(8)HexNAc(2)	0.72	0.38	-0.473931	-1.39593	-1.39593
cwq_mix2-1_726	cwq_mix2-1_726.12132.12132.2	12132	LQSDASNQSNDK		Hex(6)HexNAc(2)	0.72	0.86	-0.473931	-0.217591	-0.473931
cwq_mix2-1_726	cwq_mix2-1_726.12217.12217.2	12217	AVNQSIGR		Hex(9)HexNAc(2)	1.05	0.06	0.0703893	-4.05889	-4.05889
cwq_mix2-1_726	cwq_mix2-1_726.12219.12219.2	12219	LGNNLTR		Hex(7)HexNAc(2)	1.01	0.53	0.0143553	-0.915936	-0.915936
cwq_mix2-1_726	cwq_mix2-1_726.12306.12306.2	12306	LGNNLTR		Hex(7)HexNAc(2)	1.03	0.5	0.0426443	-1	-1
cwq_mix2-1_726	cwq_mix2-1_726.12406.12406.2	12406	LGNNLTR		Hex(8)HexNAc(2)	1.12	0.22	0.163499	-2.18442	-2.18442
cwq_mix2-1_726	cwq_mix2-1_726.12548.12548.2	12548	LGNNLTR		Hex(8)HexNAc(2)	0.99	0.18	-0.0144996	-2.47393	-2.47393
cwq_mix2-1_726	cwq_mix2-1_726.12582.12582.2	12582	EIAPGNVSK		Hex(11)HexNAc(2)	1.39	0.81	0.475085	-0.304006	0.475085
cwq_mix2-1_726	cwq_mix2-1_726.12593.12593.3	12593	HATSNGTVETLNTK		Hex(8)HexNAc(2)	0.71	0.51	-0.494109	-0.971431	-0.971431
cwq_mix2-1_726	cwq_mix2-1_726.12604.12604.3	12604	NMVNTTREEVEK	2,Oxidation(+15.9949);	Hex(7)HexNAc(2)	0.85	0.9	-0.234465	-0.152003	-0.234465
cwq_mix2-1_726	cwq_mix2-1_726.12611.12611.2	12611	EIAPGNVSK		Hex(10)HexNAc(2)	1.49	1.08	0.575312	0.111031	0.575312
cwq_mix2-1_726	cwq_mix2-1_726.12660.12660.2	12660	EIAPGNVSK		Hex(11)HexNAc(2)	1.04	0.81	0.0565835	-0.304006	-0.304006
cwq_mix2-1_726	cwq_mix2-1_726.12696.12696.2	12696	EIAPGNVSK		Hex(10)HexNAc(2)	0.99	0.86	-0.0144996	-0.217591	-0.217591
cwq_mix2-1_726	cwq_mix2-1_726.12704.12704.2	12704	LYNESAAR		Hex(9)HexNAc(2)	1.15	0.74	0.201634	-0.434403	-0.434403
cwq_mix2-1_726	cwq_mix2-1_726.12746.12746.2	12746	LGNNLTR		Hex(5)HexNAc(2)	0.68	0.06	-0.556393	-4.05889	-4.05889
cwq_mix2-1_726	cwq_mix2-1_726.12811.12811.2	12811	LGNNLTR		Hex(5)HexNAc(2)	1.03	0.12	0.0426443	-3.05889	-3.05889
cwq_mix2-1_726	cwq_mix2-1_726.12903.12903.2	12903	EIAPGNVSK		Hex(9)HexNAc(2)	0.98	0.89	-0.0291463	-0.168123	-0.168123
cwq_mix2-1_726	cwq_mix2-1_726.12922.12922.3	12922	NMVNTTREEVEK	2,Oxidation(+15.9949);	Hex(7)HexNAc(2)	0.46	0.57	-1.12029	-0.810966	-1.12029
cwq_mix2-1_726	cwq_mix2-1_726.13494.13494.2	13494	NSSGCWAPK	5,Carbamidomethyl(+57.0215);	Hex(8)HexNAc(2)	0.97	0.9	-0.0439433	-0.152003	-0.152003
cwq_mix2-1_726	cwq_mix2-1_726.13570.13570.2	13570	NSSGCWAPK	5,Carbamidomethyl(+57.0215);	Hex(8)HexNAc(2)	0.97	0.9	-0.0439433	-0.152003	-0.152003
cwq_mix2-1_726	cwq_mix2-1_726.13866.13866.2	13866	LQSNLTEAK		Hex(8)HexNAc(2)	1.42	1.21	0.505891	0.275007	0.505891
cwq_mix2-1_726	cwq_mix2-1_726.14289.14289.2	14289	VDQGKNK		Hex(9)HexNAc(2)	1.2	1.16	0.263034	0.214125	0.263034
cwq_mix2-1_726	cwq_mix2-1_726.14532.14532.2	14532	NGTMCDITK	5,Carbamidomethyl(+57.0215);	Hex(9)HexNAc(2)	4.14	3.19	2.04963	1.67356	2.04963
cwq_mix2-1_726	cwq_mix2-1_726.14551.14551.3	14551	NDTIIIHADRK		Hex(9)HexNAc(2)	1.08	1.01	0.111031	0.0143553	0.111031
cwq_mix2-1_726	cwq_mix2-1_726.14597.14597.4	14597	NDTIIIHADRK		Hex(9)HexNAc(2)	1.15	1.01	0.201634	0.0143553	0.201634
cwq_mix2-1_726	cwq_mix2-1_726.14602.14602.2	14602	NGTMCDITK	5,Carbamidomethyl(+57.0215);	Hex(9)HexNAc(2)	0.98	1.06	-0.0291463	0.0840643	0.0840643
cwq_mix2-1_726	cwq_mix2-1_726.14613.14613.3	14613	NGTMCDITK	5,Carbamidomethyl(+57.0215);	Hex(9)HexNAc(2)	0.58	0.85	-0.785875	-0.234465	-0.785875
cwq_mix2-1_726	cwq_mix2-1_726.14669.14669.2	14669	NGTMCDITK	5,Carbamidomethyl(+57.0215);	Hex(9)HexNAc(2)	0.98	1.06	-0.0291463	0.0840643	0.0840643
cwq_mix2-1_726	cwq_mix2-1_726.14679.14679.2	14679	NGTMCDITK	5,Carbamidomethyl(+57.0215);	Hex(8)HexNAc(2)	0.87	0.78	-0.200913	-0.358454	-0.358454
cwq_mix2-1_726	cwq_mix2-1_726.14680.14680.3	14680	NGTMCDITK	5,Carbamidomethyl(+57.0215);	Hex(9)HexNAc(2)	1.01	0.84	0.0143553	-0.251539	-0.251539
cwq_mix2-1_726	cwq_mix2-1_726.14724.14724.3	14724	NGTMCDITK	5,Carbamidomethyl(+57.0215);	Hex(8)HexNAc(2)	1.01	0.88	0.0143553	-0.184425	-0.184425
cwq_mix2-1_726	cwq_mix2-1_726.14744.14744.2	14744	NGTMCDITK	5,Carbamidomethyl(+57.0215);	Hex(8)HexNAc(2)	0.99	0.97	-0.0144996	-0.0439433	-0.0439433
cwq_mix2-1_726	cwq_mix2-1_726.15121.15121.2	15121	MNNTVYVK		Hex(9)HexNAc(2)	2.77	1.53	1.46989	0.613532	1.46989
cwq_mix2-1_726	cwq_mix2-1_726.15134.15134.2	15134	IITYNANK		Hex(9)HexNAc(2)	1.2	0.79	0.263034	-0.340075	-0.340075
cwq_mix2-1_726	cwq_mix2-1_726.15208.15208.2	15208	IITYNANK		Hex(9)HexNAc(2)	0.99	0.29	-0.0144996	-1.78588	-1.78588
cwq_mix2-1_726	cwq_mix2-1_726.15282.15282.3	15282	ILDDKGNNLTK		Hex(10)HexNAc(2)	0.89	1.06	-0.168123	0.0840643	-0.168123
cwq_mix2-1_726	cwq_mix2-1_726.15355.15355.3	15355	ILDDKGNNLTK		Hex(10)HexNAc(2)	0.89	1.07	-0.168123	0.0976108	-0.168123
cwq_mix2-1_726	cwq_mix2-1_726.15412.15412.3	15412	ILDDKGNNLTK		Hex(9)HexNAc(2)	0.88	0.99	-0.184425	-0.0144996	-0.184425
cwq_mix2-1_726	cwq_mix2-1_726.15482.15482.3	15482	ILDDKGNNLTK		Hex(9)HexNAc(2)	0.88	0.99	-0.184425	-0.0144996	-0.184425
cwq_mix2-1_726	cwq_mix2-1_726.15534.15534.3	15534	NVTNPDFDRK		Hex(10)HexNAc(2)	1.01	0.99	0.0143553	-0.0144996	-0.0144996
cwq_mix2-1_726	cwq_mix2-1_726.15635.15635.3	15635	ILDDKGNNLTK		Hex(8)HexNAc(2)	0.91	0.83	-0.136062	-0.268817	-0.268817
cwq_mix2-1_726	cwq_mix2-1_726.16222.16222.3	16222	HPNGTAHSLNFR		Hex(9)HexNAc(2)	0.45	0.42	-1.152	-1.25154	-1.25154
cwq_mix2-1_726	cwq_mix2-1_726.16232.16232.3	16232	NVSKEPPSVIR		Hex(10)HexNAc(2)	9.54	11.58	3.25399	3.53356	3.53356
cwq_mix2-1_726	cwq_mix2-1_726.16250.16250.3	16250	HPNGTAHSLNFR		Hex(8)HexNAc(2)	0.96	0.46	-0.0588937	-1.12029	-1.12029
cwq_mix2-1_726	cwq_mix2-1_726.16305.16305.3	16305	NVSKEPPSVIR		Hex(9)HexNAc(2)	0.98	0.86	-0.0291463	-0.217591	-0.217591
cwq_mix2-1_726	cwq_mix2-1_726.16328.16328.3	16328	HPNGTAHSLNFR		Hex(8)HexNAc(2)	0.97	0.85	-0.0439433	-0.234465	-0.234465
cwq_mix2-1_726	cwq_mix2-1_726.16376.16376.3	16376	NVSKEPPSVIR		Hex(9)HexNAc(2)	1.04	0.84	0.0565835	-0.251539	-0.251539
cwq_mix2-1_726	cwq_mix2-1_726.16462.16462.3	16462	NVSKEPPSVIR		Hex(9)HexNAc(2)	1.04	0.6	0.0565835	-0.736966	-0.736966
cwq_mix2-1_726	cwq_mix2-1_726.16536.16536.3	16536	NVSKEPPSVIR		Hex(9)HexNAc(2)	1.03	0.63	0.0426443	-0.666576	-0.666576
cwq_mix2-1_726	cwq_mix2-1_726.16611.16611.3	16611	NVSKEPPSVIR		Hex(9)HexNAc(2)	1.01	0.64	0.0143553	-0.643856	-0.643856
cwq_mix2-1_726	cwq_mix2-1_726.16644.16644.3	16644	INPNNVIHNSSR		Hex(10)HexNAc(2)	0.84	1.09	-0.251539	0.124328	-0.251539
cwq_mix2-1_726	cwq_mix2-1_726.16687.16687.3	16687	NVSKEPPSVIR		Hex(9)HexNAc(2)	0.82	0.7	-0.286304	-0.514573	-0.514573
cwq_mix2-1_726	cwq_mix2-1_726.16689.16689.2	16689	QDNDLNVSSER		Hex(7)HexNAc(2)	1024	1024	10	10	10
cwq_mix2-1_726	cwq_mix2-1_726.16726.16726.3	16726	INPNNVIHNSSR		Hex(10)HexNAc(2)	0.9	0.72	-0.152003	-0.473931	-0.473931
cwq_mix2-1_726	cwq_mix2-1_726.16743.16743.3	16743	INPNNVIHNSSR		Hex(9)HexNAc(2)	1.19	1.36	0.250962	0.443607	0.443607
cwq_mix2-1_726	cwq_mix2-1_726.16763.16763.3	16763	NVTDDDFK		Hex(8)HexNAc(2)	1.28	0.62	0.356144	-0.68966	-0.68966
cwq_mix2-1_726	cwq_mix2-1_726.16836.16836.3	16836	INPNNVIHNSSR		Hex(9)HexNAc(2)	1.2	1.24	0.263034	0.31034	0.31034
cwq_mix2-1_726	cwq_mix2-1_726.17045.17045.3	17045	INPNNVIHNSSR		Hex(9)HexNAc(2)	0.93	0.82	-0.104697	-0.286304	-0.286304
cwq_mix2-1_726	cwq_mix2-1_726.17098.17098.3	17098	INPNNVIHNSSR		Hex(7)HexNAc(2)	1	0.83	0	-0.268817	-0.268817
cwq_mix2-1_726	cwq_mix2-1_726.17170.17170.3	17170	INPNNVIHNSSR		Hex(7)HexNAc(2)	1	1.51	0	0.594549	0.594549
cwq_mix2-1_726	cwq_mix2-1_726.17198.17198.2	17198	NVTDDDFK		Hex(7)HexNAc(2)	0.82	0.15	-0.286304	-2.73697	-2.73697
cwq_mix2-1_726	cwq_mix2-1_726.17220.17220.3	17220	KGVLQATNMTYGK	9,Oxidation(+15.9949);	Hex(9)HexNAc(2)	1.01	0.29	0.0143553	-1.78588	-1.78588
cwq_mix2-1_726	cwq_mix2-1_726.17246.17246.3	17246	INPNNVIHNSSR		Hex(7)HexNAc(2)	0.83	0.61	-0.268817	-0.713119	-0.713119
cwq_mix2-1_726	cwq_mix2-1_726.17354.17354.3	17354	KGVLQATNMTYGK	9,Oxidation(+15.9949);	Hex(8)HexNAc(2)	0.77	0.72	-0.37707	-0.473931	-0.473931
cwq_mix2-1_726	cwq_mix2-1_726.17540.17540.3	17540	RSEVTPNTSLAQCPK	13,Carbamidomethyl(+57.0215);	Hex(12)HexNAc(2)	1.57	0.37	0.650765	-1.4344	-1.4344
cwq_mix2-1_726	cwq_mix2-1_726.17615.17615.3	17615	RSEVTPNTSLAQCPK	13,Carbamidomethyl(+57.0215);	Hex(12)HexNAc(2)	1.56	0.82	0.641546	-0.286304	0.641546
cwq_mix2-1_726	cwq_mix2-1_726.17643.17643.3	17643	SQNHLSYNTTMK		Hex(8)HexNAc(2)	1.77	0.63	0.823749	-0.666576	0.823749
cwq_mix2-1_726	cwq_mix2-1_726.17725.17725.3	17725	SQNHLSYNTTMK		Hex(8)HexNAc(2)	1.03	0.9	0.0426443	-0.152003	-0.152003
cwq_mix2-1_726	cwq_mix2-1_726.17737.17737.3	17737	NMVNTTREEVEK		Hex(9)HexNAc(2)	0.94	0.44	-0.0892673	-1.18442	-1.18442
cwq_mix2-1_726	cwq_mix2-1_726.17802.17802.3	17802	NMVNTTREEVEK		Hex(9)HexNAc(2)	0.94	0.98	-0.0892673	-0.0291463	-0.0892673
cwq_mix2-1_726	cwq_mix2-1_726.17808.17808.3	17808	NDTIIIHADR		Hex(8)HexNAc(2)	0.94	0.55	-0.0892673	-0.862496	-0.862496
cwq_mix2-1_726	cwq_mix2-1_726.17838.17838.3	17838	NMVNTTREEVEK		Hex(8)HexNAc(2)	1.05	1	0.0703893	0	0.0703893
cwq_mix2-1_726	cwq_mix2-1_726.17847.17847.3	17847	WTPVSTNSTSK		Hex(12)HexNAc(2)	0.66	0.78	-0.599462	-0.358454	-0.599462
cwq_mix2-1_726	cwq_mix2-1_726.17904.17904.3	17904	NMVNTTREEVEK		Hex(7)HexNAc(2)	1.21	1.05	0.275007	0.0703893	0.275007
cwq_mix2-1_726	cwq_mix2-1_726.17913.17913.3	17913	NMVNTTREEVEK		Hex(8)HexNAc(2)	0.88	0.81	-0.184425	-0.304006	-0.304006
cwq_mix2-1_726	cwq_mix2-1_726.17914.17914.3	17914	WTPVSTNSTSK		Hex(12)HexNAc(2)	1.1	0.93	0.137504	-0.104697	0.137504
cwq_mix2-1_726	cwq_mix2-1_726.17968.17968.3	17968	WTPVSTNSTSK		Hex(11)HexNAc(2)	1.08	1.11	0.111031	0.15056	0.15056
cwq_mix2-1_726	cwq_mix2-1_726.17977.17977.3	17977	NMVNTTREEVEK		Hex(7)HexNAc(2)	0.89	0.75	-0.168123	-0.415037	-0.415037
cwq_mix2-1_726	cwq_mix2-1_726.17986.17986.2	17986	VQASNWTGTR		Hex(9)HexNAc(2)	1.16	0.82	0.214125	-0.286304	-0.286304
cwq_mix2-1_726	cwq_mix2-1_726.17989.17989.3	17989	WTPVSTNSTSK		Hex(12)HexNAc(2)	1.06	0.94	0.0840643	-0.0892673	-0.0892673
cwq_mix2-1_726	cwq_mix2-1_726.18012.18012.2	18012	VQASNWTGTR		Hex(10)HexNAc(2)	0.88	0.92	-0.184425	-0.120294	-0.184425
cwq_mix2-1_726	cwq_mix2-1_726.18026.18026.3	18026	NMVNTTREEVEK		Hex(6)HexNAc(2)	1.19	1.04	0.250962	0.0565835	0.250962
cwq_mix2-1_726	cwq_mix2-1_726.18044.18044.3	18044	WTPVSTNSTSK		Hex(11)HexNAc(2)	1.03	0.98	0.0426443	-0.0291463	0.0426443
cwq_mix2-1_726	cwq_mix2-1_726.18048.18048.3	18048	NLTFAR		Hex(11)HexNAc(2)	1.16	0.71	0.214125	-0.494109	-0.494109
cwq_mix2-1_726	cwq_mix2-1_726.18050.18050.2	18050	NLTFAR		Hex(11)HexNAc(2)	1.22	1.53	0.286881	0.613532	0.613532
cwq_mix2-1_726	cwq_mix2-1_726.18052.18052.2	18052	NLTFAR		Hex(12)HexNAc(2)	1.29	0.85	0.367371	-0.234465	0.367371
cwq_mix2-1_726	cwq_mix2-1_726.18117.18117.3	18117	VYAVNASLNHDK		Hex(12)HexNAc(2)	0.83	1.01	-0.268817	0.0143553	-0.268817
cwq_mix2-1_726	cwq_mix2-1_726.18120.18120.3	18120	NLTFAR		Hex(11)HexNAc(2)	0.93	0.89	-0.104697	-0.168123	-0.168123
cwq_mix2-1_726	cwq_mix2-1_726.18121.18121.2	18121	NLTFAR		Hex(11)HexNAc(2)	0.97	1.05	-0.0439433	0.0703893	0.0703893
cwq_mix2-1_726	cwq_mix2-1_726.18240.18240.3	18240	VHLECFGSSSSNNK	5,Carbamidomethyl(+57.0215);	Hex(12)HexNAc(2)	0.33	0.6	-1.59946	-0.736966	-1.59946
cwq_mix2-1_726	cwq_mix2-1_726.18309.18309.3	18309	VHLECFGSSSSNNK	5,Carbamidomethyl(+57.0215);	Hex(12)HexNAc(2)	0.8	0.6	-0.321928	-0.736966	-0.736966
cwq_mix2-1_726	cwq_mix2-1_726.18328.18328.3	18328	VHLECFGSSSSNNK	5,Carbamidomethyl(+57.0215);	Hex(11)HexNAc(2)	0.73	0.56	-0.454032	-0.836501	-0.836501
cwq_mix2-1_726	cwq_mix2-1_726.18372.18372.3	18372	WTPVSTNSTSK		Hex(8)HexNAc(2)	0.92	0.75	-0.120294	-0.415037	-0.415037
cwq_mix2-1_726	cwq_mix2-1_726.18393.18393.3	18393	VHLECFGSSSSNNK	5,Carbamidomethyl(+57.0215);	Hex(11)HexNAc(2)	0.73	0.56	-0.454032	-0.836501	-0.836501
cwq_mix2-1_726	cwq_mix2-1_726.18404.18404.2	18404	WTPVSTNSTSK		Hex(8)HexNAc(2)	3.18	0.49	1.66903	-1.02915	1.66903
cwq_mix2-1_726	cwq_mix2-1_726.18414.18414.3	18414	VYAVNASLNHDK		Hex(10)HexNAc(2)	0.88	0.74	-0.184425	-0.434403	-0.434403
cwq_mix2-1_726	cwq_mix2-1_726.18433.18433.3	18433	VYAVNASLNHDK		Hex(9)HexNAc(2)	0.46	0.34	-1.12029	-1.55639	-1.55639
cwq_mix2-1_726	cwq_mix2-1_726.18439.18439.3	18439	LGNETFLPK		Hex(9)HexNAc(2)	0.95	0.79	-0.0740006	-0.340075	-0.340075
cwq_mix2-1_726	cwq_mix2-1_726.18458.18458.3	18458	VHLECFGSSSSNNK	5,Carbamidomethyl(+57.0215);	Hex(10)HexNAc(2)	0.78	0.63	-0.358454	-0.666576	-0.666576
cwq_mix2-1_726	cwq_mix2-1_726.18501.18501.3	18501	VYAVNASLNHDK		Hex(9)HexNAc(2)	1.02	0.66	0.0285692	-0.599462	-0.599462
cwq_mix2-1_726	cwq_mix2-1_726.18514.18514.3	18514	VYAVNASLNHDK		Hex(8)HexNAc(2)	0.36	0.26	-1.47393	-1.94342	-1.94342
cwq_mix2-1_726	cwq_mix2-1_726.18523.18523.3	18523	VHLECFGSSSSNNK	5,Carbamidomethyl(+57.0215);	Hex(10)HexNAc(2)	0.78	0.62	-0.358454	-0.68966	-0.68966
cwq_mix2-1_726	cwq_mix2-1_726.18576.18576.3	18576	VHLECFGSSSSNNK	5,Carbamidomethyl(+57.0215);	Hex(9)HexNAc(2)	0.87	0.44	-0.200913	-1.18442	-1.18442
cwq_mix2-1_726	cwq_mix2-1_726.18645.18645.3	18645	VHLECFGSSSSNNK	5,Carbamidomethyl(+57.0215);	Hex(9)HexNAc(2)	0.87	0.44	-0.200913	-1.18442	-1.18442
cwq_mix2-1_726	cwq_mix2-1_726.18719.18719.3	18719	VHLECFGSSSSNNK	5,Carbamidomethyl(+57.0215);	Hex(8)HexNAc(2)	0.92	0.34	-0.120294	-1.55639	-1.55639
cwq_mix2-1_726	cwq_mix2-1_726.18867.18867.3	18867	RSEVTPNTSLAQCPK	13,Carbamidomethyl(+57.0215);	Hex(9)HexNAc(2)	0.95	0.35	-0.0740006	-1.51457	-1.51457
cwq_mix2-1_726	cwq_mix2-1_726.18944.18944.3	18944	RSEVTPNTSLAQCPK	13,Carbamidomethyl(+57.0215);	Hex(9)HexNAc(2)	0.95	0.35	-0.0740006	-1.51457	-1.51457
cwq_mix2-1_726	cwq_mix2-1_726.19128.19128.3	19128	NYSEDASTSLHGQTAGR		Hex(12)HexNAc(2)	0.42	0.95	-1.25154	-0.0740006	-1.25154
cwq_mix2-1_726	cwq_mix2-1_726.19195.19195.3	19195	NYSEDASTSLHGQTAGR		Hex(11)HexNAc(2)	1.93	2.11	0.948601	1.07724	1.07724
cwq_mix2-1_726	cwq_mix2-1_726.19243.19243.3	19243	NYSEDASTSLHGQTAGR		Hex(12)HexNAc(2)	0.85	1.1	-0.234465	0.137504	-0.234465
cwq_mix2-1_726	cwq_mix2-1_726.19366.19366.3	19366	NNINISHLSR		Hex(9)HexNAc(2)	1	0.88	0	-0.184425	-0.184425
cwq_mix2-1_726	cwq_mix2-1_726.19416.19416.3	19416	VYGSQGNSTVLSR		Hex(10)HexNAc(2)	0.66	1.17	-0.599462	0.226509	-0.599462
cwq_mix2-1_726	cwq_mix2-1_726.19439.19439.3	19439	NNINISHLSR		Hex(8)HexNAc(2)	2.25	0.99	1.16993	-0.0144996	1.16993
cwq_mix2-1_726	cwq_mix2-1_726.19473.19473.3	19473	NNINISHLSR		Hex(9)HexNAc(2)	1	0.88	0	-0.184425	-0.184425
cwq_mix2-1_726	cwq_mix2-1_726.19494.19494.3	19494	VYGSQGNSTVLSR		Hex(10)HexNAc(2)	0.68	0.81	-0.556393	-0.304006	-0.556393
cwq_mix2-1_726	cwq_mix2-1_726.19519.19519.3	19519	NNINISHLSR		Hex(8)HexNAc(2)	0.91	0.81	-0.136062	-0.304006	-0.304006
cwq_mix2-1_726	cwq_mix2-1_726.19551.19551.3	19551	VYGSQGNSTVLSR		Hex(9)HexNAc(2)	1.06	1.55	0.0840643	0.632268	0.632268
cwq_mix2-1_726	cwq_mix2-1_726.19845.19845.3	19845	NLSADIPAK		Hex(12)HexNAc(2)	0.78	0.52	-0.358454	-0.943416	-0.943416
cwq_mix2-1_726	cwq_mix2-1_726.19983.19983.3	19983	NLSADIPAK		Hex(12)HexNAc(2)	2.41	2.22	1.26903	1.15056	1.26903
cwq_mix2-1_726	cwq_mix2-1_726.19984.19984.2	19984	NLSADIPAK		Hex(12)HexNAc(2)	1.98	1.65	0.9855	0.722466	0.9855
cwq_mix2-1_726	cwq_mix2-1_726.20051.20051.3	20051	NLSADIPAK		Hex(12)HexNAc(2)	0.95	0.88	-0.0740006	-0.184425	-0.184425
cwq_mix2-1_726	cwq_mix2-1_726.20117.20117.3	20117	NLSADIPAK		Hex(12)HexNAc(2)	0.95	0.88	-0.0740006	-0.184425	-0.184425
cwq_mix2-1_726	cwq_mix2-1_726.20124.20124.2	20124	NLSADIPAK		Hex(11)HexNAc(2)	0.91	1.34	-0.136062	0.422233	0.422233
cwq_mix2-1_726	cwq_mix2-1_726.20140.20140.3	20140	ETNNSDAGYTEPYR		Hex(8)HexNAc(2)	0.93	1	-0.104697	0	-0.104697
cwq_mix2-1_726	cwq_mix2-1_726.20207.20207.3	20207	NLSADIPAK		Hex(12)HexNAc(2)	0.87	0.8	-0.200913	-0.321928	-0.321928
cwq_mix2-1_726	cwq_mix2-1_726.20208.20208.2	20208	WANVSVR		Hex(8)HexNAc(2)	0.99	0.96	-0.0144996	-0.0588937	-0.0588937
cwq_mix2-1_726	cwq_mix2-1_726.20224.20224.2	20224	NLSADIPAK		Hex(11)HexNAc(2)	0.91	0.25	-0.136062	-2	-2
cwq_mix2-1_726	cwq_mix2-1_726.20232.20232.3	20232	NLSADIPAK		Hex(10)HexNAc(2)	0.93	1	-0.104697	0	-0.104697
cwq_mix2-1_726	cwq_mix2-1_726.20299.20299.3	20299	ETNNSDAGYTEPYR		Hex(7)HexNAc(2)	0.72	0.58	-0.473931	-0.785875	-0.785875
cwq_mix2-1_726	cwq_mix2-1_726.20367.20367.3	20367	LYESENQTHLITK		Hex(9)HexNAc(2)	0.94	0.85	-0.0892673	-0.234465	-0.234465
cwq_mix2-1_726	cwq_mix2-1_726.20409.20409.3	20409	NLSADIPAK		Hex(10)HexNAc(2)	1.04	0.82	0.0565835	-0.286304	-0.286304
cwq_mix2-1_726	cwq_mix2-1_726.20450.20450.3	20450	LYESENQTHLITK		Hex(8)HexNAc(2)	1.05	1.26	0.0703893	0.333424	0.333424
cwq_mix2-1_726	cwq_mix2-1_726.20485.20485.3	20485	GVLQATNMTYGK	8,Oxidation(+15.9949);	Hex(8)HexNAc(2)	0.65	0.75	-0.621488	-0.415037	-0.621488
cwq_mix2-1_726	cwq_mix2-1_726.20581.20581.3	20581	HSYNPNGTIPECPSR	12,Carbamidomethyl(+57.0215);	Hex(9)HexNAc(2)	1.01	0.5	0.0143553	-1	-1
cwq_mix2-1_726	cwq_mix2-1_726.20604.20604.3	20604	LYESENQTHLITK		Hex(7)HexNAc(2)	1.04	0.9	0.0565835	-0.152003	-0.152003
cwq_mix2-1_726	cwq_mix2-1_726.20688.20688.3	20688	VTNITDSQPAPYMK	13,Oxidation(+15.9949);	Hex(8)HexNAc(2)	0.52	0.62	-0.943416	-0.68966	-0.943416
cwq_mix2-1_726	cwq_mix2-1_726.20987.20987.3	20987	KGVLQATNMTYGK		Hex(9)HexNAc(2)	1.16	0.88	0.214125	-0.184425	0.214125
cwq_mix2-1_726	cwq_mix2-1_726.21041.21041.2	21041	KGVLQATNMTYGK		Hex(8)HexNAc(2)	0.91	0.47	-0.136062	-1.08927	-1.08927
cwq_mix2-1_726	cwq_mix2-1_726.21150.21150.3	21150	KGVLQATNMTYGK		Hex(8)HexNAc(2)	0.97	0.97	-0.0439433	-0.0439433	-0.0439433
cwq_mix2-1_726	cwq_mix2-1_726.21190.21190.2	21190	QSIALYANDTK		Hex(9)HexNAc(2)	0.94	0.49	-0.0892673	-1.02915	-1.02915
cwq_mix2-1_726	cwq_mix2-1_726.21206.21206.3	21206	KGVLQATNMTYGK		Hex(7)HexNAc(2)	0.88	0.63	-0.184425	-0.666576	-0.666576
cwq_mix2-1_726	cwq_mix2-1_726.21217.21217.3	21217	QSIALYANDTK		Hex(9)HexNAc(2)	0.98	1.09	-0.0291463	0.124328	0.124328
cwq_mix2-1_726	cwq_mix2-1_726.21308.21308.3	21308	QSIALYANDTK		Hex(9)HexNAc(2)	0.9	0.92	-0.152003	-0.120294	-0.152003
cwq_mix2-1_726	cwq_mix2-1_726.21315.21315.2	21315	QSIALYANDTK		Hex(8)HexNAc(2)	0.9	1	-0.152003	0	-0.152003
cwq_mix2-1_726	cwq_mix2-1_726.21382.21382.2	21382	QSIALYANDTK		Hex(8)HexNAc(2)	0.96	0.98	-0.0588937	-0.0291463	-0.0588937
cwq_mix2-1_726	cwq_mix2-1_726.21427.21427.3	21427	QSIALYANDTK		Hex(8)HexNAc(2)	0.84	0.74	-0.251539	-0.434403	-0.434403
cwq_mix2-1_726	cwq_mix2-1_726.21488.21488.2	21488	QSIALYANDTK		Hex(7)HexNAc(2)	2.99	1.34	1.58015	0.422233	1.58015
cwq_mix2-1_726	cwq_mix2-1_726.21489.21489.3	21489	QSIALYANDTK		Hex(7)HexNAc(2)	0.89	0.64	-0.168123	-0.643856	-0.643856
cwq_mix2-1_726	cwq_mix2-1_726.21558.21558.3	21558	NYSHGLAWTEK		Hex(9)HexNAc(2)	0.95	1	-0.0740006	0	-0.0740006
cwq_mix2-1_726	cwq_mix2-1_726.21644.21644.3	21644	NYSHGLAWTEK		Hex(8)HexNAc(2)	0.89	0.78	-0.168123	-0.358454	-0.358454
cwq_mix2-1_726	cwq_mix2-1_726.21678.21678.3	21678	IIYNHNSSISDIR		Hex(12)HexNAc(2)	0.97	0.96	-0.0439433	-0.0588937	-0.0588937
cwq_mix2-1_726	cwq_mix2-1_726.21694.21694.3	21694	NYSHGLAWTEK		Hex(9)HexNAc(2)	0.95	1	-0.0740006	0	-0.0740006
cwq_mix2-1_726	cwq_mix2-1_726.21722.21722.3	21722	IIYNHNSSISDIR		Hex(11)HexNAc(2)	0.57	0.56	-0.810966	-0.836501	-0.836501
cwq_mix2-1_726	cwq_mix2-1_726.21773.21773.2	21773	NVTAMWK		Hex(9)HexNAc(2)	1.06	0.75	0.0840643	-0.415037	-0.415037
cwq_mix2-1_726	cwq_mix2-1_726.21803.21803.3	21803	KGVLQATNMTYGK		Hex(8)HexNAc(2)	5.12	13.18	2.35614	3.72028	3.72028
cwq_mix2-1_726	cwq_mix2-1_726.21877.21877.3	21877	KGVLQATNMTYGK		Hex(8)HexNAc(2)	8.5	20.01	3.08746	4.32265	4.32265
cwq_mix2-1_726	cwq_mix2-1_726.22078.22078.3	22078	IPVADDHVIVNTTSK		Hex(9)HexNAc(2)	1.01	0.45	0.0143553	-1.152	-1.152
cwq_mix2-1_726	cwq_mix2-1_726.22094.22094.3	22094	SIIQNNGTFGVSHTR		Hex(10)HexNAc(2)	0.87	0.38	-0.200913	-1.39593	-1.39593
cwq_mix2-1_726	cwq_mix2-1_726.22148.22148.3	22148	IPVADDHVIVNTTSK		Hex(9)HexNAc(2)	1.01	0.45	0.0143553	-1.152	-1.152
cwq_mix2-1_726	cwq_mix2-1_726.22152.22152.3	22152	NNINISHLSR		Hex(8)HexNAc(2)	17.08	11.23	4.09424	3.48929	4.09424
cwq_mix2-1_726	cwq_mix2-1_726.22159.22159.3	22159	SIIQNNGTFGVSHTR		Hex(10)HexNAc(2)	0.87	0.69	-0.200913	-0.535332	-0.535332
cwq_mix2-1_726	cwq_mix2-1_726.22184.22184.4	22184	KSQDKVTNITDSQPAPYMK		Hex(9)HexNAc(2)	1.07	0.82	0.0976108	-0.286304	-0.286304
cwq_mix2-1_726	cwq_mix2-1_726.22203.22203.3	22203	SIIQNNGTFGVSHTR		Hex(9)HexNAc(2)	1.96	0.84	0.970854	-0.251539	0.970854
cwq_mix2-1_726	cwq_mix2-1_726.22230.22230.3	22230	KSQDKVTNITDSQPAPYMK		Hex(9)HexNAc(2)	0.89	0.86	-0.168123	-0.217591	-0.217591
cwq_mix2-1_726	cwq_mix2-1_726.22249.22249.3	22249	FNVSASIK		Hex(9)HexNAc(2)	0.54	0.79	-0.888969	-0.340075	-0.888969
cwq_mix2-1_726	cwq_mix2-1_726.22251.22251.3	22251	SIIQNNGTFGVSHTR		Hex(10)HexNAc(2)	0.88	0.71	-0.184425	-0.494109	-0.494109
cwq_mix2-1_726	cwq_mix2-1_726.22270.22270.4	22270	KSQDKVTNITDSQPAPYMK		Hex(9)HexNAc(2)	1.07	0.82	0.0976108	-0.286304	-0.286304
cwq_mix2-1_726	cwq_mix2-1_726.22325.22325.4	22325	KSQDKVTNITDSQPAPYMK		Hex(8)HexNAc(2)	0.95	0.69	-0.0740006	-0.535332	-0.535332
cwq_mix2-1_726	cwq_mix2-1_726.22371.22371.3	22371	SIIQNNGTFGVSHTR		Hex(8)HexNAc(2)	0.88	0.74	-0.184425	-0.434403	-0.434403
cwq_mix2-1_726	cwq_mix2-1_726.22381.22381.2	22381	FNVSASIK		Hex(8)HexNAc(2)	0.88	1.17	-0.184425	0.226509	0.226509
cwq_mix2-1_726	cwq_mix2-1_726.22437.22437.3	22437	SIIQNNGTFGVSHTR		Hex(8)HexNAc(2)	0.89	0.74	-0.168123	-0.434403	-0.434403
cwq_mix2-1_726	cwq_mix2-1_726.22438.22438.4	22438	KSQDKVTNITDSQPAPYMK		Hex(7)HexNAc(2)	0.89	0.65	-0.168123	-0.621488	-0.621488
cwq_mix2-1_726	cwq_mix2-1_726.22483.22483.3	22483	SIIQNNGTFGVSHTR		Hex(9)HexNAc(2)	1.33	0.52	0.411426	-0.943416	-0.943416
cwq_mix2-1_726	cwq_mix2-1_726.22493.22493.3	22493	FENETFIAK		Hex(9)HexNAc(2)	0.84	0.63	-0.251539	-0.666576	-0.666576
cwq_mix2-1_726	cwq_mix2-1_726.22525.22525.3	22525	SIIQNNGTFGVSHTR		Hex(8)HexNAc(2)	0.82	0.6	-0.286304	-0.736966	-0.736966
cwq_mix2-1_726	cwq_mix2-1_726.22559.22559.2	22559	FENETFIAK		Hex(8)HexNAc(2)	1.94	1.49	0.956057	0.575312	0.956057
cwq_mix2-1_726	cwq_mix2-1_726.22561.22561.3	22561	SIIQNNGTFGVSHTR		Hex(9)HexNAc(2)	0.73	0.63	-0.454032	-0.666576	-0.666576
cwq_mix2-1_726	cwq_mix2-1_726.22628.22628.2	22628	FENETFIAK		Hex(8)HexNAc(2)	0.96	0.91	-0.0588937	-0.136062	-0.136062
cwq_mix2-1_726	cwq_mix2-1_726.2290.2290.2	2290	KQNITR		Hex(9)HexNAc(2)	0.96	0.69	-0.0588937	-0.535332	-0.535332
cwq_mix2-1_726	cwq_mix2-1_726.2299.2299.2	2299	KQNITR		Hex(8)HexNAc(2)	0.94	0.66	-0.0892673	-0.599462	-0.599462
cwq_mix2-1_726	cwq_mix2-1_726.23162.23162.3	23162	TNGTLYGLSDSR		Hex(8)HexNAc(2)	0.98	0.89	-0.0291463	-0.168123	-0.168123
cwq_mix2-1_726	cwq_mix2-1_726.23173.23173.2	23173	TNGTLYGLSDSR		Hex(8)HexNAc(2)	2.36	2.12	1.23879	1.08406	1.23879
cwq_mix2-1_726	cwq_mix2-1_726.23237.23237.4	23237	PVYVTNVTIEHVQHK		Hex(9)HexNAc(2)	0.84	0.55	-0.251539	-0.862496	-0.862496
cwq_mix2-1_726	cwq_mix2-1_726.23298.23298.3	23298	PVYVTNVTIEHVQHK		Hex(9)HexNAc(2)	1.36	1.09	0.443607	0.124328	0.443607
cwq_mix2-1_726	cwq_mix2-1_726.23310.23310.4	23310	PVYVTNVTIEHVQHK		Hex(9)HexNAc(2)	0.86	0.55	-0.217591	-0.862496	-0.862496
cwq_mix2-1_726	cwq_mix2-1_726.23329.23329.3	23329	ELESLNVSVIGYK		Hex(8)HexNAc(2)	0.00315788	0.0030088	-8.30683	-8.3766	-8.3766
cwq_mix2-1_726	cwq_mix2-1_726.23457.23457.3	23457	SIIQNNGTFGVSHTR		Hex(10)HexNAc(2)	1.11	1.13	0.15056	0.176323	0.176323
cwq_mix2-1_726	cwq_mix2-1_726.23486.23486.3	23486	SIIQNNGTFGVSHTR		Hex(9)HexNAc(2)	59.17	56.05	5.88679	5.80864	5.88679
cwq_mix2-1_726	cwq_mix2-1_726.2355.2355.2	2355	KQNITR		Hex(9)HexNAc(2)	0.93	0.67	-0.104697	-0.577767	-0.577767
cwq_mix2-1_726	cwq_mix2-1_726.23555.23555.3	23555	EGLINNGTSIHAGLR		Hex(12)HexNAc(2)	1.02	0.62	0.0285692	-0.68966	-0.68966
cwq_mix2-1_726	cwq_mix2-1_726.23609.23609.3	23609	SIIQNNGTFGVSHTR		Hex(8)HexNAc(2)	5.25	5.06	2.39232	2.33914	2.39232
cwq_mix2-1_726	cwq_mix2-1_726.23643.23643.3	23643	EGLINNGTSIHAGLR		Hex(12)HexNAc(2)	1.02	0.62	0.0285692	-0.68966	-0.68966
cwq_mix2-1_726	cwq_mix2-1_726.23646.23646.3	23646	EGLINNGTSIHAGLR		Hex(11)HexNAc(2)	1.1	0.68	0.137504	-0.556393	-0.556393
cwq_mix2-1_726	cwq_mix2-1_726.2365.2365.2	2365	KQNITR		Hex(8)HexNAc(2)	0.89	0.59	-0.168123	-0.761213	-0.761213
cwq_mix2-1_726	cwq_mix2-1_726.23673.23673.3	23673	NNTIDSLSIAK		Hex(9)HexNAc(2)	0.99	1.15	-0.0144996	0.201634	0.201634
cwq_mix2-1_726	cwq_mix2-1_726.23702.23702.2	23702	NNTIDSLSIAK		Hex(9)HexNAc(2)	1.04	0.98	0.0565835	-0.0291463	0.0565835
cwq_mix2-1_726	cwq_mix2-1_726.23768.23768.3	23768	WITHSNVSNGYYTSR		Hex(9)HexNAc(2)	0.73	0.59	-0.454032	-0.761213	-0.761213
cwq_mix2-1_726	cwq_mix2-1_726.23779.23779.3	23779	EGLINNGTSIHAGLR		Hex(11)HexNAc(2)	0.92	0.48	-0.120294	-1.05889	-1.05889
cwq_mix2-1_726	cwq_mix2-1_726.23803.23803.3	23803	NNTIDSLSIAK		Hex(8)HexNAc(2)	1.07	0.93	0.0976108	-0.104697	-0.104697
cwq_mix2-1_726	cwq_mix2-1_726.23812.23812.3	23812	EGLINNGTSIHAGLR		Hex(10)HexNAc(2)	0.83	1.23	-0.268817	0.298658	0.298658
cwq_mix2-1_726	cwq_mix2-1_726.23829.23829.2	23829	NNTIDSLSIAK		Hex(8)HexNAc(2)	1.1	0.52	0.137504	-0.943416	-0.943416
cwq_mix2-1_726	cwq_mix2-1_726.23857.23857.3	23857	YFNYTQSEQEAAHDK		Hex(9)HexNAc(2)	0.84	0.59	-0.251539	-0.761213	-0.761213
cwq_mix2-1_726	cwq_mix2-1_726.23859.23859.3	23859	YFNYTQSEQEAAHDK		Hex(8)HexNAc(2)	0.47	0.62	-1.08927	-0.68966	-1.08927
cwq_mix2-1_726	cwq_mix2-1_726.23877.23877.3	23877	EGLINNGTSIHAGLR		Hex(10)HexNAc(2)	1.18	0.72	0.238787	-0.473931	-0.473931
cwq_mix2-1_726	cwq_mix2-1_726.23889.23889.3	23889	EGLINNGTSIHAGLR		Hex(9)HexNAc(2)	0.35	0.19	-1.51457	-2.39593	-2.39593
cwq_mix2-1_726	cwq_mix2-1_726.23890.23890.3	23890	EGLINNGTSIHAGLR		Hex(11)HexNAc(2)	0.81	0.39	-0.304006	-1.35845	-1.35845
cwq_mix2-1_726	cwq_mix2-1_726.23923.23923.3	23923	SQDKVTNITDSQPAPYMK		Hex(9)HexNAc(2)	1.05	1.05	0.0703893	0.0703893	0.0703893
cwq_mix2-1_726	cwq_mix2-1_726.23932.23932.3	23932	YFNYTQSEQEAAHDK		Hex(8)HexNAc(2)	0.87	0.62	-0.200913	-0.68966	-0.68966
cwq_mix2-1_726	cwq_mix2-1_726.23935.23935.3	23935	DANNTQFQFTSR		Hex(11)HexNAc(2)	0.7	0.68	-0.514573	-0.556393	-0.556393
cwq_mix2-1_726	cwq_mix2-1_726.23976.23976.3	23976	SQDKVTNITDSQPAPYMK		Hex(8)HexNAc(2)	0.95	0.86	-0.0740006	-0.217591	-0.217591
cwq_mix2-1_726	cwq_mix2-1_726.2398.2398.2	2398	KQNITR		Hex(10)HexNAc(2)	0.93	0.73	-0.104697	-0.454032	-0.454032
cwq_mix2-1_726	cwq_mix2-1_726.23997.23997.3	23997	EGLINNGTSIHAGLR		Hex(9)HexNAc(2)	1.16	0.72	0.214125	-0.473931	-0.473931
cwq_mix2-1_726	cwq_mix2-1_726.24001.24001.3	24001	SQDKVTNITDSQPAPYMK		Hex(9)HexNAc(2)	1.05	1.05	0.0703893	0.0703893	0.0703893
cwq_mix2-1_726	cwq_mix2-1_726.24003.24003.3	24003	DANNTQFQFTSR		Hex(10)HexNAc(2)	1.1	0.86	0.137504	-0.217591	-0.217591
cwq_mix2-1_726	cwq_mix2-1_726.24011.24011.3	24011	VTNITDSQPAPYMK		Hex(9)HexNAc(2)	1.47	1.93	0.555816	0.948601	0.948601
cwq_mix2-1_726	cwq_mix2-1_726.24037.24037.3	24037	DANNTQFQFTSR		Hex(11)HexNAc(2)	0.71	0.43	-0.494109	-1.21759	-1.21759
cwq_mix2-1_726	cwq_mix2-1_726.24058.24058.3	24058	VTNITDSQPAPYMK		Hex(8)HexNAc(2)	0.79	0.38	-0.340075	-1.39593	-1.39593
cwq_mix2-1_726	cwq_mix2-1_726.24072.24072.3	24072	SQDKVTNITDSQPAPYMK		Hex(8)HexNAc(2)	0.95	0.65	-0.0740006	-0.621488	-0.621488
cwq_mix2-1_726	cwq_mix2-1_726.24103.24103.3	24103	DANNTQFQFTSR		Hex(10)HexNAc(2)	0.81	0.62	-0.304006	-0.68966	-0.68966
cwq_mix2-1_726	cwq_mix2-1_726.24120.24120.2	24120	VTNITDSQPAPYMK		Hex(8)HexNAc(2)	0.88	0.91	-0.184425	-0.136062	-0.184425
cwq_mix2-1_726	cwq_mix2-1_726.24143.24143.3	24143	VTNITDSQPAPYMK		Hex(8)HexNAc(2)	0.79	0.93	-0.340075	-0.104697	-0.340075
cwq_mix2-1_726	cwq_mix2-1_726.24144.24144.3	24144	EGLINNGTSIHAGLR		Hex(8)HexNAc(2)	0.97	0.78	-0.0439433	-0.358454	-0.358454
cwq_mix2-1_726	cwq_mix2-1_726.24168.24168.3	24168	LGNETFLPK		Hex(9)HexNAc(2)	1.42	1.65	0.505891	0.722466	0.722466
cwq_mix2-1_726	cwq_mix2-1_726.24176.24176.2	24176	LGNETFLPK		Hex(9)HexNAc(2)	1.52	1.6	0.604071	0.678072	0.678072
cwq_mix2-1_726	cwq_mix2-1_726.24197.24197.3	24197	DANNTQFQFTSR		Hex(9)HexNAc(2)	1.14	0.96	0.189034	-0.0588937	0.189034
cwq_mix2-1_726	cwq_mix2-1_726.2421.2421.2	2421	KQNITR		Hex(9)HexNAc(2)	0.91	0.62	-0.136062	-0.68966	-0.68966
cwq_mix2-1_726	cwq_mix2-1_726.24212.24212.3	24212	EGLINNGTSIHAGLR		Hex(7)HexNAc(2)	1.01	0.81	0.0143553	-0.304006	-0.304006
cwq_mix2-1_726	cwq_mix2-1_726.24213.24213.3	24213	DANNTQFQFTSR		Hex(8)HexNAc(2)	1.06	1.09	0.0840643	0.124328	0.124328
cwq_mix2-1_726	cwq_mix2-1_726.24223.24223.3	24223	LGNETFLPK		Hex(10)HexNAc(2)	0.91	1.12	-0.136062	0.163499	0.163499
cwq_mix2-1_726	cwq_mix2-1_726.24250.24250.2	24250	DANNTQFQFTSR		Hex(8)HexNAc(2)	4.14	0.66	2.04963	-0.599462	2.04963
cwq_mix2-1_726	cwq_mix2-1_726.24273.24273.3	24273	VTNITDSQPAPYMK		Hex(7)HexNAc(2)	0.89	1.23	-0.168123	0.298658	0.298658
cwq_mix2-1_726	cwq_mix2-1_726.24277.24277.3	24277	DANNTQFQFTSR		Hex(9)HexNAc(2)	0.98	0.65	-0.0291463	-0.621488	-0.621488
cwq_mix2-1_726	cwq_mix2-1_726.24293.24293.3	24293	DANNTQFQFTSR		Hex(8)HexNAc(2)	1.07	0.89	0.0976108	-0.168123	-0.168123
cwq_mix2-1_726	cwq_mix2-1_726.24300.24300.2	24300	LGNETFLPK		Hex(8)HexNAc(2)	2.17	1.34	1.1177	0.422233	1.1177
cwq_mix2-1_726	cwq_mix2-1_726.24315.24315.3	24315	LGNETFLPK		Hex(9)HexNAc(2)	1.11	1.19	0.15056	0.250962	0.250962
cwq_mix2-1_726	cwq_mix2-1_726.24351.24351.3	24351	DANNTQFQFTSR		Hex(9)HexNAc(2)	1.01	0.56	0.0143553	-0.836501	-0.836501
cwq_mix2-1_726	cwq_mix2-1_726.24353.24353.2	24353	DANNTQFQFTSR		Hex(9)HexNAc(2)	1	0.61	0	-0.713119	-0.713119
cwq_mix2-1_726	cwq_mix2-1_726.24366.24366.3	24366	LGNETFLPK		Hex(8)HexNAc(2)	1.03	0.95	0.0426443	-0.0740006	-0.0740006
cwq_mix2-1_726	cwq_mix2-1_726.24374.24374.3	24374	DANNTQFQFTSR		Hex(8)HexNAc(2)	0.96	0.69	-0.0588937	-0.535332	-0.535332
cwq_mix2-1_726	cwq_mix2-1_726.24376.24376.2	24376	LGNETFLPK		Hex(8)HexNAc(2)	1.41	1.2	0.495695	0.263034	0.495695
cwq_mix2-1_726	cwq_mix2-1_726.24387.24387.3	24387	LGNETFLPK		Hex(9)HexNAc(2)	1.08	0.93	0.111031	-0.104697	0.111031
cwq_mix2-1_726	cwq_mix2-1_726.24446.24446.2	24446	LGNETFLPK		Hex(8)HexNAc(2)	1.04	1	0.0565835	0	0.0565835
cwq_mix2-1_726	cwq_mix2-1_726.24447.24447.3	24447	DANNTQFQFTSR		Hex(8)HexNAc(2)	0.98	0.57	-0.0291463	-0.810966	-0.810966
cwq_mix2-1_726	cwq_mix2-1_726.24460.24460.3	24460	LGNETFLPK		Hex(9)HexNAc(2)	0.99	0.84	-0.0144996	-0.251539	-0.251539
cwq_mix2-1_726	cwq_mix2-1_726.24461.24461.3	24461	LGNETFLPK		Hex(8)HexNAc(2)	1.05	0.9	0.0703893	-0.152003	-0.152003
cwq_mix2-1_726	cwq_mix2-1_726.24464.24464.3	24464	DANNTQFQFTSR		Hex(9)HexNAc(2)	0.59	0.19	-0.761213	-2.39593	-2.39593
cwq_mix2-1_726	cwq_mix2-1_726.24512.24512.2	24512	DANNTQFQFTSR		Hex(8)HexNAc(2)	1.42	0.06	0.505891	-4.05889	-4.05889
cwq_mix2-1_726	cwq_mix2-1_726.24529.24529.3	24529	DANNTQFQFTSR		Hex(8)HexNAc(2)	0.88	0.37	-0.184425	-1.4344	-1.4344
cwq_mix2-1_726	cwq_mix2-1_726.24531.24531.3	24531	LGNETFLPK		Hex(9)HexNAc(2)	0.93	0.68	-0.104697	-0.556393	-0.556393
cwq_mix2-1_726	cwq_mix2-1_726.24542.24542.3	24542	LGNETFLPK		Hex(8)HexNAc(2)	0.92	0.63	-0.120294	-0.666576	-0.666576
cwq_mix2-1_726	cwq_mix2-1_726.24564.24564.2	24564	DANNTQFQFTSR		Hex(7)HexNAc(2)	0.53	0.22	-0.915936	-2.18442	-2.18442
cwq_mix2-1_726	cwq_mix2-1_726.24604.24604.2	24604	LGNETFLPK		Hex(9)HexNAc(2)	0.83	0.49	-0.268817	-1.02915	-1.02915
cwq_mix2-1_726	cwq_mix2-1_726.24619.24619.3	24619	LGNETFLPK		Hex(8)HexNAc(2)	0.91	0.59	-0.136062	-0.761213	-0.761213
cwq_mix2-1_726	cwq_mix2-1_726.24620.24620.3	24620	LGNETFLPK		Hex(9)HexNAc(2)	0.82	0.57	-0.286304	-0.810966	-0.810966
cwq_mix2-1_726	cwq_mix2-1_726.24621.24621.2	24621	GVLQATNMTYGK		Hex(8)HexNAc(2)	0.92	0.74	-0.120294	-0.434403	-0.434403
cwq_mix2-1_726	cwq_mix2-1_726.24631.24631.3	24631	GVLQATNMTYGK		Hex(8)HexNAc(2)	0.88	1.13	-0.184425	0.176323	-0.184425
cwq_mix2-1_726	cwq_mix2-1_726.24668.24668.2	24668	LGNETFLPK		Hex(8)HexNAc(2)	0.92	0.57	-0.120294	-0.810966	-0.810966
cwq_mix2-1_726	cwq_mix2-1_726.24687.24687.3	24687	WITHSNVSNGYYTSR		Hex(9)HexNAc(2)	13.31	8.18	3.73444	3.0321	3.73444
cwq_mix2-1_726	cwq_mix2-1_726.24695.24695.3	24695	KKEGFQILLNR		Hex(11)HexNAc(2)	1	1.19	0	0.250962	0.250962
cwq_mix2-1_726	cwq_mix2-1_726.24764.24764.3	24764	KKEGFQILLNR		Hex(11)HexNAc(2)	1	1.19	0	0.250962	0.250962
cwq_mix2-1_726	cwq_mix2-1_726.24776.24776.3	24776	DANNTQFQFTSR		Hex(6)HexNAc(2)	1.05	0.18	0.0703893	-2.47393	-2.47393
cwq_mix2-1_726	cwq_mix2-1_726.24789.24789.2	24789	DANNTQFQFTSR		Hex(6)HexNAc(2)	1.14	0.03	0.189034	-5.05889	-5.05889
cwq_mix2-1_726	cwq_mix2-1_726.24846.24846.3	24846	DANNTQFQFTSR		Hex(6)HexNAc(2)	1.04	0.18	0.0565835	-2.47393	-2.47393
cwq_mix2-1_726	cwq_mix2-1_726.2487.2487.2	2487	KQNITR		Hex(9)HexNAc(2)	0.92	0.62	-0.120294	-0.68966	-0.68966
cwq_mix2-1_726	cwq_mix2-1_726.25065.25065.3	25065	HPNNGTSFFSNSLNR		Hex(10)HexNAc(2)	0.89	0.76	-0.168123	-0.395929	-0.395929
cwq_mix2-1_726	cwq_mix2-1_726.25083.25083.4	25083	KKEGFQILLNR		Hex(9)HexNAc(2)	0.65	1.01	-0.621488	0.0143553	-0.621488
cwq_mix2-1_726	cwq_mix2-1_726.25084.25084.2	25084	DANNTQFQFTSR		Hex(5)HexNAc(2)	1.1	0.02	0.137504	-5.64386	-5.64386
cwq_mix2-1_726	cwq_mix2-1_726.25085.25085.3	25085	NVTIPTNGIPQR		Hex(11)HexNAc(2)	0.23	0.24	-2.12029	-2.05889	-2.12029
cwq_mix2-1_726	cwq_mix2-1_726.25134.25134.3	25134	KKEGFQILLNR		Hex(9)HexNAc(2)	0.76	0.8	-0.395929	-0.321928	-0.395929
cwq_mix2-1_726	cwq_mix2-1_726.25170.25170.2	25170	DANNTQFQFTSR		Hex(5)HexNAc(2)	1.1	0.02	0.137504	-5.64386	-5.64386
cwq_mix2-1_726	cwq_mix2-1_726.25197.25197.3	25197	HPNNGTSFFSNSLNR		Hex(9)HexNAc(2)	0.44	0.75	-1.18442	-0.415037	-1.18442
cwq_mix2-1_726	cwq_mix2-1_726.25298.25298.3	25298	NVTIPTNGIPQR		Hex(10)HexNAc(2)	0.58	0.6	-0.785875	-0.736966	-0.785875
cwq_mix2-1_726	cwq_mix2-1_726.25375.25375.2	25375	NVTIPTNGIPQR		Hex(9)HexNAc(2)	1.04	0.56	0.0565835	-0.836501	-0.836501
cwq_mix2-1_726	cwq_mix2-1_726.25396.25396.3	25396	NVTIPTNGIPQR		Hex(9)HexNAc(2)	0.91	0.56	-0.136062	-0.836501	-0.836501
cwq_mix2-1_726	cwq_mix2-1_726.25554.25554.3	25554	NVTIPTNGIPQR		Hex(7)HexNAc(2)	0.92	1.84	-0.120294	0.879706	0.879706
cwq_mix2-1_726	cwq_mix2-1_726.26021.26021.3	26021	NITDSMEFNPK		Hex(12)HexNAc(2)	0.55	0.37	-0.862496	-1.4344	-1.4344
cwq_mix2-1_726	cwq_mix2-1_726.26203.26203.2	26203	NYTRSNAYNK		Hex(9)HexNAc(2)	1.02	1	0.0285692	0	0.0285692
cwq_mix2-1_726	cwq_mix2-1_726.26282.26282.2	26282	NYTRSNAYNK		Hex(8)HexNAc(2)	0.83	0.92	-0.268817	-0.120294	-0.268817
cwq_mix2-1_726	cwq_mix2-1_726.26298.26298.3	26298	KSLVVSLDSAVNR		Hex(9)HexNAc(2)	1.23	1.54	0.298658	0.62293	0.62293
cwq_mix2-1_726	cwq_mix2-1_726.26908.26908.4	26908	FLTHLNNEVLHDNYTR		Hex(12)HexNAc(2)	1.26	1.17	0.333424	0.226509	0.333424
cwq_mix2-1_726	cwq_mix2-1_726.26937.26937.3	26937	FLTHLNNEVLHDNYTR		Hex(12)HexNAc(2)	1.03	0.69	0.0426443	-0.535332	-0.535332
cwq_mix2-1_726	cwq_mix2-1_726.27122.27122.3	27122	LNASNGDVIWR		Hex(9)HexNAc(2)	0.71	0.52	-0.494109	-0.943416	-0.943416
cwq_mix2-1_726	cwq_mix2-1_726.27123.27123.2	27123	LNASNGDVIWR		Hex(9)HexNAc(2)	1.06	0.84	0.0840643	-0.251539	-0.251539
cwq_mix2-1_726	cwq_mix2-1_726.27193.27193.3	27193	FLTHLNNEVLHDNYTR		Hex(11)HexNAc(2)	1.02	0.74	0.0285692	-0.434403	-0.434403
cwq_mix2-1_726	cwq_mix2-1_726.27202.27202.3	27202	LNASNGDVIWR		Hex(9)HexNAc(2)	0.71	1.21	-0.494109	0.275007	-0.494109
cwq_mix2-1_726	cwq_mix2-1_726.27203.27203.2	27203	LNASNGDVIWR		Hex(9)HexNAc(2)	1.08	0.87	0.111031	-0.200913	-0.200913
cwq_mix2-1_726	cwq_mix2-1_726.27239.27239.3	27239	FFKNDTQFYIK		Hex(9)HexNAc(2)	1.06	0.51	0.0840643	-0.971431	-0.971431
cwq_mix2-1_726	cwq_mix2-1_726.27489.27489.3	27489	DVYYTDEVGNITTSHMR	16,Oxidation(+15.9949);	Hex(10)HexNAc(2)	0.91	0.27	-0.136062	-1.88897	-1.88897
cwq_mix2-1_726	cwq_mix2-1_726.27525.27525.3	27525	DVYYTDEVGNITTSHMR	16,Oxidation(+15.9949);	Hex(9)HexNAc(2)	2.63	1.02	1.39506	0.0285692	1.39506
cwq_mix2-1_726	cwq_mix2-1_726.27580.27580.3	27580	QFNTSLENFK		Hex(9)HexNAc(2)	0.44	0.45	-1.18442	-1.152	-1.18442
cwq_mix2-1_726	cwq_mix2-1_726.27607.27607.3	27607	DVYYTDEVGNITTSHMR	16,Oxidation(+15.9949);	Hex(8)HexNAc(2)	0.78	0.82	-0.358454	-0.286304	-0.358454
cwq_mix2-1_726	cwq_mix2-1_726.27638.27638.2	27638	QFNTSLENFK		Hex(9)HexNAc(2)	0.85	0.75	-0.234465	-0.415037	-0.415037
cwq_mix2-1_726	cwq_mix2-1_726.27679.27679.3	27679	NATYTLHWTVSPK		Hex(8)HexNAc(2)	1	0.89	0	-0.168123	-0.168123
cwq_mix2-1_726	cwq_mix2-1_726.27690.27690.2	27690	QFNTSLENFK		Hex(8)HexNAc(2)	0.48	0.33	-1.05889	-1.59946	-1.59946
cwq_mix2-1_726	cwq_mix2-1_726.27708.27708.3	27708	MHNHTAGLDIAFYENR		Hex(10)HexNAc(2)	0.78	0.61	-0.358454	-0.713119	-0.713119
cwq_mix2-1_726	cwq_mix2-1_726.27725.27725.3	27725	NATYTLHWTVSPK		Hex(9)HexNAc(2)	0.91	0.79	-0.136062	-0.340075	-0.340075
cwq_mix2-1_726	cwq_mix2-1_726.27772.27772.3	27772	QFNTSLENFK		Hex(8)HexNAc(2)	1.08	0.88	0.111031	-0.184425	-0.184425
cwq_mix2-1_726	cwq_mix2-1_726.27774.27774.2	27774	QFNTSLENFK		Hex(8)HexNAc(2)	0.92	0.84	-0.120294	-0.251539	-0.251539
cwq_mix2-1_726	cwq_mix2-1_726.27798.27798.4	27798	NSKDVYYTDEVGNITTSHMR		Hex(9)HexNAc(2)	0.92	0.41	-0.120294	-1.2863	-1.2863
cwq_mix2-1_726	cwq_mix2-1_726.27841.27841.3	27841	NATYTLHWTVSPK		Hex(8)HexNAc(2)	0.99	0.88	-0.0144996	-0.184425	-0.184425
cwq_mix2-1_726	cwq_mix2-1_726.27884.27884.2	27884	QFNTSLENFK		Hex(7)HexNAc(2)	1.78	1.1	0.831877	0.137504	0.831877
cwq_mix2-1_726	cwq_mix2-1_726.27934.27934.3	27934	NATYTLHWTVSPK		Hex(7)HexNAc(2)	0.75	0.83	-0.415037	-0.268817	-0.415037
cwq_mix2-1_726	cwq_mix2-1_726.27952.27952.4	27952	NSKDVYYTDEVGNITTSHMR		Hex(8)HexNAc(2)	1.86	1.3	0.895303	0.378512	0.895303
cwq_mix2-1_726	cwq_mix2-1_726.28033.28033.4	28033	FLTHLNNEVLHDNYTR		Hex(11)HexNAc(2)	7.86	15.36	2.97453	3.94111	3.94111
cwq_mix2-1_726	cwq_mix2-1_726.28183.28183.3	28183	TELAAYLSCNATK	9,Carbamidomethyl(+57.0215);	Hex(9)HexNAc(2)	1	1.19	0	0.250962	0.250962
cwq_mix2-1_726	cwq_mix2-1_726.28483.28483.4	28483	DNTTGSHFMHAGLSPEWAYR	9,Oxidation(+15.9949);	Hex(9)HexNAc(2)	0.98	1.2	-0.0291463	0.263034	0.263034
cwq_mix2-1_726	cwq_mix2-1_726.28546.28546.3	28546	DVYYTDEVGNITTSHMR		Hex(10)HexNAc(2)	6.51	1.61	2.70266	0.687061	2.70266
cwq_mix2-1_726	cwq_mix2-1_726.28576.28576.3	28576	RFNPANTSITNYEIK		Hex(9)HexNAc(2)	0.87	0.61	-0.200913	-0.713119	-0.713119
cwq_mix2-1_726	cwq_mix2-1_726.28601.28601.3	28601	DVYYTDEVGNITTSHMR		Hex(9)HexNAc(2)	1.05	1.15	0.0703893	0.201634	0.201634
cwq_mix2-1_726	cwq_mix2-1_726.28668.28668.3	28668	RFNPANTSITNYEIK		Hex(9)HexNAc(2)	0.87	0.61	-0.200913	-0.713119	-0.713119
cwq_mix2-1_726	cwq_mix2-1_726.28744.28744.3	28744	RFNPANTSITNYEIK		Hex(8)HexNAc(2)	0.96	0.81	-0.0588937	-0.304006	-0.304006
cwq_mix2-1_726	cwq_mix2-1_726.28883.28883.3	28883	NNESYPIGFTYK		Hex(11)HexNAc(2)	0.17	0.81	-2.55639	-0.304006	-2.55639
cwq_mix2-1_726	cwq_mix2-1_726.28911.28911.3	28911	NNESYPIGFTYK		Hex(10)HexNAc(2)	0.09	0.8	-3.47393	-0.321928	-3.47393
cwq_mix2-1_726	cwq_mix2-1_726.29001.29001.3	29001	NNESYPIGFTYK		Hex(10)HexNAc(2)	0.51	0.67	-0.971431	-0.577767	-0.971431
cwq_mix2-1_726	cwq_mix2-1_726.29061.29061.3	29061	HYWNLTSNIYR		Hex(12)HexNAc(2)	0.95	0.99	-0.0740006	-0.0144996	-0.0740006
cwq_mix2-1_726	cwq_mix2-1_726.29079.29079.3	29079	NNESYPIGFTYK		Hex(10)HexNAc(2)	0.49	0.67	-1.02915	-0.577767	-1.02915
cwq_mix2-1_726	cwq_mix2-1_726.29133.29133.2	29133	NNESYPIGFTYK		Hex(9)HexNAc(2)	1.05	0.61	0.0703893	-0.713119	-0.713119
cwq_mix2-1_726	cwq_mix2-1_726.29151.29151.3	29151	HYWNLTSNIYR		Hex(12)HexNAc(2)	0.94	0.66	-0.0892673	-0.599462	-0.599462
cwq_mix2-1_726	cwq_mix2-1_726.29229.29229.3	29229	HYWNLTSNIYR		Hex(12)HexNAc(2)	0.94	0.66	-0.0892673	-0.599462	-0.599462
cwq_mix2-1_726	cwq_mix2-1_726.29230.29230.3	29230	KNPVNFDSVFNQSR		Hex(8)HexNAc(2)	0.88	0.73	-0.184425	-0.454032	-0.454032
cwq_mix2-1_726	cwq_mix2-1_726.29243.29243.3	29243	KEEDLDPSQYFENRSR		Hex(11)HexNAc(2)	108.47	35.78	6.76115	5.16108	6.76115
cwq_mix2-1_726	cwq_mix2-1_726.29284.29284.3	29284	HYWNLTSNIYR		Hex(11)HexNAc(2)	1	0.66	0	-0.599462	-0.599462
cwq_mix2-1_726	cwq_mix2-1_726.29287.29287.3	29287	KNPVNFDSVFNQSR		Hex(7)HexNAc(2)	0.91	0.94	-0.136062	-0.0892673	-0.136062
cwq_mix2-1_726	cwq_mix2-1_726.29347.29347.3	29347	HYWNLTSNIYR		Hex(12)HexNAc(2)	0.89	0.57	-0.168123	-0.810966	-0.810966
cwq_mix2-1_726	cwq_mix2-1_726.29366.29366.3	29366	HYWNLTSNIYR		Hex(11)HexNAc(2)	0.99	0.6	-0.0144996	-0.736966	-0.736966
cwq_mix2-1_726	cwq_mix2-1_726.29405.29405.3	29405	DNNSCVWLNSVK	5,Carbamidomethyl(+57.0215);	Hex(8)HexNAc(2)	0.97	0.8	-0.0439433	-0.321928	-0.321928
cwq_mix2-1_726	cwq_mix2-1_726.29462.29462.3	29462	SLVVSLDSAVNR		Hex(9)HexNAc(2)	1.55	0.83	0.632268	-0.268817	0.632268
cwq_mix2-1_726	cwq_mix2-1_726.29522.29522.3	29522	KLGNQYYNDTQWLK		Hex(10)HexNAc(2)	1.35	1.9	0.432959	0.925999	0.925999
cwq_mix2-1_726	cwq_mix2-1_726.29577.29577.3	29577	HYWNLTSNIYR		Hex(9)HexNAc(2)	0.87	0.96	-0.200913	-0.0588937	-0.200913
cwq_mix2-1_726	cwq_mix2-1_726.29617.29617.3	29617	KLGNQYYNDTQWLK		Hex(10)HexNAc(2)	0.95	0.86	-0.0740006	-0.217591	-0.217591
cwq_mix2-1_726	cwq_mix2-1_726.29675.29675.3	29675	HYWNLTSNIYR		Hex(9)HexNAc(2)	1.32	0.73	0.400538	-0.454032	-0.454032
cwq_mix2-1_726	cwq_mix2-1_726.29717.29717.3	29717	KLGNQYYNDTQWLK		Hex(9)HexNAc(2)	1.11	0.89	0.15056	-0.168123	-0.168123
cwq_mix2-1_726	cwq_mix2-1_726.29724.29724.3	29724	HYWNLTSNIYR		Hex(8)HexNAc(2)	3.04	0.91	1.60407	-0.136062	1.60407
cwq_mix2-1_726	cwq_mix2-1_726.29788.29788.3	29788	KLGNQYYNDTQWLK		Hex(9)HexNAc(2)	1.11	0.66	0.15056	-0.599462	-0.599462
cwq_mix2-1_726	cwq_mix2-1_726.29896.29896.5	29896	SSVGSINHGTYFYHASQEGLVSNDSNIHAGIR		Hex(11)HexNAc(2)	2.21	0.02	1.14405	-5.64386	-5.64386
cwq_mix2-1_726	cwq_mix2-1_726.29924.29924.4	29924	SSVGSINHGTYFYHASQEGLVSNDSNIHAGIR		Hex(12)HexNAc(2)	1.2	0.00115966	0.263034	-9.75208	-9.75208
cwq_mix2-1_726	cwq_mix2-1_726.29943.29943.4	29943	SSVGSINHGTYFYHASQEGLVSNDSNIHAGIR		Hex(11)HexNAc(2)	1.79	0.04	0.83996	-4.64386	-4.64386
cwq_mix2-1_726	cwq_mix2-1_726.29981.29981.5	29981	SSVGSINHGTYFYHASQEGLVSNDSNIHAGIR		Hex(12)HexNAc(2)	0.59	0.00859464	-0.761213	-6.86235	-6.86235
cwq_mix2-1_726	cwq_mix2-1_726.29982.29982.5	29982	SSVGSINHGTYFYHASQEGLVSNDSNIHAGIR		Hex(11)HexNAc(2)	1.47	0.04	0.555816	-4.64386	-4.64386
cwq_mix2-1_726	cwq_mix2-1_726.30068.30068.5	30068	SSVGSINHGTYFYHASQEGLVSNDSNIHAGIR		Hex(11)HexNAc(2)	1.08	0.03	0.111031	-5.05889	-5.05889
cwq_mix2-1_726	cwq_mix2-1_726.30070.30070.5	30070	SSVGSINHGTYFYHASQEGLVSNDSNIHAGIR		Hex(12)HexNAc(2)	0.77	0.00415837	-0.37707	-7.90977	-7.90977
cwq_mix2-1_726	cwq_mix2-1_726.30073.30073.4	30073	SSVGSINHGTYFYHASQEGLVSNDSNIHAGIR		Hex(11)HexNAc(2)	0.64	0.00411101	-0.643856	-7.92629	-7.92629
cwq_mix2-1_726	cwq_mix2-1_726.30153.30153.5	30153	SSVGSINHGTYFYHASQEGLVSNDSNIHAGIR		Hex(11)HexNAc(2)	1.01	0.02	0.0143553	-5.64386	-5.64386
cwq_mix2-1_726	cwq_mix2-1_726.30177.30177.5	30177	SSVGSINHGTYFYHASQEGLVSNDSNIHAGIR		Hex(10)HexNAc(2)	0.99	0.01	-0.0144996	-6.64386	-6.64386
cwq_mix2-1_726	cwq_mix2-1_726.30192.30192.4	30192	SSVGSINHGTYFYHASQEGLVSNDSNIHAGIR		Hex(10)HexNAc(2)	0.98	0.00378165	-0.0291463	-8.04677	-8.04677
cwq_mix2-1_726	cwq_mix2-1_726.30195.30195.3	30195	KLVDATQGGPNITFSSIR		Hex(11)HexNAc(2)	35.01	0.54	5.1297	-0.888969	5.1297
cwq_mix2-1_726	cwq_mix2-1_726.30246.30246.5	30246	SSVGSINHGTYFYHASQEGLVSNDSNIHAGIR		Hex(9)HexNAc(2)	0.97	0.07	-0.0439433	-3.8365	-3.8365
cwq_mix2-1_726	cwq_mix2-1_726.30251.30251.4	30251	SSVGSINHGTYFYHASQEGLVSNDSNIHAGIR		Hex(8)HexNAc(2)	1.46	0.06	0.545968	-4.05889	-4.05889
cwq_mix2-1_726	cwq_mix2-1_726.30258.30258.4	30258	VHISIKDANNTQFQFTSR		Hex(9)HexNAc(2)	1.86	0.57	0.895303	-0.810966	0.895303
cwq_mix2-1_726	cwq_mix2-1_726.30259.30259.5	30259	SSVGSINHGTYFYHASQEGLVSNDSNIHAGIR		Hex(10)HexNAc(2)	1.04	0.00205202	0.0565835	-8.92874	-8.92874
cwq_mix2-1_726	cwq_mix2-1_726.30329.30329.5	30329	SSVGSINHGTYFYHASQEGLVSNDSNIHAGIR		Hex(9)HexNAc(2)	0.94	0.07	-0.0892673	-3.8365	-3.8365
cwq_mix2-1_726	cwq_mix2-1_726.30370.30370.4	30370	SSVGSINHGTYFYHASQEGLVSNDSNIHAGIR		Hex(9)HexNAc(2)	1.02	0.00592846	0.0285692	-7.39813	-7.39813
cwq_mix2-1_726	cwq_mix2-1_726.30378.30378.5	30378	SSVGSINHGTYFYHASQEGLVSNDSNIHAGIR		Hex(8)HexNAc(2)	1.13	0.03	0.176323	-5.05889	-5.05889
cwq_mix2-1_726	cwq_mix2-1_726.30404.30404.4	30404	SSVGSINHGTYFYHASQEGLVSNDSNIHAGIR		Hex(8)HexNAc(2)	0.97	0.03	-0.0439433	-5.05889	-5.05889
cwq_mix2-1_726	cwq_mix2-1_726.30405.30405.5	30405	SSVGSINHGTYFYHASQEGLVSNDSNIHAGIR		Hex(7)HexNAc(2)	0.63	0.2	-0.666576	-2.32193	-2.32193
cwq_mix2-1_726	cwq_mix2-1_726.30417.30417.4	30417	SSVGSINHGTYFYHASQEGLVSNDSNIHAGIR		Hex(7)HexNAc(2)	0.25	0.04	-2	-4.64386	-4.64386
cwq_mix2-1_726	cwq_mix2-1_726.30476.30476.3	30476	SSSSLITDSAAGATAFSCANK	18,Carbamidomethyl(+57.0215);	Hex(9)HexNAc(2)	0.58	0.87	-0.785875	-0.200913	-0.785875
cwq_mix2-1_726	cwq_mix2-1_726.30551.30551.3	30551	DVYYTDEVGNITTSHMR		Hex(10)HexNAc(2)	0.26	0.28	-1.94342	-1.8365	-1.94342
cwq_mix2-1_726	cwq_mix2-1_726.30610.30610.4	30610	DVYYTDEVGNITTSHMR		Hex(9)HexNAc(2)	1.15	1.55	0.201634	0.632268	0.632268
cwq_mix2-1_726	cwq_mix2-1_726.30701.30701.3	30701	DVYYTDEVGNITTSHMR		Hex(9)HexNAc(2)	1.05	1.03	0.0703893	0.0426443	0.0703893
cwq_mix2-1_726	cwq_mix2-1_726.30709.30709.4	30709	ITLVDNNTWNNTHIATVGK		Hex(9)HexNAc(2)	1.89	1.21	0.918386	0.275007	0.918386
cwq_mix2-1_726	cwq_mix2-1_726.30720.30720.5	30720	SSVGSINHGTYFYHASQEGLVSNDSNIHAGIR		Hex(12)HexNAc(2)	2.14	0.56	1.09761	-0.836501	1.09761
cwq_mix2-1_726	cwq_mix2-1_726.30727.30727.3	30727	DVYYTDEVGNITTSHMR		Hex(8)HexNAc(2)	1.27	0.95	0.344828	-0.0740006	0.344828
cwq_mix2-1_726	cwq_mix2-1_726.30866.30866.3	30866	ITLVDNNTWNNTHIATVGK		Hex(8)HexNAc(2)	0.82	0.63	-0.286304	-0.666576	-0.666576
cwq_mix2-1_726	cwq_mix2-1_726.31005.31005.5	31005	SSVGSINHGTYFYHASQEGLVSNDSNIHAGIR		Hex(11)HexNAc(2)	15.83	0.22	3.98459	-2.18442	3.98459
cwq_mix2-1_726	cwq_mix2-1_726.31069.31069.3	31069	NVSGAFNVNNMIR		Hex(12)HexNAc(2)	0.81	0.79	-0.304006	-0.340075	-0.340075
cwq_mix2-1_726	cwq_mix2-1_726.31072.31072.5	31072	SSVGSINHGTYFYHASQEGLVSNDSNIHAGIR		Hex(12)HexNAc(2)	41.85	0.00990464	5.38716	-6.65768	-6.65768
cwq_mix2-1_726	cwq_mix2-1_726.31127.31127.4	31127	SSVGSINHGTYFYHASQEGLVSNDSNIHAGIR		Hex(10)HexNAc(2)	16.73	0.42	4.06437	-1.25154	4.06437
cwq_mix2-1_726	cwq_mix2-1_726.31153.31153.3	31153	NVSGAFNVNNMIR		Hex(11)HexNAc(2)	0.83	0.85	-0.268817	-0.234465	-0.268817
cwq_mix2-1_726	cwq_mix2-1_726.31172.31172.5	31172	SSVGSINHGTYFYHASQEGLVSNDSNIHAGIR		Hex(9)HexNAc(2)	53.77	8.76	5.74873	3.13093	5.74873
cwq_mix2-1_726	cwq_mix2-1_726.31207.31207.3	31207	LGVGNATFETDDFSK		Hex(9)HexNAc(2)	0.35	0.42	-1.51457	-1.25154	-1.51457
cwq_mix2-1_726	cwq_mix2-1_726.31218.31218.4	31218	SSVGSINHGTYFYHASQEGLVSNDSNIHAGIR		Hex(10)HexNAc(2)	17.04	0.43	4.09085	-1.21759	4.09085
cwq_mix2-1_726	cwq_mix2-1_726.31248.31248.5	31248	SSVGSINHGTYFYHASQEGLVSNDSNIHAGIR		Hex(9)HexNAc(2)	15.55	1.8	3.95884	0.847997	3.95884
cwq_mix2-1_726	cwq_mix2-1_726.31274.31274.3	31274	VYLHTLTITLNGTR		Hex(8)HexNAc(2)	0.96	0.82	-0.0588937	-0.286304	-0.286304
cwq_mix2-1_726	cwq_mix2-1_726.31308.31308.5	31308	SSVGSINHGTYFYHASQEGLVSNDSNIHAGIR		Hex(8)HexNAc(2)	8.57	0.42	3.0993	-1.25154	3.0993
cwq_mix2-1_726	cwq_mix2-1_726.31320.31320.5	31320	SSVGSINHGTYFYHASQEGLVSNDSNIHAGIR		Hex(9)HexNAc(2)	53.19	3.77	5.73308	1.91456	5.73308
cwq_mix2-1_726	cwq_mix2-1_726.31343.31343.3	31343	LNDTYTEVAEVMK		Hex(10)HexNAc(2)	0.38	1.08	-1.39593	0.111031	-1.39593
cwq_mix2-1_726	cwq_mix2-1_726.31355.31355.3	31355	LGVGNATFETDDFSK		Hex(8)HexNAc(2)	0.34	0.39	-1.55639	-1.35845	-1.55639
cwq_mix2-1_726	cwq_mix2-1_726.31393.31393.2	31393	LGVGNATFETDDFSK		Hex(8)HexNAc(2)	0.94	1.18	-0.0892673	0.238787	0.238787
cwq_mix2-1_726	cwq_mix2-1_726.31413.31413.3	31413	LNDTYTEVAEVMK		Hex(10)HexNAc(2)	0.08	1.08	-3.64386	0.111031	-3.64386
cwq_mix2-1_726	cwq_mix2-1_726.31436.31436.3	31436	LGVGNATFETDDFSK		Hex(8)HexNAc(2)	0.4	0.97	-1.32193	-0.0439433	-1.32193
cwq_mix2-1_726	cwq_mix2-1_726.31494.31494.3	31494	LNDTYTEVAEVMK		Hex(9)HexNAc(2)	0.82	1.07	-0.286304	0.0976108	-0.286304
cwq_mix2-1_726	cwq_mix2-1_726.31573.31573.2	31573	EGFQILLNR		Hex(10)HexNAc(2)	1.14	0.95	0.189034	-0.0740006	0.189034
cwq_mix2-1_726	cwq_mix2-1_726.31595.31595.3	31595	EGFQILLNR		Hex(10)HexNAc(2)	0.87	0.83	-0.200913	-0.268817	-0.268817
cwq_mix2-1_726	cwq_mix2-1_726.31638.31638.4	31638	DNTTGSHFMHAGLSPEWAYR		Hex(9)HexNAc(2)	1.11	1.09	0.15056	0.124328	0.15056
cwq_mix2-1_726	cwq_mix2-1_726.31642.31642.2	31642	EGFQILLNR		Hex(10)HexNAc(2)	1.14	0.95	0.189034	-0.0740006	0.189034
cwq_mix2-1_726	cwq_mix2-1_726.31663.31663.3	31663	ITLVDNNTWNNTHIATVGK		Hex(9)HexNAc(2)	17.51	22.97	4.13011	4.52168	4.52168
cwq_mix2-1_726	cwq_mix2-1_726.31823.31823.3	31823	EGFQILLNR		Hex(9)HexNAc(2)	2.24	1.54	1.1635	0.62293	1.1635
cwq_mix2-1_726	cwq_mix2-1_726.31835.31835.2	31835	EGFQILLNR		Hex(9)HexNAc(2)	1.17	0.98	0.226509	-0.0291463	0.226509
cwq_mix2-1_726	cwq_mix2-1_726.31858.31858.3	31858	INWMLPGENTTKPSIK		Hex(9)HexNAc(2)	1.21	0.6	0.275007	-0.736966	-0.736966
cwq_mix2-1_726	cwq_mix2-1_726.31893.31893.3	31893	GFPLNANASLIR		Hex(9)HexNAc(2)	0.84	0.94	-0.251539	-0.0892673	-0.251539
cwq_mix2-1_726	cwq_mix2-1_726.31906.31906.2	31906	EGFQILLNR		Hex(9)HexNAc(2)	1.17	0.98	0.226509	-0.0291463	0.226509
cwq_mix2-1_726	cwq_mix2-1_726.31910.31910.2	31910	GFPLNANASLIR		Hex(9)HexNAc(2)	0.9	0.62	-0.152003	-0.68966	-0.68966
cwq_mix2-1_726	cwq_mix2-1_726.31948.31948.3	31948	INWMLPGENTTKPSIK		Hex(8)HexNAc(2)	1.08	0.75	0.111031	-0.415037	-0.415037
cwq_mix2-1_726	cwq_mix2-1_726.32141.32141.4	32141	MENITSNEVSLHIASADSAPGFDK	1,Oxidation(+15.9949);	Hex(9)HexNAc(2)	0.63	2.44	-0.666576	1.28688	1.28688
cwq_mix2-1_726	cwq_mix2-1_726.32147.32147.3	32147	MENITSNEVSLHIASADSAPGFDK	1,Oxidation(+15.9949);	Hex(9)HexNAc(2)	1.33	1.38	0.411426	0.464668	0.464668
cwq_mix2-1_726	cwq_mix2-1_726.32284.32284.3	32284	NFWQVGNSSLPAR		Hex(9)HexNAc(2)	0.98	1.35	-0.0291463	0.432959	0.432959
cwq_mix2-1_726	cwq_mix2-1_726.32921.32921.3	32921	LGNQYYNDTQWLK		Hex(9)HexNAc(2)	0.66	0.6	-0.599462	-0.736966	-0.736966
cwq_mix2-1_726	cwq_mix2-1_726.32946.32946.3	32946	HEYFCVYPNASLIK	5,Carbamidomethyl(+57.0215);	Hex(9)HexNAc(2)	0.89	0.51	-0.168123	-0.971431	-0.971431
cwq_mix2-1_726	cwq_mix2-1_726.33005.33005.3	33005	LGNQYYNDTQWLK		Hex(8)HexNAc(2)	0.49	0.68	-1.02915	-0.556393	-1.02915
cwq_mix2-1_726	cwq_mix2-1_726.33046.33046.3	33046	HEYFCVYPNASLIK	5,Carbamidomethyl(+57.0215);	Hex(8)HexNAc(2)	1.2	1	0.263034	0	0.263034
cwq_mix2-1_726	cwq_mix2-1_726.33127.33127.3	33127	HEYFCVYPNASLIK	5,Carbamidomethyl(+57.0215);	Hex(8)HexNAc(2)	1.04	0.84	0.0565835	-0.251539	-0.251539
cwq_mix2-1_726	cwq_mix2-1_726.33140.33140.3	33140	SWNAILHCSNNSSDLLER	8,Carbamidomethyl(+57.0215);	Hex(9)HexNAc(2)	0.94	0.88	-0.0892673	-0.184425	-0.184425
cwq_mix2-1_726	cwq_mix2-1_726.33257.33257.5	33257	SHHDFIFTTEGHLFPVTNQTR		Hex(8)HexNAc(2)	0.72	0.67	-0.473931	-0.577767	-0.577767
cwq_mix2-1_726	cwq_mix2-1_726.33297.33297.4	33297	SHHDFIFTTEGHLFPVTNQTR		Hex(8)HexNAc(2)	0.71	0.67	-0.494109	-0.577767	-0.577767
cwq_mix2-1_726	cwq_mix2-1_726.33377.33377.3	33377	ISQNDTDSIVEAVYR		Hex(9)HexNAc(2)	0.99	0.75	-0.0144996	-0.415037	-0.415037
cwq_mix2-1_726	cwq_mix2-1_726.33488.33488.3	33488	ISQNDTDSIVEAVYR		Hex(8)HexNAc(2)	1.01	1.28	0.0143553	0.356144	0.356144
cwq_mix2-1_726	cwq_mix2-1_726.33598.33598.4	33598	MENITSNEVSLHIASADSAPGFDK		Hex(9)HexNAc(2)	3.35	1.3	1.74416	0.378512	1.74416
cwq_mix2-1_726	cwq_mix2-1_726.33612.33612.3	33612	MENITSNEVSLHIASADSAPGFDK		Hex(9)HexNAc(2)	0.95	0.62	-0.0740006	-0.68966	-0.68966
cwq_mix2-1_726	cwq_mix2-1_726.33701.33701.3	33701	SNSNGTYFMTSLANVNR		Hex(9)HexNAc(2)	0.99	1.08	-0.0144996	0.111031	0.111031
cwq_mix2-1_726	cwq_mix2-1_726.33760.33760.3	33760	LFPHGIYNFNFSAPNKR		Hex(12)HexNAc(2)	0.66	1.33	-0.599462	0.411426	-0.599462
cwq_mix2-1_726	cwq_mix2-1_726.33775.33775.4	33775	LFPHGIYNFNFSAPNKR		Hex(12)HexNAc(2)	1.11	1.26	0.15056	0.333424	0.333424
cwq_mix2-1_726	cwq_mix2-1_726.33845.33845.3	33845	LFPHGIYNFNFSAPNKR		Hex(12)HexNAc(2)	1.17	0.76	0.226509	-0.395929	-0.395929
cwq_mix2-1_726	cwq_mix2-1_726.33880.33880.4	33880	LFPHGIYNFNFSAPNKR		Hex(12)HexNAc(2)	1.14	1.12	0.189034	0.163499	0.189034
cwq_mix2-1_726	cwq_mix2-1_726.33930.33930.3	33930	LFPHGIYNFNFSAPNKR		Hex(12)HexNAc(2)	1	1.27	0	0.344828	0.344828
cwq_mix2-1_726	cwq_mix2-1_726.33950.33950.4	33950	LFPHGIYNFNFSAPNKR		Hex(11)HexNAc(2)	0.65	0.81	-0.621488	-0.304006	-0.621488
cwq_mix2-1_726	cwq_mix2-1_726.33970.33970.4	33970	LFPHGIYNFNFSAPNKR		Hex(12)HexNAc(2)	1.04	0.96	0.0565835	-0.0588937	-0.0588937
cwq_mix2-1_726	cwq_mix2-1_726.34013.34013.3	34013	SIIHDTLNSSYSDIENLNSR		Hex(8)HexNAc(2)	2.87	3.69	1.52105	1.88362	1.88362
cwq_mix2-1_726	cwq_mix2-1_726.34047.34047.3	34047	LFPHGIYNFNFSAPNKR		Hex(12)HexNAc(2)	0.99	0.25	-0.0144996	-2	-2
cwq_mix2-1_726	cwq_mix2-1_726.34143.34143.3	34143	LFPHGIYNFNFSAPNKR		Hex(12)HexNAc(2)	0.91	0.6	-0.136062	-0.736966	-0.736966
cwq_mix2-1_726	cwq_mix2-1_726.34235.34235.3	34235	LFPHGIYNFNFSAPNKR		Hex(12)HexNAc(2)	0.91	0.53	-0.136062	-0.915936	-0.915936
cwq_mix2-1_726	cwq_mix2-1_726.34262.34262.3	34262	LFPHGIYNFNFSAPNKR		Hex(11)HexNAc(2)	2.58	0.84	1.36737	-0.251539	1.36737
cwq_mix2-1_726	cwq_mix2-1_726.34332.34332.3	34332	SIIHDTLNSSYSDIENLNSR		Hex(8)HexNAc(2)	0.86	0.62	-0.217591	-0.68966	-0.68966
cwq_mix2-1_726	cwq_mix2-1_726.34356.34356.3	34356	LFPHGIYNFNFSAPNKR		Hex(12)HexNAc(2)	0.92	0.12	-0.120294	-3.05889	-3.05889
cwq_mix2-1_726	cwq_mix2-1_726.34376.34376.4	34376	LFPHGIYNFNFSAPNKR		Hex(12)HexNAc(2)	0.82	0.56	-0.286304	-0.836501	-0.836501
cwq_mix2-1_726	cwq_mix2-1_726.34379.34379.4	34379	SDPASLVGNNITIYHPPPHGYLSYK		Hex(10)HexNAc(2)	1.31	0.8	0.389567	-0.321928	0.389567
cwq_mix2-1_726	cwq_mix2-1_726.34416.34416.4	34416	SIIHDTLNSSYSDIENLNSR		Hex(8)HexNAc(2)	1.38	1	0.464668	0	0.464668
cwq_mix2-1_726	cwq_mix2-1_726.34458.34458.4	34458	SDPASLVGNNITIYHPPPHGYLSYK		Hex(10)HexNAc(2)	1.21	1.04	0.275007	0.0565835	0.275007
cwq_mix2-1_726	cwq_mix2-1_726.34475.34475.5	34475	SDPASLVGNNITIYHPPPHGYLSYK		Hex(10)HexNAc(2)	5.94	6.03	2.57046	2.59216	2.59216
cwq_mix2-1_726	cwq_mix2-1_726.34521.34521.4	34521	LFPHGIYNFNFSAPNKR		Hex(12)HexNAc(2)	0.96	0.76	-0.0588937	-0.395929	-0.395929
cwq_mix2-1_726	cwq_mix2-1_726.34541.34541.4	34541	SDPASLVGNNITIYHPPPHGYLSYK		Hex(10)HexNAc(2)	1.01	0.68	0.0143553	-0.556393	-0.556393
cwq_mix2-1_726	cwq_mix2-1_726.34582.34582.5	34582	SDPASLVGNNITIYHPPPHGYLSYK		Hex(10)HexNAc(2)	1.22	1.37	0.286881	0.454176	0.454176
cwq_mix2-1_726	cwq_mix2-1_726.34606.34606.4	34606	SDPASLVGNNITIYHPPPHGYLSYK		Hex(9)HexNAc(2)	1.93	1.15	0.948601	0.201634	0.948601
cwq_mix2-1_726	cwq_mix2-1_726.34634.34634.4	34634	SDPASLVGNNITIYHPPPHGYLSYK		Hex(10)HexNAc(2)	0.98	0.65	-0.0291463	-0.621488	-0.621488
cwq_mix2-1_726	cwq_mix2-1_726.34708.34708.4	34708	SDPASLVGNNITIYHPPPHGYLSYK		Hex(9)HexNAc(2)	0.82	0.53	-0.286304	-0.915936	-0.915936
cwq_mix2-1_726	cwq_mix2-1_726.34743.34743.4	34743	SDPASLVGNNITIYHPPPHGYLSYK		Hex(10)HexNAc(2)	0.9	0.44	-0.152003	-1.18442	-1.18442
cwq_mix2-1_726	cwq_mix2-1_726.34798.34798.5	34798	DNTTGSHFMHAGLSPEWAYREETVNELGK		Hex(9)HexNAc(2)	1	0.77	0	-0.37707	-0.37707
cwq_mix2-1_726	cwq_mix2-1_726.34830.34830.4	34830	SDPASLVGNNITIYHPPPHGYLSYK		Hex(10)HexNAc(2)	0.93	0.53	-0.104697	-0.915936	-0.915936
cwq_mix2-1_726	cwq_mix2-1_726.34886.34886.5	34886	DNTTGSHFMHAGLSPEWAYREETVNELGK		Hex(9)HexNAc(2)	1	0.77	0	-0.37707	-0.37707
cwq_mix2-1_726	cwq_mix2-1_726.35103.35103.3	35103	YHELFNASTYNIYTAAQQR		Hex(11)HexNAc(2)	0.65	0.43	-0.621488	-1.21759	-1.21759
cwq_mix2-1_726	cwq_mix2-1_726.35160.35160.4	35160	SDPASLVGNNITIYHPPPHGYLSYK		Hex(10)HexNAc(2)	33.48	17.61	5.06523	4.13832	5.06523
cwq_mix2-1_726	cwq_mix2-1_726.35326.35326.3	35326	FISDHLFEEECGSNVTYLK	11,Carbamidomethyl(+57.0215);	Hex(8)HexNAc(2)	0.92	0.51	-0.120294	-0.971431	-0.971431
cwq_mix2-1_726	cwq_mix2-1_726.35357.35357.4	35357	KRHDHSYNETAAIDHKSDDNR		Hex(9)HexNAc(2)	0.00669518	0.00407121	-7.22266	-7.94033	-7.94033
cwq_mix2-1_726	cwq_mix2-1_726.35489.35489.3	35489	NITSDSSFTFCPTDKDVDWR	11,Carbamidomethyl(+57.0215);	Hex(8)HexNAc(2)	0.86	0.83	-0.217591	-0.268817	-0.268817
cwq_mix2-1_726	cwq_mix2-1_726.35565.35565.3	35565	NITSDSSFTFCPTDKDVDWR	11,Carbamidomethyl(+57.0215);	Hex(8)HexNAc(2)	0.86	0.83	-0.217591	-0.268817	-0.268817
cwq_mix2-1_726	cwq_mix2-1_726.35568.35568.4	35568	NITSDSSFTFCPTDKDVDWR	11,Carbamidomethyl(+57.0215);	Hex(8)HexNAc(2)	0.66	0.53	-0.599462	-0.915936	-0.915936
cwq_mix2-1_726	cwq_mix2-1_726.35603.35603.3	35603	WGYTNITEIMDVR	10,Oxidation(+15.9949);	Hex(12)HexNAc(2)	0.12	0.39	-3.05889	-1.35845	-3.05889
cwq_mix2-1_726	cwq_mix2-1_726.35679.35679.3	35679	WGYTNITEIMDVR	10,Oxidation(+15.9949);	Hex(9)HexNAc(2)	0.37	0.53	-1.4344	-0.915936	-1.4344
cwq_mix2-1_726	cwq_mix2-1_726.35685.35685.3	35685	WGYTNITEIMDVR	10,Oxidation(+15.9949);	Hex(11)HexNAc(2)	1.19	0.68	0.250962	-0.556393	-0.556393
cwq_mix2-1_726	cwq_mix2-1_726.35765.35765.3	35765	NITVPIGASHDDLIVLAR		Hex(10)HexNAc(2)	0.93	0.55	-0.104697	-0.862496	-0.862496
cwq_mix2-1_726	cwq_mix2-1_726.35903.35903.3	35903	NITVPIGASHDDLIVLAR		Hex(8)HexNAc(2)	0.93	0.28	-0.104697	-1.8365	-1.8365
cwq_mix2-1_726	cwq_mix2-1_726.35915.35915.4	35915	NITVPIGASHDDLIVLAR		Hex(8)HexNAc(2)	1.07	0.83	0.0976108	-0.268817	-0.268817
cwq_mix2-1_726	cwq_mix2-1_726.36000.36000.3	36000	NITVPIGASHDDLIVLAR		Hex(8)HexNAc(2)	0.93	0.69	-0.104697	-0.535332	-0.535332
cwq_mix2-1_726	cwq_mix2-1_726.36002.36002.3	36002	WGYTNITEIMDVR	10,Oxidation(+15.9949);	Hex(9)HexNAc(2)	0.74	0.55	-0.434403	-0.862496	-0.862496
cwq_mix2-1_726	cwq_mix2-1_726.36014.36014.4	36014	NITVPIGASHDDLIVLAR		Hex(8)HexNAc(2)	1.19	0.37	0.250962	-1.4344	-1.4344
cwq_mix2-1_726	cwq_mix2-1_726.36028.36028.4	36028	NYGHDEYSLPWNLTEIKR		Hex(8)HexNAc(2)	0.97	0.95	-0.0439433	-0.0740006	-0.0740006
cwq_mix2-1_726	cwq_mix2-1_726.36061.36061.3	36061	NITVPIGASHDDLIVLAR		Hex(7)HexNAc(2)	1.13	0.96	0.176323	-0.0588937	0.176323
cwq_mix2-1_726	cwq_mix2-1_726.36071.36071.3	36071	ENNRIRNASSLMENPR	12,Oxidation(+15.9949);	Hex(9)HexNAc(2)	2.44	0.46	1.28688	-1.12029	1.28688
cwq_mix2-1_726	cwq_mix2-1_726.36119.36119.4	36119	NYGHDEYSLPWNLTEIKR		Hex(8)HexNAc(2)	0.97	0.95	-0.0439433	-0.0740006	-0.0740006
cwq_mix2-1_726	cwq_mix2-1_726.36147.36147.3	36147	NITVPIGASHDDLIVLAR		Hex(7)HexNAc(2)	1.02	0.74	0.0285692	-0.434403	-0.434403
cwq_mix2-1_726	cwq_mix2-1_726.36354.36354.3	36354	YELGLDPQNITVPPLSHK		Hex(9)HexNAc(2)	0.81	0.76	-0.304006	-0.395929	-0.395929
cwq_mix2-1_726	cwq_mix2-1_726.36483.36483.3	36483	YELGLDPQNITVPPLSHK		Hex(9)HexNAc(2)	0.42	0.5	-1.25154	-1	-1.25154
cwq_mix2-1_726	cwq_mix2-1_726.36581.36581.3	36581	IPLNDTVDVTTLPSIK		Hex(7)HexNAc(2)	0.86	1.62	-0.217591	0.695994	0.695994
cwq_mix2-1_726	cwq_mix2-1_726.36610.36610.4	36610	AGHSHTYELAPASPNTSISWIQSYSPR		Hex(12)HexNAc(2)	0.8	1.08	-0.321928	0.111031	-0.321928
cwq_mix2-1_726	cwq_mix2-1_726.36698.36698.3	36698	SDTNSTSSGFSVGEAISSGYSLK		Hex(10)HexNAc(2)	2.11	0.16	1.07724	-2.64386	-2.64386
cwq_mix2-1_726	cwq_mix2-1_726.36781.36781.3	36781	LFPHGIYNFNFSAPNK		Hex(12)HexNAc(2)	1.01	0.71	0.0143553	-0.494109	-0.494109
cwq_mix2-1_726	cwq_mix2-1_726.36782.36782.4	36782	LFPHGIYNFNFSAPNK		Hex(12)HexNAc(2)	1.08	0.68	0.111031	-0.556393	-0.556393
cwq_mix2-1_726	cwq_mix2-1_726.36861.36861.3	36861	LFPHGIYNFNFSAPNK		Hex(12)HexNAc(2)	0.98	0.8	-0.0291463	-0.321928	-0.321928
cwq_mix2-1_726	cwq_mix2-1_726.36928.36928.3	36928	LFPHGIYNFNFSAPNK		Hex(12)HexNAc(2)	0.82	0.49	-0.286304	-1.02915	-1.02915
cwq_mix2-1_726	cwq_mix2-1_726.37284.37284.3	37284	YNTDPVCAFDNSTVVELSDK	7,Carbamidomethyl(+57.0215);	Hex(8)HexNAc(2)	0.96	1.01	-0.0588937	0.0143553	-0.0588937
cwq_mix2-1_726	cwq_mix2-1_726.37358.37358.3	37358	YNTDPVCAFDNSTVVELSDK	7,Carbamidomethyl(+57.0215);	Hex(8)HexNAc(2)	0.96	0.99	-0.0588937	-0.0144996	-0.0588937
cwq_mix2-1_726	cwq_mix2-1_726.38319.38319.5	38319	ALGHFYGNVSVIHFDSHLDTWNPK		Hex(9)HexNAc(2)	0.88	0.21	-0.184425	-2.25154	-2.25154
cwq_mix2-1_726	cwq_mix2-1_726.38353.38353.4	38353	ALGHFYGNVSVIHFDSHLDTWNPK		Hex(9)HexNAc(2)	0.36	0.14	-1.47393	-2.8365	-2.8365
cwq_mix2-1_726	cwq_mix2-1_726.38439.38439.5	38439	ALGHFYGNVSVIHFDSHLDTWNPK		Hex(8)HexNAc(2)	1	0.54	0	-0.888969	-0.888969
cwq_mix2-1_726	cwq_mix2-1_726.38441.38441.4	38441	ALGHFYGNVSVIHFDSHLDTWNPK		Hex(9)HexNAc(2)	1.25	0.33	0.321928	-1.59946	-1.59946
cwq_mix2-1_726	cwq_mix2-1_726.38637.38637.4	38637	LNDTYTEVAEVMKDDFVFAASDDKELAK	12,Oxidation(+15.9949);	Hex(10)HexNAc(2)	19.48	11.2	4.28392	3.48543	4.28392
cwq_mix2-1_726	cwq_mix2-1_726.3866.3866.3	3866	SNATKPQCPK	8,Carbamidomethyl(+57.0215);	Hex(9)HexNAc(2)	0.73	1.12	-0.454032	0.163499	-0.454032
cwq_mix2-1_726	cwq_mix2-1_726.3870.3870.3	3870	SNATKPQCPK	8,Carbamidomethyl(+57.0215);	Hex(12)HexNAc(2)	1.11	0.89	0.15056	-0.168123	-0.168123
cwq_mix2-1_726	cwq_mix2-1_726.38758.38758.4	38758	LNDTYTEVAEVMKDDFVFAASDDKELAK	12,Oxidation(+15.9949);	Hex(10)HexNAc(2)	1.2	0.84	0.263034	-0.251539	0.263034
cwq_mix2-1_726	cwq_mix2-1_726.3885.3885.3	3885	SNATKPQCPK	8,Carbamidomethyl(+57.0215);	Hex(11)HexNAc(2)	1.13	1.11	0.176323	0.15056	0.176323
cwq_mix2-1_726	cwq_mix2-1_726.38946.38946.4	38946	LNDTYTEVAEVMKDDFVFAASDDKELAK	12,Oxidation(+15.9949);	Hex(8)HexNAc(2)	1.11	0.04	0.15056	-4.64386	-4.64386
cwq_mix2-1_726	cwq_mix2-1_726.39022.39022.4	39022	LNDTYTEVAEVMKDDFVFAASDDKELAK	12,Oxidation(+15.9949);	Hex(10)HexNAc(2)	0.75	0.78	-0.415037	-0.358454	-0.415037
cwq_mix2-1_726	cwq_mix2-1_726.39100.39100.4	39100	LNDTYTEVAEVMKDDFVFAASDDKELAK	12,Oxidation(+15.9949);	Hex(9)HexNAc(2)	0.91	0.39	-0.136062	-1.35845	-1.35845
cwq_mix2-1_726	cwq_mix2-1_726.3940.3940.3	3940	SNATKPQCPK	8,Carbamidomethyl(+57.0215);	Hex(9)HexNAc(2)	0.93	0.88	-0.104697	-0.184425	-0.184425
cwq_mix2-1_726	cwq_mix2-1_726.39406.39406.4	39406	AANDSFLWGPYRPNLYVGIRPK		Hex(8)HexNAc(2)	1.29	1.22	0.367371	0.286881	0.367371
cwq_mix2-1_726	cwq_mix2-1_726.3955.3955.3	3955	SNATKPQCPK	8,Carbamidomethyl(+57.0215);	Hex(10)HexNAc(2)	0.85	0.89	-0.234465	-0.168123	-0.234465
cwq_mix2-1_726	cwq_mix2-1_726.39576.39576.3	39576	QYNENVTLYAPLEHINVAIR		Hex(11)HexNAc(2)	0.44	0.78	-1.18442	-0.358454	-1.18442
cwq_mix2-1_726	cwq_mix2-1_726.39628.39628.3	39628	QYNENVTLYAPLEHINVAIR		Hex(10)HexNAc(2)	1.31	1.04	0.389567	0.0565835	0.389567
cwq_mix2-1_726	cwq_mix2-1_726.3963.3963.3	3963	SNATKPQCPK	8,Carbamidomethyl(+57.0215);	Hex(8)HexNAc(2)	1.04	0.89	0.0565835	-0.168123	-0.168123
cwq_mix2-1_726	cwq_mix2-1_726.39653.39653.4	39653	AANDSFLWGPYRPNLYVGIRPK		Hex(8)HexNAc(2)	1.05	0.77	0.0703893	-0.37707	-0.37707
cwq_mix2-1_726	cwq_mix2-1_726.39658.39658.3	39658	QYNENVTLYAPLEHINVAIR		Hex(11)HexNAc(2)	1.02	0.78	0.0285692	-0.358454	-0.358454
cwq_mix2-1_726	cwq_mix2-1_726.39672.39672.4	39672	QYNENVTLYAPLEHINVAIR		Hex(10)HexNAc(2)	1.02	0.83	0.0285692	-0.268817	-0.268817
cwq_mix2-1_726	cwq_mix2-1_726.3972.3972.3	3972	SNATKPQCPK	8,Carbamidomethyl(+57.0215);	Hex(12)HexNAc(2)	1.14	0.91	0.189034	-0.136062	0.189034
cwq_mix2-1_726	cwq_mix2-1_726.3973.3973.3	3973	SNATKPQCPK	8,Carbamidomethyl(+57.0215);	Hex(11)HexNAc(2)	1.09	1.06	0.124328	0.0840643	0.124328
cwq_mix2-1_726	cwq_mix2-1_726.39767.39767.3	39767	QYNENVTLYAPLEHINVAIR		Hex(9)HexNAc(2)	1.5	1.08	0.584963	0.111031	0.584963
cwq_mix2-1_726	cwq_mix2-1_726.39779.39779.4	39779	QYNENVTLYAPLEHINVAIR		Hex(9)HexNAc(2)	1.35	0.98	0.432959	-0.0291463	0.432959
cwq_mix2-1_726	cwq_mix2-1_726.39880.39880.3	39880	QYNENVTLYAPLEHINVAIR		Hex(9)HexNAc(2)	0.94	0.48	-0.0892673	-1.05889	-1.05889
cwq_mix2-1_726	cwq_mix2-1_726.39941.39941.4	39941	AANDSFLWGPYRPNLYVGIRPK		Hex(7)HexNAc(2)	1.32	0.7	0.400538	-0.514573	-0.514573
cwq_mix2-1_726	cwq_mix2-1_726.39962.39962.3	39962	QYNENVTLYAPLEHINVAIR		Hex(9)HexNAc(2)	0.95	0.48	-0.0740006	-1.05889	-1.05889
cwq_mix2-1_726	cwq_mix2-1_726.39969.39969.3	39969	QYNENVTLYAPLEHINVAIR		Hex(8)HexNAc(2)	1.15	0.05	0.201634	-4.32193	-4.32193
cwq_mix2-1_726	cwq_mix2-1_726.39975.39975.3	39975	NYGHDEYSLPWNLTEIK		Hex(9)HexNAc(2)	0.87	1.02	-0.200913	0.0285692	-0.200913
cwq_mix2-1_726	cwq_mix2-1_726.40010.40010.4	40010	QYNENVTLYAPLEHINVAIR		Hex(9)HexNAc(2)	0.88	0.88	-0.184425	-0.184425	-0.184425
cwq_mix2-1_726	cwq_mix2-1_726.40090.40090.4	40090	QYNENVTLYAPLEHINVAIR		Hex(9)HexNAc(2)	0.74	1.35	-0.434403	0.432959	-0.434403
cwq_mix2-1_726	cwq_mix2-1_726.40125.40125.3	40125	QYNENVTLYAPLEHINVAIR		Hex(8)HexNAc(2)	1.19	0.03	0.250962	-5.05889	-5.05889
cwq_mix2-1_726	cwq_mix2-1_726.40167.40167.4	40167	QYNENVTLYAPLEHINVAIR		Hex(9)HexNAc(2)	1.96	0.52	0.970854	-0.943416	0.970854
cwq_mix2-1_726	cwq_mix2-1_726.40181.40181.3	40181	NYGHDEYSLPWNLTEIK		Hex(8)HexNAc(2)	1.34	0.44	0.422233	-1.18442	-1.18442
cwq_mix2-1_726	cwq_mix2-1_726.4020.4020.3	4020	NTTAGNHTVTR		Hex(8)HexNAc(2)	1.26	0.9	0.333424	-0.152003	0.333424
cwq_mix2-1_726	cwq_mix2-1_726.40225.40225.3	40225	QYNENVTLYAPLEHINVAIR		Hex(9)HexNAc(2)	0.45	0.18	-1.152	-2.47393	-2.47393
cwq_mix2-1_726	cwq_mix2-1_726.40227.40227.3	40227	QYNENVTLYAPLEHINVAIR		Hex(8)HexNAc(2)	0.93	0.14	-0.104697	-2.8365	-2.8365
cwq_mix2-1_726	cwq_mix2-1_726.4027.4027.3	4027	SNATKPQCPK	8,Carbamidomethyl(+57.0215);	Hex(9)HexNAc(2)	0.84	0.79	-0.251539	-0.340075	-0.340075
cwq_mix2-1_726	cwq_mix2-1_726.40327.40327.3	40327	QYNENVTLYAPLEHINVAIR		Hex(9)HexNAc(2)	0.07	0.05	-3.8365	-4.32193	-4.32193
cwq_mix2-1_726	cwq_mix2-1_726.40367.40367.3	40367	QFVQYGNLTGLDMAVVK		Hex(9)HexNAc(2)	0.88	0.22	-0.184425	-2.18442	-2.18442
cwq_mix2-1_726	cwq_mix2-1_726.4038.4038.3	4038	SNATKPQCPK	8,Carbamidomethyl(+57.0215);	Hex(8)HexNAc(2)	1.04	0.84	0.0565835	-0.251539	-0.251539
cwq_mix2-1_726	cwq_mix2-1_726.4052.4052.3	4052	SNATKPQCPK	8,Carbamidomethyl(+57.0215);	Hex(10)HexNAc(2)	1.01	1.2	0.0143553	0.263034	0.263034
cwq_mix2-1_726	cwq_mix2-1_726.40557.40557.3	40557	GLAQLSEEEACEVALNVTK	11,Carbamidomethyl(+57.0215);	Hex(9)HexNAc(2)	19.34	16.29	4.27352	4.02591	4.27352
cwq_mix2-1_726	cwq_mix2-1_726.4062.4062.2	4062	LISSNK		Hex(9)HexNAc(2)	0.89	0.18	-0.168123	-2.47393	-2.47393
cwq_mix2-1_726	cwq_mix2-1_726.4063.4063.2	4063	LISSNK		Hex(8)HexNAc(2)	0.9	1.02	-0.152003	0.0285692	-0.152003
cwq_mix2-1_726	cwq_mix2-1_726.40641.40641.3	40641	GLAQLSEEEACEVALNVTK	11,Carbamidomethyl(+57.0215);	Hex(9)HexNAc(2)	1.02	0.76	0.0285692	-0.395929	-0.395929
cwq_mix2-1_726	cwq_mix2-1_726.40707.40707.3	40707	QYNENVTLYAPLEHINVAIR		Hex(9)HexNAc(2)	23.64	16.39	4.56316	4.03474	4.56316
cwq_mix2-1_726	cwq_mix2-1_726.40775.40775.3	40775	GLAQLSEEEACEVALNVTK	11,Carbamidomethyl(+57.0215);	Hex(9)HexNAc(2)	0.01	0.76	-6.64386	-0.395929	-6.64386
cwq_mix2-1_726	cwq_mix2-1_726.40812.40812.3	40812	QYNENVTLYAPLEHINVAIR		Hex(9)HexNAc(2)	58.74	5.5	5.87627	2.45943	5.87627
cwq_mix2-1_726	cwq_mix2-1_726.4088.4088.2	4088	LISSNK		Hex(10)HexNAc(2)	0.9	0.72	-0.152003	-0.473931	-0.473931
cwq_mix2-1_726	cwq_mix2-1_726.4092.4092.3	4092	NTTAGNHTVTR		Hex(9)HexNAc(2)	1.05	1	0.0703893	0	0.0703893
cwq_mix2-1_726	cwq_mix2-1_726.40924.40924.3	40924	GLAQLSEEEACEVALNVTK	11,Carbamidomethyl(+57.0215);	Hex(8)HexNAc(2)	1.08	0.33	0.111031	-1.59946	-1.59946
cwq_mix2-1_726	cwq_mix2-1_726.40958.40958.3	40958	QYNENVTLYAPLEHINVAIR		Hex(9)HexNAc(2)	37.46	28.26	5.22728	4.82069	5.22728
cwq_mix2-1_726	cwq_mix2-1_726.4107.4107.3	4107	SNATKPQCPK	8,Carbamidomethyl(+57.0215);	Hex(9)HexNAc(2)	0.74	0.7	-0.434403	-0.514573	-0.514573
cwq_mix2-1_726	cwq_mix2-1_726.41175.41175.3	41175	FAYIGDNMDLAFTNHTDWK		Hex(7)HexNAc(2)	0.3	0.67	-1.73697	-0.577767	-1.73697
cwq_mix2-1_726	cwq_mix2-1_726.4128.4128.3	4128	LISSNK		Hex(9)HexNAc(2)	0.95	0.83	-0.0740006	-0.268817	-0.268817
cwq_mix2-1_726	cwq_mix2-1_726.4148.4148.2	4148	NTTVAER		Hex(9)HexNAc(2)	0.98	0.82	-0.0291463	-0.286304	-0.286304
cwq_mix2-1_726	cwq_mix2-1_726.4153.4153.3	4153	NTTVAER		Hex(9)HexNAc(2)	1.24	1.04	0.31034	0.0565835	0.31034
cwq_mix2-1_726	cwq_mix2-1_726.41571.41571.3	41571	LLNISLEHLPGQTDIFR		Hex(12)HexNAc(2)	1.4	1.16	0.485427	0.214125	0.485427
cwq_mix2-1_726	cwq_mix2-1_726.4161.4161.2	4161	LISSNK		Hex(10)HexNAc(2)	0.9	0.72	-0.152003	-0.473931	-0.473931
cwq_mix2-1_726	cwq_mix2-1_726.41661.41661.3	41661	LLNISLEHLPGQTDIFR		Hex(12)HexNAc(2)	1.06	1.3	0.0840643	0.378512	0.378512
cwq_mix2-1_726	cwq_mix2-1_726.4171.4171.2	4171	NTTVAER		Hex(8)HexNAc(2)	0.94	0.83	-0.0892673	-0.268817	-0.268817
cwq_mix2-1_726	cwq_mix2-1_726.41818.41818.3	41818	QYRDDLNLSYVFGCVPK	14,Carbamidomethyl(+57.0215);	Hex(12)HexNAc(2)	0.8	0.35	-0.321928	-1.51457	-1.51457
cwq_mix2-1_726	cwq_mix2-1_726.4184.4184.3	4184	SNATKPQCPK	8,Carbamidomethyl(+57.0215);	Hex(9)HexNAc(2)	0.74	0.7	-0.434403	-0.514573	-0.514573
cwq_mix2-1_726	cwq_mix2-1_726.4185.4185.3	4185	NTTVAER		Hex(8)HexNAc(2)	0.63	1.01	-0.666576	0.0143553	-0.666576
cwq_mix2-1_726	cwq_mix2-1_726.41896.41896.4	41896	LNDTYTEVAEVMKDDFVFAASDDKELAK		Hex(10)HexNAc(2)	3.81	3.13	1.92979	1.64616	1.92979
cwq_mix2-1_726	cwq_mix2-1_726.41980.41980.3	41980	ANAGFNISLSDYWGR		Hex(12)HexNAc(2)	0.96	0.88	-0.0588937	-0.184425	-0.184425
cwq_mix2-1_726	cwq_mix2-1_726.4206.4206.2	4206	LISSNK		Hex(9)HexNAc(2)	0.89	0.66	-0.168123	-0.599462	-0.599462
cwq_mix2-1_726	cwq_mix2-1_726.42060.42060.3	42060	ANAGFNISLSDYWGR		Hex(12)HexNAc(2)	0.74	0.78	-0.434403	-0.358454	-0.434403
cwq_mix2-1_726	cwq_mix2-1_726.42162.42162.3	42162	ANAGFNISLSDYWGR		Hex(12)HexNAc(2)	0.81	0.8	-0.304006	-0.321928	-0.321928
cwq_mix2-1_726	cwq_mix2-1_726.42164.42164.3	42164	WGYTNITEIMDVR	10,Oxidation(+15.9949);	Hex(9)HexNAc(2)	0.32	0.3	-1.64386	-1.73697	-1.73697
cwq_mix2-1_726	cwq_mix2-1_726.42262.42262.3	42262	ANAGFNISLSDYWGR		Hex(12)HexNAc(2)	1.11	0.88	0.15056	-0.184425	-0.184425
cwq_mix2-1_726	cwq_mix2-1_726.42356.42356.3	42356	ANAGFNISLSDYWGR		Hex(12)HexNAc(2)	0.57	0.66	-0.810966	-0.599462	-0.810966
cwq_mix2-1_726	cwq_mix2-1_726.42375.42375.3	42375	ANAGFNISLSDYWGR		Hex(11)HexNAc(2)	1.7	0.85	0.765535	-0.234465	0.765535
cwq_mix2-1_726	cwq_mix2-1_726.42383.42383.3	42383	QDPFNLSISMFER	10,Oxidation(+15.9949);	Hex(9)HexNAc(2)	0.46	2.25	-1.12029	1.16993	1.16993
cwq_mix2-1_726	cwq_mix2-1_726.42446.42446.3	42446	ANAGFNISLSDYWGR		Hex(11)HexNAc(2)	0.99	0.99	-0.0144996	-0.0144996	-0.0144996
cwq_mix2-1_726	cwq_mix2-1_726.4249.4249.3	4249	NTTAGNHTVTR		Hex(9)HexNAc(3)	1.12	0.81	0.163499	-0.304006	-0.304006
cwq_mix2-1_726	cwq_mix2-1_726.42505.42505.3	42505	ANAGFNISLSDYWGR		Hex(12)HexNAc(2)	1.08	1.33	0.111031	0.411426	0.411426
cwq_mix2-1_726	cwq_mix2-1_726.42582.42582.3	42582	ANAGFNISLSDYWGR		Hex(12)HexNAc(2)	0.94	0.75	-0.0892673	-0.415037	-0.415037
cwq_mix2-1_726	cwq_mix2-1_726.42616.42616.3	42616	ANAGFNISLSDYWGR		Hex(11)HexNAc(2)	1.11	0.93	0.15056	-0.104697	0.15056
cwq_mix2-1_726	cwq_mix2-1_726.42700.42700.3	42700	ANAGFNISLSDYWGR		Hex(12)HexNAc(2)	0.93	0.92	-0.104697	-0.120294	-0.120294
cwq_mix2-1_726	cwq_mix2-1_726.42827.42827.3	42827	ANAGFNISLSDYWGR		Hex(12)HexNAc(2)	0.78	0.97	-0.358454	-0.0439433	-0.358454
cwq_mix2-1_726	cwq_mix2-1_726.42879.42879.3	42879	ANAGFNISLSDYWGR		Hex(11)HexNAc(2)	1.04	0.81	0.0565835	-0.304006	-0.304006
cwq_mix2-1_726	cwq_mix2-1_726.43328.43328.3	43328	ANAGFNISLSDYWGR		Hex(12)HexNAc(2)	1.15	0.5	0.201634	-1	-1
cwq_mix2-1_726	cwq_mix2-1_726.43399.43399.3	43399	ANAGFNISLSDYWGR		Hex(11)HexNAc(2)	0.23	0.21	-2.12029	-2.25154	-2.25154
cwq_mix2-1_726	cwq_mix2-1_726.43410.43410.3	43410	YQQSGLPLGIIFYNSTESR		Hex(9)HexNAc(2)	1.28	1.42	0.356144	0.505891	0.505891
cwq_mix2-1_726	cwq_mix2-1_726.43419.43419.3	43419	ANAGFNISLSDYWGR		Hex(12)HexNAc(2)	0.77	0.17	-0.37707	-2.55639	-2.55639
cwq_mix2-1_726	cwq_mix2-1_726.43441.43441.3	43441	KAASTSNYTSLQSRTLPGSWR		Hex(8)HexNAc(2)	0.07	0.01	-3.8365	-6.64386	-6.64386
cwq_mix2-1_726	cwq_mix2-1_726.4359.4359.2	4359	NASCYR	4,Carbamidomethyl(+57.0215);	Hex(8)HexNAc(2)	1.02	0.85	0.0285692	-0.234465	-0.234465
cwq_mix2-1_726	cwq_mix2-1_726.43635.43635.3	43635	ANAGFNISLSDYWGR		Hex(11)HexNAc(2)	0.24	0.48	-2.05889	-1.05889	-2.05889
cwq_mix2-1_726	cwq_mix2-1_726.4380.4380.3	4380	NASCYR	4,Carbamidomethyl(+57.0215);	Hex(8)HexNAc(2)	0.92	0.95	-0.120294	-0.0740006	-0.120294
cwq_mix2-1_726	cwq_mix2-1_726.4387.4387.3	4387	NASCYR	4,Carbamidomethyl(+57.0215);	Hex(9)HexNAc(2)	0.9	0.73	-0.152003	-0.454032	-0.454032
cwq_mix2-1_726	cwq_mix2-1_726.44062.44062.4	44062	YVYDSSAGDNITAYVVDTGVSIHHVEFEGR		Hex(12)HexNAc(2)	0.9	0.56	-0.152003	-0.836501	-0.836501
cwq_mix2-1_726	cwq_mix2-1_726.44109.44109.3	44109	WGYTNITEIMDVR		Hex(9)HexNAc(2)	0.77	0.47	-0.37707	-1.08927	-1.08927
cwq_mix2-1_726	cwq_mix2-1_726.44111.44111.4	44111	YVYDSSAGDNITAYVVDTGVSIHHVEFEGR		Hex(11)HexNAc(2)	0.81	0.87	-0.304006	-0.200913	-0.304006
cwq_mix2-1_726	cwq_mix2-1_726.44185.44185.4	44185	YVYDSSAGDNITAYVVDTGVSIHHVEFEGR		Hex(12)HexNAc(2)	0.03	0.49	-5.05889	-1.02915	-5.05889
cwq_mix2-1_726	cwq_mix2-1_726.44191.44191.4	44191	YVYDSSAGDNITAYVVDTGVSIHHVEFEGR		Hex(11)HexNAc(2)	4.71	0.08	2.23573	-3.64386	-3.64386
cwq_mix2-1_726	cwq_mix2-1_726.44199.44199.3	44199	WGYTNITEIMDVR		Hex(9)HexNAc(2)	0.76	0.47	-0.395929	-1.08927	-1.08927
cwq_mix2-1_726	cwq_mix2-1_726.4422.4422.2	4422	NASCYR	4,Carbamidomethyl(+57.0215);	Hex(8)HexNAc(2)	0.9	0.63	-0.152003	-0.666576	-0.666576
cwq_mix2-1_726	cwq_mix2-1_726.44399.44399.3	44399	WGYTNITEIMDVR		Hex(7)HexNAc(2)	1.21	0.89	0.275007	-0.168123	0.275007
cwq_mix2-1_726	cwq_mix2-1_726.4443.4443.2	4443	NTTVAER		Hex(8)HexNAc(2)	0.96	0.74	-0.0588937	-0.434403	-0.434403
cwq_mix2-1_726	cwq_mix2-1_726.4456.4456.3	4456	NASCYR	4,Carbamidomethyl(+57.0215);	Hex(9)HexNAc(2)	0.9	0.73	-0.152003	-0.454032	-0.454032
cwq_mix2-1_726	cwq_mix2-1_726.44693.44693.3	44693	ANAGFNISLSDYWGR		Hex(11)HexNAc(2)	0.93	0.61	-0.104697	-0.713119	-0.713119
cwq_mix2-1_726	cwq_mix2-1_726.4485.4485.3	4485	NTTAGNHTVTR		Hex(10)HexNAc(2)	0.54	0.61	-0.888969	-0.713119	-0.888969
cwq_mix2-1_726	cwq_mix2-1_726.44993.44993.4	44993	FVLFSQESPFLNWTSHHLQR		Hex(9)HexNAc(2)	0.93	0.8	-0.104697	-0.321928	-0.321928
cwq_mix2-1_726	cwq_mix2-1_726.45035.45035.3	45035	ANAGFNISLSDYWGR		Hex(12)HexNAc(2)	0.2	0.26	-2.32193	-1.94342	-2.32193
cwq_mix2-1_726	cwq_mix2-1_726.45098.45098.4	45098	FVLFSQESPFLNWTSHHLQR		Hex(9)HexNAc(2)	1.1	0.76	0.137504	-0.395929	-0.395929
cwq_mix2-1_726	cwq_mix2-1_726.45111.45111.3	45111	KANLTFSEINSIILFGGASR		Hex(9)HexNAc(2)	0.89	0.67	-0.168123	-0.577767	-0.577767
cwq_mix2-1_726	cwq_mix2-1_726.46450.46450.4	46450	LGNLTNSHVTDTIVLSNLGYFQLK		Hex(10)HexNAc(2)	1.26	0.71	0.333424	-0.494109	-0.494109
cwq_mix2-1_726	cwq_mix2-1_726.46845.46845.4	46845	YNTDPVCAFDNSTVVELSDKTWDHVIESGK	7,Carbamidomethyl(+57.0215);	Hex(8)HexNAc(2)	5.99	2.75	2.58256	1.45943	2.58256
cwq_mix2-1_726	cwq_mix2-1_726.46908.46908.3	46908	HPSFPLSNNGELIGEFTLSNITDVEK		Hex(10)HexNAc(2)	1.69	1.52	0.757023	0.604071	0.757023
cwq_mix2-1_726	cwq_mix2-1_726.47046.47046.4	47046	HPSFPLSNNGELIGEFTLSNITDVEK		Hex(10)HexNAc(2)	0.74	0.51	-0.434403	-0.971431	-0.971431
cwq_mix2-1_726	cwq_mix2-1_726.47079.47079.4	47079	YNTDPVCAFDNSTVVELSDKTWDHVIESGK	7,Carbamidomethyl(+57.0215);	Hex(8)HexNAc(2)	0.95	0.68	-0.0740006	-0.556393	-0.556393
cwq_mix2-1_726	cwq_mix2-1_726.47151.47151.4	47151	HPSFPLSNNGELIGEFTLSNITDVEK		Hex(10)HexNAc(2)	6.77	0.6	2.75916	-0.736966	2.75916
cwq_mix2-1_726	cwq_mix2-1_726.47155.47155.3	47155	HPSFPLSNNGELIGEFTLSNITDVEK		Hex(9)HexNAc(2)	1.65	0.09	0.722466	-3.47393	-3.47393
cwq_mix2-1_726	cwq_mix2-1_726.47181.47181.4	47181	YNTDPVCAFDNSTVVELSDKTWDHVIESGK	7,Carbamidomethyl(+57.0215);	Hex(8)HexNAc(2)	1.43	1.19	0.516015	0.250962	0.516015
cwq_mix2-1_726	cwq_mix2-1_726.47236.47236.3	47236	HPSFPLSNNGELIGEFTLSNITDVEK		Hex(9)HexNAc(2)	8.62	1.53	3.10769	0.613532	3.10769
cwq_mix2-1_726	cwq_mix2-1_726.47251.47251.4	47251	YNTDPVCAFDNSTVVELSDKTWDHVIESGK	7,Carbamidomethyl(+57.0215);	Hex(8)HexNAc(2)	0.59	0.69	-0.761213	-0.535332	-0.761213
cwq_mix2-1_726	cwq_mix2-1_726.47313.47313.3	47313	HPSFPLSNNGELIGEFTLSNITDVEK		Hex(9)HexNAc(2)	0.4	0.14	-1.32193	-2.8365	-2.8365
cwq_mix2-1_726	cwq_mix2-1_726.47441.47441.3	47441	ANAGFNISLSDYWGR		Hex(11)HexNAc(2)	3.38	1.73	1.75702	0.790772	1.75702
cwq_mix2-1_726	cwq_mix2-1_726.48425.48425.3	48425	YSFEWSNVSILEGDIDSIKEK		Hex(9)HexNAc(2)	1.07	0.66	0.0976108	-0.599462	-0.599462
cwq_mix2-1_726	cwq_mix2-1_726.48674.48674.3	48674	DAATSRNTNIHENETK		Hex(12)HexNAc(2)	0.03	0.08	-5.05889	-3.64386	-5.05889
cwq_mix2-1_726	cwq_mix2-1_726.48825.48825.3	48825	LSNVTTATFDGISNVFIGNLK		Hex(12)HexNAc(2)	1.74	0.58	0.799087	-0.785875	0.799087
cwq_mix2-1_726	cwq_mix2-1_726.48986.48986.3	48986	LSNVTTATFDGISNVFIGNLK		Hex(12)HexNAc(2)	0.37	0.24	-1.4344	-2.05889	-2.05889
cwq_mix2-1_726	cwq_mix2-1_726.49249.49249.3	49249	TVGCRIMAYTETQRMALGLNK	4,Carbamidomethyl(+57.0215);15,Oxidation(+15.9949);	Hex(7)HexNAc(6)	0.02	0.12	-5.64386	-3.05889	-5.64386
cwq_mix2-1_726	cwq_mix2-1_726.49706.49706.3	49706	IIDWGHSGEIGNLLLSEYNVTYK		Hex(8)HexNAc(2)	1.74	1.01	0.799087	0.0143553	0.799087
cwq_mix2-1_726	cwq_mix2-1_726.49776.49776.3	49776	IIDWGHSGEIGNLLLSEYNVTYK		Hex(8)HexNAc(2)	1.01	0.72	0.0143553	-0.473931	-0.473931
cwq_mix2-1_726	cwq_mix2-1_726.49792.49792.4	49792	IIDWGHSGEIGNLLLSEYNVTYK		Hex(8)HexNAc(2)	1.1	0.82	0.137504	-0.286304	-0.286304
cwq_mix2-1_726	cwq_mix2-1_726.49845.49845.3	49845	IIDWGHSGEIGNLLLSEYNVTYK		Hex(8)HexNAc(2)	1.01	0.72	0.0143553	-0.473931	-0.473931
cwq_mix2-1_726	cwq_mix2-1_726.49882.49882.4	49882	IIDWGHSGEIGNLLLSEYNVTYK		Hex(8)HexNAc(2)	1.16	0.71	0.214125	-0.494109	-0.494109
cwq_mix2-1_726	cwq_mix2-1_726.50205.50205.4	50205	LNDTYTEVAEVMKDDFVFAASDDKELAK		Hex(11)HexNAc(2)	1.99	0.39	0.992768	-1.35845	-1.35845
cwq_mix2-1_726	cwq_mix2-1_726.50213.50213.4	50213	LNDTYTEVAEVMKDDFVFAASDDKELAK		Hex(10)HexNAc(2)	1.38	0.94	0.464668	-0.0892673	0.464668
cwq_mix2-1_726	cwq_mix2-1_726.50232.50232.4	50232	LNDTYTEVAEVMKDDFVFAASDDKELAK		Hex(9)HexNAc(2)	1.4	0.94	0.485427	-0.0892673	0.485427
cwq_mix2-1_726	cwq_mix2-1_726.50291.50291.4	50291	LNDTYTEVAEVMKDDFVFAASDDKELAK		Hex(10)HexNAc(2)	1.16	0.78	0.214125	-0.358454	-0.358454
cwq_mix2-1_726	cwq_mix2-1_726.50302.50302.5	50302	LNDTYTEVAEVMKDDFVFAASDDKELAK		Hex(9)HexNAc(2)	1.79	0.72	0.83996	-0.473931	0.83996
cwq_mix2-1_726	cwq_mix2-1_726.50312.50312.4	50312	LNDTYTEVAEVMKDDFVFAASDDKELAK		Hex(9)HexNAc(2)	0.99	0.61	-0.0144996	-0.713119	-0.713119
cwq_mix2-1_726	cwq_mix2-1_726.50409.50409.4	50409	LNDTYTEVAEVMKDDFVFAASDDKELAK		Hex(9)HexNAc(2)	0.99	0.61	-0.0144996	-0.713119	-0.713119
cwq_mix2-1_726	cwq_mix2-1_726.50432.50432.4	50432	LNDTYTEVAEVMKDDFVFAASDDKELAK		Hex(8)HexNAc(2)	0.98	0.49	-0.0291463	-1.02915	-1.02915
cwq_mix2-1_726	cwq_mix2-1_726.50508.50508.4	50508	LNDTYTEVAEVMKDDFVFAASDDKELAK		Hex(7)HexNAc(2)	9.36	3.94	3.22651	1.9782	3.22651
cwq_mix2-1_726	cwq_mix2-1_726.50582.50582.4	50582	LNDTYTEVAEVMKDDFVFAASDDKELAK		Hex(8)HexNAc(2)	0.64	0.21	-0.643856	-2.25154	-2.25154
cwq_mix2-1_726	cwq_mix2-1_726.50615.50615.4	50615	LNDTYTEVAEVMKDDFVFAASDDKELAK		Hex(7)HexNAc(2)	1.65	0.7	0.722466	-0.514573	0.722466
cwq_mix2-1_726	cwq_mix2-1_726.50838.50838.3	50838	SEFDGILPGEFVESNSTWWNR		Hex(9)HexNAc(2)	0.86	0.21	-0.217591	-2.25154	-2.25154
cwq_mix2-1_726	cwq_mix2-1_726.50840.50840.3	50840	SEFDGILPGEFVESNSTWWNR		Hex(8)HexNAc(2)	1.18	0.73	0.238787	-0.454032	-0.454032
cwq_mix2-1_726	cwq_mix2-1_726.50995.50995.4	50995	DQKLNDTYTEVAEVMKDDFVFAASDDKELAK		Hex(9)HexNAc(2)	2.63	1.2	1.39506	0.263034	1.39506
cwq_mix2-1_726	cwq_mix2-1_726.51018.51018.5	51018	DQKLNDTYTEVAEVMKDDFVFAASDDKELAK		Hex(10)HexNAc(2)	1.09	0.81	0.124328	-0.304006	-0.304006
cwq_mix2-1_726	cwq_mix2-1_726.51020.51020.4	51020	DQKLNDTYTEVAEVMKDDFVFAASDDKELAK		Hex(10)HexNAc(2)	1.42	0.94	0.505891	-0.0892673	0.505891
cwq_mix2-1_726	cwq_mix2-1_726.51097.51097.5	51097	DQKLNDTYTEVAEVMKDDFVFAASDDKELAK		Hex(8)HexNAc(2)	0.76	0.74	-0.395929	-0.434403	-0.434403
cwq_mix2-1_726	cwq_mix2-1_726.51152.51152.4	51152	DQKLNDTYTEVAEVMKDDFVFAASDDKELAK		Hex(9)HexNAc(2)	0.85	1.57	-0.234465	0.650765	0.650765
cwq_mix2-1_726	cwq_mix2-1_726.51445.51445.4	51445	YQYNETAGEGVTAYVIDTGINIEHQDFQGR		Hex(12)HexNAc(2)	1.61	1.05	0.687061	0.0703893	0.687061
cwq_mix2-1_726	cwq_mix2-1_726.51600.51600.3	51600	TLGDTTYGFPNVSLSSITSQEWYR		Hex(10)HexNAc(2)	1.65	1.23	0.722466	0.298658	0.722466
cwq_mix2-1_726	cwq_mix2-1_726.51611.51611.4	51611	TLGDTTYGFPNVSLSSITSQEWYR		Hex(10)HexNAc(2)	1.68	1.23	0.748461	0.298658	0.748461
cwq_mix2-1_726	cwq_mix2-1_726.51724.51724.4	51724	TLGDTTYGFPNVSLSSITSQEWYR		Hex(10)HexNAc(2)	1.15	0.54	0.201634	-0.888969	-0.888969
cwq_mix2-1_726	cwq_mix2-1_726.51732.51732.3	51732	TLGDTTYGFPNVSLSSITSQEWYR		Hex(10)HexNAc(2)	1.12	0.68	0.163499	-0.556393	-0.556393
cwq_mix2-1_726	cwq_mix2-1_726.51759.51759.3	51759	TLGDTTYGFPNVSLSSITSQEWYR		Hex(9)HexNAc(2)	0.91	1.17	-0.136062	0.226509	0.226509
cwq_mix2-1_726	cwq_mix2-1_726.51794.51794.4	51794	TLGDTTYGFPNVSLSSITSQEWYR		Hex(9)HexNAc(2)	0.95	0.72	-0.0740006	-0.473931	-0.473931
cwq_mix2-1_726	cwq_mix2-1_726.51818.51818.4	51818	TLGDTTYGFPNVSLSSITSQEWYR		Hex(10)HexNAc(2)	1.11	0.54	0.15056	-0.888969	-0.888969
cwq_mix2-1_726	cwq_mix2-1_726.51841.51841.3	51841	TLGDTTYGFPNVSLSSITSQEWYR		Hex(10)HexNAc(2)	1	0.6	0	-0.736966	-0.736966
cwq_mix2-1_726	cwq_mix2-1_726.51867.51867.3	51867	TLGDTTYGFPNVSLSSITSQEWYR		Hex(9)HexNAc(2)	1.13	0.74	0.176323	-0.434403	-0.434403
cwq_mix2-1_726	cwq_mix2-1_726.51868.51868.4	51868	TLGDTTYGFPNVSLSSITSQEWYR		Hex(9)HexNAc(2)	0.93	0.72	-0.104697	-0.473931	-0.473931
cwq_mix2-1_726	cwq_mix2-1_726.51954.51954.3	51954	TLGDTTYGFPNVSLSSITSQEWYR		Hex(9)HexNAc(2)	1	0.63	0	-0.666576	-0.666576
cwq_mix2-1_726	cwq_mix2-1_726.5200.5200.2	5200	LSNGTEACK	8,Carbamidomethyl(+57.0215);	Hex(8)HexNAc(2)	0.99	0.76	-0.0144996	-0.395929	-0.395929
cwq_mix2-1_726	cwq_mix2-1_726.52001.52001.4	52001	TLGDTTYGFPNVSLSSITSQEWYR		Hex(9)HexNAc(2)	0.95	0.66	-0.0740006	-0.599462	-0.599462
cwq_mix2-1_726	cwq_mix2-1_726.52036.52036.3	52036	TLGDTTYGFPNVSLSSITSQEWYR		Hex(10)HexNAc(2)	0.91	0.9	-0.136062	-0.152003	-0.152003
cwq_mix2-1_726	cwq_mix2-1_726.52084.52084.3	52084	TLGDTTYGFPNVSLSSITSQEWYR		Hex(9)HexNAc(2)	0.86	0.51	-0.217591	-0.971431	-0.971431
cwq_mix2-1_726	cwq_mix2-1_726.52086.52086.4	52086	TLGDTTYGFPNVSLSSITSQEWYR		Hex(9)HexNAc(2)	0.93	0.64	-0.104697	-0.643856	-0.643856
cwq_mix2-1_726	cwq_mix2-1_726.5310.5310.2	5310	LSNGTEACK	8,Carbamidomethyl(+57.0215);	Hex(8)HexNAc(2)	0.92	0.75	-0.120294	-0.415037	-0.415037
cwq_mix2-1_726	cwq_mix2-1_726.5375.5375.2	5375	NNISNER		Hex(8)HexNAc(2)	1.03	0.8	0.0426443	-0.321928	-0.321928
cwq_mix2-1_726	cwq_mix2-1_726.5400.5400.2	5400	LSNGTEACK	8,Carbamidomethyl(+57.0215);	Hex(9)HexNAc(2)	1.06	1.03	0.0840643	0.0426443	0.0840643
cwq_mix2-1_726	cwq_mix2-1_726.5449.5449.2	5449	NNISNER		Hex(8)HexNAc(2)	1	1.3	0	0.378512	0.378512
cwq_mix2-1_726	cwq_mix2-1_726.5546.5546.2	5546	NNISNER		Hex(8)HexNAc(2)	0.87	1.33	-0.200913	0.411426	0.411426
cwq_mix2-1_726	cwq_mix2-1_726.57294.57294.4	57294	YQQSGLPLGIIFYNSTESRDELYDVFQPLAK		Hex(9)HexNAc(2)	1.19	1.99	0.250962	0.992768	0.992768
cwq_mix2-1_726	cwq_mix2-1_726.5733.5733.2	5733	NFNDSSTK		Hex(12)HexNAc(2)	0.99	0.94	-0.0144996	-0.0892673	-0.0892673
cwq_mix2-1_726	cwq_mix2-1_726.57393.57393.4	57393	YQQSGLPLGIIFYNSTESRDELYDVFQPLAK		Hex(9)HexNAc(2)	2.19	2.17	1.13093	1.1177	1.13093
cwq_mix2-1_726	cwq_mix2-1_726.57432.57432.4	57432	YQQSGLPLGIIFYNSTESRDELYDVFQPLAK		Hex(10)HexNAc(2)	0.21	0.74	-2.25154	-0.434403	-2.25154
cwq_mix2-1_726	cwq_mix2-1_726.57549.57549.4	57549	YQQSGLPLGIIFYNSTESRDELYDVFQPLAK		Hex(8)HexNAc(2)	1.07	0.53	0.0976108	-0.915936	-0.915936
cwq_mix2-1_726	cwq_mix2-1_726.57568.57568.4	57568	YQQSGLPLGIIFYNSTESRDELYDVFQPLAK		Hex(9)HexNAc(2)	1.02	0.69	0.0285692	-0.535332	-0.535332
cwq_mix2-1_726	cwq_mix2-1_726.57676.57676.3	57676	DTPPLVIYLPNVPYNYFTNISTDR		Hex(10)HexNAc(2)	3.53	1.22	1.81967	0.286881	1.81967
cwq_mix2-1_726	cwq_mix2-1_726.57685.57685.4	57685	DTPPLVIYLPNVPYNYFTNISTDR		Hex(9)HexNAc(2)	1.38	0.88	0.464668	-0.184425	0.464668
cwq_mix2-1_726	cwq_mix2-1_726.57694.57694.3	57694	DTPPLVIYLPNVPYNYFTNISTDR		Hex(9)HexNAc(2)	1.07	0.77	0.0976108	-0.37707	-0.37707
cwq_mix2-1_726	cwq_mix2-1_726.57751.57751.4	57751	YQQSGLPLGIIFYNSTESRDELYDVFQPLAK		Hex(9)HexNAc(2)	1.35	0.93	0.432959	-0.104697	0.432959
cwq_mix2-1_726	cwq_mix2-1_726.57760.57760.3	57760	DTPPLVIYLPNVPYNYFTNISTDR		Hex(9)HexNAc(2)	1.08	0.87	0.111031	-0.200913	-0.200913
cwq_mix2-1_726	cwq_mix2-1_726.57794.57794.4	57794	DTPPLVIYLPNVPYNYFTNISTDR		Hex(9)HexNAc(2)	0.55	0.61	-0.862496	-0.713119	-0.862496
cwq_mix2-1_726	cwq_mix2-1_726.57796.57796.4	57796	YQQSGLPLGIIFYNSTESRDELYDVFQPLAK		Hex(8)HexNAc(2)	1.29	1.26	0.367371	0.333424	0.367371
cwq_mix2-1_726	cwq_mix2-1_726.57840.57840.3	57840	DTPPLVIYLPNVPYNYFTNISTDR		Hex(9)HexNAc(2)	1.07	0.96	0.0976108	-0.0588937	0.0976108
cwq_mix2-1_726	cwq_mix2-1_726.57853.57853.3	57853	DTPPLVIYLPNVPYNYFTNISTDR		Hex(8)HexNAc(2)	1.3	0.95	0.378512	-0.0740006	0.378512
cwq_mix2-1_726	cwq_mix2-1_726.57862.57862.4	57862	YQQSGLPLGIIFYNSTESRDELYDVFQPLAK		Hex(9)HexNAc(2)	0.05	0.04	-4.32193	-4.64386	-4.64386
cwq_mix2-1_726	cwq_mix2-1_726.57875.57875.4	57875	DTPPLVIYLPNVPYNYFTNISTDR		Hex(8)HexNAc(2)	1.04	1.26	0.0565835	0.333424	0.333424
cwq_mix2-1_726	cwq_mix2-1_726.5791.5791.3	5791	NFNDSSTK		Hex(12)HexNAc(2)	0.7	0.97	-0.514573	-0.0439433	-0.514573
cwq_mix2-1_726	cwq_mix2-1_726.57956.57956.4	57956	DTPPLVIYLPNVPYNYFTNISTDR		Hex(8)HexNAc(2)	1.08	0.7	0.111031	-0.514573	-0.514573
cwq_mix2-1_726	cwq_mix2-1_726.57965.57965.3	57965	DTPPLVIYLPNVPYNYFTNISTDR		Hex(9)HexNAc(2)	0.79	0.52	-0.340075	-0.943416	-0.943416
cwq_mix2-1_726	cwq_mix2-1_726.58013.58013.4	58013	DTPPLVIYLPNVPYNYFTNISTDR		Hex(9)HexNAc(2)	0.63	0.94	-0.666576	-0.0892673	-0.666576
cwq_mix2-1_726	cwq_mix2-1_726.58034.58034.3	58034	DTPPLVIYLPNVPYNYFTNISTDR		Hex(9)HexNAc(2)	0.79	0.44	-0.340075	-1.18442	-1.18442
cwq_mix2-1_726	cwq_mix2-1_726.58149.58149.4	58149	DTPPLVIYLPNVPYNYFTNISTDR		Hex(8)HexNAc(2)	0.85	0.51	-0.234465	-0.971431	-0.971431
cwq_mix2-1_726	cwq_mix2-1_726.58202.58202.3	58202	DTPPLVIYLPNVPYNYFTNISTDR		Hex(8)HexNAc(2)	0.81	0.41	-0.304006	-1.2863	-1.2863
cwq_mix2-1_726	cwq_mix2-1_726.58284.58284.3	58284	DTPPLVIYLPNVPYNYFTNISTDR		Hex(8)HexNAc(2)	0.72	0.33	-0.473931	-1.59946	-1.59946
cwq_mix2-1_726	cwq_mix2-1_726.5944.5944.2	5944	NFNDSSTK		Hex(9)HexNAc(2)	0.76	0.36	-0.395929	-1.47393	-1.47393
cwq_mix2-1_726	cwq_mix2-1_726.6072.6072.2	6072	NFNDSSTK		Hex(9)HexNAc(2)	0.69	0.21	-0.535332	-2.25154	-2.25154
cwq_mix2-1_726	cwq_mix2-1_726.6150.6150.2	6150	NFNDSSTK		Hex(9)HexNAc(2)	0.68	0.12	-0.556393	-3.05889	-3.05889
cwq_mix2-1_726	cwq_mix2-1_726.6174.6174.2	6174	NFNDSSTK		Hex(10)HexNAc(2)	0.81	0.1	-0.304006	-3.32193	-3.32193
cwq_mix2-1_726	cwq_mix2-1_726.6255.6255.2	6255	NFNDSSTK		Hex(10)HexNAc(2)	0.76	0.04	-0.395929	-4.64386	-4.64386
cwq_mix2-1_726	cwq_mix2-1_726.63315.63315.3	63315	ITLVDNNTWNNTHIATVGK		Hex(9)HexNAc(2)	0.65	0.67	-0.621488	-0.577767	-0.621488
cwq_mix2-1_726	cwq_mix2-1_726.63756.63756.3	63756	KANLTFSEINSIILFGGASR		Hex(9)HexNAc(2)	0.65	0.66	-0.621488	-0.599462	-0.621488
cwq_mix2-1_726	cwq_mix2-1_726.64061.64061.3	64061	IIDWGHSGEIGNLLLSEYNVTYK		Hex(8)HexNAc(2)	1.48	0.79	0.565597	-0.340075	0.565597
cwq_mix2-1_726	cwq_mix2-1_726.64126.64126.4	64126	LNDTYTEVAEVMKDDFVFAASDDKELAK		Hex(9)HexNAc(2)	1.11	0.69	0.15056	-0.535332	-0.535332
cwq_mix2-1_726	cwq_mix2-1_726.6725.6725.3	6725	LGNNLTR		Hex(9)HexNAc(2)	0.67	0.41	-0.577767	-1.2863	-1.2863
cwq_mix2-1_726	cwq_mix2-1_726.6848.6848.2	6848	NFNDSSTK		Hex(7)HexNAc(2)	1.74	0.18	0.799087	-2.47393	-2.47393
cwq_mix2-1_726	cwq_mix2-1_726.6926.6926.2	6926	NFNDSSTK		Hex(7)HexNAc(2)	0.98	0.26	-0.0291463	-1.94342	-1.94342
cwq_mix2-1_726	cwq_mix2-1_726.6975.6975.2	6975	NFNDSSTK		Hex(5)HexNAc(2)	1.44	0.31	0.526069	-1.68966	-1.68966
cwq_mix2-1_726	cwq_mix2-1_726.7011.7011.2	7011	NFNDSSTK		Hex(7)HexNAc(2)	0.98	0.26	-0.0291463	-1.94342	-1.94342
cwq_mix2-1_726	cwq_mix2-1_726.7044.7044.2	7044	NFNDSSTK		Hex(6)HexNAc(2)	1.46	0.62	0.545968	-0.68966	-0.68966
cwq_mix2-1_726	cwq_mix2-1_726.7050.7050.2	7050	NFNDSSTK		Hex(9)HexNAc(2)	1.19	0.57	0.250962	-0.810966	-0.810966
cwq_mix2-1_726	cwq_mix2-1_726.7112.7112.2	7112	NFNDSSTK		Hex(6)HexNAc(2)	0.61	0.2	-0.713119	-2.32193	-2.32193
cwq_mix2-1_726	cwq_mix2-1_726.7144.7144.2	7144	NFNDSSTK		Hex(6)HexNAc(2)	0.93	0.21	-0.104697	-2.25154	-2.25154
cwq_mix2-1_726	cwq_mix2-1_726.7342.7342.2	7342	NFNDSSTK		Hex(9)HexNAc(2)	0.91	0.68	-0.136062	-0.556393	-0.556393
cwq_mix2-1_726	cwq_mix2-1_726.7430.7430.2	7430	NFNDSSTK		Hex(9)HexNAc(2)	0.89	0.67	-0.168123	-0.577767	-0.577767
cwq_mix2-1_726	cwq_mix2-1_726.7950.7950.2	7950	NGTMCDITK	4,Oxidation(+15.9949);5,Carbamidomethyl(+57.0215);	Hex(8)HexNAc(2)	0.76	0.6	-0.395929	-0.736966	-0.736966
cwq_mix2-1_726	cwq_mix2-1_726.8026.8026.2	8026	NGTMCDITK	4,Oxidation(+15.9949);5,Carbamidomethyl(+57.0215);	Hex(8)HexNAc(2)	0.76	0.6	-0.395929	-0.736966	-0.736966
cwq_mix2-1_726	cwq_mix2-1_726.8187.8187.3	8187	INHTTIER		Hex(10)HexNAc(2)	0.98	0.68	-0.0291463	-0.556393	-0.556393
cwq_mix2-1_726	cwq_mix2-1_726.8234.8234.3	8234	INHTTIER		Hex(9)HexNAc(2)	1.11	1.11	0.15056	0.15056	0.15056
cwq_mix2-1_726	cwq_mix2-1_726.8256.8256.3	8256	INHTTIER		Hex(10)HexNAc(2)	0.98	0.68	-0.0291463	-0.556393	-0.556393
cwq_mix2-1_726	cwq_mix2-1_726.8322.8322.3	8322	INHTTIER		Hex(8)HexNAc(2)	0.95	0.82	-0.0740006	-0.286304	-0.286304
cwq_mix2-1_726	cwq_mix2-1_726.8367.8367.2	8367	INHTTIER		Hex(9)HexNAc(2)	0.89	0.69	-0.168123	-0.535332	-0.535332
cwq_mix2-1_726	cwq_mix2-1_726.8389.8389.2	8389	INHTTIER		Hex(8)HexNAc(2)	0.93	0.9	-0.104697	-0.152003	-0.152003
cwq_mix2-1_726	cwq_mix2-1_726.8446.8446.3	8446	INHTTIER		Hex(9)HexNAc(2)	0.87	0.68	-0.200913	-0.556393	-0.556393
cwq_mix2-1_726	cwq_mix2-1_726.8458.8458.2	8458	INHTTIER		Hex(8)HexNAc(2)	0.93	0.84	-0.104697	-0.251539	-0.251539
cwq_mix2-1_726	cwq_mix2-1_726.8524.8524.3	8524	INHTTIER		Hex(8)HexNAc(2)	0.95	0.78	-0.0740006	-0.358454	-0.358454
cwq_mix2-1_726	cwq_mix2-1_726.8549.8549.3	8549	INHTTIER		Hex(7)HexNAc(2)	0.83	1.02	-0.268817	0.0285692	-0.268817
cwq_mix2-1_726	cwq_mix2-1_726.8594.8594.3	8594	INHTTIER		Hex(8)HexNAc(2)	0.64	0.73	-0.643856	-0.454032	-0.643856
cwq_mix2-1_726	cwq_mix2-1_726.8629.8629.3	8629	INHTTIER		Hex(7)HexNAc(2)	0.94	1.13	-0.0892673	0.176323	0.176323
cwq_mix2-1_726	cwq_mix2-1_726.8646.8646.2	8646	FNCTTR	3,Carbamidomethyl(+57.0215);	Hex(12)HexNAc(2)	0.85	1.09	-0.234465	0.124328	-0.234465
cwq_mix2-1_726	cwq_mix2-1_726.8662.8662.3	8662	INHTTIER		Hex(8)HexNAc(2)	0.82	0.58	-0.286304	-0.785875	-0.785875
cwq_mix2-1_726	cwq_mix2-1_726.8722.8722.2	8722	FNCTTR	3,Carbamidomethyl(+57.0215);	Hex(12)HexNAc(2)	0.93	0.82	-0.104697	-0.286304	-0.286304
cwq_mix2-1_726	cwq_mix2-1_726.8731.8731.3	8731	FNCTTR	3,Carbamidomethyl(+57.0215);	Hex(12)HexNAc(2)	1.02	0.98	0.0285692	-0.0291463	-0.0291463
cwq_mix2-1_726	cwq_mix2-1_726.8756.8756.3	8756	INHTTIER		Hex(8)HexNAc(2)	0.8	0.55	-0.321928	-0.862496	-0.862496
cwq_mix2-1_726	cwq_mix2-1_726.8812.8812.2	8812	NMVNTTR		Hex(9)HexNAc(2)	1.04	0.88	0.0565835	-0.184425	-0.184425
cwq_mix2-1_726	cwq_mix2-1_726.8837.8837.3	8837	INHTTIER		Hex(6)HexNAc(2)	0.91	0.29	-0.136062	-1.78588	-1.78588
cwq_mix2-1_726	cwq_mix2-1_726.8867.8867.2	8867	FNCTTR	3,Carbamidomethyl(+57.0215);	Hex(12)HexNAc(2)	0.92	0.73	-0.120294	-0.454032	-0.454032
cwq_mix2-1_726	cwq_mix2-1_726.8887.8887.2	8887	NMVNTTR		Hex(9)HexNAc(2)	0.76	0.58	-0.395929	-0.785875	-0.785875
cwq_mix2-1_726	cwq_mix2-1_726.8890.8890.2	8890	NMVNTTR		Hex(8)HexNAc(2)	1.14	0.99	0.189034	-0.0144996	0.189034
cwq_mix2-1_726	cwq_mix2-1_726.8953.8953.2	8953	NMVNTTR		Hex(9)HexNAc(2)	0.76	0.58	-0.395929	-0.785875	-0.785875
cwq_mix2-1_726	cwq_mix2-1_726.8963.8963.2	8963	NMVNTTR		Hex(8)HexNAc(2)	1.17	0.88	0.226509	-0.184425	0.226509
cwq_mix2-1_726	cwq_mix2-1_726.9028.9028.2	9028	NMVNTTR		Hex(8)HexNAc(2)	0.99	0.79	-0.0144996	-0.340075	-0.340075
cwq_mix2-1_726	cwq_mix2-1_726.9092.9092.2	9092	NMVNTTR		Hex(8)HexNAc(2)	0.95	0.7	-0.0740006	-0.514573	-0.514573
cwq_mix2-1_726	cwq_mix2-1_726.9159.9159.2	9159	NMVNTTR		Hex(8)HexNAc(2)	0.88	0.56	-0.184425	-0.836501	-0.836501
cwq_mix2-1_726	cwq_mix2-1_726.9401.9401.2	9401	NMVNTTR		Hex(8)HexNAc(2)	0.89	0.34	-0.168123	-1.55639	-1.55639
cwq_mix2-1_726	cwq_mix2-1_726.9450.9450.2	9450	NMVNTTR		Hex(7)HexNAc(2)	1.06	1.43	0.0840643	0.516015	0.516015
cwq_mix2-1_726	cwq_mix2-1_726.9487.9487.2	9487	NMVNTTR		Hex(8)HexNAc(2)	0.89	0.71	-0.168123	-0.494109	-0.494109
cwq_mix2-1_726	cwq_mix2-1_726.9570.9570.2	9570	LGNNLTK		Hex(9)HexNAc(2)	1	0.48	0	-1.05889	-1.05889
cwq_mix2-1_726	cwq_mix2-1_726.9652.9652.2	9652	FNCTTR	3,Carbamidomethyl(+57.0215);	Hex(7)HexNAc(2)	1.01	0.46	0.0143553	-1.12029	-1.12029
cwq_mix2-1_726	cwq_mix2-1_726.9658.9658.2	9658	LGNNLTK		Hex(9)HexNAc(2)	1	0.48	0	-1.05889	-1.05889
cwq_mix2-1_726	cwq_mix2-1_726.9675.9675.2	9675	NMVNTTR		Hex(6)HexNAc(2)	1.11	1.71	0.15056	0.773996	0.773996
cwq_mix2-1_726	cwq_mix2-1_726.9861.9861.2	9861	ILSANCSSK	6,Carbamidomethyl(+57.0215);	Hex(9)HexNAc(2)	0.95	0.99	-0.0740006	-0.0144996	-0.0740006
cwq_mix2-2_726	cwq_mix2-2_726.10474.10474.2	10474	NSSGCWAPK	5,Carbamidomethyl(+57.0215);	Hex(8)HexNAc(2)	0.76	0.53	-0.395929	-0.915936	-0.915936
cwq_mix2-2_726	cwq_mix2-2_726.10699.10699.3	10699	ANVSENNDPPTFPK		Hex(4)HexNAc(6)	0.07	0.00158991	-3.8365	-9.29684	-9.29684
cwq_mix2-2_726	cwq_mix2-2_726.10725.10725.3	10725	ASEHLEGGVGRNSSK		Hex(8)HexNAc(2)	286.38	217.73	8.16179	7.7664	8.16179
cwq_mix2-2_726	cwq_mix2-2_726.11211.11211.2	11211	NGTMCDITK	5,Carbamidomethyl(+57.0215);	Hex(9)HexNAc(2)	1.05	0.94	0.0703893	-0.0892673	-0.0892673
cwq_mix2-2_726	cwq_mix2-2_726.11273.11273.3	11273	NGTMCDITK	5,Carbamidomethyl(+57.0215);	Hex(9)HexNAc(2)	1.03	0.87	0.0426443	-0.200913	-0.200913
cwq_mix2-2_726	cwq_mix2-2_726.11285.11285.2	11285	NGTMCDITK	5,Carbamidomethyl(+57.0215);	Hex(9)HexNAc(2)	0.97	0.94	-0.0439433	-0.0892673	-0.0892673
cwq_mix2-2_726	cwq_mix2-2_726.11321.11321.2	11321	NGTMCDITK	5,Carbamidomethyl(+57.0215);	Hex(8)HexNAc(2)	1.2	0.88	0.263034	-0.184425	0.263034
cwq_mix2-2_726	cwq_mix2-2_726.11323.11323.3	11323	NDTIIIHADRK		Hex(9)HexNAc(2)	0.92	1.3	-0.120294	0.378512	0.378512
cwq_mix2-2_726	cwq_mix2-2_726.11358.11358.2	11358	NGTMCDITK	5,Carbamidomethyl(+57.0215);	Hex(9)HexNAc(2)	0.99	0.93	-0.0144996	-0.104697	-0.104697
cwq_mix2-2_726	cwq_mix2-2_726.11374.11374.3	11374	NGTMCDITK	5,Carbamidomethyl(+57.0215);	Hex(8)HexNAc(2)	1.01	1.03	0.0143553	0.0426443	0.0426443
cwq_mix2-2_726	cwq_mix2-2_726.11389.11389.4	11389	NDTIIIHADRK		Hex(9)HexNAc(2)	0.95	0.89	-0.0740006	-0.168123	-0.168123
cwq_mix2-2_726	cwq_mix2-2_726.11443.11443.3	11443	NGTMCDITK	5,Carbamidomethyl(+57.0215);	Hex(8)HexNAc(2)	1.01	1.02	0.0143553	0.0285692	0.0285692
cwq_mix2-2_726	cwq_mix2-2_726.11445.11445.3	11445	NDTIIIHADRK		Hex(9)HexNAc(2)	1.03	0.68	0.0426443	-0.556393	-0.556393
cwq_mix2-2_726	cwq_mix2-2_726.11695.11695.3	11695	ILDDKGNNLTK		Hex(10)HexNAc(2)	0.84	1.09	-0.251539	0.124328	-0.251539
cwq_mix2-2_726	cwq_mix2-2_726.11763.11763.2	11763	IITYNANK		Hex(9)HexNAc(2)	1.1	0.31	0.137504	-1.68966	-1.68966
cwq_mix2-2_726	cwq_mix2-2_726.11772.11772.3	11772	ILDDKGNNLTK		Hex(10)HexNAc(2)	0.8	0.81	-0.321928	-0.304006	-0.321928
cwq_mix2-2_726	cwq_mix2-2_726.11848.11848.3	11848	ILDDKGNNLTK		Hex(9)HexNAc(2)	0.91	0.94	-0.136062	-0.0892673	-0.136062
cwq_mix2-2_726	cwq_mix2-2_726.11915.11915.3	11915	ILDDKGNNLTK		Hex(9)HexNAc(2)	0.91	0.94	-0.136062	-0.0892673	-0.136062
cwq_mix2-2_726	cwq_mix2-2_726.11952.11952.2	11952	VVTFNANK		Hex(9)HexNAc(2)	1.03	0.62	0.0426443	-0.68966	-0.68966
cwq_mix2-2_726	cwq_mix2-2_726.11972.11972.3	11972	ILDDKGNNLTK		Hex(8)HexNAc(2)	0.86	1.2	-0.217591	0.263034	0.263034
cwq_mix2-2_726	cwq_mix2-2_726.12044.12044.3	12044	ILDDKGNNLTK		Hex(8)HexNAc(2)	0.99	0.96	-0.0144996	-0.0588937	-0.0588937
cwq_mix2-2_726	cwq_mix2-2_726.12123.12123.3	12123	NISNWQCKR	7,Carbamidomethyl(+57.0215);	Hex(9)HexNAc(2)	1.05	0.47	0.0703893	-1.08927	-1.08927
cwq_mix2-2_726	cwq_mix2-2_726.12801.12801.3	12801	HPNGTAHSLNFR		Hex(9)HexNAc(2)	0.91	0.79	-0.136062	-0.340075	-0.340075
cwq_mix2-2_726	cwq_mix2-2_726.12806.12806.3	12806	HPNGTAHSLNFR		Hex(8)HexNAc(2)	2.69	1.91	1.42761	0.933573	1.42761
cwq_mix2-2_726	cwq_mix2-2_726.12863.12863.3	12863	NVSKEPPSVIR		Hex(8)HexNAc(2)	0.85	0.66	-0.234465	-0.599462	-0.599462
cwq_mix2-2_726	cwq_mix2-2_726.12894.12894.3	12894	NVSKEPPSVIR		Hex(9)HexNAc(2)	0.77	0.49	-0.37707	-1.02915	-1.02915
cwq_mix2-2_726	cwq_mix2-2_726.12942.12942.3	12942	NVSKEPPSVIR		Hex(8)HexNAc(2)	0.91	0.46	-0.136062	-1.12029	-1.12029
cwq_mix2-2_726	cwq_mix2-2_726.12971.12971.3	12971	NVSKEPPSVIR		Hex(9)HexNAc(2)	0.77	0.51	-0.37707	-0.971431	-0.971431
cwq_mix2-2_726	cwq_mix2-2_726.13068.13068.3	13068	NVSKEPPSVIR		Hex(9)HexNAc(2)	1.36	0.63	0.443607	-0.666576	-0.666576
cwq_mix2-2_726	cwq_mix2-2_726.13123.13123.3	13123	INPNNVIHNSSR		Hex(10)HexNAc(2)	0.82	0.57	-0.286304	-0.810966	-0.810966
cwq_mix2-2_726	cwq_mix2-2_726.13178.13178.2	13178	NVTDDDFK		Hex(8)HexNAc(2)	0.98	0.83	-0.0291463	-0.268817	-0.268817
cwq_mix2-2_726	cwq_mix2-2_726.13182.13182.3	13182	NVSKEPPSVIR		Hex(9)HexNAc(2)	0.89	0.66	-0.168123	-0.599462	-0.599462
cwq_mix2-2_726	cwq_mix2-2_726.13188.13188.3	13188	INPNNVIHNSSR		Hex(9)HexNAc(2)	1.12	1.15	0.163499	0.201634	0.201634
cwq_mix2-2_726	cwq_mix2-2_726.13221.13221.3	13221	NVTDDDFK		Hex(8)HexNAc(2)	1.01	1.03	0.0143553	0.0426443	0.0426443
cwq_mix2-2_726	cwq_mix2-2_726.13331.13331.3	13331	INPNNVIHNSSR		Hex(9)HexNAc(2)	0.89	0.78	-0.168123	-0.358454	-0.358454
cwq_mix2-2_726	cwq_mix2-2_726.13374.13374.3	13374	INPNNVIHNSSR		Hex(8)HexNAc(2)	0.94	0.82	-0.0892673	-0.286304	-0.286304
cwq_mix2-2_726	cwq_mix2-2_726.13395.13395.3	13395	INPNNVIHNSSR		Hex(9)HexNAc(2)	0.89	0.77	-0.168123	-0.37707	-0.37707
cwq_mix2-2_726	cwq_mix2-2_726.13462.13462.3	13462	INPNNVIHNSSR		Hex(9)HexNAc(2)	0.85	0.71	-0.234465	-0.494109	-0.494109
cwq_mix2-2_726	cwq_mix2-2_726.13505.13505.3	13505	INPNNVIHNSSR		Hex(8)HexNAc(2)	0.9	0.73	-0.152003	-0.454032	-0.454032
cwq_mix2-2_726	cwq_mix2-2_726.13522.13522.3	13522	INPNNVIHNSSR		Hex(7)HexNAc(2)	1.07	0.97	0.0976108	-0.0439433	0.0976108
cwq_mix2-2_726	cwq_mix2-2_726.13571.13571.3	13571	INPNNVIHNSSR		Hex(8)HexNAc(2)	0.83	0.67	-0.268817	-0.577767	-0.577767
cwq_mix2-2_726	cwq_mix2-2_726.13575.13575.2	13575	NVTDDDFK		Hex(7)HexNAc(2)	0.76	0.49	-0.395929	-1.02915	-1.02915
cwq_mix2-2_726	cwq_mix2-2_726.13594.13594.3	13594	INPNNVIHNSSR		Hex(7)HexNAc(2)	0.95	0.85	-0.0740006	-0.234465	-0.234465
cwq_mix2-2_726	cwq_mix2-2_726.13656.13656.3	13656	INPNNVIHNSSR		Hex(7)HexNAc(2)	2.26	1.67	1.17632	0.739848	1.17632
cwq_mix2-2_726	cwq_mix2-2_726.13732.13732.3	13732	INPNNVIHNSSR		Hex(7)HexNAc(2)	0.82	0.58	-0.286304	-0.785875	-0.785875
cwq_mix2-2_726	cwq_mix2-2_726.13735.13735.3	13735	KGVLQATNMTYGK	9,Oxidation(+15.9949);	Hex(8)HexNAc(2)	1.05	1.16	0.0703893	0.214125	0.214125
cwq_mix2-2_726	cwq_mix2-2_726.13938.13938.3	13938	KGVLQATNMTYGK	9,Oxidation(+15.9949);	Hex(8)HexNAc(2)	0.76	0.72	-0.395929	-0.473931	-0.473931
cwq_mix2-2_726	cwq_mix2-2_726.14003.14003.3	14003	KGVLQATNMTYGK	9,Oxidation(+15.9949);	Hex(8)HexNAc(2)	0.73	0.66	-0.454032	-0.599462	-0.599462
cwq_mix2-2_726	cwq_mix2-2_726.14038.14038.3	14038	KGVLQATNMTYGK	9,Oxidation(+15.9949);	Hex(7)HexNAc(2)	0.8	0.4	-0.321928	-1.32193	-1.32193
cwq_mix2-2_726	cwq_mix2-2_726.14233.14233.3	14233	RSEVTPNTSLAQCPK	13,Carbamidomethyl(+57.0215);	Hex(12)HexNAc(2)	1.79	0.88	0.83996	-0.184425	0.83996
cwq_mix2-2_726	cwq_mix2-2_726.14285.14285.3	14285	SQNHLSYNTTMK		Hex(9)HexNAc(2)	0.81	0.72	-0.304006	-0.473931	-0.473931
cwq_mix2-2_726	cwq_mix2-2_726.14312.14312.3	14312	WTPVSTNSTSK		Hex(12)HexNAc(2)	1.02	0.91	0.0285692	-0.136062	-0.136062
cwq_mix2-2_726	cwq_mix2-2_726.14318.14318.3	14318	SQNHLSYNTTMK		Hex(8)HexNAc(2)	0.74	0.98	-0.434403	-0.0291463	-0.434403
cwq_mix2-2_726	cwq_mix2-2_726.14330.14330.3	14330	NDTIIIHADR		Hex(9)HexNAc(2)	0.85	0.65	-0.234465	-0.621488	-0.621488
cwq_mix2-2_726	cwq_mix2-2_726.14373.14373.3	14373	NMVNTTREEVEK		Hex(9)HexNAc(2)	0.96	0.86	-0.0588937	-0.217591	-0.217591
cwq_mix2-2_726	cwq_mix2-2_726.14392.14392.3	14392	WTPVSTNSTSK		Hex(12)HexNAc(2)	1.05	0.81	0.0703893	-0.304006	-0.304006
cwq_mix2-2_726	cwq_mix2-2_726.14404.14404.3	14404	NDTIIIHADR		Hex(9)HexNAc(2)	0.85	0.65	-0.234465	-0.621488	-0.621488
cwq_mix2-2_726	cwq_mix2-2_726.14417.14417.3	14417	NMVNTTREEVEK		Hex(8)HexNAc(2)	1.08	0.98	0.111031	-0.0291463	0.111031
cwq_mix2-2_726	cwq_mix2-2_726.14431.14431.3	14431	NDTIIIHADR		Hex(8)HexNAc(2)	0.94	0.71	-0.0892673	-0.494109	-0.494109
cwq_mix2-2_726	cwq_mix2-2_726.14462.14462.3	14462	WTPVSTNSTSK		Hex(12)HexNAc(2)	1.02	0.7	0.0285692	-0.514573	-0.514573
cwq_mix2-2_726	cwq_mix2-2_726.14487.14487.3	14487	NMVNTTREEVEK		Hex(7)HexNAc(2)	1.13	1.11	0.176323	0.15056	0.176323
cwq_mix2-2_726	cwq_mix2-2_726.14495.14495.3	14495	VQASNWTGTR		Hex(10)HexNAc(2)	0.79	1.28	-0.340075	0.356144	0.356144
cwq_mix2-2_726	cwq_mix2-2_726.14500.14500.2	14500	VQASNWTGTR		Hex(9)HexNAc(2)	1.02	0.7	0.0285692	-0.514573	-0.514573
cwq_mix2-2_726	cwq_mix2-2_726.14510.14510.2	14510	VQASNWTGTR		Hex(10)HexNAc(2)	1.44	0.56	0.526069	-0.836501	-0.836501
cwq_mix2-2_726	cwq_mix2-2_726.14560.14560.3	14560	VQASNWTGTR		Hex(10)HexNAc(2)	0.76	1.05	-0.395929	0.0703893	-0.395929
cwq_mix2-2_726	cwq_mix2-2_726.14569.14569.3	14569	WTPVSTNSTSK		Hex(11)HexNAc(2)	1.02	0.87	0.0285692	-0.200913	-0.200913
cwq_mix2-2_726	cwq_mix2-2_726.14577.14577.3	14577	NMVNTTREEVEK		Hex(7)HexNAc(2)	0.92	0.74	-0.120294	-0.434403	-0.434403
cwq_mix2-2_726	cwq_mix2-2_726.14624.14624.3	14624	NMVNTTREEVEK		Hex(6)HexNAc(2)	0.91	0.79	-0.136062	-0.340075	-0.340075
cwq_mix2-2_726	cwq_mix2-2_726.14661.14661.3	14661	NLTFAR		Hex(12)HexNAc(2)	1.37	0.51	0.454176	-0.971431	-0.971431
cwq_mix2-2_726	cwq_mix2-2_726.14677.14677.3	14677	NLTFAR		Hex(11)HexNAc(2)	0.92	0.76	-0.120294	-0.395929	-0.395929
cwq_mix2-2_726	cwq_mix2-2_726.14683.14683.2	14683	NLTFAR		Hex(11)HexNAc(2)	0.83	0.64	-0.268817	-0.643856	-0.643856
cwq_mix2-2_726	cwq_mix2-2_726.14712.14712.3	14712	VYAVNASLNHDK		Hex(12)HexNAc(2)	0.83	0.58	-0.268817	-0.785875	-0.785875
cwq_mix2-2_726	cwq_mix2-2_726.14741.14741.3	14741	NLTFAR		Hex(11)HexNAc(2)	0.92	0.76	-0.120294	-0.395929	-0.395929
cwq_mix2-2_726	cwq_mix2-2_726.14752.14752.2	14752	NLTFAR		Hex(11)HexNAc(2)	0.83	0.66	-0.268817	-0.599462	-0.599462
cwq_mix2-2_726	cwq_mix2-2_726.14780.14780.2	14780	WTPVSTNSTSK		Hex(9)HexNAc(2)	1.57	0.62	0.650765	-0.68966	-0.68966
cwq_mix2-2_726	cwq_mix2-2_726.14785.14785.3	14785	VYAVNASLNHDK		Hex(11)HexNAc(2)	0.95	0.75	-0.0740006	-0.415037	-0.415037
cwq_mix2-2_726	cwq_mix2-2_726.14790.14790.3	14790	VYAVNASLNHDK		Hex(12)HexNAc(2)	0.83	0.55	-0.268817	-0.862496	-0.862496
cwq_mix2-2_726	cwq_mix2-2_726.14809.14809.3	14809	NLTFAR		Hex(11)HexNAc(2)	0.92	0.76	-0.120294	-0.395929	-0.395929
cwq_mix2-2_726	cwq_mix2-2_726.14821.14821.2	14821	NLTFAR		Hex(11)HexNAc(2)	0.83	0.65	-0.268817	-0.621488	-0.621488
cwq_mix2-2_726	cwq_mix2-2_726.14874.14874.3	14874	VHLECFGSSSSNNK	5,Carbamidomethyl(+57.0215);	Hex(12)HexNAc(2)	0.74	0.24	-0.434403	-2.05889	-2.05889
cwq_mix2-2_726	cwq_mix2-2_726.14948.14948.3	14948	VHLECFGSSSSNNK	5,Carbamidomethyl(+57.0215);	Hex(12)HexNAc(2)	0.74	0.56	-0.434403	-0.836501	-0.836501
cwq_mix2-2_726	cwq_mix2-2_726.14952.14952.3	14952	LGNETFLPK		Hex(9)HexNAc(2)	0.95	0.83	-0.0740006	-0.268817	-0.268817
cwq_mix2-2_726	cwq_mix2-2_726.14975.14975.3	14975	VHLECFGSSSSNNK	5,Carbamidomethyl(+57.0215);	Hex(11)HexNAc(2)	0.84	0.26	-0.251539	-1.94342	-1.94342
cwq_mix2-2_726	cwq_mix2-2_726.14995.14995.3	14995	VYAVNASLNHDK		Hex(9)HexNAc(2)	1.01	0.63	0.0143553	-0.666576	-0.666576
cwq_mix2-2_726	cwq_mix2-2_726.15016.15016.3	15016	LGNETFLPK		Hex(9)HexNAc(2)	0.95	0.83	-0.0740006	-0.268817	-0.268817
cwq_mix2-2_726	cwq_mix2-2_726.15030.15030.3	15030	VHLECFGSSSSNNK	5,Carbamidomethyl(+57.0215);	Hex(12)HexNAc(2)	0.74	0.54	-0.434403	-0.888969	-0.888969
cwq_mix2-2_726	cwq_mix2-2_726.15044.15044.2	15044	NLTFAR		Hex(9)HexNAc(2)	0.96	1.24	-0.0588937	0.31034	0.31034
cwq_mix2-2_726	cwq_mix2-2_726.15057.15057.2	15057	TNDTLDAIK		Hex(9)HexNAc(2)	1.77	1	0.823749	0	0.823749
cwq_mix2-2_726	cwq_mix2-2_726.15060.15060.3	15060	VYAVNASLNHDK		Hex(9)HexNAc(2)	1.01	0.63	0.0143553	-0.666576	-0.666576
cwq_mix2-2_726	cwq_mix2-2_726.15062.15062.3	15062	VHLECFGSSSSNNK	5,Carbamidomethyl(+57.0215);	Hex(10)HexNAc(2)	1.22	0.59	0.286881	-0.761213	-0.761213
cwq_mix2-2_726	cwq_mix2-2_726.15118.15118.3	15118	VHLECFGSSSSNNK	5,Carbamidomethyl(+57.0215);	Hex(11)HexNAc(2)	0.84	0.02	-0.251539	-5.64386	-5.64386
cwq_mix2-2_726	cwq_mix2-2_726.15127.15127.3	15127	VHLECFGSSSSNNK	5,Carbamidomethyl(+57.0215);	Hex(10)HexNAc(2)	1.03	0.3	0.0426443	-1.73697	-1.73697
cwq_mix2-2_726	cwq_mix2-2_726.15128.15128.3	15128	VYAVNASLNHDK		Hex(8)HexNAc(2)	1.12	0.8	0.163499	-0.321928	-0.321928
cwq_mix2-2_726	cwq_mix2-2_726.15207.15207.3	15207	VHLECFGSSSSNNK	5,Carbamidomethyl(+57.0215);	Hex(9)HexNAc(2)	0.92	0.57	-0.120294	-0.810966	-0.810966
cwq_mix2-2_726	cwq_mix2-2_726.15274.15274.3	15274	VHLECFGSSSSNNK	5,Carbamidomethyl(+57.0215);	Hex(9)HexNAc(2)	0.92	0.57	-0.120294	-0.810966	-0.810966
cwq_mix2-2_726	cwq_mix2-2_726.15342.15342.3	15342	VHLECFGSSSSNNK	5,Carbamidomethyl(+57.0215);	Hex(9)HexNAc(2)	0.91	0.56	-0.136062	-0.836501	-0.836501
cwq_mix2-2_726	cwq_mix2-2_726.15412.15412.3	15412	VHLECFGSSSSNNK	5,Carbamidomethyl(+57.0215);	Hex(8)HexNAc(2)	0.94	0.48	-0.0892673	-1.05889	-1.05889
cwq_mix2-2_726	cwq_mix2-2_726.15478.15478.3	15478	VHLECFGSSSSNNK	5,Carbamidomethyl(+57.0215);	Hex(8)HexNAc(2)	0.94	0.48	-0.0892673	-1.05889	-1.05889
cwq_mix2-2_726	cwq_mix2-2_726.15821.15821.3	15821	RSEVTPNTSLAQCPK	13,Carbamidomethyl(+57.0215);	Hex(9)HexNAc(2)	1.58	0.03	0.659925	-5.05889	-5.05889
cwq_mix2-2_726	cwq_mix2-2_726.16087.16087.3	16087	NYSEDASTSLHGQTAGR		Hex(12)HexNAc(2)	0.43	1.01	-1.21759	0.0143553	-1.21759
cwq_mix2-2_726	cwq_mix2-2_726.16124.16124.3	16124	VYGSQGNSTVLSR		Hex(10)HexNAc(2)	0.53	1.34	-0.915936	0.422233	-0.915936
cwq_mix2-2_726	cwq_mix2-2_726.16200.16200.3	16200	VYGSQGNSTVLSR		Hex(10)HexNAc(2)	0.82	0.76	-0.286304	-0.395929	-0.395929
cwq_mix2-2_726	cwq_mix2-2_726.16214.16214.2	16214	VYGSQGNSTVLSR		Hex(10)HexNAc(2)	0.94	0.93	-0.0892673	-0.104697	-0.104697
cwq_mix2-2_726	cwq_mix2-2_726.16227.16227.3	16227	VYGSQGNSTVLSR		Hex(9)HexNAc(2)	1.03	0.88	0.0426443	-0.184425	-0.184425
cwq_mix2-2_726	cwq_mix2-2_726.16273.16273.3	16273	NNINISHLSR		Hex(9)HexNAc(2)	1.77	0.81	0.823749	-0.304006	0.823749
cwq_mix2-2_726	cwq_mix2-2_726.16342.16342.3	16342	NNINISHLSR		Hex(8)HexNAc(2)	1	0.9	0	-0.152003	-0.152003
cwq_mix2-2_726	cwq_mix2-2_726.16350.16350.3	16350	NNINISHLSR		Hex(9)HexNAc(2)	0.9	0.84	-0.152003	-0.251539	-0.251539
cwq_mix2-2_726	cwq_mix2-2_726.16353.16353.3	16353	TNGTLYGLSDSRK		Hex(9)HexNAc(2)	1.01	0.66	0.0143553	-0.599462	-0.599462
cwq_mix2-2_726	cwq_mix2-2_726.16417.16417.3	16417	NNINISHLSR		Hex(8)HexNAc(2)	1	0.9	0	-0.152003	-0.152003
cwq_mix2-2_726	cwq_mix2-2_726.16600.16600.3	16600	NLSADIPAK		Hex(12)HexNAc(2)	1.33	1.07	0.411426	0.0976108	0.411426
cwq_mix2-2_726	cwq_mix2-2_726.16679.16679.3	16679	NLSADIPAK		Hex(12)HexNAc(2)	1.25	1.17	0.321928	0.226509	0.321928
cwq_mix2-2_726	cwq_mix2-2_726.16753.16753.2	16753	NLSADIPAK		Hex(12)HexNAc(2)	0.84	1.08	-0.251539	0.111031	-0.251539
cwq_mix2-2_726	cwq_mix2-2_726.16757.16757.3	16757	NLSADIPAK		Hex(12)HexNAc(2)	1.22	1.03	0.286881	0.0426443	0.286881
cwq_mix2-2_726	cwq_mix2-2_726.16830.16830.2	16830	NLSADIPAK		Hex(12)HexNAc(2)	0.95	0.8	-0.0740006	-0.321928	-0.321928
cwq_mix2-2_726	cwq_mix2-2_726.16840.16840.3	16840	NLSADIPAK		Hex(12)HexNAc(2)	1.77	1.4	0.823749	0.485427	0.823749
cwq_mix2-2_726	cwq_mix2-2_726.16866.16866.3	16866	ETNNSDAGYTEPYR		Hex(8)HexNAc(2)	0.72	0.37	-0.473931	-1.4344	-1.4344
cwq_mix2-2_726	cwq_mix2-2_726.16910.16910.3	16910	NLSADIPAK		Hex(12)HexNAc(2)	0.89	0.74	-0.168123	-0.434403	-0.434403
cwq_mix2-2_726	cwq_mix2-2_726.16912.16912.2	16912	NLSADIPAK		Hex(12)HexNAc(2)	0.98	0.76	-0.0291463	-0.395929	-0.395929
cwq_mix2-2_726	cwq_mix2-2_726.16928.16928.2	16928	ETNNSDAGYTEPYR		Hex(8)HexNAc(2)	1.07	0.98	0.0976108	-0.0291463	0.0976108
cwq_mix2-2_726	cwq_mix2-2_726.16948.16948.3	16948	ETNNSDAGYTEPYR		Hex(8)HexNAc(2)	0.72	0.74	-0.473931	-0.434403	-0.473931
cwq_mix2-2_726	cwq_mix2-2_726.16964.16964.2	16964	NLSADIPAK		Hex(11)HexNAc(2)	1.25	1.57	0.321928	0.650765	0.650765
cwq_mix2-2_726	cwq_mix2-2_726.17007.17007.3	17007	NLSADIPAK		Hex(12)HexNAc(2)	0.84	0.62	-0.251539	-0.68966	-0.68966
cwq_mix2-2_726	cwq_mix2-2_726.17019.17019.3	17019	ETNNSDAGYTEPYR		Hex(8)HexNAc(2)	0.7	0.73	-0.514573	-0.454032	-0.514573
cwq_mix2-2_726	cwq_mix2-2_726.17115.17115.3	17115	ETNNSDAGYTEPYR		Hex(7)HexNAc(2)	0.36	0.72	-1.47393	-0.473931	-1.47393
cwq_mix2-2_726	cwq_mix2-2_726.17116.17116.2	17116	WANVSVR		Hex(8)HexNAc(2)	0.66	1.49	-0.599462	0.575312	-0.599462
cwq_mix2-2_726	cwq_mix2-2_726.17180.17180.3	17180	KPSPDRYSNYSSR		Hex(9)HexNAc(2)	0.67	0.31	-0.577767	-1.68966	-1.68966
cwq_mix2-2_726	cwq_mix2-2_726.17195.17195.3	17195	NLSADIPAK		Hex(10)HexNAc(2)	0.75	0.78	-0.415037	-0.358454	-0.415037
cwq_mix2-2_726	cwq_mix2-2_726.17313.17313.3	17313	NLSADIPAK		Hex(10)HexNAc(2)	1.11	0.83	0.15056	-0.268817	-0.268817
cwq_mix2-2_726	cwq_mix2-2_726.17436.17436.3	17436	GVLQATNMTYGK	8,Oxidation(+15.9949);	Hex(8)HexNAc(2)	0.68	0.79	-0.556393	-0.340075	-0.556393
cwq_mix2-2_726	cwq_mix2-2_726.17453.17453.3	17453	HSYNPNGTIPECPSR	12,Carbamidomethyl(+57.0215);	Hex(11)HexNAc(2)	2.31	1.65	1.20789	0.722466	1.20789
cwq_mix2-2_726	cwq_mix2-2_726.17472.17472.3	17472	NLSADIPAK		Hex(9)HexNAc(2)	1.3	0.2	0.378512	-2.32193	-2.32193
cwq_mix2-2_726	cwq_mix2-2_726.17481.17481.2	17481	GVLQATNMTYGK	8,Oxidation(+15.9949);	Hex(8)HexNAc(2)	0.9	0.31	-0.152003	-1.68966	-1.68966
cwq_mix2-2_726	cwq_mix2-2_726.17511.17511.3	17511	LYESENQTHLITK		Hex(8)HexNAc(2)	0.86	0.94	-0.217591	-0.0892673	-0.217591
cwq_mix2-2_726	cwq_mix2-2_726.17535.17535.3	17535	GVLQATNMTYGK	8,Oxidation(+15.9949);	Hex(8)HexNAc(2)	0.68	0.79	-0.556393	-0.340075	-0.556393
cwq_mix2-2_726	cwq_mix2-2_726.17614.17614.3	17614	HSYNPNGTIPECPSR	12,Carbamidomethyl(+57.0215);	Hex(9)HexNAc(2)	1.18	1.26	0.238787	0.333424	0.333424
cwq_mix2-2_726	cwq_mix2-2_726.17646.17646.3	17646	LYESENQTHLITK		Hex(8)HexNAc(2)	1.05	1.1	0.0703893	0.137504	0.137504
cwq_mix2-2_726	cwq_mix2-2_726.17656.17656.3	17656	EENKNEVIWNETK		Hex(3)HexNAc(6)	0.22	0.02	-2.18442	-5.64386	-5.64386
cwq_mix2-2_726	cwq_mix2-2_726.17706.17706.4	17706	HSYNPNGTIPECPSR	12,Carbamidomethyl(+57.0215);	Hex(9)HexNAc(2)	0.76	0.21	-0.395929	-2.25154	-2.25154
cwq_mix2-2_726	cwq_mix2-2_726.17720.17720.3	17720	VTNITDSQPAPYMK	13,Oxidation(+15.9949);	Hex(9)HexNAc(2)	0.42	0.5	-1.25154	-1	-1.25154
cwq_mix2-2_726	cwq_mix2-2_726.17722.17722.3	17722	VTNITDSQPAPYMK	13,Oxidation(+15.9949);	Hex(8)HexNAc(2)	0.71	0.72	-0.494109	-0.473931	-0.494109
cwq_mix2-2_726	cwq_mix2-2_726.17733.17733.3	17733	LYESENQTHLITK		Hex(7)HexNAc(2)	0.93	0.83	-0.104697	-0.268817	-0.268817
cwq_mix2-2_726	cwq_mix2-2_726.17775.17775.3	17775	HSYNPNGTIPECPSR	12,Carbamidomethyl(+57.0215);	Hex(9)HexNAc(2)	1.02	0.51	0.0285692	-0.971431	-0.971431
cwq_mix2-2_726	cwq_mix2-2_726.18064.18064.3	18064	KGVLQATNMTYGK		Hex(9)HexNAc(2)	1.01	0.82	0.0143553	-0.286304	-0.286304
cwq_mix2-2_726	cwq_mix2-2_726.1807.1807.2	1807	NATTGR		Hex(9)HexNAc(2)	0.91	0.31	-0.136062	-1.68966	-1.68966
cwq_mix2-2_726	cwq_mix2-2_726.18130.18130.3	18130	KGVLQATNMTYGK		Hex(9)HexNAc(2)	0.93	0.83	-0.104697	-0.268817	-0.268817
cwq_mix2-2_726	cwq_mix2-2_726.18156.18156.3	18156	KGVLQATNMTYGK		Hex(8)HexNAc(2)	1.66	2.07	0.731183	1.04963	1.04963
cwq_mix2-2_726	cwq_mix2-2_726.18198.18198.3	18198	KGVLQATNMTYGK		Hex(9)HexNAc(2)	0.91	0.84	-0.136062	-0.251539	-0.251539
cwq_mix2-2_726	cwq_mix2-2_726.18237.18237.2	18237	KGVLQATNMTYGK		Hex(8)HexNAc(2)	0.92	0.71	-0.120294	-0.494109	-0.494109
cwq_mix2-2_726	cwq_mix2-2_726.18258.18258.2	18258	QSIALYANDTK		Hex(9)HexNAc(2)	1.68	1.27	0.748461	0.344828	0.748461
cwq_mix2-2_726	cwq_mix2-2_726.18284.18284.3	18284	QSIALYANDTK		Hex(9)HexNAc(2)	0.92	0.97	-0.120294	-0.0439433	-0.120294
cwq_mix2-2_726	cwq_mix2-2_726.18329.18329.2	18329	QSIALYANDTK		Hex(9)HexNAc(2)	0.85	0.73	-0.234465	-0.454032	-0.454032
cwq_mix2-2_726	cwq_mix2-2_726.18365.18365.2	18365	KGVLQATNMTYGK		Hex(8)HexNAc(2)	1.16	0.97	0.214125	-0.0439433	0.214125
cwq_mix2-2_726	cwq_mix2-2_726.18423.18423.2	18423	QSIALYANDTK		Hex(8)HexNAc(2)	0.55	0.43	-0.862496	-1.21759	-1.21759
cwq_mix2-2_726	cwq_mix2-2_726.18494.18494.3	18494	KGVLQATNMTYGK		Hex(8)HexNAc(2)	0.82	0.61	-0.286304	-0.713119	-0.713119
cwq_mix2-2_726	cwq_mix2-2_726.18537.18537.3	18537	QSIALYANDTK		Hex(8)HexNAc(2)	0.9	0.81	-0.152003	-0.304006	-0.304006
cwq_mix2-2_726	cwq_mix2-2_726.18559.18559.2	18559	QSIALYANDTK		Hex(8)HexNAc(2)	0.91	0.8	-0.136062	-0.321928	-0.321928
cwq_mix2-2_726	cwq_mix2-2_726.18561.18561.3	18561	KGVLQATNMTYGK		Hex(8)HexNAc(2)	0.39	0.22	-1.35845	-2.18442	-2.18442
cwq_mix2-2_726	cwq_mix2-2_726.18571.18571.3	18571	KGVLQATNMTYGK		Hex(7)HexNAc(2)	0.97	1.12	-0.0439433	0.163499	0.163499
cwq_mix2-2_726	cwq_mix2-2_726.18604.18604.3	18604	QSIALYANDTK		Hex(8)HexNAc(2)	0.88	0.81	-0.184425	-0.304006	-0.304006
cwq_mix2-2_726	cwq_mix2-2_726.18635.18635.3	18635	KGVLQATNMTYGK		Hex(7)HexNAc(2)	0.96	0.62	-0.0588937	-0.68966	-0.68966
cwq_mix2-2_726	cwq_mix2-2_726.18654.18654.3	18654	KGVLQATNMTYGK		Hex(8)HexNAc(2)	1.65	1.19	0.722466	0.250962	0.722466
cwq_mix2-2_726	cwq_mix2-2_726.18685.18685.2	18685	QSIALYANDTK		Hex(7)HexNAc(2)	3.64	0.66	1.86394	-0.599462	1.86394
cwq_mix2-2_726	cwq_mix2-2_726.18701.18701.3	18701	KGVLQATNMTYGK		Hex(7)HexNAc(2)	0.91	0.57	-0.136062	-0.810966	-0.810966
cwq_mix2-2_726	cwq_mix2-2_726.18733.18733.3	18733	QSIALYANDTK		Hex(7)HexNAc(2)	0.96	0.94	-0.0588937	-0.0892673	-0.0892673
cwq_mix2-2_726	cwq_mix2-2_726.18754.18754.2	18754	QSIALYANDTK		Hex(7)HexNAc(2)	0.95	0.67	-0.0740006	-0.577767	-0.577767
cwq_mix2-2_726	cwq_mix2-2_726.18923.18923.3	18923	NDTQFYIK		Hex(9)HexNAc(2)	0.98	0.58	-0.0291463	-0.785875	-0.785875
cwq_mix2-2_726	cwq_mix2-2_726.18945.18945.2	18945	NDTQFYIK		Hex(9)HexNAc(2)	0.91	0.77	-0.136062	-0.37707	-0.37707
cwq_mix2-2_726	cwq_mix2-2_726.18996.18996.3	18996	NDTQFYIK		Hex(9)HexNAc(2)	1	0.59	0	-0.761213	-0.761213
cwq_mix2-2_726	cwq_mix2-2_726.19021.19021.2	19021	NDTQFYIK		Hex(9)HexNAc(2)	0.92	0.77	-0.120294	-0.37707	-0.37707
cwq_mix2-2_726	cwq_mix2-2_726.19085.19085.3	19085	NYSHGLAWTEK		Hex(9)HexNAc(2)	1.28	1.34	0.356144	0.422233	0.422233
cwq_mix2-2_726	cwq_mix2-2_726.19160.19160.3	19160	NYSHGLAWTEK		Hex(9)HexNAc(2)	0.99	0.82	-0.0144996	-0.286304	-0.286304
cwq_mix2-2_726	cwq_mix2-2_726.19224.19224.3	19224	IIYNHNSSISDIR		Hex(12)HexNAc(2)	1.05	0.95	0.0703893	-0.0740006	-0.0740006
cwq_mix2-2_726	cwq_mix2-2_726.19241.19241.3	19241	NYSHGLAWTEK		Hex(9)HexNAc(2)	0.99	0.82	-0.0144996	-0.286304	-0.286304
cwq_mix2-2_726	cwq_mix2-2_726.19247.19247.3	19247	NYSHGLAWTEK		Hex(8)HexNAc(2)	1	0.85	0	-0.234465	-0.234465
cwq_mix2-2_726	cwq_mix2-2_726.19333.19333.3	19333	NYSHGLAWTEK		Hex(8)HexNAc(2)	1.04	0.88	0.0565835	-0.184425	-0.184425
cwq_mix2-2_726	cwq_mix2-2_726.19487.19487.3	19487	IIYNHNSSISDIR		Hex(9)HexNAc(2)	1.89	0.71	0.918386	-0.494109	0.918386
cwq_mix2-2_726	cwq_mix2-2_726.19641.19641.3	19641	IPVADDHVIVNTTSK		Hex(9)HexNAc(2)	1.23	0.51	0.298658	-0.971431	-0.971431
cwq_mix2-2_726	cwq_mix2-2_726.19670.19670.3	19670	SIIQNNGTFGVSHTR		Hex(10)HexNAc(2)	0.91	0.59	-0.136062	-0.761213	-0.761213
cwq_mix2-2_726	cwq_mix2-2_726.19730.19730.3	19730	IPVADDHVIVNTTSK		Hex(9)HexNAc(2)	1.02	0.43	0.0285692	-1.21759	-1.21759
cwq_mix2-2_726	cwq_mix2-2_726.19745.19745.3	19745	FNVSASIK		Hex(8)HexNAc(2)	1.94	0.87	0.956057	-0.200913	0.956057
cwq_mix2-2_726	cwq_mix2-2_726.19749.19749.3	19749	SIIQNNGTFGVSHTR		Hex(10)HexNAc(2)	0.91	0.58	-0.136062	-0.785875	-0.785875
cwq_mix2-2_726	cwq_mix2-2_726.19838.19838.2	19838	FNVSASIK		Hex(8)HexNAc(2)	0.69	0.64	-0.535332	-0.643856	-0.643856
cwq_mix2-2_726	cwq_mix2-2_726.19840.19840.3	19840	SIIQNNGTFGVSHTR		Hex(10)HexNAc(2)	0.62	0.58	-0.68966	-0.785875	-0.785875
cwq_mix2-2_726	cwq_mix2-2_726.19892.19892.3	19892	SIIQNNGTFGVSHTR		Hex(8)HexNAc(2)	1.03	1.09	0.0426443	0.124328	0.124328
cwq_mix2-2_726	cwq_mix2-2_726.19907.19907.2	19907	FNVSASIK		Hex(8)HexNAc(2)	0.69	0.69	-0.535332	-0.535332	-0.535332
cwq_mix2-2_726	cwq_mix2-2_726.19949.19949.4	19949	KSQDKVTNITDSQPAPYMK		Hex(9)HexNAc(2)	0.97	0.88	-0.0439433	-0.184425	-0.184425
cwq_mix2-2_726	cwq_mix2-2_726.19953.19953.2	19953	FENETFIAK		Hex(8)HexNAc(2)	1.04	1.08	0.0565835	0.111031	0.111031
cwq_mix2-2_726	cwq_mix2-2_726.19958.19958.3	19958	SIIQNNGTFGVSHTR		Hex(8)HexNAc(2)	1.04	0.83	0.0565835	-0.268817	-0.268817
cwq_mix2-2_726	cwq_mix2-2_726.19959.19959.3	19959	SIIQNNGTFGVSHTR		Hex(9)HexNAc(2)	0.83	0.56	-0.268817	-0.836501	-0.836501
cwq_mix2-2_726	cwq_mix2-2_726.19967.19967.3	19967	KSQDKVTNITDSQPAPYMK		Hex(9)HexNAc(2)	1.03	0.56	0.0426443	-0.836501	-0.836501
cwq_mix2-2_726	cwq_mix2-2_726.20012.20012.4	20012	KSQDKVTNITDSQPAPYMK		Hex(9)HexNAc(2)	1.07	0.9	0.0976108	-0.152003	-0.152003
cwq_mix2-2_726	cwq_mix2-2_726.20023.20023.3	20023	SIIQNNGTFGVSHTR		Hex(8)HexNAc(2)	0.99	0.83	-0.0144996	-0.268817	-0.268817
cwq_mix2-2_726	cwq_mix2-2_726.20024.20024.2	20024	FENETFIAK		Hex(8)HexNAc(2)	1.04	1.08	0.0565835	0.111031	0.111031
cwq_mix2-2_726	cwq_mix2-2_726.20035.20035.4	20035	KSQDKVTNITDSQPAPYMK		Hex(8)HexNAc(2)	1.2	0.94	0.263034	-0.0892673	0.263034
cwq_mix2-2_726	cwq_mix2-2_726.20042.20042.3	20042	KSQDKVTNITDSQPAPYMK		Hex(9)HexNAc(2)	0.9	0.55	-0.152003	-0.862496	-0.862496
cwq_mix2-2_726	cwq_mix2-2_726.20090.20090.3	20090	SIIQNNGTFGVSHTR		Hex(8)HexNAc(2)	0.9	0.66	-0.152003	-0.599462	-0.599462
cwq_mix2-2_726	cwq_mix2-2_726.20113.20113.4	20113	KSQDKVTNITDSQPAPYMK		Hex(8)HexNAc(2)	1.02	0.79	0.0285692	-0.340075	-0.340075
cwq_mix2-2_726	cwq_mix2-2_726.20133.20133.3	20133	TYYGNGGNTTDTEALQK		Hex(10)HexNAc(2)	11.22	3.88	3.488	1.95606	3.488
cwq_mix2-2_726	cwq_mix2-2_726.20169.20169.3	20169	SIIQNNGTFGVSHTR		Hex(8)HexNAc(2)	0.71	0.44	-0.494109	-1.18442	-1.18442
cwq_mix2-2_726	cwq_mix2-2_726.20258.20258.3	20258	SIIQNNGTFGVSHTR		Hex(8)HexNAc(2)	1.04	1.08	0.0565835	0.111031	0.111031
cwq_mix2-2_726	cwq_mix2-2_726.20539.20539.3	20539	TNGTLYGLSDSR		Hex(9)HexNAc(2)	1.05	0.82	0.0703893	-0.286304	-0.286304
cwq_mix2-2_726	cwq_mix2-2_726.20662.20662.3	20662	TNGTLYGLSDSR		Hex(8)HexNAc(2)	0.91	0.71	-0.136062	-0.494109	-0.494109
cwq_mix2-2_726	cwq_mix2-2_726.20739.20739.2	20739	TNGTLYGLSDSR		Hex(8)HexNAc(2)	0.92	0.85	-0.120294	-0.234465	-0.234465
cwq_mix2-2_726	cwq_mix2-2_726.21105.21105.3	21105	ELESLNVSVIGYK		Hex(8)HexNAc(2)	0.01	0.000976562	-6.64386	-10	-10
cwq_mix2-2_726	cwq_mix2-2_726.21171.21171.3	21171	ELESLNVSVIGYK		Hex(8)HexNAc(2)	0.00758121	0.000976562	-7.04336	-10	-10
cwq_mix2-2_726	cwq_mix2-2_726.21273.21273.4	21273	PVYVTNVTIEHVQHK		Hex(9)HexNAc(2)	1.04	0.87	0.0565835	-0.200913	-0.200913
cwq_mix2-2_726	cwq_mix2-2_726.21295.21295.3	21295	PVYVTNVTIEHVQHK		Hex(9)HexNAc(2)	2.31	1.08	1.20789	0.111031	1.20789
cwq_mix2-2_726	cwq_mix2-2_726.21350.21350.3	21350	SIIQNNGTFGVSHTR		Hex(10)HexNAc(2)	1.29	0.9	0.367371	-0.152003	0.367371
cwq_mix2-2_726	cwq_mix2-2_726.21351.21351.4	21351	PVYVTNVTIEHVQHK		Hex(9)HexNAc(2)	1.04	0.87	0.0565835	-0.200913	-0.200913
cwq_mix2-2_726	cwq_mix2-2_726.21374.21374.3	21374	SIIQNNGTFGVSHTR		Hex(9)HexNAc(2)	48.08	44.89	5.58736	5.48832	5.58736
cwq_mix2-2_726	cwq_mix2-2_726.21423.21423.3	21423	NNTIDSLSIAK		Hex(9)HexNAc(2)	0.9	1.07	-0.152003	0.0976108	-0.152003
cwq_mix2-2_726	cwq_mix2-2_726.21475.21475.3	21475	EGLINNGTSIHAGLR		Hex(12)HexNAc(2)	2.36	1.36	1.23879	0.443607	1.23879
cwq_mix2-2_726	cwq_mix2-2_726.21505.21505.2	21505	NNTIDSLSIAK		Hex(9)HexNAc(2)	1.03	0.61	0.0426443	-0.713119	-0.713119
cwq_mix2-2_726	cwq_mix2-2_726.21512.21512.3	21512	DANNTQFQFTSR		Hex(11)HexNAc(2)	0.63	0.47	-0.666576	-1.08927	-1.08927
cwq_mix2-2_726	cwq_mix2-2_726.21536.21536.3	21536	SIIQNNGTFGVSHTR		Hex(9)HexNAc(2)	40.34	37.49	5.33414	5.22843	5.33414
cwq_mix2-2_726	cwq_mix2-2_726.21562.21562.3	21562	EGLINNGTSIHAGLR		Hex(12)HexNAc(2)	1.08	0.79	0.111031	-0.340075	-0.340075
cwq_mix2-2_726	cwq_mix2-2_726.21574.21574.3	21574	NNTIDSLSIAK		Hex(8)HexNAc(2)	1	1.1	0	0.137504	0.137504
cwq_mix2-2_726	cwq_mix2-2_726.21596.21596.3	21596	EGLINNGTSIHAGLR		Hex(11)HexNAc(2)	1.03	0.55	0.0426443	-0.862496	-0.862496
cwq_mix2-2_726	cwq_mix2-2_726.21619.21619.3	21619	DANNTQFQFTSR		Hex(11)HexNAc(2)	0.63	0.48	-0.666576	-1.05889	-1.05889
cwq_mix2-2_726	cwq_mix2-2_726.21623.21623.3	21623	DANNTQFQFTSR		Hex(10)HexNAc(2)	5.09	3.03	2.34767	1.59932	2.34767
cwq_mix2-2_726	cwq_mix2-2_726.21643.21643.3	21643	NNTIDSLSIAK		Hex(8)HexNAc(2)	1	1.1	0	0.137504	0.137504
cwq_mix2-2_726	cwq_mix2-2_726.21667.21667.3	21667	EGLINNGTSIHAGLR		Hex(10)HexNAc(2)	1.13	1.15	0.176323	0.201634	0.201634
cwq_mix2-2_726	cwq_mix2-2_726.21675.21675.3	21675	EGLINNGTSIHAGLR		Hex(11)HexNAc(2)	1.03	0.52	0.0426443	-0.943416	-0.943416
cwq_mix2-2_726	cwq_mix2-2_726.21688.21688.3	21688	WITHSNVSNGYYTSR		Hex(9)HexNAc(2)	0.88	0.99	-0.184425	-0.0144996	-0.184425
cwq_mix2-2_726	cwq_mix2-2_726.21689.21689.3	21689	DANNTQFQFTSR		Hex(11)HexNAc(2)	0.63	0.02	-0.666576	-5.64386	-5.64386
cwq_mix2-2_726	cwq_mix2-2_726.21750.21750.3	21750	DANNTQFQFTSR		Hex(10)HexNAc(2)	0.9	0.66	-0.152003	-0.599462	-0.599462
cwq_mix2-2_726	cwq_mix2-2_726.21765.21765.3	21765	EGLINNGTSIHAGLR		Hex(11)HexNAc(2)	1.01	0.46	0.0143553	-1.12029	-1.12029
cwq_mix2-2_726	cwq_mix2-2_726.21776.21776.3	21776	DANNTQFQFTSR		Hex(9)HexNAc(2)	1.16	0.99	0.214125	-0.0144996	0.214125
cwq_mix2-2_726	cwq_mix2-2_726.21780.21780.2	21780	DANNTQFQFTSR		Hex(9)HexNAc(2)	1.3	1	0.378512	0	0.378512
cwq_mix2-2_726	cwq_mix2-2_726.21782.21782.3	21782	YFNYTQSEQEAAHDK		Hex(9)HexNAc(2)	1.7	1.3	0.765535	0.378512	0.765535
cwq_mix2-2_726	cwq_mix2-2_726.21840.21840.3	21840	DANNTQFQFTSR		Hex(9)HexNAc(2)	1.04	0.75	0.0565835	-0.415037	-0.415037
cwq_mix2-2_726	cwq_mix2-2_726.21843.21843.3	21843	DANNTQFQFTSR		Hex(9)HexNAc(2)	1.04	0.75	0.0565835	-0.415037	-0.415037
cwq_mix2-2_726	cwq_mix2-2_726.21857.21857.3	21857	YFNYTQSEQEAAHDK		Hex(8)HexNAc(2)	0.78	0.93	-0.358454	-0.104697	-0.358454
cwq_mix2-2_726	cwq_mix2-2_726.21917.21917.3	21917	SQDKVTNITDSQPAPYMK		Hex(9)HexNAc(2)	1.02	0.77	0.0285692	-0.37707	-0.37707
cwq_mix2-2_726	cwq_mix2-2_726.21918.21918.2	21918	DANNTQFQFTSR		Hex(8)HexNAc(2)	0.9	1.36	-0.152003	0.443607	0.443607
cwq_mix2-2_726	cwq_mix2-2_726.21922.21922.3	21922	DANNTQFQFTSR		Hex(8)HexNAc(2)	0.9	0.8	-0.152003	-0.321928	-0.321928
cwq_mix2-2_726	cwq_mix2-2_726.21936.21936.3	21936	YFNYTQSEQEAAHDK		Hex(8)HexNAc(2)	0.77	0.51	-0.37707	-0.971431	-0.971431
cwq_mix2-2_726	cwq_mix2-2_726.21971.21971.3	21971	SQDKVTNITDSQPAPYMK		Hex(8)HexNAc(2)	0.86	0.67	-0.217591	-0.577767	-0.577767
cwq_mix2-2_726	cwq_mix2-2_726.21972.21972.3	21972	LGNETFLPK		Hex(9)HexNAc(2)	1.35	1.58	0.432959	0.659925	0.659925
cwq_mix2-2_726	cwq_mix2-2_726.21980.21980.3	21980	DANNTQFQFTSR		Hex(9)HexNAc(2)	0.99	0.53	-0.0144996	-0.915936	-0.915936
cwq_mix2-2_726	cwq_mix2-2_726.21992.21992.3	21992	DANNTQFQFTSR		Hex(8)HexNAc(2)	0.99	0.58	-0.0144996	-0.785875	-0.785875
cwq_mix2-2_726	cwq_mix2-2_726.21997.21997.2	21997	DANNTQFQFTSR		Hex(8)HexNAc(2)	1.01	0.32	0.0143553	-1.64386	-1.64386
cwq_mix2-2_726	cwq_mix2-2_726.22005.22005.3	22005	SQDKVTNITDSQPAPYMK		Hex(9)HexNAc(2)	1.02	0.76	0.0285692	-0.395929	-0.395929
cwq_mix2-2_726	cwq_mix2-2_726.22007.22007.3	22007	LGNETFLPK		Hex(10)HexNAc(2)	1.33	0.96	0.411426	-0.0588937	0.411426
cwq_mix2-2_726	cwq_mix2-2_726.22008.22008.2	22008	LGNETFLPK		Hex(9)HexNAc(2)	1.29	1.27	0.367371	0.344828	0.367371
cwq_mix2-2_726	cwq_mix2-2_726.22020.22020.2	22020	LGNETFLPK		Hex(10)HexNAc(2)	0.98	0.59	-0.0291463	-0.761213	-0.761213
cwq_mix2-2_726	cwq_mix2-2_726.22021.22021.4	22021	SQDKVTNITDSQPAPYMK		Hex(8)HexNAc(2)	0.44	0.7	-1.18442	-0.514573	-1.18442
cwq_mix2-2_726	cwq_mix2-2_726.22052.22052.3	22052	DANNTQFQFTSR		Hex(9)HexNAc(2)	0.84	0.31	-0.251539	-1.68966	-1.68966
cwq_mix2-2_726	cwq_mix2-2_726.22053.22053.3	22053	LGNETFLPK		Hex(9)HexNAc(2)	1.35	1.58	0.432959	0.659925	0.659925
cwq_mix2-2_726	cwq_mix2-2_726.22055.22055.3	22055	SQDKVTNITDSQPAPYMK		Hex(8)HexNAc(2)	0.99	0.64	-0.0144996	-0.643856	-0.643856
cwq_mix2-2_726	cwq_mix2-2_726.22063.22063.3	22063	DANNTQFQFTSR		Hex(8)HexNAc(2)	0.99	0.57	-0.0144996	-0.810966	-0.810966
cwq_mix2-2_726	cwq_mix2-2_726.22134.22134.3	22134	DANNTQFQFTSR		Hex(8)HexNAc(2)	0.9	0.36	-0.152003	-1.47393	-1.47393
cwq_mix2-2_726	cwq_mix2-2_726.22176.22176.3	22176	LGNETFLPK		Hex(8)HexNAc(2)	1.32	1.08	0.400538	0.111031	0.400538
cwq_mix2-2_726	cwq_mix2-2_726.22196.22196.2	22196	LGNETFLPK		Hex(8)HexNAc(2)	1.08	1	0.111031	0	0.111031
cwq_mix2-2_726	cwq_mix2-2_726.22197.22197.3	22197	VTNITDSQPAPYMK		Hex(7)HexNAc(2)	0.92	0.98	-0.120294	-0.0291463	-0.120294
cwq_mix2-2_726	cwq_mix2-2_726.22198.22198.3	22198	SQDKVTNITDSQPAPYMK		Hex(7)HexNAc(2)	1.05	0.4	0.0703893	-1.32193	-1.32193
cwq_mix2-2_726	cwq_mix2-2_726.22255.22255.3	22255	DANNTQFQFTSR		Hex(8)HexNAc(2)	0.94	0.24	-0.0892673	-2.05889	-2.05889
cwq_mix2-2_726	cwq_mix2-2_726.22258.22258.3	22258	LGNETFLPK		Hex(8)HexNAc(2)	1.32	1.07	0.400538	0.0976108	0.400538
cwq_mix2-2_726	cwq_mix2-2_726.22268.22268.3	22268	LGNETFLPK		Hex(9)HexNAc(2)	1.06	0.95	0.0840643	-0.0740006	0.0840643
cwq_mix2-2_726	cwq_mix2-2_726.22271.22271.3	22271	EGLINNGTSIHAGLR		Hex(7)HexNAc(2)	1	0.93	0	-0.104697	-0.104697
cwq_mix2-2_726	cwq_mix2-2_726.22330.22330.3	22330	LGNETFLPK		Hex(8)HexNAc(2)	1.08	0.73	0.111031	-0.454032	-0.454032
cwq_mix2-2_726	cwq_mix2-2_726.22333.22333.3	22333	DANNTQFQFTSR		Hex(8)HexNAc(2)	0.79	0.12	-0.340075	-3.05889	-3.05889
cwq_mix2-2_726	cwq_mix2-2_726.22356.22356.2	22356	DANNTQFQFTSR		Hex(7)HexNAc(2)	0.88	0.05	-0.184425	-4.32193	-4.32193
cwq_mix2-2_726	cwq_mix2-2_726.22368.22368.3	22368	DANNTQFQFTSR		Hex(7)HexNAc(2)	0.66	0.41	-0.599462	-1.2863	-1.2863
cwq_mix2-2_726	cwq_mix2-2_726.22373.22373.3	22373	DANNTQFQFTSR		Hex(9)HexNAc(2)	0.31	0.07	-1.68966	-3.8365	-3.8365
cwq_mix2-2_726	cwq_mix2-2_726.22414.22414.3	22414	LGNETFLPK		Hex(9)HexNAc(2)	0.85	0.55	-0.234465	-0.862496	-0.862496
cwq_mix2-2_726	cwq_mix2-2_726.22470.22470.3	22470	LGNETFLPK		Hex(8)HexNAc(2)	0.79	1.64	-0.340075	0.713696	0.713696
cwq_mix2-2_726	cwq_mix2-2_726.22483.22483.3	22483	GVLQATNMTYGK		Hex(8)HexNAc(2)	0.43	0.93	-1.21759	-0.104697	-1.21759
cwq_mix2-2_726	cwq_mix2-2_726.22506.22506.2	22506	LGNETFLPK		Hex(9)HexNAc(2)	0.79	0.43	-0.340075	-1.21759	-1.21759
cwq_mix2-2_726	cwq_mix2-2_726.22518.22518.2	22518	GVLQATNMTYGK		Hex(8)HexNAc(2)	0.9	0.76	-0.152003	-0.395929	-0.395929
cwq_mix2-2_726	cwq_mix2-2_726.22538.22538.3	22538	LGNETFLPK		Hex(8)HexNAc(2)	0.79	0.45	-0.340075	-1.152	-1.152
cwq_mix2-2_726	cwq_mix2-2_726.22550.22550.3	22550	LGNETFLPK		Hex(9)HexNAc(2)	0.67	0.31	-0.577767	-1.68966	-1.68966
cwq_mix2-2_726	cwq_mix2-2_726.22572.22572.2	22572	LGNETFLPK		Hex(8)HexNAc(2)	0.81	0.41	-0.304006	-1.2863	-1.2863
cwq_mix2-2_726	cwq_mix2-2_726.22584.22584.2	22584	GVLQATNMTYGK		Hex(8)HexNAc(2)	0.9	0.76	-0.152003	-0.395929	-0.395929
cwq_mix2-2_726	cwq_mix2-2_726.22594.22594.3	22594	DANNTQFQFTSR		Hex(6)HexNAc(2)	1.04	0.04	0.0565835	-4.64386	-4.64386
cwq_mix2-2_726	cwq_mix2-2_726.22596.22596.2	22596	LGNETFLPK		Hex(9)HexNAc(2)	0.63	0.29	-0.666576	-1.78588	-1.78588
cwq_mix2-2_726	cwq_mix2-2_726.22606.22606.3	22606	LGNETFLPK		Hex(8)HexNAc(2)	0.79	0.45	-0.340075	-1.152	-1.152
cwq_mix2-2_726	cwq_mix2-2_726.2261.2261.2	2261	KQNITR		Hex(8)HexNAc(2)	0.95	0.6	-0.0740006	-0.736966	-0.736966
cwq_mix2-2_726	cwq_mix2-2_726.22616.22616.3	22616	GVLQATNMTYGK		Hex(8)HexNAc(2)	0.88	0.92	-0.184425	-0.120294	-0.184425
cwq_mix2-2_726	cwq_mix2-2_726.22639.22639.2	22639	LGNETFLPK		Hex(8)HexNAc(2)	0.81	0.28	-0.304006	-1.8365	-1.8365
cwq_mix2-2_726	cwq_mix2-2_726.22661.22661.3	22661	DANNTQFQFTSR		Hex(6)HexNAc(2)	1.04	0.00202953	0.0565835	-8.94464	-8.94464
cwq_mix2-2_726	cwq_mix2-2_726.22673.22673.3	22673	LGNETFLPK		Hex(8)HexNAc(2)	0.8	0.44	-0.321928	-1.18442	-1.18442
cwq_mix2-2_726	cwq_mix2-2_726.22706.22706.2	22706	LGNETFLPK		Hex(8)HexNAc(2)	0.03	0.23	-5.05889	-2.12029	-5.05889
cwq_mix2-2_726	cwq_mix2-2_726.22816.22816.3	22816	DANNTQFQFTSR		Hex(9)HexNAc(2)	31.75	24.39	4.98868	4.60822	4.98868
cwq_mix2-2_726	cwq_mix2-2_726.22851.22851.3	22851	DANNTQFQFTSR		Hex(5)HexNAc(2)	1.35	0.08	0.432959	-3.64386	-3.64386
cwq_mix2-2_726	cwq_mix2-2_726.2288.2288.2	2288	KQNITR		Hex(9)HexNAc(2)	0.86	0.52	-0.217591	-0.943416	-0.943416
cwq_mix2-2_726	cwq_mix2-2_726.22979.22979.3	22979	KADGPLNFSK		Hex(9)HexNAc(2)	0.45	0.1	-1.152	-3.32193	-3.32193
cwq_mix2-2_726	cwq_mix2-2_726.22985.22985.3	22985	RAVLNQTSLCENPPADVR	10,Carbamidomethyl(+57.0215);	Hex(9)HexNAc(2)	1.04	0.59	0.0565835	-0.761213	-0.761213
cwq_mix2-2_726	cwq_mix2-2_726.23065.23065.2	23065	CINGTYNGLIK	1,Carbamidomethyl(+57.0215);	Hex(9)HexNAc(2)	1.32	0.67	0.400538	-0.577767	-0.577767
cwq_mix2-2_726	cwq_mix2-2_726.23126.23126.3	23126	KKEGFQILLNR		Hex(11)HexNAc(2)	1.24	0.93	0.31034	-0.104697	0.31034
cwq_mix2-2_726	cwq_mix2-2_726.23222.23222.4	23222	KKEGFQILLNR		Hex(10)HexNAc(2)	0.87	0.77	-0.200913	-0.37707	-0.37707
cwq_mix2-2_726	cwq_mix2-2_726.23233.23233.3	23233	NVTIPTNGIPQR		Hex(10)HexNAc(2)	0.67	0.46	-0.577767	-1.12029	-1.12029
cwq_mix2-2_726	cwq_mix2-2_726.23267.23267.3	23267	VSPNVTWHTTLR		Hex(9)HexNAc(2)	0.9	0.68	-0.152003	-0.556393	-0.556393
cwq_mix2-2_726	cwq_mix2-2_726.23274.23274.3	23274	NVTIPTNGIPQR		Hex(9)HexNAc(2)	1.28	0.75	0.356144	-0.415037	-0.415037
cwq_mix2-2_726	cwq_mix2-2_726.23307.23307.3	23307	HPNNGTSFFSNSLNR		Hex(10)HexNAc(2)	0.81	0.59	-0.304006	-0.761213	-0.761213
cwq_mix2-2_726	cwq_mix2-2_726.2331.2331.3	2331	KQNITR		Hex(8)HexNAc(2)	0.9	0.65	-0.152003	-0.621488	-0.621488
cwq_mix2-2_726	cwq_mix2-2_726.2332.2332.2	2332	KQNITR		Hex(8)HexNAc(2)	0.88	0.54	-0.184425	-0.888969	-0.888969
cwq_mix2-2_726	cwq_mix2-2_726.23364.23364.3	23364	NVTIPTNGIPQR		Hex(9)HexNAc(2)	1.1	0.75	0.137504	-0.415037	-0.415037
cwq_mix2-2_726	cwq_mix2-2_726.23385.23385.3	23385	HPNNGTSFFSNSLNR		Hex(9)HexNAc(2)	1.07	0.89	0.0976108	-0.168123	-0.168123
cwq_mix2-2_726	cwq_mix2-2_726.23440.23440.2	23440	NVTIPTNGIPQR		Hex(9)HexNAc(2)	0.93	0.48	-0.104697	-1.05889	-1.05889
cwq_mix2-2_726	cwq_mix2-2_726.23470.23470.3	23470	HPNNGTSFFSNSLNR		Hex(9)HexNAc(2)	0.9	0.73	-0.152003	-0.454032	-0.454032
cwq_mix2-2_726	cwq_mix2-2_726.23533.23533.3	23533	NVTIPTNGIPQR		Hex(9)HexNAc(2)	0.9	0.52	-0.152003	-0.943416	-0.943416
cwq_mix2-2_726	cwq_mix2-2_726.2354.2354.2	2354	KQNITR		Hex(9)HexNAc(2)	0.86	0.52	-0.217591	-0.943416	-0.943416
cwq_mix2-2_726	cwq_mix2-2_726.23583.23583.3	23583	NVTIPTNGIPQR		Hex(7)HexNAc(2)	1.25	0.9	0.321928	-0.152003	0.321928
cwq_mix2-2_726	cwq_mix2-2_726.23657.23657.3	23657	NVTIPTNGIPQR		Hex(7)HexNAc(2)	1.28	0.91	0.356144	-0.136062	0.356144
cwq_mix2-2_726	cwq_mix2-2_726.23814.23814.3	23814	NVTIPTNGIPQR		Hex(10)HexNAc(2)	33.45	50.46	5.06393	5.65707	5.65707
cwq_mix2-2_726	cwq_mix2-2_726.24120.24120.3	24120	NVTIPTNGIPQR		Hex(5)HexNAc(2)	1.24	0.06	0.31034	-4.05889	-4.05889
cwq_mix2-2_726	cwq_mix2-2_726.24191.24191.3	24191	NVTIPTNGIPQR		Hex(5)HexNAc(2)	1.24	0.02	0.31034	-5.64386	-5.64386
cwq_mix2-2_726	cwq_mix2-2_726.24630.24630.2	24630	NYTRSNAYNK		Hex(8)HexNAc(2)	0.87	0.79	-0.200913	-0.340075	-0.340075
cwq_mix2-2_726	cwq_mix2-2_726.25272.25272.3	25272	QDPFNLSISMFER	10,Oxidation(+15.9949);	Hex(4)HexNAc(5)	0.02	0.00629375	-5.64386	-7.31186	-7.31186
cwq_mix2-2_726	cwq_mix2-2_726.25496.25496.3	25496	NFDTSYTSEIPSNSSR		Hex(10)HexNAc(2)	2.55	0.16	1.3505	-2.64386	-2.64386
cwq_mix2-2_726	cwq_mix2-2_726.25602.25602.3	25602	LNASNGDVIWR		Hex(9)HexNAc(2)	0.96	1.53	-0.0588937	0.613532	0.613532
cwq_mix2-2_726	cwq_mix2-2_726.25635.25635.2	25635	LNASNGDVIWR		Hex(9)HexNAc(2)	1.23	0.7	0.298658	-0.514573	-0.514573
cwq_mix2-2_726	cwq_mix2-2_726.25698.25698.3	25698	TNACTNYTCFDYSSTTAR	4,Carbamidomethyl(+57.0215);9,Carbamidomethyl(+57.0215);	Hex(11)HexNAc(2)	1.51	1.6	0.594549	0.678072	0.678072
cwq_mix2-2_726	cwq_mix2-2_726.25701.25701.2	25701	LNASNGDVIWR		Hex(9)HexNAc(2)	0.97	0.81	-0.0439433	-0.304006	-0.304006
cwq_mix2-2_726	cwq_mix2-2_726.25798.25798.3	25798	FFKNDTQFYIK		Hex(10)HexNAc(2)	1.3	0.66	0.378512	-0.599462	-0.599462
cwq_mix2-2_726	cwq_mix2-2_726.25892.25892.4	25892	FLTHLNNEVLHDNYTR		Hex(11)HexNAc(2)	1.03	1.06	0.0426443	0.0840643	0.0840643
cwq_mix2-2_726	cwq_mix2-2_726.25896.25896.3	25896	FLTHLNNEVLHDNYTR		Hex(11)HexNAc(2)	0.91	0.91	-0.136062	-0.136062	-0.136062
cwq_mix2-2_726	cwq_mix2-2_726.25927.25927.3	25927	FFKNDTQFYIK		Hex(9)HexNAc(2)	3.07	1.39	1.61824	0.475085	1.61824
cwq_mix2-2_726	cwq_mix2-2_726.26059.26059.3	26059	DVYYTDEVGNITTSHMR	16,Oxidation(+15.9949);	Hex(10)HexNAc(2)	0.83	0.92	-0.268817	-0.120294	-0.268817
cwq_mix2-2_726	cwq_mix2-2_726.26134.26134.3	26134	DVYYTDEVGNITTSHMR	16,Oxidation(+15.9949);	Hex(10)HexNAc(2)	0.81	0.93	-0.304006	-0.104697	-0.304006
cwq_mix2-2_726	cwq_mix2-2_726.26166.26166.3	26166	DVYYTDEVGNITTSHMR	16,Oxidation(+15.9949);	Hex(9)HexNAc(2)	1.15	0.38	0.201634	-1.39593	-1.39593
cwq_mix2-2_726	cwq_mix2-2_726.26183.26183.2	26183	QFNTSLENFK		Hex(9)HexNAc(2)	1.03	0.83	0.0426443	-0.268817	-0.268817
cwq_mix2-2_726	cwq_mix2-2_726.26232.26232.3	26232	DVYYTDEVGNITTSHMR	16,Oxidation(+15.9949);	Hex(9)HexNAc(2)	0.82	0.72	-0.286304	-0.473931	-0.473931
cwq_mix2-2_726	cwq_mix2-2_726.26243.26243.3	26243	QFNTSLENFK		Hex(9)HexNAc(2)	0.91	1.26	-0.136062	0.333424	0.333424
cwq_mix2-2_726	cwq_mix2-2_726.26244.26244.3	26244	DVYYTDEVGNITTSHMR	16,Oxidation(+15.9949);	Hex(8)HexNAc(2)	0.58	0.42	-0.785875	-1.25154	-1.25154
cwq_mix2-2_726	cwq_mix2-2_726.26257.26257.2	26257	QFNTSLENFK		Hex(9)HexNAc(2)	1.03	0.83	0.0426443	-0.268817	-0.268817
cwq_mix2-2_726	cwq_mix2-2_726.26321.26321.2	26321	QFNTSLENFK		Hex(8)HexNAc(2)	1.01	0.69	0.0143553	-0.535332	-0.535332
cwq_mix2-2_726	cwq_mix2-2_726.26344.26344.3	26344	NYSPWYKNNFGASTPASR		Hex(7)HexNAc(2)	19.92	0.36	4.31615	-1.47393	4.31615
cwq_mix2-2_726	cwq_mix2-2_726.26364.26364.3	26364	QFNTSLENFK		Hex(8)HexNAc(2)	1.09	0.85	0.124328	-0.234465	-0.234465
cwq_mix2-2_726	cwq_mix2-2_726.26398.26398.2	26398	QFNTSLENFK		Hex(8)HexNAc(2)	0.96	0.72	-0.0588937	-0.473931	-0.473931
cwq_mix2-2_726	cwq_mix2-2_726.26494.26494.3	26494	NADVPAEVDNNSTKADDKR		Hex(7)HexNAc(2)	181.6	5.13	7.50462	2.35896	7.50462
cwq_mix2-2_726	cwq_mix2-2_726.26512.26512.2	26512	QFNTSLENFK		Hex(7)HexNAc(2)	1.98	0.36	0.9855	-1.47393	-1.47393
cwq_mix2-2_726	cwq_mix2-2_726.26516.26516.3	26516	NATYTLHWTVSPK		Hex(8)HexNAc(2)	2.02	1.87	1.01436	0.903038	1.01436
cwq_mix2-2_726	cwq_mix2-2_726.26533.26533.3	26533	MHNHTAGLDIAFYENR		Hex(11)HexNAc(2)	1.16	0.61	0.214125	-0.713119	-0.713119
cwq_mix2-2_726	cwq_mix2-2_726.26668.26668.3	26668	NATYTLHWTVSPK		Hex(8)HexNAc(2)	0.95	0.89	-0.0740006	-0.168123	-0.168123
cwq_mix2-2_726	cwq_mix2-2_726.26683.26683.4	26683	MHNHTAGLDIAFYENR		Hex(10)HexNAc(2)	0.83	0.78	-0.268817	-0.358454	-0.358454
cwq_mix2-2_726	cwq_mix2-2_726.26737.26737.3	26737	NATYTLHWTVSPK		Hex(8)HexNAc(2)	0.91	0.85	-0.136062	-0.234465	-0.234465
cwq_mix2-2_726	cwq_mix2-2_726.26795.26795.3	26795	TELAAYLSCNATK	9,Carbamidomethyl(+57.0215);	Hex(9)HexNAc(2)	0.84	0.63	-0.251539	-0.666576	-0.666576
cwq_mix2-2_726	cwq_mix2-2_726.26877.26877.3	26877	TELAAYLSCNATK	9,Carbamidomethyl(+57.0215);	Hex(9)HexNAc(2)	0.72	0.45	-0.473931	-1.152	-1.152
cwq_mix2-2_726	cwq_mix2-2_726.26913.26913.2	26913	LNASNGDVIWR		Hex(9)HexNAc(2)	17.14	14.45	4.0993	3.853	4.0993
cwq_mix2-2_726	cwq_mix2-2_726.26941.26941.3	26941	LNASNGDVIWR		Hex(9)HexNAc(2)	79.28	86.94	6.30889	6.44195	6.44195
cwq_mix2-2_726	cwq_mix2-2_726.26943.26943.3	26943	NSKDVYYTDEVGNITTSHMR		Hex(9)HexNAc(2)	0.6	0.63	-0.736966	-0.666576	-0.736966
cwq_mix2-2_726	cwq_mix2-2_726.27419.27419.3	27419	DVYYTDEVGNITTSHMR		Hex(9)HexNAc(2)	2.51	2.16	1.32769	1.11103	1.32769
cwq_mix2-2_726	cwq_mix2-2_726.27485.27485.4	27485	DNTTGSHFMHAGLSPEWAYR	9,Oxidation(+15.9949);	Hex(9)HexNAc(2)	0.81	0.41	-0.304006	-1.2863	-1.2863
cwq_mix2-2_726	cwq_mix2-2_726.27511.27511.3	27511	TKYNASQIVPPPNWAK		Hex(9)HexNAc(2)	0.72	0.09	-0.473931	-3.47393	-3.47393
cwq_mix2-2_726	cwq_mix2-2_726.27515.27515.3	27515	DNTTGSHFMHAGLSPEWAYR	9,Oxidation(+15.9949);	Hex(9)HexNAc(2)	0.44	0.79	-1.18442	-0.340075	-1.18442
cwq_mix2-2_726	cwq_mix2-2_726.27595.27595.3	27595	RFNPANTSITNYEIK		Hex(9)HexNAc(2)	0.44	0.51	-1.18442	-0.971431	-1.18442
cwq_mix2-2_726	cwq_mix2-2_726.27639.27639.3	27639	LIFLLSNNSNLAVTSR		Hex(7)HexNAc(3)	0.02	0.00459745	-5.64386	-7.76495	-7.76495
cwq_mix2-2_726	cwq_mix2-2_726.27664.27664.3	27664	RFNPANTSITNYEIK		Hex(8)HexNAc(2)	0.59	0.58	-0.761213	-0.785875	-0.785875
cwq_mix2-2_726	cwq_mix2-2_726.27673.27673.3	27673	NNESYPIGFTYK		Hex(11)HexNAc(2)	0.33	0.75	-1.59946	-0.415037	-1.59946
cwq_mix2-2_726	cwq_mix2-2_726.27740.27740.3	27740	NNESYPIGFTYK		Hex(11)HexNAc(2)	0.35	0.75	-1.51457	-0.415037	-1.51457
cwq_mix2-2_726	cwq_mix2-2_726.27796.27796.3	27796	NNESYPIGFTYK		Hex(10)HexNAc(2)	0.7	0.83	-0.514573	-0.268817	-0.514573
cwq_mix2-2_726	cwq_mix2-2_726.27861.27861.3	27861	NNESYPIGFTYK		Hex(10)HexNAc(2)	0.7	0.83	-0.514573	-0.268817	-0.514573
cwq_mix2-2_726	cwq_mix2-2_726.27877.27877.3	27877	QLESDPCTSNFSVYTR	7,Carbamidomethyl(+57.0215);	Hex(9)HexNAc(2)	0.28	0.23	-1.8365	-2.12029	-2.12029
cwq_mix2-2_726	cwq_mix2-2_726.27932.27932.3	27932	NNESYPIGFTYK		Hex(9)HexNAc(2)	0.95	1.12	-0.0740006	0.163499	0.163499
cwq_mix2-2_726	cwq_mix2-2_726.27953.27953.3	27953	NNESYPIGFTYK		Hex(10)HexNAc(2)	0.00889365	0.83	-6.81301	-0.268817	-6.81301
cwq_mix2-2_726	cwq_mix2-2_726.27970.27970.2	27970	NNESYPIGFTYK		Hex(9)HexNAc(2)	0.99	0.59	-0.0144996	-0.761213	-0.761213
cwq_mix2-2_726	cwq_mix2-2_726.28041.28041.3	28041	NNESYPIGFTYK		Hex(9)HexNAc(2)	0.78	0.89	-0.358454	-0.168123	-0.358454
cwq_mix2-2_726	cwq_mix2-2_726.28045.28045.2	28045	NNESYPIGFTYK		Hex(9)HexNAc(2)	0.96	0.62	-0.0588937	-0.68966	-0.68966
cwq_mix2-2_726	cwq_mix2-2_726.28074.28074.3	28074	KNPVNFDSVFNQSR		Hex(9)HexNAc(2)	1.11	0.94	0.15056	-0.0892673	0.15056
cwq_mix2-2_726	cwq_mix2-2_726.28089.28089.3	28089	NNESYPIGFTYK		Hex(8)HexNAc(2)	1.24	0.79	0.31034	-0.340075	-0.340075
cwq_mix2-2_726	cwq_mix2-2_726.28108.28108.3	28108	HYWNLTSNIYR		Hex(12)HexNAc(2)	1.09	0.81	0.124328	-0.304006	-0.304006
cwq_mix2-2_726	cwq_mix2-2_726.28175.28175.3	28175	HYWNLTSNIYR		Hex(12)HexNAc(2)	1.09	1.24	0.124328	0.31034	0.31034
cwq_mix2-2_726	cwq_mix2-2_726.28208.28208.3	28208	KNPVNFDSVFNQSR		Hex(8)HexNAc(2)	1.03	0.77	0.0426443	-0.37707	-0.37707
cwq_mix2-2_726	cwq_mix2-2_726.28218.28218.3	28218	KNPVNFDSVFNQSR		Hex(9)HexNAc(2)	0.92	0.72	-0.120294	-0.473931	-0.473931
cwq_mix2-2_726	cwq_mix2-2_726.28251.28251.3	28251	HYWNLTSNIYR		Hex(12)HexNAc(2)	1.65	1.06	0.722466	0.0840643	0.722466
cwq_mix2-2_726	cwq_mix2-2_726.28268.28268.3	28268	HYWNLTSNIYR		Hex(11)HexNAc(2)	3.68	2.49	1.87971	1.31615	1.87971
cwq_mix2-2_726	cwq_mix2-2_726.28274.28274.3	28274	KNPVNFDSVFNQSR		Hex(8)HexNAc(2)	0.99	0.73	-0.0144996	-0.454032	-0.454032
cwq_mix2-2_726	cwq_mix2-2_726.28319.28319.3	28319	HYWNLTSNIYR		Hex(12)HexNAc(2)	1.04	0.57	0.0565835	-0.810966	-0.810966
cwq_mix2-2_726	cwq_mix2-2_726.28353.28353.3	28353	HYWNLTSNIYR		Hex(11)HexNAc(2)	0.96	0.68	-0.0588937	-0.556393	-0.556393
cwq_mix2-2_726	cwq_mix2-2_726.28368.28368.3	28368	SLVVSLDSAVNR		Hex(9)HexNAc(2)	0.78	0.59	-0.358454	-0.761213	-0.761213
cwq_mix2-2_726	cwq_mix2-2_726.28387.28387.3	28387	HYWNLTSNIYR		Hex(12)HexNAc(2)	0.83	0.46	-0.268817	-1.12029	-1.12029
cwq_mix2-2_726	cwq_mix2-2_726.28442.28442.3	28442	HYWNLTSNIYR		Hex(11)HexNAc(2)	0.96	0.65	-0.0588937	-0.621488	-0.621488
[truncated: 1,314 more rows]

## Sheet: pGlyco 3.0
File	Title	Scan	Peptide	Modification	GlycanComposition	15N	13C	15N-log	13C-log	max(15N:U,13C:U)			Mass	Lower	Upper	15N:U	13C:U	15N:U&13C:U
[truncated: 5,241 more rows]

[truncated: 2 more sheets: Byonic, MSFragger-Glyco]
