# Supplementary material for: Glyco-Decipher enables glycan database-independent peptide matching and in-depth characterization of site-specific N-glycosylation
Source: Nat Commun. 2022 Apr 7;13:1900. doi: 10.1038/s41467-022-29530-y (PMC8990002; doi:10.1038/s41467-022-29530-y)
Supplement: Supplementary file 12 — Source Data [file 41467_2022_29530_MOESM12_ESM.zip › Source Data/Figure S11b.xlsx]

## Sheet: Figure S11b
Figure S11b	Comparison of intensity of peptide b/y ions between in silico deglycosylation identification PSMs (pale blue) and spectrum expansion part PSMs (blue).
Tissue	FileName	Title	GlycanType	Type	Log10(Intensity)
Brain	MouseBrain-Z-T-1	MouseBrain-Z-T-1.1756.1756.2	Oligo-Mannose	Before Expansion	4.569
Brain	MouseBrain-Z-T-1	MouseBrain-Z-T-1.1788.1788.2	Complex/Hybrid	Before Expansion	4.332
Brain	MouseBrain-Z-T-1	MouseBrain-Z-T-1.1803.1803.3	Oligo-Mannose	Before Expansion	6.054
Brain	MouseBrain-Z-T-1	MouseBrain-Z-T-1.1848.1848.2	Oligo-Mannose	Before Expansion	5.013
Brain	MouseBrain-Z-T-1	MouseBrain-Z-T-1.1884.1884.2	Oligo-Mannose	Before Expansion	4.583
Brain	MouseBrain-Z-T-1	MouseBrain-Z-T-1.1887.1887.3	Oligo-Mannose	Before Expansion	5.135
Brain	MouseBrain-Z-T-1	MouseBrain-Z-T-1.1890.1890.3	Complex/Hybrid	Before Expansion	5.204
Brain	MouseBrain-Z-T-1	MouseBrain-Z-T-1.1911.1911.3	Complex/Hybrid	Before Expansion	4.928
Brain	MouseBrain-Z-T-1	MouseBrain-Z-T-1.1923.1923.3	Complex/Hybrid	Before Expansion	5.451
Brain	MouseBrain-Z-T-1	MouseBrain-Z-T-1.1944.1944.3	Oligo-Mannose	Before Expansion	4.548
Brain	MouseBrain-Z-T-1	MouseBrain-Z-T-1.1947.1947.3	Oligo-Mannose	Before Expansion	4.228
Brain	MouseBrain-Z-T-1	MouseBrain-Z-T-1.1954.1954.3	Oligo-Mannose	Before Expansion	5.484
Brain	MouseBrain-Z-T-1	MouseBrain-Z-T-1.1966.1966.2	Oligo-Mannose	Before Expansion	4.278
Brain	MouseBrain-Z-T-1	MouseBrain-Z-T-1.1982.1982.2	Oligo-Mannose	Before Expansion	4.55
Brain	MouseBrain-Z-T-1	MouseBrain-Z-T-1.1984.1984.2	Oligo-Mannose	Before Expansion	4.423
Brain	MouseBrain-Z-T-1	MouseBrain-Z-T-1.1989.1989.3	Complex/Hybrid	Before Expansion	4.687
Brain	MouseBrain-Z-T-1	MouseBrain-Z-T-1.1992.1992.3	Complex/Hybrid	Before Expansion	4.699
Brain	MouseBrain-Z-T-1	MouseBrain-Z-T-1.2000.2000.3	Oligo-Mannose	Before Expansion	4.875
Brain	MouseBrain-Z-T-1	MouseBrain-Z-T-1.2001.2001.2	Oligo-Mannose	Before Expansion	4.44
Brain	MouseBrain-Z-T-1	MouseBrain-Z-T-1.2003.2003.3	Complex/Hybrid	Before Expansion	4.883
Brain	MouseBrain-Z-T-1	MouseBrain-Z-T-1.2005.2005.2	Oligo-Mannose	Before Expansion	4.319
Brain	MouseBrain-Z-T-1	MouseBrain-Z-T-1.2021.2021.3	Oligo-Mannose	Before Expansion	5.23
Brain	MouseBrain-Z-T-1	MouseBrain-Z-T-1.2036.2036.2	Oligo-Mannose	Before Expansion	4.724
Brain	MouseBrain-Z-T-1	MouseBrain-Z-T-1.2055.2055.2	Oligo-Mannose	Before Expansion	5.394
Brain	MouseBrain-Z-T-1	MouseBrain-Z-T-1.2057.2057.2	Complex/Hybrid	Before Expansion	4.492
Brain	MouseBrain-Z-T-1	MouseBrain-Z-T-1.2076.2076.3	Complex/Hybrid	Before Expansion	5.051
Brain	MouseBrain-Z-T-1	MouseBrain-Z-T-1.2091.2091.3	Oligo-Mannose	Before Expansion	4.806
Brain	MouseBrain-Z-T-1	MouseBrain-Z-T-1.2094.2094.2	Oligo-Mannose	Before Expansion	5.275
Brain	MouseBrain-Z-T-1	MouseBrain-Z-T-1.2099.2099.2	Complex/Hybrid	Before Expansion	5.012
Brain	MouseBrain-Z-T-1	MouseBrain-Z-T-1.2109.2109.3	Oligo-Mannose	Before Expansion	4.642
Brain	MouseBrain-Z-T-1	MouseBrain-Z-T-1.2110.2110.2	Oligo-Mannose	Before Expansion	5.212
Brain	MouseBrain-Z-T-1	MouseBrain-Z-T-1.2111.2111.3	Complex/Hybrid	Before Expansion	4.308
Brain	MouseBrain-Z-T-1	MouseBrain-Z-T-1.2113.2113.2	Oligo-Mannose	Before Expansion	5.28
Brain	MouseBrain-Z-T-1	MouseBrain-Z-T-1.2125.2125.3	Oligo-Mannose	Before Expansion	5.411
Brain	MouseBrain-Z-T-1	MouseBrain-Z-T-1.2127.2127.2	Oligo-Mannose	Before Expansion	4.639
Brain	MouseBrain-Z-T-1	MouseBrain-Z-T-1.2157.2157.3	Complex/Hybrid	Before Expansion	4.939
Brain	MouseBrain-Z-T-1	MouseBrain-Z-T-1.2158.2158.2	Oligo-Mannose	Before Expansion	4.744
Brain	MouseBrain-Z-T-1	MouseBrain-Z-T-1.2174.2174.3	Complex/Hybrid	Before Expansion	4.367
Brain	MouseBrain-Z-T-1	MouseBrain-Z-T-1.2209.2209.2	Oligo-Mannose	Before Expansion	4.485
Brain	MouseBrain-Z-T-1	MouseBrain-Z-T-1.2216.2216.2	Oligo-Mannose	Before Expansion	4.831
Brain	MouseBrain-Z-T-1	MouseBrain-Z-T-1.2225.2225.3	Complex/Hybrid	Before Expansion	4.575
Brain	MouseBrain-Z-T-1	MouseBrain-Z-T-1.2239.2239.2	Complex/Hybrid	Before Expansion	4.303
Brain	MouseBrain-Z-T-1	MouseBrain-Z-T-1.2262.2262.2	Oligo-Mannose	Before Expansion	5.835
Brain	MouseBrain-Z-T-1	MouseBrain-Z-T-1.2267.2267.2	Oligo-Mannose	Before Expansion	4.215
Brain	MouseBrain-Z-T-1	MouseBrain-Z-T-1.2273.2273.3	Oligo-Mannose	Before Expansion	4.154
Brain	MouseBrain-Z-T-1	MouseBrain-Z-T-1.2283.2283.2	Complex/Hybrid	Before Expansion	4.776
Brain	MouseBrain-Z-T-1	MouseBrain-Z-T-1.2288.2288.3	Complex/Hybrid	Before Expansion	4.282
Brain	MouseBrain-Z-T-1	MouseBrain-Z-T-1.2290.2290.3	Complex/Hybrid	Before Expansion	4.606
Brain	MouseBrain-Z-T-1	MouseBrain-Z-T-1.2291.2291.3	Complex/Hybrid	Before Expansion	4.928
Brain	MouseBrain-Z-T-1	MouseBrain-Z-T-1.2292.2292.3	Complex/Hybrid	Before Expansion	4.707
Brain	MouseBrain-Z-T-1	MouseBrain-Z-T-1.2324.2324.2	Oligo-Mannose	Before Expansion	5.432
Brain	MouseBrain-Z-T-1	MouseBrain-Z-T-1.2325.2325.3	Complex/Hybrid	Before Expansion	4.747
Brain	MouseBrain-Z-T-1	MouseBrain-Z-T-1.2333.2333.2	Complex/Hybrid	Before Expansion	5.052
Brain	MouseBrain-Z-T-1	MouseBrain-Z-T-1.2339.2339.2	Oligo-Mannose	Before Expansion	4.855
Brain	MouseBrain-Z-T-1	MouseBrain-Z-T-1.2366.2366.2	Oligo-Mannose	Before Expansion	5.414
Brain	MouseBrain-Z-T-1	MouseBrain-Z-T-1.2367.2367.3	Oligo-Mannose	Before Expansion	5.186
Brain	MouseBrain-Z-T-1	MouseBrain-Z-T-1.2368.2368.3	Oligo-Mannose	Before Expansion	4.939
Brain	MouseBrain-Z-T-1	MouseBrain-Z-T-1.2377.2377.2	Complex/Hybrid	Before Expansion	5.533
Brain	MouseBrain-Z-T-1	MouseBrain-Z-T-1.2381.2381.2	Oligo-Mannose	Before Expansion	4.764
Brain	MouseBrain-Z-T-1	MouseBrain-Z-T-1.2419.2419.2	Oligo-Mannose	Before Expansion	5.679
Brain	MouseBrain-Z-T-1	MouseBrain-Z-T-1.2421.2421.3	Complex/Hybrid	Before Expansion	5.004
Brain	MouseBrain-Z-T-1	MouseBrain-Z-T-1.2427.2427.2	Complex/Hybrid	Before Expansion	4.524
Brain	MouseBrain-Z-T-1	MouseBrain-Z-T-1.2435.2435.2	Complex/Hybrid	Before Expansion	4.891
Brain	MouseBrain-Z-T-1	MouseBrain-Z-T-1.2455.2455.2	Oligo-Mannose	Before Expansion	4.973
Brain	MouseBrain-Z-T-1	MouseBrain-Z-T-1.2467.2467.3	Oligo-Mannose	Before Expansion	5.102
Brain	MouseBrain-Z-T-1	MouseBrain-Z-T-1.2483.2483.3	Oligo-Mannose	Before Expansion	5.446
Brain	MouseBrain-Z-T-1	MouseBrain-Z-T-1.2486.2486.3	Oligo-Mannose	Before Expansion	5.501
Brain	MouseBrain-Z-T-1	MouseBrain-Z-T-1.2487.2487.2	Complex/Hybrid	Before Expansion	5.322
Brain	MouseBrain-Z-T-1	MouseBrain-Z-T-1.2488.2488.3	Complex/Hybrid	Before Expansion	5.105
Brain	MouseBrain-Z-T-1	MouseBrain-Z-T-1.2489.2489.2	Oligo-Mannose	Before Expansion	4.526
Brain	MouseBrain-Z-T-1	MouseBrain-Z-T-1.2496.2496.3	Complex/Hybrid	Before Expansion	4.098
Brain	MouseBrain-Z-T-1	MouseBrain-Z-T-1.2505.2505.2	Oligo-Mannose	Before Expansion	5.024
Brain	MouseBrain-Z-T-1	MouseBrain-Z-T-1.2507.2507.3	Oligo-Mannose	Before Expansion	5.024
Brain	MouseBrain-Z-T-1	MouseBrain-Z-T-1.2519.2519.3	Oligo-Mannose	Before Expansion	5.571
Brain	MouseBrain-Z-T-1	MouseBrain-Z-T-1.2524.2524.2	Oligo-Mannose	Before Expansion	4.813
Brain	MouseBrain-Z-T-1	MouseBrain-Z-T-1.2527.2527.2	Oligo-Mannose	Before Expansion	5.029
Brain	MouseBrain-Z-T-1	MouseBrain-Z-T-1.2529.2529.2	Oligo-Mannose	Before Expansion	4.311
Brain	MouseBrain-Z-T-1	MouseBrain-Z-T-1.2550.2550.3	Complex/Hybrid	Before Expansion	3.624
Brain	MouseBrain-Z-T-1	MouseBrain-Z-T-1.2554.2554.2	Complex/Hybrid	Before Expansion	5.404
Brain	MouseBrain-Z-T-1	MouseBrain-Z-T-1.2555.2555.3	Oligo-Mannose	Before Expansion	5.204
Brain	MouseBrain-Z-T-1	MouseBrain-Z-T-1.2556.2556.3	Complex/Hybrid	Before Expansion	5.093
Brain	MouseBrain-Z-T-1	MouseBrain-Z-T-1.2558.2558.2	Oligo-Mannose	Before Expansion	4.529
Brain	MouseBrain-Z-T-1	MouseBrain-Z-T-1.2568.2568.3	Oligo-Mannose	Before Expansion	5.238
Brain	MouseBrain-Z-T-1	MouseBrain-Z-T-1.2573.2573.3	Oligo-Mannose	Before Expansion	4.746
Brain	MouseBrain-Z-T-1	MouseBrain-Z-T-1.2579.2579.2	Complex/Hybrid	Before Expansion	3.809
Brain	MouseBrain-Z-T-1	MouseBrain-Z-T-1.2584.2584.3	Complex/Hybrid	Before Expansion	4.364
Brain	MouseBrain-Z-T-1	MouseBrain-Z-T-1.2588.2588.3	Oligo-Mannose	Before Expansion	4.322
Brain	MouseBrain-Z-T-1	MouseBrain-Z-T-1.2598.2598.3	Complex/Hybrid	Before Expansion	5.406
Brain	MouseBrain-Z-T-1	MouseBrain-Z-T-1.2619.2619.2	Complex/Hybrid	Before Expansion	4.714
Brain	MouseBrain-Z-T-1	MouseBrain-Z-T-1.2650.2650.2	Oligo-Mannose	Before Expansion	4.485
Brain	MouseBrain-Z-T-1	MouseBrain-Z-T-1.2661.2661.3	Complex/Hybrid	Before Expansion	5.025
Brain	MouseBrain-Z-T-1	MouseBrain-Z-T-1.2664.2664.3	Oligo-Mannose	Before Expansion	4.997
Brain	MouseBrain-Z-T-1	MouseBrain-Z-T-1.2667.2667.3	Oligo-Mannose	Before Expansion	4.983
Brain	MouseBrain-Z-T-1	MouseBrain-Z-T-1.2681.2681.2	Oligo-Mannose	Before Expansion	4.294
Brain	MouseBrain-Z-T-1	MouseBrain-Z-T-1.2698.2698.2	Oligo-Mannose	Before Expansion	4.49
Brain	MouseBrain-Z-T-1	MouseBrain-Z-T-1.2699.2699.2	Oligo-Mannose	Before Expansion	4.737
Brain	MouseBrain-Z-T-1	MouseBrain-Z-T-1.2706.2706.2	Oligo-Mannose	Before Expansion	4.683
Brain	MouseBrain-Z-T-1	MouseBrain-Z-T-1.2710.2710.2	Oligo-Mannose	Before Expansion	4.677
Brain	MouseBrain-Z-T-1	MouseBrain-Z-T-1.2716.2716.3	Oligo-Mannose	Before Expansion	4.226
Brain	MouseBrain-Z-T-1	MouseBrain-Z-T-1.2730.2730.3	Oligo-Mannose	Before Expansion	4.691
Brain	MouseBrain-Z-T-1	MouseBrain-Z-T-1.2732.2732.2	Oligo-Mannose	Before Expansion	4.26
Brain	MouseBrain-Z-T-1	MouseBrain-Z-T-1.2763.2763.2	Oligo-Mannose	Before Expansion	5.003
Brain	MouseBrain-Z-T-1	MouseBrain-Z-T-1.2765.2765.3	Oligo-Mannose	Before Expansion	4.976
Brain	MouseBrain-Z-T-1	MouseBrain-Z-T-1.2794.2794.3	Complex/Hybrid	Before Expansion	5.03
Brain	MouseBrain-Z-T-1	MouseBrain-Z-T-1.2796.2796.3	Complex/Hybrid	Before Expansion	4.366
Brain	MouseBrain-Z-T-1	MouseBrain-Z-T-1.2800.2800.3	Oligo-Mannose	Before Expansion	4.397
Brain	MouseBrain-Z-T-1	MouseBrain-Z-T-1.2805.2805.4	Oligo-Mannose	Before Expansion	4.645
Brain	MouseBrain-Z-T-1	MouseBrain-Z-T-1.2809.2809.2	Complex/Hybrid	Before Expansion	5.093
Brain	MouseBrain-Z-T-1	MouseBrain-Z-T-1.2812.2812.2	Oligo-Mannose	Before Expansion	5.008
Brain	MouseBrain-Z-T-1	MouseBrain-Z-T-1.2834.2834.2	Oligo-Mannose	Before Expansion	5.298
Brain	MouseBrain-Z-T-1	MouseBrain-Z-T-1.2860.2860.3	Oligo-Mannose	Before Expansion	4.692
Brain	MouseBrain-Z-T-1	MouseBrain-Z-T-1.2876.2876.3	Oligo-Mannose	Before Expansion	5.331
Brain	MouseBrain-Z-T-1	MouseBrain-Z-T-1.2886.2886.2	Oligo-Mannose	Before Expansion	5.057
Brain	MouseBrain-Z-T-1	MouseBrain-Z-T-1.2896.2896.2	Oligo-Mannose	Before Expansion	4.64
Brain	MouseBrain-Z-T-1	MouseBrain-Z-T-1.2899.2899.3	Oligo-Mannose	Before Expansion	4.862
Brain	MouseBrain-Z-T-1	MouseBrain-Z-T-1.2900.2900.2	Oligo-Mannose	Before Expansion	4.578
Brain	MouseBrain-Z-T-1	MouseBrain-Z-T-1.2908.2908.2	Oligo-Mannose	Before Expansion	4.568
Brain	MouseBrain-Z-T-1	MouseBrain-Z-T-1.2918.2918.2	Oligo-Mannose	Before Expansion	4.887
Brain	MouseBrain-Z-T-1	MouseBrain-Z-T-1.2921.2921.3	Complex/Hybrid	Before Expansion	5.047
Brain	MouseBrain-Z-T-1	MouseBrain-Z-T-1.2932.2932.3	Oligo-Mannose	Before Expansion	4.851
Brain	MouseBrain-Z-T-1	MouseBrain-Z-T-1.2939.2939.3	Complex/Hybrid	Before Expansion	4.24
Brain	MouseBrain-Z-T-1	MouseBrain-Z-T-1.2982.2982.2	Oligo-Mannose	Before Expansion	4.856
Brain	MouseBrain-Z-T-1	MouseBrain-Z-T-1.2995.2995.3	Complex/Hybrid	Before Expansion	4.285
Brain	MouseBrain-Z-T-1	MouseBrain-Z-T-1.3015.3015.3	Complex/Hybrid	Before Expansion	5.091
Brain	MouseBrain-Z-T-1	MouseBrain-Z-T-1.3022.3022.2	Oligo-Mannose	Before Expansion	5.504
Brain	MouseBrain-Z-T-1	MouseBrain-Z-T-1.3041.3041.2	Oligo-Mannose	Before Expansion	4.54
Brain	MouseBrain-Z-T-1	MouseBrain-Z-T-1.3046.3046.2	Oligo-Mannose	Before Expansion	5.299
Brain	MouseBrain-Z-T-1	MouseBrain-Z-T-1.3053.3053.2	Oligo-Mannose	Before Expansion	4.806
Brain	MouseBrain-Z-T-1	MouseBrain-Z-T-1.3063.3063.3	Complex/Hybrid	Before Expansion	4.895
Brain	MouseBrain-Z-T-1	MouseBrain-Z-T-1.3066.3066.2	Complex/Hybrid	Before Expansion	4.88
Brain	MouseBrain-Z-T-1	MouseBrain-Z-T-1.3107.3107.3	Complex/Hybrid	Before Expansion	5.21
Brain	MouseBrain-Z-T-1	MouseBrain-Z-T-1.3108.3108.2	Oligo-Mannose	Before Expansion	3.734
Brain	MouseBrain-Z-T-1	MouseBrain-Z-T-1.3110.3110.2	Oligo-Mannose	Before Expansion	4.168
Brain	MouseBrain-Z-T-1	MouseBrain-Z-T-1.3113.3113.2	Oligo-Mannose	Before Expansion	5.336
Brain	MouseBrain-Z-T-1	MouseBrain-Z-T-1.3118.3118.3	Complex/Hybrid	Before Expansion	4.995
Brain	MouseBrain-Z-T-1	MouseBrain-Z-T-1.3120.3120.2	Complex/Hybrid	Before Expansion	5.389
Brain	MouseBrain-Z-T-1	MouseBrain-Z-T-1.3129.3129.2	Complex/Hybrid	Before Expansion	4.681
Brain	MouseBrain-Z-T-1	MouseBrain-Z-T-1.3135.3135.2	Complex/Hybrid	Before Expansion	3.808
Brain	MouseBrain-Z-T-1	MouseBrain-Z-T-1.3149.3149.3	Complex/Hybrid	Before Expansion	5.372
Brain	MouseBrain-Z-T-1	MouseBrain-Z-T-1.3184.3184.2	Complex/Hybrid	Before Expansion	4.868
Brain	MouseBrain-Z-T-1	MouseBrain-Z-T-1.3190.3190.3	Complex/Hybrid	Before Expansion	4.99
Brain	MouseBrain-Z-T-1	MouseBrain-Z-T-1.3194.3194.3	Oligo-Mannose	Before Expansion	4.397
Brain	MouseBrain-Z-T-1	MouseBrain-Z-T-1.3196.3196.2	Oligo-Mannose	Before Expansion	5.201
Brain	MouseBrain-Z-T-1	MouseBrain-Z-T-1.3205.3205.3	Complex/Hybrid	Before Expansion	5.501
Brain	MouseBrain-Z-T-1	MouseBrain-Z-T-1.3206.3206.3	Oligo-Mannose	Before Expansion	4.974
Brain	MouseBrain-Z-T-1	MouseBrain-Z-T-1.3255.3255.3	Oligo-Mannose	Before Expansion	4.339
Brain	MouseBrain-Z-T-1	MouseBrain-Z-T-1.3262.3262.3	Complex/Hybrid	Before Expansion	4.78
Brain	MouseBrain-Z-T-1	MouseBrain-Z-T-1.3271.3271.3	Complex/Hybrid	Before Expansion	5.2
Brain	MouseBrain-Z-T-1	MouseBrain-Z-T-1.3273.3273.2	Oligo-Mannose	Before Expansion	4.272
Brain	MouseBrain-Z-T-1	MouseBrain-Z-T-1.3288.3288.2	Complex/Hybrid	Before Expansion	5.16
Brain	MouseBrain-Z-T-1	MouseBrain-Z-T-1.3293.3293.2	Oligo-Mannose	Before Expansion	4.289
Brain	MouseBrain-Z-T-1	MouseBrain-Z-T-1.3314.3314.3	Complex/Hybrid	Before Expansion	4.593
Brain	MouseBrain-Z-T-1	MouseBrain-Z-T-1.3330.3330.3	Oligo-Mannose	Before Expansion	5.28
Brain	MouseBrain-Z-T-1	MouseBrain-Z-T-1.3340.3340.2	Oligo-Mannose	Before Expansion	5.036
Brain	MouseBrain-Z-T-1	MouseBrain-Z-T-1.3344.3344.3	Oligo-Mannose	Before Expansion	4.039
Brain	MouseBrain-Z-T-1	MouseBrain-Z-T-1.3349.3349.2	Complex/Hybrid	Before Expansion	4.93
Brain	MouseBrain-Z-T-1	MouseBrain-Z-T-1.3357.3357.2	Oligo-Mannose	Before Expansion	4.388
Brain	MouseBrain-Z-T-1	MouseBrain-Z-T-1.3377.3377.2	Oligo-Mannose	Before Expansion	5.419
Brain	MouseBrain-Z-T-1	MouseBrain-Z-T-1.3379.3379.3	Complex/Hybrid	Before Expansion	4.351
Brain	MouseBrain-Z-T-1	MouseBrain-Z-T-1.3380.3380.2	Complex/Hybrid	Before Expansion	4.535
Brain	MouseBrain-Z-T-1	MouseBrain-Z-T-1.3382.3382.2	Complex/Hybrid	Before Expansion	4.567
Brain	MouseBrain-Z-T-1	MouseBrain-Z-T-1.3388.3388.2	Complex/Hybrid	Before Expansion	4.421
Brain	MouseBrain-Z-T-1	MouseBrain-Z-T-1.3399.3399.3	Complex/Hybrid	Before Expansion	4.621
Brain	MouseBrain-Z-T-1	MouseBrain-Z-T-1.3403.3403.2	Oligo-Mannose	Before Expansion	4.231
Brain	MouseBrain-Z-T-1	MouseBrain-Z-T-1.3405.3405.3	Complex/Hybrid	Before Expansion	5.005
Brain	MouseBrain-Z-T-1	MouseBrain-Z-T-1.3413.3413.2	Complex/Hybrid	Before Expansion	4.582
Brain	MouseBrain-Z-T-1	MouseBrain-Z-T-1.3417.3417.3	Complex/Hybrid	Before Expansion	4.985
Brain	MouseBrain-Z-T-1	MouseBrain-Z-T-1.3446.3446.3	Complex/Hybrid	Before Expansion	5.08
Brain	MouseBrain-Z-T-1	MouseBrain-Z-T-1.3452.3452.2	Complex/Hybrid	Before Expansion	4.953
Brain	MouseBrain-Z-T-1	MouseBrain-Z-T-1.3481.3481.3	Oligo-Mannose	Before Expansion	4.725
Brain	MouseBrain-Z-T-1	MouseBrain-Z-T-1.3487.3487.2	Oligo-Mannose	Before Expansion	4.489
Brain	MouseBrain-Z-T-1	MouseBrain-Z-T-1.3501.3501.2	Truncated	Before Expansion	4.539
Brain	MouseBrain-Z-T-1	MouseBrain-Z-T-1.3509.3509.2	Oligo-Mannose	Before Expansion	4.958
Brain	MouseBrain-Z-T-1	MouseBrain-Z-T-1.3528.3528.3	Complex/Hybrid	Before Expansion	4.932
Brain	MouseBrain-Z-T-1	MouseBrain-Z-T-1.3550.3550.2	Oligo-Mannose	Before Expansion	5.123
Brain	MouseBrain-Z-T-1	MouseBrain-Z-T-1.3551.3551.2	Oligo-Mannose	Before Expansion	4.598
Brain	MouseBrain-Z-T-1	MouseBrain-Z-T-1.3560.3560.4	Oligo-Mannose	Before Expansion	4.894
Brain	MouseBrain-Z-T-1	MouseBrain-Z-T-1.3564.3564.2	Truncated	Before Expansion	5.261
Brain	MouseBrain-Z-T-1	MouseBrain-Z-T-1.3569.3569.3	Complex/Hybrid	Before Expansion	5.297
Brain	MouseBrain-Z-T-1	MouseBrain-Z-T-1.3577.3577.3	Complex/Hybrid	Before Expansion	4.705
Brain	MouseBrain-Z-T-1	MouseBrain-Z-T-1.3594.3594.2	Oligo-Mannose	Before Expansion	4.608
Brain	MouseBrain-Z-T-1	MouseBrain-Z-T-1.3598.3598.3	Complex/Hybrid	Before Expansion	4.412
Brain	MouseBrain-Z-T-1	MouseBrain-Z-T-1.3602.3602.3	Complex/Hybrid	Before Expansion	5.077
Brain	MouseBrain-Z-T-1	MouseBrain-Z-T-1.3612.3612.3	Complex/Hybrid	Before Expansion	4.934
Brain	MouseBrain-Z-T-1	MouseBrain-Z-T-1.3613.3613.2	Complex/Hybrid	Before Expansion	5.27
Brain	MouseBrain-Z-T-1	MouseBrain-Z-T-1.3615.3615.2	Complex/Hybrid	Before Expansion	4.651
Brain	MouseBrain-Z-T-1	MouseBrain-Z-T-1.3622.3622.2	Oligo-Mannose	Before Expansion	5.234
Brain	MouseBrain-Z-T-1	MouseBrain-Z-T-1.3624.3624.3	Oligo-Mannose	Before Expansion	5.436
Brain	MouseBrain-Z-T-1	MouseBrain-Z-T-1.3625.3625.2	Oligo-Mannose	Before Expansion	4.618
Brain	MouseBrain-Z-T-1	MouseBrain-Z-T-1.3634.3634.3	Complex/Hybrid	Before Expansion	4.429
Brain	MouseBrain-Z-T-1	MouseBrain-Z-T-1.3636.3636.2	Complex/Hybrid	Before Expansion	5.189
Brain	MouseBrain-Z-T-1	MouseBrain-Z-T-1.3638.3638.3	Complex/Hybrid	Before Expansion	4.923
Brain	MouseBrain-Z-T-1	MouseBrain-Z-T-1.3644.3644.3	Complex/Hybrid	Before Expansion	5.622
Brain	MouseBrain-Z-T-1	MouseBrain-Z-T-1.3676.3676.2	Oligo-Mannose	Before Expansion	4.927
Brain	MouseBrain-Z-T-1	MouseBrain-Z-T-1.3683.3683.2	Complex/Hybrid	Before Expansion	5.012
Brain	MouseBrain-Z-T-1	MouseBrain-Z-T-1.3691.3691.2	Oligo-Mannose	Before Expansion	4.906
Brain	MouseBrain-Z-T-1	MouseBrain-Z-T-1.3693.3693.3	Oligo-Mannose	Before Expansion	5.215
Brain	MouseBrain-Z-T-1	MouseBrain-Z-T-1.3695.3695.3	Oligo-Mannose	Before Expansion	5.148
Brain	MouseBrain-Z-T-1	MouseBrain-Z-T-1.3696.3696.2	Complex/Hybrid	Before Expansion	4.535
Brain	MouseBrain-Z-T-1	MouseBrain-Z-T-1.3699.3699.2	Oligo-Mannose	Before Expansion	4.435
Brain	MouseBrain-Z-T-1	MouseBrain-Z-T-1.3703.3703.2	Complex/Hybrid	Before Expansion	4.43
Brain	MouseBrain-Z-T-1	MouseBrain-Z-T-1.3705.3705.3	Complex/Hybrid	Before Expansion	4.919
Brain	MouseBrain-Z-T-1	MouseBrain-Z-T-1.3706.3706.2	Oligo-Mannose	Before Expansion	5.317
Brain	MouseBrain-Z-T-1	MouseBrain-Z-T-1.3710.3710.4	Oligo-Mannose	Before Expansion	4.556
Brain	MouseBrain-Z-T-1	MouseBrain-Z-T-1.3713.3713.3	Complex/Hybrid	Before Expansion	4.743
Brain	MouseBrain-Z-T-1	MouseBrain-Z-T-1.3715.3715.3	Oligo-Mannose	Before Expansion	4.633
Brain	MouseBrain-Z-T-1	MouseBrain-Z-T-1.3716.3716.2	Oligo-Mannose	Before Expansion	4.651
Brain	MouseBrain-Z-T-1	MouseBrain-Z-T-1.3731.3731.3	Complex/Hybrid	Before Expansion	4.733
Brain	MouseBrain-Z-T-1	MouseBrain-Z-T-1.3741.3741.3	Oligo-Mannose	Before Expansion	5.109
Brain	MouseBrain-Z-T-1	MouseBrain-Z-T-1.3742.3742.3	Oligo-Mannose	Before Expansion	4.806
Brain	MouseBrain-Z-T-1	MouseBrain-Z-T-1.3744.3744.3	Complex/Hybrid	Before Expansion	5
Brain	MouseBrain-Z-T-1	MouseBrain-Z-T-1.3751.3751.4	Complex/Hybrid	Before Expansion	5.243
Brain	MouseBrain-Z-T-1	MouseBrain-Z-T-1.3754.3754.2	Complex/Hybrid	Before Expansion	5.008
Brain	MouseBrain-Z-T-1	MouseBrain-Z-T-1.3771.3771.3	Complex/Hybrid	Before Expansion	4.521
Brain	MouseBrain-Z-T-1	MouseBrain-Z-T-1.3773.3773.2	Truncated	Before Expansion	5.358
Brain	MouseBrain-Z-T-1	MouseBrain-Z-T-1.3774.3774.4	Complex/Hybrid	Before Expansion	5.349
Brain	MouseBrain-Z-T-1	MouseBrain-Z-T-1.3776.3776.3	Oligo-Mannose	Before Expansion	4.494
Brain	MouseBrain-Z-T-1	MouseBrain-Z-T-1.3783.3783.3	Complex/Hybrid	Before Expansion	5.457
Brain	MouseBrain-Z-T-1	MouseBrain-Z-T-1.3784.3784.3	Complex/Hybrid	Before Expansion	4.821
Brain	MouseBrain-Z-T-1	MouseBrain-Z-T-1.3786.3786.3	Oligo-Mannose	Before Expansion	5.515
Brain	MouseBrain-Z-T-1	MouseBrain-Z-T-1.3789.3789.2	Oligo-Mannose	Before Expansion	4.904
Brain	MouseBrain-Z-T-1	MouseBrain-Z-T-1.3790.3790.3	Oligo-Mannose	Before Expansion	5.725
Brain	MouseBrain-Z-T-1	MouseBrain-Z-T-1.3797.3797.4	Oligo-Mannose	Before Expansion	5.944
Brain	MouseBrain-Z-T-1	MouseBrain-Z-T-1.3802.3802.3	Complex/Hybrid	Before Expansion	4.819
Brain	MouseBrain-Z-T-1	MouseBrain-Z-T-1.3808.3808.3	Complex/Hybrid	Before Expansion	5.046
Brain	MouseBrain-Z-T-1	MouseBrain-Z-T-1.3820.3820.3	Oligo-Mannose	Before Expansion	5.713
Brain	MouseBrain-Z-T-1	MouseBrain-Z-T-1.3835.3835.2	Oligo-Mannose	Before Expansion	4.6
Brain	MouseBrain-Z-T-1	MouseBrain-Z-T-1.3844.3844.3	Oligo-Mannose	Before Expansion	5.812
Brain	MouseBrain-Z-T-1	MouseBrain-Z-T-1.3848.3848.3	Complex/Hybrid	Before Expansion	5.142
Brain	MouseBrain-Z-T-1	MouseBrain-Z-T-1.3854.3854.4	Complex/Hybrid	Before Expansion	5.409
Brain	MouseBrain-Z-T-1	MouseBrain-Z-T-1.3856.3856.3	Oligo-Mannose	Before Expansion	4.948
Brain	MouseBrain-Z-T-1	MouseBrain-Z-T-1.3862.3862.2	Oligo-Mannose	Before Expansion	4.388
Brain	MouseBrain-Z-T-1	MouseBrain-Z-T-1.3864.3864.2	Oligo-Mannose	Before Expansion	5.821
Brain	MouseBrain-Z-T-1	MouseBrain-Z-T-1.3865.3865.3	Complex/Hybrid	Before Expansion	5.196
Brain	MouseBrain-Z-T-1	MouseBrain-Z-T-1.3867.3867.3	Oligo-Mannose	Before Expansion	4.97
Brain	MouseBrain-Z-T-1	MouseBrain-Z-T-1.3873.3873.3	Complex/Hybrid	Before Expansion	5.098
Brain	MouseBrain-Z-T-1	MouseBrain-Z-T-1.3876.3876.3	Complex/Hybrid	Before Expansion	5.603
Brain	MouseBrain-Z-T-1	MouseBrain-Z-T-1.3877.3877.3	Complex/Hybrid	Before Expansion	4.669
Brain	MouseBrain-Z-T-1	MouseBrain-Z-T-1.3880.3880.2	Complex/Hybrid	Before Expansion	5.136
Brain	MouseBrain-Z-T-1	MouseBrain-Z-T-1.3887.3887.3	Complex/Hybrid	Before Expansion	5.602
Brain	MouseBrain-Z-T-1	MouseBrain-Z-T-1.3891.3891.3	Complex/Hybrid	Before Expansion	4.906
Brain	MouseBrain-Z-T-1	MouseBrain-Z-T-1.3894.3894.3	Complex/Hybrid	Before Expansion	4.322
Brain	MouseBrain-Z-T-1	MouseBrain-Z-T-1.3899.3899.3	Complex/Hybrid	Before Expansion	5.022
Brain	MouseBrain-Z-T-1	MouseBrain-Z-T-1.3900.3900.4	Complex/Hybrid	Before Expansion	5.262
Brain	MouseBrain-Z-T-1	MouseBrain-Z-T-1.3905.3905.2	Complex/Hybrid	Before Expansion	4.068
Brain	MouseBrain-Z-T-1	MouseBrain-Z-T-1.3906.3906.2	Complex/Hybrid	Before Expansion	4.594
Brain	MouseBrain-Z-T-1	MouseBrain-Z-T-1.3912.3912.3	Oligo-Mannose	Before Expansion	5.418
Brain	MouseBrain-Z-T-1	MouseBrain-Z-T-1.3913.3913.3	Oligo-Mannose	Before Expansion	4.678
Brain	MouseBrain-Z-T-1	MouseBrain-Z-T-1.3922.3922.3	Complex/Hybrid	Before Expansion	5.202
Brain	MouseBrain-Z-T-1	MouseBrain-Z-T-1.3923.3923.3	Oligo-Mannose	Before Expansion	4.757
Brain	MouseBrain-Z-T-1	MouseBrain-Z-T-1.3924.3924.3	Oligo-Mannose	Before Expansion	5.521
Brain	MouseBrain-Z-T-1	MouseBrain-Z-T-1.3925.3925.2	Complex/Hybrid	Before Expansion	4.92
Brain	MouseBrain-Z-T-1	MouseBrain-Z-T-1.3933.3933.3	Complex/Hybrid	Before Expansion	5.831
Brain	MouseBrain-Z-T-1	MouseBrain-Z-T-1.3934.3934.3	Complex/Hybrid	Before Expansion	5.345
Brain	MouseBrain-Z-T-1	MouseBrain-Z-T-1.3935.3935.2	Oligo-Mannose	Before Expansion	5.665
Brain	MouseBrain-Z-T-1	MouseBrain-Z-T-1.3938.3938.3	Complex/Hybrid	Before Expansion	4.607
Brain	MouseBrain-Z-T-1	MouseBrain-Z-T-1.3946.3946.3	Oligo-Mannose	Before Expansion	5.427
Brain	MouseBrain-Z-T-1	MouseBrain-Z-T-1.3954.3954.2	Oligo-Mannose	Before Expansion	6.058
Brain	MouseBrain-Z-T-1	MouseBrain-Z-T-1.3958.3958.2	Complex/Hybrid	Before Expansion	4.954
Brain	MouseBrain-Z-T-1	MouseBrain-Z-T-1.3959.3959.3	Oligo-Mannose	Before Expansion	5.011
Brain	MouseBrain-Z-T-1	MouseBrain-Z-T-1.3960.3960.3	Oligo-Mannose	Before Expansion	3.795
Brain	MouseBrain-Z-T-1	MouseBrain-Z-T-1.3965.3965.3	Oligo-Mannose	Before Expansion	4.8
Brain	MouseBrain-Z-T-1	MouseBrain-Z-T-1.3970.3970.2	Oligo-Mannose	Before Expansion	4.809
Brain	MouseBrain-Z-T-1	MouseBrain-Z-T-1.3975.3975.2	Oligo-Mannose	Before Expansion	5.021
Brain	MouseBrain-Z-T-1	MouseBrain-Z-T-1.3982.3982.3	Oligo-Mannose	Before Expansion	5.914
Brain	MouseBrain-Z-T-1	MouseBrain-Z-T-1.3983.3983.3	Oligo-Mannose	Before Expansion	6.019
Brain	MouseBrain-Z-T-1	MouseBrain-Z-T-1.3984.3984.3	Oligo-Mannose	Before Expansion	5.854
Brain	MouseBrain-Z-T-1	MouseBrain-Z-T-1.3988.3988.3	Complex/Hybrid	Before Expansion	5.13
Brain	MouseBrain-Z-T-1	MouseBrain-Z-T-1.3993.3993.3	Complex/Hybrid	Before Expansion	4.744
Brain	MouseBrain-Z-T-1	MouseBrain-Z-T-1.3995.3995.3	Oligo-Mannose	Before Expansion	4.991
Brain	MouseBrain-Z-T-1	MouseBrain-Z-T-1.3998.3998.3	Complex/Hybrid	Before Expansion	5.064
Brain	MouseBrain-Z-T-1	MouseBrain-Z-T-1.4003.4003.3	Complex/Hybrid	Before Expansion	5.011
Brain	MouseBrain-Z-T-1	MouseBrain-Z-T-1.4005.4005.3	Complex/Hybrid	Before Expansion	5.117
Brain	MouseBrain-Z-T-1	MouseBrain-Z-T-1.4010.4010.3	Complex/Hybrid	Before Expansion	5.001
Brain	MouseBrain-Z-T-1	MouseBrain-Z-T-1.4011.4011.2	Complex/Hybrid	Before Expansion	5.179
Brain	MouseBrain-Z-T-1	MouseBrain-Z-T-1.4017.4017.3	Oligo-Mannose	Before Expansion	5.916
Brain	MouseBrain-Z-T-1	MouseBrain-Z-T-1.4018.4018.3	Complex/Hybrid	Before Expansion	5.067
Brain	MouseBrain-Z-T-1	MouseBrain-Z-T-1.4021.4021.2	Complex/Hybrid	Before Expansion	4.332
Brain	MouseBrain-Z-T-1	MouseBrain-Z-T-1.4026.4026.3	Complex/Hybrid	Before Expansion	5.057
Brain	MouseBrain-Z-T-1	MouseBrain-Z-T-1.4030.4030.3	Complex/Hybrid	Before Expansion	4.425
Brain	MouseBrain-Z-T-1	MouseBrain-Z-T-1.4031.4031.2	Oligo-Mannose	Before Expansion	4.781
Brain	MouseBrain-Z-T-1	MouseBrain-Z-T-1.4032.4032.2	Oligo-Mannose	Before Expansion	4.994
Brain	MouseBrain-Z-T-1	MouseBrain-Z-T-1.4033.4033.2	Oligo-Mannose	Before Expansion	4.497
Brain	MouseBrain-Z-T-1	MouseBrain-Z-T-1.4041.4041.2	Oligo-Mannose	Before Expansion	5.724
Brain	MouseBrain-Z-T-1	MouseBrain-Z-T-1.4042.4042.3	Oligo-Mannose	Before Expansion	5.061
Brain	MouseBrain-Z-T-1	MouseBrain-Z-T-1.4045.4045.2	Oligo-Mannose	Before Expansion	4.358
Brain	MouseBrain-Z-T-1	MouseBrain-Z-T-1.4053.4053.3	Oligo-Mannose	Before Expansion	5.707
Brain	MouseBrain-Z-T-1	MouseBrain-Z-T-1.4066.4066.3	Complex/Hybrid	Before Expansion	4.485
Brain	MouseBrain-Z-T-1	MouseBrain-Z-T-1.4075.4075.3	Oligo-Mannose	Before Expansion	5.413
Brain	MouseBrain-Z-T-1	MouseBrain-Z-T-1.4078.4078.3	Complex/Hybrid	Before Expansion	5.072
Brain	MouseBrain-Z-T-1	MouseBrain-Z-T-1.4083.4083.3	Complex/Hybrid	Before Expansion	5.553
Brain	MouseBrain-Z-T-1	MouseBrain-Z-T-1.4085.4085.3	Oligo-Mannose	Before Expansion	4.97
Brain	MouseBrain-Z-T-1	MouseBrain-Z-T-1.4086.4086.2	Complex/Hybrid	Before Expansion	4.952
Brain	MouseBrain-Z-T-1	MouseBrain-Z-T-1.4096.4096.3	Complex/Hybrid	Before Expansion	5.17
Brain	MouseBrain-Z-T-1	MouseBrain-Z-T-1.4097.4097.3	Complex/Hybrid	Before Expansion	5.307
Brain	MouseBrain-Z-T-1	MouseBrain-Z-T-1.4098.4098.3	Complex/Hybrid	Before Expansion	5.466
Brain	MouseBrain-Z-T-1	MouseBrain-Z-T-1.4105.4105.3	Complex/Hybrid	Before Expansion	5.161
Brain	MouseBrain-Z-T-1	MouseBrain-Z-T-1.4122.4122.2	Complex/Hybrid	Before Expansion	4.169
Brain	MouseBrain-Z-T-1	MouseBrain-Z-T-1.4138.4138.3	Complex/Hybrid	Before Expansion	6.216
Brain	MouseBrain-Z-T-1	MouseBrain-Z-T-1.4139.4139.3	Oligo-Mannose	Before Expansion	4.89
Brain	MouseBrain-Z-T-1	MouseBrain-Z-T-1.4141.4141.2	Oligo-Mannose	Before Expansion	5.677
Brain	MouseBrain-Z-T-1	MouseBrain-Z-T-1.4142.4142.3	Oligo-Mannose	Before Expansion	5.144
Brain	MouseBrain-Z-T-1	MouseBrain-Z-T-1.4145.4145.3	Oligo-Mannose	Before Expansion	4.258
Brain	MouseBrain-Z-T-1	MouseBrain-Z-T-1.4162.4162.3	Complex/Hybrid	Before Expansion	4.572
Brain	MouseBrain-Z-T-1	MouseBrain-Z-T-1.4163.4163.3	Oligo-Mannose	Before Expansion	4.724
Brain	MouseBrain-Z-T-1	MouseBrain-Z-T-1.4164.4164.3	Oligo-Mannose	Before Expansion	4.987
Brain	MouseBrain-Z-T-1	MouseBrain-Z-T-1.4171.4171.3	Complex/Hybrid	Before Expansion	5.236
Brain	MouseBrain-Z-T-1	MouseBrain-Z-T-1.4172.4172.3	Complex/Hybrid	Before Expansion	4.677
Brain	MouseBrain-Z-T-1	MouseBrain-Z-T-1.4173.4173.3	Complex/Hybrid	Before Expansion	5.692
Brain	MouseBrain-Z-T-1	MouseBrain-Z-T-1.4185.4185.3	Complex/Hybrid	Before Expansion	4.595
Brain	MouseBrain-Z-T-1	MouseBrain-Z-T-1.4187.4187.3	Oligo-Mannose	Before Expansion	4.433
Brain	MouseBrain-Z-T-1	MouseBrain-Z-T-1.4205.4205.3	Complex/Hybrid	Before Expansion	4.54
Brain	MouseBrain-Z-T-1	MouseBrain-Z-T-1.4206.4206.2	Oligo-Mannose	Before Expansion	5.792
Brain	MouseBrain-Z-T-1	MouseBrain-Z-T-1.4207.4207.3	Oligo-Mannose	Before Expansion	5.145
Brain	MouseBrain-Z-T-1	MouseBrain-Z-T-1.4211.4211.3	Complex/Hybrid	Before Expansion	4.572
Brain	MouseBrain-Z-T-1	MouseBrain-Z-T-1.4217.4217.3	Oligo-Mannose	Before Expansion	4.973
Brain	MouseBrain-Z-T-1	MouseBrain-Z-T-1.4225.4225.3	Complex/Hybrid	Before Expansion	4.844
Brain	MouseBrain-Z-T-1	MouseBrain-Z-T-1.4243.4243.3	Complex/Hybrid	Before Expansion	4.502
Brain	MouseBrain-Z-T-1	MouseBrain-Z-T-1.4247.4247.3	Complex/Hybrid	Before Expansion	4.829
Brain	MouseBrain-Z-T-1	MouseBrain-Z-T-1.4249.4249.3	Complex/Hybrid	Before Expansion	4.443
Brain	MouseBrain-Z-T-1	MouseBrain-Z-T-1.4259.4259.2	Oligo-Mannose	Before Expansion	4.584
Brain	MouseBrain-Z-T-1	MouseBrain-Z-T-1.4262.4262.2	Oligo-Mannose	Before Expansion	4.85
Brain	MouseBrain-Z-T-1	MouseBrain-Z-T-1.4263.4263.4	Complex/Hybrid	Before Expansion	4.996
Brain	MouseBrain-Z-T-1	MouseBrain-Z-T-1.4279.4279.3	Complex/Hybrid	Before Expansion	4.597
Brain	MouseBrain-Z-T-1	MouseBrain-Z-T-1.4290.4290.3	Complex/Hybrid	Before Expansion	4.611
Brain	MouseBrain-Z-T-1	MouseBrain-Z-T-1.4297.4297.4	Complex/Hybrid	Before Expansion	4.719
Brain	MouseBrain-Z-T-1	MouseBrain-Z-T-1.4313.4313.2	Oligo-Mannose	Before Expansion	5.111
Brain	MouseBrain-Z-T-1	MouseBrain-Z-T-1.4321.4321.3	Oligo-Mannose	Before Expansion	4.252
Brain	MouseBrain-Z-T-1	MouseBrain-Z-T-1.4332.4332.3	Oligo-Mannose	Before Expansion	6.146
Brain	MouseBrain-Z-T-1	MouseBrain-Z-T-1.4340.4340.2	Oligo-Mannose	Before Expansion	4.928
Brain	MouseBrain-Z-T-1	MouseBrain-Z-T-1.4348.4348.3	Oligo-Mannose	Before Expansion	4.969
Brain	MouseBrain-Z-T-1	MouseBrain-Z-T-1.4354.4354.3	Oligo-Mannose	Before Expansion	5.84
Brain	MouseBrain-Z-T-1	MouseBrain-Z-T-1.4365.4365.3	Oligo-Mannose	Before Expansion	5.033
Brain	MouseBrain-Z-T-1	MouseBrain-Z-T-1.4367.4367.2	Oligo-Mannose	Before Expansion	5.166
Brain	MouseBrain-Z-T-1	MouseBrain-Z-T-1.4381.4381.2	Oligo-Mannose	Before Expansion	4.469
Brain	MouseBrain-Z-T-1	MouseBrain-Z-T-1.4407.4407.2	Oligo-Mannose	Before Expansion	4.813
Brain	MouseBrain-Z-T-1	MouseBrain-Z-T-1.4409.4409.3	Complex/Hybrid	Before Expansion	4.728
Brain	MouseBrain-Z-T-1	MouseBrain-Z-T-1.4429.4429.3	Oligo-Mannose	Before Expansion	6.121
Brain	MouseBrain-Z-T-1	MouseBrain-Z-T-1.4439.4439.2	Oligo-Mannose	Before Expansion	5.04
Brain	MouseBrain-Z-T-1	MouseBrain-Z-T-1.4450.4450.2	Oligo-Mannose	Before Expansion	5.383
Brain	MouseBrain-Z-T-1	MouseBrain-Z-T-1.4451.4451.3	Complex/Hybrid	Before Expansion	4.67
Brain	MouseBrain-Z-T-1	MouseBrain-Z-T-1.4453.4453.3	Complex/Hybrid	Before Expansion	4.885
Brain	MouseBrain-Z-T-1	MouseBrain-Z-T-1.4459.4459.3	Oligo-Mannose	Before Expansion	6.293
Brain	MouseBrain-Z-T-1	MouseBrain-Z-T-1.4470.4470.3	Oligo-Mannose	Before Expansion	4.615
Brain	MouseBrain-Z-T-1	MouseBrain-Z-T-1.4476.4476.2	Oligo-Mannose	Before Expansion	4.448
Brain	MouseBrain-Z-T-1	MouseBrain-Z-T-1.4498.4498.2	Oligo-Mannose	Before Expansion	4.519
Brain	MouseBrain-Z-T-1	MouseBrain-Z-T-1.4513.4513.3	Complex/Hybrid	Before Expansion	4.698
Brain	MouseBrain-Z-T-1	MouseBrain-Z-T-1.4529.4529.3	Oligo-Mannose	Before Expansion	5.295
Brain	MouseBrain-Z-T-1	MouseBrain-Z-T-1.4547.4547.2	Oligo-Mannose	Before Expansion	4.774
Brain	MouseBrain-Z-T-1	MouseBrain-Z-T-1.4558.4558.3	Complex/Hybrid	Before Expansion	4.728
Brain	MouseBrain-Z-T-1	MouseBrain-Z-T-1.4559.4559.3	Complex/Hybrid	Before Expansion	4.867
Brain	MouseBrain-Z-T-1	MouseBrain-Z-T-1.4565.4565.2	Oligo-Mannose	Before Expansion	5.418
Brain	MouseBrain-Z-T-1	MouseBrain-Z-T-1.4574.4574.4	Oligo-Mannose	Before Expansion	4.567
Brain	MouseBrain-Z-T-1	MouseBrain-Z-T-1.4582.4582.2	Oligo-Mannose	Before Expansion	4.063
Brain	MouseBrain-Z-T-1	MouseBrain-Z-T-1.4597.4597.3	Complex/Hybrid	Before Expansion	4.568
Brain	MouseBrain-Z-T-1	MouseBrain-Z-T-1.4604.4604.3	Oligo-Mannose	Before Expansion	5.802
Brain	MouseBrain-Z-T-1	MouseBrain-Z-T-1.4606.4606.3	Oligo-Mannose	Before Expansion	5.541
Brain	MouseBrain-Z-T-1	MouseBrain-Z-T-1.4608.4608.2	Oligo-Mannose	Before Expansion	4.76
Brain	MouseBrain-Z-T-1	MouseBrain-Z-T-1.4615.4615.3	Oligo-Mannose	Before Expansion	5.196
Brain	MouseBrain-Z-T-1	MouseBrain-Z-T-1.4631.4631.3	Complex/Hybrid	Before Expansion	4.75
Brain	MouseBrain-Z-T-1	MouseBrain-Z-T-1.4638.4638.2	Oligo-Mannose	Before Expansion	5.125
Brain	MouseBrain-Z-T-1	MouseBrain-Z-T-1.4643.4643.4	Oligo-Mannose	Before Expansion	5.057
Brain	MouseBrain-Z-T-1	MouseBrain-Z-T-1.4651.4651.2	Oligo-Mannose	Before Expansion	4.324
Brain	MouseBrain-Z-T-1	MouseBrain-Z-T-1.4692.4692.3	Complex/Hybrid	Before Expansion	5.095
Brain	MouseBrain-Z-T-1	MouseBrain-Z-T-1.4701.4701.3	Complex/Hybrid	Before Expansion	5.783
Brain	MouseBrain-Z-T-1	MouseBrain-Z-T-1.4734.4734.2	Oligo-Mannose	Before Expansion	4.548
Brain	MouseBrain-Z-T-1	MouseBrain-Z-T-1.4743.4743.4	Oligo-Mannose	Before Expansion	4.153
Brain	MouseBrain-Z-T-1	MouseBrain-Z-T-1.4757.4757.3	Oligo-Mannose	Before Expansion	4.633
Brain	MouseBrain-Z-T-1	MouseBrain-Z-T-1.4764.4764.3	Oligo-Mannose	Before Expansion	5.372
Brain	MouseBrain-Z-T-1	MouseBrain-Z-T-1.4767.4767.2	Oligo-Mannose	Before Expansion	4.838
Brain	MouseBrain-Z-T-1	MouseBrain-Z-T-1.4773.4773.2	Oligo-Mannose	Before Expansion	4.552
Brain	MouseBrain-Z-T-1	MouseBrain-Z-T-1.4784.4784.3	Complex/Hybrid	Before Expansion	4.167
Brain	MouseBrain-Z-T-1	MouseBrain-Z-T-1.4797.4797.3	Oligo-Mannose	Before Expansion	4.687
Brain	MouseBrain-Z-T-1	MouseBrain-Z-T-1.4799.4799.3	Oligo-Mannose	Before Expansion	4.761
Brain	MouseBrain-Z-T-1	MouseBrain-Z-T-1.4871.4871.3	Complex/Hybrid	Before Expansion	5.452
Brain	MouseBrain-Z-T-1	MouseBrain-Z-T-1.4872.4872.3	Oligo-Mannose	Before Expansion	5.357
Brain	MouseBrain-Z-T-1	MouseBrain-Z-T-1.4894.4894.2	Oligo-Mannose	Before Expansion	4.903
Brain	MouseBrain-Z-T-1	MouseBrain-Z-T-1.4908.4908.4	Oligo-Mannose	Before Expansion	5.039
Brain	MouseBrain-Z-T-1	MouseBrain-Z-T-1.4933.4933.3	Complex/Hybrid	Before Expansion	4.971
Brain	MouseBrain-Z-T-1	MouseBrain-Z-T-1.4958.4958.2	Oligo-Mannose	Before Expansion	4.187
Brain	MouseBrain-Z-T-1	MouseBrain-Z-T-1.4960.4960.2	Oligo-Mannose	Before Expansion	5.042
Brain	MouseBrain-Z-T-1	MouseBrain-Z-T-1.4974.4974.3	Oligo-Mannose	Before Expansion	5.383
Brain	MouseBrain-Z-T-1	MouseBrain-Z-T-1.4988.4988.3	Oligo-Mannose	Before Expansion	4.981
Brain	MouseBrain-Z-T-1	MouseBrain-Z-T-1.5001.5001.3	Complex/Hybrid	Before Expansion	5.28
Brain	MouseBrain-Z-T-1	MouseBrain-Z-T-1.5002.5002.3	Complex/Hybrid	Before Expansion	5.112
Brain	MouseBrain-Z-T-1	MouseBrain-Z-T-1.5009.5009.2	Complex/Hybrid	Before Expansion	4.58
Brain	MouseBrain-Z-T-1	MouseBrain-Z-T-1.5022.5022.2	Oligo-Mannose	Before Expansion	5.44
Brain	MouseBrain-Z-T-1	MouseBrain-Z-T-1.5023.5023.3	Complex/Hybrid	Before Expansion	5.149
Brain	MouseBrain-Z-T-1	MouseBrain-Z-T-1.5038.5038.2	Complex/Hybrid	Before Expansion	4.188
Brain	MouseBrain-Z-T-1	MouseBrain-Z-T-1.5041.5041.3	Oligo-Mannose	Before Expansion	5.668
Brain	MouseBrain-Z-T-1	MouseBrain-Z-T-1.5048.5048.2	Truncated	Before Expansion	4.759
Brain	MouseBrain-Z-T-1	MouseBrain-Z-T-1.5055.5055.3	Oligo-Mannose	Before Expansion	4.781
Brain	MouseBrain-Z-T-1	MouseBrain-Z-T-1.5066.5066.3	Complex/Hybrid	Before Expansion	5.045
Brain	MouseBrain-Z-T-1	MouseBrain-Z-T-1.5068.5068.3	Oligo-Mannose	Before Expansion	4.794
Brain	MouseBrain-Z-T-1	MouseBrain-Z-T-1.5080.5080.3	Oligo-Mannose	Before Expansion	4.845
Brain	MouseBrain-Z-T-1	MouseBrain-Z-T-1.5083.5083.2	Complex/Hybrid	Before Expansion	4.024
Brain	MouseBrain-Z-T-1	MouseBrain-Z-T-1.5093.5093.3	Complex/Hybrid	Before Expansion	4.871
Brain	MouseBrain-Z-T-1	MouseBrain-Z-T-1.5101.5101.4	Oligo-Mannose	Before Expansion	4.801
Brain	MouseBrain-Z-T-1	MouseBrain-Z-T-1.5104.5104.3	Complex/Hybrid	Before Expansion	4.422
Brain	MouseBrain-Z-T-1	MouseBrain-Z-T-1.5109.5109.3	Oligo-Mannose	Before Expansion	4.527
Brain	MouseBrain-Z-T-1	MouseBrain-Z-T-1.5111.5111.2	Truncated	Before Expansion	5.109
Brain	MouseBrain-Z-T-1	MouseBrain-Z-T-1.5112.5112.3	Oligo-Mannose	Before Expansion	4.845
Brain	MouseBrain-Z-T-1	MouseBrain-Z-T-1.5121.5121.3	Oligo-Mannose	Before Expansion	4.554
Brain	MouseBrain-Z-T-1	MouseBrain-Z-T-1.5134.5134.3	Oligo-Mannose	Before Expansion	5.456
Brain	MouseBrain-Z-T-1	MouseBrain-Z-T-1.5138.5138.2	Oligo-Mannose	Before Expansion	4.787
Brain	MouseBrain-Z-T-1	MouseBrain-Z-T-1.5139.5139.3	Complex/Hybrid	Before Expansion	4.311
Brain	MouseBrain-Z-T-1	MouseBrain-Z-T-1.5145.5145.4	Oligo-Mannose	Before Expansion	5.443
Brain	MouseBrain-Z-T-1	MouseBrain-Z-T-1.5147.5147.2	Oligo-Mannose	Before Expansion	4.35
Brain	MouseBrain-Z-T-1	MouseBrain-Z-T-1.5151.5151.3	Oligo-Mannose	Before Expansion	4.864
Brain	MouseBrain-Z-T-1	MouseBrain-Z-T-1.5152.5152.3	Oligo-Mannose	Before Expansion	4.441
Brain	MouseBrain-Z-T-1	MouseBrain-Z-T-1.5167.5167.4	Oligo-Mannose	Before Expansion	5.144
Brain	MouseBrain-Z-T-1	MouseBrain-Z-T-1.5177.5177.2	Oligo-Mannose	Before Expansion	4.573
Brain	MouseBrain-Z-T-1	MouseBrain-Z-T-1.5179.5179.2	Oligo-Mannose	Before Expansion	4.629
Brain	MouseBrain-Z-T-1	MouseBrain-Z-T-1.5183.5183.3	Oligo-Mannose	Before Expansion	4.76
Brain	MouseBrain-Z-T-1	MouseBrain-Z-T-1.5194.5194.3	Oligo-Mannose	Before Expansion	5.187
Brain	MouseBrain-Z-T-1	MouseBrain-Z-T-1.5195.5195.4	Oligo-Mannose	Before Expansion	5.439
Brain	MouseBrain-Z-T-1	MouseBrain-Z-T-1.5197.5197.4	Complex/Hybrid	Before Expansion	4.439
Brain	MouseBrain-Z-T-1	MouseBrain-Z-T-1.5202.5202.3	Oligo-Mannose	Before Expansion	5.346
Brain	MouseBrain-Z-T-1	MouseBrain-Z-T-1.5227.5227.3	Complex/Hybrid	Before Expansion	4.633
Brain	MouseBrain-Z-T-1	MouseBrain-Z-T-1.5236.5236.3	Complex/Hybrid	Before Expansion	5
Brain	MouseBrain-Z-T-1	MouseBrain-Z-T-1.5237.5237.3	Complex/Hybrid	Before Expansion	4.792
Brain	MouseBrain-Z-T-1	MouseBrain-Z-T-1.5247.5247.2	Oligo-Mannose	Before Expansion	5.187
Brain	MouseBrain-Z-T-1	MouseBrain-Z-T-1.5251.5251.3	Oligo-Mannose	Before Expansion	6.024
Brain	MouseBrain-Z-T-1	MouseBrain-Z-T-1.5261.5261.3	Oligo-Mannose	Before Expansion	5.312
Brain	MouseBrain-Z-T-1	MouseBrain-Z-T-1.5263.5263.2	Oligo-Mannose	Before Expansion	4.96
Brain	MouseBrain-Z-T-1	MouseBrain-Z-T-1.5270.5270.3	Complex/Hybrid	Before Expansion	5.067
Brain	MouseBrain-Z-T-1	MouseBrain-Z-T-1.5271.5271.3	Complex/Hybrid	Before Expansion	4.564
Brain	MouseBrain-Z-T-1	MouseBrain-Z-T-1.5278.5278.3	Complex/Hybrid	Before Expansion	4.546
Brain	MouseBrain-Z-T-1	MouseBrain-Z-T-1.5280.5280.3	Oligo-Mannose	Before Expansion	4.811
Brain	MouseBrain-Z-T-1	MouseBrain-Z-T-1.5281.5281.2	Oligo-Mannose	Before Expansion	4.664
Brain	MouseBrain-Z-T-1	MouseBrain-Z-T-1.5282.5282.3	Complex/Hybrid	Before Expansion	4.836
Brain	MouseBrain-Z-T-1	MouseBrain-Z-T-1.5283.5283.4	Complex/Hybrid	Before Expansion	5.027
Brain	MouseBrain-Z-T-1	MouseBrain-Z-T-1.5290.5290.3	Complex/Hybrid	Before Expansion	5.155
Brain	MouseBrain-Z-T-1	MouseBrain-Z-T-1.5292.5292.2	Oligo-Mannose	Before Expansion	4.88
Brain	MouseBrain-Z-T-1	MouseBrain-Z-T-1.5298.5298.2	Oligo-Mannose	Before Expansion	4.707
Brain	MouseBrain-Z-T-1	MouseBrain-Z-T-1.5302.5302.3	Oligo-Mannose	Before Expansion	5.815
Brain	MouseBrain-Z-T-1	MouseBrain-Z-T-1.5305.5305.3	Complex/Hybrid	Before Expansion	5.229
Brain	MouseBrain-Z-T-1	MouseBrain-Z-T-1.5308.5308.2	Oligo-Mannose	Before Expansion	4.097
Brain	MouseBrain-Z-T-1	MouseBrain-Z-T-1.5313.5313.3	Oligo-Mannose	Before Expansion	5.256
Brain	MouseBrain-Z-T-1	MouseBrain-Z-T-1.5323.5323.3	Oligo-Mannose	Before Expansion	5.676
Brain	MouseBrain-Z-T-1	MouseBrain-Z-T-1.5333.5333.3	Oligo-Mannose	Before Expansion	5.229
Brain	MouseBrain-Z-T-1	MouseBrain-Z-T-1.5349.5349.3	Oligo-Mannose	Before Expansion	4.214
Brain	MouseBrain-Z-T-1	MouseBrain-Z-T-1.5354.5354.3	Complex/Hybrid	Before Expansion	5.118
Brain	MouseBrain-Z-T-1	MouseBrain-Z-T-1.5368.5368.2	Oligo-Mannose	Before Expansion	4.875
Brain	MouseBrain-Z-T-1	MouseBrain-Z-T-1.5371.5371.3	Complex/Hybrid	Before Expansion	4.637
Brain	MouseBrain-Z-T-1	MouseBrain-Z-T-1.5372.5372.3	Complex/Hybrid	Before Expansion	4.755
Brain	MouseBrain-Z-T-1	MouseBrain-Z-T-1.5374.5374.2	Oligo-Mannose	Before Expansion	4.47
Brain	MouseBrain-Z-T-1	MouseBrain-Z-T-1.5376.5376.3	Complex/Hybrid	Before Expansion	4.538
Brain	MouseBrain-Z-T-1	MouseBrain-Z-T-1.5385.5385.2	Complex/Hybrid	Before Expansion	4.197
Brain	MouseBrain-Z-T-1	MouseBrain-Z-T-1.5392.5392.3	Oligo-Mannose	Before Expansion	4.866
Brain	MouseBrain-Z-T-1	MouseBrain-Z-T-1.5394.5394.3	Complex/Hybrid	Before Expansion	5.157
Brain	MouseBrain-Z-T-1	MouseBrain-Z-T-1.5399.5399.2	Oligo-Mannose	Before Expansion	4.231
Brain	MouseBrain-Z-T-1	MouseBrain-Z-T-1.5404.5404.3	Oligo-Mannose	Before Expansion	5.039
Brain	MouseBrain-Z-T-1	MouseBrain-Z-T-1.5405.5405.3	Complex/Hybrid	Before Expansion	4.189
Brain	MouseBrain-Z-T-1	MouseBrain-Z-T-1.5422.5422.3	Complex/Hybrid	Before Expansion	4.362
Brain	MouseBrain-Z-T-1	MouseBrain-Z-T-1.5451.5451.2	Oligo-Mannose	Before Expansion	4.748
Brain	MouseBrain-Z-T-1	MouseBrain-Z-T-1.5464.5464.3	Complex/Hybrid	Before Expansion	4.421
Brain	MouseBrain-Z-T-1	MouseBrain-Z-T-1.5468.5468.3	Oligo-Mannose	Before Expansion	4.71
Brain	MouseBrain-Z-T-1	MouseBrain-Z-T-1.5470.5470.2	Oligo-Mannose	Before Expansion	4.604
Brain	MouseBrain-Z-T-1	MouseBrain-Z-T-1.5472.5472.3	Complex/Hybrid	Before Expansion	5.177
Brain	MouseBrain-Z-T-1	MouseBrain-Z-T-1.5481.5481.3	Complex/Hybrid	Before Expansion	4.83
Brain	MouseBrain-Z-T-1	MouseBrain-Z-T-1.5486.5486.2	Oligo-Mannose	Before Expansion	5.327
Brain	MouseBrain-Z-T-1	MouseBrain-Z-T-1.5507.5507.3	Oligo-Mannose	Before Expansion	4.602
Brain	MouseBrain-Z-T-1	MouseBrain-Z-T-1.5520.5520.2	Oligo-Mannose	Before Expansion	5.254
Brain	MouseBrain-Z-T-1	MouseBrain-Z-T-1.5524.5524.2	Oligo-Mannose	Before Expansion	4.775
Brain	MouseBrain-Z-T-1	MouseBrain-Z-T-1.5531.5531.3	Complex/Hybrid	Before Expansion	5.337
Brain	MouseBrain-Z-T-1	MouseBrain-Z-T-1.5533.5533.3	Oligo-Mannose	Before Expansion	4.697
Brain	MouseBrain-Z-T-1	MouseBrain-Z-T-1.5542.5542.2	Oligo-Mannose	Before Expansion	5.439
Brain	MouseBrain-Z-T-1	MouseBrain-Z-T-1.5547.5547.2	Complex/Hybrid	Before Expansion	5.335
Brain	MouseBrain-Z-T-1	MouseBrain-Z-T-1.5548.5548.3	Complex/Hybrid	Before Expansion	4.879
Brain	MouseBrain-Z-T-1	MouseBrain-Z-T-1.5549.5549.3	Complex/Hybrid	Before Expansion	4.503
Brain	MouseBrain-Z-T-1	MouseBrain-Z-T-1.5551.5551.2	Oligo-Mannose	Before Expansion	5.144
Brain	MouseBrain-Z-T-1	MouseBrain-Z-T-1.5557.5557.2	Oligo-Mannose	Before Expansion	4.884
Brain	MouseBrain-Z-T-1	MouseBrain-Z-T-1.5559.5559.3	Complex/Hybrid	Before Expansion	4.746
Brain	MouseBrain-Z-T-1	MouseBrain-Z-T-1.5566.5566.3	Oligo-Mannose	Before Expansion	5.437
Brain	MouseBrain-Z-T-1	MouseBrain-Z-T-1.5575.5575.2	Complex/Hybrid	Before Expansion	4.193
Brain	MouseBrain-Z-T-1	MouseBrain-Z-T-1.5580.5580.3	Oligo-Mannose	Before Expansion	4.737
Brain	MouseBrain-Z-T-1	MouseBrain-Z-T-1.5581.5581.3	Complex/Hybrid	Before Expansion	5.25
Brain	MouseBrain-Z-T-1	MouseBrain-Z-T-1.5588.5588.3	Oligo-Mannose	Before Expansion	4.576
Brain	MouseBrain-Z-T-1	MouseBrain-Z-T-1.5596.5596.3	Oligo-Mannose	Before Expansion	5.683
Brain	MouseBrain-Z-T-1	MouseBrain-Z-T-1.5605.5605.2	Oligo-Mannose	Before Expansion	4.552
Brain	MouseBrain-Z-T-1	MouseBrain-Z-T-1.5608.5608.3	Complex/Hybrid	Before Expansion	5.076
Brain	MouseBrain-Z-T-1	MouseBrain-Z-T-1.5610.5610.3	Oligo-Mannose	Before Expansion	4.699
Brain	MouseBrain-Z-T-1	MouseBrain-Z-T-1.5611.5611.3	Complex/Hybrid	Before Expansion	4.446
Brain	MouseBrain-Z-T-1	MouseBrain-Z-T-1.5614.5614.2	Complex/Hybrid	Before Expansion	4.808
Brain	MouseBrain-Z-T-1	MouseBrain-Z-T-1.5619.5619.2	Oligo-Mannose	Before Expansion	7.271
Brain	MouseBrain-Z-T-1	MouseBrain-Z-T-1.5620.5620.3	Complex/Hybrid	Before Expansion	5.222
Brain	MouseBrain-Z-T-1	MouseBrain-Z-T-1.5621.5621.2	Oligo-Mannose	Before Expansion	4.46
Brain	MouseBrain-Z-T-1	MouseBrain-Z-T-1.5622.5622.2	Complex/Hybrid	Before Expansion	5.143
Brain	MouseBrain-Z-T-1	MouseBrain-Z-T-1.5623.5623.2	Complex/Hybrid	Before Expansion	4.613
Brain	MouseBrain-Z-T-1	MouseBrain-Z-T-1.5624.5624.3	Complex/Hybrid	Before Expansion	4.31
Brain	MouseBrain-Z-T-1	MouseBrain-Z-T-1.5628.5628.3	Complex/Hybrid	Before Expansion	5.492
Brain	MouseBrain-Z-T-1	MouseBrain-Z-T-1.5629.5629.2	Oligo-Mannose	Before Expansion	5.501
Brain	MouseBrain-Z-T-1	MouseBrain-Z-T-1.5631.5631.2	Complex/Hybrid	Before Expansion	4.7
Brain	MouseBrain-Z-T-1	MouseBrain-Z-T-1.5635.5635.4	Complex/Hybrid	Before Expansion	4.612
Brain	MouseBrain-Z-T-1	MouseBrain-Z-T-1.5640.5640.3	Oligo-Mannose	Before Expansion	5.823
Brain	MouseBrain-Z-T-1	MouseBrain-Z-T-1.5643.5643.2	Oligo-Mannose	Before Expansion	4.731
Brain	MouseBrain-Z-T-1	MouseBrain-Z-T-1.5652.5652.3	Complex/Hybrid	Before Expansion	5.515
Brain	MouseBrain-Z-T-1	MouseBrain-Z-T-1.5655.5655.2	Oligo-Mannose	Before Expansion	5.355
Brain	MouseBrain-Z-T-1	MouseBrain-Z-T-1.5667.5667.2	Complex/Hybrid	Before Expansion	4.913
Brain	MouseBrain-Z-T-1	MouseBrain-Z-T-1.5675.5675.3	Complex/Hybrid	Before Expansion	5.414
Brain	MouseBrain-Z-T-1	MouseBrain-Z-T-1.5676.5676.2	Oligo-Mannose	Before Expansion	4.998
Brain	MouseBrain-Z-T-1	MouseBrain-Z-T-1.5677.5677.3	Complex/Hybrid	Before Expansion	4.734
Brain	MouseBrain-Z-T-1	MouseBrain-Z-T-1.5696.5696.2	Oligo-Mannose	Before Expansion	6.061
Brain	MouseBrain-Z-T-1	MouseBrain-Z-T-1.5697.5697.3	Complex/Hybrid	Before Expansion	4.904
Brain	MouseBrain-Z-T-1	MouseBrain-Z-T-1.5698.5698.3	Complex/Hybrid	Before Expansion	4.908
Brain	MouseBrain-Z-T-1	MouseBrain-Z-T-1.5699.5699.3	Oligo-Mannose	Before Expansion	4.439
Brain	MouseBrain-Z-T-1	MouseBrain-Z-T-1.5701.5701.2	Complex/Hybrid	Before Expansion	4.339
Brain	MouseBrain-Z-T-1	MouseBrain-Z-T-1.5702.5702.2	Complex/Hybrid	Before Expansion	4.205
Brain	MouseBrain-Z-T-1	MouseBrain-Z-T-1.5721.5721.3	Complex/Hybrid	Before Expansion	4.385
Brain	MouseBrain-Z-T-1	MouseBrain-Z-T-1.5731.5731.2	Oligo-Mannose	Before Expansion	6.113
Brain	MouseBrain-Z-T-1	MouseBrain-Z-T-1.5732.5732.2	Oligo-Mannose	Before Expansion	5.838
Brain	MouseBrain-Z-T-1	MouseBrain-Z-T-1.5735.5735.3	Complex/Hybrid	Before Expansion	4.161
Brain	MouseBrain-Z-T-1	MouseBrain-Z-T-1.5737.5737.3	Oligo-Mannose	Before Expansion	4.653
Brain	MouseBrain-Z-T-1	MouseBrain-Z-T-1.5738.5738.3	Oligo-Mannose	Before Expansion	4.577
Brain	MouseBrain-Z-T-1	MouseBrain-Z-T-1.5743.5743.2	Complex/Hybrid	Before Expansion	4.448
Brain	MouseBrain-Z-T-1	MouseBrain-Z-T-1.5744.5744.2	Oligo-Mannose	Before Expansion	4.441
Brain	MouseBrain-Z-T-1	MouseBrain-Z-T-1.5754.5754.3	Complex/Hybrid	Before Expansion	5.418
Brain	MouseBrain-Z-T-1	MouseBrain-Z-T-1.5757.5757.3	Oligo-Mannose	Before Expansion	4.733
Brain	MouseBrain-Z-T-1	MouseBrain-Z-T-1.5760.5760.3	Oligo-Mannose	Before Expansion	4.533
Brain	MouseBrain-Z-T-1	MouseBrain-Z-T-1.5766.5766.2	Oligo-Mannose	Before Expansion	5.786
Brain	MouseBrain-Z-T-1	MouseBrain-Z-T-1.5770.5770.2	Complex/Hybrid	Before Expansion	4.984
Brain	MouseBrain-Z-T-1	MouseBrain-Z-T-1.5792.5792.2	Oligo-Mannose	Before Expansion	5.052
Brain	MouseBrain-Z-T-1	MouseBrain-Z-T-1.5793.5793.3	Complex/Hybrid	Before Expansion	4.769
Brain	MouseBrain-Z-T-1	MouseBrain-Z-T-1.5794.5794.3	Complex/Hybrid	Before Expansion	4.456
Brain	MouseBrain-Z-T-1	MouseBrain-Z-T-1.5796.5796.3	Oligo-Mannose	Before Expansion	5.227
Brain	MouseBrain-Z-T-1	MouseBrain-Z-T-1.5798.5798.2	Oligo-Mannose	Before Expansion	5.443
Brain	MouseBrain-Z-T-1	MouseBrain-Z-T-1.5800.5800.3	Complex/Hybrid	Before Expansion	4.867
Brain	MouseBrain-Z-T-1	MouseBrain-Z-T-1.5802.5802.2	Oligo-Mannose	Before Expansion	6.195
Brain	MouseBrain-Z-T-1	MouseBrain-Z-T-1.5803.5803.2	Oligo-Mannose	Before Expansion	5.741
Brain	MouseBrain-Z-T-1	MouseBrain-Z-T-1.5805.5805.2	Oligo-Mannose	Before Expansion	4.907
Brain	MouseBrain-Z-T-1	MouseBrain-Z-T-1.5814.5814.3	Complex/Hybrid	Before Expansion	4.78
Brain	MouseBrain-Z-T-1	MouseBrain-Z-T-1.5815.5815.3	Complex/Hybrid	Before Expansion	4.884
Brain	MouseBrain-Z-T-1	MouseBrain-Z-T-1.5826.5826.3	Complex/Hybrid	Before Expansion	5.553
Brain	MouseBrain-Z-T-1	MouseBrain-Z-T-1.5828.5828.3	Complex/Hybrid	Before Expansion	5.165
Brain	MouseBrain-Z-T-1	MouseBrain-Z-T-1.5829.5829.2	Complex/Hybrid	Before Expansion	5.166
Brain	MouseBrain-Z-T-1	MouseBrain-Z-T-1.5831.5831.3	Complex/Hybrid	Before Expansion	4.745
Brain	MouseBrain-Z-T-1	MouseBrain-Z-T-1.5832.5832.2	Complex/Hybrid	Before Expansion	5.315
Brain	MouseBrain-Z-T-1	MouseBrain-Z-T-1.5833.5833.3	Oligo-Mannose	Before Expansion	5.271
Brain	MouseBrain-Z-T-1	MouseBrain-Z-T-1.5836.5836.3	Oligo-Mannose	Before Expansion	5.291
Brain	MouseBrain-Z-T-1	MouseBrain-Z-T-1.5838.5838.2	Oligo-Mannose	Before Expansion	5.647
Brain	MouseBrain-Z-T-1	MouseBrain-Z-T-1.5839.5839.3	Complex/Hybrid	Before Expansion	5.145
Brain	MouseBrain-Z-T-1	MouseBrain-Z-T-1.5850.5850.3	Complex/Hybrid	Before Expansion	4.902
Brain	MouseBrain-Z-T-1	MouseBrain-Z-T-1.5851.5851.3	Oligo-Mannose	Before Expansion	5.217
Brain	MouseBrain-Z-T-1	MouseBrain-Z-T-1.5864.5864.2	Oligo-Mannose	Before Expansion	5.099
Brain	MouseBrain-Z-T-1	MouseBrain-Z-T-1.5874.5874.2	Oligo-Mannose	Before Expansion	6.407
Brain	MouseBrain-Z-T-1	MouseBrain-Z-T-1.5875.5875.2	Oligo-Mannose	Before Expansion	6.068
Brain	MouseBrain-Z-T-1	MouseBrain-Z-T-1.5876.5876.3	Oligo-Mannose	Before Expansion	5.969
Brain	MouseBrain-Z-T-1	MouseBrain-Z-T-1.5879.5879.3	Complex/Hybrid	Before Expansion	4.892
Brain	MouseBrain-Z-T-1	MouseBrain-Z-T-1.5886.5886.2	Complex/Hybrid	Before Expansion	5.915
Brain	MouseBrain-Z-T-1	MouseBrain-Z-T-1.5893.5893.3	Oligo-Mannose	Before Expansion	4.936
Brain	MouseBrain-Z-T-1	MouseBrain-Z-T-1.5894.5894.2	Complex/Hybrid	Before Expansion	4.249
Brain	MouseBrain-Z-T-1	MouseBrain-Z-T-1.5898.5898.3	Complex/Hybrid	Before Expansion	6.433
Brain	MouseBrain-Z-T-1	MouseBrain-Z-T-1.5900.5900.2	Complex/Hybrid	Before Expansion	5.243
Brain	MouseBrain-Z-T-1	MouseBrain-Z-T-1.5902.5902.2	Complex/Hybrid	Before Expansion	4.752
Brain	MouseBrain-Z-T-1	MouseBrain-Z-T-1.5903.5903.2	Oligo-Mannose	Before Expansion	4.843
Brain	MouseBrain-Z-T-1	MouseBrain-Z-T-1.5904.5904.3	Oligo-Mannose	Before Expansion	4.57
Brain	MouseBrain-Z-T-1	MouseBrain-Z-T-1.5910.5910.3	Complex/Hybrid	Before Expansion	4.855
Brain	MouseBrain-Z-T-1	MouseBrain-Z-T-1.5911.5911.2	Oligo-Mannose	Before Expansion	5.569
Brain	MouseBrain-Z-T-1	MouseBrain-Z-T-1.5913.5913.3	Complex/Hybrid	Before Expansion	5.038
Brain	MouseBrain-Z-T-1	MouseBrain-Z-T-1.5914.5914.3	Complex/Hybrid	Before Expansion	4.844
Brain	MouseBrain-Z-T-1	MouseBrain-Z-T-1.5916.5916.2	Oligo-Mannose	Before Expansion	5.052
Brain	MouseBrain-Z-T-1	MouseBrain-Z-T-1.5922.5922.2	Complex/Hybrid	Before Expansion	5.598
Brain	MouseBrain-Z-T-1	MouseBrain-Z-T-1.5923.5923.2	Oligo-Mannose	Before Expansion	5.72
Brain	MouseBrain-Z-T-1	MouseBrain-Z-T-1.5924.5924.2	Oligo-Mannose	Before Expansion	4.572
Brain	MouseBrain-Z-T-1	MouseBrain-Z-T-1.5926.5926.3	Complex/Hybrid	Before Expansion	4.23
Brain	MouseBrain-Z-T-1	MouseBrain-Z-T-1.5933.5933.2	Oligo-Mannose	Before Expansion	5.463
Brain	MouseBrain-Z-T-1	MouseBrain-Z-T-1.5940.5940.2	Oligo-Mannose	Before Expansion	5.441
Brain	MouseBrain-Z-T-1	MouseBrain-Z-T-1.5941.5941.3	Complex/Hybrid	Before Expansion	4.367
Brain	MouseBrain-Z-T-1	MouseBrain-Z-T-1.5942.5942.3	Oligo-Mannose	Before Expansion	4.5
Brain	MouseBrain-Z-T-1	MouseBrain-Z-T-1.5943.5943.2	Oligo-Mannose	Before Expansion	4.644
Brain	MouseBrain-Z-T-1	MouseBrain-Z-T-1.5948.5948.2	Complex/Hybrid	Before Expansion	4.822
Brain	MouseBrain-Z-T-1	MouseBrain-Z-T-1.5958.5958.3	Oligo-Mannose	Before Expansion	5.206
Brain	MouseBrain-Z-T-1	MouseBrain-Z-T-1.5959.5959.3	Complex/Hybrid	Before Expansion	4.628
Brain	MouseBrain-Z-T-1	MouseBrain-Z-T-1.5961.5961.3	Complex/Hybrid	Before Expansion	4.646
Brain	MouseBrain-Z-T-1	MouseBrain-Z-T-1.5965.5965.3	Complex/Hybrid	Before Expansion	5.674
Brain	MouseBrain-Z-T-1	MouseBrain-Z-T-1.5966.5966.2	Complex/Hybrid	Before Expansion	5.163
Brain	MouseBrain-Z-T-1	MouseBrain-Z-T-1.5968.5968.2	Oligo-Mannose	Before Expansion	5.479
Brain	MouseBrain-Z-T-1	MouseBrain-Z-T-1.5977.5977.2	Oligo-Mannose	Before Expansion	4.57
Brain	MouseBrain-Z-T-1	MouseBrain-Z-T-1.5982.5982.2	Complex/Hybrid	Before Expansion	4.533
Brain	MouseBrain-Z-T-1	MouseBrain-Z-T-1.5986.5986.2	Oligo-Mannose	Before Expansion	5.411
Brain	MouseBrain-Z-T-1	MouseBrain-Z-T-1.5987.5987.2	Oligo-Mannose	Before Expansion	5.314
Brain	MouseBrain-Z-T-1	MouseBrain-Z-T-1.5988.5988.3	Oligo-Mannose	Before Expansion	5.039
Brain	MouseBrain-Z-T-1	MouseBrain-Z-T-1.5989.5989.3	Oligo-Mannose	Before Expansion	4.183
Brain	MouseBrain-Z-T-1	MouseBrain-Z-T-1.5997.5997.2	Oligo-Mannose	Before Expansion	5.45
Brain	MouseBrain-Z-T-1	MouseBrain-Z-T-1.5998.5998.2	Complex/Hybrid	Before Expansion	5.248
Brain	MouseBrain-Z-T-1	MouseBrain-Z-T-1.5999.5999.3	Complex/Hybrid	Before Expansion	4.761
Brain	MouseBrain-Z-T-1	MouseBrain-Z-T-1.6004.6004.2	Oligo-Mannose	Before Expansion	5.184
Brain	MouseBrain-Z-T-1	MouseBrain-Z-T-1.6005.6005.3	Complex/Hybrid	Before Expansion	4.719
Brain	MouseBrain-Z-T-1	MouseBrain-Z-T-1.6007.6007.3	Complex/Hybrid	Before Expansion	4.067
Brain	MouseBrain-Z-T-1	MouseBrain-Z-T-1.6014.6014.2	Complex/Hybrid	Before Expansion	4.496
Brain	MouseBrain-Z-T-1	MouseBrain-Z-T-1.6018.6018.3	Complex/Hybrid	Before Expansion	4.961
Brain	MouseBrain-Z-T-1	MouseBrain-Z-T-1.6019.6019.3	Oligo-Mannose	Before Expansion	5.199
Brain	MouseBrain-Z-T-1	MouseBrain-Z-T-1.6023.6023.3	Complex/Hybrid	Before Expansion	4.562
Brain	MouseBrain-Z-T-1	MouseBrain-Z-T-1.6028.6028.3	Oligo-Mannose	Before Expansion	3.927
Brain	MouseBrain-Z-T-1	MouseBrain-Z-T-1.6034.6034.3	Complex/Hybrid	Before Expansion	5.665
Brain	MouseBrain-Z-T-1	MouseBrain-Z-T-1.6035.6035.3	Complex/Hybrid	Before Expansion	5.189
Brain	MouseBrain-Z-T-1	MouseBrain-Z-T-1.6036.6036.2	Oligo-Mannose	Before Expansion	4.751
Brain	MouseBrain-Z-T-1	MouseBrain-Z-T-1.6052.6052.2	Oligo-Mannose	Before Expansion	5.925
Brain	MouseBrain-Z-T-1	MouseBrain-Z-T-1.6053.6053.3	Oligo-Mannose	Before Expansion	5.716
Brain	MouseBrain-Z-T-1	MouseBrain-Z-T-1.6054.6054.2	Complex/Hybrid	Before Expansion	4.925
Brain	MouseBrain-Z-T-1	MouseBrain-Z-T-1.6055.6055.2	Oligo-Mannose	Before Expansion	5.37
Brain	MouseBrain-Z-T-1	MouseBrain-Z-T-1.6063.6063.3	Complex/Hybrid	Before Expansion	4.171
Brain	MouseBrain-Z-T-1	MouseBrain-Z-T-1.6071.6071.2	Complex/Hybrid	Before Expansion	4.199
Brain	MouseBrain-Z-T-1	MouseBrain-Z-T-1.6079.6079.2	Oligo-Mannose	Before Expansion	4.24
Brain	MouseBrain-Z-T-1	MouseBrain-Z-T-1.6082.6082.2	Oligo-Mannose	Before Expansion	5.023
Brain	MouseBrain-Z-T-1	MouseBrain-Z-T-1.6084.6084.2	Complex/Hybrid	Before Expansion	4.9
Brain	MouseBrain-Z-T-1	MouseBrain-Z-T-1.6086.6086.3	Complex/Hybrid	Before Expansion	5.226
Brain	MouseBrain-Z-T-1	MouseBrain-Z-T-1.6088.6088.3	Truncated	Before Expansion	4.778
Brain	MouseBrain-Z-T-1	MouseBrain-Z-T-1.6090.6090.3	Complex/Hybrid	Before Expansion	5.757
Brain	MouseBrain-Z-T-1	MouseBrain-Z-T-1.6091.6091.3	Oligo-Mannose	Before Expansion	5.836
Brain	MouseBrain-Z-T-1	MouseBrain-Z-T-1.6092.6092.3	Complex/Hybrid	Before Expansion	5.617
Brain	MouseBrain-Z-T-1	MouseBrain-Z-T-1.6100.6100.3	Complex/Hybrid	Before Expansion	5.049
Brain	MouseBrain-Z-T-1	MouseBrain-Z-T-1.6102.6102.2	Oligo-Mannose	Before Expansion	5.381
Brain	MouseBrain-Z-T-1	MouseBrain-Z-T-1.6105.6105.3	Complex/Hybrid	Before Expansion	4.517
Brain	MouseBrain-Z-T-1	MouseBrain-Z-T-1.6109.6109.2	Complex/Hybrid	Before Expansion	4.857
Brain	MouseBrain-Z-T-1	MouseBrain-Z-T-1.6114.6114.3	Complex/Hybrid	Before Expansion	5.01
Brain	MouseBrain-Z-T-1	MouseBrain-Z-T-1.6117.6117.3	Complex/Hybrid	Before Expansion	4.933
Brain	MouseBrain-Z-T-1	MouseBrain-Z-T-1.6121.6121.2	Complex/Hybrid	Before Expansion	4.759
Brain	MouseBrain-Z-T-1	MouseBrain-Z-T-1.6124.6124.3	Complex/Hybrid	Before Expansion	4.361
Brain	MouseBrain-Z-T-1	MouseBrain-Z-T-1.6127.6127.2	Oligo-Mannose	Before Expansion	5.411
Brain	MouseBrain-Z-T-1	MouseBrain-Z-T-1.6128.6128.3	Oligo-Mannose	Before Expansion	5.091
Brain	MouseBrain-Z-T-1	MouseBrain-Z-T-1.6129.6129.2	Oligo-Mannose	Before Expansion	5.319
Brain	MouseBrain-Z-T-1	MouseBrain-Z-T-1.6132.6132.2	Complex/Hybrid	Before Expansion	4.869
Brain	MouseBrain-Z-T-1	MouseBrain-Z-T-1.6138.6138.3	Complex/Hybrid	Before Expansion	5.51
Brain	MouseBrain-Z-T-1	MouseBrain-Z-T-1.6141.6141.2	Complex/Hybrid	Before Expansion	4.768
Brain	MouseBrain-Z-T-1	MouseBrain-Z-T-1.6142.6142.3	Oligo-Mannose	Before Expansion	4.881
Brain	MouseBrain-Z-T-1	MouseBrain-Z-T-1.6144.6144.3	Complex/Hybrid	Before Expansion	4.903
Brain	MouseBrain-Z-T-1	MouseBrain-Z-T-1.6145.6145.3	Complex/Hybrid	Before Expansion	4.521
Brain	MouseBrain-Z-T-1	MouseBrain-Z-T-1.6148.6148.3	Complex/Hybrid	Before Expansion	4.906
Brain	MouseBrain-Z-T-1	MouseBrain-Z-T-1.6151.6151.3	Complex/Hybrid	Before Expansion	4.678
Brain	MouseBrain-Z-T-1	MouseBrain-Z-T-1.6154.6154.2	Complex/Hybrid	Before Expansion	4.908
Brain	MouseBrain-Z-T-1	MouseBrain-Z-T-1.6156.6156.2	Complex/Hybrid	Before Expansion	3.991
Brain	MouseBrain-Z-T-1	MouseBrain-Z-T-1.6157.6157.2	Complex/Hybrid	Before Expansion	4.243
Brain	MouseBrain-Z-T-1	MouseBrain-Z-T-1.6160.6160.3	Oligo-Mannose	Before Expansion	4.787
Brain	MouseBrain-Z-T-1	MouseBrain-Z-T-1.6162.6162.3	Complex/Hybrid	Before Expansion	5.929
Brain	MouseBrain-Z-T-1	MouseBrain-Z-T-1.6163.6163.3	Complex/Hybrid	Before Expansion	5.369
Brain	MouseBrain-Z-T-1	MouseBrain-Z-T-1.6164.6164.2	Complex/Hybrid	Before Expansion	5.19
Brain	MouseBrain-Z-T-1	MouseBrain-Z-T-1.6167.6167.3	Complex/Hybrid	Before Expansion	5.588
Brain	MouseBrain-Z-T-1	MouseBrain-Z-T-1.6169.6169.2	Oligo-Mannose	Before Expansion	4.846
Brain	MouseBrain-Z-T-1	MouseBrain-Z-T-1.6172.6172.3	Complex/Hybrid	Before Expansion	4.433
Brain	MouseBrain-Z-T-1	MouseBrain-Z-T-1.6174.6174.2	Complex/Hybrid	Before Expansion	5.047
Brain	MouseBrain-Z-T-1	MouseBrain-Z-T-1.6178.6178.3	Complex/Hybrid	Before Expansion	4.475
Brain	MouseBrain-Z-T-1	MouseBrain-Z-T-1.6186.6186.3	Complex/Hybrid	Before Expansion	5.669
Brain	MouseBrain-Z-T-1	MouseBrain-Z-T-1.6187.6187.2	Complex/Hybrid	Before Expansion	5.114
Brain	MouseBrain-Z-T-1	MouseBrain-Z-T-1.6188.6188.3	Complex/Hybrid	Before Expansion	4.929
Brain	MouseBrain-Z-T-1	MouseBrain-Z-T-1.6192.6192.2	Oligo-Mannose	Before Expansion	5.211
Brain	MouseBrain-Z-T-1	MouseBrain-Z-T-1.6196.6196.4	Complex/Hybrid	Before Expansion	4.517
Brain	MouseBrain-Z-T-1	MouseBrain-Z-T-1.6199.6199.2	Oligo-Mannose	Before Expansion	5.685
Brain	MouseBrain-Z-T-1	MouseBrain-Z-T-1.6202.6202.2	Oligo-Mannose	Before Expansion	5.271
Brain	MouseBrain-Z-T-1	MouseBrain-Z-T-1.6210.6210.3	Complex/Hybrid	Before Expansion	5.116
Brain	MouseBrain-Z-T-1	MouseBrain-Z-T-1.6212.6212.3	Oligo-Mannose	Before Expansion	4.756
Brain	MouseBrain-Z-T-1	MouseBrain-Z-T-1.6217.6217.2	Complex/Hybrid	Before Expansion	4.308
Brain	MouseBrain-Z-T-1	MouseBrain-Z-T-1.6222.6222.2	Complex/Hybrid	Before Expansion	5.188
Brain	MouseBrain-Z-T-1	MouseBrain-Z-T-1.6225.6225.3	Complex/Hybrid	Before Expansion	4.235
Brain	MouseBrain-Z-T-1	MouseBrain-Z-T-1.6227.6227.3	Complex/Hybrid	Before Expansion	4.57
Brain	MouseBrain-Z-T-1	MouseBrain-Z-T-1.6230.6230.3	Complex/Hybrid	Before Expansion	3.951
Brain	MouseBrain-Z-T-1	MouseBrain-Z-T-1.6242.6242.2	Complex/Hybrid	Before Expansion	4.47
Brain	MouseBrain-Z-T-1	MouseBrain-Z-T-1.6246.6246.3	Complex/Hybrid	Before Expansion	4.666
Brain	MouseBrain-Z-T-1	MouseBrain-Z-T-1.6250.6250.2	Oligo-Mannose	Before Expansion	4.818
Brain	MouseBrain-Z-T-1	MouseBrain-Z-T-1.6254.6254.2	Complex/Hybrid	Before Expansion	4.422
Brain	MouseBrain-Z-T-1	MouseBrain-Z-T-1.6258.6258.3	Complex/Hybrid	Before Expansion	5.841
Brain	MouseBrain-Z-T-1	MouseBrain-Z-T-1.6259.6259.2	Oligo-Mannose	Before Expansion	5.204
Brain	MouseBrain-Z-T-1	MouseBrain-Z-T-1.6268.6268.2	Oligo-Mannose	Before Expansion	4.921
Brain	MouseBrain-Z-T-1	MouseBrain-Z-T-1.6270.6270.2	Oligo-Mannose	Before Expansion	5.555
Brain	MouseBrain-Z-T-1	MouseBrain-Z-T-1.6272.6272.2	Oligo-Mannose	Before Expansion	5.207
Brain	MouseBrain-Z-T-1	MouseBrain-Z-T-1.6283.6283.2	Complex/Hybrid	Before Expansion	5.48
Brain	MouseBrain-Z-T-1	MouseBrain-Z-T-1.6285.6285.3	Complex/Hybrid	Before Expansion	4.578
Brain	MouseBrain-Z-T-1	MouseBrain-Z-T-1.6286.6286.2	Complex/Hybrid	Before Expansion	4.703
Brain	MouseBrain-Z-T-1	MouseBrain-Z-T-1.6294.6294.4	Complex/Hybrid	Before Expansion	5.445
Brain	MouseBrain-Z-T-1	MouseBrain-Z-T-1.6306.6306.3	Complex/Hybrid	Before Expansion	4.869
Brain	MouseBrain-Z-T-1	MouseBrain-Z-T-1.6307.6307.3	Complex/Hybrid	Before Expansion	5.562
Brain	MouseBrain-Z-T-1	MouseBrain-Z-T-1.6313.6313.3	Complex/Hybrid	Before Expansion	5.051
Brain	MouseBrain-Z-T-1	MouseBrain-Z-T-1.6316.6316.2	Complex/Hybrid	Before Expansion	4.956
Brain	MouseBrain-Z-T-1	MouseBrain-Z-T-1.6319.6319.2	Complex/Hybrid	Before Expansion	5.553
Brain	MouseBrain-Z-T-1	MouseBrain-Z-T-1.6322.6322.3	Oligo-Mannose	Before Expansion	5.887
Brain	MouseBrain-Z-T-1	MouseBrain-Z-T-1.6324.6324.3	Complex/Hybrid	Before Expansion	4.661
Brain	MouseBrain-Z-T-1	MouseBrain-Z-T-1.6325.6325.2	Complex/Hybrid	Before Expansion	4.838
Brain	MouseBrain-Z-T-1	MouseBrain-Z-T-1.6329.6329.3	Complex/Hybrid	Before Expansion	5.468
Brain	MouseBrain-Z-T-1	MouseBrain-Z-T-1.6330.6330.3	Complex/Hybrid	Before Expansion	5.861
Brain	MouseBrain-Z-T-1	MouseBrain-Z-T-1.6338.6338.2	Oligo-Mannose	Before Expansion	4.729
Brain	MouseBrain-Z-T-1	MouseBrain-Z-T-1.6342.6342.3	Complex/Hybrid	Before Expansion	5.04
Brain	MouseBrain-Z-T-1	MouseBrain-Z-T-1.6343.6343.2	Complex/Hybrid	Before Expansion	5.427
Brain	MouseBrain-Z-T-1	MouseBrain-Z-T-1.6351.6351.2	Complex/Hybrid	Before Expansion	5.757
Brain	MouseBrain-Z-T-1	MouseBrain-Z-T-1.6353.6353.3	Complex/Hybrid	Before Expansion	6.081
Brain	MouseBrain-Z-T-1	MouseBrain-Z-T-1.6354.6354.2	Complex/Hybrid	Before Expansion	5.791
Brain	MouseBrain-Z-T-1	MouseBrain-Z-T-1.6358.6358.3	Complex/Hybrid	Before Expansion	4.956
Brain	MouseBrain-Z-T-1	MouseBrain-Z-T-1.6359.6359.3	Complex/Hybrid	Before Expansion	4.875
Brain	MouseBrain-Z-T-1	MouseBrain-Z-T-1.6363.6363.2	Complex/Hybrid	Before Expansion	4.354
Brain	MouseBrain-Z-T-1	MouseBrain-Z-T-1.6365.6365.3	Complex/Hybrid	Before Expansion	5.231
Brain	MouseBrain-Z-T-1	MouseBrain-Z-T-1.6368.6368.3	Complex/Hybrid	Before Expansion	5.005
Brain	MouseBrain-Z-T-1	MouseBrain-Z-T-1.6369.6369.2	Complex/Hybrid	Before Expansion	4.868
Brain	MouseBrain-Z-T-1	MouseBrain-Z-T-1.6377.6377.4	Complex/Hybrid	Before Expansion	5.663
Brain	MouseBrain-Z-T-1	MouseBrain-Z-T-1.6389.6389.3	Complex/Hybrid	Before Expansion	5.541
Brain	MouseBrain-Z-T-1	MouseBrain-Z-T-1.6390.6390.2	Complex/Hybrid	Before Expansion	4.931
Brain	MouseBrain-Z-T-1	MouseBrain-Z-T-1.6401.6401.3	Complex/Hybrid	Before Expansion	5.189
Brain	MouseBrain-Z-T-1	MouseBrain-Z-T-1.6425.6425.3	Complex/Hybrid	Before Expansion	6.765
Brain	MouseBrain-Z-T-1	MouseBrain-Z-T-1.6428.6428.2	Complex/Hybrid	Before Expansion	4.713
Brain	MouseBrain-Z-T-1	MouseBrain-Z-T-1.6438.6438.3	Complex/Hybrid	Before Expansion	4.915
Brain	MouseBrain-Z-T-1	MouseBrain-Z-T-1.6439.6439.2	Complex/Hybrid	Before Expansion	4.619
Brain	MouseBrain-Z-T-1	MouseBrain-Z-T-1.6449.6449.3	Complex/Hybrid	Before Expansion	5.657
Brain	MouseBrain-Z-T-1	MouseBrain-Z-T-1.6451.6451.4	Complex/Hybrid	Before Expansion	4.671
Brain	MouseBrain-Z-T-1	MouseBrain-Z-T-1.6457.6457.2	Oligo-Mannose	Before Expansion	4.599
Brain	MouseBrain-Z-T-1	MouseBrain-Z-T-1.6461.6461.2	Complex/Hybrid	Before Expansion	5.636
Brain	MouseBrain-Z-T-1	MouseBrain-Z-T-1.6462.6462.2	Oligo-Mannose	Before Expansion	5.573
Brain	MouseBrain-Z-T-1	MouseBrain-Z-T-1.6473.6473.2	Complex/Hybrid	Before Expansion	5.553
Brain	MouseBrain-Z-T-1	MouseBrain-Z-T-1.6474.6474.3	Complex/Hybrid	Before Expansion	5.277
Brain	MouseBrain-Z-T-1	MouseBrain-Z-T-1.6478.6478.2	Complex/Hybrid	Before Expansion	5.279
Brain	MouseBrain-Z-T-1	MouseBrain-Z-T-1.6485.6485.3	Complex/Hybrid	Before Expansion	5.717
Brain	MouseBrain-Z-T-1	MouseBrain-Z-T-1.6486.6486.3	Complex/Hybrid	Before Expansion	4.969
Brain	MouseBrain-Z-T-1	MouseBrain-Z-T-1.6487.6487.2	Oligo-Mannose	Before Expansion	5.074
Brain	MouseBrain-Z-T-1	MouseBrain-Z-T-1.6490.6490.2	Complex/Hybrid	Before Expansion	4.397
Brain	MouseBrain-Z-T-1	MouseBrain-Z-T-1.6493.6493.2	Oligo-Mannose	Before Expansion	4.753
Brain	MouseBrain-Z-T-1	MouseBrain-Z-T-1.6497.6497.3	Complex/Hybrid	Before Expansion	5.623
Brain	MouseBrain-Z-T-1	MouseBrain-Z-T-1.6500.6500.2	Complex/Hybrid	Before Expansion	4.606
Brain	MouseBrain-Z-T-1	MouseBrain-Z-T-1.6503.6503.2	Complex/Hybrid	Before Expansion	4.596
Brain	MouseBrain-Z-T-1	MouseBrain-Z-T-1.6509.6509.2	Complex/Hybrid	Before Expansion	5.572
Brain	MouseBrain-Z-T-1	MouseBrain-Z-T-1.6510.6510.2	Complex/Hybrid	Before Expansion	5.042
Brain	MouseBrain-Z-T-1	MouseBrain-Z-T-1.6514.6514.3	Complex/Hybrid	Before Expansion	4.96
Brain	MouseBrain-Z-T-1	MouseBrain-Z-T-1.6520.6520.3	Complex/Hybrid	Before Expansion	5.578
Brain	MouseBrain-Z-T-1	MouseBrain-Z-T-1.6529.6529.3	Complex/Hybrid	Before Expansion	4.362
Brain	MouseBrain-Z-T-1	MouseBrain-Z-T-1.6532.6532.3	Complex/Hybrid	Before Expansion	4.955
Brain	MouseBrain-Z-T-1	MouseBrain-Z-T-1.6533.6533.2	Complex/Hybrid	Before Expansion	5.307
Brain	MouseBrain-Z-T-1	MouseBrain-Z-T-1.6538.6538.3	Complex/Hybrid	Before Expansion	4.646
Brain	MouseBrain-Z-T-1	MouseBrain-Z-T-1.6546.6546.3	Oligo-Mannose	Before Expansion	5.051
Brain	MouseBrain-Z-T-1	MouseBrain-Z-T-1.6552.6552.2	Oligo-Mannose	Before Expansion	4.449
Brain	MouseBrain-Z-T-1	MouseBrain-Z-T-1.6556.6556.3	Complex/Hybrid	Before Expansion	5.918
Brain	MouseBrain-Z-T-1	MouseBrain-Z-T-1.6557.6557.3	Complex/Hybrid	Before Expansion	5.538
Brain	MouseBrain-Z-T-1	MouseBrain-Z-T-1.6558.6558.2	Complex/Hybrid	Before Expansion	5.384
Brain	MouseBrain-Z-T-1	MouseBrain-Z-T-1.6560.6560.3	Oligo-Mannose	Before Expansion	5.202
Brain	MouseBrain-Z-T-1	MouseBrain-Z-T-1.6561.6561.2	Oligo-Mannose	Before Expansion	5.034
Brain	MouseBrain-Z-T-1	MouseBrain-Z-T-1.6562.6562.3	Oligo-Mannose	Before Expansion	5.312
Brain	MouseBrain-Z-T-1	MouseBrain-Z-T-1.6566.6566.3	Oligo-Mannose	Before Expansion	4.713
Brain	MouseBrain-Z-T-1	MouseBrain-Z-T-1.6570.6570.3	Complex/Hybrid	Before Expansion	5.087
Brain	MouseBrain-Z-T-1	MouseBrain-Z-T-1.6572.6572.3	Complex/Hybrid	Before Expansion	4.628
Brain	MouseBrain-Z-T-1	MouseBrain-Z-T-1.6580.6580.2	Complex/Hybrid	Before Expansion	4.901
Brain	MouseBrain-Z-T-1	MouseBrain-Z-T-1.6587.6587.2	Oligo-Mannose	Before Expansion	4.594
Brain	MouseBrain-Z-T-1	MouseBrain-Z-T-1.6592.6592.3	Complex/Hybrid	Before Expansion	5.342
Brain	MouseBrain-Z-T-1	MouseBrain-Z-T-1.6599.6599.3	Oligo-Mannose	Before Expansion	4.564
Brain	MouseBrain-Z-T-1	MouseBrain-Z-T-1.6604.6604.3	Complex/Hybrid	Before Expansion	5.022
Brain	MouseBrain-Z-T-1	MouseBrain-Z-T-1.6607.6607.3	Oligo-Mannose	Before Expansion	5.376
Brain	MouseBrain-Z-T-1	MouseBrain-Z-T-1.6608.6608.3	Complex/Hybrid	Before Expansion	5.365
Brain	MouseBrain-Z-T-1	MouseBrain-Z-T-1.6609.6609.3	Complex/Hybrid	Before Expansion	4.445
Brain	MouseBrain-Z-T-1	MouseBrain-Z-T-1.6627.6627.3	Complex/Hybrid	Before Expansion	5.149
Brain	MouseBrain-Z-T-1	MouseBrain-Z-T-1.6635.6635.3	Complex/Hybrid	Before Expansion	4.306
Brain	MouseBrain-Z-T-1	MouseBrain-Z-T-1.6639.6639.3	Complex/Hybrid	Before Expansion	5.43
Brain	MouseBrain-Z-T-1	MouseBrain-Z-T-1.6640.6640.3	Complex/Hybrid	Before Expansion	5.234
Brain	MouseBrain-Z-T-1	MouseBrain-Z-T-1.6651.6651.3	Complex/Hybrid	Before Expansion	5.433
Brain	MouseBrain-Z-T-1	MouseBrain-Z-T-1.6654.6654.2	Complex/Hybrid	Before Expansion	3.984
Brain	MouseBrain-Z-T-1	MouseBrain-Z-T-1.6664.6664.3	Oligo-Mannose	Before Expansion	4.66
Brain	MouseBrain-Z-T-1	MouseBrain-Z-T-1.6679.6679.2	Oligo-Mannose	Before Expansion	4.278
Brain	MouseBrain-Z-T-1	MouseBrain-Z-T-1.6690.6690.2	Complex/Hybrid	Before Expansion	4.6
Brain	MouseBrain-Z-T-1	MouseBrain-Z-T-1.6698.6698.3	Complex/Hybrid	Before Expansion	5.072
Brain	MouseBrain-Z-T-1	MouseBrain-Z-T-1.6704.6704.3	Complex/Hybrid	Before Expansion	4.535
Brain	MouseBrain-Z-T-1	MouseBrain-Z-T-1.6712.6712.3	Complex/Hybrid	Before Expansion	4.686
Brain	MouseBrain-Z-T-1	MouseBrain-Z-T-1.6719.6719.3	Oligo-Mannose	Before Expansion	5.005
Brain	MouseBrain-Z-T-1	MouseBrain-Z-T-1.6757.6757.2	Complex/Hybrid	Before Expansion	5.921
Brain	MouseBrain-Z-T-1	MouseBrain-Z-T-1.6758.6758.2	Complex/Hybrid	Before Expansion	4.886
Brain	MouseBrain-Z-T-1	MouseBrain-Z-T-1.6763.6763.3	Complex/Hybrid	Before Expansion	4.396
Brain	MouseBrain-Z-T-1	MouseBrain-Z-T-1.6765.6765.3	Complex/Hybrid	Before Expansion	5.121
Brain	MouseBrain-Z-T-1	MouseBrain-Z-T-1.6766.6766.2	Oligo-Mannose	Before Expansion	4.947
Brain	MouseBrain-Z-T-1	MouseBrain-Z-T-1.6783.6783.2	Oligo-Mannose	Before Expansion	4.178
Brain	MouseBrain-Z-T-1	MouseBrain-Z-T-1.6790.6790.3	Complex/Hybrid	Before Expansion	5.016
Brain	MouseBrain-Z-T-1	MouseBrain-Z-T-1.6791.6791.3	Oligo-Mannose	Before Expansion	5.069
Brain	MouseBrain-Z-T-1	MouseBrain-Z-T-1.6793.6793.2	Oligo-Mannose	Before Expansion	5.114
Brain	MouseBrain-Z-T-1	MouseBrain-Z-T-1.6799.6799.3	Complex/Hybrid	Before Expansion	5.764
Brain	MouseBrain-Z-T-1	MouseBrain-Z-T-1.6800.6800.3	Complex/Hybrid	Before Expansion	4.693
Brain	MouseBrain-Z-T-1	MouseBrain-Z-T-1.6801.6801.3	Complex/Hybrid	Before Expansion	5.28
Brain	MouseBrain-Z-T-1	MouseBrain-Z-T-1.6817.6817.2	Complex/Hybrid	Before Expansion	4.297
Brain	MouseBrain-Z-T-1	MouseBrain-Z-T-1.6819.6819.3	Truncated	Before Expansion	4.988
Brain	MouseBrain-Z-T-1	MouseBrain-Z-T-1.6821.6821.2	Complex/Hybrid	Before Expansion	5.938
Brain	MouseBrain-Z-T-1	MouseBrain-Z-T-1.6822.6822.3	Complex/Hybrid	Before Expansion	5.023
Brain	MouseBrain-Z-T-1	MouseBrain-Z-T-1.6823.6823.3	Oligo-Mannose	Before Expansion	5.718
Brain	MouseBrain-Z-T-1	MouseBrain-Z-T-1.6825.6825.2	Oligo-Mannose	Before Expansion	5.595
Brain	MouseBrain-Z-T-1	MouseBrain-Z-T-1.6826.6826.2	Complex/Hybrid	Before Expansion	4.737
Brain	MouseBrain-Z-T-1	MouseBrain-Z-T-1.6827.6827.3	Oligo-Mannose	Before Expansion	5.146
Brain	MouseBrain-Z-T-1	MouseBrain-Z-T-1.6837.6837.3	Complex/Hybrid	Before Expansion	4.251
Brain	MouseBrain-Z-T-1	MouseBrain-Z-T-1.6847.6847.2	Oligo-Mannose	Before Expansion	4.893
Brain	MouseBrain-Z-T-1	MouseBrain-Z-T-1.6849.6849.3	Complex/Hybrid	Before Expansion	4.946
Brain	MouseBrain-Z-T-1	MouseBrain-Z-T-1.6855.6855.2	Oligo-Mannose	Before Expansion	5.068
Brain	MouseBrain-Z-T-1	MouseBrain-Z-T-1.6859.6859.3	Oligo-Mannose	Before Expansion	5.005
Brain	MouseBrain-Z-T-1	MouseBrain-Z-T-1.6872.6872.2	Oligo-Mannose	Before Expansion	5.552
Brain	MouseBrain-Z-T-1	MouseBrain-Z-T-1.6873.6873.2	Oligo-Mannose	Before Expansion	5.078
Brain	MouseBrain-Z-T-1	MouseBrain-Z-T-1.6874.6874.3	Oligo-Mannose	Before Expansion	4.885
Brain	MouseBrain-Z-T-1	MouseBrain-Z-T-1.6876.6876.3	Oligo-Mannose	Before Expansion	4.536
Brain	MouseBrain-Z-T-1	MouseBrain-Z-T-1.6881.6881.2	Complex/Hybrid	Before Expansion	5.546
Brain	MouseBrain-Z-T-1	MouseBrain-Z-T-1.6882.6882.3	Complex/Hybrid	Before Expansion	4.985
Brain	MouseBrain-Z-T-1	MouseBrain-Z-T-1.6885.6885.2	Complex/Hybrid	Before Expansion	4.648
Brain	MouseBrain-Z-T-1	MouseBrain-Z-T-1.6893.6893.3	Oligo-Mannose	Before Expansion	7.204
Brain	MouseBrain-Z-T-1	MouseBrain-Z-T-1.6894.6894.2	Oligo-Mannose	Before Expansion	5.647
Brain	MouseBrain-Z-T-1	MouseBrain-Z-T-1.6895.6895.3	Oligo-Mannose	Before Expansion	5.285
Brain	MouseBrain-Z-T-1	MouseBrain-Z-T-1.6898.6898.3	Complex/Hybrid	Before Expansion	4.943
Brain	MouseBrain-Z-T-1	MouseBrain-Z-T-1.6904.6904.2	Complex/Hybrid	Before Expansion	5.004
Brain	MouseBrain-Z-T-1	MouseBrain-Z-T-1.6906.6906.4	Oligo-Mannose	Before Expansion	5.479
Brain	MouseBrain-Z-T-1	MouseBrain-Z-T-1.6907.6907.3	Oligo-Mannose	Before Expansion	5.062
Brain	MouseBrain-Z-T-1	MouseBrain-Z-T-1.6908.6908.2	Oligo-Mannose	Before Expansion	5.096
Brain	MouseBrain-Z-T-1	MouseBrain-Z-T-1.6916.6916.2	Oligo-Mannose	Before Expansion	5.965
Brain	MouseBrain-Z-T-1	MouseBrain-Z-T-1.6920.6920.3	Complex/Hybrid	Before Expansion	5.079
Brain	MouseBrain-Z-T-1	MouseBrain-Z-T-1.6922.6922.2	Oligo-Mannose	Before Expansion	5.013
Brain	MouseBrain-Z-T-1	MouseBrain-Z-T-1.6925.6925.2	Complex/Hybrid	Before Expansion	5.497
Brain	MouseBrain-Z-T-1	MouseBrain-Z-T-1.6926.6926.2	Complex/Hybrid	Before Expansion	4.897
Brain	MouseBrain-Z-T-1	MouseBrain-Z-T-1.6928.6928.2	Oligo-Mannose	Before Expansion	5.402
Brain	MouseBrain-Z-T-1	MouseBrain-Z-T-1.6929.6929.3	Oligo-Mannose	Before Expansion	5.609
Brain	MouseBrain-Z-T-1	MouseBrain-Z-T-1.6930.6930.3	Oligo-Mannose	Before Expansion	5.294
Brain	MouseBrain-Z-T-1	MouseBrain-Z-T-1.6932.6932.2	Complex/Hybrid	Before Expansion	5.092
Brain	MouseBrain-Z-T-1	MouseBrain-Z-T-1.6937.6937.3	Complex/Hybrid	Before Expansion	5.057
Brain	MouseBrain-Z-T-1	MouseBrain-Z-T-1.6940.6940.2	Oligo-Mannose	Before Expansion	6.262
Brain	MouseBrain-Z-T-1	MouseBrain-Z-T-1.6941.6941.2	Oligo-Mannose	Before Expansion	5.529
Brain	MouseBrain-Z-T-1	MouseBrain-Z-T-1.6946.6946.3	Complex/Hybrid	Before Expansion	5.01
Brain	MouseBrain-Z-T-1	MouseBrain-Z-T-1.6952.6952.3	Complex/Hybrid	Before Expansion	5.514
Brain	MouseBrain-Z-T-1	MouseBrain-Z-T-1.6957.6957.3	Oligo-Mannose	Before Expansion	4.588
Brain	MouseBrain-Z-T-1	MouseBrain-Z-T-1.6964.6964.3	Oligo-Mannose	Before Expansion	6.076
Brain	MouseBrain-Z-T-1	MouseBrain-Z-T-1.6966.6966.2	Complex/Hybrid	Before Expansion	5.729
Brain	MouseBrain-Z-T-1	MouseBrain-Z-T-1.6976.6976.2	Oligo-Mannose	Before Expansion	6.191
Brain	MouseBrain-Z-T-1	MouseBrain-Z-T-1.6978.6978.3	Oligo-Mannose	Before Expansion	5.085
Brain	MouseBrain-Z-T-1	MouseBrain-Z-T-1.6979.6979.2	Complex/Hybrid	Before Expansion	4.315
Brain	MouseBrain-Z-T-1	MouseBrain-Z-T-1.6982.6982.4	Oligo-Mannose	Before Expansion	4.737
Brain	MouseBrain-Z-T-1	MouseBrain-Z-T-1.6986.6986.2	Oligo-Mannose	Before Expansion	3.935
Brain	MouseBrain-Z-T-1	MouseBrain-Z-T-1.6988.6988.2	Oligo-Mannose	Before Expansion	6.063
Brain	MouseBrain-Z-T-1	MouseBrain-Z-T-1.6991.6991.3	Oligo-Mannose	Before Expansion	5.027
Brain	MouseBrain-Z-T-1	MouseBrain-Z-T-1.6993.6993.3	Complex/Hybrid	Before Expansion	4.758
Brain	MouseBrain-Z-T-1	MouseBrain-Z-T-1.7000.7000.3	Oligo-Mannose	Before Expansion	5.839
Brain	MouseBrain-Z-T-1	MouseBrain-Z-T-1.7001.7001.2	Complex/Hybrid	Before Expansion	4.86
Brain	MouseBrain-Z-T-1	MouseBrain-Z-T-1.7002.7002.3	Oligo-Mannose	Before Expansion	4.67
Brain	MouseBrain-Z-T-1	MouseBrain-Z-T-1.7004.7004.2	Complex/Hybrid	Before Expansion	4.567
Brain	MouseBrain-Z-T-1	MouseBrain-Z-T-1.7007.7007.2	Oligo-Mannose	Before Expansion	4.804
Brain	MouseBrain-Z-T-1	MouseBrain-Z-T-1.7012.7012.2	Oligo-Mannose	Before Expansion	5.86
Brain	MouseBrain-Z-T-1	MouseBrain-Z-T-1.7015.7015.2	Oligo-Mannose	Before Expansion	4.416
Brain	MouseBrain-Z-T-1	MouseBrain-Z-T-1.7024.7024.3	Complex/Hybrid	Before Expansion	6.716
Brain	MouseBrain-Z-T-1	MouseBrain-Z-T-1.7026.7026.3	Complex/Hybrid	Before Expansion	4.387
Brain	MouseBrain-Z-T-1	MouseBrain-Z-T-1.7027.7027.2	Oligo-Mannose	Before Expansion	5.345
Brain	MouseBrain-Z-T-1	MouseBrain-Z-T-1.7036.7036.3	Complex/Hybrid	Before Expansion	5.682
Brain	MouseBrain-Z-T-1	MouseBrain-Z-T-1.7037.7037.2	Complex/Hybrid	Before Expansion	6.404
Brain	MouseBrain-Z-T-1	MouseBrain-Z-T-1.7041.7041.3	Oligo-Mannose	Before Expansion	4.986
Brain	MouseBrain-Z-T-1	MouseBrain-Z-T-1.7042.7042.2	Complex/Hybrid	Before Expansion	5.26
Brain	MouseBrain-Z-T-1	MouseBrain-Z-T-1.7046.7046.3	Oligo-Mannose	Before Expansion	5.108
Brain	MouseBrain-Z-T-1	MouseBrain-Z-T-1.7054.7054.2	Oligo-Mannose	Before Expansion	5.184
Brain	MouseBrain-Z-T-1	MouseBrain-Z-T-1.7060.7060.2	Complex/Hybrid	Before Expansion	6.424
Brain	MouseBrain-Z-T-1	MouseBrain-Z-T-1.7061.7061.3	Complex/Hybrid	Before Expansion	5.51
Brain	MouseBrain-Z-T-1	MouseBrain-Z-T-1.7065.7065.2	Oligo-Mannose	Before Expansion	5.214
Brain	MouseBrain-Z-T-1	MouseBrain-Z-T-1.7072.7072.3	Oligo-Mannose	Before Expansion	5.866
Brain	MouseBrain-Z-T-1	MouseBrain-Z-T-1.7078.7078.3	Complex/Hybrid	Before Expansion	4.539
Brain	MouseBrain-Z-T-1	MouseBrain-Z-T-1.7084.7084.3	Oligo-Mannose	Before Expansion	5.406
Brain	MouseBrain-Z-T-1	MouseBrain-Z-T-1.7086.7086.2	Oligo-Mannose	Before Expansion	4.872
Brain	MouseBrain-Z-T-1	MouseBrain-Z-T-1.7087.7087.3	Oligo-Mannose	Before Expansion	5.394
Brain	MouseBrain-Z-T-1	MouseBrain-Z-T-1.7094.7094.3	Oligo-Mannose	Before Expansion	4.958
Brain	MouseBrain-Z-T-1	MouseBrain-Z-T-1.7097.7097.2	Oligo-Mannose	Before Expansion	4.869
Brain	MouseBrain-Z-T-1	MouseBrain-Z-T-1.7107.7107.3	Complex/Hybrid	Before Expansion	6.073
Brain	MouseBrain-Z-T-1	MouseBrain-Z-T-1.7108.7108.2	Complex/Hybrid	Before Expansion	5.07
Brain	MouseBrain-Z-T-1	MouseBrain-Z-T-1.7112.7112.3	Complex/Hybrid	Before Expansion	5.463
Brain	MouseBrain-Z-T-1	MouseBrain-Z-T-1.7113.7113.2	Oligo-Mannose	Before Expansion	4.415
Brain	MouseBrain-Z-T-1	MouseBrain-Z-T-1.7119.7119.3	Oligo-Mannose	Before Expansion	5.677
Brain	MouseBrain-Z-T-1	MouseBrain-Z-T-1.7121.7121.2	Complex/Hybrid	Before Expansion	4.144
Brain	MouseBrain-Z-T-1	MouseBrain-Z-T-1.7122.7122.2	Oligo-Mannose	Before Expansion	5.165
Brain	MouseBrain-Z-T-1	MouseBrain-Z-T-1.7125.7125.2	Oligo-Mannose	Before Expansion	4.641
Brain	MouseBrain-Z-T-1	MouseBrain-Z-T-1.7130.7130.2	Complex/Hybrid	Before Expansion	5.717
Brain	MouseBrain-Z-T-1	MouseBrain-Z-T-1.7133.7133.2	Oligo-Mannose	Before Expansion	4.572
Brain	MouseBrain-Z-T-1	MouseBrain-Z-T-1.7135.7135.3	Complex/Hybrid	Before Expansion	4.663
Brain	MouseBrain-Z-T-1	MouseBrain-Z-T-1.7137.7137.2	Complex/Hybrid	Before Expansion	3.964
Brain	MouseBrain-Z-T-1	MouseBrain-Z-T-1.7141.7141.3	Oligo-Mannose	Before Expansion	5.348
Brain	MouseBrain-Z-T-1	MouseBrain-Z-T-1.7142.7142.3	Complex/Hybrid	Before Expansion	4.772
Brain	MouseBrain-Z-T-1	MouseBrain-Z-T-1.7143.7143.2	Oligo-Mannose	Before Expansion	5.063
Brain	MouseBrain-Z-T-1	MouseBrain-Z-T-1.7145.7145.3	Oligo-Mannose	Before Expansion	4.69
Brain	MouseBrain-Z-T-1	MouseBrain-Z-T-1.7146.7146.2	Complex/Hybrid	Before Expansion	4.745
Brain	MouseBrain-Z-T-1	MouseBrain-Z-T-1.7151.7151.2	Complex/Hybrid	Before Expansion	4.295
Brain	MouseBrain-Z-T-1	MouseBrain-Z-T-1.7162.7162.3	Oligo-Mannose	Before Expansion	5.365
Brain	MouseBrain-Z-T-1	MouseBrain-Z-T-1.7166.7166.2	Complex/Hybrid	Before Expansion	4.677
Brain	MouseBrain-Z-T-1	MouseBrain-Z-T-1.7175.7175.3	Complex/Hybrid	Before Expansion	5.515
Brain	MouseBrain-Z-T-1	MouseBrain-Z-T-1.7182.7182.2	Oligo-Mannose	Before Expansion	4.638
Brain	MouseBrain-Z-T-1	MouseBrain-Z-T-1.7184.7184.3	Oligo-Mannose	Before Expansion	5.891
Brain	MouseBrain-Z-T-1	MouseBrain-Z-T-1.7185.7185.2	Oligo-Mannose	Before Expansion	5.427
Brain	MouseBrain-Z-T-1	MouseBrain-Z-T-1.7188.7188.3	Complex/Hybrid	Before Expansion	5.065
Brain	MouseBrain-Z-T-1	MouseBrain-Z-T-1.7191.7191.2	Oligo-Mannose	Before Expansion	4.949
Brain	MouseBrain-Z-T-1	MouseBrain-Z-T-1.7194.7194.2	Complex/Hybrid	Before Expansion	5.101
Brain	MouseBrain-Z-T-1	MouseBrain-Z-T-1.7198.7198.3	Complex/Hybrid	Before Expansion	5.19
Brain	MouseBrain-Z-T-1	MouseBrain-Z-T-1.7210.7210.2	Complex/Hybrid	Before Expansion	4.979
Brain	MouseBrain-Z-T-1	MouseBrain-Z-T-1.7212.7212.3	Oligo-Mannose	Before Expansion	4.866
Brain	MouseBrain-Z-T-1	MouseBrain-Z-T-1.7223.7223.2	Oligo-Mannose	Before Expansion	4.904
Brain	MouseBrain-Z-T-1	MouseBrain-Z-T-1.7229.7229.3	Oligo-Mannose	Before Expansion	5.173
Brain	MouseBrain-Z-T-1	MouseBrain-Z-T-1.7230.7230.2	Oligo-Mannose	Before Expansion	4.995
Brain	MouseBrain-Z-T-1	MouseBrain-Z-T-1.7247.7247.2	Truncated	Before Expansion	4.998
Brain	MouseBrain-Z-T-1	MouseBrain-Z-T-1.7249.7249.2	Oligo-Mannose	Before Expansion	5.428
Brain	MouseBrain-Z-T-1	MouseBrain-Z-T-1.7255.7255.3	Oligo-Mannose	Before Expansion	6.071
Brain	MouseBrain-Z-T-1	MouseBrain-Z-T-1.7257.7257.3	Complex/Hybrid	Before Expansion	4.566
Brain	MouseBrain-Z-T-1	MouseBrain-Z-T-1.7258.7258.3	Complex/Hybrid	Before Expansion	4.764
Brain	MouseBrain-Z-T-1	MouseBrain-Z-T-1.7259.7259.2	Complex/Hybrid	Before Expansion	4.724
Brain	MouseBrain-Z-T-1	MouseBrain-Z-T-1.7265.7265.2	Oligo-Mannose	Before Expansion	5.265
Brain	MouseBrain-Z-T-1	MouseBrain-Z-T-1.7266.7266.2	Complex/Hybrid	Before Expansion	5.206
Brain	MouseBrain-Z-T-1	MouseBrain-Z-T-1.7275.7275.3	Complex/Hybrid	Before Expansion	4.616
Brain	MouseBrain-Z-T-1	MouseBrain-Z-T-1.7276.7276.3	Complex/Hybrid	Before Expansion	4.284
Brain	MouseBrain-Z-T-1	MouseBrain-Z-T-1.7282.7282.3	Complex/Hybrid	Before Expansion	3.903
Brain	MouseBrain-Z-T-1	MouseBrain-Z-T-1.7295.7295.2	Oligo-Mannose	Before Expansion	5.334
Brain	MouseBrain-Z-T-1	MouseBrain-Z-T-1.7306.7306.3	Oligo-Mannose	Before Expansion	4.975
Brain	MouseBrain-Z-T-1	MouseBrain-Z-T-1.7312.7312.2	Oligo-Mannose	Before Expansion	4.411
Brain	MouseBrain-Z-T-1	MouseBrain-Z-T-1.7316.7316.2	Truncated	Before Expansion	6.013
Brain	MouseBrain-Z-T-1	MouseBrain-Z-T-1.7320.7320.2	Complex/Hybrid	Before Expansion	4.395
Brain	MouseBrain-Z-T-1	MouseBrain-Z-T-1.7328.7328.3	Oligo-Mannose	Before Expansion	6.196
Brain	MouseBrain-Z-T-1	MouseBrain-Z-T-1.7331.7331.2	Complex/Hybrid	Before Expansion	4.276
Brain	MouseBrain-Z-T-1	MouseBrain-Z-T-1.7338.7338.2	Oligo-Mannose	Before Expansion	5.333
Brain	MouseBrain-Z-T-1	MouseBrain-Z-T-1.7339.7339.2	Complex/Hybrid	Before Expansion	4.98
Brain	MouseBrain-Z-T-1	MouseBrain-Z-T-1.7341.7341.3	Complex/Hybrid	Before Expansion	4.585
Brain	MouseBrain-Z-T-1	MouseBrain-Z-T-1.7344.7344.3	Complex/Hybrid	Before Expansion	3.751
Brain	MouseBrain-Z-T-1	MouseBrain-Z-T-1.7347.7347.2	Oligo-Mannose	Before Expansion	4.618
Brain	MouseBrain-Z-T-1	MouseBrain-Z-T-1.7351.7351.2	Oligo-Mannose	Before Expansion	5.428
Brain	MouseBrain-Z-T-1	MouseBrain-Z-T-1.7369.7369.2	Complex/Hybrid	Before Expansion	4.496
Brain	MouseBrain-Z-T-1	MouseBrain-Z-T-1.7374.7374.2	Oligo-Mannose	Before Expansion	7.246
Brain	MouseBrain-Z-T-1	MouseBrain-Z-T-1.7382.7382.2	Truncated	Before Expansion	5.759
Brain	MouseBrain-Z-T-1	MouseBrain-Z-T-1.7383.7383.2	Oligo-Mannose	Before Expansion	4.823
Brain	MouseBrain-Z-T-1	MouseBrain-Z-T-1.7406.7406.3	Oligo-Mannose	Before Expansion	5.791
Brain	MouseBrain-Z-T-1	MouseBrain-Z-T-1.7420.7420.3	Oligo-Mannose	Before Expansion	4.562
Brain	MouseBrain-Z-T-1	MouseBrain-Z-T-1.7421.7421.3	Oligo-Mannose	Before Expansion	4.706
Brain	MouseBrain-Z-T-1	MouseBrain-Z-T-1.7440.7440.2	Oligo-Mannose	Before Expansion	5.23
Brain	MouseBrain-Z-T-1	MouseBrain-Z-T-1.7449.7449.2	Oligo-Mannose	Before Expansion	6.172
Brain	MouseBrain-Z-T-1	MouseBrain-Z-T-1.7453.7453.3	Complex/Hybrid	Before Expansion	4.821
Brain	MouseBrain-Z-T-1	MouseBrain-Z-T-1.7459.7459.2	Oligo-Mannose	Before Expansion	5.107
Brain	MouseBrain-Z-T-1	MouseBrain-Z-T-1.7464.7464.2	Oligo-Mannose	Before Expansion	4.894
Brain	MouseBrain-Z-T-1	MouseBrain-Z-T-1.7468.7468.3	Complex/Hybrid	Before Expansion	4.696
Brain	MouseBrain-Z-T-1	MouseBrain-Z-T-1.7476.7476.2	Oligo-Mannose	Before Expansion	5.102
Brain	MouseBrain-Z-T-1	MouseBrain-Z-T-1.7487.7487.2	Oligo-Mannose	Before Expansion	5.143
Brain	MouseBrain-Z-T-1	MouseBrain-Z-T-1.7488.7488.3	Oligo-Mannose	Before Expansion	4.697
Brain	MouseBrain-Z-T-1	MouseBrain-Z-T-1.7502.7502.2	Oligo-Mannose	Before Expansion	4.781
Brain	MouseBrain-Z-T-1	MouseBrain-Z-T-1.7508.7508.3	Oligo-Mannose	Before Expansion	4.976
Brain	MouseBrain-Z-T-1	MouseBrain-Z-T-1.7523.7523.2	Oligo-Mannose	Before Expansion	5.108
Brain	MouseBrain-Z-T-1	MouseBrain-Z-T-1.7532.7532.3	Oligo-Mannose	Before Expansion	5.31
Brain	MouseBrain-Z-T-1	MouseBrain-Z-T-1.7533.7533.2	Oligo-Mannose	Before Expansion	4.407
Brain	MouseBrain-Z-T-1	MouseBrain-Z-T-1.7536.7536.3	Oligo-Mannose	Before Expansion	4.676
Brain	MouseBrain-Z-T-1	MouseBrain-Z-T-1.7537.7537.2	Oligo-Mannose	Before Expansion	4.442
Brain	MouseBrain-Z-T-1	MouseBrain-Z-T-1.7542.7542.3	Complex/Hybrid	Before Expansion	4.781
Brain	MouseBrain-Z-T-1	MouseBrain-Z-T-1.7556.7556.2	Oligo-Mannose	Before Expansion	4.653
Brain	MouseBrain-Z-T-1	MouseBrain-Z-T-1.7562.7562.3	Complex/Hybrid	Before Expansion	4.274
Brain	MouseBrain-Z-T-1	MouseBrain-Z-T-1.7565.7565.2	Complex/Hybrid	Before Expansion	4.818
Brain	MouseBrain-Z-T-1	MouseBrain-Z-T-1.7568.7568.3	Complex/Hybrid	Before Expansion	4.71
Brain	MouseBrain-Z-T-1	MouseBrain-Z-T-1.7569.7569.2	Oligo-Mannose	Before Expansion	5.068
Brain	MouseBrain-Z-T-1	MouseBrain-Z-T-1.7581.7581.2	Oligo-Mannose	Before Expansion	5.363
Brain	MouseBrain-Z-T-1	MouseBrain-Z-T-1.7591.7591.2	Oligo-Mannose	Before Expansion	5.053
Brain	MouseBrain-Z-T-1	MouseBrain-Z-T-1.7598.7598.3	Oligo-Mannose	Before Expansion	4.481
Brain	MouseBrain-Z-T-1	MouseBrain-Z-T-1.7606.7606.2	Complex/Hybrid	Before Expansion	4.939
Brain	MouseBrain-Z-T-1	MouseBrain-Z-T-1.7611.7611.3	Complex/Hybrid	Before Expansion	5.254
Brain	MouseBrain-Z-T-1	MouseBrain-Z-T-1.7619.7619.2	Oligo-Mannose	Before Expansion	4.622
Brain	MouseBrain-Z-T-1	MouseBrain-Z-T-1.7622.7622.3	Complex/Hybrid	Before Expansion	4.995
Brain	MouseBrain-Z-T-1	MouseBrain-Z-T-1.7623.7623.2	Oligo-Mannose	Before Expansion	5.118
Brain	MouseBrain-Z-T-1	MouseBrain-Z-T-1.7633.7633.3	Oligo-Mannose	Before Expansion	4.43
Brain	MouseBrain-Z-T-1	MouseBrain-Z-T-1.7636.7636.3	Complex/Hybrid	Before Expansion	4.909
Brain	MouseBrain-Z-T-1	MouseBrain-Z-T-1.7644.7644.2	Oligo-Mannose	Before Expansion	4.95
Brain	MouseBrain-Z-T-1	MouseBrain-Z-T-1.7655.7655.2	Oligo-Mannose	Before Expansion	4.767
Brain	MouseBrain-Z-T-1	MouseBrain-Z-T-1.7657.7657.3	Oligo-Mannose	Before Expansion	5.118
Brain	MouseBrain-Z-T-1	MouseBrain-Z-T-1.7658.7658.3	Oligo-Mannose	Before Expansion	4.868
Brain	MouseBrain-Z-T-1	MouseBrain-Z-T-1.7665.7665.3	Oligo-Mannose	Before Expansion	4.403
Brain	MouseBrain-Z-T-1	MouseBrain-Z-T-1.7671.7671.2	Complex/Hybrid	Before Expansion	4.372
Brain	MouseBrain-Z-T-1	MouseBrain-Z-T-1.7680.7680.3	Complex/Hybrid	Before Expansion	5.081
Brain	MouseBrain-Z-T-1	MouseBrain-Z-T-1.7688.7688.2	Oligo-Mannose	Before Expansion	5.077
Brain	MouseBrain-Z-T-1	MouseBrain-Z-T-1.7693.7693.2	Oligo-Mannose	Before Expansion	5.05
Brain	MouseBrain-Z-T-1	MouseBrain-Z-T-1.7701.7701.2	Oligo-Mannose	Before Expansion	4.41
Brain	MouseBrain-Z-T-1	MouseBrain-Z-T-1.7707.7707.2	Complex/Hybrid	Before Expansion	4.993
Brain	MouseBrain-Z-T-1	MouseBrain-Z-T-1.7709.7709.3	Oligo-Mannose	Before Expansion	4.797
Brain	MouseBrain-Z-T-1	MouseBrain-Z-T-1.7715.7715.3	Oligo-Mannose	Before Expansion	5.098
Brain	MouseBrain-Z-T-1	MouseBrain-Z-T-1.7720.7720.3	Complex/Hybrid	Before Expansion	4.53
Brain	MouseBrain-Z-T-1	MouseBrain-Z-T-1.7722.7722.2	Oligo-Mannose	Before Expansion	4.135
Brain	MouseBrain-Z-T-1	MouseBrain-Z-T-1.7725.7725.3	Oligo-Mannose	Before Expansion	4.594
Brain	MouseBrain-Z-T-1	MouseBrain-Z-T-1.7726.7726.3	Oligo-Mannose	Before Expansion	4.83
Brain	MouseBrain-Z-T-1	MouseBrain-Z-T-1.7733.7733.3	Oligo-Mannose	Before Expansion	5.04
Brain	MouseBrain-Z-T-1	MouseBrain-Z-T-1.7734.7734.3	Oligo-Mannose	Before Expansion	4.045
Brain	MouseBrain-Z-T-1	MouseBrain-Z-T-1.7743.7743.3	Complex/Hybrid	Before Expansion	5.077
Brain	MouseBrain-Z-T-1	MouseBrain-Z-T-1.7749.7749.3	Complex/Hybrid	Before Expansion	4.859
Brain	MouseBrain-Z-T-1	MouseBrain-Z-T-1.7752.7752.2	Oligo-Mannose	Before Expansion	6.362
Brain	MouseBrain-Z-T-1	MouseBrain-Z-T-1.7753.7753.2	Complex/Hybrid	Before Expansion	5.769
Brain	MouseBrain-Z-T-1	MouseBrain-Z-T-1.7754.7754.3	Complex/Hybrid	Before Expansion	5.546
Brain	MouseBrain-Z-T-1	MouseBrain-Z-T-1.7765.7765.2	Oligo-Mannose	Before Expansion	6.085
Brain	MouseBrain-Z-T-1	MouseBrain-Z-T-1.7771.7771.2	Oligo-Mannose	Before Expansion	4.65
Brain	MouseBrain-Z-T-1	MouseBrain-Z-T-1.7779.7779.3	Oligo-Mannose	Before Expansion	5.351
Brain	MouseBrain-Z-T-1	MouseBrain-Z-T-1.7798.7798.2	Oligo-Mannose	Before Expansion	4.766
Brain	MouseBrain-Z-T-1	MouseBrain-Z-T-1.7800.7800.3	Oligo-Mannose	Before Expansion	4.873
Brain	MouseBrain-Z-T-1	MouseBrain-Z-T-1.7813.7813.3	Complex/Hybrid	Before Expansion	4.717
Brain	MouseBrain-Z-T-1	MouseBrain-Z-T-1.7816.7816.2	Complex/Hybrid	Before Expansion	5.572
Brain	MouseBrain-Z-T-1	MouseBrain-Z-T-1.7817.7817.3	Complex/Hybrid	Before Expansion	5.283
Brain	MouseBrain-Z-T-1	MouseBrain-Z-T-1.7818.7818.2	Oligo-Mannose	Before Expansion	5.417
Brain	MouseBrain-Z-T-1	MouseBrain-Z-T-1.7826.7826.2	Oligo-Mannose	Before Expansion	4.92
Brain	MouseBrain-Z-T-1	MouseBrain-Z-T-1.7828.7828.3	Oligo-Mannose	Before Expansion	4.889
Brain	MouseBrain-Z-T-1	MouseBrain-Z-T-1.7830.7830.2	Oligo-Mannose	Before Expansion	4.669
Brain	MouseBrain-Z-T-1	MouseBrain-Z-T-1.7833.7833.3	Complex/Hybrid	Before Expansion	4.396
Brain	MouseBrain-Z-T-1	MouseBrain-Z-T-1.7858.7858.3	Complex/Hybrid	Before Expansion	4.625
Brain	MouseBrain-Z-T-1	MouseBrain-Z-T-1.7861.7861.2	Oligo-Mannose	Before Expansion	4.994
Brain	MouseBrain-Z-T-1	MouseBrain-Z-T-1.7871.7871.2	Oligo-Mannose	Before Expansion	4.637
Brain	MouseBrain-Z-T-1	MouseBrain-Z-T-1.7900.7900.3	Oligo-Mannose	Before Expansion	5.425
Brain	MouseBrain-Z-T-1	MouseBrain-Z-T-1.7902.7902.2	Oligo-Mannose	Before Expansion	4.87
Brain	MouseBrain-Z-T-1	MouseBrain-Z-T-1.7922.7922.2	Oligo-Mannose	Before Expansion	4.466
Brain	MouseBrain-Z-T-1	MouseBrain-Z-T-1.7927.7927.2	Oligo-Mannose	Before Expansion	4.528
Brain	MouseBrain-Z-T-1	MouseBrain-Z-T-1.7991.7991.3	Complex/Hybrid	Before Expansion	4.364
Brain	MouseBrain-Z-T-1	MouseBrain-Z-T-1.7994.7994.3	Oligo-Mannose	Before Expansion	4.82
Brain	MouseBrain-Z-T-1	MouseBrain-Z-T-1.7998.7998.3	Oligo-Mannose	Before Expansion	5.429
Brain	MouseBrain-Z-T-1	MouseBrain-Z-T-1.8026.8026.3	Oligo-Mannose	Before Expansion	5.592
Brain	MouseBrain-Z-T-1	MouseBrain-Z-T-1.8036.8036.2	Oligo-Mannose	Before Expansion	4.492
Brain	MouseBrain-Z-T-1	MouseBrain-Z-T-1.8041.8041.2	Oligo-Mannose	Before Expansion	4.428
Brain	MouseBrain-Z-T-1	MouseBrain-Z-T-1.8056.8056.3	Complex/Hybrid	Before Expansion	4.81
Brain	MouseBrain-Z-T-1	MouseBrain-Z-T-1.8063.8063.2	Oligo-Mannose	Before Expansion	4.871
Brain	MouseBrain-Z-T-1	MouseBrain-Z-T-1.8067.8067.3	Oligo-Mannose	Before Expansion	5.363
Brain	MouseBrain-Z-T-1	MouseBrain-Z-T-1.8077.8077.2	Complex/Hybrid	Before Expansion	4.161
Brain	MouseBrain-Z-T-1	MouseBrain-Z-T-1.8094.8094.2	Oligo-Mannose	Before Expansion	4.871
Brain	MouseBrain-Z-T-1	MouseBrain-Z-T-1.8100.8100.2	Oligo-Mannose	Before Expansion	5.11
Brain	MouseBrain-Z-T-1	MouseBrain-Z-T-1.8104.8104.3	Oligo-Mannose	Before Expansion	4.501
Brain	MouseBrain-Z-T-1	MouseBrain-Z-T-1.8105.8105.3	Oligo-Mannose	Before Expansion	4.608
Brain	MouseBrain-Z-T-1	MouseBrain-Z-T-1.8122.8122.2	Oligo-Mannose	Before Expansion	4.548
Brain	MouseBrain-Z-T-1	MouseBrain-Z-T-1.8126.8126.3	Complex/Hybrid	Before Expansion	4.684
Brain	MouseBrain-Z-T-1	MouseBrain-Z-T-1.8138.8138.3	Oligo-Mannose	Before Expansion	5.504
Brain	MouseBrain-Z-T-1	MouseBrain-Z-T-1.8149.8149.2	Oligo-Mannose	Before Expansion	4.859
Brain	MouseBrain-Z-T-1	MouseBrain-Z-T-1.8153.8153.2	Oligo-Mannose	Before Expansion	5.305
Brain	MouseBrain-Z-T-1	MouseBrain-Z-T-1.8176.8176.2	Oligo-Mannose	Before Expansion	4.902
Brain	MouseBrain-Z-T-1	MouseBrain-Z-T-1.8184.8184.3	Complex/Hybrid	Before Expansion	4.519
Brain	MouseBrain-Z-T-1	MouseBrain-Z-T-1.8203.8203.3	Complex/Hybrid	Before Expansion	4.671
Brain	MouseBrain-Z-T-1	MouseBrain-Z-T-1.8213.8213.3	Oligo-Mannose	Before Expansion	5.064
Brain	MouseBrain-Z-T-1	MouseBrain-Z-T-1.8216.8216.2	Oligo-Mannose	Before Expansion	4.42
Brain	MouseBrain-Z-T-1	MouseBrain-Z-T-1.8224.8224.2	Oligo-Mannose	Before Expansion	5.329
Brain	MouseBrain-Z-T-1	MouseBrain-Z-T-1.8225.8225.3	Oligo-Mannose	Before Expansion	4.501
Brain	MouseBrain-Z-T-1	MouseBrain-Z-T-1.8242.8242.4	Complex/Hybrid	Before Expansion	5.237
Brain	MouseBrain-Z-T-1	MouseBrain-Z-T-1.8267.8267.4	Oligo-Mannose	Before Expansion	4.841
Brain	MouseBrain-Z-T-1	MouseBrain-Z-T-1.8285.8285.2	Oligo-Mannose	Before Expansion	4.255
Brain	MouseBrain-Z-T-1	MouseBrain-Z-T-1.8349.8349.2	Oligo-Mannose	Before Expansion	4.246
Brain	MouseBrain-Z-T-1	MouseBrain-Z-T-1.8365.8365.3	Complex/Hybrid	Before Expansion	4.995
Brain	MouseBrain-Z-T-1	MouseBrain-Z-T-1.8402.8402.2	Oligo-Mannose	Before Expansion	4.238
Brain	MouseBrain-Z-T-1	MouseBrain-Z-T-1.8413.8413.3	Complex/Hybrid	Before Expansion	4.685
Brain	MouseBrain-Z-T-1	MouseBrain-Z-T-1.8426.8426.3	Oligo-Mannose	Before Expansion	4.831
Brain	MouseBrain-Z-T-1	MouseBrain-Z-T-1.8445.8445.3	Oligo-Mannose	Before Expansion	5.492
Brain	MouseBrain-Z-T-1	MouseBrain-Z-T-1.8463.8463.3	Oligo-Mannose	Before Expansion	4.936
Brain	MouseBrain-Z-T-1	MouseBrain-Z-T-1.8473.8473.2	Oligo-Mannose	Before Expansion	4.299
Brain	MouseBrain-Z-T-1	MouseBrain-Z-T-1.8499.8499.2	Oligo-Mannose	Before Expansion	5.347
Brain	MouseBrain-Z-T-1	MouseBrain-Z-T-1.8514.8514.3	Oligo-Mannose	Before Expansion	5.631
Brain	MouseBrain-Z-T-1	MouseBrain-Z-T-1.8516.8516.3	Oligo-Mannose	Before Expansion	5.38
Brain	MouseBrain-Z-T-1	MouseBrain-Z-T-1.8522.8522.4	Complex/Hybrid	Before Expansion	4.906
Brain	MouseBrain-Z-T-1	MouseBrain-Z-T-1.8553.8553.2	Truncated	Before Expansion	4.492
Brain	MouseBrain-Z-T-1	MouseBrain-Z-T-1.8565.8565.3	Complex/Hybrid	Before Expansion	4.238
Brain	MouseBrain-Z-T-1	MouseBrain-Z-T-1.8567.8567.3	Complex/Hybrid	Before Expansion	4.86
Brain	MouseBrain-Z-T-1	MouseBrain-Z-T-1.8584.8584.3	Oligo-Mannose	Before Expansion	5.451
Brain	MouseBrain-Z-T-1	MouseBrain-Z-T-1.8608.8608.2	Complex/Hybrid	Before Expansion	4.699
Brain	MouseBrain-Z-T-1	MouseBrain-Z-T-1.8636.8636.3	Complex/Hybrid	Before Expansion	5.601
Brain	MouseBrain-Z-T-1	MouseBrain-Z-T-1.8641.8641.3	Complex/Hybrid	Before Expansion	5.061
Brain	MouseBrain-Z-T-1	MouseBrain-Z-T-1.8649.8649.2	Oligo-Mannose	Before Expansion	4.48
Brain	MouseBrain-Z-T-1	MouseBrain-Z-T-1.8651.8651.3	Complex/Hybrid	Before Expansion	4.469
Brain	MouseBrain-Z-T-1	MouseBrain-Z-T-1.8658.8658.3	Oligo-Mannose	Before Expansion	4.662
Brain	MouseBrain-Z-T-1	MouseBrain-Z-T-1.8672.8672.3	Oligo-Mannose	Before Expansion	5.283
Brain	MouseBrain-Z-T-1	MouseBrain-Z-T-1.8685.8685.2	Complex/Hybrid	Before Expansion	4.45
Brain	MouseBrain-Z-T-1	MouseBrain-Z-T-1.8694.8694.3	Complex/Hybrid	Before Expansion	4.508
Brain	MouseBrain-Z-T-1	MouseBrain-Z-T-1.8709.8709.3	Complex/Hybrid	Before Expansion	4.61
Brain	MouseBrain-Z-T-1	MouseBrain-Z-T-1.8722.8722.3	Oligo-Mannose	Before Expansion	5.056
Brain	MouseBrain-Z-T-1	MouseBrain-Z-T-1.8731.8731.2	Oligo-Mannose	Before Expansion	4.554
Brain	MouseBrain-Z-T-1	MouseBrain-Z-T-1.8732.8732.3	Oligo-Mannose	Before Expansion	4.611
Brain	MouseBrain-Z-T-1	MouseBrain-Z-T-1.8736.8736.3	Oligo-Mannose	Before Expansion	5.54
Brain	MouseBrain-Z-T-1	MouseBrain-Z-T-1.8760.8760.3	Complex/Hybrid	Before Expansion	4.921
Brain	MouseBrain-Z-T-1	MouseBrain-Z-T-1.8774.8774.3	Oligo-Mannose	Before Expansion	4.699
Brain	MouseBrain-Z-T-1	MouseBrain-Z-T-1.8794.8794.3	Complex/Hybrid	Before Expansion	4.551
Brain	MouseBrain-Z-T-1	MouseBrain-Z-T-1.8798.8798.3	Complex/Hybrid	Before Expansion	4.211
Brain	MouseBrain-Z-T-1	MouseBrain-Z-T-1.8852.8852.3	Complex/Hybrid	Before Expansion	4.523
Brain	MouseBrain-Z-T-1	MouseBrain-Z-T-1.8857.8857.2	Oligo-Mannose	Before Expansion	4.59
Brain	MouseBrain-Z-T-1	MouseBrain-Z-T-1.8861.8861.2	Complex/Hybrid	Before Expansion	4.252
Brain	MouseBrain-Z-T-1	MouseBrain-Z-T-1.8885.8885.3	Complex/Hybrid	Before Expansion	4.311
Brain	MouseBrain-Z-T-1	MouseBrain-Z-T-1.8905.8905.3	Complex/Hybrid	Before Expansion	4.845
Brain	MouseBrain-Z-T-1	MouseBrain-Z-T-1.8907.8907.3	Truncated	Before Expansion	5.021
Brain	MouseBrain-Z-T-1	MouseBrain-Z-T-1.8917.8917.3	Complex/Hybrid	Before Expansion	4.381
Brain	MouseBrain-Z-T-1	MouseBrain-Z-T-1.8945.8945.3	Complex/Hybrid	Before Expansion	5.33
Brain	MouseBrain-Z-T-1	MouseBrain-Z-T-1.8961.8961.3	Complex/Hybrid	Before Expansion	4.488
Brain	MouseBrain-Z-T-1	MouseBrain-Z-T-1.8964.8964.2	Oligo-Mannose	Before Expansion	4.471
Brain	MouseBrain-Z-T-1	MouseBrain-Z-T-1.8972.8972.2	Oligo-Mannose	Before Expansion	4.434
Brain	MouseBrain-Z-T-1	MouseBrain-Z-T-1.8977.8977.3	Complex/Hybrid	Before Expansion	5.526
Brain	MouseBrain-Z-T-1	MouseBrain-Z-T-1.8979.8979.3	Truncated	Before Expansion	5.068
Brain	MouseBrain-Z-T-1	MouseBrain-Z-T-1.8995.8995.3	Complex/Hybrid	Before Expansion	4.375
Brain	MouseBrain-Z-T-1	MouseBrain-Z-T-1.9008.9008.3	Complex/Hybrid	Before Expansion	4.501
Brain	MouseBrain-Z-T-1	MouseBrain-Z-T-1.9022.9022.2	Oligo-Mannose	Before Expansion	4.519
Brain	MouseBrain-Z-T-1	MouseBrain-Z-T-1.9025.9025.3	Complex/Hybrid	Before Expansion	5.395
Brain	MouseBrain-Z-T-1	MouseBrain-Z-T-1.9037.9037.3	Complex/Hybrid	Before Expansion	3.36
Brain	MouseBrain-Z-T-1	MouseBrain-Z-T-1.9057.9057.3	Complex/Hybrid	Before Expansion	4.402
Brain	MouseBrain-Z-T-1	MouseBrain-Z-T-1.9060.9060.3	Complex/Hybrid	Before Expansion	4.544
Brain	MouseBrain-Z-T-1	MouseBrain-Z-T-1.9066.9066.3	Oligo-Mannose	Before Expansion	4.783
Brain	MouseBrain-Z-T-1	MouseBrain-Z-T-1.9073.9073.2	Oligo-Mannose	Before Expansion	4.879
Brain	MouseBrain-Z-T-1	MouseBrain-Z-T-1.9081.9081.3	Complex/Hybrid	Before Expansion	4.661
Brain	MouseBrain-Z-T-1	MouseBrain-Z-T-1.9105.9105.2	Oligo-Mannose	Before Expansion	4.896
Brain	MouseBrain-Z-T-1	MouseBrain-Z-T-1.9112.9112.3	Complex/Hybrid	Before Expansion	5.05
Brain	MouseBrain-Z-T-1	MouseBrain-Z-T-1.9115.9115.2	Complex/Hybrid	Before Expansion	4.277
Brain	MouseBrain-Z-T-1	MouseBrain-Z-T-1.9119.9119.3	Complex/Hybrid	Before Expansion	4.812
Brain	MouseBrain-Z-T-1	MouseBrain-Z-T-1.9126.9126.4	Complex/Hybrid	Before Expansion	4.982
Brain	MouseBrain-Z-T-1	MouseBrain-Z-T-1.9131.9131.3	Complex/Hybrid	Before Expansion	4.872
Brain	MouseBrain-Z-T-1	MouseBrain-Z-T-1.9133.9133.3	Complex/Hybrid	Before Expansion	4.708
Brain	MouseBrain-Z-T-1	MouseBrain-Z-T-1.9134.9134.3	Complex/Hybrid	Before Expansion	5.134
Brain	MouseBrain-Z-T-1	MouseBrain-Z-T-1.9143.9143.3	Complex/Hybrid	Before Expansion	5.096
Brain	MouseBrain-Z-T-1	MouseBrain-Z-T-1.9147.9147.3	Oligo-Mannose	Before Expansion	5.061
Brain	MouseBrain-Z-T-1	MouseBrain-Z-T-1.9148.9148.2	Oligo-Mannose	Before Expansion	5.151
Brain	MouseBrain-Z-T-1	MouseBrain-Z-T-1.9149.9149.3	Complex/Hybrid	Before Expansion	5.043
Brain	MouseBrain-Z-T-1	MouseBrain-Z-T-1.9159.9159.2	Oligo-Mannose	Before Expansion	4.486
Brain	MouseBrain-Z-T-1	MouseBrain-Z-T-1.9165.9165.3	Complex/Hybrid	Before Expansion	4.259
Brain	MouseBrain-Z-T-1	MouseBrain-Z-T-1.9171.9171.2	Oligo-Mannose	Before Expansion	5.307
Brain	MouseBrain-Z-T-1	MouseBrain-Z-T-1.9173.9173.3	Complex/Hybrid	Before Expansion	5.123
Brain	MouseBrain-Z-T-1	MouseBrain-Z-T-1.9184.9184.4	Complex/Hybrid	Before Expansion	5.183
Brain	MouseBrain-Z-T-1	MouseBrain-Z-T-1.9199.9199.2	Complex/Hybrid	Before Expansion	4.309
Brain	MouseBrain-Z-T-1	MouseBrain-Z-T-1.9202.9202.3	Complex/Hybrid	Before Expansion	5.421
Brain	MouseBrain-Z-T-1	MouseBrain-Z-T-1.9204.9204.3	Complex/Hybrid	Before Expansion	5.118
Brain	MouseBrain-Z-T-1	MouseBrain-Z-T-1.9216.9216.3	Complex/Hybrid	Before Expansion	4.966
Brain	MouseBrain-Z-T-1	MouseBrain-Z-T-1.9227.9227.3	Complex/Hybrid	Before Expansion	5.095
Brain	MouseBrain-Z-T-1	MouseBrain-Z-T-1.9228.9228.3	Oligo-Mannose	Before Expansion	4.779
Brain	MouseBrain-Z-T-1	MouseBrain-Z-T-1.9247.9247.3	Complex/Hybrid	Before Expansion	4.964
Brain	MouseBrain-Z-T-1	MouseBrain-Z-T-1.9279.9279.3	Complex/Hybrid	Before Expansion	4.627
Brain	MouseBrain-Z-T-1	MouseBrain-Z-T-1.9286.9286.3	Oligo-Mannose	Before Expansion	4.703
Brain	MouseBrain-Z-T-1	MouseBrain-Z-T-1.9291.9291.3	Complex/Hybrid	Before Expansion	4.811
Brain	MouseBrain-Z-T-1	MouseBrain-Z-T-1.9294.9294.2	Complex/Hybrid	Before Expansion	4.199
Brain	MouseBrain-Z-T-1	MouseBrain-Z-T-1.9313.9313.3	Complex/Hybrid	Before Expansion	4.813
Brain	MouseBrain-Z-T-1	MouseBrain-Z-T-1.9322.9322.3	Complex/Hybrid	Before Expansion	5.259
Brain	MouseBrain-Z-T-1	MouseBrain-Z-T-1.9330.9330.3	Complex/Hybrid	Before Expansion	3.634
Brain	MouseBrain-Z-T-1	MouseBrain-Z-T-1.9334.9334.3	Complex/Hybrid	Before Expansion	5.11
Brain	MouseBrain-Z-T-1	MouseBrain-Z-T-1.9351.9351.3	Oligo-Mannose	Before Expansion	5.632
Brain	MouseBrain-Z-T-1	MouseBrain-Z-T-1.9354.9354.2	Oligo-Mannose	Before Expansion	5.142
Brain	MouseBrain-Z-T-1	MouseBrain-Z-T-1.9356.9356.3	Complex/Hybrid	Before Expansion	4.692
Brain	MouseBrain-Z-T-1	MouseBrain-Z-T-1.9360.9360.3	Complex/Hybrid	Before Expansion	5.087
Brain	MouseBrain-Z-T-1	MouseBrain-Z-T-1.9373.9373.3	Complex/Hybrid	Before Expansion	4.691
Brain	MouseBrain-Z-T-1	MouseBrain-Z-T-1.9382.9382.3	Oligo-Mannose	Before Expansion	5.207
Brain	MouseBrain-Z-T-1	MouseBrain-Z-T-1.9387.9387.3	Complex/Hybrid	Before Expansion	5.454
Brain	MouseBrain-Z-T-1	MouseBrain-Z-T-1.9389.9389.2	Oligo-Mannose	Before Expansion	4.548
Brain	MouseBrain-Z-T-1	MouseBrain-Z-T-1.9396.9396.2	Complex/Hybrid	Before Expansion	3.94
Brain	MouseBrain-Z-T-1	MouseBrain-Z-T-1.9407.9407.3	Complex/Hybrid	Before Expansion	4.85
Brain	MouseBrain-Z-T-1	MouseBrain-Z-T-1.9408.9408.2	Oligo-Mannose	Before Expansion	4.966
Brain	MouseBrain-Z-T-1	MouseBrain-Z-T-1.9411.9411.3	Complex/Hybrid	Before Expansion	5.655
Brain	MouseBrain-Z-T-1	MouseBrain-Z-T-1.9420.9420.3	Complex/Hybrid	Before Expansion	5.1
Brain	MouseBrain-Z-T-1	MouseBrain-Z-T-1.9428.9428.3	Complex/Hybrid	Before Expansion	4.167
Brain	MouseBrain-Z-T-1	MouseBrain-Z-T-1.9432.9432.3	Complex/Hybrid	Before Expansion	4.055
Brain	MouseBrain-Z-T-1	MouseBrain-Z-T-1.9433.9433.3	Oligo-Mannose	Before Expansion	4.779
Brain	MouseBrain-Z-T-1	MouseBrain-Z-T-1.9444.9444.4	Complex/Hybrid	Before Expansion	5.249
Brain	MouseBrain-Z-T-1	MouseBrain-Z-T-1.9453.9453.3	Oligo-Mannose	Before Expansion	5.191
Brain	MouseBrain-Z-T-1	MouseBrain-Z-T-1.9454.9454.3	Complex/Hybrid	Before Expansion	4.732
Brain	MouseBrain-Z-T-1	MouseBrain-Z-T-1.9456.9456.2	Complex/Hybrid	Before Expansion	5.011
Brain	MouseBrain-Z-T-1	MouseBrain-Z-T-1.9469.9469.2	Oligo-Mannose	Before Expansion	5.157
Brain	MouseBrain-Z-T-1	MouseBrain-Z-T-1.9472.9472.2	Complex/Hybrid	Before Expansion	4.693
Brain	MouseBrain-Z-T-1	MouseBrain-Z-T-1.9475.9475.3	Complex/Hybrid	Before Expansion	5.581
Brain	MouseBrain-Z-T-1	MouseBrain-Z-T-1.9476.9476.3	Complex/Hybrid	Before Expansion	5.013
Brain	MouseBrain-Z-T-1	MouseBrain-Z-T-1.9478.9478.3	Complex/Hybrid	Before Expansion	4.847
Brain	MouseBrain-Z-T-1	MouseBrain-Z-T-1.9481.9481.3	Complex/Hybrid	Before Expansion	4.508
Brain	MouseBrain-Z-T-1	MouseBrain-Z-T-1.9482.9482.2	Oligo-Mannose	Before Expansion	5.004
Brain	MouseBrain-Z-T-1	MouseBrain-Z-T-1.9486.9486.3	Complex/Hybrid	Before Expansion	5.936
Brain	MouseBrain-Z-T-1	MouseBrain-Z-T-1.9499.9499.2	Complex/Hybrid	Before Expansion	5.228
Brain	MouseBrain-Z-T-1	MouseBrain-Z-T-1.9500.9500.3	Complex/Hybrid	Before Expansion	5.126
Brain	MouseBrain-Z-T-1	MouseBrain-Z-T-1.9511.9511.3	Complex/Hybrid	Before Expansion	5.341
Brain	MouseBrain-Z-T-1	MouseBrain-Z-T-1.9517.9517.2	Oligo-Mannose	Before Expansion	5.311
Brain	MouseBrain-Z-T-1	MouseBrain-Z-T-1.9522.9522.3	Complex/Hybrid	Before Expansion	5.861
Brain	MouseBrain-Z-T-1	MouseBrain-Z-T-1.9542.9542.3	Complex/Hybrid	Before Expansion	5.133
Brain	MouseBrain-Z-T-1	MouseBrain-Z-T-1.9546.9546.2	Oligo-Mannose	Before Expansion	5.73
Brain	MouseBrain-Z-T-1	MouseBrain-Z-T-1.9547.9547.3	Complex/Hybrid	Before Expansion	5.087
Brain	MouseBrain-Z-T-1	MouseBrain-Z-T-1.9550.9550.3	Complex/Hybrid	Before Expansion	5.277
Brain	MouseBrain-Z-T-1	MouseBrain-Z-T-1.9551.9551.2	Complex/Hybrid	Before Expansion	4.389
Brain	MouseBrain-Z-T-1	MouseBrain-Z-T-1.9552.9552.2	Complex/Hybrid	Before Expansion	5.27
Brain	MouseBrain-Z-T-1	MouseBrain-Z-T-1.9558.9558.3	Complex/Hybrid	Before Expansion	5.454
Brain	MouseBrain-Z-T-1	MouseBrain-Z-T-1.9560.9560.3	Complex/Hybrid	Before Expansion	5.739
Brain	MouseBrain-Z-T-1	MouseBrain-Z-T-1.9576.9576.2	Oligo-Mannose	Before Expansion	4.35
Brain	MouseBrain-Z-T-1	MouseBrain-Z-T-1.9584.9584.3	Complex/Hybrid	Before Expansion	4.975
Brain	MouseBrain-Z-T-1	MouseBrain-Z-T-1.9585.9585.3	Complex/Hybrid	Before Expansion	5.473
Brain	MouseBrain-Z-T-1	MouseBrain-Z-T-1.9594.9594.2	Oligo-Mannose	Before Expansion	5.429
Brain	MouseBrain-Z-T-1	MouseBrain-Z-T-1.9597.9597.3	Complex/Hybrid	Before Expansion	5.084
Brain	MouseBrain-Z-T-1	MouseBrain-Z-T-1.9608.9608.2	Complex/Hybrid	Before Expansion	4.927
Brain	MouseBrain-Z-T-1	MouseBrain-Z-T-1.9611.9611.2	Oligo-Mannose	Before Expansion	5.303
Brain	MouseBrain-Z-T-1	MouseBrain-Z-T-1.9621.9621.2	Oligo-Mannose	Before Expansion	4.418
Brain	MouseBrain-Z-T-1	MouseBrain-Z-T-1.9624.9624.3	Complex/Hybrid	Before Expansion	4.583
Brain	MouseBrain-Z-T-1	MouseBrain-Z-T-1.9630.9630.3	Complex/Hybrid	Before Expansion	5.264
Brain	MouseBrain-Z-T-1	MouseBrain-Z-T-1.9631.9631.3	Complex/Hybrid	Before Expansion	5.967
Brain	MouseBrain-Z-T-1	MouseBrain-Z-T-1.9632.9632.2	Complex/Hybrid	Before Expansion	5.248
Brain	MouseBrain-Z-T-1	MouseBrain-Z-T-1.9638.9638.2	Oligo-Mannose	Before Expansion	4.17
Brain	MouseBrain-Z-T-1	MouseBrain-Z-T-1.9656.9656.3	Complex/Hybrid	Before Expansion	5.119
Brain	MouseBrain-Z-T-1	MouseBrain-Z-T-1.9658.9658.3	Complex/Hybrid	Before Expansion	4.518
Brain	MouseBrain-Z-T-1	MouseBrain-Z-T-1.9672.9672.3	Complex/Hybrid	Before Expansion	5.416
Brain	MouseBrain-Z-T-1	MouseBrain-Z-T-1.9674.9674.3	Complex/Hybrid	Before Expansion	4.741
Brain	MouseBrain-Z-T-1	MouseBrain-Z-T-1.9684.9684.3	Oligo-Mannose	Before Expansion	5.736
Brain	MouseBrain-Z-T-1	MouseBrain-Z-T-1.9685.9685.3	Complex/Hybrid	Before Expansion	5.267
Brain	MouseBrain-Z-T-1	MouseBrain-Z-T-1.9686.9686.2	Oligo-Mannose	Before Expansion	4.941
Brain	MouseBrain-Z-T-1	MouseBrain-Z-T-1.9689.9689.2	Complex/Hybrid	Before Expansion	4.533
Brain	MouseBrain-Z-T-1	MouseBrain-Z-T-1.9697.9697.3	Complex/Hybrid	Before Expansion	5.364
Brain	MouseBrain-Z-T-1	MouseBrain-Z-T-1.9709.9709.2	Complex/Hybrid	Before Expansion	4.778
Brain	MouseBrain-Z-T-1	MouseBrain-Z-T-1.9730.9730.3	Complex/Hybrid	Before Expansion	4.694
Brain	MouseBrain-Z-T-1	MouseBrain-Z-T-1.9732.9732.3	Complex/Hybrid	Before Expansion	4.807
Brain	MouseBrain-Z-T-1	MouseBrain-Z-T-1.9735.9735.4	Complex/Hybrid	Before Expansion	4.986
Brain	MouseBrain-Z-T-1	MouseBrain-Z-T-1.9745.9745.3	Complex/Hybrid	Before Expansion	4.801
Brain	MouseBrain-Z-T-1	MouseBrain-Z-T-1.9752.9752.3	Oligo-Mannose	Before Expansion	4.731
Brain	MouseBrain-Z-T-1	MouseBrain-Z-T-1.9754.9754.3	Complex/Hybrid	Before Expansion	5.054
Brain	MouseBrain-Z-T-1	MouseBrain-Z-T-1.9755.9755.3	Complex/Hybrid	Before Expansion	5.617
Brain	MouseBrain-Z-T-1	MouseBrain-Z-T-1.9759.9759.3	Oligo-Mannose	Before Expansion	4.987
Brain	MouseBrain-Z-T-1	MouseBrain-Z-T-1.9761.9761.3	Oligo-Mannose	Before Expansion	5.134
Brain	MouseBrain-Z-T-1	MouseBrain-Z-T-1.9773.9773.2	Oligo-Mannose	Before Expansion	5.536
Brain	MouseBrain-Z-T-1	MouseBrain-Z-T-1.9775.9775.2	Complex/Hybrid	Before Expansion	4.556
Brain	MouseBrain-Z-T-1	MouseBrain-Z-T-1.9776.9776.3	Complex/Hybrid	Before Expansion	4.568
Brain	MouseBrain-Z-T-1	MouseBrain-Z-T-1.9783.9783.2	Complex/Hybrid	Before Expansion	4.698
Brain	MouseBrain-Z-T-1	MouseBrain-Z-T-1.9788.9788.3	Complex/Hybrid	Before Expansion	4.888
Brain	MouseBrain-Z-T-1	MouseBrain-Z-T-1.9790.9790.3	Complex/Hybrid	Before Expansion	4.785
Brain	MouseBrain-Z-T-1	MouseBrain-Z-T-1.9791.9791.3	Complex/Hybrid	Before Expansion	5.071
Brain	MouseBrain-Z-T-1	MouseBrain-Z-T-1.9792.9792.3	Complex/Hybrid	Before Expansion	4.88
Brain	MouseBrain-Z-T-1	MouseBrain-Z-T-1.9793.9793.3	Complex/Hybrid	Before Expansion	4.924
Brain	MouseBrain-Z-T-1	MouseBrain-Z-T-1.9816.9816.3	Complex/Hybrid	Before Expansion	4.829
Brain	MouseBrain-Z-T-1	MouseBrain-Z-T-1.9818.9818.3	Complex/Hybrid	Before Expansion	4.577
Brain	MouseBrain-Z-T-1	MouseBrain-Z-T-1.9828.9828.3	Complex/Hybrid	Before Expansion	4.638
Brain	MouseBrain-Z-T-1	MouseBrain-Z-T-1.9833.9833.3	Complex/Hybrid	Before Expansion	5.304
Brain	MouseBrain-Z-T-1	MouseBrain-Z-T-1.9838.9838.3	Complex/Hybrid	Before Expansion	5.452
Brain	MouseBrain-Z-T-1	MouseBrain-Z-T-1.9839.9839.3	Oligo-Mannose	Before Expansion	5.678
Brain	MouseBrain-Z-T-1	MouseBrain-Z-T-1.9841.9841.3	Oligo-Mannose	Before Expansion	5.256
Brain	MouseBrain-Z-T-1	MouseBrain-Z-T-1.9850.9850.2	Oligo-Mannose	Before Expansion	5.592
Brain	MouseBrain-Z-T-1	MouseBrain-Z-T-1.9862.9862.3	Complex/Hybrid	Before Expansion	5.252
Brain	MouseBrain-Z-T-1	MouseBrain-Z-T-1.9868.9868.3	Oligo-Mannose	Before Expansion	5.308
Brain	MouseBrain-Z-T-1	MouseBrain-Z-T-1.9873.9873.3	Complex/Hybrid	Before Expansion	4.831
Brain	MouseBrain-Z-T-1	MouseBrain-Z-T-1.9901.9901.2	Oligo-Mannose	Before Expansion	5.351
Brain	MouseBrain-Z-T-1	MouseBrain-Z-T-1.9911.9911.3	Oligo-Mannose	Before Expansion	5.243
Brain	MouseBrain-Z-T-1	MouseBrain-Z-T-1.9912.9912.3	Oligo-Mannose	Before Expansion	4.419
Brain	MouseBrain-Z-T-1	MouseBrain-Z-T-1.9922.9922.3	Complex/Hybrid	Before Expansion	5.109
Brain	MouseBrain-Z-T-1	MouseBrain-Z-T-1.9926.9926.3	Oligo-Mannose	Before Expansion	4.995
Brain	MouseBrain-Z-T-1	MouseBrain-Z-T-1.9934.9934.3	Complex/Hybrid	Before Expansion	5.038
Brain	MouseBrain-Z-T-1	MouseBrain-Z-T-1.9937.9937.2	Oligo-Mannose	Before Expansion	4.84
Brain	MouseBrain-Z-T-1	MouseBrain-Z-T-1.9940.9940.2	Complex/Hybrid	Before Expansion	4.549
Brain	MouseBrain-Z-T-1	MouseBrain-Z-T-1.9945.9945.3	Oligo-Mannose	Before Expansion	5.648
Brain	MouseBrain-Z-T-1	MouseBrain-Z-T-1.9946.9946.3	Complex/Hybrid	Before Expansion	4.82
Brain	MouseBrain-Z-T-1	MouseBrain-Z-T-1.9957.9957.3	Complex/Hybrid	Before Expansion	5.757
Brain	MouseBrain-Z-T-1	MouseBrain-Z-T-1.9968.9968.3	Oligo-Mannose	Before Expansion	5.781
Brain	MouseBrain-Z-T-1	MouseBrain-Z-T-1.9970.9970.3	Oligo-Mannose	Before Expansion	5.739
Brain	MouseBrain-Z-T-1	MouseBrain-Z-T-1.9971.9971.3	Complex/Hybrid	Before Expansion	5.178
Brain	MouseBrain-Z-T-1	MouseBrain-Z-T-1.9980.9980.2	Oligo-Mannose	Before Expansion	5.122
Brain	MouseBrain-Z-T-1	MouseBrain-Z-T-1.9985.9985.2	Oligo-Mannose	Before Expansion	4.9
Brain	MouseBrain-Z-T-1	MouseBrain-Z-T-1.9994.9994.3	Oligo-Mannose	Before Expansion	4.85
Brain	MouseBrain-Z-T-1	MouseBrain-Z-T-1.9998.9998.3	Oligo-Mannose	Before Expansion	4.623
Brain	MouseBrain-Z-T-1	MouseBrain-Z-T-1.10000.10000.2	Oligo-Mannose	Before Expansion	4.592
Brain	MouseBrain-Z-T-1	MouseBrain-Z-T-1.10005.10005.3	Oligo-Mannose	Before Expansion	5.293
Brain	MouseBrain-Z-T-1	MouseBrain-Z-T-1.10008.10008.3	Complex/Hybrid	Before Expansion	4.901
Brain	MouseBrain-Z-T-1	MouseBrain-Z-T-1.10015.10015.3	Oligo-Mannose	Before Expansion	5.854
Brain	MouseBrain-Z-T-1	MouseBrain-Z-T-1.10016.10016.3	Complex/Hybrid	Before Expansion	5.439
Brain	MouseBrain-Z-T-1	MouseBrain-Z-T-1.10018.10018.3	Oligo-Mannose	Before Expansion	5.069
Brain	MouseBrain-Z-T-1	MouseBrain-Z-T-1.10027.10027.3	Oligo-Mannose	Before Expansion	5.619
Brain	MouseBrain-Z-T-1	MouseBrain-Z-T-1.10039.10039.3	Oligo-Mannose	Before Expansion	6.218
Brain	MouseBrain-Z-T-1	MouseBrain-Z-T-1.10047.10047.2	Oligo-Mannose	Before Expansion	4.331
Brain	MouseBrain-Z-T-1	MouseBrain-Z-T-1.10051.10051.2	Oligo-Mannose	Before Expansion	4.937
Brain	MouseBrain-Z-T-1	MouseBrain-Z-T-1.10055.10055.3	Oligo-Mannose	Before Expansion	5.072
Brain	MouseBrain-Z-T-1	MouseBrain-Z-T-1.10068.10068.3	Oligo-Mannose	Before Expansion	5.012
Brain	MouseBrain-Z-T-1	MouseBrain-Z-T-1.10076.10076.3	Complex/Hybrid	Before Expansion	5.381
Brain	MouseBrain-Z-T-1	MouseBrain-Z-T-1.10086.10086.3	Oligo-Mannose	Before Expansion	5.354
Brain	MouseBrain-Z-T-1	MouseBrain-Z-T-1.10087.10087.3	Complex/Hybrid	Before Expansion	5.253
Brain	MouseBrain-Z-T-1	MouseBrain-Z-T-1.10088.10088.3	Complex/Hybrid	Before Expansion	5.285
Brain	MouseBrain-Z-T-1	MouseBrain-Z-T-1.10089.10089.2	Complex/Hybrid	Before Expansion	5.105
Brain	MouseBrain-Z-T-1	MouseBrain-Z-T-1.10100.10100.3	Oligo-Mannose	Before Expansion	5.151
Brain	MouseBrain-Z-T-1	MouseBrain-Z-T-1.10102.10102.3	Oligo-Mannose	Before Expansion	5.548
Brain	MouseBrain-Z-T-1	MouseBrain-Z-T-1.10104.10104.3	Complex/Hybrid	Before Expansion	5.257
Brain	MouseBrain-Z-T-1	MouseBrain-Z-T-1.10110.10110.3	Oligo-Mannose	Before Expansion	5.73
Brain	MouseBrain-Z-T-1	MouseBrain-Z-T-1.10111.10111.3	Complex/Hybrid	Before Expansion	5.68
Brain	MouseBrain-Z-T-1	MouseBrain-Z-T-1.10116.10116.3	Oligo-Mannose	Before Expansion	5.219
Brain	MouseBrain-Z-T-1	MouseBrain-Z-T-1.10120.10120.3	Oligo-Mannose	Before Expansion	5.21
Brain	MouseBrain-Z-T-1	MouseBrain-Z-T-1.10123.10123.2	Oligo-Mannose	Before Expansion	4.917
Brain	MouseBrain-Z-T-1	MouseBrain-Z-T-1.10126.10126.3	Oligo-Mannose	Before Expansion	4.688
Brain	MouseBrain-Z-T-1	MouseBrain-Z-T-1.10134.10134.3	Complex/Hybrid	Before Expansion	5.621
Brain	MouseBrain-Z-T-1	MouseBrain-Z-T-1.10146.10146.3	Oligo-Mannose	Before Expansion	5.162
Brain	MouseBrain-Z-T-1	MouseBrain-Z-T-1.10169.10169.2	Oligo-Mannose	Before Expansion	5.704
Brain	MouseBrain-Z-T-1	MouseBrain-Z-T-1.10170.10170.3	Oligo-Mannose	Before Expansion	5.933
Brain	MouseBrain-Z-T-1	MouseBrain-Z-T-1.10171.10171.3	Oligo-Mannose	Before Expansion	5.076
Brain	MouseBrain-Z-T-1	MouseBrain-Z-T-1.10173.10173.2	Oligo-Mannose	Before Expansion	5.197
Brain	MouseBrain-Z-T-1	MouseBrain-Z-T-1.10183.10183.3	Oligo-Mannose	Before Expansion	5.636
Brain	MouseBrain-Z-T-1	MouseBrain-Z-T-1.10184.10184.3	Complex/Hybrid	Before Expansion	5.636
Brain	MouseBrain-Z-T-1	MouseBrain-Z-T-1.10193.10193.3	Oligo-Mannose	Before Expansion	5.73
Brain	MouseBrain-Z-T-1	MouseBrain-Z-T-1.10194.10194.3	Complex/Hybrid	Before Expansion	4.842
Brain	MouseBrain-Z-T-1	MouseBrain-Z-T-1.10201.10201.2	Oligo-Mannose	Before Expansion	5.186
Brain	MouseBrain-Z-T-1	MouseBrain-Z-T-1.10206.10206.2	Truncated	Before Expansion	5.442
Brain	MouseBrain-Z-T-1	MouseBrain-Z-T-1.10217.10217.3	Oligo-Mannose	Before Expansion	5.818
Brain	MouseBrain-Z-T-1	MouseBrain-Z-T-1.10218.10218.3	Complex/Hybrid	Before Expansion	5.457
Brain	MouseBrain-Z-T-1	MouseBrain-Z-T-1.10221.10221.3	Complex/Hybrid	Before Expansion	4.836
Brain	MouseBrain-Z-T-1	MouseBrain-Z-T-1.10223.10223.3	Oligo-Mannose	Before Expansion	4.622
Brain	MouseBrain-Z-T-1	MouseBrain-Z-T-1.10232.10232.4	Complex/Hybrid	Before Expansion	5.328
Brain	MouseBrain-Z-T-1	MouseBrain-Z-T-1.10234.10234.2	Oligo-Mannose	Before Expansion	4.88
Brain	MouseBrain-Z-T-1	MouseBrain-Z-T-1.10239.10239.3	Oligo-Mannose	Before Expansion	4.362
Brain	MouseBrain-Z-T-1	MouseBrain-Z-T-1.10242.10242.2	Oligo-Mannose	Before Expansion	5.745
Brain	MouseBrain-Z-T-1	MouseBrain-Z-T-1.10244.10244.3	Complex/Hybrid	Before Expansion	4.802
Brain	MouseBrain-Z-T-1	MouseBrain-Z-T-1.10246.10246.3	Oligo-Mannose	Before Expansion	5.672
Brain	MouseBrain-Z-T-1	MouseBrain-Z-T-1.10249.10249.2	Complex/Hybrid	Before Expansion	4.286
Brain	MouseBrain-Z-T-1	MouseBrain-Z-T-1.10252.10252.3	Oligo-Mannose	Before Expansion	5.795
Brain	MouseBrain-Z-T-1	MouseBrain-Z-T-1.10258.10258.3	Oligo-Mannose	Before Expansion	5.134
Brain	MouseBrain-Z-T-1	MouseBrain-Z-T-1.10266.10266.2	Truncated	Before Expansion	4.457
Brain	MouseBrain-Z-T-1	MouseBrain-Z-T-1.10276.10276.2	Truncated	Before Expansion	5.699
Brain	MouseBrain-Z-T-1	MouseBrain-Z-T-1.10279.10279.2	Oligo-Mannose	Before Expansion	5.042
Brain	MouseBrain-Z-T-1	MouseBrain-Z-T-1.10289.10289.3	Oligo-Mannose	Before Expansion	5.646
Brain	MouseBrain-Z-T-1	MouseBrain-Z-T-1.10293.10293.2	Oligo-Mannose	Before Expansion	5.154
Brain	MouseBrain-Z-T-1	MouseBrain-Z-T-1.10303.10303.2	Complex/Hybrid	Before Expansion	5.145
Brain	MouseBrain-Z-T-1	MouseBrain-Z-T-1.10304.10304.2	Oligo-Mannose	Before Expansion	4.637
Brain	MouseBrain-Z-T-1	MouseBrain-Z-T-1.10309.10309.3	Complex/Hybrid	Before Expansion	4.741
Brain	MouseBrain-Z-T-1	MouseBrain-Z-T-1.10313.10313.3	Oligo-Mannose	Before Expansion	5.783
Brain	MouseBrain-Z-T-1	MouseBrain-Z-T-1.10314.10314.2	Oligo-Mannose	Before Expansion	5.62
Brain	MouseBrain-Z-T-1	MouseBrain-Z-T-1.10317.10317.3	Oligo-Mannose	Before Expansion	4.509
Brain	MouseBrain-Z-T-1	MouseBrain-Z-T-1.10324.10324.3	Oligo-Mannose	Before Expansion	5.489
Brain	MouseBrain-Z-T-1	MouseBrain-Z-T-1.10326.10326.3	Oligo-Mannose	Before Expansion	5.31
Brain	MouseBrain-Z-T-1	MouseBrain-Z-T-1.10343.10343.2	Oligo-Mannose	Before Expansion	5.017
Brain	MouseBrain-Z-T-1	MouseBrain-Z-T-1.10349.10349.2	Truncated	Before Expansion	5.46
Brain	MouseBrain-Z-T-1	MouseBrain-Z-T-1.10357.10357.3	Complex/Hybrid	Before Expansion	4.593
Brain	MouseBrain-Z-T-1	MouseBrain-Z-T-1.10362.10362.3	Oligo-Mannose	Before Expansion	4.726
Brain	MouseBrain-Z-T-1	MouseBrain-Z-T-1.10371.10371.2	Oligo-Mannose	Before Expansion	5.757
Brain	MouseBrain-Z-T-1	MouseBrain-Z-T-1.10373.10373.2	Complex/Hybrid	Before Expansion	5.094
Brain	MouseBrain-Z-T-1	MouseBrain-Z-T-1.10382.10382.2	Oligo-Mannose	Before Expansion	5.71
Brain	MouseBrain-Z-T-1	MouseBrain-Z-T-1.10392.10392.3	Complex/Hybrid	Before Expansion	4.731
Brain	MouseBrain-Z-T-1	MouseBrain-Z-T-1.10394.10394.3	Oligo-Mannose	Before Expansion	5.643
Brain	MouseBrain-Z-T-1	MouseBrain-Z-T-1.10395.10395.3	Oligo-Mannose	Before Expansion	5.396
Brain	MouseBrain-Z-T-1	MouseBrain-Z-T-1.10402.10402.3	Oligo-Mannose	Before Expansion	5.044
Brain	MouseBrain-Z-T-1	MouseBrain-Z-T-1.10420.10420.2	Oligo-Mannose	Before Expansion	4.952
Brain	MouseBrain-Z-T-1	MouseBrain-Z-T-1.10424.10424.2	Oligo-Mannose	Before Expansion	4.517
Brain	MouseBrain-Z-T-1	MouseBrain-Z-T-1.10436.10436.3	Oligo-Mannose	Before Expansion	4.499
Brain	MouseBrain-Z-T-1	MouseBrain-Z-T-1.10437.10437.3	Complex/Hybrid	Before Expansion	5.158
Brain	MouseBrain-Z-T-1	MouseBrain-Z-T-1.10442.10442.2	Oligo-Mannose	Before Expansion	5.721
Brain	MouseBrain-Z-T-1	MouseBrain-Z-T-1.10445.10445.2	Complex/Hybrid	Before Expansion	4.531
Brain	MouseBrain-Z-T-1	MouseBrain-Z-T-1.10464.10464.3	Oligo-Mannose	Before Expansion	4.968
Brain	MouseBrain-Z-T-1	MouseBrain-Z-T-1.10485.10485.3	Oligo-Mannose	Before Expansion	4.471
Brain	MouseBrain-Z-T-1	MouseBrain-Z-T-1.10488.10488.3	Oligo-Mannose	Before Expansion	4.616
Brain	MouseBrain-Z-T-1	MouseBrain-Z-T-1.10496.10496.2	Oligo-Mannose	Before Expansion	5.421
Brain	MouseBrain-Z-T-1	MouseBrain-Z-T-1.10497.10497.2	Oligo-Mannose	Before Expansion	4.924
Brain	MouseBrain-Z-T-1	MouseBrain-Z-T-1.10513.10513.3	Complex/Hybrid	Before Expansion	4.319
Brain	MouseBrain-Z-T-1	MouseBrain-Z-T-1.10534.10534.3	Complex/Hybrid	Before Expansion	5.162
Brain	MouseBrain-Z-T-1	MouseBrain-Z-T-1.10535.10535.2	Oligo-Mannose	Before Expansion	5.527
Brain	MouseBrain-Z-T-1	MouseBrain-Z-T-1.10544.10544.2	Oligo-Mannose	Before Expansion	6.117
Brain	MouseBrain-Z-T-1	MouseBrain-Z-T-1.10548.10548.2	Oligo-Mannose	Before Expansion	5.245
Brain	MouseBrain-Z-T-1	MouseBrain-Z-T-1.10550.10550.2	Oligo-Mannose	Before Expansion	4.455
Brain	MouseBrain-Z-T-1	MouseBrain-Z-T-1.10557.10557.3	Complex/Hybrid	Before Expansion	5.017
Brain	MouseBrain-Z-T-1	MouseBrain-Z-T-1.10558.10558.3	Oligo-Mannose	Before Expansion	5.234
Brain	MouseBrain-Z-T-1	MouseBrain-Z-T-1.10563.10563.2	Oligo-Mannose	Before Expansion	4.552
Brain	MouseBrain-Z-T-1	MouseBrain-Z-T-1.10571.10571.2	Oligo-Mannose	Before Expansion	4.814
Brain	MouseBrain-Z-T-1	MouseBrain-Z-T-1.10572.10572.2	Oligo-Mannose	Before Expansion	4.921
Brain	MouseBrain-Z-T-1	MouseBrain-Z-T-1.10575.10575.2	Oligo-Mannose	Before Expansion	5.122
Brain	MouseBrain-Z-T-1	MouseBrain-Z-T-1.10605.10605.3	Complex/Hybrid	Before Expansion	5.147
Brain	MouseBrain-Z-T-1	MouseBrain-Z-T-1.10618.10618.3	Oligo-Mannose	Before Expansion	5.125
Brain	MouseBrain-Z-T-1	MouseBrain-Z-T-1.10619.10619.2	Oligo-Mannose	Before Expansion	4.805
Brain	MouseBrain-Z-T-1	MouseBrain-Z-T-1.10622.10622.3	Complex/Hybrid	Before Expansion	4.415
Brain	MouseBrain-Z-T-1	MouseBrain-Z-T-1.10636.10636.4	Oligo-Mannose	Before Expansion	4.699
Brain	MouseBrain-Z-T-1	MouseBrain-Z-T-1.10639.10639.3	Oligo-Mannose	Before Expansion	6.032
Brain	MouseBrain-Z-T-1	MouseBrain-Z-T-1.10644.10644.3	Oligo-Mannose	Before Expansion	4.755
Brain	MouseBrain-Z-T-1	MouseBrain-Z-T-1.10647.10647.3	Complex/Hybrid	Before Expansion	4.559
Brain	MouseBrain-Z-T-1	MouseBrain-Z-T-1.10652.10652.3	Oligo-Mannose	Before Expansion	5.517
Brain	MouseBrain-Z-T-1	MouseBrain-Z-T-1.10655.10655.2	Oligo-Mannose	Before Expansion	4.96
Brain	MouseBrain-Z-T-1	MouseBrain-Z-T-1.10664.10664.3	Complex/Hybrid	Before Expansion	4.585
Brain	MouseBrain-Z-T-1	MouseBrain-Z-T-1.10677.10677.3	Oligo-Mannose	Before Expansion	5.337
Brain	MouseBrain-Z-T-1	MouseBrain-Z-T-1.10682.10682.3	Complex/Hybrid	Before Expansion	4.527
Brain	MouseBrain-Z-T-1	MouseBrain-Z-T-1.10689.10689.3	Complex/Hybrid	Before Expansion	4.557
Brain	MouseBrain-Z-T-1	MouseBrain-Z-T-1.10711.10711.3	Oligo-Mannose	Before Expansion	6.187
Brain	MouseBrain-Z-T-1	MouseBrain-Z-T-1.10718.10718.2	Oligo-Mannose	Before Expansion	5.257
Brain	MouseBrain-Z-T-1	MouseBrain-Z-T-1.10727.10727.4	Oligo-Mannose	Before Expansion	4.926
Brain	MouseBrain-Z-T-1	MouseBrain-Z-T-1.10732.10732.3	Truncated	Before Expansion	4.513
Brain	MouseBrain-Z-T-1	MouseBrain-Z-T-1.10738.10738.3	Oligo-Mannose	Before Expansion	4.757
Brain	MouseBrain-Z-T-1	MouseBrain-Z-T-1.10750.10750.2	Oligo-Mannose	Before Expansion	5.035
Brain	MouseBrain-Z-T-1	MouseBrain-Z-T-1.10751.10751.2	Oligo-Mannose	Before Expansion	5.081
Brain	MouseBrain-Z-T-1	MouseBrain-Z-T-1.10756.10756.4	Oligo-Mannose	Before Expansion	4.923
Brain	MouseBrain-Z-T-1	MouseBrain-Z-T-1.10764.10764.3	Oligo-Mannose	Before Expansion	4.927
Brain	MouseBrain-Z-T-1	MouseBrain-Z-T-1.10773.10773.2	Oligo-Mannose	Before Expansion	5.443
Brain	MouseBrain-Z-T-1	MouseBrain-Z-T-1.10785.10785.3	Complex/Hybrid	Before Expansion	5.186
Brain	MouseBrain-Z-T-1	MouseBrain-Z-T-1.10796.10796.3	Oligo-Mannose	Before Expansion	6.032
Brain	MouseBrain-Z-T-1	MouseBrain-Z-T-1.10808.10808.3	Oligo-Mannose	Before Expansion	5.071
Brain	MouseBrain-Z-T-1	MouseBrain-Z-T-1.10821.10821.2	Oligo-Mannose	Before Expansion	5.111
Brain	MouseBrain-Z-T-1	MouseBrain-Z-T-1.10825.10825.3	Oligo-Mannose	Before Expansion	5.061
Brain	MouseBrain-Z-T-1	MouseBrain-Z-T-1.10832.10832.2	Oligo-Mannose	Before Expansion	5.834
Brain	MouseBrain-Z-T-1	MouseBrain-Z-T-1.10833.10833.2	Oligo-Mannose	Before Expansion	5.787
Brain	MouseBrain-Z-T-1	MouseBrain-Z-T-1.10835.10835.3	Complex/Hybrid	Before Expansion	5.037
Brain	MouseBrain-Z-T-1	MouseBrain-Z-T-1.10837.10837.3	Complex/Hybrid	Before Expansion	5.364
Brain	MouseBrain-Z-T-1	MouseBrain-Z-T-1.10839.10839.4	Oligo-Mannose	Before Expansion	5.208
Brain	MouseBrain-Z-T-1	MouseBrain-Z-T-1.10843.10843.2	Oligo-Mannose	Before Expansion	5.583
Brain	MouseBrain-Z-T-1	MouseBrain-Z-T-1.10845.10845.2	Complex/Hybrid	Before Expansion	5.082
Brain	MouseBrain-Z-T-1	MouseBrain-Z-T-1.10847.10847.2	Complex/Hybrid	Before Expansion	5.132
Brain	MouseBrain-Z-T-1	MouseBrain-Z-T-1.10851.10851.2	Oligo-Mannose	Before Expansion	5.244
Brain	MouseBrain-Z-T-1	MouseBrain-Z-T-1.10858.10858.2	Complex/Hybrid	Before Expansion	4.407
Brain	MouseBrain-Z-T-1	MouseBrain-Z-T-1.10860.10860.2	Oligo-Mannose	Before Expansion	4.992
Brain	MouseBrain-Z-T-1	MouseBrain-Z-T-1.10863.10863.2	Complex/Hybrid	Before Expansion	4.385
Brain	MouseBrain-Z-T-1	MouseBrain-Z-T-1.10864.10864.3	Oligo-Mannose	Before Expansion	5.344
Brain	MouseBrain-Z-T-1	MouseBrain-Z-T-1.10866.10866.3	Oligo-Mannose	Before Expansion	6.04
Brain	MouseBrain-Z-T-1	MouseBrain-Z-T-1.10867.10867.3	Complex/Hybrid	Before Expansion	5.58
Brain	MouseBrain-Z-T-1	MouseBrain-Z-T-1.10871.10871.3	Complex/Hybrid	Before Expansion	4.948
Brain	MouseBrain-Z-T-1	MouseBrain-Z-T-1.10872.10872.4	Oligo-Mannose	Before Expansion	4.98
Brain	MouseBrain-Z-T-1	MouseBrain-Z-T-1.10873.10873.3	Oligo-Mannose	Before Expansion	4.786
Brain	MouseBrain-Z-T-1	MouseBrain-Z-T-1.10875.10875.3	Complex/Hybrid	Before Expansion	5.075
Brain	MouseBrain-Z-T-1	MouseBrain-Z-T-1.10878.10878.3	Oligo-Mannose	Before Expansion	5.516
Brain	MouseBrain-Z-T-1	MouseBrain-Z-T-1.10880.10880.2	Oligo-Mannose	Before Expansion	5.422
Brain	MouseBrain-Z-T-1	MouseBrain-Z-T-1.10891.10891.3	Complex/Hybrid	Before Expansion	4.9
Brain	MouseBrain-Z-T-1	MouseBrain-Z-T-1.10895.10895.3	Complex/Hybrid	Before Expansion	5.167
Brain	MouseBrain-Z-T-1	MouseBrain-Z-T-1.10896.10896.3	Oligo-Mannose	Before Expansion	4.77
Brain	MouseBrain-Z-T-1	MouseBrain-Z-T-1.10902.10902.2	Oligo-Mannose	Before Expansion	5.966
Brain	MouseBrain-Z-T-1	MouseBrain-Z-T-1.10906.10906.2	Oligo-Mannose	Before Expansion	5.174
Brain	MouseBrain-Z-T-1	MouseBrain-Z-T-1.10914.10914.2	Oligo-Mannose	Before Expansion	5.2
Brain	MouseBrain-Z-T-1	MouseBrain-Z-T-1.10929.10929.3	Complex/Hybrid	Before Expansion	4.888
Brain	MouseBrain-Z-T-1	MouseBrain-Z-T-1.10938.10938.3	Oligo-Mannose	Before Expansion	4.571
Brain	MouseBrain-Z-T-1	MouseBrain-Z-T-1.10942.10942.2	Complex/Hybrid	Before Expansion	4.624
Brain	MouseBrain-Z-T-1	MouseBrain-Z-T-1.10954.10954.3	Complex/Hybrid	Before Expansion	5.065
Brain	MouseBrain-Z-T-1	MouseBrain-Z-T-1.10959.10959.2	Oligo-Mannose	Before Expansion	4.975
Brain	MouseBrain-Z-T-1	MouseBrain-Z-T-1.10975.10975.3	Oligo-Mannose	Before Expansion	5.42
Brain	MouseBrain-Z-T-1	MouseBrain-Z-T-1.10976.10976.3	Complex/Hybrid	Before Expansion	5.205
Brain	MouseBrain-Z-T-1	MouseBrain-Z-T-1.10979.10979.3	Complex/Hybrid	Before Expansion	4.899
Brain	MouseBrain-Z-T-1	MouseBrain-Z-T-1.10980.10980.3	Oligo-Mannose	Before Expansion	4.838
Brain	MouseBrain-Z-T-1	MouseBrain-Z-T-1.10992.10992.2	Oligo-Mannose	Before Expansion	4.307
Brain	MouseBrain-Z-T-1	MouseBrain-Z-T-1.11003.11003.3	Oligo-Mannose	Before Expansion	5.006
Brain	MouseBrain-Z-T-1	MouseBrain-Z-T-1.11023.11023.4	Complex/Hybrid	Before Expansion	4.972
Brain	MouseBrain-Z-T-1	MouseBrain-Z-T-1.11024.11024.3	Oligo-Mannose	Before Expansion	5.863
Brain	MouseBrain-Z-T-1	MouseBrain-Z-T-1.11025.11025.3	Complex/Hybrid	Before Expansion	4.328
Brain	MouseBrain-Z-T-1	MouseBrain-Z-T-1.11028.11028.3	Oligo-Mannose	Before Expansion	5.033
Brain	MouseBrain-Z-T-1	MouseBrain-Z-T-1.11034.11034.3	Complex/Hybrid	Before Expansion	4.864
Brain	MouseBrain-Z-T-1	MouseBrain-Z-T-1.11038.11038.3	Complex/Hybrid	Before Expansion	4.312
Brain	MouseBrain-Z-T-1	MouseBrain-Z-T-1.11048.11048.2	Oligo-Mannose	Before Expansion	5.251
Brain	MouseBrain-Z-T-1	MouseBrain-Z-T-1.11060.11060.2	Oligo-Mannose	Before Expansion	5.299
Brain	MouseBrain-Z-T-1	MouseBrain-Z-T-1.11075.11075.2	Oligo-Mannose	Before Expansion	4.678
Brain	MouseBrain-Z-T-1	MouseBrain-Z-T-1.11077.11077.3	Complex/Hybrid	Before Expansion	4.789
Brain	MouseBrain-Z-T-1	MouseBrain-Z-T-1.11094.11094.3	Oligo-Mannose	Before Expansion	5.124
Brain	MouseBrain-Z-T-1	MouseBrain-Z-T-1.11107.11107.2	Oligo-Mannose	Before Expansion	4.959
Brain	MouseBrain-Z-T-1	MouseBrain-Z-T-1.11117.11117.3	Oligo-Mannose	Before Expansion	5.177
Brain	MouseBrain-Z-T-1	MouseBrain-Z-T-1.11119.11119.2	Oligo-Mannose	Before Expansion	4.386
Brain	MouseBrain-Z-T-1	MouseBrain-Z-T-1.11129.11129.2	Oligo-Mannose	Before Expansion	5.607
Brain	MouseBrain-Z-T-1	MouseBrain-Z-T-1.11146.11146.4	Oligo-Mannose	Before Expansion	4.905
Brain	MouseBrain-Z-T-1	MouseBrain-Z-T-1.11155.11155.3	Oligo-Mannose	Before Expansion	4.659
Brain	MouseBrain-Z-T-1	MouseBrain-Z-T-1.11165.11165.3	Oligo-Mannose	Before Expansion	5.207
Brain	MouseBrain-Z-T-1	MouseBrain-Z-T-1.11171.11171.4	Complex/Hybrid	Before Expansion	4.579
Brain	MouseBrain-Z-T-1	MouseBrain-Z-T-1.11172.11172.2	Oligo-Mannose	Before Expansion	4.567
Brain	MouseBrain-Z-T-1	MouseBrain-Z-T-1.11180.11180.3	Complex/Hybrid	Before Expansion	4.756
Brain	MouseBrain-Z-T-1	MouseBrain-Z-T-1.11208.11208.3	Oligo-Mannose	Before Expansion	5.08
Brain	MouseBrain-Z-T-1	MouseBrain-Z-T-1.11231.11231.3	Oligo-Mannose	Before Expansion	6.208
Brain	MouseBrain-Z-T-1	MouseBrain-Z-T-1.11243.11243.4	Oligo-Mannose	Before Expansion	6.194
Brain	MouseBrain-Z-T-1	MouseBrain-Z-T-1.11244.11244.4	Oligo-Mannose	Before Expansion	5.68
Brain	MouseBrain-Z-T-1	MouseBrain-Z-T-1.11245.11245.3	Complex/Hybrid	Before Expansion	4.7
Brain	MouseBrain-Z-T-1	MouseBrain-Z-T-1.11246.11246.4	Complex/Hybrid	Before Expansion	5.177
Brain	MouseBrain-Z-T-1	MouseBrain-Z-T-1.11256.11256.3	Oligo-Mannose	Before Expansion	5.809
Brain	MouseBrain-Z-T-1	MouseBrain-Z-T-1.11257.11257.4	Oligo-Mannose	Before Expansion	5.861
Brain	MouseBrain-Z-T-1	MouseBrain-Z-T-1.11258.11258.3	Oligo-Mannose	Before Expansion	5.525
Brain	MouseBrain-Z-T-1	MouseBrain-Z-T-1.11270.11270.4	Complex/Hybrid	Before Expansion	5.293
Brain	MouseBrain-Z-T-1	MouseBrain-Z-T-1.11293.11293.3	Oligo-Mannose	Before Expansion	5.526
Brain	MouseBrain-Z-T-1	MouseBrain-Z-T-1.11294.11294.3	Complex/Hybrid	Before Expansion	4.589
Brain	MouseBrain-Z-T-1	MouseBrain-Z-T-1.11298.11298.3	Oligo-Mannose	Before Expansion	5.031
Brain	MouseBrain-Z-T-1	MouseBrain-Z-T-1.11304.11304.3	Complex/Hybrid	Before Expansion	4.987
Brain	MouseBrain-Z-T-1	MouseBrain-Z-T-1.11312.11312.2	Oligo-Mannose	Before Expansion	4.58
Brain	MouseBrain-Z-T-1	MouseBrain-Z-T-1.11315.11315.4	Oligo-Mannose	Before Expansion	5.627
Brain	MouseBrain-Z-T-1	MouseBrain-Z-T-1.11316.11316.4	Complex/Hybrid	Before Expansion	5.534
Brain	MouseBrain-Z-T-1	MouseBrain-Z-T-1.11327.11327.4	Oligo-Mannose	Before Expansion	5.615
Brain	MouseBrain-Z-T-1	MouseBrain-Z-T-1.11328.11328.3	Complex/Hybrid	Before Expansion	4.24
Brain	MouseBrain-Z-T-1	MouseBrain-Z-T-1.11333.11333.2	Oligo-Mannose	Before Expansion	4.912
Brain	MouseBrain-Z-T-1	MouseBrain-Z-T-1.11334.11334.3	Oligo-Mannose	Before Expansion	5.402
Brain	MouseBrain-Z-T-1	MouseBrain-Z-T-1.11341.11341.3	Oligo-Mannose	Before Expansion	5.309
Brain	MouseBrain-Z-T-1	MouseBrain-Z-T-1.11355.11355.3	Complex/Hybrid	Before Expansion	4.237
Brain	MouseBrain-Z-T-1	MouseBrain-Z-T-1.11367.11367.4	Oligo-Mannose	Before Expansion	5.578
Brain	MouseBrain-Z-T-1	MouseBrain-Z-T-1.11377.11377.2	Oligo-Mannose	Before Expansion	4.918
Brain	MouseBrain-Z-T-1	MouseBrain-Z-T-1.11396.11396.3	Oligo-Mannose	Before Expansion	4.969
Brain	MouseBrain-Z-T-1	MouseBrain-Z-T-1.11406.11406.4	Complex/Hybrid	Before Expansion	4.33
Brain	MouseBrain-Z-T-1	MouseBrain-Z-T-1.11414.11414.2	Oligo-Mannose	Before Expansion	5.279
Brain	MouseBrain-Z-T-1	MouseBrain-Z-T-1.11459.11459.2	Oligo-Mannose	Before Expansion	4.68
Brain	MouseBrain-Z-T-1	MouseBrain-Z-T-1.11486.11486.2	Oligo-Mannose	Before Expansion	4.707
Brain	MouseBrain-Z-T-1	MouseBrain-Z-T-1.11493.11493.2	Oligo-Mannose	Before Expansion	4.565
Brain	MouseBrain-Z-T-1	MouseBrain-Z-T-1.11495.11495.2	Oligo-Mannose	Before Expansion	5.135
Brain	MouseBrain-Z-T-1	MouseBrain-Z-T-1.11536.11536.2	Oligo-Mannose	Before Expansion	4.898
Brain	MouseBrain-Z-T-1	MouseBrain-Z-T-1.11542.11542.3	Oligo-Mannose	Before Expansion	5.052
Brain	MouseBrain-Z-T-1	MouseBrain-Z-T-1.11551.11551.2	Oligo-Mannose	Before Expansion	4.883
Brain	MouseBrain-Z-T-1	MouseBrain-Z-T-1.11556.11556.3	Oligo-Mannose	Before Expansion	4.557
Brain	MouseBrain-Z-T-1	MouseBrain-Z-T-1.11566.11566.2	Oligo-Mannose	Before Expansion	3.725
Brain	MouseBrain-Z-T-1	MouseBrain-Z-T-1.11567.11567.3	Complex/Hybrid	Before Expansion	4.436
Brain	MouseBrain-Z-T-1	MouseBrain-Z-T-1.11577.11577.2	Oligo-Mannose	Before Expansion	4.349
Brain	MouseBrain-Z-T-1	MouseBrain-Z-T-1.11612.11612.3	Complex/Hybrid	Before Expansion	5.139
Brain	MouseBrain-Z-T-1	MouseBrain-Z-T-1.11625.11625.2	Oligo-Mannose	Before Expansion	4.803
Brain	MouseBrain-Z-T-1	MouseBrain-Z-T-1.11636.11636.2	Oligo-Mannose	Before Expansion	4.637
Brain	MouseBrain-Z-T-1	MouseBrain-Z-T-1.11637.11637.3	Oligo-Mannose	Before Expansion	5.066
Brain	MouseBrain-Z-T-1	MouseBrain-Z-T-1.11643.11643.3	Complex/Hybrid	Before Expansion	3.856
Brain	MouseBrain-Z-T-1	MouseBrain-Z-T-1.11647.11647.3	Complex/Hybrid	Before Expansion	4.66
Brain	MouseBrain-Z-T-1	MouseBrain-Z-T-1.11652.11652.4	Complex/Hybrid	Before Expansion	4.946
Brain	MouseBrain-Z-T-1	MouseBrain-Z-T-1.11710.11710.3	Oligo-Mannose	Before Expansion	4.813
Brain	MouseBrain-Z-T-1	MouseBrain-Z-T-1.11720.11720.3	Complex/Hybrid	Before Expansion	5.051
Brain	MouseBrain-Z-T-1	MouseBrain-Z-T-1.11729.11729.3	Complex/Hybrid	Before Expansion	5.417
Brain	MouseBrain-Z-T-1	MouseBrain-Z-T-1.11743.11743.3	Complex/Hybrid	Before Expansion	4.562
Brain	MouseBrain-Z-T-1	MouseBrain-Z-T-1.11765.11765.4	Complex/Hybrid	Before Expansion	5.347
Brain	MouseBrain-Z-T-1	MouseBrain-Z-T-1.11787.11787.3	Oligo-Mannose	Before Expansion	4.883
Brain	MouseBrain-Z-T-1	MouseBrain-Z-T-1.11801.11801.3	Complex/Hybrid	Before Expansion	4.862
Brain	MouseBrain-Z-T-1	MouseBrain-Z-T-1.11809.11809.3	Complex/Hybrid	Before Expansion	5.321
Brain	MouseBrain-Z-T-1	MouseBrain-Z-T-1.11810.11810.3	Complex/Hybrid	Before Expansion	4.81
Brain	MouseBrain-Z-T-1	MouseBrain-Z-T-1.11812.11812.2	Oligo-Mannose	Before Expansion	4.864
Brain	MouseBrain-Z-T-1	MouseBrain-Z-T-1.11844.11844.2	Oligo-Mannose	Before Expansion	5.777
Brain	MouseBrain-Z-T-1	MouseBrain-Z-T-1.11846.11846.3	Complex/Hybrid	Before Expansion	5.23
Brain	MouseBrain-Z-T-1	MouseBrain-Z-T-1.11856.11856.3	Complex/Hybrid	Before Expansion	4.925
Brain	MouseBrain-Z-T-1	MouseBrain-Z-T-1.11858.11858.3	Complex/Hybrid	Before Expansion	4.384
Brain	MouseBrain-Z-T-1	MouseBrain-Z-T-1.11866.11866.3	Complex/Hybrid	Before Expansion	5.138
Brain	MouseBrain-Z-T-1	MouseBrain-Z-T-1.11872.11872.4	Complex/Hybrid	Before Expansion	4.601
Brain	MouseBrain-Z-T-1	MouseBrain-Z-T-1.11873.11873.5	Complex/Hybrid	Before Expansion	4.652
Brain	MouseBrain-Z-T-1	MouseBrain-Z-T-1.11878.11878.3	Complex/Hybrid	Before Expansion	5.994
Brain	MouseBrain-Z-T-1	MouseBrain-Z-T-1.11879.11879.3	Complex/Hybrid	Before Expansion	5.712
Brain	MouseBrain-Z-T-1	MouseBrain-Z-T-1.11881.11881.3	Complex/Hybrid	Before Expansion	5.332
Brain	MouseBrain-Z-T-1	MouseBrain-Z-T-1.11882.11882.3	Complex/Hybrid	Before Expansion	5.366
Brain	MouseBrain-Z-T-1	MouseBrain-Z-T-1.11891.11891.2	Oligo-Mannose	Before Expansion	4.992
Brain	MouseBrain-Z-T-1	MouseBrain-Z-T-1.11892.11892.3	Complex/Hybrid	Before Expansion	4.196
Brain	MouseBrain-Z-T-1	MouseBrain-Z-T-1.11894.11894.3	Complex/Hybrid	Before Expansion	4.513
Brain	MouseBrain-Z-T-1	MouseBrain-Z-T-1.11905.11905.2	Oligo-Mannose	Before Expansion	5.709
Brain	MouseBrain-Z-T-1	MouseBrain-Z-T-1.11908.11908.3	Complex/Hybrid	Before Expansion	4.618
Brain	MouseBrain-Z-T-1	MouseBrain-Z-T-1.11919.11919.4	Complex/Hybrid	Before Expansion	4.51
Brain	MouseBrain-Z-T-1	MouseBrain-Z-T-1.11938.11938.3	Complex/Hybrid	Before Expansion	5.559
Brain	MouseBrain-Z-T-1	MouseBrain-Z-T-1.11940.11940.3	Complex/Hybrid	Before Expansion	5.385
Brain	MouseBrain-Z-T-1	MouseBrain-Z-T-1.11945.11945.3	Oligo-Mannose	Before Expansion	5.052
Brain	MouseBrain-Z-T-1	MouseBrain-Z-T-1.11950.11950.3	Complex/Hybrid	Before Expansion	5.585
Brain	MouseBrain-Z-T-1	MouseBrain-Z-T-1.11956.11956.3	Oligo-Mannose	Before Expansion	5.127
Brain	MouseBrain-Z-T-1	MouseBrain-Z-T-1.11962.11962.3	Complex/Hybrid	Before Expansion	6.141
Brain	MouseBrain-Z-T-1	MouseBrain-Z-T-1.11967.11967.3	Complex/Hybrid	Before Expansion	5.55
Brain	MouseBrain-Z-T-1	MouseBrain-Z-T-1.11968.11968.3	Complex/Hybrid	Before Expansion	5.249
Brain	MouseBrain-Z-T-1	MouseBrain-Z-T-1.11970.11970.2	Oligo-Mannose	Before Expansion	5.634
Brain	MouseBrain-Z-T-1	MouseBrain-Z-T-1.11974.11974.2	Oligo-Mannose	Before Expansion	6.713
Brain	MouseBrain-Z-T-1	MouseBrain-Z-T-1.11994.11994.3	Oligo-Mannose	Before Expansion	4.664
Brain	MouseBrain-Z-T-1	MouseBrain-Z-T-1.11999.11999.2	Oligo-Mannose	Before Expansion	5.416
Brain	MouseBrain-Z-T-1	MouseBrain-Z-T-1.12009.12009.3	Complex/Hybrid	Before Expansion	5.798
Brain	MouseBrain-Z-T-1	MouseBrain-Z-T-1.12021.12021.3	Complex/Hybrid	Before Expansion	4.727
Brain	MouseBrain-Z-T-1	MouseBrain-Z-T-1.12033.12033.3	Complex/Hybrid	Before Expansion	5.464
Brain	MouseBrain-Z-T-1	MouseBrain-Z-T-1.12034.12034.3	Complex/Hybrid	Before Expansion	5.318
Brain	MouseBrain-Z-T-1	MouseBrain-Z-T-1.12036.12036.3	Complex/Hybrid	Before Expansion	5.163
Brain	MouseBrain-Z-T-1	MouseBrain-Z-T-1.12038.12038.3	Oligo-Mannose	Before Expansion	5.678
Brain	MouseBrain-Z-T-1	MouseBrain-Z-T-1.12045.12045.2	Oligo-Mannose	Before Expansion	6.995
Brain	MouseBrain-Z-T-1	MouseBrain-Z-T-1.12046.12046.2	Oligo-Mannose	Before Expansion	5.194
Brain	MouseBrain-Z-T-1	MouseBrain-Z-T-1.12049.12049.2	Complex/Hybrid	Before Expansion	4.723
Brain	MouseBrain-Z-T-1	MouseBrain-Z-T-1.12059.12059.3	Oligo-Mannose	Before Expansion	4.915
Brain	MouseBrain-Z-T-1	MouseBrain-Z-T-1.12069.12069.2	Oligo-Mannose	Before Expansion	5.489
Brain	MouseBrain-Z-T-1	MouseBrain-Z-T-1.12073.12073.3	Oligo-Mannose	Before Expansion	5.707
Brain	MouseBrain-Z-T-1	MouseBrain-Z-T-1.12079.12079.3	Complex/Hybrid	Before Expansion	4.53
Brain	MouseBrain-Z-T-1	MouseBrain-Z-T-1.12093.12093.2	Oligo-Mannose	Before Expansion	4.861
Brain	MouseBrain-Z-T-1	MouseBrain-Z-T-1.12096.12096.3	Complex/Hybrid	Before Expansion	4.782
Brain	MouseBrain-Z-T-1	MouseBrain-Z-T-1.12105.12105.3	Complex/Hybrid	Before Expansion	5.326
Brain	MouseBrain-Z-T-1	MouseBrain-Z-T-1.12117.12117.2	Oligo-Mannose	Before Expansion	6.379
Brain	MouseBrain-Z-T-1	MouseBrain-Z-T-1.12143.12143.3	Oligo-Mannose	Before Expansion	5.007
Brain	MouseBrain-Z-T-1	MouseBrain-Z-T-1.12159.12159.3	Complex/Hybrid	Before Expansion	4.748
Brain	MouseBrain-Z-T-1	MouseBrain-Z-T-1.12166.12166.3	Complex/Hybrid	Before Expansion	5.647
Brain	MouseBrain-Z-T-1	MouseBrain-Z-T-1.12182.12182.3	Complex/Hybrid	Before Expansion	5.083
Brain	MouseBrain-Z-T-1	MouseBrain-Z-T-1.12188.12188.2	Oligo-Mannose	Before Expansion	5.484
Brain	MouseBrain-Z-T-1	MouseBrain-Z-T-1.12194.12194.3	Complex/Hybrid	Before Expansion	5.183
Brain	MouseBrain-Z-T-1	MouseBrain-Z-T-1.12201.12201.3	Complex/Hybrid	Before Expansion	4.697
Brain	MouseBrain-Z-T-1	MouseBrain-Z-T-1.12217.12217.3	Oligo-Mannose	Before Expansion	5.401
Brain	MouseBrain-Z-T-1	MouseBrain-Z-T-1.12225.12225.2	Oligo-Mannose	Before Expansion	5.796
Brain	MouseBrain-Z-T-1	MouseBrain-Z-T-1.12231.12231.2	Complex/Hybrid	Before Expansion	4.645
Brain	MouseBrain-Z-T-1	MouseBrain-Z-T-1.12237.12237.3	Complex/Hybrid	Before Expansion	5.064
Brain	MouseBrain-Z-T-1	MouseBrain-Z-T-1.12238.12238.3	Complex/Hybrid	Before Expansion	5.039
Brain	MouseBrain-Z-T-1	MouseBrain-Z-T-1.12248.12248.3	Complex/Hybrid	Before Expansion	6.149
Brain	MouseBrain-Z-T-1	MouseBrain-Z-T-1.12260.12260.3	Complex/Hybrid	Before Expansion	5.823
Brain	MouseBrain-Z-T-1	MouseBrain-Z-T-1.12265.12265.3	Complex/Hybrid	Before Expansion	5.212
Brain	MouseBrain-Z-T-1	MouseBrain-Z-T-1.12272.12272.3	Complex/Hybrid	Before Expansion	5.681
Brain	MouseBrain-Z-T-1	MouseBrain-Z-T-1.12273.12273.3	Complex/Hybrid	Before Expansion	4.658
Brain	MouseBrain-Z-T-1	MouseBrain-Z-T-1.12278.12278.3	Complex/Hybrid	Before Expansion	4.245
Brain	MouseBrain-Z-T-1	MouseBrain-Z-T-1.12289.12289.2	Complex/Hybrid	Before Expansion	5.002
Brain	MouseBrain-Z-T-1	MouseBrain-Z-T-1.12297.12297.2	Oligo-Mannose	Before Expansion	5.497
Brain	MouseBrain-Z-T-1	MouseBrain-Z-T-1.12299.12299.3	Oligo-Mannose	Before Expansion	4.999
Brain	MouseBrain-Z-T-1	MouseBrain-Z-T-1.12300.12300.2	Complex/Hybrid	Before Expansion	4.949
Brain	MouseBrain-Z-T-1	MouseBrain-Z-T-1.12310.12310.4	Oligo-Mannose	Before Expansion	5.17
Brain	MouseBrain-Z-T-1	MouseBrain-Z-T-1.12311.12311.3	Complex/Hybrid	Before Expansion	5.469
Brain	MouseBrain-Z-T-1	MouseBrain-Z-T-1.12312.12312.3	Complex/Hybrid	Before Expansion	3.489
Brain	MouseBrain-Z-T-1	MouseBrain-Z-T-1.12332.12332.3	Complex/Hybrid	Before Expansion	6.402
Brain	MouseBrain-Z-T-1	MouseBrain-Z-T-1.12333.12333.2	Oligo-Mannose	Before Expansion	5.489
Brain	MouseBrain-Z-T-1	MouseBrain-Z-T-1.12335.12335.3	Complex/Hybrid	Before Expansion	4.921
Brain	MouseBrain-Z-T-1	MouseBrain-Z-T-1.12338.12338.2	Oligo-Mannose	Before Expansion	5.017
Brain	MouseBrain-Z-T-1	MouseBrain-Z-T-1.12345.12345.3	Complex/Hybrid	Before Expansion	4.323
Brain	MouseBrain-Z-T-1	MouseBrain-Z-T-1.12350.12350.3	Truncated	Before Expansion	5.358
Brain	MouseBrain-Z-T-1	MouseBrain-Z-T-1.12358.12358.3	Complex/Hybrid	Before Expansion	5.302
Brain	MouseBrain-Z-T-1	MouseBrain-Z-T-1.12364.12364.3	Complex/Hybrid	Before Expansion	4.204
Brain	MouseBrain-Z-T-1	MouseBrain-Z-T-1.12373.12373.2	Complex/Hybrid	Before Expansion	4.209
Brain	MouseBrain-Z-T-1	MouseBrain-Z-T-1.12379.12379.3	Complex/Hybrid	Before Expansion	5.242
Brain	MouseBrain-Z-T-1	MouseBrain-Z-T-1.12384.12384.3	Oligo-Mannose	Before Expansion	5.384
Brain	MouseBrain-Z-T-1	MouseBrain-Z-T-1.12385.12385.4	Oligo-Mannose	Before Expansion	5.026
Brain	MouseBrain-Z-T-1	MouseBrain-Z-T-1.12386.12386.2	Complex/Hybrid	Before Expansion	4.307
Brain	MouseBrain-Z-T-1	MouseBrain-Z-T-1.12400.12400.3	Complex/Hybrid	Before Expansion	5.001
Brain	MouseBrain-Z-T-1	MouseBrain-Z-T-1.12401.12401.3	Oligo-Mannose	Before Expansion	5.175
Brain	MouseBrain-Z-T-1	MouseBrain-Z-T-1.12403.12403.3	Complex/Hybrid	Before Expansion	5.649
Brain	MouseBrain-Z-T-1	MouseBrain-Z-T-1.12404.12404.3	Complex/Hybrid	Before Expansion	5.368
Brain	MouseBrain-Z-T-1	MouseBrain-Z-T-1.12410.12410.3	Oligo-Mannose	Before Expansion	4.928
Brain	MouseBrain-Z-T-1	MouseBrain-Z-T-1.12422.12422.3	Oligo-Mannose	Before Expansion	5.14
Brain	MouseBrain-Z-T-1	MouseBrain-Z-T-1.12427.12427.3	Complex/Hybrid	Before Expansion	5.254
Brain	MouseBrain-Z-T-1	MouseBrain-Z-T-1.12429.12429.3	Truncated	Before Expansion	5.385
Brain	MouseBrain-Z-T-1	MouseBrain-Z-T-1.12452.12452.3	Oligo-Mannose	Before Expansion	5.768
Brain	MouseBrain-Z-T-1	MouseBrain-Z-T-1.12453.12453.2	Oligo-Mannose	Before Expansion	5.086
Brain	MouseBrain-Z-T-1	MouseBrain-Z-T-1.12465.12465.3	Oligo-Mannose	Before Expansion	4.876
Brain	MouseBrain-Z-T-1	MouseBrain-Z-T-1.12475.12475.3	Complex/Hybrid	Before Expansion	5.182
Brain	MouseBrain-Z-T-1	MouseBrain-Z-T-1.12477.12477.4	Oligo-Mannose	Before Expansion	5.104
Brain	MouseBrain-Z-T-1	MouseBrain-Z-T-1.12488.12488.3	Complex/Hybrid	Before Expansion	5.182
Brain	MouseBrain-Z-T-1	MouseBrain-Z-T-1.12491.12491.3	Complex/Hybrid	Before Expansion	4.636
Brain	MouseBrain-Z-T-1	MouseBrain-Z-T-1.12492.12492.2	Complex/Hybrid	Before Expansion	4.624
Brain	MouseBrain-Z-T-1	MouseBrain-Z-T-1.12547.12547.3	Oligo-Mannose	Before Expansion	5.328
Brain	MouseBrain-Z-T-1	MouseBrain-Z-T-1.12549.12549.3	Complex/Hybrid	Before Expansion	4.84
Brain	MouseBrain-Z-T-1	MouseBrain-Z-T-1.12597.12597.3	Complex/Hybrid	Before Expansion	4.907
Brain	MouseBrain-Z-T-1	MouseBrain-Z-T-1.12606.12606.3	Complex/Hybrid	Before Expansion	5.135
Brain	MouseBrain-Z-T-1	MouseBrain-Z-T-1.12676.12676.3	Complex/Hybrid	Before Expansion	4.694
Brain	MouseBrain-Z-T-1	MouseBrain-Z-T-1.12681.12681.3	Complex/Hybrid	Before Expansion	4.549
Brain	MouseBrain-Z-T-1	MouseBrain-Z-T-1.12690.12690.3	Complex/Hybrid	Before Expansion	5.897
Brain	MouseBrain-Z-T-1	MouseBrain-Z-T-1.12708.12708.4	Complex/Hybrid	Before Expansion	5.112
Brain	MouseBrain-Z-T-1	MouseBrain-Z-T-1.12711.12711.4	Oligo-Mannose	Before Expansion	4.693
Brain	MouseBrain-Z-T-1	MouseBrain-Z-T-1.12718.12718.3	Complex/Hybrid	Before Expansion	4.603
Brain	MouseBrain-Z-T-1	MouseBrain-Z-T-1.12719.12719.3	Truncated	Before Expansion	5.469
Brain	MouseBrain-Z-T-1	MouseBrain-Z-T-1.12721.12721.3	Complex/Hybrid	Before Expansion	5.242
Brain	MouseBrain-Z-T-1	MouseBrain-Z-T-1.12728.12728.2	Oligo-Mannose	Before Expansion	5.886
Brain	MouseBrain-Z-T-1	MouseBrain-Z-T-1.12740.12740.3	Complex/Hybrid	Before Expansion	5.198
Brain	MouseBrain-Z-T-1	MouseBrain-Z-T-1.12762.12762.3	Oligo-Mannose	Before Expansion	5.765
Brain	MouseBrain-Z-T-1	MouseBrain-Z-T-1.12764.12764.3	Complex/Hybrid	Before Expansion	5.231
Brain	MouseBrain-Z-T-1	MouseBrain-Z-T-1.12769.12769.4	Complex/Hybrid	Before Expansion	6.005
Brain	MouseBrain-Z-T-1	MouseBrain-Z-T-1.12770.12770.3	Complex/Hybrid	Before Expansion	6.593
Brain	MouseBrain-Z-T-1	MouseBrain-Z-T-1.12795.12795.3	Complex/Hybrid	Before Expansion	5.502
Brain	MouseBrain-Z-T-1	MouseBrain-Z-T-1.12809.12809.3	Complex/Hybrid	Before Expansion	4.898
Brain	MouseBrain-Z-T-1	MouseBrain-Z-T-1.12817.12817.3	Complex/Hybrid	Before Expansion	5.141
Brain	MouseBrain-Z-T-1	MouseBrain-Z-T-1.12818.12818.3	Complex/Hybrid	Before Expansion	5.712
Brain	MouseBrain-Z-T-1	MouseBrain-Z-T-1.12823.12823.2	Oligo-Mannose	Before Expansion	5.327
Brain	MouseBrain-Z-T-1	MouseBrain-Z-T-1.12853.12853.3	Complex/Hybrid	Before Expansion	5.484
Brain	MouseBrain-Z-T-1	MouseBrain-Z-T-1.12854.12854.3	Complex/Hybrid	Before Expansion	5.209
Brain	MouseBrain-Z-T-1	MouseBrain-Z-T-1.12868.12868.3	Oligo-Mannose	Before Expansion	5.617
Brain	MouseBrain-Z-T-1	MouseBrain-Z-T-1.12871.12871.2	Oligo-Mannose	Before Expansion	5.018
Brain	MouseBrain-Z-T-1	MouseBrain-Z-T-1.12874.12874.2	Oligo-Mannose	Before Expansion	5.173
Brain	MouseBrain-Z-T-1	MouseBrain-Z-T-1.12877.12877.3	Oligo-Mannose	Before Expansion	6.272
Brain	MouseBrain-Z-T-1	MouseBrain-Z-T-1.12889.12889.3	Complex/Hybrid	Before Expansion	5.679
Brain	MouseBrain-Z-T-1	MouseBrain-Z-T-1.12895.12895.3	Complex/Hybrid	Before Expansion	4.719
Brain	MouseBrain-Z-T-1	MouseBrain-Z-T-1.12897.12897.4	Oligo-Mannose	Before Expansion	4.499
Brain	MouseBrain-Z-T-1	MouseBrain-Z-T-1.12898.12898.2	Truncated	Before Expansion	4.81
Brain	MouseBrain-Z-T-1	MouseBrain-Z-T-1.12903.12903.2	Oligo-Mannose	Before Expansion	4.995
Brain	MouseBrain-Z-T-1	MouseBrain-Z-T-1.12915.12915.3	Complex/Hybrid	Before Expansion	5.09
Brain	MouseBrain-Z-T-1	MouseBrain-Z-T-1.12925.12925.3	Complex/Hybrid	Before Expansion	6.046
Brain	MouseBrain-Z-T-1	MouseBrain-Z-T-1.12946.12946.2	Complex/Hybrid	Before Expansion	4.823
Brain	MouseBrain-Z-T-1	MouseBrain-Z-T-1.12947.12947.3	Oligo-Mannose	Before Expansion	5.884
Brain	MouseBrain-Z-T-1	MouseBrain-Z-T-1.12949.12949.3	Complex/Hybrid	Before Expansion	5.595
Brain	MouseBrain-Z-T-1	MouseBrain-Z-T-1.12953.12953.2	Oligo-Mannose	Before Expansion	5.364
Brain	MouseBrain-Z-T-1	MouseBrain-Z-T-1.12967.12967.3	Oligo-Mannose	Before Expansion	5.12
Brain	MouseBrain-Z-T-1	MouseBrain-Z-T-1.12969.12969.3	Complex/Hybrid	Before Expansion	5.161
Brain	MouseBrain-Z-T-1	MouseBrain-Z-T-1.12976.12976.3	Complex/Hybrid	Before Expansion	5.062
Brain	MouseBrain-Z-T-1	MouseBrain-Z-T-1.12986.12986.3	Oligo-Mannose	Before Expansion	5.822
Brain	MouseBrain-Z-T-1	MouseBrain-Z-T-1.12987.12987.3	Complex/Hybrid	Before Expansion	5.333
Brain	MouseBrain-Z-T-1	MouseBrain-Z-T-1.12997.12997.3	Complex/Hybrid	Before Expansion	6.603
Brain	MouseBrain-Z-T-1	MouseBrain-Z-T-1.12998.12998.4	Complex/Hybrid	Before Expansion	5.625
Brain	MouseBrain-Z-T-1	MouseBrain-Z-T-1.13022.13022.4	Oligo-Mannose	Before Expansion	6.429
Brain	MouseBrain-Z-T-1	MouseBrain-Z-T-1.13023.13023.3	Complex/Hybrid	Before Expansion	5.878
Brain	MouseBrain-Z-T-1	MouseBrain-Z-T-1.13025.13025.3	Oligo-Mannose	Before Expansion	6.01
Brain	MouseBrain-Z-T-1	MouseBrain-Z-T-1.13026.13026.2	Complex/Hybrid	Before Expansion	4.758
Brain	MouseBrain-Z-T-1	MouseBrain-Z-T-1.13041.13041.5	Oligo-Mannose	Before Expansion	5.779
Brain	MouseBrain-Z-T-1	MouseBrain-Z-T-1.13048.13048.5	Oligo-Mannose	Before Expansion	6.354
Brain	MouseBrain-Z-T-1	MouseBrain-Z-T-1.13049.13049.4	Oligo-Mannose	Before Expansion	5.025
Brain	MouseBrain-Z-T-1	MouseBrain-Z-T-1.13051.13051.4	Complex/Hybrid	Before Expansion	5.042
Brain	MouseBrain-Z-T-1	MouseBrain-Z-T-1.13054.13054.3	Oligo-Mannose	Before Expansion	5.491
Brain	MouseBrain-Z-T-1	MouseBrain-Z-T-1.13059.13059.3	Oligo-Mannose	Before Expansion	5.554
Brain	MouseBrain-Z-T-1	MouseBrain-Z-T-1.13060.13060.3	Complex/Hybrid	Before Expansion	5.311
Brain	MouseBrain-Z-T-1	MouseBrain-Z-T-1.13062.13062.3	Complex/Hybrid	Before Expansion	4.774
Brain	MouseBrain-Z-T-1	MouseBrain-Z-T-1.13065.13065.2	Oligo-Mannose	Before Expansion	5.258
Brain	MouseBrain-Z-T-1	MouseBrain-Z-T-1.13082.13082.4	Oligo-Mannose	Before Expansion	5.113
Brain	MouseBrain-Z-T-1	MouseBrain-Z-T-1.13090.13090.4	Oligo-Mannose	Before Expansion	6.825
Brain	MouseBrain-Z-T-1	MouseBrain-Z-T-1.13095.13095.3	Complex/Hybrid	Before Expansion	5.467
Brain	MouseBrain-Z-T-1	MouseBrain-Z-T-1.13100.13100.2	Oligo-Mannose	Before Expansion	4.455
Brain	MouseBrain-Z-T-1	MouseBrain-Z-T-1.13105.13105.4	Oligo-Mannose	Before Expansion	5.938
Brain	MouseBrain-Z-T-1	MouseBrain-Z-T-1.13107.13107.2	Oligo-Mannose	Before Expansion	5.572
Brain	MouseBrain-Z-T-1	MouseBrain-Z-T-1.13108.13108.3	Complex/Hybrid	Before Expansion	5.37
Brain	MouseBrain-Z-T-1	MouseBrain-Z-T-1.13113.13113.2	Oligo-Mannose	Before Expansion	4.533
Brain	MouseBrain-Z-T-1	MouseBrain-Z-T-1.13118.13118.5	Oligo-Mannose	Before Expansion	6.584
Brain	MouseBrain-Z-T-1	MouseBrain-Z-T-1.13122.13122.3	Complex/Hybrid	Before Expansion	4.872
Brain	MouseBrain-Z-T-1	MouseBrain-Z-T-1.13134.13134.3	Oligo-Mannose	Before Expansion	6.325
Brain	MouseBrain-Z-T-1	MouseBrain-Z-T-1.13141.13141.2	Oligo-Mannose	Before Expansion	5.564
Brain	MouseBrain-Z-T-1	MouseBrain-Z-T-1.13143.13143.3	Complex/Hybrid	Before Expansion	5.504
Brain	MouseBrain-Z-T-1	MouseBrain-Z-T-1.13144.13144.4	Complex/Hybrid	Before Expansion	5.43
Brain	MouseBrain-Z-T-1	MouseBrain-Z-T-1.13146.13146.3	Complex/Hybrid	Before Expansion	5.06
Brain	MouseBrain-Z-T-1	MouseBrain-Z-T-1.13149.13149.4	Oligo-Mannose	Before Expansion	5.136
Brain	MouseBrain-Z-T-1	MouseBrain-Z-T-1.13150.13150.2	Oligo-Mannose	Before Expansion	4.852
Brain	MouseBrain-Z-T-1	MouseBrain-Z-T-1.13154.13154.3	Complex/Hybrid	Before Expansion	5.485
Brain	MouseBrain-Z-T-1	MouseBrain-Z-T-1.13155.13155.4	Oligo-Mannose	Before Expansion	5.007
Brain	MouseBrain-Z-T-1	MouseBrain-Z-T-1.13157.13157.3	Complex/Hybrid	Before Expansion	4.318
Brain	MouseBrain-Z-T-1	MouseBrain-Z-T-1.13164.13164.4	Oligo-Mannose	Before Expansion	4.998
Brain	MouseBrain-Z-T-1	MouseBrain-Z-T-1.13172.13172.5	Complex/Hybrid	Before Expansion	5.117
Brain	MouseBrain-Z-T-1	MouseBrain-Z-T-1.13176.13176.2	Oligo-Mannose	Before Expansion	6.074
Brain	MouseBrain-Z-T-1	MouseBrain-Z-T-1.13177.13177.3	Complex/Hybrid	Before Expansion	5.607
Brain	MouseBrain-Z-T-1	MouseBrain-Z-T-1.13182.13182.4	Oligo-Mannose	Before Expansion	5.06
Brain	MouseBrain-Z-T-1	MouseBrain-Z-T-1.13186.13186.3	Complex/Hybrid	Before Expansion	5.378
Brain	MouseBrain-Z-T-1	MouseBrain-Z-T-1.13201.13201.3	Complex/Hybrid	Before Expansion	5.593
Brain	MouseBrain-Z-T-1	MouseBrain-Z-T-1.13202.13202.3	Complex/Hybrid	Before Expansion	5.253
Brain	MouseBrain-Z-T-1	MouseBrain-Z-T-1.13204.13204.5	Oligo-Mannose	Before Expansion	6.228
Brain	MouseBrain-Z-T-1	MouseBrain-Z-T-1.13206.13206.3	Complex/Hybrid	Before Expansion	5.184
Brain	MouseBrain-Z-T-1	MouseBrain-Z-T-1.13212.13212.3	Complex/Hybrid	Before Expansion	5.974
Brain	MouseBrain-Z-T-1	MouseBrain-Z-T-1.13214.13214.4	Oligo-Mannose	Before Expansion	5.248
Brain	MouseBrain-Z-T-1	MouseBrain-Z-T-1.13226.13226.3	Complex/Hybrid	Before Expansion	4.933
Brain	MouseBrain-Z-T-1	MouseBrain-Z-T-1.13228.13228.2	Oligo-Mannose	Before Expansion	4.659
Brain	MouseBrain-Z-T-1	MouseBrain-Z-T-1.13230.13230.4	Complex/Hybrid	Before Expansion	4.362
Brain	MouseBrain-Z-T-1	MouseBrain-Z-T-1.13234.13234.4	Complex/Hybrid	Before Expansion	4.505
Brain	MouseBrain-Z-T-1	MouseBrain-Z-T-1.13236.13236.3	Oligo-Mannose	Before Expansion	5.697
Brain	MouseBrain-Z-T-1	MouseBrain-Z-T-1.13237.13237.4	Oligo-Mannose	Before Expansion	5.991
Brain	MouseBrain-Z-T-1	MouseBrain-Z-T-1.13248.13248.3	Complex/Hybrid	Before Expansion	5.857
Brain	MouseBrain-Z-T-1	MouseBrain-Z-T-1.13251.13251.2	Oligo-Mannose	Before Expansion	5.49
Brain	MouseBrain-Z-T-1	MouseBrain-Z-T-1.13253.13253.3	Oligo-Mannose	Before Expansion	5.71
Brain	MouseBrain-Z-T-1	MouseBrain-Z-T-1.13260.13260.4	Oligo-Mannose	Before Expansion	5.347
Brain	MouseBrain-Z-T-1	MouseBrain-Z-T-1.13261.13261.3	Complex/Hybrid	Before Expansion	5.22
Brain	MouseBrain-Z-T-1	MouseBrain-Z-T-1.13266.13266.3	Oligo-Mannose	Before Expansion	4.928
Brain	MouseBrain-Z-T-1	MouseBrain-Z-T-1.13273.13273.3	Complex/Hybrid	Before Expansion	4.869
Brain	MouseBrain-Z-T-1	MouseBrain-Z-T-1.13274.13274.4	Oligo-Mannose	Before Expansion	5.729
Brain	MouseBrain-Z-T-1	MouseBrain-Z-T-1.13275.13275.3	Complex/Hybrid	Before Expansion	5.333
Brain	MouseBrain-Z-T-1	MouseBrain-Z-T-1.13296.13296.3	Complex/Hybrid	Before Expansion	5.499
Brain	MouseBrain-Z-T-1	MouseBrain-Z-T-1.13313.13313.3	Complex/Hybrid	Before Expansion	5.109
Brain	MouseBrain-Z-T-1	MouseBrain-Z-T-1.13332.13332.3	Oligo-Mannose	Before Expansion	5.999
Brain	MouseBrain-Z-T-1	MouseBrain-Z-T-1.13333.13333.3	Oligo-Mannose	Before Expansion	5.645
Brain	MouseBrain-Z-T-1	MouseBrain-Z-T-1.13335.13335.3	Complex/Hybrid	Before Expansion	5.034
Brain	MouseBrain-Z-T-1	MouseBrain-Z-T-1.13337.13337.4	Complex/Hybrid	Before Expansion	4.747
Brain	MouseBrain-Z-T-1	MouseBrain-Z-T-1.13344.13344.4	Oligo-Mannose	Before Expansion	6.38
Brain	MouseBrain-Z-T-1	MouseBrain-Z-T-1.13348.13348.3	Complex/Hybrid	Before Expansion	5.077
Brain	MouseBrain-Z-T-1	MouseBrain-Z-T-1.13355.13355.3	Complex/Hybrid	Before Expansion	5.536
Brain	MouseBrain-Z-T-1	MouseBrain-Z-T-1.13376.13376.4	Oligo-Mannose	Before Expansion	4.859
Brain	MouseBrain-Z-T-1	MouseBrain-Z-T-1.13434.13434.3	Complex/Hybrid	Before Expansion	5.117
Brain	MouseBrain-Z-T-1	MouseBrain-Z-T-1.13441.13441.3	Oligo-Mannose	Before Expansion	5.45
Brain	MouseBrain-Z-T-1	MouseBrain-Z-T-1.13453.13453.4	Oligo-Mannose	Before Expansion	5.443
Brain	MouseBrain-Z-T-1	MouseBrain-Z-T-1.13469.13469.3	Complex/Hybrid	Before Expansion	4.322
Brain	MouseBrain-Z-T-1	MouseBrain-Z-T-1.13477.13477.3	Oligo-Mannose	Before Expansion	5.11
Brain	MouseBrain-Z-T-1	MouseBrain-Z-T-1.13487.13487.3	Oligo-Mannose	Before Expansion	5.771
Brain	MouseBrain-Z-T-1	MouseBrain-Z-T-1.13488.13488.2	Oligo-Mannose	Before Expansion	5.548
Brain	MouseBrain-Z-T-1	MouseBrain-Z-T-1.13524.13524.4	Oligo-Mannose	Before Expansion	5.033
Brain	MouseBrain-Z-T-1	MouseBrain-Z-T-1.13525.13525.3	Oligo-Mannose	Before Expansion	4.74
Brain	MouseBrain-Z-T-1	MouseBrain-Z-T-1.13531.13531.3	Oligo-Mannose	Before Expansion	5.117
Brain	MouseBrain-Z-T-1	MouseBrain-Z-T-1.13536.13536.3	Complex/Hybrid	Before Expansion	5.627
Brain	MouseBrain-Z-T-1	MouseBrain-Z-T-1.13567.13567.3	Truncated	Before Expansion	4.793
Brain	MouseBrain-Z-T-1	MouseBrain-Z-T-1.13573.13573.3	Complex/Hybrid	Before Expansion	4.095
Brain	MouseBrain-Z-T-1	MouseBrain-Z-T-1.13584.13584.4	Oligo-Mannose	Before Expansion	5.402
Brain	MouseBrain-Z-T-1	MouseBrain-Z-T-1.13629.13629.4	Complex/Hybrid	Before Expansion	4.792
Brain	MouseBrain-Z-T-1	MouseBrain-Z-T-1.13631.13631.4	Oligo-Mannose	Before Expansion	4.854
Brain	MouseBrain-Z-T-1	MouseBrain-Z-T-1.13645.13645.3	Truncated	Before Expansion	4.923
Brain	MouseBrain-Z-T-1	MouseBrain-Z-T-1.13679.13679.4	Oligo-Mannose	Before Expansion	5.42
Brain	MouseBrain-Z-T-1	MouseBrain-Z-T-1.13689.13689.2	Oligo-Mannose	Before Expansion	4.921
Brain	MouseBrain-Z-T-1	MouseBrain-Z-T-1.13692.13692.3	Oligo-Mannose	Before Expansion	4.696
Brain	MouseBrain-Z-T-1	MouseBrain-Z-T-1.13699.13699.2	Oligo-Mannose	Before Expansion	5.501
Brain	MouseBrain-Z-T-1	MouseBrain-Z-T-1.13714.13714.3	Oligo-Mannose	Before Expansion	5.626
Brain	MouseBrain-Z-T-1	MouseBrain-Z-T-1.13719.13719.2	Oligo-Mannose	Before Expansion	4.856
Brain	MouseBrain-Z-T-1	MouseBrain-Z-T-1.13733.13733.3	Truncated	Before Expansion	4.785
Brain	MouseBrain-Z-T-1	MouseBrain-Z-T-1.13736.13736.4	Oligo-Mannose	Before Expansion	5.578
Brain	MouseBrain-Z-T-1	MouseBrain-Z-T-1.13751.13751.3	Complex/Hybrid	Before Expansion	4.532
Brain	MouseBrain-Z-T-1	MouseBrain-Z-T-1.13759.13759.4	Oligo-Mannose	Before Expansion	5.255
Brain	MouseBrain-Z-T-1	MouseBrain-Z-T-1.13761.13761.3	Oligo-Mannose	Before Expansion	5.532
Brain	MouseBrain-Z-T-1	MouseBrain-Z-T-1.13766.13766.3	Oligo-Mannose	Before Expansion	4.745
Brain	MouseBrain-Z-T-1	MouseBrain-Z-T-1.13771.13771.2	Oligo-Mannose	Before Expansion	4.878
Brain	MouseBrain-Z-T-1	MouseBrain-Z-T-1.13774.13774.2	Oligo-Mannose	Before Expansion	4.863
Brain	MouseBrain-Z-T-1	MouseBrain-Z-T-1.13783.13783.3	Oligo-Mannose	Before Expansion	6.277
Brain	MouseBrain-Z-T-1	MouseBrain-Z-T-1.13807.13807.4	Oligo-Mannose	Before Expansion	6.151
Brain	MouseBrain-Z-T-1	MouseBrain-Z-T-1.13831.13831.3	Oligo-Mannose	Before Expansion	5.194
Brain	MouseBrain-Z-T-1	MouseBrain-Z-T-1.13845.13845.3	Complex/Hybrid	Before Expansion	5.157
Brain	MouseBrain-Z-T-1	MouseBrain-Z-T-1.13855.13855.3	Oligo-Mannose	Before Expansion	5.486
Brain	MouseBrain-Z-T-1	MouseBrain-Z-T-1.13856.13856.3	Complex/Hybrid	Before Expansion	5.461
Brain	MouseBrain-Z-T-1	MouseBrain-Z-T-1.13858.13858.2	Oligo-Mannose	Before Expansion	5.651
Brain	MouseBrain-Z-T-1	MouseBrain-Z-T-1.13867.13867.4	Oligo-Mannose	Before Expansion	6.255
Brain	MouseBrain-Z-T-1	MouseBrain-Z-T-1.13872.13872.3	Complex/Hybrid	Before Expansion	4.638
Brain	MouseBrain-Z-T-1	MouseBrain-Z-T-1.13880.13880.3	Oligo-Mannose	Before Expansion	5.819
Brain	MouseBrain-Z-T-1	MouseBrain-Z-T-1.13918.13918.3	Oligo-Mannose	Before Expansion	5.337
Brain	MouseBrain-Z-T-1	MouseBrain-Z-T-1.13922.13922.3	Complex/Hybrid	Before Expansion	4.514
Brain	MouseBrain-Z-T-1	MouseBrain-Z-T-1.13940.13940.4	Oligo-Mannose	Before Expansion	5.111
Brain	MouseBrain-Z-T-1	MouseBrain-Z-T-1.13950.13950.4	Oligo-Mannose	Before Expansion	6.218
Brain	MouseBrain-Z-T-1	MouseBrain-Z-T-1.13962.13962.3	Complex/Hybrid	Before Expansion	4.805
Brain	MouseBrain-Z-T-1	MouseBrain-Z-T-1.13986.13986.3	Complex/Hybrid	Before Expansion	5.077
Brain	MouseBrain-Z-T-1	MouseBrain-Z-T-1.13999.13999.2	Oligo-Mannose	Before Expansion	5.214
Brain	MouseBrain-Z-T-1	MouseBrain-Z-T-1.14003.14003.4	Oligo-Mannose	Before Expansion	4.846
Brain	MouseBrain-Z-T-1	MouseBrain-Z-T-1.14004.14004.2	Oligo-Mannose	Before Expansion	5.351
Brain	MouseBrain-Z-T-1	MouseBrain-Z-T-1.14028.14028.3	Oligo-Mannose	Before Expansion	5.193
Brain	MouseBrain-Z-T-1	MouseBrain-Z-T-1.14056.14056.3	Complex/Hybrid	Before Expansion	4.463
Brain	MouseBrain-Z-T-1	MouseBrain-Z-T-1.14065.14065.2	Oligo-Mannose	Before Expansion	4.624
Brain	MouseBrain-Z-T-1	MouseBrain-Z-T-1.14074.14074.3	Oligo-Mannose	Before Expansion	5.04
Brain	MouseBrain-Z-T-1	MouseBrain-Z-T-1.14122.14122.3	Complex/Hybrid	Before Expansion	5.48
Brain	MouseBrain-Z-T-1	MouseBrain-Z-T-1.14134.14134.3	Complex/Hybrid	Before Expansion	5.15
Brain	MouseBrain-Z-T-1	MouseBrain-Z-T-1.14136.14136.3	Complex/Hybrid	Before Expansion	4.996
Brain	MouseBrain-Z-T-1	MouseBrain-Z-T-1.14153.14153.2	Oligo-Mannose	Before Expansion	6.275
Brain	MouseBrain-Z-T-1	MouseBrain-Z-T-1.14159.14159.3	Complex/Hybrid	Before Expansion	4.504
Brain	MouseBrain-Z-T-1	MouseBrain-Z-T-1.14178.14178.2	Oligo-Mannose	Before Expansion	5.817
Brain	MouseBrain-Z-T-1	MouseBrain-Z-T-1.14190.14190.3	Oligo-Mannose	Before Expansion	5.4
Brain	MouseBrain-Z-T-1	MouseBrain-Z-T-1.14196.14196.3	Oligo-Mannose	Before Expansion	5.192
Brain	MouseBrain-Z-T-1	MouseBrain-Z-T-1.14205.14205.3	Complex/Hybrid	Before Expansion	5.001
Brain	MouseBrain-Z-T-1	MouseBrain-Z-T-1.14215.14215.3	Complex/Hybrid	Before Expansion	4.139
Brain	MouseBrain-Z-T-1	MouseBrain-Z-T-1.14218.14218.2	Complex/Hybrid	Before Expansion	4.946
Brain	MouseBrain-Z-T-1	MouseBrain-Z-T-1.14236.14236.2	Oligo-Mannose	Before Expansion	5.02
Brain	MouseBrain-Z-T-1	MouseBrain-Z-T-1.14248.14248.2	Complex/Hybrid	Before Expansion	5.299
Brain	MouseBrain-Z-T-1	MouseBrain-Z-T-1.14262.14262.3	Complex/Hybrid	Before Expansion	5.119
Brain	MouseBrain-Z-T-1	MouseBrain-Z-T-1.14263.14263.3	Complex/Hybrid	Before Expansion	5.332
Brain	MouseBrain-Z-T-1	MouseBrain-Z-T-1.14265.14265.3	Oligo-Mannose	Before Expansion	5.231
Brain	MouseBrain-Z-T-1	MouseBrain-Z-T-1.14269.14269.3	Oligo-Mannose	Before Expansion	4.822
Brain	MouseBrain-Z-T-1	MouseBrain-Z-T-1.14273.14273.3	Complex/Hybrid	Before Expansion	5.307
Brain	MouseBrain-Z-T-1	MouseBrain-Z-T-1.14296.14296.2	Complex/Hybrid	Before Expansion	5.548
Brain	MouseBrain-Z-T-1	MouseBrain-Z-T-1.14329.14329.2	Oligo-Mannose	Before Expansion	5.001
Brain	MouseBrain-Z-T-1	MouseBrain-Z-T-1.14348.14348.2	Oligo-Mannose	Before Expansion	5.306
Brain	MouseBrain-Z-T-1	MouseBrain-Z-T-1.14353.14353.2	Oligo-Mannose	Before Expansion	6.946
Brain	MouseBrain-Z-T-1	MouseBrain-Z-T-1.14365.14365.4	Oligo-Mannose	Before Expansion	5.914
Brain	MouseBrain-Z-T-1	MouseBrain-Z-T-1.14369.14369.4	Oligo-Mannose	Before Expansion	5.529
Brain	MouseBrain-Z-T-1	MouseBrain-Z-T-1.14370.14370.3	Oligo-Mannose	Before Expansion	5.338
Brain	MouseBrain-Z-T-1	MouseBrain-Z-T-1.14390.14390.3	Oligo-Mannose	Before Expansion	4.798
Brain	MouseBrain-Z-T-1	MouseBrain-Z-T-1.14409.14409.3	Oligo-Mannose	Before Expansion	5.084
Brain	MouseBrain-Z-T-1	MouseBrain-Z-T-1.14423.14423.3	Complex/Hybrid	Before Expansion	4.114
Brain	MouseBrain-Z-T-1	MouseBrain-Z-T-1.14449.14449.4	Oligo-Mannose	Before Expansion	5.841
Brain	MouseBrain-Z-T-1	MouseBrain-Z-T-1.14450.14450.3	Oligo-Mannose	Before Expansion	5.584
Brain	MouseBrain-Z-T-1	MouseBrain-Z-T-1.14452.14452.3	Oligo-Mannose	Before Expansion	4.793
Brain	MouseBrain-Z-T-1	MouseBrain-Z-T-1.14465.14465.2	Oligo-Mannose	Before Expansion	4.947
Brain	MouseBrain-Z-T-1	MouseBrain-Z-T-1.14472.14472.3	Complex/Hybrid	Before Expansion	4.81
Brain	MouseBrain-Z-T-1	MouseBrain-Z-T-1.14474.14474.3	Complex/Hybrid	Before Expansion	4.494
Brain	MouseBrain-Z-T-1	MouseBrain-Z-T-1.14476.14476.3	Complex/Hybrid	Before Expansion	5.053
Brain	MouseBrain-Z-T-1	MouseBrain-Z-T-1.14477.14477.2	Complex/Hybrid	Before Expansion	5.17
Brain	MouseBrain-Z-T-1	MouseBrain-Z-T-1.14481.14481.2	Complex/Hybrid	Before Expansion	6.062
Brain	MouseBrain-Z-T-1	MouseBrain-Z-T-1.14482.14482.3	Oligo-Mannose	Before Expansion	5.669
Brain	MouseBrain-Z-T-1	MouseBrain-Z-T-1.14503.14503.3	Complex/Hybrid	Before Expansion	5.625
Brain	MouseBrain-Z-T-1	MouseBrain-Z-T-1.14528.14528.3	Complex/Hybrid	Before Expansion	4.576
Brain	MouseBrain-Z-T-1	MouseBrain-Z-T-1.14531.14531.2	Oligo-Mannose	Before Expansion	5.125
Brain	MouseBrain-Z-T-1	MouseBrain-Z-T-1.14550.14550.2	Complex/Hybrid	Before Expansion	5.161
Brain	MouseBrain-Z-T-1	MouseBrain-Z-T-1.14552.14552.3	Complex/Hybrid	Before Expansion	4.704
Brain	MouseBrain-Z-T-1	MouseBrain-Z-T-1.14555.14555.2	Oligo-Mannose	Before Expansion	4.284
Brain	MouseBrain-Z-T-1	MouseBrain-Z-T-1.14563.14563.3	Complex/Hybrid	Before Expansion	5.471
Brain	MouseBrain-Z-T-1	MouseBrain-Z-T-1.14588.14588.3	Complex/Hybrid	Before Expansion	5.016
Brain	MouseBrain-Z-T-1	MouseBrain-Z-T-1.14590.14590.2	Oligo-Mannose	Before Expansion	5.176
Brain	MouseBrain-Z-T-1	MouseBrain-Z-T-1.14598.14598.3	Complex/Hybrid	Before Expansion	5.282
Brain	MouseBrain-Z-T-1	MouseBrain-Z-T-1.14599.14599.3	Oligo-Mannose	Before Expansion	4.926
Brain	MouseBrain-Z-T-1	MouseBrain-Z-T-1.14602.14602.3	Complex/Hybrid	Before Expansion	5
Brain	MouseBrain-Z-T-1	MouseBrain-Z-T-1.14616.14616.2	Oligo-Mannose	Before Expansion	5.414
Brain	MouseBrain-Z-T-1	MouseBrain-Z-T-1.14622.14622.3	Complex/Hybrid	Before Expansion	5.05
Brain	MouseBrain-Z-T-1	MouseBrain-Z-T-1.14648.14648.2	Complex/Hybrid	Before Expansion	4.653
Brain	MouseBrain-Z-T-1	MouseBrain-Z-T-1.14649.14649.3	Complex/Hybrid	Before Expansion	5.079
Brain	MouseBrain-Z-T-1	MouseBrain-Z-T-1.14658.14658.3	Complex/Hybrid	Before Expansion	5.379
Brain	MouseBrain-Z-T-1	MouseBrain-Z-T-1.14661.14661.3	Complex/Hybrid	Before Expansion	5.113
Brain	MouseBrain-Z-T-1	MouseBrain-Z-T-1.14670.14670.3	Complex/Hybrid	Before Expansion	5.45
Brain	MouseBrain-Z-T-1	MouseBrain-Z-T-1.14671.14671.3	Complex/Hybrid	Before Expansion	5.47
Brain	MouseBrain-Z-T-1	MouseBrain-Z-T-1.14677.14677.2	Complex/Hybrid	Before Expansion	4.446
Brain	MouseBrain-Z-T-1	MouseBrain-Z-T-1.14695.14695.2	Oligo-Mannose	Before Expansion	5.161
Brain	MouseBrain-Z-T-1	MouseBrain-Z-T-1.14708.14708.3	Complex/Hybrid	Before Expansion	5.455
Brain	MouseBrain-Z-T-1	MouseBrain-Z-T-1.14718.14718.3	Complex/Hybrid	Before Expansion	5.262
Brain	MouseBrain-Z-T-1	MouseBrain-Z-T-1.14720.14720.2	Oligo-Mannose	Before Expansion	5.441
Brain	MouseBrain-Z-T-1	MouseBrain-Z-T-1.14729.14729.2	Oligo-Mannose	Before Expansion	6.012
Brain	MouseBrain-Z-T-1	MouseBrain-Z-T-1.14732.14732.3	Complex/Hybrid	Before Expansion	5.168
Brain	MouseBrain-Z-T-1	MouseBrain-Z-T-1.14734.14734.2	Oligo-Mannose	Before Expansion	4.514
Brain	MouseBrain-Z-T-1	MouseBrain-Z-T-1.14754.14754.3	Complex/Hybrid	Before Expansion	5.476
Brain	MouseBrain-Z-T-1	MouseBrain-Z-T-1.14760.14760.3	Complex/Hybrid	Before Expansion	4.468
Brain	MouseBrain-Z-T-1	MouseBrain-Z-T-1.14787.14787.3	Complex/Hybrid	Before Expansion	4.855
Brain	MouseBrain-Z-T-1	MouseBrain-Z-T-1.14789.14789.2	Oligo-Mannose	Before Expansion	5.792
Brain	MouseBrain-Z-T-1	MouseBrain-Z-T-1.14838.14838.2	Oligo-Mannose	Before Expansion	5.855
Brain	MouseBrain-Z-T-1	MouseBrain-Z-T-1.14846.14846.3	Oligo-Mannose	Before Expansion	4.853
Brain	MouseBrain-Z-T-1	MouseBrain-Z-T-1.14853.14853.3	Complex/Hybrid	Before Expansion	5.326
Brain	MouseBrain-Z-T-1	MouseBrain-Z-T-1.14855.14855.3	Complex/Hybrid	Before Expansion	5.269
Brain	MouseBrain-Z-T-1	MouseBrain-Z-T-1.14859.14859.3	Oligo-Mannose	Before Expansion	5.072
Brain	MouseBrain-Z-T-1	MouseBrain-Z-T-1.14865.14865.3	Complex/Hybrid	Before Expansion	5.509
Brain	MouseBrain-Z-T-1	MouseBrain-Z-T-1.14871.14871.3	Oligo-Mannose	Before Expansion	5.352
Brain	MouseBrain-Z-T-1	MouseBrain-Z-T-1.14876.14876.3	Complex/Hybrid	Before Expansion	4.851
Brain	MouseBrain-Z-T-1	MouseBrain-Z-T-1.14877.14877.2	Complex/Hybrid	Before Expansion	4.544
Brain	MouseBrain-Z-T-1	MouseBrain-Z-T-1.14878.14878.4	Oligo-Mannose	Before Expansion	4.978
Brain	MouseBrain-Z-T-1	MouseBrain-Z-T-1.14889.14889.3	Complex/Hybrid	Before Expansion	4.493
Brain	MouseBrain-Z-T-1	MouseBrain-Z-T-1.14896.14896.3	Complex/Hybrid	Before Expansion	5.539
Brain	MouseBrain-Z-T-1	MouseBrain-Z-T-1.14898.14898.3	Oligo-Mannose	Before Expansion	6.071
Brain	MouseBrain-Z-T-1	MouseBrain-Z-T-1.14905.14905.3	Complex/Hybrid	Before Expansion	4.886
Brain	MouseBrain-Z-T-1	MouseBrain-Z-T-1.14910.14910.3	Complex/Hybrid	Before Expansion	5.898
Brain	MouseBrain-Z-T-1	MouseBrain-Z-T-1.14915.14915.4	Complex/Hybrid	Before Expansion	4.767
Brain	MouseBrain-Z-T-1	MouseBrain-Z-T-1.14920.14920.3	Complex/Hybrid	Before Expansion	5.157
Brain	MouseBrain-Z-T-1	MouseBrain-Z-T-1.14933.14933.4	Complex/Hybrid	Before Expansion	5.274
Brain	MouseBrain-Z-T-1	MouseBrain-Z-T-1.14942.14942.2	Oligo-Mannose	Before Expansion	4.788
Brain	MouseBrain-Z-T-1	MouseBrain-Z-T-1.14946.14946.3	Oligo-Mannose	Before Expansion	5.97
Brain	MouseBrain-Z-T-1	MouseBrain-Z-T-1.14953.14953.2	Oligo-Mannose	Before Expansion	4.953
Brain	MouseBrain-Z-T-1	MouseBrain-Z-T-1.14958.14958.3	Complex/Hybrid	Before Expansion	4.952
Brain	MouseBrain-Z-T-1	MouseBrain-Z-T-1.14960.14960.3	Complex/Hybrid	Before Expansion	5.039
Brain	MouseBrain-Z-T-1	MouseBrain-Z-T-1.14968.14968.3	Oligo-Mannose	Before Expansion	6.503
Brain	MouseBrain-Z-T-1	MouseBrain-Z-T-1.14969.14969.3	Complex/Hybrid	Before Expansion	5.438
Brain	MouseBrain-Z-T-1	MouseBrain-Z-T-1.14970.14970.3	Oligo-Mannose	Before Expansion	5.914
Brain	MouseBrain-Z-T-1	MouseBrain-Z-T-1.14974.14974.3	Oligo-Mannose	Before Expansion	5.632
Brain	MouseBrain-Z-T-1	MouseBrain-Z-T-1.14975.14975.4	Oligo-Mannose	Before Expansion	5.036
Brain	MouseBrain-Z-T-1	MouseBrain-Z-T-1.14980.14980.3	Complex/Hybrid	Before Expansion	5.564
Brain	MouseBrain-Z-T-1	MouseBrain-Z-T-1.14983.14983.3	Complex/Hybrid	Before Expansion	5.171
Brain	MouseBrain-Z-T-1	MouseBrain-Z-T-1.14985.14985.2	Oligo-Mannose	Before Expansion	4.955
Brain	MouseBrain-Z-T-1	MouseBrain-Z-T-1.14993.14993.3	Complex/Hybrid	Before Expansion	5.314
Brain	MouseBrain-Z-T-1	MouseBrain-Z-T-1.14994.14994.4	Oligo-Mannose	Before Expansion	5.752
Brain	MouseBrain-Z-T-1	MouseBrain-Z-T-1.15004.15004.3	Oligo-Mannose	Before Expansion	5.454
Brain	MouseBrain-Z-T-1	MouseBrain-Z-T-1.15006.15006.2	Oligo-Mannose	Before Expansion	5.272
Brain	MouseBrain-Z-T-1	MouseBrain-Z-T-1.15018.15018.2	Complex/Hybrid	Before Expansion	4.678
Brain	MouseBrain-Z-T-1	MouseBrain-Z-T-1.15028.15028.3	Complex/Hybrid	Before Expansion	4.835
Brain	MouseBrain-Z-T-1	MouseBrain-Z-T-1.15034.15034.4	Oligo-Mannose	Before Expansion	4.995
Brain	MouseBrain-Z-T-1	MouseBrain-Z-T-1.15057.15057.3	Oligo-Mannose	Before Expansion	5.043
Brain	MouseBrain-Z-T-1	MouseBrain-Z-T-1.15076.15076.4	Oligo-Mannose	Before Expansion	6.01
Brain	MouseBrain-Z-T-1	MouseBrain-Z-T-1.15078.15078.2	Oligo-Mannose	Before Expansion	5.646
Brain	MouseBrain-Z-T-1	MouseBrain-Z-T-1.15080.15080.4	Oligo-Mannose	Before Expansion	5.745
Brain	MouseBrain-Z-T-1	MouseBrain-Z-T-1.15082.15082.3	Complex/Hybrid	Before Expansion	5.064
Brain	MouseBrain-Z-T-1	MouseBrain-Z-T-1.15091.15091.2	Oligo-Mannose	Before Expansion	5.058
Brain	MouseBrain-Z-T-1	MouseBrain-Z-T-1.15100.15100.3	Oligo-Mannose	Before Expansion	5.471
Brain	MouseBrain-Z-T-1	MouseBrain-Z-T-1.15108.15108.2	Complex/Hybrid	Before Expansion	4.921
Brain	MouseBrain-Z-T-1	MouseBrain-Z-T-1.15123.15123.3	Complex/Hybrid	Before Expansion	5.685
Brain	MouseBrain-Z-T-1	MouseBrain-Z-T-1.15136.15136.3	Complex/Hybrid	Before Expansion	5.538
Brain	MouseBrain-Z-T-1	MouseBrain-Z-T-1.15138.15138.2	Complex/Hybrid	Before Expansion	5.07
Brain	MouseBrain-Z-T-1	MouseBrain-Z-T-1.15156.15156.3	Oligo-Mannose	Before Expansion	5.15
Brain	MouseBrain-Z-T-1	MouseBrain-Z-T-1.15161.15161.3	Oligo-Mannose	Before Expansion	5.528
Brain	MouseBrain-Z-T-1	MouseBrain-Z-T-1.15162.15162.4	Oligo-Mannose	Before Expansion	6.117
Brain	MouseBrain-Z-T-1	MouseBrain-Z-T-1.15165.15165.4	Oligo-Mannose	Before Expansion	5.774
Brain	MouseBrain-Z-T-1	MouseBrain-Z-T-1.15171.15171.3	Oligo-Mannose	Before Expansion	5.932
Brain	MouseBrain-Z-T-1	MouseBrain-Z-T-1.15190.15190.3	Oligo-Mannose	Before Expansion	4.629
Brain	MouseBrain-Z-T-1	MouseBrain-Z-T-1.15195.15195.2	Oligo-Mannose	Before Expansion	5.621
Brain	MouseBrain-Z-T-1	MouseBrain-Z-T-1.15198.15198.3	Oligo-Mannose	Before Expansion	4.556
Brain	MouseBrain-Z-T-1	MouseBrain-Z-T-1.15208.15208.3	Oligo-Mannose	Before Expansion	5.745
Brain	MouseBrain-Z-T-1	MouseBrain-Z-T-1.15233.15233.3	Truncated	Before Expansion	5.991
Brain	MouseBrain-Z-T-1	MouseBrain-Z-T-1.15234.15234.2	Oligo-Mannose	Before Expansion	5.702
Brain	MouseBrain-Z-T-1	MouseBrain-Z-T-1.15235.15235.4	Oligo-Mannose	Before Expansion	5.571
Brain	MouseBrain-Z-T-1	MouseBrain-Z-T-1.15237.15237.3	Oligo-Mannose	Before Expansion	5.689
Brain	MouseBrain-Z-T-1	MouseBrain-Z-T-1.15256.15256.2	Oligo-Mannose	Before Expansion	4.983
Brain	MouseBrain-Z-T-1	MouseBrain-Z-T-1.15267.15267.2	Oligo-Mannose	Before Expansion	5.376
Brain	MouseBrain-Z-T-1	MouseBrain-Z-T-1.15304.15304.3	Complex/Hybrid	Before Expansion	5.784
Brain	MouseBrain-Z-T-1	MouseBrain-Z-T-1.15314.15314.3	Complex/Hybrid	Before Expansion	5.004
Brain	MouseBrain-Z-T-1	MouseBrain-Z-T-1.15327.15327.3	Complex/Hybrid	Before Expansion	5.981
Brain	MouseBrain-Z-T-1	MouseBrain-Z-T-1.15340.15340.2	Complex/Hybrid	Before Expansion	5.072
Brain	MouseBrain-Z-T-1	MouseBrain-Z-T-1.15346.15346.3	Complex/Hybrid	Before Expansion	5.139
Brain	MouseBrain-Z-T-1	MouseBrain-Z-T-1.15362.15362.3	Complex/Hybrid	Before Expansion	5.357
Brain	MouseBrain-Z-T-1	MouseBrain-Z-T-1.15388.15388.3	Oligo-Mannose	Before Expansion	5.165
Brain	MouseBrain-Z-T-1	MouseBrain-Z-T-1.15425.15425.3	Complex/Hybrid	Before Expansion	5.617
Brain	MouseBrain-Z-T-1	MouseBrain-Z-T-1.15434.15434.3	Complex/Hybrid	Before Expansion	5.972
Brain	MouseBrain-Z-T-1	MouseBrain-Z-T-1.15438.15438.3	Complex/Hybrid	Before Expansion	5.221
Brain	MouseBrain-Z-T-1	MouseBrain-Z-T-1.15461.15461.3	Complex/Hybrid	Before Expansion	5.116
Brain	MouseBrain-Z-T-1	MouseBrain-Z-T-1.15470.15470.3	Complex/Hybrid	Before Expansion	5.509
Brain	MouseBrain-Z-T-1	MouseBrain-Z-T-1.15484.15484.3	Complex/Hybrid	Before Expansion	4.996
Brain	MouseBrain-Z-T-1	MouseBrain-Z-T-1.15493.15493.3	Complex/Hybrid	Before Expansion	5.483
Brain	MouseBrain-Z-T-1	MouseBrain-Z-T-1.15494.15494.4	Complex/Hybrid	Before Expansion	5.058
Brain	MouseBrain-Z-T-1	MouseBrain-Z-T-1.15498.15498.3	Complex/Hybrid	Before Expansion	5.375
Brain	MouseBrain-Z-T-1	MouseBrain-Z-T-1.15502.15502.2	Complex/Hybrid	Before Expansion	4.225
Brain	MouseBrain-Z-T-1	MouseBrain-Z-T-1.15505.15505.3	Complex/Hybrid	Before Expansion	5.818
Brain	MouseBrain-Z-T-1	MouseBrain-Z-T-1.15506.15506.3	Complex/Hybrid	Before Expansion	5.241
Brain	MouseBrain-Z-T-1	MouseBrain-Z-T-1.15511.15511.2	Complex/Hybrid	Before Expansion	3.999
Brain	MouseBrain-Z-T-1	MouseBrain-Z-T-1.15519.15519.4	Complex/Hybrid	Before Expansion	5.401
Brain	MouseBrain-Z-T-1	MouseBrain-Z-T-1.15522.15522.3	Complex/Hybrid	Before Expansion	4.737
Brain	MouseBrain-Z-T-1	MouseBrain-Z-T-1.15554.15554.3	Complex/Hybrid	Before Expansion	4.802
Brain	MouseBrain-Z-T-1	MouseBrain-Z-T-1.15577.15577.3	Complex/Hybrid	Before Expansion	5.333
Brain	MouseBrain-Z-T-1	MouseBrain-Z-T-1.15582.15582.3	Complex/Hybrid	Before Expansion	5.627
Brain	MouseBrain-Z-T-1	MouseBrain-Z-T-1.15589.15589.3	Complex/Hybrid	Before Expansion	5.527
Brain	MouseBrain-Z-T-1	MouseBrain-Z-T-1.15591.15591.3	Complex/Hybrid	Before Expansion	5.517
Brain	MouseBrain-Z-T-1	MouseBrain-Z-T-1.15602.15602.3	Complex/Hybrid	Before Expansion	4.96
Brain	MouseBrain-Z-T-1	MouseBrain-Z-T-1.15603.15603.3	Complex/Hybrid	Before Expansion	4.449
Brain	MouseBrain-Z-T-1	MouseBrain-Z-T-1.15661.15661.3	Complex/Hybrid	Before Expansion	6.274
Brain	MouseBrain-Z-T-1	MouseBrain-Z-T-1.15664.15664.3	Complex/Hybrid	Before Expansion	5.414
Brain	MouseBrain-Z-T-1	MouseBrain-Z-T-1.15687.15687.3	Complex/Hybrid	Before Expansion	4.896
Brain	MouseBrain-Z-T-1	MouseBrain-Z-T-1.15696.15696.3	Complex/Hybrid	Before Expansion	5.72
Brain	MouseBrain-Z-T-1	MouseBrain-Z-T-1.15699.15699.3	Complex/Hybrid	Before Expansion	5.463
Brain	MouseBrain-Z-T-1	MouseBrain-Z-T-1.15702.15702.2	Oligo-Mannose	Before Expansion	4.981
Brain	MouseBrain-Z-T-1	MouseBrain-Z-T-1.15712.15712.3	Complex/Hybrid	Before Expansion	4.87
Brain	MouseBrain-Z-T-1	MouseBrain-Z-T-1.15721.15721.4	Oligo-Mannose	Before Expansion	5.711
Brain	MouseBrain-Z-T-1	MouseBrain-Z-T-1.15733.15733.3	Oligo-Mannose	Before Expansion	6.262
Brain	MouseBrain-Z-T-1	MouseBrain-Z-T-1.15739.15739.2	Oligo-Mannose	Before Expansion	5.229
Brain	MouseBrain-Z-T-1	MouseBrain-Z-T-1.15741.15741.3	Oligo-Mannose	Before Expansion	5.399
Brain	MouseBrain-Z-T-1	MouseBrain-Z-T-1.15746.15746.2	Oligo-Mannose	Before Expansion	5.796
Brain	MouseBrain-Z-T-1	MouseBrain-Z-T-1.15749.15749.3	Complex/Hybrid	Before Expansion	6.078
Brain	MouseBrain-Z-T-1	MouseBrain-Z-T-1.15752.15752.3	Oligo-Mannose	Before Expansion	5.291
Brain	MouseBrain-Z-T-1	MouseBrain-Z-T-1.15768.15768.3	Complex/Hybrid	Before Expansion	6.602
Brain	MouseBrain-Z-T-1	MouseBrain-Z-T-1.15773.15773.4	Complex/Hybrid	Before Expansion	5.335
Brain	MouseBrain-Z-T-1	MouseBrain-Z-T-1.15775.15775.3	Complex/Hybrid	Before Expansion	5.055
Brain	MouseBrain-Z-T-1	MouseBrain-Z-T-1.15778.15778.3	Complex/Hybrid	Before Expansion	4.905
Brain	MouseBrain-Z-T-1	MouseBrain-Z-T-1.15780.15780.4	Complex/Hybrid	Before Expansion	6.03
Brain	MouseBrain-Z-T-1	MouseBrain-Z-T-1.15790.15790.3	Oligo-Mannose	Before Expansion	5.412
Brain	MouseBrain-Z-T-1	MouseBrain-Z-T-1.15792.15792.3	Complex/Hybrid	Before Expansion	5.396
Brain	MouseBrain-Z-T-1	MouseBrain-Z-T-1.15796.15796.3	Complex/Hybrid	Before Expansion	5.505
Brain	MouseBrain-Z-T-1	MouseBrain-Z-T-1.15807.15807.3	Oligo-Mannose	Before Expansion	5.311
Brain	MouseBrain-Z-T-1	MouseBrain-Z-T-1.15808.15808.4	Oligo-Mannose	Before Expansion	4.972
Brain	MouseBrain-Z-T-1	MouseBrain-Z-T-1.15810.15810.2	Oligo-Mannose	Before Expansion	5.354
Brain	MouseBrain-Z-T-1	MouseBrain-Z-T-1.15819.15819.4	Complex/Hybrid	Before Expansion	5.382
Brain	MouseBrain-Z-T-1	MouseBrain-Z-T-1.15820.15820.3	Oligo-Mannose	Before Expansion	5.824
Brain	MouseBrain-Z-T-1	MouseBrain-Z-T-1.15830.15830.3	Complex/Hybrid	Before Expansion	5.522
Brain	MouseBrain-Z-T-1	MouseBrain-Z-T-1.15837.15837.3	Complex/Hybrid	Before Expansion	4.814
Brain	MouseBrain-Z-T-1	MouseBrain-Z-T-1.15842.15842.3	Oligo-Mannose	Before Expansion	5.404
Brain	MouseBrain-Z-T-1	MouseBrain-Z-T-1.15849.15849.3	Complex/Hybrid	Before Expansion	5.699
Brain	MouseBrain-Z-T-1	MouseBrain-Z-T-1.15850.15850.3	Complex/Hybrid	Before Expansion	4.708
Brain	MouseBrain-Z-T-1	MouseBrain-Z-T-1.15858.15858.3	Complex/Hybrid	Before Expansion	4.818
Brain	MouseBrain-Z-T-1	MouseBrain-Z-T-1.15863.15863.3	Complex/Hybrid	Before Expansion	5.783
Brain	MouseBrain-Z-T-1	MouseBrain-Z-T-1.15865.15865.3	Oligo-Mannose	Before Expansion	5.345
Brain	MouseBrain-Z-T-1	MouseBrain-Z-T-1.15876.15876.4	Complex/Hybrid	Before Expansion	5.776
Brain	MouseBrain-Z-T-1	MouseBrain-Z-T-1.15877.15877.3	Complex/Hybrid	Before Expansion	4.944
Brain	MouseBrain-Z-T-1	MouseBrain-Z-T-1.15887.15887.4	Complex/Hybrid	Before Expansion	5.747
Brain	MouseBrain-Z-T-1	MouseBrain-Z-T-1.15890.15890.4	Complex/Hybrid	Before Expansion	5.772
Brain	MouseBrain-Z-T-1	MouseBrain-Z-T-1.15899.15899.3	Oligo-Mannose	Before Expansion	5.816
Brain	MouseBrain-Z-T-1	MouseBrain-Z-T-1.15900.15900.3	Complex/Hybrid	Before Expansion	6.063
Brain	MouseBrain-Z-T-1	MouseBrain-Z-T-1.15914.15914.3	Complex/Hybrid	Before Expansion	5.904
Brain	MouseBrain-Z-T-1	MouseBrain-Z-T-1.15925.15925.3	Complex/Hybrid	Before Expansion	6.484
Brain	MouseBrain-Z-T-1	MouseBrain-Z-T-1.15935.15935.4	Complex/Hybrid	Before Expansion	5.737
Brain	MouseBrain-Z-T-1	MouseBrain-Z-T-1.15939.15939.3	Oligo-Mannose	Before Expansion	5.261
Brain	MouseBrain-Z-T-1	MouseBrain-Z-T-1.15948.15948.3	Complex/Hybrid	Before Expansion	4.702
Brain	MouseBrain-Z-T-1	MouseBrain-Z-T-1.15954.15954.3	Truncated	Before Expansion	5.194
Brain	MouseBrain-Z-T-1	MouseBrain-Z-T-1.15960.15960.3	Complex/Hybrid	Before Expansion	5.74
Brain	MouseBrain-Z-T-1	MouseBrain-Z-T-1.15971.15971.3	Complex/Hybrid	Before Expansion	5.267
Brain	MouseBrain-Z-T-1	MouseBrain-Z-T-1.15977.15977.3	Oligo-Mannose	Before Expansion	4.705
Brain	MouseBrain-Z-T-1	MouseBrain-Z-T-1.15991.15991.3	Complex/Hybrid	Before Expansion	5.483
Brain	MouseBrain-Z-T-1	MouseBrain-Z-T-1.15992.15992.3	Oligo-Mannose	Before Expansion	5.818
Brain	MouseBrain-Z-T-1	MouseBrain-Z-T-1.15995.15995.3	Complex/Hybrid	Before Expansion	5.986
Brain	MouseBrain-Z-T-1	MouseBrain-Z-T-1.15996.15996.3	Complex/Hybrid	Before Expansion	5.659
Brain	MouseBrain-Z-T-1	MouseBrain-Z-T-1.16001.16001.3	Truncated	Before Expansion	5.558
Brain	MouseBrain-Z-T-1	MouseBrain-Z-T-1.16009.16009.3	Oligo-Mannose	Before Expansion	5.829
Brain	MouseBrain-Z-T-1	MouseBrain-Z-T-1.16020.16020.3	Complex/Hybrid	Before Expansion	5.469
Brain	MouseBrain-Z-T-1	MouseBrain-Z-T-1.16021.16021.3	Complex/Hybrid	Before Expansion	5.71
Brain	MouseBrain-Z-T-1	MouseBrain-Z-T-1.16036.16036.2	Truncated	Before Expansion	5.06
Brain	MouseBrain-Z-T-1	MouseBrain-Z-T-1.16047.16047.3	Oligo-Mannose	Before Expansion	5.779
Brain	MouseBrain-Z-T-1	MouseBrain-Z-T-1.16049.16049.2	Truncated	Before Expansion	5.318
Brain	MouseBrain-Z-T-1	MouseBrain-Z-T-1.16050.16050.3	Truncated	Before Expansion	5.617
Brain	MouseBrain-Z-T-1	MouseBrain-Z-T-1.16057.16057.4	Complex/Hybrid	Before Expansion	5.484
Brain	MouseBrain-Z-T-1	MouseBrain-Z-T-1.16059.16059.3	Oligo-Mannose	Before Expansion	5.248
Brain	MouseBrain-Z-T-1	MouseBrain-Z-T-1.16067.16067.3	Oligo-Mannose	Before Expansion	5.977
Brain	MouseBrain-Z-T-1	MouseBrain-Z-T-1.16071.16071.4	Complex/Hybrid	Before Expansion	5.638
Brain	MouseBrain-Z-T-1	MouseBrain-Z-T-1.16072.16072.2	Oligo-Mannose	Before Expansion	5.364
Brain	MouseBrain-Z-T-1	MouseBrain-Z-T-1.16079.16079.3	Oligo-Mannose	Before Expansion	6.179
Brain	MouseBrain-Z-T-1	MouseBrain-Z-T-1.16080.16080.2	Oligo-Mannose	Before Expansion	5.625
Brain	MouseBrain-Z-T-1	MouseBrain-Z-T-1.16084.16084.3	Oligo-Mannose	Before Expansion	5.27
Brain	MouseBrain-Z-T-1	MouseBrain-Z-T-1.16085.16085.3	Truncated	Before Expansion	5.543
Brain	MouseBrain-Z-T-1	MouseBrain-Z-T-1.16087.16087.2	Oligo-Mannose	Before Expansion	5.123
Brain	MouseBrain-Z-T-1	MouseBrain-Z-T-1.16094.16094.3	Complex/Hybrid	Before Expansion	5.459
Brain	MouseBrain-Z-T-1	MouseBrain-Z-T-1.16096.16096.3	Complex/Hybrid	Before Expansion	5.663
Brain	MouseBrain-Z-T-1	MouseBrain-Z-T-1.16100.16100.3	Complex/Hybrid	Before Expansion	5.301
Brain	MouseBrain-Z-T-1	MouseBrain-Z-T-1.16106.16106.3	Oligo-Mannose	Before Expansion	5.199
Brain	MouseBrain-Z-T-1	MouseBrain-Z-T-1.16107.16107.2	Truncated	Before Expansion	5.208
Brain	MouseBrain-Z-T-1	MouseBrain-Z-T-1.16115.16115.3	Complex/Hybrid	Before Expansion	5.891
Brain	MouseBrain-Z-T-1	MouseBrain-Z-T-1.16116.16116.3	Oligo-Mannose	Before Expansion	5.65
Brain	MouseBrain-Z-T-1	MouseBrain-Z-T-1.16125.16125.3	Truncated	Before Expansion	4.951
Brain	MouseBrain-Z-T-1	MouseBrain-Z-T-1.16128.16128.3	Truncated	Before Expansion	5.936
Brain	MouseBrain-Z-T-1	MouseBrain-Z-T-1.16129.16129.3	Complex/Hybrid	Before Expansion	5.804
Brain	MouseBrain-Z-T-1	MouseBrain-Z-T-1.16151.16151.3	Oligo-Mannose	Before Expansion	6.196
Brain	MouseBrain-Z-T-1	MouseBrain-Z-T-1.16166.16166.3	Truncated	Before Expansion	5.457
Brain	MouseBrain-Z-T-1	MouseBrain-Z-T-1.16187.16187.3	Complex/Hybrid	Before Expansion	5.349
Brain	MouseBrain-Z-T-1	MouseBrain-Z-T-1.16188.16188.3	Complex/Hybrid	Before Expansion	5.296
Brain	MouseBrain-Z-T-1	MouseBrain-Z-T-1.16200.16200.3	Complex/Hybrid	Before Expansion	5.907
Brain	MouseBrain-Z-T-1	MouseBrain-Z-T-1.16201.16201.3	Truncated	Before Expansion	6.035
Brain	MouseBrain-Z-T-1	MouseBrain-Z-T-1.16202.16202.3	Complex/Hybrid	Before Expansion	5.087
Brain	MouseBrain-Z-T-1	MouseBrain-Z-T-1.16213.16213.4	Complex/Hybrid	Before Expansion	5.071
Brain	MouseBrain-Z-T-1	MouseBrain-Z-T-1.16214.16214.3	Complex/Hybrid	Before Expansion	5.146
Brain	MouseBrain-Z-T-1	MouseBrain-Z-T-1.16219.16219.2	Complex/Hybrid	Before Expansion	4.906
Brain	MouseBrain-Z-T-1	MouseBrain-Z-T-1.16224.16224.3	Oligo-Mannose	Before Expansion	5.599
Brain	MouseBrain-Z-T-1	MouseBrain-Z-T-1.16236.16236.3	Oligo-Mannose	Before Expansion	5.633
Brain	MouseBrain-Z-T-1	MouseBrain-Z-T-1.16238.16238.3	Complex/Hybrid	Before Expansion	5.691
Brain	MouseBrain-Z-T-1	MouseBrain-Z-T-1.16258.16258.3	Complex/Hybrid	Before Expansion	5.376
Brain	MouseBrain-Z-T-1	MouseBrain-Z-T-1.16270.16270.3	Complex/Hybrid	Before Expansion	6.077
Brain	MouseBrain-Z-T-1	MouseBrain-Z-T-1.16272.16272.3	Complex/Hybrid	Before Expansion	5.576
Brain	MouseBrain-Z-T-1	MouseBrain-Z-T-1.16273.16273.3	Truncated	Before Expansion	5.942
Brain	MouseBrain-Z-T-1	MouseBrain-Z-T-1.16280.16280.4	Complex/Hybrid	Before Expansion	5.385
Brain	MouseBrain-Z-T-1	MouseBrain-Z-T-1.16282.16282.3	Complex/Hybrid	Before Expansion	5.615
Brain	MouseBrain-Z-T-1	MouseBrain-Z-T-1.16289.16289.3	Truncated	Before Expansion	5.444
Brain	MouseBrain-Z-T-1	MouseBrain-Z-T-1.16294.16294.4	Complex/Hybrid	Before Expansion	5.234
Brain	MouseBrain-Z-T-1	MouseBrain-Z-T-1.16301.16301.2	Complex/Hybrid	Before Expansion	4.662
Brain	MouseBrain-Z-T-1	MouseBrain-Z-T-1.16306.16306.3	Complex/Hybrid	Before Expansion	5.949
Brain	MouseBrain-Z-T-1	MouseBrain-Z-T-1.16320.16320.3	Complex/Hybrid	Before Expansion	4.78
[truncated: 133,842 more rows]
