# Supplementary material for: Glyco-Decipher enables glycan database-independent peptide matching and in-depth characterization of site-specific N-glycosylation
Source: Nat Commun. 2022 Apr 7;13:1900. doi: 10.1038/s41467-022-29530-y (PMC8990002; doi:10.1038/s41467-022-29530-y)
Supplement: Supplementary file 12 — Source Data [file 41467_2022_29530_MOESM12_ESM.zip › Source Data/Figure S12a.xlsx]

## Sheet: Figure S12a
Figure S12a	Distribution of peptide fragmentation pattern similarities in PSM results after spectrum expansion.
Title	Scan	Peptide	Type	Similarity
MouseBrain-Z-T-1.1756.1756.2	1756	NATSTK	Before Expansion	1
MouseBrain-Z-T-1.1788.1788.2	1788	NTTDSK	Before Expansion	1
MouseBrain-Z-T-1.1803.1803.3	1803	AAGMNHTK	Before Expansion	1
MouseBrain-Z-T-1.1848.1848.2	1848	GNLSSK	Before Expansion	1
MouseBrain-Z-T-1.1884.1884.2	1884	INCNSSK 3,Carbamidomethyl(+57.0215);	Before Expansion	0.804
MouseBrain-Z-T-1.1887.1887.3	1887	TLETHSNK	Before Expansion	0.987
MouseBrain-Z-T-1.1890.1890.3	1890	NTTHLK	Before Expansion	0.998
MouseBrain-Z-T-1.1902.1902.3	1902	KCLNHTTQK 2,Carbamidomethyl(+57.0215);	Before Expansion	1
MouseBrain-Z-T-1.1911.1911.3	1911	NTTHLK	Before Expansion	0.996
MouseBrain-Z-T-1.1923.1923.3	1923	NTTHLK	Before Expansion	0.999
MouseBrain-Z-T-1.1944.1944.3	1944	NVSDTTKR	Before Expansion	0.981
MouseBrain-Z-T-1.1947.1947.3	1947	CLNHTTQK 1,Carbamidomethyl(+57.0215);	Before Expansion	0.917
MouseBrain-Z-T-1.1954.1954.3	1954	CLNHTTQK 1,Carbamidomethyl(+57.0215);	Before Expansion	0.952
MouseBrain-Z-T-1.1966.1966.2	1966	NQTAVR	Before Expansion	0.989
MouseBrain-Z-T-1.1981.1981.3	1981	LHNDTR	Before Expansion	1
MouseBrain-Z-T-1.1982.1982.2	1982	AVNSSCR 6,Carbamidomethyl(+57.0215);	Before Expansion	1
MouseBrain-Z-T-1.1984.1984.2	1984	LQNTSR	Before Expansion	1
MouseBrain-Z-T-1.1989.1989.3	1989	NVSDTTKR	Before Expansion	0.977
MouseBrain-Z-T-1.1992.1992.3	1992	KNNTCVK 5,Carbamidomethyl(+57.0215);	Before Expansion	1
MouseBrain-Z-T-1.2000.2000.3	2000	TLETHSNK	Before Expansion	0.986
MouseBrain-Z-T-1.2001.2001.2	2001	NVSDTTK	Before Expansion	0.95
MouseBrain-Z-T-1.2003.2003.3	2003	NTTHLK	Before Expansion	0.994
MouseBrain-Z-T-1.2005.2005.2	2005	TNSTVTR	Before Expansion	0.972
MouseBrain-Z-T-1.2021.2021.3	2021	NVSDTTKR	Before Expansion	0.964
MouseBrain-Z-T-1.2036.2036.2	2036	NVSDTTKR	Before Expansion	0.986
MouseBrain-Z-T-1.2055.2055.2	2055	NLGNNTK	Before Expansion	0.984
MouseBrain-Z-T-1.2057.2057.2	2057	NVSDTTK	Before Expansion	0.975
MouseBrain-Z-T-1.2061.2061.2	2061	LVESNK	Before Expansion	0.989
MouseBrain-Z-T-1.2076.2076.3	2076	NTTHLK	Before Expansion	0.995
MouseBrain-Z-T-1.2084.2084.2	2084	NCTDPK 2,Carbamidomethyl(+57.0215);	Before Expansion	0.995
MouseBrain-Z-T-1.2091.2091.3	2091	RNSTGCLK 6,Carbamidomethyl(+57.0215);	Before Expansion	1
MouseBrain-Z-T-1.2094.2094.2	2094	NVSDTTK	Before Expansion	0.994
MouseBrain-Z-T-1.2099.2099.2	2099	INCNSSK 3,Carbamidomethyl(+57.0215);	Before Expansion	0.988
MouseBrain-Z-T-1.2109.2109.3	2109	FNHTDR	Before Expansion	1
MouseBrain-Z-T-1.2110.2110.2	2110	LVESNK	Before Expansion	0.991
MouseBrain-Z-T-1.2111.2111.3	2111	GGPKNDTEER	Before Expansion	0.991
MouseBrain-Z-T-1.2113.2113.2	2113	LVESNK	Before Expansion	0.997
MouseBrain-Z-T-1.2125.2125.3	2125	NVSDTTKR	Before Expansion	0.919
MouseBrain-Z-T-1.2127.2127.2	2127	NVSDTTKR	Before Expansion	0.99
MouseBrain-Z-T-1.2157.2157.3	2157	NVSDTTKR	Before Expansion	0.97
MouseBrain-Z-T-1.2158.2158.2	2158	NVSDTTK	Before Expansion	0.978
MouseBrain-Z-T-1.2174.2174.3	2174	GGPKNDTEER	Before Expansion	0.983
MouseBrain-Z-T-1.2209.2209.2	2209	TNSTVTR	Before Expansion	0.959
MouseBrain-Z-T-1.2216.2216.2	2216	NLGNNTK	Before Expansion	0.985
MouseBrain-Z-T-1.2225.2225.3	2225	NASAASTAK	Before Expansion	0.726
MouseBrain-Z-T-1.2239.2239.2	2239	NASAASTAK	Before Expansion	0.893
MouseBrain-Z-T-1.2262.2262.2	2262	NVSDTTK	Before Expansion	0.995
MouseBrain-Z-T-1.2267.2267.2	2267	NQTAVR	Before Expansion	0.99
MouseBrain-Z-T-1.2273.2273.3	2273	YIDKGNR	Before Expansion	0.961
MouseBrain-Z-T-1.2277.2277.2	2277	NVSDTTK	Before Expansion	0.975
MouseBrain-Z-T-1.2283.2283.2	2283	NVSDTTK	Before Expansion	0.99
MouseBrain-Z-T-1.2288.2288.3	2288	NASAASTAK	Before Expansion	0.858
MouseBrain-Z-T-1.2290.2290.3	2290	NVSDTTKR	Before Expansion	0.96
MouseBrain-Z-T-1.2291.2291.3	2291	NTTHLK	Before Expansion	0.99
MouseBrain-Z-T-1.2292.2292.3	2292	NASAASTAK	Before Expansion	0.945
MouseBrain-Z-T-1.2324.2324.2	2324	NVSDTTK	Before Expansion	0.993
MouseBrain-Z-T-1.2325.2325.3	2325	NVSDTTK	Before Expansion	0.981
MouseBrain-Z-T-1.2333.2333.2	2333	INCNSSK 3,Carbamidomethyl(+57.0215);	Before Expansion	0.973
MouseBrain-Z-T-1.2339.2339.2	2339	NVSDTTK	Before Expansion	0.956
MouseBrain-Z-T-1.2358.2358.2	2358	CLNHTTQK 1,Carbamidomethyl(+57.0215);	Before Expansion	0.984
MouseBrain-Z-T-1.2363.2363.3	2363	CLNHTTQK 1,Carbamidomethyl(+57.0215);	Before Expansion	0.942
MouseBrain-Z-T-1.2366.2366.2	2366	LVESNK	Before Expansion	0.996
MouseBrain-Z-T-1.2367.2367.3	2367	NSSHSPLR	Before Expansion	0.983
MouseBrain-Z-T-1.2368.2368.3	2368	NSSHSPLR	Before Expansion	0.938
MouseBrain-Z-T-1.2377.2377.2	2377	INCNSSK 3,Carbamidomethyl(+57.0215);	Before Expansion	0.991
MouseBrain-Z-T-1.2381.2381.2	2381	NSSHSPLR	Before Expansion	0.951
MouseBrain-Z-T-1.2419.2419.2	2419	NSTGCLK 5,Carbamidomethyl(+57.0215);	Before Expansion	1
MouseBrain-Z-T-1.2421.2421.3	2421	NVSDTTK	Before Expansion	0.988
MouseBrain-Z-T-1.2427.2427.2	2427	NVSDTTK	Before Expansion	0.941
MouseBrain-Z-T-1.2435.2435.2	2435	NVSDTTK	Before Expansion	0.985
MouseBrain-Z-T-1.2455.2455.2	2455	NSSHSPLR	Before Expansion	0.977
MouseBrain-Z-T-1.2461.2461.2	2461	NSSHSPLR	Before Expansion	0.947
MouseBrain-Z-T-1.2467.2467.3	2467	DQPGHPVNR	Before Expansion	0.99
MouseBrain-Z-T-1.2483.2483.3	2483	NSSHSPLR	Before Expansion	0.97
MouseBrain-Z-T-1.2486.2486.3	2486	DQPGHPVNR	Before Expansion	0.99
MouseBrain-Z-T-1.2487.2487.2	2487	INCNSSK 3,Carbamidomethyl(+57.0215);	Before Expansion	0.989
MouseBrain-Z-T-1.2488.2488.3	2488	INCNSSK 3,Carbamidomethyl(+57.0215);	Before Expansion	0.989
MouseBrain-Z-T-1.2489.2489.2	2489	NSSHSPLR	Before Expansion	0.923
MouseBrain-Z-T-1.2496.2496.3	2496	IKNVTR	Before Expansion	1
MouseBrain-Z-T-1.2505.2505.2	2505	LVDTNK	Before Expansion	0.96
MouseBrain-Z-T-1.2507.2507.3	2507	NTSLEHTR	Before Expansion	0.991
MouseBrain-Z-T-1.2519.2519.3	2519	NTSLEHTR	Before Expansion	0.978
MouseBrain-Z-T-1.2523.2523.2	2523	NTSLEHTR	Before Expansion	0.929
MouseBrain-Z-T-1.2524.2524.2	2524	LVDTNK	Before Expansion	0.974
MouseBrain-Z-T-1.2527.2527.2	2527	NTSLEHTR	Before Expansion	0.944
MouseBrain-Z-T-1.2529.2529.2	2529	NTSLEHTR	Before Expansion	0.925
MouseBrain-Z-T-1.2538.2538.3	2538	NTSLEHTR	Before Expansion	0.925
MouseBrain-Z-T-1.2550.2550.3	2550	YIDKGNR	Before Expansion	0.94
MouseBrain-Z-T-1.2554.2554.2	2554	INCNSSK 3,Carbamidomethyl(+57.0215);	Before Expansion	0.99
MouseBrain-Z-T-1.2555.2555.3	2555	DQPGHPVNR	Before Expansion	0.992
MouseBrain-Z-T-1.2556.2556.3	2556	INCNSSK 3,Carbamidomethyl(+57.0215);	Before Expansion	0.967
MouseBrain-Z-T-1.2558.2558.2	2558	TNGTGPVR	Before Expansion	0.992
MouseBrain-Z-T-1.2568.2568.3	2568	NCTGDCVHEGK 2,Carbamidomethyl(+57.0215);6,Carbamidomethyl(+57.0215);	Before Expansion	0.98
MouseBrain-Z-T-1.2573.2573.3	2573	NCTGDCVHEGK 2,Carbamidomethyl(+57.0215);6,Carbamidomethyl(+57.0215);	Before Expansion	0.979
MouseBrain-Z-T-1.2579.2579.2	2579	GGPKNDTEER	Before Expansion	0.984
MouseBrain-Z-T-1.2584.2584.3	2584	KNASNMEYR 6,Oxidation(+15.9949);	Before Expansion	1
MouseBrain-Z-T-1.2588.2588.3	2588	NTSLEHTR	Before Expansion	0.965
MouseBrain-Z-T-1.2598.2598.3	2598	GGPKNDTEER	Before Expansion	0.992
MouseBrain-Z-T-1.2619.2619.2	2619	INCNSSK 3,Carbamidomethyl(+57.0215);	Before Expansion	0.89
MouseBrain-Z-T-1.2650.2650.2	2650	NQNGTFK	Before Expansion	1
MouseBrain-Z-T-1.2661.2661.3	2661	GGPKNDTEER	Before Expansion	0.994
MouseBrain-Z-T-1.2664.2664.3	2664	NTSLEHTR	Before Expansion	0.976
MouseBrain-Z-T-1.2667.2667.3	2667	NTSLEHTR	Before Expansion	0.816
MouseBrain-Z-T-1.2681.2681.2	2681	NTSLEHTR	Before Expansion	0.907
MouseBrain-Z-T-1.2690.2690.2	2690	NTSLEHTR	Before Expansion	0.908
MouseBrain-Z-T-1.2698.2698.2	2698	GNVSACAR 6,Carbamidomethyl(+57.0215);	Before Expansion	0.96
MouseBrain-Z-T-1.2699.2699.2	2699	SLSNSTAR	Before Expansion	0.99
MouseBrain-Z-T-1.2706.2706.2	2706	NISSEEK	Before Expansion	0.967
MouseBrain-Z-T-1.2710.2710.2	2710	NISSEEK	Before Expansion	0.989
MouseBrain-Z-T-1.2716.2716.3	2716	GNVSACAR 6,Carbamidomethyl(+57.0215);	Before Expansion	0.862
MouseBrain-Z-T-1.2730.2730.3	2730	NTSLEHTR	Before Expansion	0.973
MouseBrain-Z-T-1.2732.2732.2	2732	SLSNSTAR	Before Expansion	0.989
MouseBrain-Z-T-1.2760.2760.3	2760	FLNHSHNK	Before Expansion	1
MouseBrain-Z-T-1.2763.2763.2	2763	GNVSACAR 6,Carbamidomethyl(+57.0215);	Before Expansion	0.987
MouseBrain-Z-T-1.2765.2765.3	2765	CVNESYKK 1,Carbamidomethyl(+57.0215);	Before Expansion	0.977
MouseBrain-Z-T-1.2794.2794.3	2794	NCTDPK 2,Carbamidomethyl(+57.0215);	Before Expansion	0.986
MouseBrain-Z-T-1.2796.2796.3	2796	DQPGHPVNR	Before Expansion	0.966
MouseBrain-Z-T-1.2800.2800.3	2800	HMNETSHTQGSLR 2,Oxidation(+15.9949);	Before Expansion	0.919
MouseBrain-Z-T-1.2805.2805.4	2805	HMNETSHTQGSLR 2,Oxidation(+15.9949);	Before Expansion	0.92
MouseBrain-Z-T-1.2809.2809.2	2809	NCTDPK 2,Carbamidomethyl(+57.0215);	Before Expansion	0.995
MouseBrain-Z-T-1.2812.2812.2	2812	NNTIVNK	Before Expansion	0.992
MouseBrain-Z-T-1.2834.2834.2	2834	NTTEVVK	Before Expansion	0.995
MouseBrain-Z-T-1.2843.2843.3	2843	CVNESYKK 1,Carbamidomethyl(+57.0215);	Before Expansion	0.92
MouseBrain-Z-T-1.2855.2855.2	2855	NTTEVVK	Before Expansion	0.956
MouseBrain-Z-T-1.2860.2860.3	2860	NTTEVVK	Before Expansion	0.962
MouseBrain-Z-T-1.2866.2866.3	2866	NISSEEK	Before Expansion	0.991
MouseBrain-Z-T-1.2868.2868.3	2868	HMNETSHTQGSLR 2,Oxidation(+15.9949);	Before Expansion	0.907
MouseBrain-Z-T-1.2875.2875.2	2875	NISSEEK	Before Expansion	0.991
MouseBrain-Z-T-1.2876.2876.3	2876	YHSQTYGNGSK	Before Expansion	1
MouseBrain-Z-T-1.2886.2886.2	2886	NTTEVVK	Before Expansion	0.992
MouseBrain-Z-T-1.2896.2896.2	2896	QSNVSEPAK	Before Expansion	0.997
MouseBrain-Z-T-1.2899.2899.3	2899	HMNETSHTQGSLR 2,Oxidation(+15.9949);	Before Expansion	0.575
MouseBrain-Z-T-1.2900.2900.2	2900	NTTEVVK	Before Expansion	0.98
MouseBrain-Z-T-1.2908.2908.2	2908	QSNVSEPAK	Before Expansion	0.996
MouseBrain-Z-T-1.2918.2918.2	2918	NTTEVVK	Before Expansion	0.987
MouseBrain-Z-T-1.2921.2921.3	2921	NISSEEK	Before Expansion	0.993
MouseBrain-Z-T-1.2932.2932.3	2932	GPGIKPNQTSK	Before Expansion	0.985
MouseBrain-Z-T-1.2939.2939.3	2939	NSSSSNVEGR	Before Expansion	1
MouseBrain-Z-T-1.2982.2982.2	2982	NTTEVVK	Before Expansion	0.983
MouseBrain-Z-T-1.2995.2995.3	2995	NATGDYK	Before Expansion	0.957
MouseBrain-Z-T-1.3015.3015.3	3015	VIYQNHNK	Before Expansion	0.987
MouseBrain-Z-T-1.3022.3022.2	3022	NTTEVVK	Before Expansion	0.99
MouseBrain-Z-T-1.3041.3041.2	3041	NTTEVVK	Before Expansion	0.923
MouseBrain-Z-T-1.3046.3046.2	3046	NTTEVVK	Before Expansion	0.989
MouseBrain-Z-T-1.3053.3053.2	3053	NTTEVVK	Before Expansion	0.98
MouseBrain-Z-T-1.3063.3063.3	3063	NISSEEK	Before Expansion	0.993
MouseBrain-Z-T-1.3066.3066.2	3066	NATGDYK	Before Expansion	0.995
MouseBrain-Z-T-1.3107.3107.3	3107	NISSEEK	Before Expansion	0.992
MouseBrain-Z-T-1.3108.3108.2	3108	VNASAPR	Before Expansion	0.955
MouseBrain-Z-T-1.3110.3110.2	3110	VNASAPR	Before Expansion	0.922
MouseBrain-Z-T-1.3113.3113.2	3113	NTTEVVK	Before Expansion	0.993
MouseBrain-Z-T-1.3118.3118.3	3118	NISSEEK	Before Expansion	0.991
MouseBrain-Z-T-1.3120.3120.2	3120	NISSEEK	Before Expansion	0.991
MouseBrain-Z-T-1.3129.3129.2	3129	NATGDYK	Before Expansion	0.99
MouseBrain-Z-T-1.3135.3135.2	3135	TNGTGPVR	Before Expansion	0.951
MouseBrain-Z-T-1.3149.3149.3	3149	NISSEEK	Before Expansion	0.993
MouseBrain-Z-T-1.3172.3172.3	3172	NISSEEK	Before Expansion	0.994
MouseBrain-Z-T-1.3184.3184.2	3184	NISSEEK	Before Expansion	0.985
MouseBrain-Z-T-1.3190.3190.3	3190	NISSEEK	Before Expansion	0.994
MouseBrain-Z-T-1.3194.3194.3	3194	ANATIEVK	Before Expansion	0.626
MouseBrain-Z-T-1.3196.3196.2	3196	INGSVR	Before Expansion	1
MouseBrain-Z-T-1.3205.3205.3	3205	VIYQNHNK	Before Expansion	0.983
MouseBrain-Z-T-1.3206.3206.3	3206	IRNVSDTTKR	Before Expansion	1
MouseBrain-Z-T-1.3255.3255.3	3255	ANATIEVK	Before Expansion	0.544
MouseBrain-Z-T-1.3262.3262.3	3262	NISSEEK	Before Expansion	0.989
MouseBrain-Z-T-1.3271.3271.3	3271	VIYQNHNK	Before Expansion	0.982
MouseBrain-Z-T-1.3273.3273.2	3273	QSNVSEPAK	Before Expansion	0.996
MouseBrain-Z-T-1.3288.3288.2	3288	NISSEEK	Before Expansion	0.989
MouseBrain-Z-T-1.3293.3293.2	3293	NLSEDR	Before Expansion	0.975
MouseBrain-Z-T-1.3314.3314.3	3314	NISSEEK	Before Expansion	0.97
MouseBrain-Z-T-1.3323.3323.3	3323	CLNHTTQK 1,Carbamidomethyl(+57.0215);	Before Expansion	0.959
MouseBrain-Z-T-1.3330.3330.3	3330	SVTTSLHNK	Before Expansion	1
MouseBrain-Z-T-1.3331.3331.2	3331	CLNHTTQK 1,Carbamidomethyl(+57.0215);	Before Expansion	0.957
MouseBrain-Z-T-1.3340.3340.2	3340	QSNVSEPAK	Before Expansion	0.991
MouseBrain-Z-T-1.3344.3344.3	3344	RACQFNR 3,Carbamidomethyl(+57.0215);	Before Expansion	1
MouseBrain-Z-T-1.3349.3349.2	3349	NISSEEK	Before Expansion	0.99
MouseBrain-Z-T-1.3357.3357.2	3357	NLTTGR	Before Expansion	1
MouseBrain-Z-T-1.3377.3377.2	3377	NTTEVVK	Before Expansion	0.992
MouseBrain-Z-T-1.3379.3379.3	3379	NATGDYK	Before Expansion	0.968
MouseBrain-Z-T-1.3380.3380.2	3380	NISSEEK	Before Expansion	0.99
MouseBrain-Z-T-1.3382.3382.2	3382	NISSEEK	Before Expansion	0.987
MouseBrain-Z-T-1.3388.3388.2	3388	NATGDYK	Before Expansion	0.971
MouseBrain-Z-T-1.3399.3399.3	3399	NISSEEK	Before Expansion	0.975
MouseBrain-Z-T-1.3403.3403.2	3403	QSNVSEPAK	Before Expansion	0.991
MouseBrain-Z-T-1.3405.3405.3	3405	VIYQNHNK	Before Expansion	0.965
MouseBrain-Z-T-1.3413.3413.2	3413	NLSEDR	Before Expansion	0.994
MouseBrain-Z-T-1.3417.3417.3	3417	VIYQNHNK	Before Expansion	0.981
MouseBrain-Z-T-1.3446.3446.3	3446	NATGDYK	Before Expansion	0.986
MouseBrain-Z-T-1.3452.3452.2	3452	NATGDYK	Before Expansion	0.995
MouseBrain-Z-T-1.3481.3481.3	3481	IRNVSDTTK	Before Expansion	0.987
MouseBrain-Z-T-1.3487.3487.2	3487	LNNSQIK	Before Expansion	0.849
MouseBrain-Z-T-1.3501.3501.2	3501	TDNGTYR	Before Expansion	1
MouseBrain-Z-T-1.3509.3509.2	3509	LNNSQIK	Before Expansion	0.992
MouseBrain-Z-T-1.3528.3528.3	3528	NISSEEK	Before Expansion	0.996
MouseBrain-Z-T-1.3550.3550.2	3550	LNNSQIK	Before Expansion	0.975
MouseBrain-Z-T-1.3551.3551.2	3551	NQTLQEGEK	Before Expansion	1
MouseBrain-Z-T-1.3560.3560.4	3560	VGNNTVHVHQEVHK	Before Expansion	0.992
MouseBrain-Z-T-1.3564.3564.2	3564	NISSEEK	Before Expansion	0.995
MouseBrain-Z-T-1.3565.3565.3	3565	VGNNTVHVHQEVHK	Before Expansion	0.969
MouseBrain-Z-T-1.3569.3569.3	3569	NISSEEK	Before Expansion	0.995
MouseBrain-Z-T-1.3577.3577.3	3577	NCTGDCVHEGK 2,Carbamidomethyl(+57.0215);6,Carbamidomethyl(+57.0215);	Before Expansion	0.973
MouseBrain-Z-T-1.3594.3594.2	3594	IRNVSDTTK	Before Expansion	0.978
MouseBrain-Z-T-1.3598.3598.3	3598	NASNMEYR 5,Oxidation(+15.9949);	Before Expansion	1
MouseBrain-Z-T-1.3602.3602.3	3602	VIYQNHNK	Before Expansion	0.976
MouseBrain-Z-T-1.3604.3604.3	3604	TAFHRSQTLNYR	Before Expansion	1
MouseBrain-Z-T-1.3612.3612.3	3612	HYNYTGK	Before Expansion	0.99
MouseBrain-Z-T-1.3613.3613.2	3613	NISSEEK	Before Expansion	0.991
MouseBrain-Z-T-1.3615.3615.2	3615	NATGDYK	Before Expansion	0.991
MouseBrain-Z-T-1.3622.3622.2	3622	QNSSFTEK	Before Expansion	0.989
MouseBrain-Z-T-1.3624.3624.3	3624	IRNVSDTTK	Before Expansion	0.982
MouseBrain-Z-T-1.3625.3625.2	3625	NGTGVIR	Before Expansion	1
MouseBrain-Z-T-1.3630.3630.3	3630	NISSEEK	Before Expansion	0.994
MouseBrain-Z-T-1.3634.3634.3	3634	IRNVSDTTK	Before Expansion	0.973
MouseBrain-Z-T-1.3636.3636.2	3636	NLSEDR	Before Expansion	0.992
MouseBrain-Z-T-1.3638.3638.3	3638	NLSEDR	Before Expansion	0.982
MouseBrain-Z-T-1.3644.3644.3	3644	NISSEEK	Before Expansion	0.997
MouseBrain-Z-T-1.3658.3658.3	3658	KNASNMEYR	Before Expansion	0.96
MouseBrain-Z-T-1.3676.3676.2	3676	LNNSQIK	Before Expansion	0.967
MouseBrain-Z-T-1.3683.3683.2	3683	NISSEEK	Before Expansion	0.995
MouseBrain-Z-T-1.3691.3691.2	3691	NDTLQEAK	Before Expansion	0.955
MouseBrain-Z-T-1.3693.3693.3	3693	KNASNMEYR	Before Expansion	0.981
MouseBrain-Z-T-1.3695.3695.3	3695	HMNETSHTQGSLR	Before Expansion	0.973
MouseBrain-Z-T-1.3696.3696.2	3696	NATGDYK	Before Expansion	0.988
MouseBrain-Z-T-1.3699.3699.2	3699	QNSSFTEK	Before Expansion	0.983
MouseBrain-Z-T-1.3703.3703.2	3703	NLSEDR	Before Expansion	0.998
MouseBrain-Z-T-1.3705.3705.3	3705	HYNYTGK	Before Expansion	0.995
MouseBrain-Z-T-1.3706.3706.2	3706	NLTPGGK	Before Expansion	0.999
MouseBrain-Z-T-1.3710.3710.4	3710	HMNETSHTQGSLR	Before Expansion	0.907
MouseBrain-Z-T-1.3713.3713.3	3713	NISSEEK	Before Expansion	0.965
MouseBrain-Z-T-1.3715.3715.3	3715	HMNETSHTQGSLR	Before Expansion	0.904
MouseBrain-Z-T-1.3716.3716.2	3716	NDTLQEAK	Before Expansion	0.941
MouseBrain-Z-T-1.3731.3731.3	3731	HYNYTGK	Before Expansion	0.995
MouseBrain-Z-T-1.3741.3741.3	3741	TLNCSGAHVK 4,Carbamidomethyl(+57.0215);	Before Expansion	0.97
MouseBrain-Z-T-1.3742.3742.3	3742	KNASNMEYR	Before Expansion	0.74
MouseBrain-Z-T-1.3744.3744.3	3744	HMNETSHTQGSLR	Before Expansion	0.965
MouseBrain-Z-T-1.3751.3751.4	3751	HMNETSHTQGSLR	Before Expansion	0.96
MouseBrain-Z-T-1.3754.3754.2	3754	NISSEEK	Before Expansion	0.99
MouseBrain-Z-T-1.3771.3771.3	3771	KNASNMEYR	Before Expansion	0.934
MouseBrain-Z-T-1.3773.3773.2	3773	NNTIVNK	Before Expansion	0.994
MouseBrain-Z-T-1.3774.3774.4	3774	HMNETSHTQGSLR	Before Expansion	0.991
MouseBrain-Z-T-1.3776.3776.3	3776	HPNCVNVTK 4,Carbamidomethyl(+57.0215);	Before Expansion	1
MouseBrain-Z-T-1.3783.3783.3	3783	KNASNMEYR	Before Expansion	0.987
MouseBrain-Z-T-1.3784.3784.3	3784	KNASNMEYR	Before Expansion	0.963
MouseBrain-Z-T-1.3786.3786.3	3786	SVAHNMTMPNK 6,Oxidation(+15.9949);	Before Expansion	1
MouseBrain-Z-T-1.3789.3789.2	3789	CDMDGQNR 1,Carbamidomethyl(+57.0215);	Before Expansion	1
MouseBrain-Z-T-1.3790.3790.3	3790	HMNETSHTQGSLR	Before Expansion	0.973
MouseBrain-Z-T-1.3796.3796.3	3796	HMNETSHTQGSLR	Before Expansion	0.948
MouseBrain-Z-T-1.3797.3797.4	3797	HMNETSHTQGSLR	Before Expansion	0.964
MouseBrain-Z-T-1.3798.3798.3	3798	HMNETSHTQGSLR	Before Expansion	0.964
MouseBrain-Z-T-1.3802.3802.3	3802	TLNCSGAHVK 4,Carbamidomethyl(+57.0215);	Before Expansion	0.979
MouseBrain-Z-T-1.3808.3808.3	3808	HMNETSHTQGSLR	Before Expansion	0.953
MouseBrain-Z-T-1.3809.3809.3	3809	CVNESYKK 1,Carbamidomethyl(+57.0215);	Before Expansion	0.976
MouseBrain-Z-T-1.3816.3816.2	3816	CVNESYKK 1,Carbamidomethyl(+57.0215);	Before Expansion	0.935
MouseBrain-Z-T-1.3820.3820.3	3820	SVSHNMTAPNK	Before Expansion	0.999
MouseBrain-Z-T-1.3835.3835.2	3835	YNCTATNR 3,Carbamidomethyl(+57.0215);	Before Expansion	0.924
MouseBrain-Z-T-1.3844.3844.3	3844	HMNETSHTQGSLR	Before Expansion	0.974
MouseBrain-Z-T-1.3848.3848.3	3848	HMNETSHTQGSLR	Before Expansion	0.974
MouseBrain-Z-T-1.3854.3854.4	3854	HMNETSHTQGSLR	Before Expansion	0.98
MouseBrain-Z-T-1.3856.3856.3	3856	SVAHNMTMPNK 8,Oxidation(+15.9949);	Before Expansion	0.998
MouseBrain-Z-T-1.3858.3858.3	3858	HMNETSHTQGSLR	Before Expansion	0.931
MouseBrain-Z-T-1.3861.3861.2	3861	HMNETSHTQGSLR	Before Expansion	0.976
MouseBrain-Z-T-1.3862.3862.2	3862	NETHFDAGAK	Before Expansion	0.82
MouseBrain-Z-T-1.3864.3864.2	3864	NLSEDR	Before Expansion	0.923
MouseBrain-Z-T-1.3865.3865.3	3865	KNASNMEYR	Before Expansion	0.986
MouseBrain-Z-T-1.3867.3867.3	3867	KNASNMEYR	Before Expansion	0.885
MouseBrain-Z-T-1.3868.3868.3	3868	LNNSQIK	Before Expansion	0.99
MouseBrain-Z-T-1.3873.3873.3	3873	HMNETSHTQGSLR	Before Expansion	0.978
MouseBrain-Z-T-1.3876.3876.3	3876	TLNCSGAHVK 4,Carbamidomethyl(+57.0215);	Before Expansion	0.991
MouseBrain-Z-T-1.3877.3877.3	3877	HMNETSHTQGSLR	Before Expansion	0.959
MouseBrain-Z-T-1.3880.3880.2	3880	NATGDYK	Before Expansion	0.982
MouseBrain-Z-T-1.3883.3883.2	3883	CVNESYKK 1,Carbamidomethyl(+57.0215);	Before Expansion	0.965
MouseBrain-Z-T-1.3887.3887.3	3887	KNASNMEYR	Before Expansion	0.982
MouseBrain-Z-T-1.3889.3889.3	3889	HMNETSHTQGSLR	Before Expansion	0.972
MouseBrain-Z-T-1.3891.3891.3	3891	NATGDYK	Before Expansion	0.991
MouseBrain-Z-T-1.3894.3894.3	3894	YNCTATNR 3,Carbamidomethyl(+57.0215);	Before Expansion	0.965
MouseBrain-Z-T-1.3896.3896.3	3896	NETHFDAGAK	Before Expansion	0.971
MouseBrain-Z-T-1.3899.3899.3	3899	TLNCSGAHVK 4,Carbamidomethyl(+57.0215);	Before Expansion	0.971
MouseBrain-Z-T-1.3900.3900.4	3900	HMNETSHTQGSLR	Before Expansion	0.982
MouseBrain-Z-T-1.3905.3905.2	3905	KNASNMEYR	Before Expansion	0.874
MouseBrain-Z-T-1.3906.3906.2	3906	YNCTATNR 3,Carbamidomethyl(+57.0215);	Before Expansion	0.977
MouseBrain-Z-T-1.3912.3912.3	3912	SVSHNMTAPNK	Before Expansion	0.996
MouseBrain-Z-T-1.3913.3913.3	3913	KNASNMEYR	Before Expansion	0.911
MouseBrain-Z-T-1.3916.3916.2	3916	GCANMTYR 2,Carbamidomethyl(+57.0215);	Before Expansion	1
MouseBrain-Z-T-1.3922.3922.3	3922	TLNCSGAHVK 4,Carbamidomethyl(+57.0215);	Before Expansion	0.982
MouseBrain-Z-T-1.3923.3923.3	3923	HMNETSHTQGSLR	Before Expansion	0.943
MouseBrain-Z-T-1.3924.3924.3	3924	TLNCSGAHVK 4,Carbamidomethyl(+57.0215);	Before Expansion	0.898
MouseBrain-Z-T-1.3925.3925.2	3925	NLTPGGK	Before Expansion	0.999
MouseBrain-Z-T-1.3933.3933.3	3933	KNASNMEYR	Before Expansion	0.978
MouseBrain-Z-T-1.3934.3934.3	3934	TLNCSGAHVK 4,Carbamidomethyl(+57.0215);	Before Expansion	0.985
MouseBrain-Z-T-1.3935.3935.2	3935	NATLAEQAK	Before Expansion	0.993
MouseBrain-Z-T-1.3938.3938.3	3938	KNASNMEYR	Before Expansion	0.985
MouseBrain-Z-T-1.3946.3946.3	3946	NATLAEQAK	Before Expansion	0.992
MouseBrain-Z-T-1.3951.3951.3	3951	KNASNMEYR	Before Expansion	0.869
MouseBrain-Z-T-1.3954.3954.2	3954	NATLAEQAK	Before Expansion	0.99
MouseBrain-Z-T-1.3958.3958.2	3958	NATGDYK	Before Expansion	0.994
MouseBrain-Z-T-1.3959.3959.3	3959	SVAHNMTMPNK 8,Oxidation(+15.9949);	Before Expansion	0.998
MouseBrain-Z-T-1.3960.3960.3	3960	TTNYNSSRSR	Before Expansion	1
MouseBrain-Z-T-1.3965.3965.3	3965	SVAHNMTTPNK	Before Expansion	0.959
MouseBrain-Z-T-1.3967.3967.3	3967	STNHEPSEMSNR	Before Expansion	0.998
MouseBrain-Z-T-1.3970.3970.2	3970	YNCTATNR 3,Carbamidomethyl(+57.0215);	Before Expansion	0.965
MouseBrain-Z-T-1.3975.3975.2	3975	ANITVK	Before Expansion	1
MouseBrain-Z-T-1.3979.3979.2	3979	NATLAEQAK	Before Expansion	0.983
MouseBrain-Z-T-1.3982.3982.3	3982	SVAHNMTTPNK	Before Expansion	0.988
MouseBrain-Z-T-1.3983.3983.3	3983	NATLAEQAK	Before Expansion	0.991
MouseBrain-Z-T-1.3984.3984.3	3984	SVSHNMTAPNK	Before Expansion	0.998
MouseBrain-Z-T-1.3986.3986.3	3986	NATLAEQAK	Before Expansion	0.991
MouseBrain-Z-T-1.3987.3987.3	3987	KNASNMEYR	Before Expansion	0.992
MouseBrain-Z-T-1.3988.3988.3	3988	KNASNMEYR	Before Expansion	0.994
MouseBrain-Z-T-1.3990.3990.2	3990	NATLAEQAK	Before Expansion	0.978
MouseBrain-Z-T-1.3993.3993.3	3993	TLNCSGAHVK 4,Carbamidomethyl(+57.0215);	Before Expansion	0.931
MouseBrain-Z-T-1.3995.3995.3	3995	TLNCSGAHVK 4,Carbamidomethyl(+57.0215);	Before Expansion	0.91
MouseBrain-Z-T-1.3998.3998.3	3998	TLNCSGAHVK 4,Carbamidomethyl(+57.0215);	Before Expansion	0.987
MouseBrain-Z-T-1.4003.4003.3	4003	TLNCSGAHVK 4,Carbamidomethyl(+57.0215);	Before Expansion	0.989
MouseBrain-Z-T-1.4005.4005.3	4005	KNASNMEYR	Before Expansion	0.986
MouseBrain-Z-T-1.4010.4010.3	4010	NISSEEK	Before Expansion	0.984
MouseBrain-Z-T-1.4011.4011.2	4011	NISSEEK	Before Expansion	0.994
MouseBrain-Z-T-1.4017.4017.3	4017	KNASNMEYR	Before Expansion	0.959
MouseBrain-Z-T-1.4018.4018.3	4018	HMNETSHTQGSLR	Before Expansion	0.982
MouseBrain-Z-T-1.4021.4021.2	4021	KNASNMEYR	Before Expansion	0.919
MouseBrain-Z-T-1.4026.4026.3	4026	TLNCSGAHVK 4,Carbamidomethyl(+57.0215);	Before Expansion	0.989
MouseBrain-Z-T-1.4030.4030.3	4030	YNCTATNR 3,Carbamidomethyl(+57.0215);	Before Expansion	0.909
MouseBrain-Z-T-1.4031.4031.2	4031	KNASNMEYR	Before Expansion	0.99
MouseBrain-Z-T-1.4032.4032.2	4032	NATLAEQAK	Before Expansion	0.973
MouseBrain-Z-T-1.4033.4033.2	4033	EQNYTCR 6,Carbamidomethyl(+57.0215);	Before Expansion	1
MouseBrain-Z-T-1.4035.4035.2	4035	NATLAEQAK	Before Expansion	0.923
MouseBrain-Z-T-1.4041.4041.2	4041	NATLAEQAK	Before Expansion	0.996
MouseBrain-Z-T-1.4042.4042.3	4042	SVAHNMTTPNK	Before Expansion	0.978
MouseBrain-Z-T-1.4045.4045.2	4045	QFNETR	Before Expansion	1
MouseBrain-Z-T-1.4053.4053.3	4053	SVAHNMTTPNK	Before Expansion	0.971
MouseBrain-Z-T-1.4066.4066.3	4066	KNASNMEYR	Before Expansion	0.959
MouseBrain-Z-T-1.4075.4075.3	4075	SVAHNMTTPNK	Before Expansion	0.99
MouseBrain-Z-T-1.4078.4078.3	4078	KNASNMEYR	Before Expansion	0.963
MouseBrain-Z-T-1.4083.4083.3	4083	TLNCSGAHVK 4,Carbamidomethyl(+57.0215);	Before Expansion	0.994
MouseBrain-Z-T-1.4084.4084.3	4084	NISSEEK	Before Expansion	0.991
MouseBrain-Z-T-1.4085.4085.3	4085	KNASNMEYR	Before Expansion	0.903
MouseBrain-Z-T-1.4086.4086.2	4086	NISSEEK	Before Expansion	0.991
MouseBrain-Z-T-1.4096.4096.3	4096	KNASNMEYR	Before Expansion	0.988
MouseBrain-Z-T-1.4097.4097.3	4097	KNASNMEYR	Before Expansion	0.982
MouseBrain-Z-T-1.4098.4098.3	4098	TLNCSGAHVK 4,Carbamidomethyl(+57.0215);	Before Expansion	0.989
MouseBrain-Z-T-1.4105.4105.3	4105	KNASNMEYR	Before Expansion	0.955
MouseBrain-Z-T-1.4109.4109.3	4109	KNASNMEYR	Before Expansion	0.987
MouseBrain-Z-T-1.4118.4118.3	4118	KNASNMEYR	Before Expansion	0.969
MouseBrain-Z-T-1.4120.4120.3	4120	KNASNMEYR	Before Expansion	0.925
MouseBrain-Z-T-1.4122.4122.2	4122	KNASNMEYR	Before Expansion	0.966
MouseBrain-Z-T-1.4132.4132.3	4132	KNASNMEYR	Before Expansion	0.957
MouseBrain-Z-T-1.4138.4138.3	4138	KNASNMEYR	Before Expansion	0.976
MouseBrain-Z-T-1.4139.4139.3	4139	DHIHCLGNR 5,Carbamidomethyl(+57.0215);	Before Expansion	1
MouseBrain-Z-T-1.4140.4140.3	4140	GPGIKPNQTSK	Before Expansion	0.983
MouseBrain-Z-T-1.4141.4141.2	4141	NATLAEQAK	Before Expansion	0.994
MouseBrain-Z-T-1.4142.4142.3	4142	SVAHNMTTPNK	Before Expansion	0.991
MouseBrain-Z-T-1.4145.4145.3	4145	STNHEPSEMSNR	Before Expansion	0.997
MouseBrain-Z-T-1.4162.4162.3	4162	TLNCSGAHVK 4,Carbamidomethyl(+57.0215);	Before Expansion	0.909
MouseBrain-Z-T-1.4163.4163.3	4163	SVAHNMTTPNK	Before Expansion	0.979
MouseBrain-Z-T-1.4164.4164.3	4164	NATLAEQAK	Before Expansion	0.978
MouseBrain-Z-T-1.4171.4171.3	4171	KNASNMEYR	Before Expansion	0.989
MouseBrain-Z-T-1.4172.4172.3	4172	KNASNMEYR	Before Expansion	0.981
MouseBrain-Z-T-1.4173.4173.3	4173	TLNCSGAHVK 4,Carbamidomethyl(+57.0215);	Before Expansion	0.989
MouseBrain-Z-T-1.4185.4185.3	4185	TLNCSGAHVK 4,Carbamidomethyl(+57.0215);	Before Expansion	0.908
MouseBrain-Z-T-1.4187.4187.3	4187	IRQNSSFTEK	Before Expansion	1
MouseBrain-Z-T-1.4205.4205.3	4205	KNASNMEYR	Before Expansion	0.963
MouseBrain-Z-T-1.4206.4206.2	4206	NATLAEQAK	Before Expansion	0.995
MouseBrain-Z-T-1.4207.4207.3	4207	QVPGLHNGTK	Before Expansion	1
MouseBrain-Z-T-1.4211.4211.3	4211	KNASNMEYR	Before Expansion	0.884
MouseBrain-Z-T-1.4217.4217.3	4217	SVAHNMTTPNK	Before Expansion	0.977
MouseBrain-Z-T-1.4225.4225.3	4225	NETHFDAGAK	Before Expansion	0.968
MouseBrain-Z-T-1.4243.4243.3	4243	KNASNMEYR	Before Expansion	0.975
MouseBrain-Z-T-1.4247.4247.3	4247	TLNCSGAHVK 4,Carbamidomethyl(+57.0215);	Before Expansion	0.985
MouseBrain-Z-T-1.4249.4249.3	4249	HMNETSHTQGSLR	Before Expansion	0.848
MouseBrain-Z-T-1.4259.4259.2	4259	CVNESYK 1,Carbamidomethyl(+57.0215);	Before Expansion	0.979
MouseBrain-Z-T-1.4262.4262.2	4262	DGSCIGNSSR 4,Carbamidomethyl(+57.0215);	Before Expansion	1
MouseBrain-Z-T-1.4263.4263.4	4263	HMNETSHTQGSLR	Before Expansion	0.975
MouseBrain-Z-T-1.4279.4279.3	4279	GGTHNNSSYTMNTK	Before Expansion	0.896
MouseBrain-Z-T-1.4290.4290.3	4290	TLNCSGAHVK 4,Carbamidomethyl(+57.0215);	Before Expansion	0.947
MouseBrain-Z-T-1.4297.4297.4	4297	VGNNTVHVHQEVHK	Before Expansion	0.988
MouseBrain-Z-T-1.4305.4305.3	4305	VGNNTVHVHQEVHK	Before Expansion	0.949
MouseBrain-Z-T-1.4308.4308.3	4308	DSMNFFKK	Before Expansion	1
MouseBrain-Z-T-1.4313.4313.2	4313	TGNSSPASVER	Before Expansion	0.978
MouseBrain-Z-T-1.4321.4321.3	4321	TGNSSPASVER	Before Expansion	0.965
MouseBrain-Z-T-1.4332.4332.3	4332	FNHTQTIQQK	Before Expansion	0.991
MouseBrain-Z-T-1.4335.4335.3	4335	FNHTQTIQQK	Before Expansion	0.89
MouseBrain-Z-T-1.4340.4340.2	4340	FNHTQTIQQK	Before Expansion	0.989
MouseBrain-Z-T-1.4348.4348.3	4348	GGTHNNSSYTMNTK	Before Expansion	0.893
MouseBrain-Z-T-1.4354.4354.3	4354	FNHTQTIQQK	Before Expansion	0.993
MouseBrain-Z-T-1.4365.4365.3	4365	FNHTQTIQQK	Before Expansion	0.967
MouseBrain-Z-T-1.4367.4367.2	4367	NPCNITR 3,Carbamidomethyl(+57.0215);	Before Expansion	0.991
MouseBrain-Z-T-1.4381.4381.2	4381	FNHTQTIQQK	Before Expansion	0.858
MouseBrain-Z-T-1.4393.4393.3	4393	KNASNMEYR	Before Expansion	0.863
MouseBrain-Z-T-1.4403.4403.3	4403	FNHTQTIQQK	Before Expansion	0.966
MouseBrain-Z-T-1.4407.4407.2	4407	NPCNITR 3,Carbamidomethyl(+57.0215);	Before Expansion	0.991
MouseBrain-Z-T-1.4409.4409.3	4409	KNASNMEYR	Before Expansion	0.965
MouseBrain-Z-T-1.4412.4412.2	4412	FNHTQTIQQK	Before Expansion	0.841
MouseBrain-Z-T-1.4429.4429.3	4429	FNHTQTIQQK	Before Expansion	0.991
MouseBrain-Z-T-1.4430.4430.2	4430	NNTIVNK	Before Expansion	0.996
MouseBrain-Z-T-1.4434.4434.3	4434	LLGNSSR	Before Expansion	0.982
MouseBrain-Z-T-1.4436.4436.3	4436	FNHTQTIQQK	Before Expansion	0.929
MouseBrain-Z-T-1.4439.4439.2	4439	TEDLTEGNK	Before Expansion	1
MouseBrain-Z-T-1.4441.4441.3	4441	FNHTQTIQQK	Before Expansion	0.972
MouseBrain-Z-T-1.4450.4450.2	4450	FNHTQTIQQK	Before Expansion	0.955
MouseBrain-Z-T-1.4451.4451.3	4451	TLNCSGAHVK 4,Carbamidomethyl(+57.0215);	Before Expansion	0.93
MouseBrain-Z-T-1.4453.4453.3	4453	KNASNMEYR	Before Expansion	0.989
MouseBrain-Z-T-1.4459.4459.3	4459	FNHTQTIQQK	Before Expansion	0.988
MouseBrain-Z-T-1.4470.4470.3	4470	TQGDGHNETQVGVR	Before Expansion	1
MouseBrain-Z-T-1.4476.4476.2	4476	NPCNITR 3,Carbamidomethyl(+57.0215);	Before Expansion	0.961
MouseBrain-Z-T-1.4496.4496.2	4496	NNTIVNK	Before Expansion	0.995
MouseBrain-Z-T-1.4498.4498.2	4498	LLGNSSR	Before Expansion	0.974
MouseBrain-Z-T-1.4513.4513.3	4513	NISSEEK	Before Expansion	0.974
MouseBrain-Z-T-1.4529.4529.3	4529	FNHTQTIQQK	Before Expansion	0.973
MouseBrain-Z-T-1.4547.4547.2	4547	NPCNITR 3,Carbamidomethyl(+57.0215);	Before Expansion	0.991
MouseBrain-Z-T-1.4558.4558.3	4558	FNHTQTIQQK	Before Expansion	0.937
MouseBrain-Z-T-1.4559.4559.3	4559	NISSEEK	Before Expansion	0.992
MouseBrain-Z-T-1.4565.4565.2	4565	FNHTQTIQQK	Before Expansion	0.981
MouseBrain-Z-T-1.4574.4574.4	4574	IKTPEKNDTAAAGQGER	Before Expansion	0.946
MouseBrain-Z-T-1.4582.4582.2	4582	FNSTMK	Before Expansion	1
MouseBrain-Z-T-1.4585.4585.3	4585	FNHTQTIQQK	Before Expansion	0.79
MouseBrain-Z-T-1.4597.4597.3	4597	TNGTGPVR	Before Expansion	0.992
MouseBrain-Z-T-1.4604.4604.3	4604	FNHTQTIQQK	Before Expansion	0.985
MouseBrain-Z-T-1.4606.4606.3	4606	ENQNHSYSLK	Before Expansion	0.985
MouseBrain-Z-T-1.4608.4608.2	4608	NPCNITR 3,Carbamidomethyl(+57.0215);	Before Expansion	0.983
MouseBrain-Z-T-1.4609.4609.3	4609	NISSEEK	Before Expansion	0.985
MouseBrain-Z-T-1.4612.4612.3	4612	IKTPEKNDTAAAGQGER	Before Expansion	0.814
MouseBrain-Z-T-1.4615.4615.3	4615	ENQNHSYSLK	Before Expansion	0.904
MouseBrain-Z-T-1.4631.4631.3	4631	NISSEEK	Before Expansion	0.988
MouseBrain-Z-T-1.4638.4638.2	4638	LISNATR	Before Expansion	1
MouseBrain-Z-T-1.4643.4643.4	4643	IKTPEKNDTAAAGQGER	Before Expansion	0.916
MouseBrain-Z-T-1.4651.4651.2	4651	ACQFNR 2,Carbamidomethyl(+57.0215);	Before Expansion	0.995
MouseBrain-Z-T-1.4674.4674.2	4674	GGNGTICDNQR 7,Carbamidomethyl(+57.0215);	Before Expansion	0.96
MouseBrain-Z-T-1.4692.4692.3	4692	FNHTQTIQQK	Before Expansion	0.96
MouseBrain-Z-T-1.4701.4701.3	4701	KNASNMEYR	Before Expansion	0.95
MouseBrain-Z-T-1.4734.4734.2	4734	NSSPTAEIK	Before Expansion	1
MouseBrain-Z-T-1.4743.4743.4	4743	IKTPEKNDTAAAGQGER	Before Expansion	0.898
MouseBrain-Z-T-1.4757.4757.3	4757	MNYTGGDTCHK 9,Carbamidomethyl(+57.0215);	Before Expansion	0.955
MouseBrain-Z-T-1.4764.4764.3	4764	ENQNHSYSLK	Before Expansion	0.96
MouseBrain-Z-T-1.4767.4767.2	4767	NFSGPEK	Before Expansion	0.989
MouseBrain-Z-T-1.4773.4773.2	4773	NFSGPEK	Before Expansion	0.987
MouseBrain-Z-T-1.4784.4784.3	4784	TNGTGPVR	Before Expansion	0.946
MouseBrain-Z-T-1.4797.4797.3	4797	MNYTGGDTCHK 9,Carbamidomethyl(+57.0215);	Before Expansion	0.976
MouseBrain-Z-T-1.4799.4799.3	4799	ENQNHSYSLK	Before Expansion	0.919
MouseBrain-Z-T-1.4846.4846.3	4846	ACQFNR 2,Carbamidomethyl(+57.0215);	Before Expansion	0.984
MouseBrain-Z-T-1.4859.4859.2	4859	KENPMTNR	Before Expansion	1
MouseBrain-Z-T-1.4868.4868.3	4868	KNASNMEYR	Before Expansion	0.942
MouseBrain-Z-T-1.4871.4871.3	4871	ACQFNR 2,Carbamidomethyl(+57.0215);	Before Expansion	0.986
MouseBrain-Z-T-1.4872.4872.3	4872	ENQNHSYSLK	Before Expansion	0.917
MouseBrain-Z-T-1.4894.4894.2	4894	NAVNCTYK 5,Carbamidomethyl(+57.0215);	Before Expansion	1
MouseBrain-Z-T-1.4908.4908.4	4908	KSVAHNMTMPNK	Before Expansion	0.977
MouseBrain-Z-T-1.4933.4933.3	4933	NISSEEK	Before Expansion	0.991
MouseBrain-Z-T-1.4958.4958.2	4958	ACQFNR 2,Carbamidomethyl(+57.0215);	Before Expansion	0.954
MouseBrain-Z-T-1.4960.4960.2	4960	ACQFNR 2,Carbamidomethyl(+57.0215);	Before Expansion	0.993
MouseBrain-Z-T-1.4974.4974.3	4974	KSVAHNMTMPNK	Before Expansion	0.992
MouseBrain-Z-T-1.4988.4988.3	4988	ENQNHSYSLK	Before Expansion	0.962
MouseBrain-Z-T-1.5001.5001.3	5001	NISSEEK	Before Expansion	0.989
MouseBrain-Z-T-1.5002.5002.3	5002	NISSEEK	Before Expansion	0.983
MouseBrain-Z-T-1.5009.5009.2	5009	NISSEEK	Before Expansion	0.992
MouseBrain-Z-T-1.5022.5022.2	5022	ACQFNR 2,Carbamidomethyl(+57.0215);	Before Expansion	0.992
MouseBrain-Z-T-1.5023.5023.3	5023	NISSEEK	Before Expansion	0.99
MouseBrain-Z-T-1.5038.5038.2	5038	GGNGTICDNQR 7,Carbamidomethyl(+57.0215);	Before Expansion	0.963
MouseBrain-Z-T-1.5041.5041.3	5041	KSVAHNMTMPNK	Before Expansion	0.982
MouseBrain-Z-T-1.5048.5048.2	5048	SLSSNPSSR	Before Expansion	1
MouseBrain-Z-T-1.5055.5055.3	5055	KNSTAYFR	Before Expansion	0.97
MouseBrain-Z-T-1.5066.5066.3	5066	GGNGTICDNQR 7,Carbamidomethyl(+57.0215);	Before Expansion	0.975
MouseBrain-Z-T-1.5068.5068.3	5068	SIAHNMTTPNK	Before Expansion	0.971
MouseBrain-Z-T-1.5080.5080.3	5080	KNSTAYFR	Before Expansion	0.979
MouseBrain-Z-T-1.5083.5083.2	5083	ACQFNR 2,Carbamidomethyl(+57.0215);	Before Expansion	0.912
MouseBrain-Z-T-1.5093.5093.3	5093	NISSEEK	Before Expansion	0.987
MouseBrain-Z-T-1.5098.5098.3	5098	ACQFNR 2,Carbamidomethyl(+57.0215);	Before Expansion	0.959
MouseBrain-Z-T-1.5101.5101.4	5101	VSHVLNDTHMK	Before Expansion	0.988
MouseBrain-Z-T-1.5104.5104.3	5104	FNHTQTIQQK	Before Expansion	0.92
MouseBrain-Z-T-1.5109.5109.3	5109	MNYTGGDTCHK 9,Carbamidomethyl(+57.0215);	Before Expansion	0.965
MouseBrain-Z-T-1.5111.5111.2	5111	TLCPNTTK 3,Carbamidomethyl(+57.0215);	Before Expansion	0.994
MouseBrain-Z-T-1.5112.5112.3	5112	VSHVLNDTHMK	Before Expansion	0.979
MouseBrain-Z-T-1.5121.5121.3	5121	KNSTAYFR	Before Expansion	0.986
MouseBrain-Z-T-1.5132.5132.3	5132	NSTYCMK 5,Carbamidomethyl(+57.0215);	Before Expansion	1
MouseBrain-Z-T-1.5134.5134.3	5134	SIAHNMTTPNK	Before Expansion	0.992
MouseBrain-Z-T-1.5138.5138.2	5138	LNSSSQTNSLK	Before Expansion	0.978
MouseBrain-Z-T-1.5139.5139.3	5139	GGNGTICDNQR 7,Carbamidomethyl(+57.0215);	Before Expansion	0.993
MouseBrain-Z-T-1.5141.5141.2	5141	NISSEEK	Before Expansion	0.97
MouseBrain-Z-T-1.5145.5145.4	5145	VSHVLNDTHMK	Before Expansion	0.986
MouseBrain-Z-T-1.5146.5146.2	5146	NQSSELR	Before Expansion	1
MouseBrain-Z-T-1.5147.5147.2	5147	NTSYSSAVQK	Before Expansion	0.918
MouseBrain-Z-T-1.5151.5151.3	5151	LNSSSQTNSLK	Before Expansion	0.943
MouseBrain-Z-T-1.5152.5152.3	5152	KNSTAYFR	Before Expansion	0.943
MouseBrain-Z-T-1.5167.5167.4	5167	VSHVLNDTHMK	Before Expansion	0.976
MouseBrain-Z-T-1.5175.5175.3	5175	LNSSSQTNSLK	Before Expansion	0.947
MouseBrain-Z-T-1.5177.5177.2	5177	NTSYSSAVQK	Before Expansion	0.958
MouseBrain-Z-T-1.5179.5179.2	5179	NTSYSSAVQK	Before Expansion	0.921
MouseBrain-Z-T-1.5181.5181.3	5181	VSHVLNDTHMK	Before Expansion	0.985
MouseBrain-Z-T-1.5183.5183.3	5183	NLSLAHNR	Before Expansion	1
MouseBrain-Z-T-1.5194.5194.3	5194	VSHVLNDTHMK	Before Expansion	0.985
MouseBrain-Z-T-1.5195.5195.4	5195	VNTLEEGKGGPKNDTEER	Before Expansion	0.248
MouseBrain-Z-T-1.5197.5197.4	5197	IKTPEKNDTAAAGQGER	Before Expansion	0.901
MouseBrain-Z-T-1.5198.5198.3	5198	ANATIEVK	Before Expansion	0.912
MouseBrain-Z-T-1.5202.5202.3	5202	SIAHNMTTPNK	Before Expansion	0.995
MouseBrain-Z-T-1.5227.5227.3	5227	AQAALDKANASR	Before Expansion	1
MouseBrain-Z-T-1.5236.5236.3	5236	LNSSSQTNSLK	Before Expansion	0.985
MouseBrain-Z-T-1.5237.5237.3	5237	NISSEEK	Before Expansion	0.992
MouseBrain-Z-T-1.5247.5247.2	5247	TNSTQVSDVR	Before Expansion	1
MouseBrain-Z-T-1.5251.5251.3	5251	LTCECEHNTTGPDCGK 3,Carbamidomethyl(+57.0215);5,Carbamidomethyl(+57.0215);14,Carbamidomethyl(+57.0215);	Before Expansion	0.874
MouseBrain-Z-T-1.5259.5259.3	5259	LNSSSQTNSLK	Before Expansion	0.984
MouseBrain-Z-T-1.5261.5261.3	5261	SIAHNMTTPNK	Before Expansion	0.994
MouseBrain-Z-T-1.5263.5263.2	5263	SNDSGIYR	Before Expansion	0.998
MouseBrain-Z-T-1.5270.5270.3	5270	VGVHINNTQTK	Before Expansion	0.989
MouseBrain-Z-T-1.5271.5271.3	5271	NATGDYK	Before Expansion	0.986
MouseBrain-Z-T-1.5278.5278.3	5278	KNASNMEYR	Before Expansion	0.941
MouseBrain-Z-T-1.5280.5280.3	5280	QRYNLTAK	Before Expansion	1
MouseBrain-Z-T-1.5281.5281.2	5281	GSPANVTEAR	Before Expansion	0.976
MouseBrain-Z-T-1.5282.5282.3	5282	TLNCSGAHVK 4,Carbamidomethyl(+57.0215);	Before Expansion	0.957
MouseBrain-Z-T-1.5283.5283.4	5283	GKNNQTECFNHVR 8,Carbamidomethyl(+57.0215);	Before Expansion	1
MouseBrain-Z-T-1.5290.5290.3	5290	LNSSSQTNSLK	Before Expansion	0.982
MouseBrain-Z-T-1.5292.5292.2	5292	NIGNTSEGPR	Before Expansion	1
MouseBrain-Z-T-1.5295.5295.3	5295	LNSSSQTNSLK	Before Expansion	0.986
MouseBrain-Z-T-1.5298.5298.2	5298	SIAHNMTTPNK	Before Expansion	0.972
MouseBrain-Z-T-1.5302.5302.3	5302	DNHTSCAECLK 6,Carbamidomethyl(+57.0215);9,Carbamidomethyl(+57.0215);	Before Expansion	0.968
MouseBrain-Z-T-1.5305.5305.3	5305	ANATIEVK	Before Expansion	0.975
MouseBrain-Z-T-1.5308.5308.2	5308	DNHTSCAECLK 6,Carbamidomethyl(+57.0215);9,Carbamidomethyl(+57.0215);	Before Expansion	0.765
MouseBrain-Z-T-1.5313.5313.3	5313	DNHTSCAECLK 6,Carbamidomethyl(+57.0215);9,Carbamidomethyl(+57.0215);	Before Expansion	0.963
MouseBrain-Z-T-1.5323.5323.3	5323	LTCECEHNTTGPDCGK 3,Carbamidomethyl(+57.0215);5,Carbamidomethyl(+57.0215);14,Carbamidomethyl(+57.0215);	Before Expansion	0.96
MouseBrain-Z-T-1.5324.5324.3	5324	ANATIEVK	Before Expansion	0.977
MouseBrain-Z-T-1.5333.5333.3	5333	SIAHNMTTPNK	Before Expansion	0.987
MouseBrain-Z-T-1.5349.5349.3	5349	DNHTSCAECLK 6,Carbamidomethyl(+57.0215);9,Carbamidomethyl(+57.0215);	Before Expansion	0.841
MouseBrain-Z-T-1.5354.5354.3	5354	KNASNMEYR	Before Expansion	0.966
MouseBrain-Z-T-1.5368.5368.2	5368	YNESLK	Before Expansion	0.987
MouseBrain-Z-T-1.5371.5371.3	5371	TLNCSGAHVK 4,Carbamidomethyl(+57.0215);	Before Expansion	0.925
MouseBrain-Z-T-1.5372.5372.3	5372	LNSSSQTNSLK	Before Expansion	0.974
MouseBrain-Z-T-1.5374.5374.2	5374	YNESLK	Before Expansion	0.936
MouseBrain-Z-T-1.5376.5376.3	5376	SDNLTRACSLVR 8,Carbamidomethyl(+57.0215);	Before Expansion	1
MouseBrain-Z-T-1.5382.5382.3	5382	ANATIEVK	Before Expansion	0.975
MouseBrain-Z-T-1.5385.5385.2	5385	LNSSSQTNSLK	Before Expansion	0.922
MouseBrain-Z-T-1.5392.5392.3	5392	LTCECEHNTTGPDCGK 3,Carbamidomethyl(+57.0215);5,Carbamidomethyl(+57.0215);14,Carbamidomethyl(+57.0215);	Before Expansion	0.961
MouseBrain-Z-T-1.5394.5394.3	5394	LNSSSQTNSLK	Before Expansion	0.986
MouseBrain-Z-T-1.5399.5399.2	5399	GSPANVTEAR	Before Expansion	0.973
MouseBrain-Z-T-1.5404.5404.3	5404	HLNSSLPR	Before Expansion	0.971
MouseBrain-Z-T-1.5405.5405.3	5405	ANATIEVK	Before Expansion	0.742
MouseBrain-Z-T-1.5422.5422.3	5422	KNASNMEYR	Before Expansion	0.928
MouseBrain-Z-T-1.5451.5451.2	5451	NNVSLVK	Before Expansion	0.988
MouseBrain-Z-T-1.5464.5464.3	5464	ANATIEVK	Before Expansion	0.778
MouseBrain-Z-T-1.5468.5468.3	5468	HLNSSLPR	Before Expansion	0.951
MouseBrain-Z-T-1.5470.5470.2	5470	NNVSLVK	Before Expansion	0.993
MouseBrain-Z-T-1.5472.5472.3	5472	ANATIEVK	Before Expansion	0.975
MouseBrain-Z-T-1.5481.5481.3	5481	NISSEEK	Before Expansion	0.989
MouseBrain-Z-T-1.5483.5483.3	5483	ANATIEVK	Before Expansion	0.974
MouseBrain-Z-T-1.5486.5486.2	5486	IVNVSR	Before Expansion	0.998
MouseBrain-Z-T-1.5487.5487.3	5487	ANATIEVK	Before Expansion	0.967
MouseBrain-Z-T-1.5507.5507.3	5507	VNSSLHSQISR	Before Expansion	0.965
MouseBrain-Z-T-1.5520.5520.2	5520	NNVSLVK	Before Expansion	0.996
MouseBrain-Z-T-1.5524.5524.2	5524	NLNMSR	Before Expansion	0.996
MouseBrain-Z-T-1.5525.5525.3	5525	ANATIEVK	Before Expansion	0.895
MouseBrain-Z-T-1.5531.5531.3	5531	LNSSSQTNSLK	Before Expansion	0.977
MouseBrain-Z-T-1.5532.5532.3	5532	ANATIEVK	Before Expansion	0.9
MouseBrain-Z-T-1.5533.5533.3	5533	SPNDSEAWHQK	Before Expansion	0.981
MouseBrain-Z-T-1.5535.5535.3	5535	ANATIEVK	Before Expansion	0.846
MouseBrain-Z-T-1.5542.5542.2	5542	ANATIEVK	Before Expansion	0.992
MouseBrain-Z-T-1.5547.5547.2	5547	ANATIEVK	Before Expansion	0.979
MouseBrain-Z-T-1.5548.5548.3	5548	ANATIEVK	Before Expansion	0.973
MouseBrain-Z-T-1.5549.5549.3	5549	LNSSSQTNSLK	Before Expansion	0.958
MouseBrain-Z-T-1.5551.5551.2	5551	ANATIEVK	Before Expansion	0.986
MouseBrain-Z-T-1.5557.5557.2	5557	IVNVSR	Before Expansion	0.998
MouseBrain-Z-T-1.5559.5559.3	5559	ANATIEVK	Before Expansion	0.958
MouseBrain-Z-T-1.5560.5560.3	5560	ANATIEVK	Before Expansion	0.946
MouseBrain-Z-T-1.5565.5565.3	5565	SNDSGIYR	Before Expansion	0.992
MouseBrain-Z-T-1.5566.5566.3	5566	ANATIEVK	Before Expansion	0.977
MouseBrain-Z-T-1.5567.5567.3	5567	ANATIEVK	Before Expansion	0.95
MouseBrain-Z-T-1.5569.5569.3	5569	ANATIEVK	Before Expansion	0.983
MouseBrain-Z-T-1.5570.5570.2	5570	ANATIEVK	Before Expansion	0.993
MouseBrain-Z-T-1.5574.5574.3	5574	ANATIEVK	Before Expansion	0.985
MouseBrain-Z-T-1.5575.5575.2	5575	LNSSSQTNSLK	Before Expansion	0.906
MouseBrain-Z-T-1.5578.5578.3	5578	ANATIEVK	Before Expansion	0.741
MouseBrain-Z-T-1.5580.5580.3	5580	ANATIEVK	Before Expansion	0.958
MouseBrain-Z-T-1.5581.5581.3	5581	ANATIEVK	Before Expansion	0.982
MouseBrain-Z-T-1.5585.5585.2	5585	ANATIEVK	Before Expansion	0.996
MouseBrain-Z-T-1.5586.5586.4	5586	ANATIEVK	Before Expansion	0.99
MouseBrain-Z-T-1.5588.5588.3	5588	YIHENYTK	Before Expansion	1
MouseBrain-Z-T-1.5589.5589.2	5589	ANATIEVK	Before Expansion	0.791
MouseBrain-Z-T-1.5592.5592.3	5592	ANATIEVK	Before Expansion	0.866
MouseBrain-Z-T-1.5596.5596.3	5596	VGVHINNTQTK	Before Expansion	0.987
MouseBrain-Z-T-1.5597.5597.2	5597	ANATIEVK	Before Expansion	0.997
MouseBrain-Z-T-1.5598.5598.4	5598	ANATIEVK	Before Expansion	0.968
MouseBrain-Z-T-1.5599.5599.3	5599	LNSSSQTNSLK	Before Expansion	0.99
MouseBrain-Z-T-1.5600.5600.2	5600	ANATIEVK	Before Expansion	0.907
MouseBrain-Z-T-1.5601.5601.2	5601	ANATIEVK	Before Expansion	0.747
MouseBrain-Z-T-1.5603.5603.2	5603	ANATIEVK	Before Expansion	0.894
MouseBrain-Z-T-1.5604.5604.3	5604	ANATIEVK	Before Expansion	0.879
MouseBrain-Z-T-1.5605.5605.2	5605	VETGENCTSPAPK 7,Carbamidomethyl(+57.0215);	Before Expansion	0.915
MouseBrain-Z-T-1.5606.5606.4	5606	ANATIEVK	Before Expansion	0.93
MouseBrain-Z-T-1.5608.5608.3	5608	LNSSSQTNSLK	Before Expansion	0.974
MouseBrain-Z-T-1.5609.5609.5	5609	ANATIEVK	Before Expansion	0.987
MouseBrain-Z-T-1.5610.5610.3	5610	SPNDSEAWHQK	Before Expansion	0.976
MouseBrain-Z-T-1.5611.5611.3	5611	ANATIEVK	Before Expansion	0.884
MouseBrain-Z-T-1.5612.5612.3	5612	VETGENCTSPAPK 7,Carbamidomethyl(+57.0215);	Before Expansion	0.943
MouseBrain-Z-T-1.5614.5614.2	5614	ANATIEVK	Before Expansion	0.926
MouseBrain-Z-T-1.5619.5619.2	5619	ANATIEVK	Before Expansion	0.996
MouseBrain-Z-T-1.5620.5620.3	5620	ANATIEVK	Before Expansion	0.979
MouseBrain-Z-T-1.5621.5621.2	5621	ANATIEVK	Before Expansion	0.801
MouseBrain-Z-T-1.5622.5622.2	5622	ANATIEVK	Before Expansion	0.976
MouseBrain-Z-T-1.5623.5623.2	5623	ANATIEVK	Before Expansion	0.951
MouseBrain-Z-T-1.5624.5624.3	5624	ANATIEVK	Before Expansion	0.794
MouseBrain-Z-T-1.5628.5628.3	5628	ANATIEVK	Before Expansion	0.978
MouseBrain-Z-T-1.5629.5629.2	5629	ANATIEVK	Before Expansion	0.997
MouseBrain-Z-T-1.5631.5631.2	5631	NLSEDR	Before Expansion	0.995
MouseBrain-Z-T-1.5633.5633.3	5633	NLSEDR	Before Expansion	0.982
MouseBrain-Z-T-1.5635.5635.4	5635	VNTLEEGKGGPKNDTEER	Before Expansion	0.988
MouseBrain-Z-T-1.5640.5640.3	5640	ANATIEVK	Before Expansion	0.992
MouseBrain-Z-T-1.5641.5641.2	5641	ANATIEVK	Before Expansion	0.99
MouseBrain-Z-T-1.5643.5643.2	5643	SNDSGIYR	Before Expansion	0.998
MouseBrain-Z-T-1.5652.5652.3	5652	ANATIEVK	Before Expansion	0.961
MouseBrain-Z-T-1.5653.5653.3	5653	ANATIEVK	Before Expansion	0.99
MouseBrain-Z-T-1.5655.5655.2	5655	ANATIEVK	Before Expansion	0.996
MouseBrain-Z-T-1.5656.5656.3	5656	ANATIEVK	Before Expansion	0.76
MouseBrain-Z-T-1.5658.5658.3	5658	VETGENCTSPAPK 7,Carbamidomethyl(+57.0215);	Before Expansion	0.936
MouseBrain-Z-T-1.5662.5662.3	5662	ANATIEVK	Before Expansion	0.939
MouseBrain-Z-T-1.5664.5664.3	5664	ANATIEVK	Before Expansion	0.974
MouseBrain-Z-T-1.5666.5666.2	5666	ANATIEVK	Before Expansion	0.883
MouseBrain-Z-T-1.5667.5667.2	5667	ANATIEVK	Before Expansion	0.953
MouseBrain-Z-T-1.5675.5675.3	5675	LSVECANK 5,Carbamidomethyl(+57.0215);	Before Expansion	0.979
MouseBrain-Z-T-1.5676.5676.2	5676	VETGENCTSPAPK 7,Carbamidomethyl(+57.0215);	Before Expansion	0.973
MouseBrain-Z-T-1.5677.5677.3	5677	ANATIEVK	Before Expansion	0.905
MouseBrain-Z-T-1.5687.5687.3	5687	VETGENCTSPAPK 7,Carbamidomethyl(+57.0215);	Before Expansion	0.94
MouseBrain-Z-T-1.5696.5696.2	5696	ANATIEVK	Before Expansion	0.996
MouseBrain-Z-T-1.5697.5697.3	5697	ANATIEVK	Before Expansion	0.965
MouseBrain-Z-T-1.5698.5698.3	5698	NASNMEYR	Before Expansion	0.994
MouseBrain-Z-T-1.5699.5699.3	5699	VETGENCTSPAPK 7,Carbamidomethyl(+57.0215);	Before Expansion	0.907
MouseBrain-Z-T-1.5700.5700.3	5700	LSVECANK 5,Carbamidomethyl(+57.0215);	Before Expansion	0.992
MouseBrain-Z-T-1.5701.5701.2	5701	ANATIEVK	Before Expansion	0.794
MouseBrain-Z-T-1.5702.5702.2	5702	NLSEDR	Before Expansion	0.968
MouseBrain-Z-T-1.5704.5704.2	5704	ANATIEVK	Before Expansion	0.937
MouseBrain-Z-T-1.5706.5706.3	5706	VETGENCTSPAPK 7,Carbamidomethyl(+57.0215);	Before Expansion	0.917
MouseBrain-Z-T-1.5721.5721.3	5721	NLSEDR	Before Expansion	0.984
MouseBrain-Z-T-1.5731.5731.2	5731	ANATIEVK	Before Expansion	0.997
MouseBrain-Z-T-1.5732.5732.2	5732	VELNTSR	Before Expansion	0.986
MouseBrain-Z-T-1.5735.5735.3	5735	ANATIEVK	Before Expansion	0.839
MouseBrain-Z-T-1.5737.5737.3	5737	ANATIEVK	Before Expansion	0.882
MouseBrain-Z-T-1.5738.5738.3	5738	VETGENCTSPAPK 7,Carbamidomethyl(+57.0215);	Before Expansion	0.878
MouseBrain-Z-T-1.5743.5743.2	5743	ANATIEVK	Before Expansion	0.903
MouseBrain-Z-T-1.5744.5744.2	5744	NLNMSR	Before Expansion	0.996
MouseBrain-Z-T-1.5748.5748.3	5748	VELNTSR	Before Expansion	0.978
MouseBrain-Z-T-1.5754.5754.3	5754	LSVECANK 5,Carbamidomethyl(+57.0215);	Before Expansion	0.97
MouseBrain-Z-T-1.5755.5755.3	5755	VELNTSR	Before Expansion	0.934
MouseBrain-Z-T-1.5757.5757.3	5757	SPNDSEAWHQK	Before Expansion	0.991
MouseBrain-Z-T-1.5760.5760.3	5760	ANATIEVK	Before Expansion	0.88
MouseBrain-Z-T-1.5766.5766.2	5766	ANATIEVK	Before Expansion	0.997
MouseBrain-Z-T-1.5768.5768.2	5768	VELNTSR	Before Expansion	0.976
MouseBrain-Z-T-1.5770.5770.2	5770	ANATIEVK	Before Expansion	0.987
MouseBrain-Z-T-1.5778.5778.2	5778	VELNTSR	Before Expansion	0.989
MouseBrain-Z-T-1.5782.5782.2	5782	VELNTSR	Before Expansion	0.911
MouseBrain-Z-T-1.5792.5792.2	5792	VETGENCTSPAPK 7,Carbamidomethyl(+57.0215);	Before Expansion	0.94
MouseBrain-Z-T-1.5793.5793.3	5793	ITNISSDDSGK	Before Expansion	0.986
MouseBrain-Z-T-1.5794.5794.3	5794	ANATIEVK	Before Expansion	0.883
MouseBrain-Z-T-1.5796.5796.3	5796	VETGENCTSPAPK 7,Carbamidomethyl(+57.0215);	Before Expansion	0.986
MouseBrain-Z-T-1.5798.5798.2	5798	VETGENCTSPAPK 7,Carbamidomethyl(+57.0215);	Before Expansion	0.984
MouseBrain-Z-T-1.5800.5800.3	5800	ANATIEVK	Before Expansion	0.941
MouseBrain-Z-T-1.5802.5802.2	5802	VELNTSR	Before Expansion	0.985
MouseBrain-Z-T-1.5803.5803.2	5803	ANATIEVK	Before Expansion	0.995
MouseBrain-Z-T-1.5805.5805.2	5805	VELNTSR	Before Expansion	0.996
MouseBrain-Z-T-1.5808.5808.3	5808	ITNISSDDSGK	Before Expansion	0.991
MouseBrain-Z-T-1.5811.5811.3	5811	VETGENCTSPAPK 7,Carbamidomethyl(+57.0215);	Before Expansion	0.951
MouseBrain-Z-T-1.5814.5814.3	5814	ANATIEVK	Before Expansion	0.944
MouseBrain-Z-T-1.5815.5815.3	5815	ANATIEVK	Before Expansion	0.96
MouseBrain-Z-T-1.5826.5826.3	5826	ANATIEVK	Before Expansion	0.983
MouseBrain-Z-T-1.5828.5828.3	5828	ANATIEVK	Before Expansion	0.983
MouseBrain-Z-T-1.5829.5829.2	5829	ANATIEVK	Before Expansion	0.985
MouseBrain-Z-T-1.5830.5830.3	5830	NASNMEYR	Before Expansion	0.991
MouseBrain-Z-T-1.5831.5831.3	5831	TLNCSGAHVK 4,Carbamidomethyl(+57.0215);	Before Expansion	0.952
MouseBrain-Z-T-1.5832.5832.2	5832	ANATIEVK	Before Expansion	0.984
MouseBrain-Z-T-1.5833.5833.3	5833	VNSSLHSQISR	Before Expansion	0.935
MouseBrain-Z-T-1.5835.5835.3	5835	ANATIEVK	Before Expansion	0.983
MouseBrain-Z-T-1.5836.5836.3	5836	ANATIEVK	Before Expansion	0.989
MouseBrain-Z-T-1.5838.5838.2	5838	ANATIEVK	Before Expansion	0.995
MouseBrain-Z-T-1.5839.5839.3	5839	KNASNMEYR	Before Expansion	0.979
MouseBrain-Z-T-1.5843.5843.2	5843	ANATIEVK	Before Expansion	0.989
MouseBrain-Z-T-1.5845.5845.3	5845	ANATIEVK	Before Expansion	0.966
MouseBrain-Z-T-1.5847.5847.2	5847	NITWALK	Before Expansion	1
MouseBrain-Z-T-1.5850.5850.3	5850	NLSEDR	Before Expansion	0.983
MouseBrain-Z-T-1.5851.5851.3	5851	GYQGDGITHCNR 10,Carbamidomethyl(+57.0215);	Before Expansion	1
MouseBrain-Z-T-1.5855.5855.3	5855	ANATIEVK	Before Expansion	0.959
MouseBrain-Z-T-1.5860.5860.2	5860	ANATIEVK	Before Expansion	0.951
MouseBrain-Z-T-1.5863.5863.3	5863	ANATIEVK	Before Expansion	0.957
MouseBrain-Z-T-1.5864.5864.2	5864	ITNISSDDSGK	Before Expansion	0.987
MouseBrain-Z-T-1.5874.5874.2	5874	ANATIEVK	Before Expansion	0.995
MouseBrain-Z-T-1.5875.5875.2	5875	VETGENCTSPAPK 7,Carbamidomethyl(+57.0215);	Before Expansion	0.993
MouseBrain-Z-T-1.5876.5876.3	5876	VETGENCTSPAPK 7,Carbamidomethyl(+57.0215);	Before Expansion	0.971
MouseBrain-Z-T-1.5879.5879.3	5879	ANATIEVK	Before Expansion	0.94
MouseBrain-Z-T-1.5882.5882.4	5882	ANATIEVK	Before Expansion	0.933
MouseBrain-Z-T-1.5886.5886.2	5886	ANATIEVK	Before Expansion	0.98
MouseBrain-Z-T-1.5887.5887.3	5887	VETGENCTSPAPK 7,Carbamidomethyl(+57.0215);	Before Expansion	0.938
MouseBrain-Z-T-1.5888.5888.3	5888	ANATIEVK	Before Expansion	0.975
MouseBrain-Z-T-1.5892.5892.3	5892	ITNISSDDSGK	Before Expansion	0.974
MouseBrain-Z-T-1.5893.5893.3	5893	HINFTR	Before Expansion	0.999
MouseBrain-Z-T-1.5894.5894.2	5894	NASNMEYR	Before Expansion	0.962
MouseBrain-Z-T-1.5898.5898.3	5898	ANATIEVK	Before Expansion	0.975
MouseBrain-Z-T-1.5899.5899.3	5899	HINFTR	Before Expansion	0.984
MouseBrain-Z-T-1.5900.5900.2	5900	ANATIEVK	Before Expansion	0.98
MouseBrain-Z-T-1.5902.5902.2	5902	NASNMEYR	Before Expansion	0.992
MouseBrain-Z-T-1.5903.5903.2	5903	HINFTR	Before Expansion	0.983
MouseBrain-Z-T-1.5904.5904.3	5904	ITNISSDDSGK	Before Expansion	0.942
MouseBrain-Z-T-1.5910.5910.3	5910	NASNMEYR	Before Expansion	0.985
MouseBrain-Z-T-1.5911.5911.2	5911	ANATIEVK	Before Expansion	0.997
MouseBrain-Z-T-1.5913.5913.3	5913	NASNMEYR	Before Expansion	0.988
MouseBrain-Z-T-1.5914.5914.3	5914	NASNMEYR	Before Expansion	0.964
MouseBrain-Z-T-1.5916.5916.2	5916	ITNISSDDSGK	Before Expansion	0.992
MouseBrain-Z-T-1.5922.5922.2	5922	ANATIEVK	Before Expansion	0.989
MouseBrain-Z-T-1.5923.5923.2	5923	ANATIEVK	Before Expansion	0.997
MouseBrain-Z-T-1.5924.5924.2	5924	SNDSGIYR	Before Expansion	0.995
MouseBrain-Z-T-1.5926.5926.3	5926	ANATIEVK	Before Expansion	0.795
MouseBrain-Z-T-1.5933.5933.2	5933	LSVECANK 5,Carbamidomethyl(+57.0215);	Before Expansion	0.988
MouseBrain-Z-T-1.5940.5940.2	5940	ANATIEVK	Before Expansion	0.991
MouseBrain-Z-T-1.5941.5941.3	5941	NASNMEYR	Before Expansion	0.965
MouseBrain-Z-T-1.5942.5942.3	5942	VETGENCTSPAPK 7,Carbamidomethyl(+57.0215);	Before Expansion	0.923
MouseBrain-Z-T-1.5943.5943.2	5943	VETGENCTSPAPK 7,Carbamidomethyl(+57.0215);	Before Expansion	0.891
MouseBrain-Z-T-1.5946.5946.3	5946	NASNMEYR	Before Expansion	0.977
MouseBrain-Z-T-1.5948.5948.2	5948	ANATIEVK	Before Expansion	0.964
MouseBrain-Z-T-1.5954.5954.3	5954	ANATIEVK	Before Expansion	0.925
MouseBrain-Z-T-1.5958.5958.3	5958	HINFTR	Before Expansion	0.996
MouseBrain-Z-T-1.5959.5959.3	5959	YNESLK	Before Expansion	0.954
MouseBrain-Z-T-1.5961.5961.3	5961	LNSSSQTNSLK	Before Expansion	0.954
MouseBrain-Z-T-1.5965.5965.3	5965	ANATIEVK	Before Expansion	0.991
MouseBrain-Z-T-1.5966.5966.2	5966	ANATIEVK	Before Expansion	0.993
MouseBrain-Z-T-1.5968.5968.2	5968	LSVECANK 5,Carbamidomethyl(+57.0215);	Before Expansion	0.981
MouseBrain-Z-T-1.5977.5977.2	5977	HINFTR	Before Expansion	0.989
MouseBrain-Z-T-1.5982.5982.2	5982	LNSSSQTNSLK	Before Expansion	0.956
MouseBrain-Z-T-1.5986.5986.2	5986	ANATIEVK	Before Expansion	0.993
MouseBrain-Z-T-1.5987.5987.2	5987	VETGENCTSPAPK 7,Carbamidomethyl(+57.0215);	Before Expansion	0.938
MouseBrain-Z-T-1.5988.5988.3	5988	VETGENCTSPAPK 7,Carbamidomethyl(+57.0215);	Before Expansion	0.983
MouseBrain-Z-T-1.5989.5989.3	5989	HINFTR	Before Expansion	0.989
MouseBrain-Z-T-1.5991.5991.4	5991	NNSWVK	Before Expansion	1
MouseBrain-Z-T-1.5997.5997.2	5997	ANATIEVK	Before Expansion	0.995
MouseBrain-Z-T-1.5998.5998.2	5998	ANATIEVK	Before Expansion	0.971
MouseBrain-Z-T-1.5999.5999.3	5999	ANATIEVK	Before Expansion	0.935
MouseBrain-Z-T-1.6000.6000.3	6000	VETGENCTSPAPK 7,Carbamidomethyl(+57.0215);	Before Expansion	0.969
MouseBrain-Z-T-1.6004.6004.2	6004	ANATIEVK	Before Expansion	0.992
MouseBrain-Z-T-1.6005.6005.3	6005	ANATIEVK	Before Expansion	0.947
MouseBrain-Z-T-1.6007.6007.3	6007	KNASNMEYR	Before Expansion	0.958
MouseBrain-Z-T-1.6014.6014.2	6014	ANATIEVK	Before Expansion	0.836
MouseBrain-Z-T-1.6017.6017.3	6017	GPGIKPNQTSK	Before Expansion	0.961
MouseBrain-Z-T-1.6018.6018.3	6018	LSVECANK 5,Carbamidomethyl(+57.0215);	Before Expansion	0.924
MouseBrain-Z-T-1.6019.6019.3	6019	NETHSICSACDESCK 7,Carbamidomethyl(+57.0215);10,Carbamidomethyl(+57.0215);14,Carbamidomethyl(+57.0215);	Before Expansion	0.972
MouseBrain-Z-T-1.6023.6023.3	6023	ANATIEVK	Before Expansion	0.699
MouseBrain-Z-T-1.6028.6028.3	6028	IHTFNR	Before Expansion	1
MouseBrain-Z-T-1.6031.6031.3	6031	LLNDSER	Before Expansion	0.985
MouseBrain-Z-T-1.6034.6034.3	6034	LNSSSQTNSLK	Before Expansion	0.976
MouseBrain-Z-T-1.6035.6035.3	6035	ANATIEVK	Before Expansion	0.98
MouseBrain-Z-T-1.6036.6036.2	6036	LSVECANK 5,Carbamidomethyl(+57.0215);	Before Expansion	0.894
MouseBrain-Z-T-1.6037.6037.3	6037	CVPGVCRNGGTCTNAPNGGFR 1,Carbamidomethyl(+57.0215);6,Carbamidomethyl(+57.0215);12,Carbamidomethyl(+57.0215);	Before Expansion	1
MouseBrain-Z-T-1.6052.6052.2	6052	VETGENCTSPAPK 7,Carbamidomethyl(+57.0215);	Before Expansion	0.974
MouseBrain-Z-T-1.6053.6053.3	6053	VETGENCTSPAPK 7,Carbamidomethyl(+57.0215);	Before Expansion	0.98
MouseBrain-Z-T-1.6054.6054.2	6054	LNSSSQTNSLK	Before Expansion	0.982
MouseBrain-Z-T-1.6055.6055.2	6055	ANATIEVK	Before Expansion	0.991
MouseBrain-Z-T-1.6063.6063.3	6063	ANATIEVK	Before Expansion	0.659
MouseBrain-Z-T-1.6064.6064.3	6064	LSVECANK 5,Carbamidomethyl(+57.0215);	Before Expansion	0.989
MouseBrain-Z-T-1.6070.6070.3	6070	VETGENCTSPAPK 7,Carbamidomethyl(+57.0215);	Before Expansion	0.964
MouseBrain-Z-T-1.6071.6071.2	6071	ANATIEVK	Before Expansion	0.76
MouseBrain-Z-T-1.6079.6079.2	6079	ANATIEVK	Before Expansion	0.613
MouseBrain-Z-T-1.6082.6082.2	6082	ANATIEVK	Before Expansion	0.976
MouseBrain-Z-T-1.6084.6084.2	6084	NASNMEYR	Before Expansion	0.994
MouseBrain-Z-T-1.6086.6086.3	6086	LSVECANK 5,Carbamidomethyl(+57.0215);	Before Expansion	0.962
MouseBrain-Z-T-1.6088.6088.3	6088	VNSSLHSQISR	Before Expansion	0.986
MouseBrain-Z-T-1.6090.6090.3	6090	NASNMEYR	Before Expansion	0.985
MouseBrain-Z-T-1.6091.6091.3	6091	NETHSICSACDESCK 7,Carbamidomethyl(+57.0215);10,Carbamidomethyl(+57.0215);14,Carbamidomethyl(+57.0215);	Before Expansion	0.993
MouseBrain-Z-T-1.6092.6092.3	6092	LSVECANK 5,Carbamidomethyl(+57.0215);	Before Expansion	0.986
MouseBrain-Z-T-1.6100.6100.3	6100	NASNMEYR	Before Expansion	0.99
MouseBrain-Z-T-1.6102.6102.2	6102	LLNDSER	Before Expansion	0.991
MouseBrain-Z-T-1.6104.6104.3	6104	GPGIKPNQTSK	Before Expansion	0.977
MouseBrain-Z-T-1.6105.6105.3	6105	NTTISVHPSTR	Before Expansion	0.976
MouseBrain-Z-T-1.6109.6109.2	6109	NASNMEYR	Before Expansion	0.99
MouseBrain-Z-T-1.6114.6114.3	6114	LNSSSQTNSLK	Before Expansion	0.981
MouseBrain-Z-T-1.6115.6115.3	6115	LSVECANK 5,Carbamidomethyl(+57.0215);	Before Expansion	0.892
MouseBrain-Z-T-1.6117.6117.3	6117	NASNMEYR	Before Expansion	0.972
MouseBrain-Z-T-1.6121.6121.2	6121	NASNMEYR	Before Expansion	0.995
MouseBrain-Z-T-1.6124.6124.3	6124	VNSSLHSQISR	Before Expansion	0.852
MouseBrain-Z-T-1.6127.6127.2	6127	VETGENCTSPAPK 7,Carbamidomethyl(+57.0215);	Before Expansion	0.941
MouseBrain-Z-T-1.6128.6128.3	6128	VETGENCTSPAPK 7,Carbamidomethyl(+57.0215);	Before Expansion	0.932
MouseBrain-Z-T-1.6129.6129.2	6129	ANATIEVK	Before Expansion	0.993
MouseBrain-Z-T-1.6130.6130.3	6130	LSVECANK 5,Carbamidomethyl(+57.0215);	Before Expansion	0.982
MouseBrain-Z-T-1.6131.6131.3	6131	NASNMEYR	Before Expansion	0.975
MouseBrain-Z-T-1.6132.6132.2	6132	ANATIEVK	Before Expansion	0.986
MouseBrain-Z-T-1.6138.6138.3	6138	LSVECANK 5,Carbamidomethyl(+57.0215);	Before Expansion	0.963
MouseBrain-Z-T-1.6140.6140.3	6140	NASNMEYR	Before Expansion	0.958
MouseBrain-Z-T-1.6141.6141.2	6141	NYTVVNSK	Before Expansion	0.979
MouseBrain-Z-T-1.6142.6142.3	6142	HINFTR	Before Expansion	0.984
MouseBrain-Z-T-1.6144.6144.3	6144	ANATIEVK	Before Expansion	0.936
MouseBrain-Z-T-1.6145.6145.3	6145	NYTVVNSK	Before Expansion	0.97
MouseBrain-Z-T-1.6148.6148.3	6148	ANATIEVK	Before Expansion	0.977
MouseBrain-Z-T-1.6151.6151.3	6151	ANATIEVK	Before Expansion	0.877
MouseBrain-Z-T-1.6154.6154.2	6154	ANATIEVK	Before Expansion	0.974
MouseBrain-Z-T-1.6156.6156.2	6156	NFSLTK	Before Expansion	0.755
MouseBrain-Z-T-1.6157.6157.2	6157	ANATIEVK	Before Expansion	0.818
MouseBrain-Z-T-1.6160.6160.3	6160	CHEGNGTFECGACR 1,Carbamidomethyl(+57.0215);10,Carbamidomethyl(+57.0215);13,Carbamidomethyl(+57.0215);	Before Expansion	1
MouseBrain-Z-T-1.6162.6162.3	6162	NASNMEYR	Before Expansion	0.987
MouseBrain-Z-T-1.6163.6163.3	6163	NASNMEYR	Before Expansion	0.997
MouseBrain-Z-T-1.6164.6164.2	6164	NASNMEYR	Before Expansion	0.993
MouseBrain-Z-T-1.6167.6167.3	6167	LSVECANK 5,Carbamidomethyl(+57.0215);	Before Expansion	0.975
MouseBrain-Z-T-1.6169.6169.2	6169	ANATIEVK	Before Expansion	0.98
MouseBrain-Z-T-1.6172.6172.3	6172	ANATIEVK	Before Expansion	0.922
MouseBrain-Z-T-1.6174.6174.2	6174	ANATIEVK	Before Expansion	0.989
MouseBrain-Z-T-1.6178.6178.3	6178	FNSTIK	Before Expansion	0.95
MouseBrain-Z-T-1.6183.6183.3	6183	NASNMEYR	Before Expansion	0.973
MouseBrain-Z-T-1.6186.6186.3	6186	LSVECANK 5,Carbamidomethyl(+57.0215);	Before Expansion	0.991
MouseBrain-Z-T-1.6187.6187.2	6187	NASNMEYR	Before Expansion	0.993
MouseBrain-Z-T-1.6188.6188.3	6188	NASNMEYR	Before Expansion	0.974
MouseBrain-Z-T-1.6192.6192.2	6192	LNGSFR	Before Expansion	0.999
MouseBrain-Z-T-1.6193.6193.3	6193	GPGIKPNQTSK	Before Expansion	0.994
MouseBrain-Z-T-1.6196.6196.4	6196	VNTLEEGKGGPKNDTEER	Before Expansion	0.97
MouseBrain-Z-T-1.6198.6198.3	6198	LSVECANK 5,Carbamidomethyl(+57.0215);	Before Expansion	0.989
MouseBrain-Z-T-1.6199.6199.2	6199	ANATIEVK	Before Expansion	0.995
MouseBrain-Z-T-1.6202.6202.2	6202	ANATIEVK	Before Expansion	0.989
MouseBrain-Z-T-1.6203.6203.3	6203	LSVECANK 5,Carbamidomethyl(+57.0215);	Before Expansion	0.989
MouseBrain-Z-T-1.6204.6204.3	6204	LSVECANK 5,Carbamidomethyl(+57.0215);	Before Expansion	0.931
MouseBrain-Z-T-1.6210.6210.3	6210	LSVECANK 5,Carbamidomethyl(+57.0215);	Before Expansion	0.941
MouseBrain-Z-T-1.6212.6212.3	6212	HINFTR	Before Expansion	0.99
MouseBrain-Z-T-1.6213.6213.3	6213	ANATIEVK	Before Expansion	0.957
MouseBrain-Z-T-1.6217.6217.2	6217	ANATIEVK	Before Expansion	0.825
MouseBrain-Z-T-1.6222.6222.2	6222	LSVECANK 5,Carbamidomethyl(+57.0215);	Before Expansion	0.986
MouseBrain-Z-T-1.6225.6225.3	6225	ANATIEVK	Before Expansion	0.705
MouseBrain-Z-T-1.6227.6227.3	6227	ITNISSDDSGK	Before Expansion	0.975
MouseBrain-Z-T-1.6229.6229.3	6229	ITNISSDDSGK	Before Expansion	0.976
MouseBrain-Z-T-1.6230.6230.3	6230	NASNMEYR	Before Expansion	0.752
MouseBrain-Z-T-1.6242.6242.2	6242	ANATIEVK	Before Expansion	0.868
MouseBrain-Z-T-1.6246.6246.3	6246	ANATIEVK	Before Expansion	0.929
MouseBrain-Z-T-1.6250.6250.2	6250	ANATIEVK	Before Expansion	0.93
MouseBrain-Z-T-1.6254.6254.2	6254	NASNMEYR	Before Expansion	0.952
MouseBrain-Z-T-1.6258.6258.3	6258	LSVECANK 5,Carbamidomethyl(+57.0215);	Before Expansion	0.989
MouseBrain-Z-T-1.6259.6259.2	6259	LNGSFR	Before Expansion	0.999
MouseBrain-Z-T-1.6266.6266.3	6266	LSVECANK 5,Carbamidomethyl(+57.0215);	Before Expansion	0.98
MouseBrain-Z-T-1.6268.6268.2	6268	VETGENCTSPAPK 7,Carbamidomethyl(+57.0215);	Before Expansion	0.924
MouseBrain-Z-T-1.6270.6270.2	6270	ANATIEVK	Before Expansion	0.996
MouseBrain-Z-T-1.6272.6272.2	6272	ANATIEVK	Before Expansion	0.995
MouseBrain-Z-T-1.6277.6277.3	6277	ITNISSDDSGK	Before Expansion	0.993
MouseBrain-Z-T-1.6283.6283.2	6283	ANATIEVK	Before Expansion	0.986
MouseBrain-Z-T-1.6285.6285.3	6285	NASNMEYR	Before Expansion	0.987
MouseBrain-Z-T-1.6286.6286.2	6286	NASNMEYR	Before Expansion	0.983
MouseBrain-Z-T-1.6294.6294.4	6294	VNTLEEGKGGPKNDTEER	Before Expansion	0.978
MouseBrain-Z-T-1.6306.6306.3	6306	ITNISSDDSGK	Before Expansion	0.991
MouseBrain-Z-T-1.6307.6307.3	6307	NASNMEYR	Before Expansion	0.989
MouseBrain-Z-T-1.6313.6313.3	6313	VNTLEEGKGGPKNDTEER	Before Expansion	0.985
MouseBrain-Z-T-1.6316.6316.2	6316	ANATIEVK	Before Expansion	0.98
MouseBrain-Z-T-1.6319.6319.2	6319	NASNMEYR	Before Expansion	0.996
MouseBrain-Z-T-1.6322.6322.3	6322	NETHSICSACDESCK 7,Carbamidomethyl(+57.0215);10,Carbamidomethyl(+57.0215);14,Carbamidomethyl(+57.0215);	Before Expansion	0.991
MouseBrain-Z-T-1.6324.6324.3	6324	ANATIEVK	Before Expansion	0.91
MouseBrain-Z-T-1.6325.6325.2	6325	ANATIEVK	Before Expansion	0.936
MouseBrain-Z-T-1.6326.6326.3	6326	NASNMEYR	Before Expansion	0.989
MouseBrain-Z-T-1.6329.6329.3	6329	DGKPLLNDSR	Before Expansion	0.994
MouseBrain-Z-T-1.6330.6330.3	6330	ANATIEVK	Before Expansion	0.987
MouseBrain-Z-T-1.6332.6332.3	6332	NASNMEYR	Before Expansion	0.973
MouseBrain-Z-T-1.6338.6338.2	6338	ANATIEVK	Before Expansion	0.946
MouseBrain-Z-T-1.6342.6342.3	6342	GSCVNNSEEKDVPK 3,Carbamidomethyl(+57.0215);	Before Expansion	1
MouseBrain-Z-T-1.6343.6343.2	6343	ANATIEVK	Before Expansion	0.993
MouseBrain-Z-T-1.6344.6344.3	6344	NASNMEYR	Before Expansion	0.942
MouseBrain-Z-T-1.6351.6351.2	6351	LSVECANK 5,Carbamidomethyl(+57.0215);	Before Expansion	0.994
MouseBrain-Z-T-1.6353.6353.3	6353	LSVECANK 5,Carbamidomethyl(+57.0215);	Before Expansion	0.995
MouseBrain-Z-T-1.6354.6354.2	6354	ANATIEVK	Before Expansion	0.986
MouseBrain-Z-T-1.6355.6355.3	6355	LSVECANK 5,Carbamidomethyl(+57.0215);	Before Expansion	0.996
MouseBrain-Z-T-1.6358.6358.3	6358	NASNMEYR	Before Expansion	0.986
MouseBrain-Z-T-1.6359.6359.3	6359	ANATIEVK	Before Expansion	0.962
MouseBrain-Z-T-1.6363.6363.2	6363	QTGDVTCNCTDGR 7,Carbamidomethyl(+57.0215);9,Carbamidomethyl(+57.0215);	Before Expansion	0.993
MouseBrain-Z-T-1.6365.6365.3	6365	ANATIEVK	Before Expansion	0.981
MouseBrain-Z-T-1.6368.6368.3	6368	NTTISVHPSTR	Before Expansion	0.962
MouseBrain-Z-T-1.6369.6369.2	6369	NASNMEYR	Before Expansion	0.996
MouseBrain-Z-T-1.6375.6375.3	6375	ANATIEVK	Before Expansion	0.928
MouseBrain-Z-T-1.6377.6377.4	6377	VNTLEEGKGGPKNDTEER	Before Expansion	0.98
MouseBrain-Z-T-1.6379.6379.3	6379	LSVECANK 5,Carbamidomethyl(+57.0215);	Before Expansion	0.932
MouseBrain-Z-T-1.6381.6381.3	6381	DGKPLLNDSR	Before Expansion	0.971
MouseBrain-Z-T-1.6389.6389.3	6389	NASNMEYR	Before Expansion	0.987
MouseBrain-Z-T-1.6390.6390.2	6390	NASNMEYR	Before Expansion	0.994
MouseBrain-Z-T-1.6391.6391.3	6391	LSVECANK 5,Carbamidomethyl(+57.0215);	Before Expansion	0.986
MouseBrain-Z-T-1.6393.6393.3	6393	LSVECANK 5,Carbamidomethyl(+57.0215);	Before Expansion	0.947
MouseBrain-Z-T-1.6396.6396.2	6396	GTDNITVR	Before Expansion	1
MouseBrain-Z-T-1.6401.6401.3	6401	ANATIEVK	Before Expansion	0.953
MouseBrain-Z-T-1.6403.6403.5	6403	LSVECANK 5,Carbamidomethyl(+57.0215);	Before Expansion	0.952
MouseBrain-Z-T-1.6414.6414.5	6414	ANATIEVK	Before Expansion	0.948
MouseBrain-Z-T-1.6422.6422.2	6422	NISSEEK	Before Expansion	0.962
MouseBrain-Z-T-1.6425.6425.3	6425	LSVECANK 5,Carbamidomethyl(+57.0215);	Before Expansion	0.99
MouseBrain-Z-T-1.6426.6426.3	6426	LSVECANK 5,Carbamidomethyl(+57.0215);	Before Expansion	0.991
MouseBrain-Z-T-1.6428.6428.2	6428	ANATIEVK	Before Expansion	0.904
MouseBrain-Z-T-1.6438.6438.3	6438	NASNMEYR	Before Expansion	0.981
MouseBrain-Z-T-1.6439.6439.2	6439	NASNMEYR	Before Expansion	0.99
MouseBrain-Z-T-1.6449.6449.3	6449	DGKPLLNDSR	Before Expansion	0.993
MouseBrain-Z-T-1.6451.6451.4	6451	VNTLEEGKGGPKNDTEER	Before Expansion	0.97
MouseBrain-Z-T-1.6457.6457.2	6457	ANATIEVK	Before Expansion	0.93
MouseBrain-Z-T-1.6461.6461.2	6461	LSVECANK 5,Carbamidomethyl(+57.0215);	Before Expansion	0.994
MouseBrain-Z-T-1.6462.6462.2	6462	NASNMEYR	Before Expansion	0.987
MouseBrain-Z-T-1.6468.6468.3	6468	LSVECANK 5,Carbamidomethyl(+57.0215);	Before Expansion	0.992
MouseBrain-Z-T-1.6470.6470.3	6470	LSVECANK 5,Carbamidomethyl(+57.0215);	Before Expansion	0.881
MouseBrain-Z-T-1.6471.6471.3	6471	LSVECANK 5,Carbamidomethyl(+57.0215);	Before Expansion	0.944
MouseBrain-Z-T-1.6473.6473.2	6473	LSVECANK 5,Carbamidomethyl(+57.0215);	Before Expansion	0.995
MouseBrain-Z-T-1.6474.6474.3	6474	LSVECANK 5,Carbamidomethyl(+57.0215);	Before Expansion	0.985
MouseBrain-Z-T-1.6478.6478.2	6478	LSVECANK 5,Carbamidomethyl(+57.0215);	Before Expansion	0.985
MouseBrain-Z-T-1.6485.6485.3	6485	LSVECANK 5,Carbamidomethyl(+57.0215);	Before Expansion	0.995
MouseBrain-Z-T-1.6486.6486.3	6486	NASNMEYR	Before Expansion	0.989
MouseBrain-Z-T-1.6487.6487.2	6487	ANATIEVK	Before Expansion	0.993
MouseBrain-Z-T-1.6490.6490.2	6490	NASNMEYR	Before Expansion	0.971
MouseBrain-Z-T-1.6493.6493.2	6493	QNTTWQAGR	Before Expansion	0.978
MouseBrain-Z-T-1.6494.6494.2	6494	ANATIEVK	Before Expansion	0.748
MouseBrain-Z-T-1.6497.6497.3	6497	LSVECANK 5,Carbamidomethyl(+57.0215);	Before Expansion	0.963
MouseBrain-Z-T-1.6500.6500.2	6500	LLNDSER	Before Expansion	0.998
MouseBrain-Z-T-1.6503.6503.2	6503	ITNISSDDSGK	Before Expansion	0.977
MouseBrain-Z-T-1.6509.6509.2	6509	LSVECANK 5,Carbamidomethyl(+57.0215);	Before Expansion	0.988
MouseBrain-Z-T-1.6510.6510.2	6510	NASNMEYR	Before Expansion	0.979
MouseBrain-Z-T-1.6511.6511.3	6511	LSVECANK 5,Carbamidomethyl(+57.0215);	Before Expansion	0.993
MouseBrain-Z-T-1.6512.6512.3	6512	LSVECANK 5,Carbamidomethyl(+57.0215);	Before Expansion	0.981
MouseBrain-Z-T-1.6514.6514.3	6514	QTGDVTCNCTDGR 7,Carbamidomethyl(+57.0215);9,Carbamidomethyl(+57.0215);	Before Expansion	0.994
MouseBrain-Z-T-1.6516.6516.3	6516	NASNMEYR	Before Expansion	0.994
MouseBrain-Z-T-1.6520.6520.3	6520	LSVECANK 5,Carbamidomethyl(+57.0215);	Before Expansion	0.993
MouseBrain-Z-T-1.6529.6529.3	6529	DGKPLLNDSR	Before Expansion	0.983
MouseBrain-Z-T-1.6532.6532.3	6532	DGKPLLNDSR	Before Expansion	0.996
MouseBrain-Z-T-1.6533.6533.2	6533	LSVECANK 5,Carbamidomethyl(+57.0215);	Before Expansion	0.981
MouseBrain-Z-T-1.6538.6538.3	6538	NASNMEYR	Before Expansion	0.976
MouseBrain-Z-T-1.6544.6544.3	6544	LSVECANK 5,Carbamidomethyl(+57.0215);	Before Expansion	0.995
MouseBrain-Z-T-1.6546.6546.3	6546	EICSGNSSQCAPNVHK 3,Carbamidomethyl(+57.0215);10,Carbamidomethyl(+57.0215);	Before Expansion	0.986
MouseBrain-Z-T-1.6552.6552.2	6552	ANATIEVK	Before Expansion	0.907
MouseBrain-Z-T-1.6556.6556.3	6556	LSVECANK 5,Carbamidomethyl(+57.0215);	Before Expansion	0.994
MouseBrain-Z-T-1.6557.6557.3	6557	NASNMEYR	Before Expansion	0.993
MouseBrain-Z-T-1.6558.6558.2	6558	LSVECANK 5,Carbamidomethyl(+57.0215);	Before Expansion	0.99
MouseBrain-Z-T-1.6560.6560.3	6560	VFLNGTHR	Before Expansion	1
MouseBrain-Z-T-1.6561.6561.2	6561	ANATIEVK	Before Expansion	0.974
MouseBrain-Z-T-1.6562.6562.3	6562	EHYLSSVNK	Before Expansion	0.995
MouseBrain-Z-T-1.6563.6563.3	6563	TFASHNASGGSSAGLR	Before Expansion	0.979
MouseBrain-Z-T-1.6566.6566.3	6566	EICSGNSSQCAPNVHK 3,Carbamidomethyl(+57.0215);10,Carbamidomethyl(+57.0215);	Before Expansion	0.971
MouseBrain-Z-T-1.6570.6570.3	6570	LSVECANK 5,Carbamidomethyl(+57.0215);	Before Expansion	0.931
MouseBrain-Z-T-1.6572.6572.3	6572	ENSKQNGSANSATNPAGLDK	Before Expansion	0.993
MouseBrain-Z-T-1.6580.6580.2	6580	NASNMEYR	Before Expansion	0.98
MouseBrain-Z-T-1.6583.6583.3	6583	LSVECANK 5,Carbamidomethyl(+57.0215);	Before Expansion	0.993
MouseBrain-Z-T-1.6586.6586.3	6586	LSVECANK 5,Carbamidomethyl(+57.0215);	Before Expansion	0.984
MouseBrain-Z-T-1.6587.6587.2	6587	QNTTWQAGR	Before Expansion	0.974
MouseBrain-Z-T-1.6588.6588.3	6588	AMGTMNR 5,Oxidation(+15.9949);	Before Expansion	1
MouseBrain-Z-T-1.6592.6592.3	6592	NTTISVHPSTR	Before Expansion	0.986
MouseBrain-Z-T-1.6597.6597.3	6597	ANATIEVK	Before Expansion	0.524
MouseBrain-Z-T-1.6598.6598.2	6598	CVNESYK 1,Carbamidomethyl(+57.0215);	Before Expansion	0.977
MouseBrain-Z-T-1.6599.6599.3	6599	TFASHNASGGSSAGLR	Before Expansion	0.969
MouseBrain-Z-T-1.6604.6604.3	6604	DGKPLLNDSR	Before Expansion	0.995
MouseBrain-Z-T-1.6607.6607.3	6607	RANQTALCGGGVQTR 8,Carbamidomethyl(+57.0215);	Before Expansion	1
MouseBrain-Z-T-1.6608.6608.3	6608	EICSGNSSQCAPNVHK 3,Carbamidomethyl(+57.0215);10,Carbamidomethyl(+57.0215);	Before Expansion	0.722
MouseBrain-Z-T-1.6609.6609.3	6609	DGKPLLNDSR	Before Expansion	0.986
MouseBrain-Z-T-1.6617.6617.3	6617	SQHLNSTDAADK	Before Expansion	0.986
MouseBrain-Z-T-1.6627.6627.3	6627	NASNMEYR	Before Expansion	0.995
MouseBrain-Z-T-1.6635.6635.3	6635	ANATIEVK	Before Expansion	0.854
MouseBrain-Z-T-1.6639.6639.3	6639	LSVECANK 5,Carbamidomethyl(+57.0215);	Before Expansion	0.964
MouseBrain-Z-T-1.6640.6640.3	6640	LSVECANK 5,Carbamidomethyl(+57.0215);	Before Expansion	0.984
MouseBrain-Z-T-1.6651.6651.3	6651	LSVECANK 5,Carbamidomethyl(+57.0215);	Before Expansion	0.992
MouseBrain-Z-T-1.6654.6654.2	6654	NASNMEYR	Before Expansion	0.944
MouseBrain-Z-T-1.6664.6664.3	6664	EICSGNSSQCAPNVHK 3,Carbamidomethyl(+57.0215);10,Carbamidomethyl(+57.0215);	Before Expansion	0.92
MouseBrain-Z-T-1.6675.6675.2	6675	ANATIEVK	Before Expansion	0.667
MouseBrain-Z-T-1.6679.6679.2	6679	ANATIEVK	Before Expansion	0.909
MouseBrain-Z-T-1.6690.6690.2	6690	ANATIEVK	Before Expansion	0.949
MouseBrain-Z-T-1.6698.6698.3	6698	ANATIEVK	Before Expansion	0.977
MouseBrain-Z-T-1.6704.6704.3	6704	EICSGNSSQCAPNVHK 3,Carbamidomethyl(+57.0215);10,Carbamidomethyl(+57.0215);	Before Expansion	0.965
MouseBrain-Z-T-1.6712.6712.3	6712	VPGNQTSTTLK	Before Expansion	0.847
MouseBrain-Z-T-1.6719.6719.3	6719	EICSGNSSQCAPNVHK 3,Carbamidomethyl(+57.0215);10,Carbamidomethyl(+57.0215);	Before Expansion	0.992
MouseBrain-Z-T-1.6740.6740.3	6740	SQHLNSTDAADK	Before Expansion	0.983
MouseBrain-Z-T-1.6752.6752.3	6752	LSVECANK 5,Carbamidomethyl(+57.0215);	Before Expansion	0.991
MouseBrain-Z-T-1.6757.6757.2	6757	LSVECANK 5,Carbamidomethyl(+57.0215);	Before Expansion	0.994
MouseBrain-Z-T-1.6758.6758.2	6758	ANATIEVK	Before Expansion	0.986
MouseBrain-Z-T-1.6763.6763.3	6763	NASNMEYR	Before Expansion	0.954
MouseBrain-Z-T-1.6765.6765.3	6765	ANATIEVK	Before Expansion	0.962
MouseBrain-Z-T-1.6766.6766.2	6766	ANATIEVK	Before Expansion	0.987
MouseBrain-Z-T-1.6783.6783.2	6783	ANATIEVK	Before Expansion	0.665
MouseBrain-Z-T-1.6790.6790.3	6790	VPGNQTSTTLK	Before Expansion	0.95
MouseBrain-Z-T-1.6791.6791.3	6791	EICSGNSSQCAPNVHK 3,Carbamidomethyl(+57.0215);10,Carbamidomethyl(+57.0215);	Before Expansion	0.983
MouseBrain-Z-T-1.6793.6793.2	6793	VNFTCK 5,Carbamidomethyl(+57.0215);	Before Expansion	0.972
MouseBrain-Z-T-1.6799.6799.3	6799	LSVECANK 5,Carbamidomethyl(+57.0215);	Before Expansion	0.992
MouseBrain-Z-T-1.6800.6800.3	6800	NISSEEK	Before Expansion	0.975
MouseBrain-Z-T-1.6801.6801.3	6801	EICSGNSSQCAPNVHK 3,Carbamidomethyl(+57.0215);10,Carbamidomethyl(+57.0215);	Before Expansion	0.989
MouseBrain-Z-T-1.6816.6816.3	6816	AMSSNETAAYK	Before Expansion	0.824
MouseBrain-Z-T-1.6817.6817.2	6817	ITNISSDDSGK	Before Expansion	0.967
MouseBrain-Z-T-1.6819.6819.3	6819	NTTISVHPSTR	Before Expansion	0.975
MouseBrain-Z-T-1.6821.6821.2	6821	LSVECANK 5,Carbamidomethyl(+57.0215);	Before Expansion	0.995
MouseBrain-Z-T-1.6822.6822.3	6822	ITNISSDDSGK	Before Expansion	0.991
MouseBrain-Z-T-1.6823.6823.3	6823	EICSGNSSQCAPNVHK 3,Carbamidomethyl(+57.0215);10,Carbamidomethyl(+57.0215);	Before Expansion	0.984
MouseBrain-Z-T-1.6824.6824.3	6824	LSVECANK 5,Carbamidomethyl(+57.0215);	Before Expansion	0.98
MouseBrain-Z-T-1.6825.6825.2	6825	AMSSNETAAYK	Before Expansion	0.977
MouseBrain-Z-T-1.6826.6826.2	6826	FNSTIK	Before Expansion	0.975
MouseBrain-Z-T-1.6827.6827.3	6827	EHYLSSVNK	Before Expansion	0.996
MouseBrain-Z-T-1.6828.6828.3	6828	ITNISSDDSGK	Before Expansion	0.985
MouseBrain-Z-T-1.6837.6837.3	6837	NASNMEYR	Before Expansion	0.96
MouseBrain-Z-T-1.6841.6841.3	6841	MQENITGK	Before Expansion	1
MouseBrain-Z-T-1.6845.6845.3	6845	AMSSNETAAYK	Before Expansion	0.99
MouseBrain-Z-T-1.6847.6847.2	6847	ANATIEVK	Before Expansion	0.98
MouseBrain-Z-T-1.6849.6849.3	6849	LSVECANK 5,Carbamidomethyl(+57.0215);	Before Expansion	0.841
MouseBrain-Z-T-1.6855.6855.2	6855	EICSGNSSQCAPNVHK 3,Carbamidomethyl(+57.0215);10,Carbamidomethyl(+57.0215);	Before Expansion	0.983
MouseBrain-Z-T-1.6859.6859.3	6859	SVAHNMTMPNK	Before Expansion	0.981
MouseBrain-Z-T-1.6869.6869.3	6869	EICSGNSSQCAPNVHK 3,Carbamidomethyl(+57.0215);10,Carbamidomethyl(+57.0215);	Before Expansion	0.98
MouseBrain-Z-T-1.6870.6870.3	6870	EICSGNSSQCAPNVHK 3,Carbamidomethyl(+57.0215);10,Carbamidomethyl(+57.0215);	Before Expansion	0.986
MouseBrain-Z-T-1.6872.6872.2	6872	SCNISVTEK 2,Carbamidomethyl(+57.0215);	Before Expansion	0.995
MouseBrain-Z-T-1.6873.6873.2	6873	AMSSNETAAYK	Before Expansion	0.966
MouseBrain-Z-T-1.6874.6874.3	6874	DSCESNQNITCR 3,Carbamidomethyl(+57.0215);11,Carbamidomethyl(+57.0215);	Before Expansion	0.992
MouseBrain-Z-T-1.6876.6876.3	6876	AMSSNETAAYK	Before Expansion	0.766
MouseBrain-Z-T-1.6878.6878.3	6878	EICSGNSSQCAPNVHK 3,Carbamidomethyl(+57.0215);10,Carbamidomethyl(+57.0215);	Before Expansion	0.984
MouseBrain-Z-T-1.6881.6881.2	6881	LSVECANK 5,Carbamidomethyl(+57.0215);	Before Expansion	0.994
MouseBrain-Z-T-1.6882.6882.3	6882	VPGNQTSTTLK	Before Expansion	0.899
MouseBrain-Z-T-1.6885.6885.2	6885	LLNDSER	Before Expansion	0.999
MouseBrain-Z-T-1.6887.6887.3	6887	DSCESNQNITCR 3,Carbamidomethyl(+57.0215);11,Carbamidomethyl(+57.0215);	Before Expansion	0.992
MouseBrain-Z-T-1.6893.6893.3	6893	EICSGNSSQCAPNVHK 3,Carbamidomethyl(+57.0215);10,Carbamidomethyl(+57.0215);	Before Expansion	0.984
MouseBrain-Z-T-1.6894.6894.2	6894	AMSSNETAAYK	Before Expansion	0.978
MouseBrain-Z-T-1.6895.6895.3	6895	AMSSNETAAYK	Before Expansion	0.978
MouseBrain-Z-T-1.6898.6898.3	6898	VNFTCK 5,Carbamidomethyl(+57.0215);	Before Expansion	0.986
MouseBrain-Z-T-1.6899.6899.3	6899	EICSGNSSQCAPNVHK 3,Carbamidomethyl(+57.0215);10,Carbamidomethyl(+57.0215);	Before Expansion	0.925
MouseBrain-Z-T-1.6904.6904.2	6904	VNFTCK 5,Carbamidomethyl(+57.0215);	Before Expansion	0.951
MouseBrain-Z-T-1.6906.6906.4	6906	EICSGNSSQCAPNVHK 3,Carbamidomethyl(+57.0215);10,Carbamidomethyl(+57.0215);	Before Expansion	0.97
MouseBrain-Z-T-1.6907.6907.3	6907	SCNISVTEK 2,Carbamidomethyl(+57.0215);	Before Expansion	0.994
MouseBrain-Z-T-1.6908.6908.2	6908	VNFTCK 5,Carbamidomethyl(+57.0215);	Before Expansion	0.963
MouseBrain-Z-T-1.6909.6909.3	6909	EICSGNSSQCAPNVHK 3,Carbamidomethyl(+57.0215);10,Carbamidomethyl(+57.0215);	Before Expansion	0.987
MouseBrain-Z-T-1.6916.6916.2	6916	DAVNNITAK	Before Expansion	0.991
MouseBrain-Z-T-1.6918.6918.2	6918	ANATIEVK	Before Expansion	0.468
MouseBrain-Z-T-1.6920.6920.3	6920	NICVATSEK 3,Carbamidomethyl(+57.0215);	Before Expansion	0.979
MouseBrain-Z-T-1.6922.6922.2	6922	SCNISVTEK 2,Carbamidomethyl(+57.0215);	Before Expansion	0.99
MouseBrain-Z-T-1.6925.6925.2	6925	VNFTCK 5,Carbamidomethyl(+57.0215);	Before Expansion	0.966
MouseBrain-Z-T-1.6926.6926.2	6926	NICVATSEK 3,Carbamidomethyl(+57.0215);	Before Expansion	0.979
MouseBrain-Z-T-1.6928.6928.2	6928	EICSGNSSQCAPNVHK 3,Carbamidomethyl(+57.0215);10,Carbamidomethyl(+57.0215);	Before Expansion	0.987
MouseBrain-Z-T-1.6929.6929.3	6929	SVAHNMTMPNK	Before Expansion	0.989
MouseBrain-Z-T-1.6930.6930.3	6930	DAVNNITAK	Before Expansion	0.979
MouseBrain-Z-T-1.6932.6932.2	6932	ANATIEVK	Before Expansion	0.975
MouseBrain-Z-T-1.6937.6937.3	6937	ANATIEVK	Before Expansion	0.98
MouseBrain-Z-T-1.6940.6940.2	6940	DAVNNITAK	Before Expansion	0.993
MouseBrain-Z-T-1.6941.6941.2	6941	SCNISVTEK 2,Carbamidomethyl(+57.0215);	Before Expansion	0.999
MouseBrain-Z-T-1.6943.6943.3	6943	EICSGNSSQCAPNVHK 3,Carbamidomethyl(+57.0215);10,Carbamidomethyl(+57.0215);	Before Expansion	0.987
MouseBrain-Z-T-1.6944.6944.3	6944	DAVNNITAK	Before Expansion	0.983
MouseBrain-Z-T-1.6946.6946.3	6946	VNFTCK 5,Carbamidomethyl(+57.0215);	Before Expansion	0.959
MouseBrain-Z-T-1.6949.6949.3	6949	ITNISSDDSGK	Before Expansion	0.991
MouseBrain-Z-T-1.6952.6952.3	6952	LSVECANK 5,Carbamidomethyl(+57.0215);	Before Expansion	0.983
MouseBrain-Z-T-1.6957.6957.3	6957	DSCESNQNITCR 3,Carbamidomethyl(+57.0215);11,Carbamidomethyl(+57.0215);	Before Expansion	0.997
MouseBrain-Z-T-1.6964.6964.3	6964	EICSGNSSQCAPNVHK 3,Carbamidomethyl(+57.0215);10,Carbamidomethyl(+57.0215);	Before Expansion	0.985
MouseBrain-Z-T-1.6966.6966.2	6966	LSVECANK 5,Carbamidomethyl(+57.0215);	Before Expansion	0.993
MouseBrain-Z-T-1.6976.6976.2	6976	SCNISVTEK 2,Carbamidomethyl(+57.0215);	Before Expansion	0.997
MouseBrain-Z-T-1.6977.6977.3	6977	DAVNNITAK	Before Expansion	0.992
MouseBrain-Z-T-1.6978.6978.3	6978	SCNISVTEK 2,Carbamidomethyl(+57.0215);	Before Expansion	0.996
MouseBrain-Z-T-1.6979.6979.2	6979	NASNMEYR	Before Expansion	0.979
MouseBrain-Z-T-1.6982.6982.4	6982	KNTNFTHVVADR	Before Expansion	1
MouseBrain-Z-T-1.6986.6986.2	6986	QPESVNVTR	Before Expansion	1
MouseBrain-Z-T-1.6988.6988.2	6988	DAVNNITAK	Before Expansion	0.99
MouseBrain-Z-T-1.6990.6990.2	6990	ANATIEVK	Before Expansion	0.541
MouseBrain-Z-T-1.6991.6991.3	6991	DAVNNITAK	Before Expansion	0.988
MouseBrain-Z-T-1.6993.6993.3	6993	ENSKQNGSANSATNPAGLDK	Before Expansion	0.988
MouseBrain-Z-T-1.6994.6994.3	6994	LSVECANK 5,Carbamidomethyl(+57.0215);	Before Expansion	0.932
MouseBrain-Z-T-1.7000.7000.3	7000	SVAHNMTMPNK	Before Expansion	0.997
MouseBrain-Z-T-1.7001.7001.2	7001	VNFTCK 5,Carbamidomethyl(+57.0215);	Before Expansion	0.97
MouseBrain-Z-T-1.7002.7002.3	7002	DAVNNITAK	Before Expansion	0.961
MouseBrain-Z-T-1.7003.7003.3	7003	LSVECANK 5,Carbamidomethyl(+57.0215);	Before Expansion	0.9
MouseBrain-Z-T-1.7004.7004.2	7004	ANATIEVK	Before Expansion	0.891
MouseBrain-Z-T-1.7007.7007.2	7007	SVAHNMTMPNK	Before Expansion	0.963
MouseBrain-Z-T-1.7012.7012.2	7012	DAVNNITAK	Before Expansion	0.972
MouseBrain-Z-T-1.7013.7013.4	7013	DAVNNITAK	Before Expansion	0.921
MouseBrain-Z-T-1.7014.7014.3	7014	LSVECANK 5,Carbamidomethyl(+57.0215);	Before Expansion	0.996
MouseBrain-Z-T-1.7015.7015.2	7015	SCNISVTEK 2,Carbamidomethyl(+57.0215);	Before Expansion	0.97
MouseBrain-Z-T-1.7024.7024.3	7024	LSVECANK 5,Carbamidomethyl(+57.0215);	Before Expansion	0.995
MouseBrain-Z-T-1.7026.7026.3	7026	SFNATAER	Before Expansion	0.994
MouseBrain-Z-T-1.7027.7027.2	7027	DAVNNITAK	Before Expansion	0.983
MouseBrain-Z-T-1.7036.7036.3	7036	LSVECANK 5,Carbamidomethyl(+57.0215);	Before Expansion	0.983
MouseBrain-Z-T-1.7037.7037.2	7037	LSVECANK 5,Carbamidomethyl(+57.0215);	Before Expansion	0.989
MouseBrain-Z-T-1.7041.7041.3	7041	EICSGNSSQCAPNVHK 3,Carbamidomethyl(+57.0215);10,Carbamidomethyl(+57.0215);	Before Expansion	0.982
MouseBrain-Z-T-1.7042.7042.2	7042	VNFTCK 5,Carbamidomethyl(+57.0215);	Before Expansion	0.957
MouseBrain-Z-T-1.7046.7046.3	7046	SVAHNMTMPNK	Before Expansion	0.99
MouseBrain-Z-T-1.7054.7054.2	7054	YNLTAK	Before Expansion	0.996
MouseBrain-Z-T-1.7060.7060.2	7060	LSVECANK 5,Carbamidomethyl(+57.0215);	Before Expansion	0.994
MouseBrain-Z-T-1.7061.7061.3	7061	VNFTCK 5,Carbamidomethyl(+57.0215);	Before Expansion	0.979
MouseBrain-Z-T-1.7065.7065.2	7065	YNLTAK	Before Expansion	0.991
MouseBrain-Z-T-1.7072.7072.3	7072	SVAHNMTMPNK	Before Expansion	0.997
MouseBrain-Z-T-1.7076.7076.4	7076	VNFTCK 5,Carbamidomethyl(+57.0215);	Before Expansion	0.852
MouseBrain-Z-T-1.7078.7078.3	7078	ENSKQNGSANSATNPAGLDK	Before Expansion	0.98
MouseBrain-Z-T-1.7084.7084.3	7084	SVAHNMTMPNK	Before Expansion	0.988
MouseBrain-Z-T-1.7085.7085.3	7085	LSVECANK 5,Carbamidomethyl(+57.0215);	Before Expansion	0.992
MouseBrain-Z-T-1.7086.7086.2	7086	DAVNNITAK	Before Expansion	0.974
MouseBrain-Z-T-1.7087.7087.3	7087	SVAHNMTMPNK	Before Expansion	0.993
MouseBrain-Z-T-1.7094.7094.3	7094	EHYLSSVNK	Before Expansion	0.987
MouseBrain-Z-T-1.7097.7097.2	7097	DAVNNITAK	Before Expansion	0.964
MouseBrain-Z-T-1.7107.7107.3	7107	LSVECANK 5,Carbamidomethyl(+57.0215);	Before Expansion	0.992
MouseBrain-Z-T-1.7108.7108.2	7108	LSVECANK 5,Carbamidomethyl(+57.0215);	Before Expansion	0.974
MouseBrain-Z-T-1.7112.7112.3	7112	LSVECANK 5,Carbamidomethyl(+57.0215);	Before Expansion	0.995
MouseBrain-Z-T-1.7113.7113.2	7113	SVAHNMTMPNK	Before Expansion	0.946
MouseBrain-Z-T-1.7119.7119.3	7119	SVAHNMTMPNK	Before Expansion	0.994
MouseBrain-Z-T-1.7121.7121.2	7121	VNFTCK 5,Carbamidomethyl(+57.0215);	Before Expansion	0.846
MouseBrain-Z-T-1.7122.7122.2	7122	YNLTAK	Before Expansion	0.994
MouseBrain-Z-T-1.7123.7123.2	7123	MDLNRSR 1,Oxidation(+15.9949);	Before Expansion	1
MouseBrain-Z-T-1.7125.7125.2	7125	SVAHNMTMPNK	Before Expansion	0.947
MouseBrain-Z-T-1.7130.7130.2	7130	LSVECANK 5,Carbamidomethyl(+57.0215);	Before Expansion	0.997
MouseBrain-Z-T-1.7133.7133.2	7133	YNLTAK	Before Expansion	0.972
MouseBrain-Z-T-1.7135.7135.3	7135	NASNMEYR	Before Expansion	0.98
MouseBrain-Z-T-1.7137.7137.2	7137	VNFTCK 5,Carbamidomethyl(+57.0215);	Before Expansion	0.871
MouseBrain-Z-T-1.7141.7141.3	7141	SVAHNMTMPNK	Before Expansion	0.992
MouseBrain-Z-T-1.7142.7142.3	7142	ANATIEVK	Before Expansion	0.923
MouseBrain-Z-T-1.7143.7143.2	7143	SCNISVTEK 2,Carbamidomethyl(+57.0215);	Before Expansion	0.994
MouseBrain-Z-T-1.7145.7145.3	7145	EICSGNSSQCAPNVHK 3,Carbamidomethyl(+57.0215);10,Carbamidomethyl(+57.0215);	Before Expansion	0.965
MouseBrain-Z-T-1.7146.7146.2	7146	NASNMEYR	Before Expansion	0.99
MouseBrain-Z-T-1.7151.7151.2	7151	NICVATSEK 3,Carbamidomethyl(+57.0215);	Before Expansion	0.89
MouseBrain-Z-T-1.7162.7162.3	7162	SVAHNMTMPNK	Before Expansion	0.993
MouseBrain-Z-T-1.7163.7163.2	7163	DAVNNITAK	Before Expansion	0.995
MouseBrain-Z-T-1.7166.7166.2	7166	VNFTCK 5,Carbamidomethyl(+57.0215);	Before Expansion	0.974
MouseBrain-Z-T-1.7175.7175.3	7175	LSVECANK 5,Carbamidomethyl(+57.0215);	Before Expansion	0.993
MouseBrain-Z-T-1.7182.7182.2	7182	SCNISVTEK 2,Carbamidomethyl(+57.0215);	Before Expansion	0.987
MouseBrain-Z-T-1.7184.7184.3	7184	SVAHNMTMPNK	Before Expansion	0.995
MouseBrain-Z-T-1.7185.7185.2	7185	YNLTAK	Before Expansion	0.998
MouseBrain-Z-T-1.7188.7188.3	7188	LSVECANK 5,Carbamidomethyl(+57.0215);	Before Expansion	0.945
MouseBrain-Z-T-1.7191.7191.2	7191	SVAHNMTMPNK	Before Expansion	0.984
MouseBrain-Z-T-1.7194.7194.2	7194	LSVECANK 5,Carbamidomethyl(+57.0215);	Before Expansion	0.959
MouseBrain-Z-T-1.7198.7198.3	7198	NASNMEYR	Before Expansion	0.991
MouseBrain-Z-T-1.7210.7210.2	7210	NASNMEYR	Before Expansion	0.992
MouseBrain-Z-T-1.7212.7212.3	7212	EICSGNSSQCAPNVHK 3,Carbamidomethyl(+57.0215);10,Carbamidomethyl(+57.0215);	Before Expansion	0.962
MouseBrain-Z-T-1.7223.7223.2	7223	DAVNNITAK	Before Expansion	0.972
MouseBrain-Z-T-1.7229.7229.3	7229	SVAHNMTMPNK	Before Expansion	0.991
MouseBrain-Z-T-1.7230.7230.2	7230	DAVNNITAK	Before Expansion	0.982
MouseBrain-Z-T-1.7247.7247.2	7247	LSVECANK 5,Carbamidomethyl(+57.0215);	Before Expansion	0.958
MouseBrain-Z-T-1.7249.7249.2	7249	SCNISVTEK 2,Carbamidomethyl(+57.0215);	Before Expansion	0.997
MouseBrain-Z-T-1.7255.7255.3	7255	SVAHNMTMPNK	Before Expansion	0.993
MouseBrain-Z-T-1.7257.7257.3	7257	VNFTCK 5,Carbamidomethyl(+57.0215);	Before Expansion	0.903
MouseBrain-Z-T-1.7258.7258.3	7258	VNFTCK 5,Carbamidomethyl(+57.0215);	Before Expansion	0.98
MouseBrain-Z-T-1.7259.7259.2	7259	VNFTCK 5,Carbamidomethyl(+57.0215);	Before Expansion	0.931
MouseBrain-Z-T-1.7265.7265.2	7265	SVAHNMTMPNK	Before Expansion	0.984
MouseBrain-Z-T-1.7266.7266.2	7266	VNFTCK 5,Carbamidomethyl(+57.0215);	Before Expansion	0.966
MouseBrain-Z-T-1.7275.7275.3	7275	NASNMEYR	Before Expansion	0.985
MouseBrain-Z-T-1.7276.7276.3	7276	NASNMEYR	Before Expansion	0.968
MouseBrain-Z-T-1.7282.7282.3	7282	TNGTGPVR	Before Expansion	0.947
MouseBrain-Z-T-1.7295.7295.2	7295	VNFTCK 5,Carbamidomethyl(+57.0215);	Before Expansion	0.992
MouseBrain-Z-T-1.7306.7306.3	7306	SVAHNMTMPNK	Before Expansion	0.985
MouseBrain-Z-T-1.7312.7312.2	7312	DAVNNITAK	Before Expansion	0.925
MouseBrain-Z-T-1.7316.7316.2	7316	LSVECANK 5,Carbamidomethyl(+57.0215);	Before Expansion	0.979
MouseBrain-Z-T-1.7320.7320.2	7320	ITNISSDDSGK	Before Expansion	0.984
MouseBrain-Z-T-1.7328.7328.3	7328	SVAHNMTMPNK	Before Expansion	0.994
MouseBrain-Z-T-1.7331.7331.2	7331	VNFTCK 5,Carbamidomethyl(+57.0215);	Before Expansion	0.829
MouseBrain-Z-T-1.7338.7338.2	7338	SVAHNMTMPNK	Before Expansion	0.993
MouseBrain-Z-T-1.7339.7339.2	7339	VNFTCK 5,Carbamidomethyl(+57.0215);	Before Expansion	0.975
MouseBrain-Z-T-1.7340.7340.2	7340	VNFTCK 5,Carbamidomethyl(+57.0215);	Before Expansion	0.918
MouseBrain-Z-T-1.7341.7341.3	7341	VNFTCK 5,Carbamidomethyl(+57.0215);	Before Expansion	0.939
MouseBrain-Z-T-1.7343.7343.2	7343	VNFTCK 5,Carbamidomethyl(+57.0215);	Before Expansion	0.99
MouseBrain-Z-T-1.7344.7344.3	7344	QAKTLNSAANK	Before Expansion	1
MouseBrain-Z-T-1.7346.7346.2	7346	VNFTCK 5,Carbamidomethyl(+57.0215);	Before Expansion	0.968
MouseBrain-Z-T-1.7347.7347.2	7347	ANATIEVK	Before Expansion	0.935
MouseBrain-Z-T-1.7351.7351.2	7351	NICVATSEK 3,Carbamidomethyl(+57.0215);	Before Expansion	0.989
MouseBrain-Z-T-1.7352.7352.3	7352	VNFTCK 5,Carbamidomethyl(+57.0215);	Before Expansion	0.962
MouseBrain-Z-T-1.7353.7353.3	7353	VNFTCK 5,Carbamidomethyl(+57.0215);	Before Expansion	0.993
MouseBrain-Z-T-1.7368.7368.3	7368	VNFTCK 5,Carbamidomethyl(+57.0215);	Before Expansion	0.919
MouseBrain-Z-T-1.7369.7369.2	7369	VNFTCK 5,Carbamidomethyl(+57.0215);	Before Expansion	0.961
MouseBrain-Z-T-1.7374.7374.2	7374	VNFTCK 5,Carbamidomethyl(+57.0215);	Before Expansion	0.993
MouseBrain-Z-T-1.7378.7378.3	7378	VNFTCK 5,Carbamidomethyl(+57.0215);	Before Expansion	0.954
MouseBrain-Z-T-1.7379.7379.2	7379	VNFTCK 5,Carbamidomethyl(+57.0215);	Before Expansion	0.96
MouseBrain-Z-T-1.7382.7382.2	7382	LSVECANK 5,Carbamidomethyl(+57.0215);	Before Expansion	0.968
MouseBrain-Z-T-1.7383.7383.2	7383	YNLTAK	Before Expansion	0.985
MouseBrain-Z-T-1.7406.7406.3	7406	SVAHNMTMPNK	Before Expansion	0.996
MouseBrain-Z-T-1.7418.7418.2	7418	VNFTCK 5,Carbamidomethyl(+57.0215);	Before Expansion	0.875
MouseBrain-Z-T-1.7419.7419.2	7419	VNFTCK 5,Carbamidomethyl(+57.0215);	Before Expansion	0.968
MouseBrain-Z-T-1.7420.7420.3	7420	CNVSSEGSEHSLEGQK 1,Carbamidomethyl(+57.0215);	Before Expansion	1
MouseBrain-Z-T-1.7421.7421.3	7421	ANASEGTFPNCTGHCTHPR 11,Carbamidomethyl(+57.0215);15,Carbamidomethyl(+57.0215);	Before Expansion	1
MouseBrain-Z-T-1.7440.7440.2	7440	INVSVSK	Before Expansion	0.998
MouseBrain-Z-T-1.7449.7449.2	7449	VNFTCK 5,Carbamidomethyl(+57.0215);	Before Expansion	0.988
MouseBrain-Z-T-1.7453.7453.3	7453	DGKPLLNDSR	Before Expansion	0.994
MouseBrain-Z-T-1.7459.7459.2	7459	YEQLQNETR	Before Expansion	0.979
MouseBrain-Z-T-1.7464.7464.2	7464	INVSVSK	Before Expansion	0.998
MouseBrain-Z-T-1.7468.7468.3	7468	DGKPLLNDSR	Before Expansion	0.992
MouseBrain-Z-T-1.7476.7476.2	7476	YEQLQNETR	Before Expansion	0.986
MouseBrain-Z-T-1.7487.7487.2	7487	SCNISVTEK 2,Carbamidomethyl(+57.0215);	Before Expansion	0.992
MouseBrain-Z-T-1.7488.7488.3	7488	YEQLQNETR	Before Expansion	0.984
MouseBrain-Z-T-1.7493.7493.2	7493	TLCPNTTK 3,Carbamidomethyl(+57.0215);	Before Expansion	0.995
MouseBrain-Z-T-1.7496.7496.3	7496	YEQLQNETR	Before Expansion	0.976
MouseBrain-Z-T-1.7501.7501.3	7501	EICSGNSSQCAPNVHK 3,Carbamidomethyl(+57.0215);10,Carbamidomethyl(+57.0215);	Before Expansion	0.961
MouseBrain-Z-T-1.7502.7502.2	7502	ANATIEVK	Before Expansion	0.946
MouseBrain-Z-T-1.7508.7508.3	7508	YEQLQNETR	Before Expansion	0.99
MouseBrain-Z-T-1.7518.7518.3	7518	YEQLQNETR	Before Expansion	0.973
MouseBrain-Z-T-1.7523.7523.2	7523	VNFTCK 5,Carbamidomethyl(+57.0215);	Before Expansion	0.993
MouseBrain-Z-T-1.7532.7532.3	7532	KNWTITR	Before Expansion	0.99
MouseBrain-Z-T-1.7533.7533.2	7533	YEQLQNETR	Before Expansion	0.957
MouseBrain-Z-T-1.7536.7536.3	7536	KNWTITR	Before Expansion	0.983
MouseBrain-Z-T-1.7537.7537.2	7537	IVNYSR	Before Expansion	1
MouseBrain-Z-T-1.7542.7542.3	7542	VPGNQTSTTLK	Before Expansion	0.94
MouseBrain-Z-T-1.7556.7556.2	7556	KNWTITR	Before Expansion	0.95
MouseBrain-Z-T-1.7562.7562.3	7562	ITNISSDDSGK	Before Expansion	0.938
MouseBrain-Z-T-1.7565.7565.2	7565	VNFTCK 5,Carbamidomethyl(+57.0215);	Before Expansion	0.935
MouseBrain-Z-T-1.7568.7568.3	7568	TNGTGPVR	Before Expansion	0.992
MouseBrain-Z-T-1.7569.7569.2	7569	DAVNNITAK	Before Expansion	0.982
MouseBrain-Z-T-1.7571.7571.3	7571	EICSGNSSQCAPNVHK 3,Carbamidomethyl(+57.0215);10,Carbamidomethyl(+57.0215);	Before Expansion	0.846
MouseBrain-Z-T-1.7581.7581.2	7581	QVVENMTR	Before Expansion	0.994
MouseBrain-Z-T-1.7591.7591.2	7591	VNFTCK 5,Carbamidomethyl(+57.0215);	Before Expansion	0.993
MouseBrain-Z-T-1.7598.7598.3	7598	KNWTITR	Before Expansion	0.967
MouseBrain-Z-T-1.7606.7606.2	7606	ITNISSDDSGK	Before Expansion	0.987
MouseBrain-Z-T-1.7611.7611.3	7611	VPGNQTSTTLK	Before Expansion	0.972
MouseBrain-Z-T-1.7619.7619.2	7619	ANATIEVK	Before Expansion	0.932
MouseBrain-Z-T-1.7622.7622.3	7622	ITNISSDDSGK	Before Expansion	0.993
MouseBrain-Z-T-1.7623.7623.2	7623	YNLTAK	Before Expansion	0.993
MouseBrain-Z-T-1.7633.7633.3	7633	KVICTGPNDTSPGSPR 4,Carbamidomethyl(+57.0215);	Before Expansion	0.921
MouseBrain-Z-T-1.7636.7636.3	7636	LSVECANK 5,Carbamidomethyl(+57.0215);	Before Expansion	0.943
MouseBrain-Z-T-1.7644.7644.2	7644	QVVENMTR	Before Expansion	0.994
MouseBrain-Z-T-1.7655.7655.2	7655	VNFTCK 5,Carbamidomethyl(+57.0215);	Before Expansion	0.983
MouseBrain-Z-T-1.7657.7657.3	7657	KVICTGPNDTSPGSPR 4,Carbamidomethyl(+57.0215);	Before Expansion	0.981
MouseBrain-Z-T-1.7658.7658.3	7658	DANLTAMSDKK	Before Expansion	0.951
MouseBrain-Z-T-1.7659.7659.2	7659	ANATIEVK	Before Expansion	0.892
MouseBrain-Z-T-1.7665.7665.3	7665	KVICTGPNDTSPGSPR 4,Carbamidomethyl(+57.0215);	Before Expansion	0.949
MouseBrain-Z-T-1.7671.7671.2	7671	ITNISSDDSGK	Before Expansion	0.974
MouseBrain-Z-T-1.7680.7680.3	7680	VPGNQTSTTLK	Before Expansion	0.965
MouseBrain-Z-T-1.7688.7688.2	7688	NYTADYDK	Before Expansion	0.986
MouseBrain-Z-T-1.7693.7693.2	7693	NYTADYDK	Before Expansion	0.99
MouseBrain-Z-T-1.7701.7701.2	7701	ANATIEVK	Before Expansion	0.865
MouseBrain-Z-T-1.7704.7704.3	7704	DGKPLLNDSR	Before Expansion	0.989
MouseBrain-Z-T-1.7707.7707.2	7707	LSVECANK 5,Carbamidomethyl(+57.0215);	Before Expansion	0.954
MouseBrain-Z-T-1.7709.7709.3	7709	NYTADYDK	Before Expansion	0.97
MouseBrain-Z-T-1.7715.7715.3	7715	DANLTAMSDKK	Before Expansion	0.986
MouseBrain-Z-T-1.7720.7720.3	7720	DGKPLLNDSR	Before Expansion	0.981
MouseBrain-Z-T-1.7722.7722.2	7722	YEQLQNETR	Before Expansion	0.931
MouseBrain-Z-T-1.7725.7725.3	7725	KVICTGPNDTSPGSPR 4,Carbamidomethyl(+57.0215);	Before Expansion	0.972
MouseBrain-Z-T-1.7726.7726.3	7726	NYTADYDK	Before Expansion	0.983
MouseBrain-Z-T-1.7733.7733.3	7733	KVICTGPNDTSPGSPR 4,Carbamidomethyl(+57.0215);	Before Expansion	0.984
MouseBrain-Z-T-1.7734.7734.3	7734	DANLTAMSDKK	Before Expansion	0.908
MouseBrain-Z-T-1.7742.7742.3	7742	NYTADYDK	Before Expansion	0.992
MouseBrain-Z-T-1.7743.7743.3	7743	LSVECANK 5,Carbamidomethyl(+57.0215);	Before Expansion	0.967
MouseBrain-Z-T-1.7749.7749.3	7749	VPGNQTSTTLK	Before Expansion	0.933
MouseBrain-Z-T-1.7752.7752.2	7752	NYTADYDK	Before Expansion	0.995
MouseBrain-Z-T-1.7753.7753.2	7753	LSVECANK 5,Carbamidomethyl(+57.0215);	Before Expansion	0.995
MouseBrain-Z-T-1.7754.7754.3	7754	LSVECANK 5,Carbamidomethyl(+57.0215);	Before Expansion	0.988
MouseBrain-Z-T-1.7762.7762.4	7762	NYTADYDK	Before Expansion	0.85
MouseBrain-Z-T-1.7763.7763.3	7763	NYTADYDK	Before Expansion	0.983
MouseBrain-Z-T-1.7765.7765.2	7765	NYTADYDK	Before Expansion	0.995
MouseBrain-Z-T-1.7771.7771.2	7771	ANATIEVK	Before Expansion	0.93
MouseBrain-Z-T-1.7779.7779.3	7779	NYTADYDK	Before Expansion	0.993
MouseBrain-Z-T-1.7798.7798.2	7798	GATNNTCIIR 7,Carbamidomethyl(+57.0215);	Before Expansion	0.994
MouseBrain-Z-T-1.7800.7800.3	7800	KVICTGPNDTSPGSPR 4,Carbamidomethyl(+57.0215);	Before Expansion	0.986
MouseBrain-Z-T-1.7801.7801.3	7801	VNFTCK 5,Carbamidomethyl(+57.0215);	Before Expansion	0.929
MouseBrain-Z-T-1.7813.7813.3	7813	VPGNQTSTTLK	Before Expansion	0.915
MouseBrain-Z-T-1.7816.7816.2	7816	LSVECANK 5,Carbamidomethyl(+57.0215);	Before Expansion	0.995
MouseBrain-Z-T-1.7817.7817.3	7817	LSVECANK 5,Carbamidomethyl(+57.0215);	Before Expansion	0.993
MouseBrain-Z-T-1.7818.7818.2	7818	NYTADYDK	Before Expansion	0.995
MouseBrain-Z-T-1.7826.7826.2	7826	GATNNTCIIR 7,Carbamidomethyl(+57.0215);	Before Expansion	0.995
MouseBrain-Z-T-1.7828.7828.3	7828	KVICTGPNDTSPGSPR 4,Carbamidomethyl(+57.0215);	Before Expansion	0.956
MouseBrain-Z-T-1.7830.7830.2	7830	NYTADYDK	Before Expansion	0.937
MouseBrain-Z-T-1.7833.7833.3	7833	TLNCSGAHVK 4,Carbamidomethyl(+57.0215);	Before Expansion	0.877
MouseBrain-Z-T-1.7841.7841.2	7841	NISSEEK	Before Expansion	0.991
MouseBrain-Z-T-1.7858.7858.3	7858	KNASNMEYR	Before Expansion	0.972
MouseBrain-Z-T-1.7861.7861.2	7861	NYTADYDK	Before Expansion	0.982
MouseBrain-Z-T-1.7871.7871.2	7871	NITGLR	Before Expansion	1
MouseBrain-Z-T-1.7877.7877.3	7877	INNSTNEGMNVK	Before Expansion	0.897
MouseBrain-Z-T-1.7900.7900.3	7900	KVICTGPNDTSPGSPR 4,Carbamidomethyl(+57.0215);	Before Expansion	0.988
MouseBrain-Z-T-1.7902.7902.2	7902	NYTADYDK	Before Expansion	0.984
MouseBrain-Z-T-1.7922.7922.2	7922	VNFTCK 5,Carbamidomethyl(+57.0215);	Before Expansion	0.974
MouseBrain-Z-T-1.7927.7927.2	7927	VYCNMTEDK 3,Carbamidomethyl(+57.0215);	Before Expansion	0.93
MouseBrain-Z-T-1.7929.7929.3	7929	LSVECANK 5,Carbamidomethyl(+57.0215);	Before Expansion	0.894
MouseBrain-Z-T-1.7991.7991.3	7991	INNSTNEGMNVK	Before Expansion	0.915
MouseBrain-Z-T-1.7994.7994.3	7994	KVICTGPNDTSPGSPR 4,Carbamidomethyl(+57.0215);	Before Expansion	0.974
MouseBrain-Z-T-1.7998.7998.3	7998	RNWTINR	Before Expansion	0.997
MouseBrain-Z-T-1.8026.8026.3	8026	RNWTINR	Before Expansion	0.997
MouseBrain-Z-T-1.8031.8031.3	8031	INNSTNEGMNVK	Before Expansion	0.962
MouseBrain-Z-T-1.8036.8036.2	8036	ANATIEVK	Before Expansion	0.859
MouseBrain-Z-T-1.8041.8041.2	8041	VNFTCK 5,Carbamidomethyl(+57.0215);	Before Expansion	0.918
MouseBrain-Z-T-1.8056.8056.3	8056	INNSTNEGMNVK	Before Expansion	0.966
MouseBrain-Z-T-1.8063.8063.2	8063	NYTADYDK	Before Expansion	0.985
MouseBrain-Z-T-1.8067.8067.3	8067	KVICTGPNDTSPGSPR 4,Carbamidomethyl(+57.0215);	Before Expansion	0.98
MouseBrain-Z-T-1.8077.8077.2	8077	DLASGENGTECR 11,Carbamidomethyl(+57.0215);	Before Expansion	0.954
MouseBrain-Z-T-1.8092.8092.3	8092	ENETSPPR	Before Expansion	1
MouseBrain-Z-T-1.8094.8094.2	8094	AMDNVTVR	Before Expansion	0.992
MouseBrain-Z-T-1.8100.8100.2	8100	NYTADYDK	Before Expansion	0.992
MouseBrain-Z-T-1.8104.8104.3	8104	RNWTINR	Before Expansion	0.996
MouseBrain-Z-T-1.8105.8105.3	8105	QNGSANSATNPAGLDK	Before Expansion	0.969
MouseBrain-Z-T-1.8107.8107.3	8107	QNGSANSATNPAGLDK	Before Expansion	0.98
MouseBrain-Z-T-1.8122.8122.2	8122	ANATIEVK	Before Expansion	0.94
MouseBrain-Z-T-1.8126.8126.3	8126	INNSTNEGMNVK	Before Expansion	0.978
MouseBrain-Z-T-1.8128.8128.3	8128	QNGSANSATNPAGLDK	Before Expansion	0.983
MouseBrain-Z-T-1.8138.8138.3	8138	NVTDTFKR	Before Expansion	0.988
MouseBrain-Z-T-1.8144.8144.3	8144	ANATIEVK	Before Expansion	0.952
MouseBrain-Z-T-1.8149.8149.2	8149	NVTDTFKR	Before Expansion	0.935
MouseBrain-Z-T-1.8153.8153.2	8153	VYCNMTEDK 3,Carbamidomethyl(+57.0215);	Before Expansion	0.99
MouseBrain-Z-T-1.8176.8176.2	8176	NYTADYDK	Before Expansion	0.984
MouseBrain-Z-T-1.8184.8184.3	8184	CINQSICEK 1,Carbamidomethyl(+57.0215);7,Carbamidomethyl(+57.0215);	Before Expansion	0.951
MouseBrain-Z-T-1.8203.8203.3	8203	DANLTAMSDKK	Before Expansion	0.977
MouseBrain-Z-T-1.8213.8213.3	8213	NVTDTFKR	Before Expansion	0.99
MouseBrain-Z-T-1.8216.8216.2	8216	ANATIEVK	Before Expansion	0.807
MouseBrain-Z-T-1.8224.8224.2	8224	VYCNMTEDK 3,Carbamidomethyl(+57.0215);	Before Expansion	0.985
MouseBrain-Z-T-1.8225.8225.3	8225	RNWTINR	Before Expansion	0.994
MouseBrain-Z-T-1.8242.8242.4	8242	YHVLHINTTK	Before Expansion	0.987
MouseBrain-Z-T-1.8267.8267.4	8267	TANHSAPSLENSVQPGKR	Before Expansion	1
MouseBrain-Z-T-1.8285.8285.2	8285	ANATIEVK	Before Expansion	0.806
MouseBrain-Z-T-1.8349.8349.2	8349	NSTAYFR	Before Expansion	1
MouseBrain-Z-T-1.8350.8350.3	8350	EDNEGVYNGSWGGR	Before Expansion	1
MouseBrain-Z-T-1.8365.8365.3	8365	GCKDNATDSVPLR 2,Carbamidomethyl(+57.0215);	Before Expansion	0.995
MouseBrain-Z-T-1.8402.8402.2	8402	ANATIEVK	Before Expansion	0.741
MouseBrain-Z-T-1.8413.8413.3	8413	AHNELGTNSTSLR	Before Expansion	1
MouseBrain-Z-T-1.8426.8426.3	8426	VLTNQESPYQNHTGR	Before Expansion	0.955
MouseBrain-Z-T-1.8445.8445.3	8445	KLNYTLK	Before Expansion	0.983
MouseBrain-Z-T-1.8463.8463.3	8463	VLTNQESPYQNHTGR	Before Expansion	0.962
MouseBrain-Z-T-1.8473.8473.2	8473	ANATIEVK	Before Expansion	0.862
MouseBrain-Z-T-1.8497.8497.3	8497	VNTLEEGKGGPKNDTEER	Before Expansion	0.97
MouseBrain-Z-T-1.8499.8499.2	8499	KLNYTLK	Before Expansion	0.979
MouseBrain-Z-T-1.8511.8511.3	8511	VNFTCK 5,Carbamidomethyl(+57.0215);	Before Expansion	0.803
MouseBrain-Z-T-1.8514.8514.3	8514	KLNYTLK	Before Expansion	0.993
MouseBrain-Z-T-1.8516.8516.3	8516	EGSLQCECEHNTTGPDCGR 6,Carbamidomethyl(+57.0215);8,Carbamidomethyl(+57.0215);17,Carbamidomethyl(+57.0215);	Before Expansion	0.997
MouseBrain-Z-T-1.8522.8522.4	8522	YHVLHINTTK	Before Expansion	0.984
MouseBrain-Z-T-1.8553.8553.2	8553	DLASGENGTECR 11,Carbamidomethyl(+57.0215);	Before Expansion	0.975
MouseBrain-Z-T-1.8565.8565.3	8565	INNSTNEGMNVK	Before Expansion	0.911
MouseBrain-Z-T-1.8567.8567.3	8567	GCKDNATDSVPLR 2,Carbamidomethyl(+57.0215);	Before Expansion	0.977
MouseBrain-Z-T-1.8584.8584.3	8584	EGSLQCECEHNTTGPDCGR 6,Carbamidomethyl(+57.0215);8,Carbamidomethyl(+57.0215);17,Carbamidomethyl(+57.0215);	Before Expansion	0.999
MouseBrain-Z-T-1.8608.8608.2	8608	INNSTNEGMNVK	Before Expansion	0.943
MouseBrain-Z-T-1.8636.8636.3	8636	INNSTNEGMNVK	Before Expansion	0.953
MouseBrain-Z-T-1.8641.8641.3	8641	LSVECANK 5,Carbamidomethyl(+57.0215);	Before Expansion	0.929
MouseBrain-Z-T-1.8649.8649.2	8649	NGVELTATR	Before Expansion	1
MouseBrain-Z-T-1.8651.8651.3	8651	ITNISSDDSGK	Before Expansion	0.969
MouseBrain-Z-T-1.8658.8658.3	8658	NHSLAFVGTK	Before Expansion	0.885
MouseBrain-Z-T-1.8672.8672.3	8672	EGSLQCECEHNTTGPDCGR 6,Carbamidomethyl(+57.0215);8,Carbamidomethyl(+57.0215);17,Carbamidomethyl(+57.0215);	Before Expansion	0.998
MouseBrain-Z-T-1.8685.8685.2	8685	INNSTNEGMNVK	Before Expansion	0.94
MouseBrain-Z-T-1.8691.8691.3	8691	LSVECANK 5,Carbamidomethyl(+57.0215);	Before Expansion	0.891
MouseBrain-Z-T-1.8694.8694.3	8694	ANATIEVK	Before Expansion	0.838
MouseBrain-Z-T-1.8709.8709.3	8709	INNSTNEGMNVK	Before Expansion	0.975
MouseBrain-Z-T-1.8722.8722.3	8722	ANHSGAVVLLK	Before Expansion	1
MouseBrain-Z-T-1.8731.8731.2	8731	AMDNVTVR	Before Expansion	0.975
MouseBrain-Z-T-1.8732.8732.3	8732	NHSLAFVGTK	Before Expansion	0.909
MouseBrain-Z-T-1.8736.8736.3	8736	EGSLQCECEHNTTGPDCGR 6,Carbamidomethyl(+57.0215);8,Carbamidomethyl(+57.0215);17,Carbamidomethyl(+57.0215);	Before Expansion	0.999
MouseBrain-Z-T-1.8758.8758.3	8758	LSVECANK 5,Carbamidomethyl(+57.0215);	Before Expansion	0.923
MouseBrain-Z-T-1.8760.8760.3	8760	ANATIEVK	Before Expansion	0.953
MouseBrain-Z-T-1.8774.8774.3	8774	NMTILETKK	Before Expansion	1
MouseBrain-Z-T-1.8794.8794.3	8794	ANATIEVK	Before Expansion	0.966
MouseBrain-Z-T-1.8798.8798.3	8798	CINQSICEK 1,Carbamidomethyl(+57.0215);7,Carbamidomethyl(+57.0215);	Before Expansion	0.956
MouseBrain-Z-T-1.8828.8828.3	8828	ANATIEVK	Before Expansion	0.962
MouseBrain-Z-T-1.8852.8852.3	8852	ANATIEVK	Before Expansion	0.884
MouseBrain-Z-T-1.8857.8857.2	8857	LNITCESSK 5,Carbamidomethyl(+57.0215);	Before Expansion	1
MouseBrain-Z-T-1.8861.8861.2	8861	AMDNVTVR	Before Expansion	0.946
MouseBrain-Z-T-1.8885.8885.3	8885	DANLTAMSDKK	Before Expansion	0.866
MouseBrain-Z-T-1.8905.8905.3	8905	NQKDEINETDLK	Before Expansion	0.962
MouseBrain-Z-T-1.8907.8907.3	8907	GCKDNATDSVPLR 2,Carbamidomethyl(+57.0215);	Before Expansion	0.974
MouseBrain-Z-T-1.8917.8917.3	8917	ANATIEVK	Before Expansion	0.787
MouseBrain-Z-T-1.8935.8935.3	8935	VNLTGTPSQR	Before Expansion	0.946
MouseBrain-Z-T-1.8945.8945.3	8945	LSVECANK 5,Carbamidomethyl(+57.0215);	Before Expansion	0.988
MouseBrain-Z-T-1.8957.8957.3	8957	ANATIEVK	Before Expansion	0.742
MouseBrain-Z-T-1.8961.8961.3	8961	NQKDEINETDLK	Before Expansion	0.917
MouseBrain-Z-T-1.8964.8964.2	8964	ANATIEVK	Before Expansion	0.924
MouseBrain-Z-T-1.8972.8972.2	8972	FNSSSSSLEEK	Before Expansion	0.944
MouseBrain-Z-T-1.8977.8977.3	8977	NQKDEINETDLK	Before Expansion	0.963
MouseBrain-Z-T-1.8979.8979.3	8979	GCKDNATDSVPLR 2,Carbamidomethyl(+57.0215);	Before Expansion	0.975
MouseBrain-Z-T-1.8995.8995.3	8995	VNLTGTPSQR	Before Expansion	0.954
MouseBrain-Z-T-1.9008.9008.3	9008	NASNMEYR	Before Expansion	0.98
MouseBrain-Z-T-1.9022.9022.2	9022	FNSSSSSLEEK	Before Expansion	0.886
MouseBrain-Z-T-1.9025.9025.3	9025	EICSGNSSQCAPNVHK 3,Carbamidomethyl(+57.0215);10,Carbamidomethyl(+57.0215);	Before Expansion	0.831
MouseBrain-Z-T-1.9031.9031.3	9031	NCTGPVSPHQIK 2,Carbamidomethyl(+57.0215);	Before Expansion	0.997
MouseBrain-Z-T-1.9037.9037.3	9037	QERNRSR	Before Expansion	0.98
MouseBrain-Z-T-1.9049.9049.3	9049	VNLTGTPSQR	Before Expansion	0.945
MouseBrain-Z-T-1.9057.9057.3	9057	VNLTGTPSQR	Before Expansion	0.642
MouseBrain-Z-T-1.9060.9060.3	9060	VLTNQESPYQNHTGR	Before Expansion	0.883
MouseBrain-Z-T-1.9066.9066.3	9066	NQSVPLSCCR 8,Carbamidomethyl(+57.0215);9,Carbamidomethyl(+57.0215);	Before Expansion	0.998
MouseBrain-Z-T-1.9073.9073.2	9073	NQSVPLSCCR 8,Carbamidomethyl(+57.0215);9,Carbamidomethyl(+57.0215);	Before Expansion	0.997
MouseBrain-Z-T-1.9081.9081.3	9081	GCKDNATDSVPLR 2,Carbamidomethyl(+57.0215);	Before Expansion	0.973
MouseBrain-Z-T-1.9087.9087.3	9087	GGNVTLPCK 8,Carbamidomethyl(+57.0215);	Before Expansion	0.998
MouseBrain-Z-T-1.9100.9100.3	9100	NCTGPVSPHQIK 2,Carbamidomethyl(+57.0215);	Before Expansion	0.996
MouseBrain-Z-T-1.9105.9105.2	9105	GTEILGNSTR	Before Expansion	0.993
MouseBrain-Z-T-1.9112.9112.3	9112	LSVECANK 5,Carbamidomethyl(+57.0215);	Before Expansion	0.93
MouseBrain-Z-T-1.9115.9115.2	9115	GGNVTLPCK 8,Carbamidomethyl(+57.0215);	Before Expansion	0.996
MouseBrain-Z-T-1.9119.9119.3	9119	GGNVTLPCK 8,Carbamidomethyl(+57.0215);	Before Expansion	0.999
MouseBrain-Z-T-1.9126.9126.4	9126	NSSFHAASFHGDMK	Before Expansion	0.732
MouseBrain-Z-T-1.9131.9131.3	9131	AMDNVTVR	Before Expansion	0.978
MouseBrain-Z-T-1.9133.9133.3	9133	GGNVTLPCK 8,Carbamidomethyl(+57.0215);	Before Expansion	0.995
MouseBrain-Z-T-1.9134.9134.3	9134	GCKDNATDSVPLR 2,Carbamidomethyl(+57.0215);	Before Expansion	0.981
MouseBrain-Z-T-1.9143.9143.3	9143	ANATIEVK	Before Expansion	0.971
MouseBrain-Z-T-1.9146.9146.4	9146	NASNMEYR	Before Expansion	0.34
MouseBrain-Z-T-1.9147.9147.3	9147	NQSVPLSCCR 8,Carbamidomethyl(+57.0215);9,Carbamidomethyl(+57.0215);	Before Expansion	0.999
MouseBrain-Z-T-1.9148.9148.2	9148	NQSVPLSCCR 8,Carbamidomethyl(+57.0215);9,Carbamidomethyl(+57.0215);	Before Expansion	0.999
MouseBrain-Z-T-1.9149.9149.3	9149	ANATIEVK	Before Expansion	0.968
MouseBrain-Z-T-1.9154.9154.3	9154	GGNVTLPCK 8,Carbamidomethyl(+57.0215);	Before Expansion	0.993
MouseBrain-Z-T-1.9159.9159.2	9159	FNSSSSSLEEK	Before Expansion	0.867
MouseBrain-Z-T-1.9165.9165.3	9165	NASNMEYR	Before Expansion	0.945
MouseBrain-Z-T-1.9171.9171.2	9171	GTEILGNSTR	Before Expansion	0.994
MouseBrain-Z-T-1.9173.9173.3	9173	EICSGNSSQCAPNVHK 3,Carbamidomethyl(+57.0215);10,Carbamidomethyl(+57.0215);	Before Expansion	0.979
MouseBrain-Z-T-1.9174.9174.3	9174	ANATIEVK	Before Expansion	0.986
MouseBrain-Z-T-1.9181.9181.3	9181	VSHNASVDMCDLKK 10,Carbamidomethyl(+57.0215);	Before Expansion	0.969
MouseBrain-Z-T-1.9183.9183.3	9183	LSVECANK 5,Carbamidomethyl(+57.0215);	Before Expansion	0.985
MouseBrain-Z-T-1.9184.9184.4	9184	VSHNASVDMCDLKK 10,Carbamidomethyl(+57.0215);	Before Expansion	0.974
MouseBrain-Z-T-1.9193.9193.3	9193	AGINASYSEK	Before Expansion	1
MouseBrain-Z-T-1.9199.9199.2	9199	GGNVTLPCK 8,Carbamidomethyl(+57.0215);	Before Expansion	0.997
MouseBrain-Z-T-1.9202.9202.3	9202	ANATIEVK	Before Expansion	0.955
MouseBrain-Z-T-1.9204.9204.3	9204	NASNMEYR	Before Expansion	0.979
MouseBrain-Z-T-1.9216.9216.3	9216	ANATIEVK	Before Expansion	0.981
MouseBrain-Z-T-1.9227.9227.3	9227	LSVECANK 5,Carbamidomethyl(+57.0215);	Before Expansion	0.972
MouseBrain-Z-T-1.9228.9228.3	9228	DNTTCYEFKK 5,Carbamidomethyl(+57.0215);	Before Expansion	1
MouseBrain-Z-T-1.9233.9233.3	9233	ANATIEVK	Before Expansion	0.941
MouseBrain-Z-T-1.9240.9240.3	9240	ANATIEVK	Before Expansion	0.968
MouseBrain-Z-T-1.9247.9247.3	9247	ANATIEVK	Before Expansion	0.965
MouseBrain-Z-T-1.9279.9279.3	9279	ANATIEVK	Before Expansion	0.878
MouseBrain-Z-T-1.9281.9281.3	9281	ANATIEVK	Before Expansion	0.904
MouseBrain-Z-T-1.9286.9286.3	9286	NQSVPLSCCR 8,Carbamidomethyl(+57.0215);9,Carbamidomethyl(+57.0215);	Before Expansion	0.998
MouseBrain-Z-T-1.9291.9291.3	9291	LSVECANK 5,Carbamidomethyl(+57.0215);	Before Expansion	0.824
MouseBrain-Z-T-1.9294.9294.2	9294	ANATIEVK	Before Expansion	0.835
MouseBrain-Z-T-1.9313.9313.3	9313	ANATIEVK	Before Expansion	0.916
MouseBrain-Z-T-1.9322.9322.3	9322	LSVECANK 5,Carbamidomethyl(+57.0215);	Before Expansion	0.967
MouseBrain-Z-T-1.9324.9324.3	9324	TCLNRRSR 2,Carbamidomethyl(+57.0215);	Before Expansion	1
MouseBrain-Z-T-1.9325.9325.3	9325	LSVDCVNK 5,Carbamidomethyl(+57.0215);	Before Expansion	1
MouseBrain-Z-T-1.9330.9330.3	9330	NTPMRPRSR	Before Expansion	1
MouseBrain-Z-T-1.9331.9331.3	9331	ANATIEVK	Before Expansion	0.929
MouseBrain-Z-T-1.9334.9334.3	9334	DGKPLLNDSR	Before Expansion	0.998
MouseBrain-Z-T-1.9349.9349.3	9349	LSVECANK 5,Carbamidomethyl(+57.0215);	Before Expansion	0.96
MouseBrain-Z-T-1.9351.9351.3	9351	NHSLAFVGTK	Before Expansion	0.899
MouseBrain-Z-T-1.9354.9354.2	9354	NHSLAFVGTK	Before Expansion	0.969
MouseBrain-Z-T-1.9356.9356.3	9356	ANQTALCGGGVQTR 7,Carbamidomethyl(+57.0215);	Before Expansion	0.966
MouseBrain-Z-T-1.9360.9360.3	9360	LSVECANK 5,Carbamidomethyl(+57.0215);	Before Expansion	0.939
MouseBrain-Z-T-1.9373.9373.3	9373	EASNHSSGAGLVQINK	Before Expansion	0.962
MouseBrain-Z-T-1.9374.9374.3	9374	LSVECANK 5,Carbamidomethyl(+57.0215);	Before Expansion	0.975
MouseBrain-Z-T-1.9382.9382.3	9382	ANQTALCGGGVQTR 7,Carbamidomethyl(+57.0215);	Before Expansion	0.978
MouseBrain-Z-T-1.9387.9387.3	9387	LSVECANK 5,Carbamidomethyl(+57.0215);	Before Expansion	0.986
MouseBrain-Z-T-1.9389.9389.2	9389	ANQTALCGGGVQTR 7,Carbamidomethyl(+57.0215);	Before Expansion	0.968
MouseBrain-Z-T-1.9396.9396.2	9396	VNLTGTPSQR	Before Expansion	0.561
MouseBrain-Z-T-1.9407.9407.3	9407	DGKPLLNDSR	Before Expansion	0.997
MouseBrain-Z-T-1.9408.9408.2	9408	NQSVPLSCCR 8,Carbamidomethyl(+57.0215);9,Carbamidomethyl(+57.0215);	Before Expansion	0.997
MouseBrain-Z-T-1.9411.9411.3	9411	LSVECANK 5,Carbamidomethyl(+57.0215);	Before Expansion	0.986
MouseBrain-Z-T-1.9420.9420.3	9420	NQKDEINETDLK	Before Expansion	0.984
MouseBrain-Z-T-1.9428.9428.3	9428	VNLTGTPSQR	Before Expansion	0.93
MouseBrain-Z-T-1.9432.9432.3	9432	VNLTGTPSQR	Before Expansion	0.921
MouseBrain-Z-T-1.9433.9433.3	9433	NHSLAFVGTK	Before Expansion	0.878
MouseBrain-Z-T-1.9444.9444.4	9444	NSSFHAASFHGDMK	Before Expansion	0.934
MouseBrain-Z-T-1.9449.9449.3	9449	EASNHSSGAGLVQINK	Before Expansion	0.971
MouseBrain-Z-T-1.9453.9453.3	9453	KMSNITFR	Before Expansion	0.922
MouseBrain-Z-T-1.9454.9454.3	9454	NASNMEYR	Before Expansion	0.989
MouseBrain-Z-T-1.9456.9456.2	9456	LSVECANK 5,Carbamidomethyl(+57.0215);	Before Expansion	0.96
MouseBrain-Z-T-1.9469.9469.2	9469	VVWNGSR	Before Expansion	0.996
MouseBrain-Z-T-1.9472.9472.2	9472	GGNVTLPCK 8,Carbamidomethyl(+57.0215);	Before Expansion	0.996
MouseBrain-Z-T-1.9475.9475.3	9475	DGKPLLNDSR	Before Expansion	0.993
MouseBrain-Z-T-1.9476.9476.3	9476	LSVECANK 5,Carbamidomethyl(+57.0215);	Before Expansion	0.922
MouseBrain-Z-T-1.9478.9478.3	9478	DGKPLLNDSR	Before Expansion	0.994
MouseBrain-Z-T-1.9481.9481.3	9481	NASNMEYR	Before Expansion	0.955
MouseBrain-Z-T-1.9482.9482.2	9482	IVSNNCTDGLR 6,Carbamidomethyl(+57.0215);	Before Expansion	1
MouseBrain-Z-T-1.9486.9486.3	9486	LSVECANK 5,Carbamidomethyl(+57.0215);	Before Expansion	0.995
MouseBrain-Z-T-1.9498.9498.3	9498	LSVECANK 5,Carbamidomethyl(+57.0215);	Before Expansion	0.99
MouseBrain-Z-T-1.9499.9499.2	9499	LSVECANK 5,Carbamidomethyl(+57.0215);	Before Expansion	0.975
MouseBrain-Z-T-1.9500.9500.3	9500	LSVECANK 5,Carbamidomethyl(+57.0215);	Before Expansion	0.92
MouseBrain-Z-T-1.9511.9511.3	9511	LSVECANK 5,Carbamidomethyl(+57.0215);	Before Expansion	0.981
MouseBrain-Z-T-1.9517.9517.2	9517	VVWNGSR	Before Expansion	0.998
MouseBrain-Z-T-1.9522.9522.3	9522	LSVECANK 5,Carbamidomethyl(+57.0215);	Before Expansion	0.987
MouseBrain-Z-T-1.9529.9529.3	9529	GGNVTLPCK 8,Carbamidomethyl(+57.0215);	Before Expansion	0.998
MouseBrain-Z-T-1.9539.9539.3	9539	QQRCSNK 4,Carbamidomethyl(+57.0215);	Before Expansion	1
MouseBrain-Z-T-1.9540.9540.3	9540	LSVECANK 5,Carbamidomethyl(+57.0215);	Before Expansion	0.966
MouseBrain-Z-T-1.9542.9542.3	9542	LSVECANK 5,Carbamidomethyl(+57.0215);	Before Expansion	0.929
MouseBrain-Z-T-1.9546.9546.2	9546	VVWNGSR	Before Expansion	0.998
MouseBrain-Z-T-1.9547.9547.3	9547	DGKPLLNDSR	Before Expansion	0.997
MouseBrain-Z-T-1.9550.9550.3	9550	LSVECANK 5,Carbamidomethyl(+57.0215);	Before Expansion	0.94
MouseBrain-Z-T-1.9551.9551.2	9551	NASNMEYR	Before Expansion	0.98
MouseBrain-Z-T-1.9552.9552.2	9552	GGNVTLPCK 8,Carbamidomethyl(+57.0215);	Before Expansion	0.998
MouseBrain-Z-T-1.9558.9558.3	9558	LSVECANK 5,Carbamidomethyl(+57.0215);	Before Expansion	0.959
MouseBrain-Z-T-1.9560.9560.3	9560	KVLVAPPSEEANTTK	Before Expansion	0.995
MouseBrain-Z-T-1.9576.9576.2	9576	LNPGNYTAR	Before Expansion	1
MouseBrain-Z-T-1.9584.9584.3	9584	LSVECANK 5,Carbamidomethyl(+57.0215);	Before Expansion	0.95
MouseBrain-Z-T-1.9585.9585.3	9585	LSVECANK 5,Carbamidomethyl(+57.0215);	Before Expansion	0.988
MouseBrain-Z-T-1.9594.9594.2	9594	VVWNGSR	Before Expansion	0.996
MouseBrain-Z-T-1.9597.9597.3	9597	GGNVTLPCK 8,Carbamidomethyl(+57.0215);	Before Expansion	0.998
MouseBrain-Z-T-1.9608.9608.2	9608	GGNVTLPCK 8,Carbamidomethyl(+57.0215);	Before Expansion	0.998
MouseBrain-Z-T-1.9611.9611.2	9611	NQSVPLSCCR 8,Carbamidomethyl(+57.0215);9,Carbamidomethyl(+57.0215);	Before Expansion	0.999
MouseBrain-Z-T-1.9616.9616.4	9616	GGNVTLPCK 8,Carbamidomethyl(+57.0215);	Before Expansion	0.987
MouseBrain-Z-T-1.9621.9621.2	9621	DNESLISR	Before Expansion	1
MouseBrain-Z-T-1.9624.9624.3	9624	GGNVTLPCK 8,Carbamidomethyl(+57.0215);	Before Expansion	0.981
MouseBrain-Z-T-1.9630.9630.3	9630	ANATIEVK	Before Expansion	0.99
MouseBrain-Z-T-1.9631.9631.3	9631	KVLVAPPSEEANTTK	Before Expansion	0.988
MouseBrain-Z-T-1.9632.9632.2	9632	GGNVTLPCK 8,Carbamidomethyl(+57.0215);	Before Expansion	0.996
MouseBrain-Z-T-1.9638.9638.2	9638	CDLDGMNR 1,Carbamidomethyl(+57.0215);	Before Expansion	1
MouseBrain-Z-T-1.9656.9656.3	9656	PGDPGKDLASGENGTECR 17,Carbamidomethyl(+57.0215);	Before Expansion	0.688
MouseBrain-Z-T-1.9658.9658.3	9658	GGNVTLPCK 8,Carbamidomethyl(+57.0215);	Before Expansion	0.996
MouseBrain-Z-T-1.9672.9672.3	9672	LSVECANK 5,Carbamidomethyl(+57.0215);	Before Expansion	0.993
MouseBrain-Z-T-1.9674.9674.3	9674	GGNVTLPCK 8,Carbamidomethyl(+57.0215);	Before Expansion	0.995
MouseBrain-Z-T-1.9684.9684.3	9684	KMSNITFR	Before Expansion	0.982
MouseBrain-Z-T-1.9685.9685.3	9685	DGKPLLNDSR	Before Expansion	0.995
MouseBrain-Z-T-1.9686.9686.2	9686	KMSNITFR	Before Expansion	0.958
MouseBrain-Z-T-1.9689.9689.2	9689	GGNVTLPCK 8,Carbamidomethyl(+57.0215);	Before Expansion	0.991
MouseBrain-Z-T-1.9697.9697.3	9697	LSVECANK 5,Carbamidomethyl(+57.0215);	Before Expansion	0.986
MouseBrain-Z-T-1.9709.9709.2	9709	GGNVTLPCK 8,Carbamidomethyl(+57.0215);	Before Expansion	0.996
MouseBrain-Z-T-1.9713.9713.3	9713	QTVEEEGGASSYNTSSK	Before Expansion	0.976
MouseBrain-Z-T-1.9730.9730.3	9730	EASNHSSGAGLVQINK	Before Expansion	0.954
MouseBrain-Z-T-1.9732.9732.3	9732	GGNVTLPCK 8,Carbamidomethyl(+57.0215);	Before Expansion	0.996
MouseBrain-Z-T-1.9735.9735.4	9735	RCNQTTGQCDCHVGYQGLHCDTCK 2,Carbamidomethyl(+57.0215);9,Carbamidomethyl(+57.0215);11,Carbamidomethyl(+57.0215);20,Carbamidomethyl(+57.0215);23,Carbamidomethyl(+57.0215);	Before Expansion	1
MouseBrain-Z-T-1.9745.9745.3	9745	ANATIEVK	Before Expansion	0.922
MouseBrain-Z-T-1.9746.9746.3	9746	EQVTVINR	Before Expansion	1
MouseBrain-Z-T-1.9752.9752.3	9752	PGDPGKDLASGENGTECR 17,Carbamidomethyl(+57.0215);	Before Expansion	0.649
MouseBrain-Z-T-1.9754.9754.3	9754	DGKPLLNDSR	Before Expansion	0.995
MouseBrain-Z-T-1.9755.9755.3	9755	QTVEEEGGASSYNTSSK	Before Expansion	0.974
MouseBrain-Z-T-1.9759.9759.3	9759	KVLVAPPSEEANTTK	Before Expansion	0.971
MouseBrain-Z-T-1.9761.9761.3	9761	TANHSAPSLENSVQPGK	Before Expansion	0.994
MouseBrain-Z-T-1.9773.9773.2	9773	NVTDTFK	Before Expansion	1
MouseBrain-Z-T-1.9775.9775.2	9775	NASNMEYR	Before Expansion	0.978
MouseBrain-Z-T-1.9776.9776.3	9776	NASNMEYR	Before Expansion	0.972
MouseBrain-Z-T-1.9783.9783.2	9783	GGNVTLPCK 8,Carbamidomethyl(+57.0215);	Before Expansion	0.992
MouseBrain-Z-T-1.9788.9788.3	9788	PGDPGKDLASGENGTECR 17,Carbamidomethyl(+57.0215);	Before Expansion	0.964
MouseBrain-Z-T-1.9790.9790.3	9790	EDGMLPANR	Before Expansion	0.977
MouseBrain-Z-T-1.9791.9791.3	9791	EASNHSSGAGLVQINK	Before Expansion	0.959
MouseBrain-Z-T-1.9792.9792.3	9792	LKFNSTIK	Before Expansion	0.944
MouseBrain-Z-T-1.9793.9793.3	9793	ANATIEVK	Before Expansion	0.963
MouseBrain-Z-T-1.9795.9795.3	9795	QTVEEEGGASSYNTSSK	Before Expansion	0.906
MouseBrain-Z-T-1.9816.9816.3	9816	DGKPLLNDSR	Before Expansion	0.997
MouseBrain-Z-T-1.9818.9818.3	9818	GGNVTLPCK 8,Carbamidomethyl(+57.0215);	Before Expansion	0.986
MouseBrain-Z-T-1.9828.9828.3	9828	DGKPLLNDSR	Before Expansion	0.994
MouseBrain-Z-T-1.9833.9833.3	9833	LSVECANK 5,Carbamidomethyl(+57.0215);	Before Expansion	0.984
MouseBrain-Z-T-1.9838.9838.3	9838	LSVECANK 5,Carbamidomethyl(+57.0215);	Before Expansion	0.995
MouseBrain-Z-T-1.9839.9839.3	9839	TANHSAPSLENSVQPGK	Before Expansion	0.998
MouseBrain-Z-T-1.9841.9841.3	9841	KVLVAPPSEEANTTK	Before Expansion	0.983
MouseBrain-Z-T-1.9850.9850.2	9850	NVTDTFK	Before Expansion	1
MouseBrain-Z-T-1.9862.9862.3	9862	PGDPGKDLASGENGTECR 17,Carbamidomethyl(+57.0215);	Before Expansion	0.974
MouseBrain-Z-T-1.9868.9868.3	9868	NMANGQPHSVNITR	Before Expansion	0.976
MouseBrain-Z-T-1.9873.9873.3	9873	ANATIEVK	Before Expansion	0.968
MouseBrain-Z-T-1.9899.9899.2	9899	LSVECANK 5,Carbamidomethyl(+57.0215);	Before Expansion	0.964
MouseBrain-Z-T-1.9901.9901.2	9901	LQWNGSK	Before Expansion	0.998
MouseBrain-Z-T-1.9911.9911.3	9911	TANHSAPSLENSVQPGK	Before Expansion	0.995
MouseBrain-Z-T-1.9912.9912.3	9912	WTGHNVTVVQR	Before Expansion	0.959
MouseBrain-Z-T-1.9922.9922.3	9922	LSVECANK 5,Carbamidomethyl(+57.0215);	Before Expansion	0.94
MouseBrain-Z-T-1.9926.9926.3	9926	NMANGQPHSVNITR	Before Expansion	0.974
MouseBrain-Z-T-1.9934.9934.3	9934	PGDPGKDLASGENGTECR 17,Carbamidomethyl(+57.0215);	Before Expansion	0.912
MouseBrain-Z-T-1.9937.9937.2	9937	FSDGLESNR	Before Expansion	1
MouseBrain-Z-T-1.9940.9940.2	9940	GGNVTLPCK 8,Carbamidomethyl(+57.0215);	Before Expansion	0.994
MouseBrain-Z-T-1.9945.9945.3	9945	NMANGQPHSVNITR	Before Expansion	0.985
MouseBrain-Z-T-1.9946.9946.3	9946	SFNATAER	Before Expansion	0.992
MouseBrain-Z-T-1.9957.9957.3	9957	LSVECANK 5,Carbamidomethyl(+57.0215);	Before Expansion	0.993
MouseBrain-Z-T-1.9968.9968.3	9968	LRPLFNK	Before Expansion	0.999
MouseBrain-Z-T-1.9970.9970.3	9970	TANHSAPSLENSVQPGK	Before Expansion	0.996
MouseBrain-Z-T-1.9971.9971.3	9971	PGDPGKDLASGENGTECR 17,Carbamidomethyl(+57.0215);	Before Expansion	0.638
MouseBrain-Z-T-1.9980.9980.2	9980	VNYTEVSR	Before Expansion	0.979
MouseBrain-Z-T-1.9985.9985.2	9985	NFSLTK	Before Expansion	0.962
MouseBrain-Z-T-1.9994.9994.3	9994	LEEQIKNLTAK	Before Expansion	1
MouseBrain-Z-T-1.9998.9998.3	9998	WHNGSAVWK	Before Expansion	1
MouseBrain-Z-T-1.10000.10000.2	10000	SDNGSYFCK 8,Carbamidomethyl(+57.0215);	Before Expansion	1
MouseBrain-Z-T-1.10005.10005.3	10005	NMANGQPHSVNITR	Before Expansion	0.992
MouseBrain-Z-T-1.10006.10006.3	10006	VNYTEVSR	Before Expansion	0.988
MouseBrain-Z-T-1.10008.10008.3	10008	YLYLASNHSNK	Before Expansion	0.99
MouseBrain-Z-T-1.10015.10015.3	10015	YNHTGQVVIYK	Before Expansion	0.984
MouseBrain-Z-T-1.10016.10016.3	10016	KVLVAPPSEEANTTK	Before Expansion	0.996
MouseBrain-Z-T-1.10018.10018.3	10018	NMANGQPHSVNITR	Before Expansion	0.985
MouseBrain-Z-T-1.10027.10027.3	10027	NMANGQPHSVNITR	Before Expansion	0.968
MouseBrain-Z-T-1.10029.10029.3	10029	LSVECANK 5,Carbamidomethyl(+57.0215);	Before Expansion	0.96
MouseBrain-Z-T-1.10039.10039.3	10039	TANHSAPSLENSVQPGK	Before Expansion	0.99
MouseBrain-Z-T-1.10047.10047.2	10047	YNHTGQVVIYK	Before Expansion	0.884
MouseBrain-Z-T-1.10051.10051.2	10051	VNYTEVSR	Before Expansion	0.978
MouseBrain-Z-T-1.10055.10055.3	10055	NISGHIYNQNVSQK	Before Expansion	1
MouseBrain-Z-T-1.10068.10068.3	10068	VICTGPNDTSPGSPR 3,Carbamidomethyl(+57.0215);	Before Expansion	0.985
MouseBrain-Z-T-1.10076.10076.3	10076	PGDPGKDLASGENGTECR 17,Carbamidomethyl(+57.0215);	Before Expansion	0.973
MouseBrain-Z-T-1.10086.10086.3	10086	YNHTGQVVIYK	Before Expansion	0.978
MouseBrain-Z-T-1.10087.10087.3	10087	KVLVAPPSEEANTTK	Before Expansion	0.993
MouseBrain-Z-T-1.10088.10088.3	10088	QTVEEEGGASSYNTSSK	Before Expansion	0.952
MouseBrain-Z-T-1.10089.10089.2	10089	LSVECANK 5,Carbamidomethyl(+57.0215);	Before Expansion	0.93
MouseBrain-Z-T-1.10090.10090.3	10090	VICTGPNDTSPGSPR 3,Carbamidomethyl(+57.0215);	Before Expansion	0.993
MouseBrain-Z-T-1.10091.10091.3	10091	VICTGPNDTSPGSPR 3,Carbamidomethyl(+57.0215);	Before Expansion	0.992
MouseBrain-Z-T-1.10099.10099.3	10099	LSVECANK 5,Carbamidomethyl(+57.0215);	Before Expansion	0.933
MouseBrain-Z-T-1.10100.10100.3	10100	NMANGQPHSVNITR	Before Expansion	0.994
MouseBrain-Z-T-1.10102.10102.3	10102	VICTGPNDTSPGSPR 3,Carbamidomethyl(+57.0215);	Before Expansion	0.997
MouseBrain-Z-T-1.10104.10104.3	10104	PGDPGKDLASGENGTECR 17,Carbamidomethyl(+57.0215);	Before Expansion	0.978
MouseBrain-Z-T-1.10110.10110.3	10110	TANHSAPSLENSVQPGK	Before Expansion	0.999
MouseBrain-Z-T-1.10111.10111.3	10111	LSVECANK 5,Carbamidomethyl(+57.0215);	Before Expansion	0.97
MouseBrain-Z-T-1.10116.10116.3	10116	DDLDPERNESEPGSQR	Before Expansion	0.997
MouseBrain-Z-T-1.10120.10120.3	10120	DDLDPERNESEPGSQR	Before Expansion	0.997
MouseBrain-Z-T-1.10123.10123.2	10123	VVWNGSR	Before Expansion	0.981
MouseBrain-Z-T-1.10126.10126.3	10126	NMANGQPHSVNITR	Before Expansion	0.954
MouseBrain-Z-T-1.10134.10134.3	10134	PGDPGKDLASGENGTECR 17,Carbamidomethyl(+57.0215);	Before Expansion	0.949
MouseBrain-Z-T-1.10141.10141.3	10141	FGTCSQLCNNTK 4,Carbamidomethyl(+57.0215);8,Carbamidomethyl(+57.0215);	Before Expansion	0.912
MouseBrain-Z-T-1.10146.10146.3	10146	NMANGQPHSVNITR	Before Expansion	0.986
MouseBrain-Z-T-1.10169.10169.2	10169	EDGMLPANR	Before Expansion	0.992
MouseBrain-Z-T-1.10170.10170.3	10170	TANHSAPSLENSVQPGK	Before Expansion	0.999
MouseBrain-Z-T-1.10171.10171.3	10171	NMANGQPHSVNITR	Before Expansion	0.993
MouseBrain-Z-T-1.10172.10172.3	10172	VICTGPNDTSPGSPR 3,Carbamidomethyl(+57.0215);	Before Expansion	0.994
MouseBrain-Z-T-1.10173.10173.2	10173	VICTGPNDTSPGSPR 3,Carbamidomethyl(+57.0215);	Before Expansion	0.974
MouseBrain-Z-T-1.10183.10183.3	10183	VICTGPNDTSPGSPR 3,Carbamidomethyl(+57.0215);	Before Expansion	0.995
MouseBrain-Z-T-1.10184.10184.3	10184	QTVEEEGGASSYNTSSK	Before Expansion	0.97
MouseBrain-Z-T-1.10186.10186.3	10186	VICTGPNDTSPGSPR 3,Carbamidomethyl(+57.0215);	Before Expansion	0.994
MouseBrain-Z-T-1.10193.10193.3	10193	DDLDPERNESEPGSQR	Before Expansion	0.993
MouseBrain-Z-T-1.10194.10194.3	10194	LSVECANK 5,Carbamidomethyl(+57.0215);	Before Expansion	0.873
MouseBrain-Z-T-1.10196.10196.3	10196	LSVECANK 5,Carbamidomethyl(+57.0215);	Before Expansion	0.96
MouseBrain-Z-T-1.10201.10201.2	10201	VICTGPNDTSPGSPR 3,Carbamidomethyl(+57.0215);	Before Expansion	0.97
MouseBrain-Z-T-1.10205.10205.3	10205	HEEGPQSNSTAESELTTQK	Before Expansion	0.961
MouseBrain-Z-T-1.10206.10206.2	10206	GGNVTLPCK 8,Carbamidomethyl(+57.0215);	Before Expansion	0.998
MouseBrain-Z-T-1.10212.10212.3	10212	SNSSSPVDK	Before Expansion	1
MouseBrain-Z-T-1.10217.10217.3	10217	VICTGPNDTSPGSPR 3,Carbamidomethyl(+57.0215);	Before Expansion	0.993
MouseBrain-Z-T-1.10218.10218.3	10218	PGDPGKDLASGENGTECR 17,Carbamidomethyl(+57.0215);	Before Expansion	0.982
MouseBrain-Z-T-1.10221.10221.3	10221	LKFNSTIK	Before Expansion	0.918
MouseBrain-Z-T-1.10223.10223.3	10223	NMANGQPHSVNITR	Before Expansion	0.961
MouseBrain-Z-T-1.10232.10232.4	10232	IISENKTDEEPGYIKK	Before Expansion	0.996
MouseBrain-Z-T-1.10234.10234.2	10234	FGTVPNGSTER	Before Expansion	0.878
MouseBrain-Z-T-1.10239.10239.3	10239	ENTNNPDTPSGNGKQDR	Before Expansion	1
MouseBrain-Z-T-1.10242.10242.2	10242	EDGMLPANR	Before Expansion	0.994
MouseBrain-Z-T-1.10244.10244.3	10244	VICTGPNDTSPGSPR 3,Carbamidomethyl(+57.0215);	Before Expansion	0.97
MouseBrain-Z-T-1.10246.10246.3	10246	WTGHNVTVVQR	Before Expansion	0.951
MouseBrain-Z-T-1.10249.10249.2	10249	TCNSSLTLR 2,Carbamidomethyl(+57.0215);	Before Expansion	0.995
MouseBrain-Z-T-1.10250.10250.2	10250	TPMTNSSIR	Before Expansion	1
MouseBrain-Z-T-1.10252.10252.3	10252	TANHSAPSLENSVQPGK	Before Expansion	0.997
MouseBrain-Z-T-1.10258.10258.3	10258	DDLDPERNESEPGSQR	Before Expansion	0.991
MouseBrain-Z-T-1.10264.10264.3	10264	VICTGPNDTSPGSPR 3,Carbamidomethyl(+57.0215);	Before Expansion	0.994
MouseBrain-Z-T-1.10266.10266.2	10266	TCNSSLTLR 2,Carbamidomethyl(+57.0215);	Before Expansion	0.995
MouseBrain-Z-T-1.10270.10270.3	10270	FGTVPNGSTER	Before Expansion	0.969
MouseBrain-Z-T-1.10276.10276.2	10276	GGNVTLPCK 8,Carbamidomethyl(+57.0215);	Before Expansion	0.998
MouseBrain-Z-T-1.10279.10279.2	10279	VICTGPNDTSPGSPR 3,Carbamidomethyl(+57.0215);	Before Expansion	0.967
MouseBrain-Z-T-1.10289.10289.3	10289	VICTGPNDTSPGSPR 3,Carbamidomethyl(+57.0215);	Before Expansion	0.994
MouseBrain-Z-T-1.10293.10293.2	10293	FGTVPNGSTER	Before Expansion	0.984
MouseBrain-Z-T-1.10302.10302.3	10302	LSVECANK 5,Carbamidomethyl(+57.0215);	Before Expansion	0.93
MouseBrain-Z-T-1.10303.10303.2	10303	GGNVTLPCK 8,Carbamidomethyl(+57.0215);	Before Expansion	0.995
MouseBrain-Z-T-1.10304.10304.2	10304	WTGHNVTVVQR	Before Expansion	0.986
MouseBrain-Z-T-1.10309.10309.3	10309	GGNVTLPCK 8,Carbamidomethyl(+57.0215);	Before Expansion	0.994
MouseBrain-Z-T-1.10313.10313.3	10313	LRPLFNK	Before Expansion	0.999
MouseBrain-Z-T-1.10314.10314.2	10314	FGTVPNGSTER	Before Expansion	0.984
MouseBrain-Z-T-1.10317.10317.3	10317	NSTTLVMHMK	Before Expansion	0.951
MouseBrain-Z-T-1.10324.10324.3	10324	WTGHNVTVVQR	Before Expansion	0.964
MouseBrain-Z-T-1.10326.10326.3	10326	VICTGPNDTSPGSPR 3,Carbamidomethyl(+57.0215);	Before Expansion	0.982
MouseBrain-Z-T-1.10331.10331.3	10331	FGTVPNGSTER	Before Expansion	0.838
MouseBrain-Z-T-1.10337.10337.3	10337	VICTGPNDTSPGSPR 3,Carbamidomethyl(+57.0215);	Before Expansion	0.992
MouseBrain-Z-T-1.10343.10343.2	10343	VICTGPNDTSPGSPR 3,Carbamidomethyl(+57.0215);	Before Expansion	0.957
MouseBrain-Z-T-1.10348.10348.3	10348	FGTVPNGSTER	Before Expansion	0.968
MouseBrain-Z-T-1.10349.10349.2	10349	GGNVTLPCK 8,Carbamidomethyl(+57.0215);	Before Expansion	0.998
MouseBrain-Z-T-1.10357.10357.3	10357	NFSLTK	Before Expansion	0.974
MouseBrain-Z-T-1.10361.10361.3	10361	VICTGPNDTSPGSPR 3,Carbamidomethyl(+57.0215);	Before Expansion	0.987
MouseBrain-Z-T-1.10362.10362.3	10362	VICTGPNDTSPGSPR 3,Carbamidomethyl(+57.0215);	Before Expansion	0.959
MouseBrain-Z-T-1.10371.10371.2	10371	FGTVPNGSTER	Before Expansion	0.988
MouseBrain-Z-T-1.10373.10373.2	10373	GGNVTLPCK 8,Carbamidomethyl(+57.0215);	Before Expansion	0.996
MouseBrain-Z-T-1.10382.10382.2	10382	FGTVPNGSTER	Before Expansion	0.986
MouseBrain-Z-T-1.10392.10392.3	10392	GGNVTLPCK 8,Carbamidomethyl(+57.0215);	Before Expansion	0.992
MouseBrain-Z-T-1.10394.10394.3	10394	VICTGPNDTSPGSPR 3,Carbamidomethyl(+57.0215);	Before Expansion	0.991
MouseBrain-Z-T-1.10395.10395.3	10395	FGTVPNGSTER	Before Expansion	0.957
MouseBrain-Z-T-1.10402.10402.3	10402	NSTTLVMHMK	Before Expansion	0.982
MouseBrain-Z-T-1.10406.10406.3	10406	FGTVPNGSTER	Before Expansion	0.971
MouseBrain-Z-T-1.10411.10411.3	10411	VICTGPNDTSPGSPR 3,Carbamidomethyl(+57.0215);	Before Expansion	0.947
MouseBrain-Z-T-1.10418.10418.3	10418	FGTVPNGSTER	Before Expansion	0.972
MouseBrain-Z-T-1.10420.10420.2	10420	VICTGPNDTSPGSPR 3,Carbamidomethyl(+57.0215);	Before Expansion	0.949
MouseBrain-Z-T-1.10424.10424.2	10424	FGTVPNGSTER	Before Expansion	0.933
MouseBrain-Z-T-1.10430.10430.3	10430	VICTGPNDTSPGSPR 3,Carbamidomethyl(+57.0215);	Before Expansion	0.977
MouseBrain-Z-T-1.10436.10436.3	10436	PVTDGQPHSVNITR	Before Expansion	0.948
MouseBrain-Z-T-1.10437.10437.3	10437	LLLPAKNTTHLK	Before Expansion	1
MouseBrain-Z-T-1.10442.10442.2	10442	FGTVPNGSTER	Before Expansion	0.991
MouseBrain-Z-T-1.10445.10445.2	10445	GGNVTLPCK 8,Carbamidomethyl(+57.0215);	Before Expansion	0.994
MouseBrain-Z-T-1.10464.10464.3	10464	FGTVPNGSTER	Before Expansion	0.986
MouseBrain-Z-T-1.10480.10480.3	10480	NLADQGNQTAAIK	Before Expansion	0.99
MouseBrain-Z-T-1.10485.10485.3	10485	NLADQGNQTAAIK	Before Expansion	0.986
MouseBrain-Z-T-1.10488.10488.3	10488	NSTTLVMHMK	Before Expansion	0.917
MouseBrain-Z-T-1.10489.10489.3	10489	FGTVPNGSTER	Before Expansion	0.979
MouseBrain-Z-T-1.10496.10496.2	10496	NLSDSLAR	Before Expansion	0.996
MouseBrain-Z-T-1.10497.10497.2	10497	FGTVPNGSTER	Before Expansion	0.987
MouseBrain-Z-T-1.10513.10513.3	10513	NPNGTVTVISR	Before Expansion	0.898
MouseBrain-Z-T-1.10534.10534.3	10534	LSVECANK 5,Carbamidomethyl(+57.0215);	Before Expansion	0.96
MouseBrain-Z-T-1.10535.10535.2	10535	LQWNGSK	Before Expansion	0.998
MouseBrain-Z-T-1.10539.10539.3	10539	NLSDSLAR	Before Expansion	0.947
MouseBrain-Z-T-1.10544.10544.2	10544	VILYNR	Before Expansion	0.999
MouseBrain-Z-T-1.10548.10548.2	10548	NLSDSLAR	Before Expansion	0.998
MouseBrain-Z-T-1.10550.10550.2	10550	FGTVPNGSTER	Before Expansion	0.775
MouseBrain-Z-T-1.10557.10557.3	10557	LNLTTDPK	Before Expansion	0.994
MouseBrain-Z-T-1.10558.10558.3	10558	VICTGPNDTSPGSPR 3,Carbamidomethyl(+57.0215);	Before Expansion	0.988
MouseBrain-Z-T-1.10563.10563.2	10563	LLNQTLR	Before Expansion	0.979
MouseBrain-Z-T-1.10571.10571.2	10571	NLSDSLAR	Before Expansion	0.989
MouseBrain-Z-T-1.10572.10572.2	10572	FGTVPNGSTER	Before Expansion	0.849
MouseBrain-Z-T-1.10575.10575.2	10575	VICTGPNDTSPGSPR 3,Carbamidomethyl(+57.0215);	Before Expansion	0.97
MouseBrain-Z-T-1.10581.10581.3	10581	VICTGPNDTSPGSPR 3,Carbamidomethyl(+57.0215);	Before Expansion	0.985
MouseBrain-Z-T-1.10596.10596.3	10596	LNLTTDPK	Before Expansion	0.996
MouseBrain-Z-T-1.10601.10601.3	10601	ANGTTHLVVTEPTR	Before Expansion	0.939
MouseBrain-Z-T-1.10605.10605.3	10605	LSVECANK 5,Carbamidomethyl(+57.0215);	Before Expansion	0.954
MouseBrain-Z-T-1.10618.10618.3	10618	HAVYWNSSNQHLR	Before Expansion	0.99
MouseBrain-Z-T-1.10619.10619.2	10619	NLSDSLAR	Before Expansion	0.992
MouseBrain-Z-T-1.10622.10622.3	10622	ANGTTHLVVTEPTR	Before Expansion	0.969
MouseBrain-Z-T-1.10636.10636.4	10636	HAVYWNSSNQHLR	Before Expansion	0.993
MouseBrain-Z-T-1.10639.10639.3	10639	PVTDGQPHSVNITR	Before Expansion	0.985
MouseBrain-Z-T-1.10644.10644.3	10644	PVTDGQPHSVNITR	Before Expansion	0.976
MouseBrain-Z-T-1.10647.10647.3	10647	ANATIEVK	Before Expansion	0.81
MouseBrain-Z-T-1.10652.10652.3	10652	VLKDAVNNITAK	Before Expansion	0.992
MouseBrain-Z-T-1.10655.10655.2	10655	LNLTTDPK	Before Expansion	0.994
MouseBrain-Z-T-1.10658.10658.3	10658	VICTGPNDTSPGSPR 3,Carbamidomethyl(+57.0215);	Before Expansion	0.971
MouseBrain-Z-T-1.10664.10664.3	10664	FGTCSQLCNNTK 4,Carbamidomethyl(+57.0215);8,Carbamidomethyl(+57.0215);	Before Expansion	0.714
MouseBrain-Z-T-1.10677.10677.3	10677	VLKDAVNNITAK	Before Expansion	0.991
MouseBrain-Z-T-1.10682.10682.3	10682	NICVATSEK 3,Carbamidomethyl(+57.0215);	Before Expansion	0.917
MouseBrain-Z-T-1.10689.10689.3	10689	NPNGTVTVISR	Before Expansion	0.973
MouseBrain-Z-T-1.10711.10711.3	10711	PVTDGQPHSVNITR	Before Expansion	0.987
MouseBrain-Z-T-1.10718.10718.2	10718	FGTCSQLCNNTK 4,Carbamidomethyl(+57.0215);8,Carbamidomethyl(+57.0215);	Before Expansion	0.947
MouseBrain-Z-T-1.10727.10727.4	10727	KWGHNVTEFQQR	Before Expansion	1
MouseBrain-Z-T-1.10732.10732.3	10732	WTGHNVTVVQR	Before Expansion	0.925
MouseBrain-Z-T-1.10738.10738.3	10738	PVTDGQPHSVNITR	Before Expansion	0.973
MouseBrain-Z-T-1.10750.10750.2	10750	EDGMLPANR	Before Expansion	0.961
MouseBrain-Z-T-1.10751.10751.2	10751	FGTVPNGSTER	Before Expansion	0.872
MouseBrain-Z-T-1.10756.10756.4	10756	HAVYWNSSNQHLR	Before Expansion	0.987
MouseBrain-Z-T-1.10764.10764.3	10764	AEPPLNASAGDQEEK	Before Expansion	0.962
MouseBrain-Z-T-1.10769.10769.3	10769	AEPPLNASAGDQEEK	Before Expansion	0.986
MouseBrain-Z-T-1.10773.10773.2	10773	NFSLTK	Before Expansion	0.959
MouseBrain-Z-T-1.10785.10785.3	10785	CHLNNSECMPIK 1,Carbamidomethyl(+57.0215);8,Carbamidomethyl(+57.0215);	Before Expansion	0.988
MouseBrain-Z-T-1.10789.10789.3	10789	AEPPLNASAGDQEEK	Before Expansion	0.99
MouseBrain-Z-T-1.10796.10796.3	10796	NSTTLVMHMK	Before Expansion	0.979
MouseBrain-Z-T-1.10801.10801.3	10801	WGQNCSCHHGGYYNCQDK 5,Carbamidomethyl(+57.0215);7,Carbamidomethyl(+57.0215);15,Carbamidomethyl(+57.0215);	Before Expansion	1
MouseBrain-Z-T-1.10808.10808.3	10808	NTNFTHVVADR	Before Expansion	1
MouseBrain-Z-T-1.10821.10821.2	10821	YFANCTVR 5,Carbamidomethyl(+57.0215);	Before Expansion	0.964
MouseBrain-Z-T-1.10825.10825.3	10825	YHTHENGTLEIYR	Before Expansion	0.998
MouseBrain-Z-T-1.10832.10832.2	10832	VILYNR	Before Expansion	0.999
MouseBrain-Z-T-1.10833.10833.2	10833	NSTTLVMHMK	Before Expansion	0.987
MouseBrain-Z-T-1.10835.10835.3	10835	LNLTTDPK	Before Expansion	0.986
MouseBrain-Z-T-1.10837.10837.3	10837	NPNGTVTVISR	Before Expansion	0.974
MouseBrain-Z-T-1.10839.10839.4	10839	YHTHENGTLEIYR	Before Expansion	0.979
MouseBrain-Z-T-1.10843.10843.2	10843	LLNQTLR	Before Expansion	1
MouseBrain-Z-T-1.10845.10845.2	10845	NPNGTVTVISR	Before Expansion	0.974
MouseBrain-Z-T-1.10847.10847.2	10847	LNLTTDPK	Before Expansion	0.996
MouseBrain-Z-T-1.10851.10851.2	10851	FNPIVNK	Before Expansion	1
MouseBrain-Z-T-1.10857.10857.3	10857	LTSCATNASMCGDEAR 4,Carbamidomethyl(+57.0215);11,Carbamidomethyl(+57.0215);	Before Expansion	0.917
MouseBrain-Z-T-1.10858.10858.2	10858	NPNGTVTVISR	Before Expansion	0.885
MouseBrain-Z-T-1.10860.10860.2	10860	YFANCTVR 5,Carbamidomethyl(+57.0215);	Before Expansion	0.984
MouseBrain-Z-T-1.10863.10863.2	10863	NPNGTVTVISR	Before Expansion	0.962
MouseBrain-Z-T-1.10864.10864.3	10864	LVNSTFLHNK	Before Expansion	0.935
MouseBrain-Z-T-1.10866.10866.3	10866	NSTTLVMHMK	Before Expansion	0.978
MouseBrain-Z-T-1.10867.10867.3	10867	VLTNQESPYQNHTGR	Before Expansion	0.934
MouseBrain-Z-T-1.10870.10870.3	10870	VILYNR	Before Expansion	0.992
MouseBrain-Z-T-1.10871.10871.3	10871	IIAANNSGTFK	Before Expansion	1
MouseBrain-Z-T-1.10872.10872.4	10872	YHTHENGTLEIYR	Before Expansion	0.994
MouseBrain-Z-T-1.10873.10873.3	10873	YHTHENGTLEIYR	Before Expansion	0.984
MouseBrain-Z-T-1.10875.10875.3	10875	LSVECANK 5,Carbamidomethyl(+57.0215);	Before Expansion	0.939
MouseBrain-Z-T-1.10878.10878.3	10878	PVTDGQPHSVNITR	Before Expansion	0.987
MouseBrain-Z-T-1.10880.10880.2	10880	AEPPLNASAGDQEEK	Before Expansion	0.972
MouseBrain-Z-T-1.10883.10883.3	10883	AEPPLNASAGDQEEK	Before Expansion	0.768
MouseBrain-Z-T-1.10891.10891.3	10891	NPNGTVTVISR	Before Expansion	0.988
MouseBrain-Z-T-1.10895.10895.3	10895	CHLNNSECMPIK 1,Carbamidomethyl(+57.0215);8,Carbamidomethyl(+57.0215);	Before Expansion	0.99
MouseBrain-Z-T-1.10896.10896.3	10896	LVNSTFLHNK	Before Expansion	0.966
MouseBrain-Z-T-1.10902.10902.2	10902	VILYNR	Before Expansion	0.999
MouseBrain-Z-T-1.10906.10906.2	10906	NTTILLK	Before Expansion	1
MouseBrain-Z-T-1.10914.10914.2	10914	LLNQTLR	Before Expansion	0.997
MouseBrain-Z-T-1.10929.10929.3	10929	NPNGTVTVISR	Before Expansion	0.992
MouseBrain-Z-T-1.10938.10938.3	10938	LVNSTFLHNK	Before Expansion	0.963
MouseBrain-Z-T-1.10942.10942.2	10942	NPNGTVTVISR	Before Expansion	0.97
MouseBrain-Z-T-1.10954.10954.3	10954	HEEGPQSNSTAESELTTQK	Before Expansion	0.974
MouseBrain-Z-T-1.10959.10959.2	10959	NPNGTVTVISR	Before Expansion	0.982
MouseBrain-Z-T-1.10964.10964.3	10964	NPNGTVTVISR	Before Expansion	0.986
MouseBrain-Z-T-1.10975.10975.3	10975	AEPPLNASAGDQEEK	Before Expansion	0.987
MouseBrain-Z-T-1.10976.10976.3	10976	CHLNNSECMPIK 1,Carbamidomethyl(+57.0215);8,Carbamidomethyl(+57.0215);	Before Expansion	0.991
MouseBrain-Z-T-1.10977.10977.4	10977	ANGTTHLVVTEPTR	Before Expansion	0.965
MouseBrain-Z-T-1.10979.10979.3	10979	VLTNQESPYQNHTGR	Before Expansion	0.945
MouseBrain-Z-T-1.10980.10980.3	10980	PVTDGQPHSVNITR	Before Expansion	0.933
MouseBrain-Z-T-1.10992.10992.2	10992	GENFTETDVK	Before Expansion	0.91
MouseBrain-Z-T-1.11003.11003.3	11003	GNLSSAPAPAMPTALHSK 11,Oxidation(+15.9949);	Before Expansion	1
MouseBrain-Z-T-1.11023.11023.4	11023	HPSDNNTNLVTPAVGHK	Before Expansion	1
MouseBrain-Z-T-1.11024.11024.3	11024	DIILHSTGHNISR	Before Expansion	0.996
MouseBrain-Z-T-1.11025.11025.3	11025	GENFTETDVK	Before Expansion	0.909
MouseBrain-Z-T-1.11028.11028.3	11028	KMLSAFNATSGK	Before Expansion	1
MouseBrain-Z-T-1.11034.11034.3	11034	NNSNNFDLNR	Before Expansion	0.996
MouseBrain-Z-T-1.11037.11037.3	11037	NNSNNFDLNR	Before Expansion	0.987
MouseBrain-Z-T-1.11038.11038.3	11038	LVNSTFLHNK	Before Expansion	0.97
MouseBrain-Z-T-1.11042.11042.3	11042	AEPPLNASAGDQEEK	Before Expansion	0.99
MouseBrain-Z-T-1.11048.11048.2	11048	TVNVSVPK	Before Expansion	1
MouseBrain-Z-T-1.11060.11060.2	11060	LLNQTLR	Before Expansion	0.997
MouseBrain-Z-T-1.11075.11075.2	11075	NVTVVLR	Before Expansion	0.984
MouseBrain-Z-T-1.11077.11077.3	11077	LNLTTDPK	Before Expansion	0.994
MouseBrain-Z-T-1.11094.11094.3	11094	DIILHSTGHNISR	Before Expansion	0.996
MouseBrain-Z-T-1.11107.11107.2	11107	LNLTTDPK	Before Expansion	0.996
MouseBrain-Z-T-1.11117.11117.3	11117	RGNMSSLGFTSK	Before Expansion	0.991
MouseBrain-Z-T-1.11119.11119.2	11119	NSTVEYSLSK	Before Expansion	0.915
MouseBrain-Z-T-1.11129.11129.2	11129	LLNQTLR	Before Expansion	0.997
MouseBrain-Z-T-1.11146.11146.4	11146	NNIHFPGHNYTTR	Before Expansion	0.994
MouseBrain-Z-T-1.11155.11155.3	11155	LVNSTFLHNK	Before Expansion	0.954
MouseBrain-Z-T-1.11165.11165.3	11165	RGNMSSLGFTSK	Before Expansion	0.988
MouseBrain-Z-T-1.11166.11166.3	11166	LTSCATNASMCGDEAR 4,Carbamidomethyl(+57.0215);11,Carbamidomethyl(+57.0215);	Before Expansion	0.982
MouseBrain-Z-T-1.11168.11168.3	11168	LTSCATNASMCGDEAR 4,Carbamidomethyl(+57.0215);11,Carbamidomethyl(+57.0215);	Before Expansion	0.99
MouseBrain-Z-T-1.11171.11171.4	11171	CEGPGVPTVTVHNTTDKR 1,Carbamidomethyl(+57.0215);	Before Expansion	0.988
MouseBrain-Z-T-1.11172.11172.2	11172	NSTVEYSLSK	Before Expansion	0.943
MouseBrain-Z-T-1.11180.11180.3	11180	LTSCATNASMCGDEAR 4,Carbamidomethyl(+57.0215);11,Carbamidomethyl(+57.0215);	Before Expansion	0.981
MouseBrain-Z-T-1.11189.11189.3	11189	LTSCATNASMCGDEAR 4,Carbamidomethyl(+57.0215);11,Carbamidomethyl(+57.0215);	Before Expansion	0.986
MouseBrain-Z-T-1.11208.11208.3	11208	NNIHFPGHNYTTR	Before Expansion	0.997
MouseBrain-Z-T-1.11231.11231.3	11231	RNESHLIDFR	Before Expansion	1
MouseBrain-Z-T-1.11243.11243.4	11243	RNESHLIDFR	Before Expansion	1
MouseBrain-Z-T-1.11244.11244.4	11244	NNIHFPGHNYTTR	Before Expansion	0.996
MouseBrain-Z-T-1.11245.11245.3	11245	NNSNNFDLNR	Before Expansion	0.984
MouseBrain-Z-T-1.11246.11246.4	11246	CEGPGVPTVTVHNTTDKR 1,Carbamidomethyl(+57.0215);	Before Expansion	0.998
MouseBrain-Z-T-1.11256.11256.3	11256	RNESHLIDFR	Before Expansion	1
MouseBrain-Z-T-1.11257.11257.4	11257	RNESHLIDFR	Before Expansion	1
MouseBrain-Z-T-1.11258.11258.3	11258	NNIHFPGHNYTTR	Before Expansion	0.997
MouseBrain-Z-T-1.11262.11262.3	11262	LVNSTFLHNK	Before Expansion	0.976
MouseBrain-Z-T-1.11270.11270.4	11270	CEGPGVPTVTVHNTTDKR 1,Carbamidomethyl(+57.0215);	Before Expansion	0.992
MouseBrain-Z-T-1.11271.11271.2	11271	YNLTAK	Before Expansion	0.997
MouseBrain-Z-T-1.11293.11293.3	11293	LVNSTFLHNK	Before Expansion	0.917
MouseBrain-Z-T-1.11294.11294.3	11294	VLTNQESPYQNHTGR	Before Expansion	0.445
MouseBrain-Z-T-1.11298.11298.3	11298	NLSLNIHGK	Before Expansion	1
MouseBrain-Z-T-1.11304.11304.3	11304	CVCDQNFQEKNNSCIAK 1,Carbamidomethyl(+57.0215);3,Carbamidomethyl(+57.0215);14,Carbamidomethyl(+57.0215);	Before Expansion	1
MouseBrain-Z-T-1.11312.11312.2	11312	LVNSTFLHNK	Before Expansion	0.985
MouseBrain-Z-T-1.11315.11315.4	11315	NNIHFPGHNYTTR	Before Expansion	0.999
MouseBrain-Z-T-1.11316.11316.4	11316	CEGPGVPTVTVHNTTDKR 1,Carbamidomethyl(+57.0215);	Before Expansion	0.994
MouseBrain-Z-T-1.11319.11319.3	11319	LTSCATNASMCGDEAR 4,Carbamidomethyl(+57.0215);11,Carbamidomethyl(+57.0215);	Before Expansion	0.988
MouseBrain-Z-T-1.11327.11327.4	11327	RNESHLIDFR	Before Expansion	1
MouseBrain-Z-T-1.11328.11328.3	11328	SSSTGNLLDK	Before Expansion	1
MouseBrain-Z-T-1.11333.11333.2	11333	YFANCTVR 5,Carbamidomethyl(+57.0215);	Before Expansion	0.992
MouseBrain-Z-T-1.11334.11334.3	11334	RNESHLIDFR	Before Expansion	1
MouseBrain-Z-T-1.11341.11341.3	11341	RNESHLIDFR	Before Expansion	0.999
MouseBrain-Z-T-1.11346.11346.3	11346	ECLGNCSEPDDPTK 2,Carbamidomethyl(+57.0215);6,Carbamidomethyl(+57.0215);	Before Expansion	0.957
MouseBrain-Z-T-1.11355.11355.3	11355	LTSCATNASMCGDEAR 4,Carbamidomethyl(+57.0215);11,Carbamidomethyl(+57.0215);	Before Expansion	0.789
MouseBrain-Z-T-1.11367.11367.4	11367	RNESHLIDFR	Before Expansion	1
MouseBrain-Z-T-1.11371.11371.2	11371	YNLTAK	Before Expansion	0.996
MouseBrain-Z-T-1.11377.11377.2	11377	DANLTAMSDK	Before Expansion	1
MouseBrain-Z-T-1.11378.11378.3	11378	YHVLHINTTK	Before Expansion	0.995
MouseBrain-Z-T-1.11396.11396.3	11396	CEGPGVPTVTVHNTTDKR 1,Carbamidomethyl(+57.0215);	Before Expansion	0.984
MouseBrain-Z-T-1.11406.11406.4	11406	CEGPGVPTVTVHNTTDKR 1,Carbamidomethyl(+57.0215);	Before Expansion	0.994
MouseBrain-Z-T-1.11414.11414.2	11414	NLSDSLAR	Before Expansion	0.997
MouseBrain-Z-T-1.11415.11415.3	11415	LVNSTFLHNK	Before Expansion	0.977
MouseBrain-Z-T-1.11428.11428.2	11428	YNLTAK	Before Expansion	0.991
MouseBrain-Z-T-1.11436.11436.2	11436	YNLTAK	Before Expansion	0.982
MouseBrain-Z-T-1.11443.11443.2	11443	YNLTAK	Before Expansion	0.996
MouseBrain-Z-T-1.11459.11459.2	11459	QGNASDVILR	Before Expansion	0.992
MouseBrain-Z-T-1.11471.11471.3	11471	QGNASDVILR	Before Expansion	0.996
MouseBrain-Z-T-1.11486.11486.2	11486	DNATDSVPLR	Before Expansion	0.994
MouseBrain-Z-T-1.11493.11493.2	11493	NLSDSLAR	Before Expansion	0.986
MouseBrain-Z-T-1.11495.11495.2	11495	NVTVVLR	Before Expansion	0.988
MouseBrain-Z-T-1.11507.11507.3	11507	QGNASDVILR	Before Expansion	0.955
MouseBrain-Z-T-1.11508.11508.2	11508	YNLTAK	Before Expansion	0.986
MouseBrain-Z-T-1.11518.11518.3	11518	DNATDSVPLR	Before Expansion	0.971
MouseBrain-Z-T-1.11536.11536.2	11536	DNATDSVPLR	Before Expansion	0.993
MouseBrain-Z-T-1.11542.11542.3	11542	DKVTFINTTR	Before Expansion	0.994
MouseBrain-Z-T-1.11551.11551.2	11551	QGNASDVILR	Before Expansion	0.993
MouseBrain-Z-T-1.11556.11556.3	11556	GKANSTGTLVITNPTR	Before Expansion	0.894
MouseBrain-Z-T-1.11557.11557.3	11557	ECLGNCSEPDDPTK 2,Carbamidomethyl(+57.0215);6,Carbamidomethyl(+57.0215);	Before Expansion	0.974
MouseBrain-Z-T-1.11566.11566.2	11566	DNATDSVPLR	Before Expansion	0.974
MouseBrain-Z-T-1.11567.11567.3	11567	GKANSTGTLVITNPTR	Before Expansion	0.897
MouseBrain-Z-T-1.11577.11577.2	11577	NVTVVLR	Before Expansion	0.952
MouseBrain-Z-T-1.11602.11602.3	11602	LTSCATNASMCGDEAR 4,Carbamidomethyl(+57.0215);11,Carbamidomethyl(+57.0215);	Before Expansion	0.995
MouseBrain-Z-T-1.11612.11612.3	11612	LTSCATNASMCGDEAR 4,Carbamidomethyl(+57.0215);11,Carbamidomethyl(+57.0215);	Before Expansion	0.991
MouseBrain-Z-T-1.11625.11625.2	11625	QGNASDVILR	Before Expansion	0.997
MouseBrain-Z-T-1.11636.11636.2	11636	QGNASDVILR	Before Expansion	0.987
MouseBrain-Z-T-1.11637.11637.3	11637	LNGTDPIVAADSKR	Before Expansion	0.994
MouseBrain-Z-T-1.11643.11643.3	11643	GKANSTGTLVITNPTR	Before Expansion	0.775
MouseBrain-Z-T-1.11647.11647.3	11647	GKANSTGTLVITNPTR	Before Expansion	0.931
MouseBrain-Z-T-1.11652.11652.4	11652	CEGPGVPTVTVHNTTDKR 1,Carbamidomethyl(+57.0215);	Before Expansion	0.979
MouseBrain-Z-T-1.11655.11655.3	11655	ECLGNCSEPDDPTK 2,Carbamidomethyl(+57.0215);6,Carbamidomethyl(+57.0215);	Before Expansion	0.987
MouseBrain-Z-T-1.11710.11710.3	11710	LNGTDPIVAADSKR	Before Expansion	0.989
MouseBrain-Z-T-1.11720.11720.3	11720	GKANSTGTLVITNPTR	Before Expansion	0.973
MouseBrain-Z-T-1.11729.11729.3	11729	GKANSTGTLVITNPTR	Before Expansion	0.984
MouseBrain-Z-T-1.11743.11743.3	11743	GKANSTGTLVITNPTR	Before Expansion	0.94
MouseBrain-Z-T-1.11752.11752.3	11752	AMDNVTVR	Before Expansion	0.962
MouseBrain-Z-T-1.11759.11759.2	11759	LNDSCIYAK 5,Carbamidomethyl(+57.0215);	Before Expansion	0.946
MouseBrain-Z-T-1.11765.11765.4	11765	CEGPGVPTVTVHNTTDKR 1,Carbamidomethyl(+57.0215);	Before Expansion	0.996
MouseBrain-Z-T-1.11770.11770.6	11770	NVTVVLR	Before Expansion	0.972
MouseBrain-Z-T-1.11781.11781.5	11781	MSHAGTGNIVVIMISYPK 1,Oxidation(+15.9949);13,Oxidation(+15.9949);	Before Expansion	1
MouseBrain-Z-T-1.11787.11787.3	11787	DKVTFINTTR	Before Expansion	0.993
MouseBrain-Z-T-1.11801.11801.3	11801	GKANSTGTLVITNPTR	Before Expansion	0.945
MouseBrain-Z-T-1.11809.11809.3	11809	GKANSTGTLVITNPTR	Before Expansion	0.977
MouseBrain-Z-T-1.11810.11810.3	11810	GKANSTGTLVITNPTR	Before Expansion	0.986
MouseBrain-Z-T-1.11812.11812.2	11812	LNDSCIYAK 5,Carbamidomethyl(+57.0215);	Before Expansion	0.962
MouseBrain-Z-T-1.11844.11844.2	11844	NVTVVLR	Before Expansion	0.987
MouseBrain-Z-T-1.11846.11846.3	11846	GKANSTGTLVITNPTR	Before Expansion	0.97
MouseBrain-Z-T-1.11856.11856.3	11856	GKANSTGTLVITNPTR	Before Expansion	0.986
MouseBrain-Z-T-1.11858.11858.3	11858	GKANSTGTLVITNPTR	Before Expansion	0.894
MouseBrain-Z-T-1.11866.11866.3	11866	GKANSTGTLVITNPTR	Before Expansion	0.978
MouseBrain-Z-T-1.11872.11872.4	11872	VEFHWGHSNGSAGSEHSVNGR	Before Expansion	0.879
MouseBrain-Z-T-1.11873.11873.5	11873	VEFHWGHSNGSAGSEHSVNGR	Before Expansion	0.97
MouseBrain-Z-T-1.11878.11878.3	11878	GKANSTGTLVITNPTR	Before Expansion	0.983
MouseBrain-Z-T-1.11879.11879.3	11879	GKANSTGTLVITNPTR	Before Expansion	0.972
MouseBrain-Z-T-1.11881.11881.3	11881	GKANSTGTLVITNPTR	Before Expansion	0.98
MouseBrain-Z-T-1.11882.11882.3	11882	GKANSTGTLVITNPTR	Before Expansion	0.973
MouseBrain-Z-T-1.11891.11891.2	11891	LNITQEGPK	Before Expansion	1
MouseBrain-Z-T-1.11892.11892.3	11892	INYTCNQGYR 5,Carbamidomethyl(+57.0215);	Before Expansion	0.949
MouseBrain-Z-T-1.11894.11894.3	11894	GKANSTGTLVITNPTR	Before Expansion	0.959
MouseBrain-Z-T-1.11905.11905.2	11905	YVPFNGTK	Before Expansion	1
MouseBrain-Z-T-1.11908.11908.3	11908	GKANSTGTLVITNPTR	Before Expansion	0.936
MouseBrain-Z-T-1.11919.11919.4	11919	VEFHWGHSNGSAGSEHSVNGR	Before Expansion	0.821
MouseBrain-Z-T-1.11938.11938.3	11938	GKANSTGTLVITNPTR	Before Expansion	0.974
MouseBrain-Z-T-1.11940.11940.3	11940	GKANSTGTLVITNPTR	Before Expansion	0.973
MouseBrain-Z-T-1.11945.11945.3	11945	LNGTDPIVAADSKR	Before Expansion	0.998
MouseBrain-Z-T-1.11950.11950.3	11950	GKANSTGTLVITNPTR	Before Expansion	0.982
MouseBrain-Z-T-1.11956.11956.3	11956	GKANSTGTLVITNPTR	Before Expansion	0.962
MouseBrain-Z-T-1.11962.11962.3	11962	GKANSTGTLVITNPTR	Before Expansion	0.984
MouseBrain-Z-T-1.11967.11967.3	11967	GKANSTGTLVITNPTR	Before Expansion	0.965
MouseBrain-Z-T-1.11968.11968.3	11968	GKANSTGTLVITNPTR	Before Expansion	0.976
MouseBrain-Z-T-1.11970.11970.2	11970	NWTINR	Before Expansion	0.997
MouseBrain-Z-T-1.11974.11974.2	11974	YVPFNGTK	Before Expansion	0.999
MouseBrain-Z-T-1.11994.11994.3	11994	NWTINR	Before Expansion	0.976
MouseBrain-Z-T-1.11997.11997.3	11997	AMDNVTVR	Before Expansion	0.979
MouseBrain-Z-T-1.11999.11999.2	11999	NWTINR	Before Expansion	0.996
MouseBrain-Z-T-1.12009.12009.3	12009	GKANSTGTLVITNPTR	Before Expansion	0.985
MouseBrain-Z-T-1.12021.12021.3	12021	GKANSTGTLVITNPTR	Before Expansion	0.924
MouseBrain-Z-T-1.12026.12026.4	12026	AMDNVTVR	Before Expansion	0.946
MouseBrain-Z-T-1.12033.12033.3	12033	GKANSTGTLVITNPTR	Before Expansion	0.976
MouseBrain-Z-T-1.12034.12034.3	12034	GKANSTGTLVITNPTR	Before Expansion	0.975
MouseBrain-Z-T-1.12036.12036.3	12036	GKANSTGTLVITNPTR	Before Expansion	0.978
MouseBrain-Z-T-1.12038.12038.3	12038	GKANSTGTLVITNPTR	Before Expansion	0.967
MouseBrain-Z-T-1.12045.12045.2	12045	YVPFNGTK	Before Expansion	1
MouseBrain-Z-T-1.12046.12046.2	12046	NWTINR	Before Expansion	0.999
MouseBrain-Z-T-1.12049.12049.2	12049	AMDNVTVR	Before Expansion	0.989
MouseBrain-Z-T-1.12059.12059.3	12059	GKANSTGTLVITNPTR	Before Expansion	0.958
MouseBrain-Z-T-1.12069.12069.2	12069	NWTINR	Before Expansion	0.997
MouseBrain-Z-T-1.12073.12073.3	12073	LNGTDPIVAADSKR	Before Expansion	0.992
MouseBrain-Z-T-1.12079.12079.3	12079	GKANSTGTLVITNPTR	Before Expansion	0.906
MouseBrain-Z-T-1.12093.12093.2	12093	NVTVVLR	Before Expansion	0.992
MouseBrain-Z-T-1.12096.12096.3	12096	PGDPGKDLASGENGTECR 17,Carbamidomethyl(+57.0215);	Before Expansion	0.877
MouseBrain-Z-T-1.12105.12105.3	12105	GKANSTGTLVITNPTR	Before Expansion	0.981
MouseBrain-Z-T-1.12117.12117.2	12117	YVPFNGTK	Before Expansion	0.999
MouseBrain-Z-T-1.12143.12143.3	12143	LNGTDPIVAADSKR	Before Expansion	0.994
MouseBrain-Z-T-1.12159.12159.3	12159	GKANSTGTLVITNPTR	Before Expansion	0.964
MouseBrain-Z-T-1.12160.12160.3	12160	GKANSTGTLVITNPTR	Before Expansion	0.864
MouseBrain-Z-T-1.12165.12165.3	12165	KVLVAPPSEEANTTK	Before Expansion	0.997
MouseBrain-Z-T-1.12166.12166.3	12166	KVLVAPPSEEANTTK	Before Expansion	0.993
MouseBrain-Z-T-1.12182.12182.3	12182	GKANSTGTLVITNPTR	Before Expansion	0.939
MouseBrain-Z-T-1.12188.12188.2	12188	YVPFNGTK	Before Expansion	0.999
MouseBrain-Z-T-1.12194.12194.3	12194	GKANSTGTLVITNPTR	Before Expansion	0.978
MouseBrain-Z-T-1.12200.12200.4	12200	NATVVWMK 7,Oxidation(+15.9949);	Before Expansion	1
MouseBrain-Z-T-1.12201.12201.3	12201	INYTCNQGYR 5,Carbamidomethyl(+57.0215);	Before Expansion	0.976
MouseBrain-Z-T-1.12217.12217.3	12217	QVNFTVDEHR	Before Expansion	1
MouseBrain-Z-T-1.12225.12225.2	12225	VQPFNVTK	Before Expansion	1
MouseBrain-Z-T-1.12231.12231.2	12231	AMDNVTVR	Before Expansion	0.983
MouseBrain-Z-T-1.12237.12237.3	12237	LSVECANK 5,Carbamidomethyl(+57.0215);	Before Expansion	0.95
MouseBrain-Z-T-1.12238.12238.3	12238	YTSDPNVTSVGPSK	Before Expansion	1
MouseBrain-Z-T-1.12248.12248.3	12248	GKANSTGTLVITNPTR	Before Expansion	0.978
MouseBrain-Z-T-1.12260.12260.3	12260	GKANSTGTLVITNPTR	Before Expansion	0.982
MouseBrain-Z-T-1.12265.12265.3	12265	GKANSTGTLVITNPTR	Before Expansion	0.976
MouseBrain-Z-T-1.12272.12272.3	12272	GKANSTGTLVITNPTR	Before Expansion	0.974
MouseBrain-Z-T-1.12273.12273.3	12273	AMDNVTVR	Before Expansion	0.982
MouseBrain-Z-T-1.12278.12278.3	12278	GKANSTGTLVITNPTR	Before Expansion	0.846
MouseBrain-Z-T-1.12289.12289.2	12289	AMDNVTVR	Before Expansion	0.985
MouseBrain-Z-T-1.12297.12297.2	12297	VQPFNVTK	Before Expansion	0.997
MouseBrain-Z-T-1.12299.12299.3	12299	MHLNGSNVQVLHR	Before Expansion	0.983
MouseBrain-Z-T-1.12300.12300.2	12300	GKANSTGTLVITNPTR	Before Expansion	0.966
MouseBrain-Z-T-1.12310.12310.4	12310	MHLNGSNVQVLHR	Before Expansion	0.979
MouseBrain-Z-T-1.12311.12311.3	12311	KVLVAPPSEEANTTK	Before Expansion	0.995
MouseBrain-Z-T-1.12312.12312.3	12312	QERNRSR	Before Expansion	0.967
MouseBrain-Z-T-1.12332.12332.3	12332	GKANSTGTLVITNPTR	Before Expansion	0.978
MouseBrain-Z-T-1.12333.12333.2	12333	QGNASDVILR	Before Expansion	0.995
MouseBrain-Z-T-1.12335.12335.3	12335	GGNVTLPCK 8,Carbamidomethyl(+57.0215);	Before Expansion	0.999
MouseBrain-Z-T-1.12338.12338.2	12338	GIGNWSDSK	Before Expansion	0.991
MouseBrain-Z-T-1.12345.12345.3	12345	AMDNVTVR	Before Expansion	0.976
MouseBrain-Z-T-1.12350.12350.3	12350	GKANSTGTLVITNPTR	Before Expansion	0.97
MouseBrain-Z-T-1.12358.12358.3	12358	GKANSTGTLVITNPTR	Before Expansion	0.966
MouseBrain-Z-T-1.12364.12364.3	12364	GKANSTGTLVITNPTR	Before Expansion	0.857
MouseBrain-Z-T-1.12373.12373.2	12373	GKANSTGTLVITNPTR	Before Expansion	0.808
MouseBrain-Z-T-1.12379.12379.3	12379	GGNVTLPCK 8,Carbamidomethyl(+57.0215);	Before Expansion	0.997
MouseBrain-Z-T-1.12384.12384.3	12384	ALPGGTDNASAASAAGGSGPQR	Before Expansion	0.993
MouseBrain-Z-T-1.12385.12385.4	12385	KKENGVFEEISNSSGR	Before Expansion	0.973
MouseBrain-Z-T-1.12386.12386.2	12386	GGNVTLPCK 8,Carbamidomethyl(+57.0215);	Before Expansion	0.989
MouseBrain-Z-T-1.12395.12395.3	12395	ALPGGTDNASAASAAGGSGPQR	Before Expansion	0.985
MouseBrain-Z-T-1.12400.12400.3	12400	PGDPGKDLASGENGTECR 17,Carbamidomethyl(+57.0215);	Before Expansion	0.888
MouseBrain-Z-T-1.12401.12401.3	12401	GTPSHELNTTSSGAEVIQK	Before Expansion	1
MouseBrain-Z-T-1.12403.12403.3	12403	GKANSTGTLVITNPTR	Before Expansion	0.97
MouseBrain-Z-T-1.12404.12404.3	12404	GGNVTLPCK 8,Carbamidomethyl(+57.0215);	Before Expansion	0.999
MouseBrain-Z-T-1.12407.12407.3	12407	ALPGGTDNASAASAAGGSGPQR	Before Expansion	0.989
MouseBrain-Z-T-1.12410.12410.3	12410	KKENGVFEEISNSSGR	Before Expansion	0.973
MouseBrain-Z-T-1.12422.12422.3	12422	ALPGGTDNASAASAAGGSGPQR	Before Expansion	0.992
MouseBrain-Z-T-1.12427.12427.3	12427	VLVAPPSEEANTTK	Before Expansion	0.942
MouseBrain-Z-T-1.12429.12429.3	12429	GKANSTGTLVITNPTR	Before Expansion	0.977
MouseBrain-Z-T-1.12430.12430.3	12430	ALPGGTDNASAASAAGGSGPQR	Before Expansion	0.982
MouseBrain-Z-T-1.12452.12452.3	12452	ALPGGTDNASAASAAGGSGPQR	Before Expansion	0.99
MouseBrain-Z-T-1.12453.12453.2	12453	NTTLYIDR	Before Expansion	0.998
MouseBrain-Z-T-1.12463.12463.4	12463	ENGTDAVQEEEESPAEGSK	Before Expansion	0.994
MouseBrain-Z-T-1.12464.12464.3	12464	ENGTDAVQEEEESPAEGSK	Before Expansion	0.989
MouseBrain-Z-T-1.12465.12465.3	12465	KKENGVFEEISNSSGR	Before Expansion	0.928
MouseBrain-Z-T-1.12475.12475.3	12475	GKANSTGTLVITNPTR	Before Expansion	0.977
MouseBrain-Z-T-1.12477.12477.4	12477	KKENGVFEEISNSSGR	Before Expansion	0.932
MouseBrain-Z-T-1.12481.12481.3	12481	ALPGGTDNASAASAAGGSGPQR	Before Expansion	0.891
MouseBrain-Z-T-1.12488.12488.3	12488	GGNVTLPCK 8,Carbamidomethyl(+57.0215);	Before Expansion	0.998
MouseBrain-Z-T-1.12491.12491.3	12491	GGNVTLPCK 8,Carbamidomethyl(+57.0215);	Before Expansion	0.995
MouseBrain-Z-T-1.12492.12492.2	12492	AMDNVTVR	Before Expansion	0.99
MouseBrain-Z-T-1.12513.12513.3	12513	VLVAPPSEEANTTK	Before Expansion	0.986
MouseBrain-Z-T-1.12547.12547.3	12547	ENGTDAVQEEEESPAEGSK	Before Expansion	0.997
MouseBrain-Z-T-1.12549.12549.3	12549	GKANSTGTLVITNPTR	Before Expansion	0.957
MouseBrain-Z-T-1.12566.12566.3	12566	ENGTDAVQEEEESPAEGSK	Before Expansion	0.998
MouseBrain-Z-T-1.12571.12571.3	12571	VLVAPPSEEANTTK	Before Expansion	0.952
MouseBrain-Z-T-1.12597.12597.3	12597	YLYLASNHSNK	Before Expansion	0.985
MouseBrain-Z-T-1.12606.12606.3	12606	VLVAPPSEEANTTK	Before Expansion	0.931
MouseBrain-Z-T-1.12609.12609.3	12609	KVLVAPPSEEANTTK	Before Expansion	0.98
MouseBrain-Z-T-1.12646.12646.4	12646	VLVAPPSEEANTTK	Before Expansion	0.895
MouseBrain-Z-T-1.12664.12664.4	12664	VLVAPPSEEANTTK	Before Expansion	0.991
MouseBrain-Z-T-1.12676.12676.3	12676	EASNHSSGAGLVQINK	Before Expansion	0.898
MouseBrain-Z-T-1.12681.12681.3	12681	ANATIEVK	Before Expansion	0.9
MouseBrain-Z-T-1.12690.12690.3	12690	VLVAPPSEEANTTK	Before Expansion	0.985
MouseBrain-Z-T-1.12695.12695.3	12695	ENGTDAVQEEEESPAEGSK	Before Expansion	0.996
MouseBrain-Z-T-1.12708.12708.4	12708	MHLNGSNVQVLHR	Before Expansion	0.957
MouseBrain-Z-T-1.12711.12711.4	12711	HENNTKDNSIQHEFSLTR	Before Expansion	0.839
MouseBrain-Z-T-1.12715.12715.4	12715	VLVAPPSEEANTTK	Before Expansion	0.967
MouseBrain-Z-T-1.12718.12718.3	12718	GKANSTGTLVITNPTR	Before Expansion	0.89
MouseBrain-Z-T-1.12719.12719.3	12719	YHGFLNTSYHR	Before Expansion	1
MouseBrain-Z-T-1.12721.12721.3	12721	IISENKTDEEPGYIK	Before Expansion	1
MouseBrain-Z-T-1.12728.12728.2	12728	VQPFNVTK	Before Expansion	0.999
MouseBrain-Z-T-1.12738.12738.4	12738	VLVAPPSEEANTTK	Before Expansion	0.817
MouseBrain-Z-T-1.12739.12739.3	12739	VLVAPPSEEANTTK	Before Expansion	0.983
MouseBrain-Z-T-1.12740.12740.3	12740	LSVECANK 5,Carbamidomethyl(+57.0215);	Before Expansion	0.96
MouseBrain-Z-T-1.12752.12752.4	12752	HENNTKDNSIQHEFSLTR	Before Expansion	0.844
MouseBrain-Z-T-1.12762.12762.3	12762	KIYIPLNK	Before Expansion	1
MouseBrain-Z-T-1.12764.12764.3	12764	LSVECANK 5,Carbamidomethyl(+57.0215);	Before Expansion	0.982
MouseBrain-Z-T-1.12769.12769.4	12769	VLVAPPSEEANTTK	Before Expansion	0.977
MouseBrain-Z-T-1.12770.12770.3	12770	VLVAPPSEEANTTK	Before Expansion	0.989
MouseBrain-Z-T-1.12775.12775.3	12775	ENGTDAVQEEEESPAEGSK	Before Expansion	0.997
MouseBrain-Z-T-1.12782.12782.3	12782	VLVAPPSEEANTTK	Before Expansion	0.984
MouseBrain-Z-T-1.12795.12795.3	12795	LSVECANK 5,Carbamidomethyl(+57.0215);	Before Expansion	0.983
MouseBrain-Z-T-1.12809.12809.3	12809	GGNVTLPCK 8,Carbamidomethyl(+57.0215);	Before Expansion	0.998
MouseBrain-Z-T-1.12814.12814.3	12814	EDNPDKNPEAPLNVSR	Before Expansion	0.966
MouseBrain-Z-T-1.12817.12817.3	12817	LSVECANK 5,Carbamidomethyl(+57.0215);	Before Expansion	0.938
MouseBrain-Z-T-1.12818.12818.3	12818	VLVAPPSEEANTTK	Before Expansion	0.971
MouseBrain-Z-T-1.12820.12820.3	12820	VLVAPPSEEANTTK	Before Expansion	0.996
MouseBrain-Z-T-1.12823.12823.2	12823	NLNFSTR	Before Expansion	0.998
MouseBrain-Z-T-1.12833.12833.3	12833	VLVAPPSEEANTTK	Before Expansion	0.983
MouseBrain-Z-T-1.12853.12853.3	12853	VLVAPPSEEANTTK	Before Expansion	0.967
MouseBrain-Z-T-1.12854.12854.3	12854	LSVECANK 5,Carbamidomethyl(+57.0215);	Before Expansion	0.979
MouseBrain-Z-T-1.12855.12855.3	12855	IISENKTDEEPGYIKK	Before Expansion	0.995
MouseBrain-Z-T-1.12868.12868.3	12868	EDNPDKNPEAPLNVSR	Before Expansion	0.98
MouseBrain-Z-T-1.12871.12871.2	12871	SNISILR	Before Expansion	0.998
MouseBrain-Z-T-1.12874.12874.2	12874	IENISYQDR	Before Expansion	1
MouseBrain-Z-T-1.12877.12877.3	12877	EDNPDKNPEAPLNVSR	Before Expansion	0.965
MouseBrain-Z-T-1.12889.12889.3	12889	VLVAPPSEEANTTK	Before Expansion	0.988
MouseBrain-Z-T-1.12890.12890.3	12890	VLVAPPSEEANTTK	Before Expansion	0.966
MouseBrain-Z-T-1.12895.12895.3	12895	GGNVTLPCK 8,Carbamidomethyl(+57.0215);	Before Expansion	0.995
MouseBrain-Z-T-1.12897.12897.4	12897	EDNPDKNPEAPLNVSR	Before Expansion	0.857
MouseBrain-Z-T-1.12898.12898.2	12898	DNATDSVPLR	Before Expansion	0.988
MouseBrain-Z-T-1.12902.12902.3	12902	VLVAPPSEEANTTK	Before Expansion	0.993
MouseBrain-Z-T-1.12903.12903.2	12903	NLNFSTR	Before Expansion	0.998
MouseBrain-Z-T-1.12905.12905.3	12905	VLVAPPSEEANTTK	Before Expansion	0.979
MouseBrain-Z-T-1.12915.12915.3	12915	GGNVTLPCK 8,Carbamidomethyl(+57.0215);	Before Expansion	0.998
MouseBrain-Z-T-1.12925.12925.3	12925	VLVAPPSEEANTTK	Before Expansion	0.993
MouseBrain-Z-T-1.12926.12926.4	12926	VKDLMVINR	Before Expansion	1
MouseBrain-Z-T-1.12930.12930.3	12930	PGDPGKDLASGENGTECR 17,Carbamidomethyl(+57.0215);	Before Expansion	0.904
MouseBrain-Z-T-1.12934.12934.3	12934	AMDNVTVR	Before Expansion	0.979
MouseBrain-Z-T-1.12935.12935.3	12935	VLVAPPSEEANTTK	Before Expansion	0.997
MouseBrain-Z-T-1.12940.12940.3	12940	EDNPDKNPEAPLNVSR	Before Expansion	0.88
MouseBrain-Z-T-1.12946.12946.2	12946	GGNVTLPCK 8,Carbamidomethyl(+57.0215);	Before Expansion	0.996
MouseBrain-Z-T-1.12947.12947.3	12947	EDNPDKNPEAPLNVSR	Before Expansion	0.98
MouseBrain-Z-T-1.12949.12949.3	12949	VLVAPPSEEANTTK	Before Expansion	0.976
MouseBrain-Z-T-1.12950.12950.3	12950	VLVAPPSEEANTTK	Before Expansion	0.971
MouseBrain-Z-T-1.12953.12953.2	12953	GIGNWSDSK	Before Expansion	0.989
MouseBrain-Z-T-1.12958.12958.3	12958	NISQVLEK	Before Expansion	0.943
MouseBrain-Z-T-1.12967.12967.3	12967	EDNPDKNPEAPLNVSR	Before Expansion	0.919
MouseBrain-Z-T-1.12969.12969.3	12969	VLVAPPSEEANTTK	Before Expansion	0.969
MouseBrain-Z-T-1.12970.12970.5	12970	VLVAPPSEEANTTK	Before Expansion	0.986
MouseBrain-Z-T-1.12974.12974.3	12974	VLVAPPSEEANTTK	Before Expansion	0.972
MouseBrain-Z-T-1.12976.12976.3	12976	CEGPGVPTVTVHNTTDK 1,Carbamidomethyl(+57.0215);	Before Expansion	0.975
MouseBrain-Z-T-1.12986.12986.3	12986	EDNPDKNPEAPLNVSR	Before Expansion	0.973
MouseBrain-Z-T-1.12987.12987.3	12987	GGNVTLPCK 8,Carbamidomethyl(+57.0215);	Before Expansion	0.998
MouseBrain-Z-T-1.12990.12990.3	12990	VLVAPPSEEANTTK	Before Expansion	0.951
MouseBrain-Z-T-1.12997.12997.3	12997	VLVAPPSEEANTTK	Before Expansion	0.995
MouseBrain-Z-T-1.12998.12998.4	12998	VLVAPPSEEANTTK	Before Expansion	0.974
MouseBrain-Z-T-1.13010.13010.3	13010	VLVAPPSEEANTTK	Before Expansion	0.984
MouseBrain-Z-T-1.13013.13013.3	13013	VLVAPPSEEANTTK	Before Expansion	0.972
MouseBrain-Z-T-1.13022.13022.4	13022	HENNTKDNSIQHEFSLTR	Before Expansion	0.981
MouseBrain-Z-T-1.13023.13023.3	13023	VLVAPPSEEANTTK	Before Expansion	0.998
MouseBrain-Z-T-1.13025.13025.3	13025	HENNTKDNSIQHEFSLTR	Before Expansion	0.974
MouseBrain-Z-T-1.13026.13026.2	13026	GGNVTLPCK 8,Carbamidomethyl(+57.0215);	Before Expansion	0.996
MouseBrain-Z-T-1.13033.13033.3	13033	VLVAPPSEEANTTK	Before Expansion	0.983
MouseBrain-Z-T-1.13037.13037.4	13037	VLVAPPSEEANTTK	Before Expansion	0.833
[truncated: 353,263+ more rows]
