# Supplementary material for: Glyco-Decipher enables glycan database-independent peptide matching and in-depth characterization of site-specific N-glycosylation
Source: Nat Commun. 2022 Apr 7;13:1900. doi: 10.1038/s41467-022-29530-y (PMC8990002; doi:10.1038/s41467-022-29530-y)
Supplement: Supplementary file 12 — Source Data [file 41467_2022_29530_MOESM12_ESM.zip › Source Data/Figure S15a.xlsx]

## Sheet: Figure S15a
Figure S15a	Distributions of intensity differences of the Y1 ion based on the distinct peptide identifications in Glyco-Decipher and MSFragger.
FileName	ScanNumber	Intensity(Glyco-Decipher)	Intensity(MSFragger)	Type	DeltaIntensity(1e6)
MouseBrain-Z-T-1	10326	0.14	0	MSFragger (3,000 Da)	0.14
MouseBrain-Z-T-1	10558	0.08	0	MSFragger (3,000 Da)	0.08
MouseBrain-Z-T-1	10618	0.16	0.25	MSFragger (3,000 Da)	-0.09
MouseBrain-Z-T-1	10658	0.09	0	MSFragger (3,000 Da)	0.09
MouseBrain-Z-T-1	10781	0.08	0	MSFragger (3,000 Da)	0.08
MouseBrain-Z-T-1	10789	0.17	0	MSFragger (3,000 Da)	0.17
MouseBrain-Z-T-1	10810	0.11	0	MSFragger (3,000 Da)	0.11
MouseBrain-Z-T-1	10820	0.05	0	MSFragger (3,000 Da)	0.05
MouseBrain-Z-T-1	10868	0.56	0	MSFragger (3,000 Da)	0.56
MouseBrain-Z-T-1	10903	0.23	0	MSFragger (3,000 Da)	0.23
MouseBrain-Z-T-1	10975	0.15	0	MSFragger (3,000 Da)	0.15
MouseBrain-Z-T-1	13062	0.02	0	MSFragger (3,000 Da)	0.02
MouseBrain-Z-T-1	13262	0.14	0.13	MSFragger (3,000 Da)	0.01
MouseBrain-Z-T-1	13446	0.08	0	MSFragger (3,000 Da)	0.08
MouseBrain-Z-T-1	13477	0.12	0	MSFragger (3,000 Da)	0.12
MouseBrain-Z-T-1	14532	0.09	0.11	MSFragger (3,000 Da)	-0.02
MouseBrain-Z-T-1	15387	0.17	0	MSFragger (3,000 Da)	0.17
MouseBrain-Z-T-1	15501	0.14	0	MSFragger (3,000 Da)	0.14
MouseBrain-Z-T-1	15506	0.13	0	MSFragger (3,000 Da)	0.13
MouseBrain-Z-T-1	15744	0.54	0.44	MSFragger (3,000 Da)	0.1
MouseBrain-Z-T-1	15858	0.06	0	MSFragger (3,000 Da)	0.06
MouseBrain-Z-T-1	15865	0.15	0	MSFragger (3,000 Da)	0.15
MouseBrain-Z-T-1	15948	0.05	0	MSFragger (3,000 Da)	0.05
MouseBrain-Z-T-1	16059	0.19	0	MSFragger (3,000 Da)	0.19
MouseBrain-Z-T-1	16783	0.25	0	MSFragger (3,000 Da)	0.25
MouseBrain-Z-T-1	17537	0.28	0	MSFragger (3,000 Da)	0.28
MouseBrain-Z-T-1	17793	0.08	0	MSFragger (3,000 Da)	0.08
MouseBrain-Z-T-1	17906	0.73	0.51	MSFragger (3,000 Da)	0.22
MouseBrain-Z-T-1	17989	0.91	0	MSFragger (3,000 Da)	0.91
MouseBrain-Z-T-1	18123	0.31	0	MSFragger (3,000 Da)	0.31
MouseBrain-Z-T-1	18145	0.03	0	MSFragger (3,000 Da)	0.03
MouseBrain-Z-T-1	18160	0.1	0	MSFragger (3,000 Da)	0.1
MouseBrain-Z-T-1	18176	0.03	0	MSFragger (3,000 Da)	0.03
MouseBrain-Z-T-1	18199	0.15	0	MSFragger (3,000 Da)	0.15
MouseBrain-Z-T-1	18263	0.12	0	MSFragger (3,000 Da)	0.12
MouseBrain-Z-T-1	18455	0.22	0	MSFragger (3,000 Da)	0.22
MouseBrain-Z-T-1	18565	0.05	0	MSFragger (3,000 Da)	0.05
MouseBrain-Z-T-1	18810	1.14	0	MSFragger (3,000 Da)	1.14
MouseBrain-Z-T-1	19112	0.05	0	MSFragger (3,000 Da)	0.05
MouseBrain-Z-T-1	19977	0.41	0.33	MSFragger (3,000 Da)	0.08
MouseBrain-Z-T-1	20126	0.05	0	MSFragger (3,000 Da)	0.05
MouseBrain-Z-T-1	20159	0.59	0	MSFragger (3,000 Da)	0.59
MouseBrain-Z-T-1	20165	0.38	0	MSFragger (3,000 Da)	0.38
MouseBrain-Z-T-1	20320	0.04	0	MSFragger (3,000 Da)	0.04
MouseBrain-Z-T-1	20350	0.05	0	MSFragger (3,000 Da)	0.05
MouseBrain-Z-T-1	20382	0.05	0	MSFragger (3,000 Da)	0.05
MouseBrain-Z-T-1	20848	0.05	0	MSFragger (3,000 Da)	0.05
MouseBrain-Z-T-1	21383	0.5	0	MSFragger (3,000 Da)	0.5
MouseBrain-Z-T-1	21716	0.31	0	MSFragger (3,000 Da)	0.31
MouseBrain-Z-T-1	21753	0.2	0	MSFragger (3,000 Da)	0.2
MouseBrain-Z-T-1	21757	0.08	0	MSFragger (3,000 Da)	0.08
MouseBrain-Z-T-1	21788	0.25	0	MSFragger (3,000 Da)	0.25
MouseBrain-Z-T-1	21837	0.12	0.02	MSFragger (3,000 Da)	0.11
MouseBrain-Z-T-1	21885	0.14	0	MSFragger (3,000 Da)	0.14
MouseBrain-Z-T-1	21895	0.22	0	MSFragger (3,000 Da)	0.22
MouseBrain-Z-T-1	21907	0.12	0.02	MSFragger (3,000 Da)	0.1
MouseBrain-Z-T-1	21954	0.18	0	MSFragger (3,000 Da)	0.18
MouseBrain-Z-T-1	21956	0.13	0	MSFragger (3,000 Da)	0.13
MouseBrain-Z-T-1	21978	0.21	0	MSFragger (3,000 Da)	0.21
MouseBrain-Z-T-1	21991	0.25	0	MSFragger (3,000 Da)	0.25
MouseBrain-Z-T-1	22011	0.2	0	MSFragger (3,000 Da)	0.2
MouseBrain-Z-T-1	22016	0.13	0	MSFragger (3,000 Da)	0.13
MouseBrain-Z-T-1	22048	0.13	0	MSFragger (3,000 Da)	0.13
MouseBrain-Z-T-1	22061	0.1	0	MSFragger (3,000 Da)	0.1
MouseBrain-Z-T-1	22159	0.57	0	MSFragger (3,000 Da)	0.57
MouseBrain-Z-T-1	22168	0.12	0	MSFragger (3,000 Da)	0.12
MouseBrain-Z-T-1	22239	0.18	0	MSFragger (3,000 Da)	0.18
MouseBrain-Z-T-1	22600	0.51	0	MSFragger (3,000 Da)	0.51
MouseBrain-Z-T-1	22601	0.25	0	MSFragger (3,000 Da)	0.25
MouseBrain-Z-T-1	22638	0.05	0	MSFragger (3,000 Da)	0.05
MouseBrain-Z-T-1	22651	0.28	0	MSFragger (3,000 Da)	0.28
MouseBrain-Z-T-1	22732	0.09	0	MSFragger (3,000 Da)	0.09
MouseBrain-Z-T-1	23336	0.1	0	MSFragger (3,000 Da)	0.1
MouseBrain-Z-T-1	23744	0.34	0	MSFragger (3,000 Da)	0.34
MouseBrain-Z-T-1	23972	0.05	0	MSFragger (3,000 Da)	0.05
MouseBrain-Z-T-1	24073	0.3	0	MSFragger (3,000 Da)	0.3
MouseBrain-Z-T-1	24136	0.18	0	MSFragger (3,000 Da)	0.18
MouseBrain-Z-T-1	24203	0.07	0	MSFragger (3,000 Da)	0.07
MouseBrain-Z-T-1	24293	0.14	0	MSFragger (3,000 Da)	0.14
MouseBrain-Z-T-1	24348	0.06	0	MSFragger (3,000 Da)	0.06
MouseBrain-Z-T-1	24418	0.07	0	MSFragger (3,000 Da)	0.07
MouseBrain-Z-T-1	25027	0.1	0	MSFragger (3,000 Da)	0.1
MouseBrain-Z-T-1	25469	0.24	0	MSFragger (3,000 Da)	0.24
MouseBrain-Z-T-1	25530	0.23	0	MSFragger (3,000 Da)	0.23
MouseBrain-Z-T-1	25544	0.09	0	MSFragger (3,000 Da)	0.09
MouseBrain-Z-T-1	25554	0.13	0.01	MSFragger (3,000 Da)	0.12
MouseBrain-Z-T-1	25749	0.24	0	MSFragger (3,000 Da)	0.24
MouseBrain-Z-T-1	25818	0.03	0	MSFragger (3,000 Da)	0.03
MouseBrain-Z-T-1	25826	0.02	0	MSFragger (3,000 Da)	0.02
MouseBrain-Z-T-1	26036	0.02	0	MSFragger (3,000 Da)	0.02
MouseBrain-Z-T-1	26099	0.14	0	MSFragger (3,000 Da)	0.14
MouseBrain-Z-T-1	26111	0.08	0	MSFragger (3,000 Da)	0.08
MouseBrain-Z-T-1	26169	0.02	0	MSFragger (3,000 Da)	0.02
MouseBrain-Z-T-1	26210	0.03	0	MSFragger (3,000 Da)	0.03
MouseBrain-Z-T-1	26256	0.09	0	MSFragger (3,000 Da)	0.09
MouseBrain-Z-T-1	26301	0.02	0	MSFragger (3,000 Da)	0.02
MouseBrain-Z-T-1	26472	0.09	0	MSFragger (3,000 Da)	0.09
MouseBrain-Z-T-1	26544	0.06	0.09	MSFragger (3,000 Da)	-0.03
MouseBrain-Z-T-1	27171	0.12	0	MSFragger (3,000 Da)	0.12
MouseBrain-Z-T-1	27884	0.11	0	MSFragger (3,000 Da)	0.11
MouseBrain-Z-T-1	27919	0.31	0	MSFragger (3,000 Da)	0.31
MouseBrain-Z-T-1	27921	0.09	0	MSFragger (3,000 Da)	0.09
MouseBrain-Z-T-1	27954	0.16	0	MSFragger (3,000 Da)	0.16
MouseBrain-Z-T-1	28084	0.23	0	MSFragger (3,000 Da)	0.23
MouseBrain-Z-T-1	28245	0.07	0	MSFragger (3,000 Da)	0.07
MouseBrain-Z-T-1	28313	0.1	0	MSFragger (3,000 Da)	0.1
MouseBrain-Z-T-1	28511	0.15	0	MSFragger (3,000 Da)	0.15
MouseBrain-Z-T-1	28686	0.01	0	MSFragger (3,000 Da)	0.01
MouseBrain-Z-T-1	28790	0.22	0	MSFragger (3,000 Da)	0.22
MouseBrain-Z-T-1	29068	0.12	0	MSFragger (3,000 Da)	0.12
MouseBrain-Z-T-1	29429	0.03	0	MSFragger (3,000 Da)	0.03
MouseBrain-Z-T-1	29503	0.01	0	MSFragger (3,000 Da)	0.01
MouseBrain-Z-T-1	31347	0.09	0	MSFragger (3,000 Da)	0.09
MouseBrain-Z-T-1	31550	0.05	0	MSFragger (3,000 Da)	0.05
MouseBrain-Z-T-1	32192	0.03	0	MSFragger (3,000 Da)	0.03
MouseBrain-Z-T-1	32272	0.07	0	MSFragger (3,000 Da)	0.07
MouseBrain-Z-T-1	32321	0.02	0	MSFragger (3,000 Da)	0.02
MouseBrain-Z-T-1	32336	0.03	0	MSFragger (3,000 Da)	0.03
MouseBrain-Z-T-1	32429	0.02	0	MSFragger (3,000 Da)	0.02
MouseBrain-Z-T-1	32451	0.04	0	MSFragger (3,000 Da)	0.04
MouseBrain-Z-T-1	32475	0.02	0	MSFragger (3,000 Da)	0.02
MouseBrain-Z-T-1	32549	0.04	0	MSFragger (3,000 Da)	0.04
MouseBrain-Z-T-1	32617	0.06	0	MSFragger (3,000 Da)	0.06
MouseBrain-Z-T-1	32917	0.07	0	MSFragger (3,000 Da)	0.07
MouseBrain-Z-T-1	32987	0.07	0	MSFragger (3,000 Da)	0.07
MouseBrain-Z-T-1	33022	0.05	0	MSFragger (3,000 Da)	0.05
MouseBrain-Z-T-1	33290	0.25	0.25	MSFragger (3,000 Da)	-0.01
MouseBrain-Z-T-1	33345	0.09	0	MSFragger (3,000 Da)	0.09
MouseBrain-Z-T-1	33408	0.03	0	MSFragger (3,000 Da)	0.03
MouseBrain-Z-T-1	33535	0.22	0.2	MSFragger (3,000 Da)	0.02
MouseBrain-Z-T-1	33940	0.07	0	MSFragger (3,000 Da)	0.07
MouseBrain-Z-T-1	34027	0.19	0.11	MSFragger (3,000 Da)	0.08
MouseBrain-Z-T-1	34049	0.1	0.07	MSFragger (3,000 Da)	0.03
MouseBrain-Z-T-1	34521	0.02	0	MSFragger (3,000 Da)	0.02
MouseBrain-Z-T-1	34545	0.06	0	MSFragger (3,000 Da)	0.06
MouseBrain-Z-T-1	34593	0.06	0	MSFragger (3,000 Da)	0.06
MouseBrain-Z-T-1	34632	0.01	0	MSFragger (3,000 Da)	0.01
MouseBrain-Z-T-1	34662	0.12	0	MSFragger (3,000 Da)	0.12
MouseBrain-Z-T-1	34715	0.09	0	MSFragger (3,000 Da)	0.09
MouseBrain-Z-T-1	34734	0.21	0	MSFragger (3,000 Da)	0.21
MouseBrain-Z-T-1	34748	0.1	0	MSFragger (3,000 Da)	0.1
MouseBrain-Z-T-1	34781	0.91	0	MSFragger (3,000 Da)	0.91
MouseBrain-Z-T-1	34783	0.07	0	MSFragger (3,000 Da)	0.07
MouseBrain-Z-T-1	34784	0.31	0	MSFragger (3,000 Da)	0.31
MouseBrain-Z-T-1	34793	0.08	0	MSFragger (3,000 Da)	0.08
MouseBrain-Z-T-1	34831	0.1	0	MSFragger (3,000 Da)	0.1
MouseBrain-Z-T-1	34853	0.54	0	MSFragger (3,000 Da)	0.54
MouseBrain-Z-T-1	34876	0.19	0	MSFragger (3,000 Da)	0.19
MouseBrain-Z-T-1	34877	0.12	0	MSFragger (3,000 Da)	0.12
MouseBrain-Z-T-1	34892	0.08	0	MSFragger (3,000 Da)	0.08
MouseBrain-Z-T-1	34896	0.11	0	MSFragger (3,000 Da)	0.11
MouseBrain-Z-T-1	34917	0.05	0	MSFragger (3,000 Da)	0.05
MouseBrain-Z-T-1	34926	0.27	0	MSFragger (3,000 Da)	0.27
MouseBrain-Z-T-1	34949	0.43	0	MSFragger (3,000 Da)	0.43
MouseBrain-Z-T-1	34972	0.22	0	MSFragger (3,000 Da)	0.22
MouseBrain-Z-T-1	34974	0.31	0	MSFragger (3,000 Da)	0.31
MouseBrain-Z-T-1	34984	0.13	0	MSFragger (3,000 Da)	0.13
MouseBrain-Z-T-1	34996	0.14	0	MSFragger (3,000 Da)	0.14
MouseBrain-Z-T-1	35068	0.2	0	MSFragger (3,000 Da)	0.2
MouseBrain-Z-T-1	35130	0.07	0	MSFragger (3,000 Da)	0.07
MouseBrain-Z-T-1	35191	0.02	0	MSFragger (3,000 Da)	0.02
MouseBrain-Z-T-1	35211	0.16	0	MSFragger (3,000 Da)	0.16
MouseBrain-Z-T-1	35223	0.46	0	MSFragger (3,000 Da)	0.46
MouseBrain-Z-T-1	35268	0.02	0	MSFragger (3,000 Da)	0.02
MouseBrain-Z-T-1	35333	0.15	0	MSFragger (3,000 Da)	0.15
MouseBrain-Z-T-1	35357	0.05	0	MSFragger (3,000 Da)	0.05
MouseBrain-Z-T-1	35494	0.13	0	MSFragger (3,000 Da)	0.13
MouseBrain-Z-T-1	35938	0.04	0	MSFragger (3,000 Da)	0.04
MouseBrain-Z-T-1	35962	0.11	0	MSFragger (3,000 Da)	0.11
MouseBrain-Z-T-1	36455	0.07	0	MSFragger (3,000 Da)	0.07
MouseBrain-Z-T-1	36709	0.21	0	MSFragger (3,000 Da)	0.21
MouseBrain-Z-T-1	36852	0.26	0	MSFragger (3,000 Da)	0.26
MouseBrain-Z-T-1	37147	0.12	0	MSFragger (3,000 Da)	0.12
MouseBrain-Z-T-1	37304	0.03	0	MSFragger (3,000 Da)	0.03
MouseBrain-Z-T-1	37480	0.12	0	MSFragger (3,000 Da)	0.12
MouseBrain-Z-T-1	37717	0.02	0	MSFragger (3,000 Da)	0.02
MouseBrain-Z-T-1	37773	0.07	0	MSFragger (3,000 Da)	0.07
MouseBrain-Z-T-1	37940	0.26	0.23	MSFragger (3,000 Da)	0.03
MouseBrain-Z-T-1	38032	0.03	0	MSFragger (3,000 Da)	0.03
MouseBrain-Z-T-1	38577	0.02	0	MSFragger (3,000 Da)	0.02
MouseBrain-Z-T-1	38787	0.06	0	MSFragger (3,000 Da)	0.06
MouseBrain-Z-T-1	38892	0.08	0	MSFragger (3,000 Da)	0.08
MouseBrain-Z-T-1	38919	0.07	0	MSFragger (3,000 Da)	0.07
MouseBrain-Z-T-1	38925	0.03	0.05	MSFragger (3,000 Da)	-0.02
MouseBrain-Z-T-1	38933	0.05	0	MSFragger (3,000 Da)	0.05
MouseBrain-Z-T-1	38988	0.11	0	MSFragger (3,000 Da)	0.11
MouseBrain-Z-T-1	39002	0.05	0	MSFragger (3,000 Da)	0.05
MouseBrain-Z-T-1	39030	0.02	0	MSFragger (3,000 Da)	0.02
MouseBrain-Z-T-1	39095	0.14	0	MSFragger (3,000 Da)	0.14
MouseBrain-Z-T-1	39096	0.1	0	MSFragger (3,000 Da)	0.1
MouseBrain-Z-T-1	39104	0.04	0	MSFragger (3,000 Da)	0.04
MouseBrain-Z-T-1	39108	0.08	0	MSFragger (3,000 Da)	0.08
MouseBrain-Z-T-1	39141	0.05	0	MSFragger (3,000 Da)	0.05
MouseBrain-Z-T-1	39144	0.05	0	MSFragger (3,000 Da)	0.05
MouseBrain-Z-T-1	39168	0.08	0	MSFragger (3,000 Da)	0.08
MouseBrain-Z-T-1	39172	0.11	0	MSFragger (3,000 Da)	0.11
MouseBrain-Z-T-1	39193	0.04	0	MSFragger (3,000 Da)	0.04
MouseBrain-Z-T-1	39229	0.03	0	MSFragger (3,000 Da)	0.03
MouseBrain-Z-T-1	39240	0.12	0	MSFragger (3,000 Da)	0.12
MouseBrain-Z-T-1	39349	0.06	0	MSFragger (3,000 Da)	0.06
MouseBrain-Z-T-1	39384	0.08	0	MSFragger (3,000 Da)	0.08
MouseBrain-Z-T-1	39418	0.07	0	MSFragger (3,000 Da)	0.07
MouseBrain-Z-T-1	39543	0.06	0	MSFragger (3,000 Da)	0.06
MouseBrain-Z-T-1	41452	0.09	0.12	MSFragger (3,000 Da)	-0.02
MouseBrain-Z-T-1	41546	0.16	0.13	MSFragger (3,000 Da)	0.03
MouseBrain-Z-T-1	41856	0.61	0.18	MSFragger (3,000 Da)	0.43
MouseBrain-Z-T-1	42287	0.17	0	MSFragger (3,000 Da)	0.17
MouseBrain-Z-T-1	43695	0.03	0	MSFragger (3,000 Da)	0.03
MouseBrain-Z-T-1	44063	0.04	0	MSFragger (3,000 Da)	0.04
MouseBrain-Z-T-1	44083	0.09	0	MSFragger (3,000 Da)	0.09
MouseBrain-Z-T-1	44133	0.03	0	MSFragger (3,000 Da)	0.03
MouseBrain-Z-T-1	45369	1.47	0.06	MSFragger (3,000 Da)	1.41
MouseBrain-Z-T-1	45619	0.06	0	MSFragger (3,000 Da)	0.06
MouseBrain-Z-T-1	46665	0.03	0	MSFragger (3,000 Da)	0.03
MouseBrain-Z-T-1	47450	0.15	0.03	MSFragger (3,000 Da)	0.12
MouseBrain-Z-T-1	47497	0.06	0	MSFragger (3,000 Da)	0.06
MouseBrain-Z-T-1	49710	0.18	0	MSFragger (3,000 Da)	0.18
MouseBrain-Z-T-1	49984	0.16	0	MSFragger (3,000 Da)	0.16
MouseBrain-Z-T-1	50194	0.03	0	MSFragger (3,000 Da)	0.03
MouseBrain-Z-T-1	50394	0.01	0	MSFragger (3,000 Da)	0.01
MouseBrain-Z-T-1	50548	0.07	0	MSFragger (3,000 Da)	0.07
MouseBrain-Z-T-1	50684	0.15	0	MSFragger (3,000 Da)	0.15
MouseBrain-Z-T-1	51401	0.16	0	MSFragger (3,000 Da)	0.16
MouseBrain-Z-T-1	51482	0.29	0	MSFragger (3,000 Da)	0.29
MouseBrain-Z-T-1	51546	0.07	0	MSFragger (3,000 Da)	0.07
MouseBrain-Z-T-1	51557	0.12	0	MSFragger (3,000 Da)	0.12
MouseBrain-Z-T-1	51801	0.06	0	MSFragger (3,000 Da)	0.06
MouseBrain-Z-T-1	52238	0.04	0	MSFragger (3,000 Da)	0.04
MouseBrain-Z-T-1	54137	0.1	0	MSFragger (3,000 Da)	0.1
MouseBrain-Z-T-1	55804	0.06	0	MSFragger (3,000 Da)	0.06
MouseBrain-Z-T-1	55985	0.08	0	MSFragger (3,000 Da)	0.08
MouseBrain-Z-T-1	56140	0.03	0	MSFragger (3,000 Da)	0.03
MouseBrain-Z-T-1	56209	0.03	0	MSFragger (3,000 Da)	0.03
MouseBrain-Z-T-1	59219	0.15	0	MSFragger (3,000 Da)	0.15
MouseBrain-Z-T-1	61165	0.05	0	MSFragger (3,000 Da)	0.05
MouseBrain-Z-T-1	62110	0.1	0	MSFragger (3,000 Da)	0.1
MouseBrain-Z-T-1	62180	0.14	0	MSFragger (3,000 Da)	0.14
MouseBrain-Z-T-1	6653	0.11	0	MSFragger (3,000 Da)	0.11
MouseBrain-Z-T-1	6729	0.09	0	MSFragger (3,000 Da)	0.09
MouseBrain-Z-T-1	8107	0.05	0	MSFragger (3,000 Da)	0.05
MouseBrain-Z-T-1	10326	0.14	0	MSFragger (6,000 Da)	0.14
MouseBrain-Z-T-1	10558	0.08	0	MSFragger (6,000 Da)	0.08
MouseBrain-Z-T-1	10618	0.16	0.25	MSFragger (6,000 Da)	-0.09
MouseBrain-Z-T-1	10658	0.09	0	MSFragger (6,000 Da)	0.09
MouseBrain-Z-T-1	10781	0.08	0	MSFragger (6,000 Da)	0.08
MouseBrain-Z-T-1	10789	0.17	0	MSFragger (6,000 Da)	0.17
MouseBrain-Z-T-1	10810	0.11	0	MSFragger (6,000 Da)	0.11
MouseBrain-Z-T-1	10820	0.05	0	MSFragger (6,000 Da)	0.05
MouseBrain-Z-T-1	10868	0.56	0	MSFragger (6,000 Da)	0.56
MouseBrain-Z-T-1	10903	0.23	0	MSFragger (6,000 Da)	0.23
MouseBrain-Z-T-1	10975	0.15	0	MSFragger (6,000 Da)	0.15
MouseBrain-Z-T-1	13062	0.02	0	MSFragger (6,000 Da)	0.02
MouseBrain-Z-T-1	13102	0.07	0	MSFragger (6,000 Da)	0.07
MouseBrain-Z-T-1	13262	0.14	0.13	MSFragger (6,000 Da)	0.01
MouseBrain-Z-T-1	13477	0.12	0	MSFragger (6,000 Da)	0.12
MouseBrain-Z-T-1	14532	0.09	0.11	MSFragger (6,000 Da)	-0.02
MouseBrain-Z-T-1	15387	0.17	0	MSFragger (6,000 Da)	0.17
MouseBrain-Z-T-1	15501	0.14	0	MSFragger (6,000 Da)	0.14
MouseBrain-Z-T-1	15506	0.13	0	MSFragger (6,000 Da)	0.13
MouseBrain-Z-T-1	15744	0.54	0.44	MSFragger (6,000 Da)	0.1
MouseBrain-Z-T-1	15858	0.06	0	MSFragger (6,000 Da)	0.06
MouseBrain-Z-T-1	15865	0.15	0	MSFragger (6,000 Da)	0.15
MouseBrain-Z-T-1	15948	0.05	0	MSFragger (6,000 Da)	0.05
MouseBrain-Z-T-1	16059	0.19	0	MSFragger (6,000 Da)	0.19
MouseBrain-Z-T-1	16783	0.25	0	MSFragger (6,000 Da)	0.25
MouseBrain-Z-T-1	17537	0.28	0	MSFragger (6,000 Da)	0.28
MouseBrain-Z-T-1	17793	0.08	0	MSFragger (6,000 Da)	0.08
MouseBrain-Z-T-1	17906	0.73	0.51	MSFragger (6,000 Da)	0.22
MouseBrain-Z-T-1	18123	0.31	0	MSFragger (6,000 Da)	0.31
MouseBrain-Z-T-1	18145	0.03	0	MSFragger (6,000 Da)	0.03
MouseBrain-Z-T-1	18160	0.1	0	MSFragger (6,000 Da)	0.1
MouseBrain-Z-T-1	18176	0.03	0	MSFragger (6,000 Da)	0.03
MouseBrain-Z-T-1	18199	0.15	0	MSFragger (6,000 Da)	0.15
MouseBrain-Z-T-1	18263	0.12	0	MSFragger (6,000 Da)	0.12
MouseBrain-Z-T-1	18455	0.22	0	MSFragger (6,000 Da)	0.22
MouseBrain-Z-T-1	18565	0.05	0	MSFragger (6,000 Da)	0.05
MouseBrain-Z-T-1	18810	1.14	0	MSFragger (6,000 Da)	1.14
MouseBrain-Z-T-1	19112	0.05	0	MSFragger (6,000 Da)	0.05
MouseBrain-Z-T-1	19977	0.41	0.33	MSFragger (6,000 Da)	0.08
MouseBrain-Z-T-1	20126	0.05	0	MSFragger (6,000 Da)	0.05
MouseBrain-Z-T-1	20165	0.38	0	MSFragger (6,000 Da)	0.38
MouseBrain-Z-T-1	20320	0.04	0	MSFragger (6,000 Da)	0.04
MouseBrain-Z-T-1	20350	0.05	0	MSFragger (6,000 Da)	0.05
MouseBrain-Z-T-1	20382	0.05	0	MSFragger (6,000 Da)	0.05
MouseBrain-Z-T-1	20848	0.05	0	MSFragger (6,000 Da)	0.05
MouseBrain-Z-T-1	21383	0.5	0	MSFragger (6,000 Da)	0.5
MouseBrain-Z-T-1	21716	0.31	0	MSFragger (6,000 Da)	0.31
MouseBrain-Z-T-1	21753	0.2	0	MSFragger (6,000 Da)	0.2
MouseBrain-Z-T-1	21757	0.08	0	MSFragger (6,000 Da)	0.08
MouseBrain-Z-T-1	21788	0.25	0	MSFragger (6,000 Da)	0.25
MouseBrain-Z-T-1	21837	0.12	0.02	MSFragger (6,000 Da)	0.11
MouseBrain-Z-T-1	21885	0.14	0	MSFragger (6,000 Da)	0.14
MouseBrain-Z-T-1	21895	0.22	0	MSFragger (6,000 Da)	0.22
MouseBrain-Z-T-1	21907	0.12	0.02	MSFragger (6,000 Da)	0.1
MouseBrain-Z-T-1	21954	0.18	0	MSFragger (6,000 Da)	0.18
MouseBrain-Z-T-1	21956	0.13	0	MSFragger (6,000 Da)	0.13
MouseBrain-Z-T-1	21978	0.21	0	MSFragger (6,000 Da)	0.21
MouseBrain-Z-T-1	21991	0.25	0	MSFragger (6,000 Da)	0.25
MouseBrain-Z-T-1	22011	0.2	0	MSFragger (6,000 Da)	0.2
MouseBrain-Z-T-1	22016	0.13	0	MSFragger (6,000 Da)	0.13
MouseBrain-Z-T-1	22048	0.13	0	MSFragger (6,000 Da)	0.13
MouseBrain-Z-T-1	22061	0.1	0	MSFragger (6,000 Da)	0.1
MouseBrain-Z-T-1	22159	0.57	0	MSFragger (6,000 Da)	0.57
MouseBrain-Z-T-1	22168	0.12	0	MSFragger (6,000 Da)	0.12
MouseBrain-Z-T-1	22239	0.18	0	MSFragger (6,000 Da)	0.18
MouseBrain-Z-T-1	22600	0.51	0	MSFragger (6,000 Da)	0.51
MouseBrain-Z-T-1	22601	0.25	0	MSFragger (6,000 Da)	0.25
MouseBrain-Z-T-1	22638	0.05	0	MSFragger (6,000 Da)	0.05
MouseBrain-Z-T-1	22651	0.28	0	MSFragger (6,000 Da)	0.28
MouseBrain-Z-T-1	22732	0.09	0	MSFragger (6,000 Da)	0.09
MouseBrain-Z-T-1	23336	0.1	0	MSFragger (6,000 Da)	0.1
MouseBrain-Z-T-1	23744	0.34	0	MSFragger (6,000 Da)	0.34
MouseBrain-Z-T-1	23972	0.05	0	MSFragger (6,000 Da)	0.05
MouseBrain-Z-T-1	24073	0.3	0	MSFragger (6,000 Da)	0.3
MouseBrain-Z-T-1	24136	0.18	0	MSFragger (6,000 Da)	0.18
MouseBrain-Z-T-1	24203	0.07	0	MSFragger (6,000 Da)	0.07
MouseBrain-Z-T-1	24293	0.14	0	MSFragger (6,000 Da)	0.14
MouseBrain-Z-T-1	24348	0.06	0	MSFragger (6,000 Da)	0.06
MouseBrain-Z-T-1	24418	0.07	0	MSFragger (6,000 Da)	0.07
MouseBrain-Z-T-1	25027	0.1	0	MSFragger (6,000 Da)	0.1
MouseBrain-Z-T-1	25469	0.24	0	MSFragger (6,000 Da)	0.24
MouseBrain-Z-T-1	25530	0.23	0	MSFragger (6,000 Da)	0.23
MouseBrain-Z-T-1	25544	0.09	0	MSFragger (6,000 Da)	0.09
MouseBrain-Z-T-1	25554	0.13	0.01	MSFragger (6,000 Da)	0.12
MouseBrain-Z-T-1	25818	0.03	0	MSFragger (6,000 Da)	0.03
MouseBrain-Z-T-1	25826	0.02	0	MSFragger (6,000 Da)	0.02
MouseBrain-Z-T-1	26036	0.02	0	MSFragger (6,000 Da)	0.02
MouseBrain-Z-T-1	26099	0.14	0	MSFragger (6,000 Da)	0.14
MouseBrain-Z-T-1	26111	0.08	0	MSFragger (6,000 Da)	0.08
MouseBrain-Z-T-1	26169	0.02	0	MSFragger (6,000 Da)	0.02
MouseBrain-Z-T-1	26210	0.03	0	MSFragger (6,000 Da)	0.03
MouseBrain-Z-T-1	26301	0.02	0	MSFragger (6,000 Da)	0.02
MouseBrain-Z-T-1	26472	0.09	0	MSFragger (6,000 Da)	0.09
MouseBrain-Z-T-1	26544	0.06	0.09	MSFragger (6,000 Da)	-0.03
MouseBrain-Z-T-1	27171	0.12	0	MSFragger (6,000 Da)	0.12
MouseBrain-Z-T-1	27884	0.11	0	MSFragger (6,000 Da)	0.11
MouseBrain-Z-T-1	27919	0.31	0	MSFragger (6,000 Da)	0.31
MouseBrain-Z-T-1	27921	0.09	0	MSFragger (6,000 Da)	0.09
MouseBrain-Z-T-1	27954	0.16	0	MSFragger (6,000 Da)	0.16
MouseBrain-Z-T-1	28084	0.23	0	MSFragger (6,000 Da)	0.23
MouseBrain-Z-T-1	28245	0.07	0	MSFragger (6,000 Da)	0.07
MouseBrain-Z-T-1	28511	0.15	0	MSFragger (6,000 Da)	0.15
MouseBrain-Z-T-1	28790	0.22	0	MSFragger (6,000 Da)	0.22
MouseBrain-Z-T-1	29068	0.12	0	MSFragger (6,000 Da)	0.12
MouseBrain-Z-T-1	29429	0.03	0	MSFragger (6,000 Da)	0.03
MouseBrain-Z-T-1	31347	0.09	0	MSFragger (6,000 Da)	0.09
MouseBrain-Z-T-1	31550	0.05	0	MSFragger (6,000 Da)	0.05
MouseBrain-Z-T-1	32192	0.03	0	MSFragger (6,000 Da)	0.03
MouseBrain-Z-T-1	32272	0.07	0	MSFragger (6,000 Da)	0.07
MouseBrain-Z-T-1	32336	0.03	0	MSFragger (6,000 Da)	0.03
MouseBrain-Z-T-1	32429	0.02	0	MSFragger (6,000 Da)	0.02
MouseBrain-Z-T-1	32451	0.04	0	MSFragger (6,000 Da)	0.04
MouseBrain-Z-T-1	32475	0.02	0	MSFragger (6,000 Da)	0.02
MouseBrain-Z-T-1	32549	0.04	0	MSFragger (6,000 Da)	0.04
MouseBrain-Z-T-1	32617	0.06	0	MSFragger (6,000 Da)	0.06
MouseBrain-Z-T-1	32917	0.07	0	MSFragger (6,000 Da)	0.07
MouseBrain-Z-T-1	32987	0.07	0	MSFragger (6,000 Da)	0.07
MouseBrain-Z-T-1	33022	0.05	0	MSFragger (6,000 Da)	0.05
MouseBrain-Z-T-1	33243	0	0	MSFragger (6,000 Da)	0
MouseBrain-Z-T-1	33290	0.25	0.25	MSFragger (6,000 Da)	-0.01
MouseBrain-Z-T-1	33408	0.03	0	MSFragger (6,000 Da)	0.03
MouseBrain-Z-T-1	33535	0.22	0.2	MSFragger (6,000 Da)	0.02
MouseBrain-Z-T-1	33940	0.07	0	MSFragger (6,000 Da)	0.07
MouseBrain-Z-T-1	34027	0.19	0.11	MSFragger (6,000 Da)	0.08
MouseBrain-Z-T-1	34049	0.1	0.07	MSFragger (6,000 Da)	0.03
MouseBrain-Z-T-1	34521	0.02	0	MSFragger (6,000 Da)	0.02
MouseBrain-Z-T-1	34545	0.06	0	MSFragger (6,000 Da)	0.06
MouseBrain-Z-T-1	34593	0.06	0	MSFragger (6,000 Da)	0.06
MouseBrain-Z-T-1	34632	0.01	0	MSFragger (6,000 Da)	0.01
MouseBrain-Z-T-1	34662	0.12	0	MSFragger (6,000 Da)	0.12
MouseBrain-Z-T-1	34715	0.09	0	MSFragger (6,000 Da)	0.09
MouseBrain-Z-T-1	34734	0.21	0	MSFragger (6,000 Da)	0.21
MouseBrain-Z-T-1	34748	0.1	0	MSFragger (6,000 Da)	0.1
MouseBrain-Z-T-1	34781	0.91	0	MSFragger (6,000 Da)	0.91
MouseBrain-Z-T-1	34783	0.07	0	MSFragger (6,000 Da)	0.07
MouseBrain-Z-T-1	34784	0.31	0	MSFragger (6,000 Da)	0.31
MouseBrain-Z-T-1	34793	0.08	0	MSFragger (6,000 Da)	0.08
MouseBrain-Z-T-1	34831	0.1	0	MSFragger (6,000 Da)	0.1
MouseBrain-Z-T-1	34853	0.54	0	MSFragger (6,000 Da)	0.54
MouseBrain-Z-T-1	34876	0.19	0	MSFragger (6,000 Da)	0.19
MouseBrain-Z-T-1	34877	0.12	0	MSFragger (6,000 Da)	0.12
MouseBrain-Z-T-1	34892	0.08	0	MSFragger (6,000 Da)	0.08
MouseBrain-Z-T-1	34896	0.11	0	MSFragger (6,000 Da)	0.11
MouseBrain-Z-T-1	34917	0.05	0	MSFragger (6,000 Da)	0.05
MouseBrain-Z-T-1	34926	0.27	0	MSFragger (6,000 Da)	0.27
MouseBrain-Z-T-1	34949	0.43	0	MSFragger (6,000 Da)	0.43
MouseBrain-Z-T-1	34972	0.22	0	MSFragger (6,000 Da)	0.22
MouseBrain-Z-T-1	34974	0.31	0	MSFragger (6,000 Da)	0.31
MouseBrain-Z-T-1	34984	0.13	0	MSFragger (6,000 Da)	0.13
MouseBrain-Z-T-1	34996	0.14	0	MSFragger (6,000 Da)	0.14
MouseBrain-Z-T-1	35068	0.2	0	MSFragger (6,000 Da)	0.2
MouseBrain-Z-T-1	35130	0.07	0	MSFragger (6,000 Da)	0.07
MouseBrain-Z-T-1	35191	0.02	0	MSFragger (6,000 Da)	0.02
MouseBrain-Z-T-1	35211	0.16	0	MSFragger (6,000 Da)	0.16
MouseBrain-Z-T-1	35223	0.46	0	MSFragger (6,000 Da)	0.46
MouseBrain-Z-T-1	35268	0.02	0	MSFragger (6,000 Da)	0.02
MouseBrain-Z-T-1	35333	0.15	0	MSFragger (6,000 Da)	0.15
MouseBrain-Z-T-1	35357	0.05	0	MSFragger (6,000 Da)	0.05
MouseBrain-Z-T-1	35938	0.04	0	MSFragger (6,000 Da)	0.04
MouseBrain-Z-T-1	36455	0.07	0	MSFragger (6,000 Da)	0.07
MouseBrain-Z-T-1	36709	0.21	0	MSFragger (6,000 Da)	0.21
MouseBrain-Z-T-1	36852	0.26	0	MSFragger (6,000 Da)	0.26
MouseBrain-Z-T-1	37147	0.12	0	MSFragger (6,000 Da)	0.12
MouseBrain-Z-T-1	37304	0.03	0	MSFragger (6,000 Da)	0.03
MouseBrain-Z-T-1	37480	0.12	0	MSFragger (6,000 Da)	0.12
MouseBrain-Z-T-1	37717	0.02	0	MSFragger (6,000 Da)	0.02
MouseBrain-Z-T-1	37773	0.07	0	MSFragger (6,000 Da)	0.07
MouseBrain-Z-T-1	37940	0.26	0.23	MSFragger (6,000 Da)	0.03
MouseBrain-Z-T-1	38032	0.03	0	MSFragger (6,000 Da)	0.03
MouseBrain-Z-T-1	38577	0.02	0	MSFragger (6,000 Da)	0.02
MouseBrain-Z-T-1	38787	0.06	0	MSFragger (6,000 Da)	0.06
MouseBrain-Z-T-1	38892	0.08	0	MSFragger (6,000 Da)	0.08
MouseBrain-Z-T-1	38919	0.07	0	MSFragger (6,000 Da)	0.07
MouseBrain-Z-T-1	38925	0.03	0.05	MSFragger (6,000 Da)	-0.02
MouseBrain-Z-T-1	38933	0.05	0	MSFragger (6,000 Da)	0.05
MouseBrain-Z-T-1	38988	0.11	0	MSFragger (6,000 Da)	0.11
MouseBrain-Z-T-1	39002	0.05	0	MSFragger (6,000 Da)	0.05
MouseBrain-Z-T-1	39030	0.02	0	MSFragger (6,000 Da)	0.02
MouseBrain-Z-T-1	39095	0.14	0	MSFragger (6,000 Da)	0.14
MouseBrain-Z-T-1	39096	0.1	0	MSFragger (6,000 Da)	0.1
MouseBrain-Z-T-1	39104	0.04	0	MSFragger (6,000 Da)	0.04
MouseBrain-Z-T-1	39108	0.08	0	MSFragger (6,000 Da)	0.08
MouseBrain-Z-T-1	39141	0.05	0	MSFragger (6,000 Da)	0.05
MouseBrain-Z-T-1	39144	0.05	0	MSFragger (6,000 Da)	0.05
MouseBrain-Z-T-1	39168	0.08	0	MSFragger (6,000 Da)	0.08
MouseBrain-Z-T-1	39172	0.11	0	MSFragger (6,000 Da)	0.11
MouseBrain-Z-T-1	39193	0.04	0	MSFragger (6,000 Da)	0.04
MouseBrain-Z-T-1	39229	0.03	0	MSFragger (6,000 Da)	0.03
MouseBrain-Z-T-1	39240	0.12	0	MSFragger (6,000 Da)	0.12
MouseBrain-Z-T-1	39349	0.06	0	MSFragger (6,000 Da)	0.06
MouseBrain-Z-T-1	39384	0.08	0	MSFragger (6,000 Da)	0.08
MouseBrain-Z-T-1	39418	0.07	0	MSFragger (6,000 Da)	0.07
MouseBrain-Z-T-1	39543	0.06	0	MSFragger (6,000 Da)	0.06
MouseBrain-Z-T-1	41452	0.09	0.12	MSFragger (6,000 Da)	-0.02
MouseBrain-Z-T-1	41546	0.16	0.13	MSFragger (6,000 Da)	0.03
MouseBrain-Z-T-1	41856	0.61	0.18	MSFragger (6,000 Da)	0.43
MouseBrain-Z-T-1	42287	0.17	0	MSFragger (6,000 Da)	0.17
MouseBrain-Z-T-1	43695	0.03	0	MSFragger (6,000 Da)	0.03
MouseBrain-Z-T-1	44063	0.04	0	MSFragger (6,000 Da)	0.04
MouseBrain-Z-T-1	44083	0.09	0	MSFragger (6,000 Da)	0.09
MouseBrain-Z-T-1	44133	0.03	0	MSFragger (6,000 Da)	0.03
MouseBrain-Z-T-1	44938	1.12	0.04	MSFragger (6,000 Da)	1.08
MouseBrain-Z-T-1	45369	1.47	0.06	MSFragger (6,000 Da)	1.41
MouseBrain-Z-T-1	45619	0.06	0	MSFragger (6,000 Da)	0.06
MouseBrain-Z-T-1	46665	0.03	0	MSFragger (6,000 Da)	0.03
MouseBrain-Z-T-1	47450	0.15	0.03	MSFragger (6,000 Da)	0.12
MouseBrain-Z-T-1	47497	0.06	0	MSFragger (6,000 Da)	0.06
MouseBrain-Z-T-1	49710	0.18	0	MSFragger (6,000 Da)	0.18
MouseBrain-Z-T-1	49984	0.16	0	MSFragger (6,000 Da)	0.16
MouseBrain-Z-T-1	50394	0.01	0	MSFragger (6,000 Da)	0.01
MouseBrain-Z-T-1	50548	0.07	0	MSFragger (6,000 Da)	0.07
MouseBrain-Z-T-1	50684	0.15	0	MSFragger (6,000 Da)	0.15
MouseBrain-Z-T-1	51401	0.16	0	MSFragger (6,000 Da)	0.16
MouseBrain-Z-T-1	51482	0.29	0	MSFragger (6,000 Da)	0.29
MouseBrain-Z-T-1	51546	0.07	0	MSFragger (6,000 Da)	0.07
MouseBrain-Z-T-1	51557	0.12	0	MSFragger (6,000 Da)	0.12
MouseBrain-Z-T-1	51801	0.06	0	MSFragger (6,000 Da)	0.06
MouseBrain-Z-T-1	52238	0.04	0	MSFragger (6,000 Da)	0.04
MouseBrain-Z-T-1	54137	0.1	0	MSFragger (6,000 Da)	0.1
MouseBrain-Z-T-1	55804	0.06	0	MSFragger (6,000 Da)	0.06
MouseBrain-Z-T-1	55985	0.08	0	MSFragger (6,000 Da)	0.08
MouseBrain-Z-T-1	56140	0.03	0	MSFragger (6,000 Da)	0.03
MouseBrain-Z-T-1	56209	0.03	0	MSFragger (6,000 Da)	0.03
MouseBrain-Z-T-1	59219	0.15	0	MSFragger (6,000 Da)	0.15
MouseBrain-Z-T-1	61165	0.05	0	MSFragger (6,000 Da)	0.05
MouseBrain-Z-T-1	62110	0.1	0	MSFragger (6,000 Da)	0.1
MouseBrain-Z-T-1	62180	0.14	0	MSFragger (6,000 Da)	0.14
MouseBrain-Z-T-1	8107	0.05	0	MSFragger (6,000 Da)	0.05
MouseBrain-Z-T-1	10045	0.05	0.02	MSFragger (3,000 Da, N-Glycan Mode)	0.03
MouseBrain-Z-T-1	10068	0.11	0	MSFragger (3,000 Da, N-Glycan Mode)	0.11
MouseBrain-Z-T-1	10558	0.08	0	MSFragger (3,000 Da, N-Glycan Mode)	0.08
MouseBrain-Z-T-1	10618	0.16	0.25	MSFragger (3,000 Da, N-Glycan Mode)	-0.09
MouseBrain-Z-T-1	10658	0.09	0	MSFragger (3,000 Da, N-Glycan Mode)	0.09
MouseBrain-Z-T-1	10687	0.08	0	MSFragger (3,000 Da, N-Glycan Mode)	0.08
MouseBrain-Z-T-1	10781	0.08	0	MSFragger (3,000 Da, N-Glycan Mode)	0.08
MouseBrain-Z-T-1	10789	0.17	0	MSFragger (3,000 Da, N-Glycan Mode)	0.17
MouseBrain-Z-T-1	10808	0.18	0	MSFragger (3,000 Da, N-Glycan Mode)	0.18
MouseBrain-Z-T-1	10810	0.11	0	MSFragger (3,000 Da, N-Glycan Mode)	0.11
MouseBrain-Z-T-1	10820	0.05	0	MSFragger (3,000 Da, N-Glycan Mode)	0.05
MouseBrain-Z-T-1	10880	0.21	0	MSFragger (3,000 Da, N-Glycan Mode)	0.21
MouseBrain-Z-T-1	10883	0.02	0.11	MSFragger (3,000 Da, N-Glycan Mode)	-0.09
MouseBrain-Z-T-1	10903	0.23	0	MSFragger (3,000 Da, N-Glycan Mode)	0.23
MouseBrain-Z-T-1	10975	0.15	0	MSFragger (3,000 Da, N-Glycan Mode)	0.15
MouseBrain-Z-T-1	11118	0.06	0	MSFragger (3,000 Da, N-Glycan Mode)	0.06
MouseBrain-Z-T-1	11582	0.03	0	MSFragger (3,000 Da, N-Glycan Mode)	0.03
MouseBrain-Z-T-1	11611	0.01	0	MSFragger (3,000 Da, N-Glycan Mode)	0.01
MouseBrain-Z-T-1	11743	0.04	0	MSFragger (3,000 Da, N-Glycan Mode)	0.04
MouseBrain-Z-T-1	11856	0.1	0	MSFragger (3,000 Da, N-Glycan Mode)	0.1
MouseBrain-Z-T-1	13047	0.15	0.12	MSFragger (3,000 Da, N-Glycan Mode)	0.02
MouseBrain-Z-T-1	13062	0.02	0	MSFragger (3,000 Da, N-Glycan Mode)	0.02
MouseBrain-Z-T-1	13262	0.14	0.13	MSFragger (3,000 Da, N-Glycan Mode)	0.01
MouseBrain-Z-T-1	13446	0.08	0	MSFragger (3,000 Da, N-Glycan Mode)	0.08
MouseBrain-Z-T-1	14453	0.06	0	MSFragger (3,000 Da, N-Glycan Mode)	0.06
MouseBrain-Z-T-1	14532	0.09	0.11	MSFragger (3,000 Da, N-Glycan Mode)	-0.02
MouseBrain-Z-T-1	14602	0.05	0	MSFragger (3,000 Da, N-Glycan Mode)	0.05
MouseBrain-Z-T-1	14792	0.13	0	MSFragger (3,000 Da, N-Glycan Mode)	0.13
MouseBrain-Z-T-1	15050	0.03	0.03	MSFragger (3,000 Da, N-Glycan Mode)	-0.01
MouseBrain-Z-T-1	15091	0.14	0	MSFragger (3,000 Da, N-Glycan Mode)	0.14
MouseBrain-Z-T-1	15387	0.17	0	MSFragger (3,000 Da, N-Glycan Mode)	0.17
MouseBrain-Z-T-1	15498	0.25	0	MSFragger (3,000 Da, N-Glycan Mode)	0.25
MouseBrain-Z-T-1	15501	0.14	0	MSFragger (3,000 Da, N-Glycan Mode)	0.14
MouseBrain-Z-T-1	15506	0.13	0	MSFragger (3,000 Da, N-Glycan Mode)	0.13
MouseBrain-Z-T-1	15594	0.1	0	MSFragger (3,000 Da, N-Glycan Mode)	0.1
MouseBrain-Z-T-1	15665	0.04	0	MSFragger (3,000 Da, N-Glycan Mode)	0.04
MouseBrain-Z-T-1	15727	0.08	0	MSFragger (3,000 Da, N-Glycan Mode)	0.08
MouseBrain-Z-T-1	15744	0.54	0.44	MSFragger (3,000 Da, N-Glycan Mode)	0.1
MouseBrain-Z-T-1	15778	0.13	0	MSFragger (3,000 Da, N-Glycan Mode)	0.13
MouseBrain-Z-T-1	15858	0.06	0	MSFragger (3,000 Da, N-Glycan Mode)	0.06
MouseBrain-Z-T-1	15865	0.15	0	MSFragger (3,000 Da, N-Glycan Mode)	0.15
MouseBrain-Z-T-1	15877	0.13	0	MSFragger (3,000 Da, N-Glycan Mode)	0.13
MouseBrain-Z-T-1	15881	0.12	0	MSFragger (3,000 Da, N-Glycan Mode)	0.12
MouseBrain-Z-T-1	15948	0.05	0	MSFragger (3,000 Da, N-Glycan Mode)	0.05
MouseBrain-Z-T-1	15963	0.07	0	MSFragger (3,000 Da, N-Glycan Mode)	0.07
MouseBrain-Z-T-1	16783	0.25	0	MSFragger (3,000 Da, N-Glycan Mode)	0.25
MouseBrain-Z-T-1	17323	0.07	0	MSFragger (3,000 Da, N-Glycan Mode)	0.07
MouseBrain-Z-T-1	17547	0.11	0	MSFragger (3,000 Da, N-Glycan Mode)	0.11
MouseBrain-Z-T-1	17562	0.08	0	MSFragger (3,000 Da, N-Glycan Mode)	0.08
MouseBrain-Z-T-1	17574	0.04	0	MSFragger (3,000 Da, N-Glycan Mode)	0.04
MouseBrain-Z-T-1	17684	0.1	0.03	MSFragger (3,000 Da, N-Glycan Mode)	0.07
MouseBrain-Z-T-1	17793	0.08	0	MSFragger (3,000 Da, N-Glycan Mode)	0.08
MouseBrain-Z-T-1	17989	0.91	0	MSFragger (3,000 Da, N-Glycan Mode)	0.91
MouseBrain-Z-T-1	18027	0.09	0	MSFragger (3,000 Da, N-Glycan Mode)	0.09
MouseBrain-Z-T-1	18127	0.02	0	MSFragger (3,000 Da, N-Glycan Mode)	0.02
MouseBrain-Z-T-1	18145	0.03	0	MSFragger (3,000 Da, N-Glycan Mode)	0.03
MouseBrain-Z-T-1	18160	0.1	0	MSFragger (3,000 Da, N-Glycan Mode)	0.1
MouseBrain-Z-T-1	18176	0.03	0	MSFragger (3,000 Da, N-Glycan Mode)	0.03
MouseBrain-Z-T-1	18199	0.15	0	MSFragger (3,000 Da, N-Glycan Mode)	0.15
MouseBrain-Z-T-1	18252	0.11	0	MSFragger (3,000 Da, N-Glycan Mode)	0.11
MouseBrain-Z-T-1	18306	0.02	0	MSFragger (3,000 Da, N-Glycan Mode)	0.02
MouseBrain-Z-T-1	18381	0.09	0	MSFragger (3,000 Da, N-Glycan Mode)	0.09
MouseBrain-Z-T-1	18455	0.22	0	MSFragger (3,000 Da, N-Glycan Mode)	0.22
MouseBrain-Z-T-1	18499	0.02	0.03	MSFragger (3,000 Da, N-Glycan Mode)	-0.01
MouseBrain-Z-T-1	18789	0.58	0	MSFragger (3,000 Da, N-Glycan Mode)	0.58
MouseBrain-Z-T-1	18796	0.25	0	MSFragger (3,000 Da, N-Glycan Mode)	0.25
MouseBrain-Z-T-1	18810	1.14	0	MSFragger (3,000 Da, N-Glycan Mode)	1.14
MouseBrain-Z-T-1	18907	0.2	0	MSFragger (3,000 Da, N-Glycan Mode)	0.2
MouseBrain-Z-T-1	19112	0.05	0	MSFragger (3,000 Da, N-Glycan Mode)	0.05
MouseBrain-Z-T-1	19574	0.13	0	MSFragger (3,000 Da, N-Glycan Mode)	0.13
MouseBrain-Z-T-1	19835	0.13	0.03	MSFragger (3,000 Da, N-Glycan Mode)	0.1
MouseBrain-Z-T-1	19977	0.41	0.33	MSFragger (3,000 Da, N-Glycan Mode)	0.08
MouseBrain-Z-T-1	20159	0.59	0	MSFragger (3,000 Da, N-Glycan Mode)	0.59
MouseBrain-Z-T-1	20165	0.38	0	MSFragger (3,000 Da, N-Glycan Mode)	0.38
MouseBrain-Z-T-1	20174	0.24	0	MSFragger (3,000 Da, N-Glycan Mode)	0.24
MouseBrain-Z-T-1	20520	0.13	0	MSFragger (3,000 Da, N-Glycan Mode)	0.13
MouseBrain-Z-T-1	20848	0.05	0	MSFragger (3,000 Da, N-Glycan Mode)	0.05
MouseBrain-Z-T-1	20855	0.04	0	MSFragger (3,000 Da, N-Glycan Mode)	0.04
MouseBrain-Z-T-1	21383	0.5	0	MSFragger (3,000 Da, N-Glycan Mode)	0.5
MouseBrain-Z-T-1	21645	0.08	0	MSFragger (3,000 Da, N-Glycan Mode)	0.08
MouseBrain-Z-T-1	21670	0.1	0	MSFragger (3,000 Da, N-Glycan Mode)	0.1
MouseBrain-Z-T-1	21716	0.31	0	MSFragger (3,000 Da, N-Glycan Mode)	0.31
MouseBrain-Z-T-1	21753	0.2	0	MSFragger (3,000 Da, N-Glycan Mode)	0.2
MouseBrain-Z-T-1	21755	0.05	0	MSFragger (3,000 Da, N-Glycan Mode)	0.05
MouseBrain-Z-T-1	21757	0.08	0	MSFragger (3,000 Da, N-Glycan Mode)	0.08
MouseBrain-Z-T-1	21766	0.05	0.01	MSFragger (3,000 Da, N-Glycan Mode)	0.04
MouseBrain-Z-T-1	21837	0.12	0.02	MSFragger (3,000 Da, N-Glycan Mode)	0.11
MouseBrain-Z-T-1	21850	0.05	0	MSFragger (3,000 Da, N-Glycan Mode)	0.05
MouseBrain-Z-T-1	21884	0.1	0	MSFragger (3,000 Da, N-Glycan Mode)	0.1
MouseBrain-Z-T-1	21885	0.14	0	MSFragger (3,000 Da, N-Glycan Mode)	0.14
MouseBrain-Z-T-1	21894	0.06	0.08	MSFragger (3,000 Da, N-Glycan Mode)	-0.02
MouseBrain-Z-T-1	21907	0.12	0.02	MSFragger (3,000 Da, N-Glycan Mode)	0.1
MouseBrain-Z-T-1	21920	0.11	0	MSFragger (3,000 Da, N-Glycan Mode)	0.11
MouseBrain-Z-T-1	21956	0.13	0	MSFragger (3,000 Da, N-Glycan Mode)	0.13
MouseBrain-Z-T-1	21991	0.25	0	MSFragger (3,000 Da, N-Glycan Mode)	0.25
MouseBrain-Z-T-1	22011	0.2	0	MSFragger (3,000 Da, N-Glycan Mode)	0.2
MouseBrain-Z-T-1	22016	0.13	0	MSFragger (3,000 Da, N-Glycan Mode)	0.13
MouseBrain-Z-T-1	22026	0.1	0	MSFragger (3,000 Da, N-Glycan Mode)	0.1
MouseBrain-Z-T-1	22043	0.04	0	MSFragger (3,000 Da, N-Glycan Mode)	0.04
MouseBrain-Z-T-1	22048	0.13	0	MSFragger (3,000 Da, N-Glycan Mode)	0.13
MouseBrain-Z-T-1	22061	0.1	0	MSFragger (3,000 Da, N-Glycan Mode)	0.1
MouseBrain-Z-T-1	22108	1.27	0	MSFragger (3,000 Da, N-Glycan Mode)	1.27
MouseBrain-Z-T-1	22159	0.57	0	MSFragger (3,000 Da, N-Glycan Mode)	0.57
MouseBrain-Z-T-1	22168	0.12	0	MSFragger (3,000 Da, N-Glycan Mode)	0.12
MouseBrain-Z-T-1	22241	0.05	0	MSFragger (3,000 Da, N-Glycan Mode)	0.05
MouseBrain-Z-T-1	22278	0.02	0	MSFragger (3,000 Da, N-Glycan Mode)	0.02
MouseBrain-Z-T-1	22302	0.08	0	MSFragger (3,000 Da, N-Glycan Mode)	0.08
MouseBrain-Z-T-1	22497	0.13	0	MSFragger (3,000 Da, N-Glycan Mode)	0.13
MouseBrain-Z-T-1	22600	0.51	0	MSFragger (3,000 Da, N-Glycan Mode)	0.51
MouseBrain-Z-T-1	22601	0.25	0	MSFragger (3,000 Da, N-Glycan Mode)	0.25
MouseBrain-Z-T-1	22624	0.12	0	MSFragger (3,000 Da, N-Glycan Mode)	0.12
MouseBrain-Z-T-1	22638	0.05	0	MSFragger (3,000 Da, N-Glycan Mode)	0.05
MouseBrain-Z-T-1	22651	0.28	0	MSFragger (3,000 Da, N-Glycan Mode)	0.28
MouseBrain-Z-T-1	22732	0.09	0	MSFragger (3,000 Da, N-Glycan Mode)	0.09
MouseBrain-Z-T-1	22804	0.08	0	MSFragger (3,000 Da, N-Glycan Mode)	0.08
MouseBrain-Z-T-1	22924	0.03	0	MSFragger (3,000 Da, N-Glycan Mode)	0.03
MouseBrain-Z-T-1	23040	0.04	0	MSFragger (3,000 Da, N-Glycan Mode)	0.04
MouseBrain-Z-T-1	23367	0.04	0	MSFragger (3,000 Da, N-Glycan Mode)	0.04
MouseBrain-Z-T-1	23972	0.05	0	MSFragger (3,000 Da, N-Glycan Mode)	0.05
MouseBrain-Z-T-1	24059	0.13	0	MSFragger (3,000 Da, N-Glycan Mode)	0.13
MouseBrain-Z-T-1	24073	0.3	0	MSFragger (3,000 Da, N-Glycan Mode)	0.3
MouseBrain-Z-T-1	24136	0.18	0	MSFragger (3,000 Da, N-Glycan Mode)	0.18
MouseBrain-Z-T-1	24203	0.07	0	MSFragger (3,000 Da, N-Glycan Mode)	0.07
MouseBrain-Z-T-1	24293	0.14	0	MSFragger (3,000 Da, N-Glycan Mode)	0.14
MouseBrain-Z-T-1	24311	0.1	0	MSFragger (3,000 Da, N-Glycan Mode)	0.1
MouseBrain-Z-T-1	24348	0.06	0	MSFragger (3,000 Da, N-Glycan Mode)	0.06
MouseBrain-Z-T-1	24350	0.19	0	MSFragger (3,000 Da, N-Glycan Mode)	0.19
MouseBrain-Z-T-1	24418	0.07	0	MSFragger (3,000 Da, N-Glycan Mode)	0.07
MouseBrain-Z-T-1	24426	0.04	0	MSFragger (3,000 Da, N-Glycan Mode)	0.04
MouseBrain-Z-T-1	24545	0.01	0	MSFragger (3,000 Da, N-Glycan Mode)	0.01
MouseBrain-Z-T-1	24590	0.27	0	MSFragger (3,000 Da, N-Glycan Mode)	0.27
MouseBrain-Z-T-1	24669	0.09	0	MSFragger (3,000 Da, N-Glycan Mode)	0.09
MouseBrain-Z-T-1	24682	0.21	0.12	MSFragger (3,000 Da, N-Glycan Mode)	0.09
MouseBrain-Z-T-1	24757	0.09	0	MSFragger (3,000 Da, N-Glycan Mode)	0.09
MouseBrain-Z-T-1	25027	0.1	0	MSFragger (3,000 Da, N-Glycan Mode)	0.1
MouseBrain-Z-T-1	25342	0.13	0.1	MSFragger (3,000 Da, N-Glycan Mode)	0.03
MouseBrain-Z-T-1	25374	0.05	0	MSFragger (3,000 Da, N-Glycan Mode)	0.05
MouseBrain-Z-T-1	25469	0.24	0	MSFragger (3,000 Da, N-Glycan Mode)	0.24
MouseBrain-Z-T-1	25530	0.23	0	MSFragger (3,000 Da, N-Glycan Mode)	0.23
MouseBrain-Z-T-1	25544	0.09	0	MSFragger (3,000 Da, N-Glycan Mode)	0.09
MouseBrain-Z-T-1	25550	0.08	0.07	MSFragger (3,000 Da, N-Glycan Mode)	0.02
MouseBrain-Z-T-1	25554	0.13	0.01	MSFragger (3,000 Da, N-Glycan Mode)	0.12
MouseBrain-Z-T-1	25562	0.08	0	MSFragger (3,000 Da, N-Glycan Mode)	0.08
MouseBrain-Z-T-1	25616	0.06	0	MSFragger (3,000 Da, N-Glycan Mode)	0.06
MouseBrain-Z-T-1	25749	0.24	0	MSFragger (3,000 Da, N-Glycan Mode)	0.24
MouseBrain-Z-T-1	25767	0.1	0	MSFragger (3,000 Da, N-Glycan Mode)	0.1
MouseBrain-Z-T-1	25957	0.19	0.14	MSFragger (3,000 Da, N-Glycan Mode)	0.05
MouseBrain-Z-T-1	26256	0.09	0	MSFragger (3,000 Da, N-Glycan Mode)	0.09
MouseBrain-Z-T-1	26406	0.07	0	MSFragger (3,000 Da, N-Glycan Mode)	0.07
MouseBrain-Z-T-1	26472	0.09	0	MSFragger (3,000 Da, N-Glycan Mode)	0.09
MouseBrain-Z-T-1	26481	0.04	0	MSFragger (3,000 Da, N-Glycan Mode)	0.04
MouseBrain-Z-T-1	26544	0.06	0.09	MSFragger (3,000 Da, N-Glycan Mode)	-0.03
MouseBrain-Z-T-1	26718	0.12	0	MSFragger (3,000 Da, N-Glycan Mode)	0.12
MouseBrain-Z-T-1	26926	0.07	0	MSFragger (3,000 Da, N-Glycan Mode)	0.07
MouseBrain-Z-T-1	26995	0.16	0	MSFragger (3,000 Da, N-Glycan Mode)	0.16
MouseBrain-Z-T-1	27035	0.01	0	MSFragger (3,000 Da, N-Glycan Mode)	0.01
MouseBrain-Z-T-1	27043	0.06	0	MSFragger (3,000 Da, N-Glycan Mode)	0.06
MouseBrain-Z-T-1	27081	0.36	0	MSFragger (3,000 Da, N-Glycan Mode)	0.36
MouseBrain-Z-T-1	27107	0.07	0	MSFragger (3,000 Da, N-Glycan Mode)	0.07
MouseBrain-Z-T-1	27286	0.04	0	MSFragger (3,000 Da, N-Glycan Mode)	0.04
MouseBrain-Z-T-1	27360	0.03	0	MSFragger (3,000 Da, N-Glycan Mode)	0.03
MouseBrain-Z-T-1	27423	0.06	0	MSFragger (3,000 Da, N-Glycan Mode)	0.06
MouseBrain-Z-T-1	27516	0.04	0	MSFragger (3,000 Da, N-Glycan Mode)	0.04
MouseBrain-Z-T-1	27622	0.02	0	MSFragger (3,000 Da, N-Glycan Mode)	0.02
MouseBrain-Z-T-1	27798	0.05	0	MSFragger (3,000 Da, N-Glycan Mode)	0.05
MouseBrain-Z-T-1	27826	0.06	0	MSFragger (3,000 Da, N-Glycan Mode)	0.06
MouseBrain-Z-T-1	27919	0.31	0.37	MSFragger (3,000 Da, N-Glycan Mode)	-0.06
MouseBrain-Z-T-1	27921	0.09	0	MSFragger (3,000 Da, N-Glycan Mode)	0.09
MouseBrain-Z-T-1	27989	0.09	0	MSFragger (3,000 Da, N-Glycan Mode)	0.09
MouseBrain-Z-T-1	28084	0.23	0	MSFragger (3,000 Da, N-Glycan Mode)	0.23
MouseBrain-Z-T-1	28291	0.11	0	MSFragger (3,000 Da, N-Glycan Mode)	0.11
MouseBrain-Z-T-1	28313	0.1	0	MSFragger (3,000 Da, N-Glycan Mode)	0.1
MouseBrain-Z-T-1	28511	0.15	0	MSFragger (3,000 Da, N-Glycan Mode)	0.15
MouseBrain-Z-T-1	28554	0.05	0	MSFragger (3,000 Da, N-Glycan Mode)	0.05
MouseBrain-Z-T-1	28686	0.01	0	MSFragger (3,000 Da, N-Glycan Mode)	0.01
MouseBrain-Z-T-1	28790	0.22	0	MSFragger (3,000 Da, N-Glycan Mode)	0.22
MouseBrain-Z-T-1	28943	0.03	0	MSFragger (3,000 Da, N-Glycan Mode)	0.03
MouseBrain-Z-T-1	28947	0.04	0.02	MSFragger (3,000 Da, N-Glycan Mode)	0.02
MouseBrain-Z-T-1	29357	0.13	0	MSFragger (3,000 Da, N-Glycan Mode)	0.13
MouseBrain-Z-T-1	29429	0.03	0	MSFragger (3,000 Da, N-Glycan Mode)	0.03
MouseBrain-Z-T-1	29516	0.09	0	MSFragger (3,000 Da, N-Glycan Mode)	0.09
MouseBrain-Z-T-1	29760	0.02	0	MSFragger (3,000 Da, N-Glycan Mode)	0.02
MouseBrain-Z-T-1	30005	0.38	0	MSFragger (3,000 Da, N-Glycan Mode)	0.38
MouseBrain-Z-T-1	31154	0.09	0	MSFragger (3,000 Da, N-Glycan Mode)	0.09
MouseBrain-Z-T-1	31347	0.09	0	MSFragger (3,000 Da, N-Glycan Mode)	0.09
MouseBrain-Z-T-1	31362	0.07	0	MSFragger (3,000 Da, N-Glycan Mode)	0.07
MouseBrain-Z-T-1	31363	0.06	0	MSFragger (3,000 Da, N-Glycan Mode)	0.06
MouseBrain-Z-T-1	31405	0.06	0	MSFragger (3,000 Da, N-Glycan Mode)	0.06
MouseBrain-Z-T-1	31466	0.03	0	MSFragger (3,000 Da, N-Glycan Mode)	0.03
MouseBrain-Z-T-1	31529	0.02	0	MSFragger (3,000 Da, N-Glycan Mode)	0.02
MouseBrain-Z-T-1	31550	0.05	0	MSFragger (3,000 Da, N-Glycan Mode)	0.05
MouseBrain-Z-T-1	31638	0.04	0	MSFragger (3,000 Da, N-Glycan Mode)	0.04
MouseBrain-Z-T-1	31810	0.09	0	MSFragger (3,000 Da, N-Glycan Mode)	0.09
MouseBrain-Z-T-1	31846	0.14	0.19	MSFragger (3,000 Da, N-Glycan Mode)	-0.05
MouseBrain-Z-T-1	31873	0.01	0	MSFragger (3,000 Da, N-Glycan Mode)	0.01
MouseBrain-Z-T-1	31881	0.09	0.05	MSFragger (3,000 Da, N-Glycan Mode)	0.04
MouseBrain-Z-T-1	31971	0.01	0	MSFragger (3,000 Da, N-Glycan Mode)	0.01
MouseBrain-Z-T-1	31980	0.34	0	MSFragger (3,000 Da, N-Glycan Mode)	0.34
MouseBrain-Z-T-1	31991	0.06	0	MSFragger (3,000 Da, N-Glycan Mode)	0.06
MouseBrain-Z-T-1	32001	0.04	0	MSFragger (3,000 Da, N-Glycan Mode)	0.04
MouseBrain-Z-T-1	32021	0.02	0	MSFragger (3,000 Da, N-Glycan Mode)	0.02
MouseBrain-Z-T-1	32063	0.04	0	MSFragger (3,000 Da, N-Glycan Mode)	0.04
MouseBrain-Z-T-1	32073	0.01	0	MSFragger (3,000 Da, N-Glycan Mode)	0.01
MouseBrain-Z-T-1	32147	0.03	0	MSFragger (3,000 Da, N-Glycan Mode)	0.03
MouseBrain-Z-T-1	32190	0.02	0	MSFragger (3,000 Da, N-Glycan Mode)	0.02
MouseBrain-Z-T-1	32192	0.03	0	MSFragger (3,000 Da, N-Glycan Mode)	0.03
MouseBrain-Z-T-1	32216	0.04	0	MSFragger (3,000 Da, N-Glycan Mode)	0.04
MouseBrain-Z-T-1	32299	0.01	0	MSFragger (3,000 Da, N-Glycan Mode)	0.01
MouseBrain-Z-T-1	32310	0.02	0	MSFragger (3,000 Da, N-Glycan Mode)	0.02
MouseBrain-Z-T-1	32321	0.02	0	MSFragger (3,000 Da, N-Glycan Mode)	0.02
MouseBrain-Z-T-1	32332	0.07	0	MSFragger (3,000 Da, N-Glycan Mode)	0.07
MouseBrain-Z-T-1	32336	0.03	0	MSFragger (3,000 Da, N-Glycan Mode)	0.03
MouseBrain-Z-T-1	32379	0.04	0	MSFragger (3,000 Da, N-Glycan Mode)	0.04
MouseBrain-Z-T-1	32405	0.05	0	MSFragger (3,000 Da, N-Glycan Mode)	0.05
MouseBrain-Z-T-1	32423	0.01	0	MSFragger (3,000 Da, N-Glycan Mode)	0.01
MouseBrain-Z-T-1	32429	0.02	0	MSFragger (3,000 Da, N-Glycan Mode)	0.02
MouseBrain-Z-T-1	32450	0.02	0	MSFragger (3,000 Da, N-Glycan Mode)	0.02
MouseBrain-Z-T-1	32451	0.04	0	MSFragger (3,000 Da, N-Glycan Mode)	0.04
MouseBrain-Z-T-1	32475	0.02	0	MSFragger (3,000 Da, N-Glycan Mode)	0.02
MouseBrain-Z-T-1	32536	0.02	0	MSFragger (3,000 Da, N-Glycan Mode)	0.02
MouseBrain-Z-T-1	32549	0.04	0	MSFragger (3,000 Da, N-Glycan Mode)	0.04
MouseBrain-Z-T-1	32559	0.13	0	MSFragger (3,000 Da, N-Glycan Mode)	0.13
MouseBrain-Z-T-1	32617	0.06	0	MSFragger (3,000 Da, N-Glycan Mode)	0.06
MouseBrain-Z-T-1	32629	0.05	0	MSFragger (3,000 Da, N-Glycan Mode)	0.05
MouseBrain-Z-T-1	32652	0.05	0	MSFragger (3,000 Da, N-Glycan Mode)	0.05
MouseBrain-Z-T-1	32700	0.02	0	MSFragger (3,000 Da, N-Glycan Mode)	0.02
MouseBrain-Z-T-1	32781	0.03	0	MSFragger (3,000 Da, N-Glycan Mode)	0.03
MouseBrain-Z-T-1	32794	0.02	0	MSFragger (3,000 Da, N-Glycan Mode)	0.02
MouseBrain-Z-T-1	32815	0.06	0	MSFragger (3,000 Da, N-Glycan Mode)	0.06
MouseBrain-Z-T-1	32917	0.07	0	MSFragger (3,000 Da, N-Glycan Mode)	0.07
MouseBrain-Z-T-1	32969	0.08	0	MSFragger (3,000 Da, N-Glycan Mode)	0.08
MouseBrain-Z-T-1	33165	0.01	0	MSFragger (3,000 Da, N-Glycan Mode)	0.01
MouseBrain-Z-T-1	3323	0.11	0	MSFragger (3,000 Da, N-Glycan Mode)	0.11
MouseBrain-Z-T-1	33290	0.25	0.25	MSFragger (3,000 Da, N-Glycan Mode)	-0.01
MouseBrain-Z-T-1	33345	0.09	0	MSFragger (3,000 Da, N-Glycan Mode)	0.09
MouseBrain-Z-T-1	33408	0.03	0	MSFragger (3,000 Da, N-Glycan Mode)	0.03
MouseBrain-Z-T-1	33435	0.04	0	MSFragger (3,000 Da, N-Glycan Mode)	0.04
MouseBrain-Z-T-1	33652	0.47	0.31	MSFragger (3,000 Da, N-Glycan Mode)	0.16
MouseBrain-Z-T-1	33955	0.05	0	MSFragger (3,000 Da, N-Glycan Mode)	0.05
MouseBrain-Z-T-1	33995	0.04	0	MSFragger (3,000 Da, N-Glycan Mode)	0.04
MouseBrain-Z-T-1	34027	0.19	0.11	MSFragger (3,000 Da, N-Glycan Mode)	0.08
MouseBrain-Z-T-1	34237	0.06	0	MSFragger (3,000 Da, N-Glycan Mode)	0.06
MouseBrain-Z-T-1	34383	0.03	0	MSFragger (3,000 Da, N-Glycan Mode)	0.03
MouseBrain-Z-T-1	34555	0.61	0	MSFragger (3,000 Da, N-Glycan Mode)	0.61
MouseBrain-Z-T-1	34591	0.04	0	MSFragger (3,000 Da, N-Glycan Mode)	0.04
MouseBrain-Z-T-1	34616	0.02	0	MSFragger (3,000 Da, N-Glycan Mode)	0.02
MouseBrain-Z-T-1	34619	0.02	0	MSFragger (3,000 Da, N-Glycan Mode)	0.02
MouseBrain-Z-T-1	34632	0.01	0	MSFragger (3,000 Da, N-Glycan Mode)	0.01
MouseBrain-Z-T-1	34700	0.04	0	MSFragger (3,000 Da, N-Glycan Mode)	0.04
MouseBrain-Z-T-1	34781	0.91	0	MSFragger (3,000 Da, N-Glycan Mode)	0.91
MouseBrain-Z-T-1	34853	0.54	0	MSFragger (3,000 Da, N-Glycan Mode)	0.54
MouseBrain-Z-T-1	34885	0.07	0	MSFragger (3,000 Da, N-Glycan Mode)	0.07
MouseBrain-Z-T-1	34896	0.11	0	MSFragger (3,000 Da, N-Glycan Mode)	0.11
MouseBrain-Z-T-1	34926	0.27	0	MSFragger (3,000 Da, N-Glycan Mode)	0.27
MouseBrain-Z-T-1	34939	0.01	0	MSFragger (3,000 Da, N-Glycan Mode)	0.01
MouseBrain-Z-T-1	34957	0.06	0	MSFragger (3,000 Da, N-Glycan Mode)	0.06
MouseBrain-Z-T-1	35130	0.07	0	MSFragger (3,000 Da, N-Glycan Mode)	0.07
MouseBrain-Z-T-1	35182	0.15	0.05	MSFragger (3,000 Da, N-Glycan Mode)	0.1
MouseBrain-Z-T-1	35188	0.03	0	MSFragger (3,000 Da, N-Glycan Mode)	0.03
MouseBrain-Z-T-1	35191	0.02	0	MSFragger (3,000 Da, N-Glycan Mode)	0.02
MouseBrain-Z-T-1	35268	0.02	0	MSFragger (3,000 Da, N-Glycan Mode)	0.02
MouseBrain-Z-T-1	35357	0.05	0	MSFragger (3,000 Da, N-Glycan Mode)	0.05
MouseBrain-Z-T-1	35365	0.18	0	MSFragger (3,000 Da, N-Glycan Mode)	0.18
MouseBrain-Z-T-1	35494	0.13	0	MSFragger (3,000 Da, N-Glycan Mode)	0.13
MouseBrain-Z-T-1	35938	0.04	0	MSFragger (3,000 Da, N-Glycan Mode)	0.04
MouseBrain-Z-T-1	35962	0.11	0	MSFragger (3,000 Da, N-Glycan Mode)	0.11
MouseBrain-Z-T-1	36099	0.03	0	MSFragger (3,000 Da, N-Glycan Mode)	0.03
MouseBrain-Z-T-1	36453	0.04	0	MSFragger (3,000 Da, N-Glycan Mode)	0.04
MouseBrain-Z-T-1	36611	0.02	0	MSFragger (3,000 Da, N-Glycan Mode)	0.02
MouseBrain-Z-T-1	36662	0.08	0	MSFragger (3,000 Da, N-Glycan Mode)	0.08
MouseBrain-Z-T-1	36702	0.04	0	MSFragger (3,000 Da, N-Glycan Mode)	0.04
MouseBrain-Z-T-1	36720	0.02	0	MSFragger (3,000 Da, N-Glycan Mode)	0.02
MouseBrain-Z-T-1	36783	0.02	0	MSFragger (3,000 Da, N-Glycan Mode)	0.02
MouseBrain-Z-T-1	36852	0.26	0	MSFragger (3,000 Da, N-Glycan Mode)	0.26
MouseBrain-Z-T-1	36874	0.05	0	MSFragger (3,000 Da, N-Glycan Mode)	0.05
MouseBrain-Z-T-1	36890	0.01	0	MSFragger (3,000 Da, N-Glycan Mode)	0.01
MouseBrain-Z-T-1	36953	0.03	0	MSFragger (3,000 Da, N-Glycan Mode)	0.03
MouseBrain-Z-T-1	37030	0.06	0	MSFragger (3,000 Da, N-Glycan Mode)	0.06
MouseBrain-Z-T-1	37087	0.12	0	MSFragger (3,000 Da, N-Glycan Mode)	0.12
MouseBrain-Z-T-1	37159	0.05	0	MSFragger (3,000 Da, N-Glycan Mode)	0.05
MouseBrain-Z-T-1	37200	0.02	0	MSFragger (3,000 Da, N-Glycan Mode)	0.02
MouseBrain-Z-T-1	37201	0.02	0	MSFragger (3,000 Da, N-Glycan Mode)	0.02
MouseBrain-Z-T-1	37254	0.04	0	MSFragger (3,000 Da, N-Glycan Mode)	0.04
MouseBrain-Z-T-1	37304	0.03	0	MSFragger (3,000 Da, N-Glycan Mode)	0.03
MouseBrain-Z-T-1	37335	0.04	0	MSFragger (3,000 Da, N-Glycan Mode)	0.04
MouseBrain-Z-T-1	37344	0.03	0	MSFragger (3,000 Da, N-Glycan Mode)	0.03
MouseBrain-Z-T-1	37351	0.03	0	MSFragger (3,000 Da, N-Glycan Mode)	0.03
MouseBrain-Z-T-1	37362	0.01	0.02	MSFragger (3,000 Da, N-Glycan Mode)	-0.01
MouseBrain-Z-T-1	37373	0.03	0	MSFragger (3,000 Da, N-Glycan Mode)	0.03
MouseBrain-Z-T-1	3744	0.08	0	MSFragger (3,000 Da, N-Glycan Mode)	0.08
MouseBrain-Z-T-1	37444	0.03	0	MSFragger (3,000 Da, N-Glycan Mode)	0.03
MouseBrain-Z-T-1	37445	0.04	0	MSFragger (3,000 Da, N-Glycan Mode)	0.04
MouseBrain-Z-T-1	37467	0.04	0	MSFragger (3,000 Da, N-Glycan Mode)	0.04
MouseBrain-Z-T-1	37491	0.02	0	MSFragger (3,000 Da, N-Glycan Mode)	0.02
MouseBrain-Z-T-1	37579	0.02	0	MSFragger (3,000 Da, N-Glycan Mode)	0.02
MouseBrain-Z-T-1	37585	0.04	0	MSFragger (3,000 Da, N-Glycan Mode)	0.04
MouseBrain-Z-T-1	37622	0.01	0	MSFragger (3,000 Da, N-Glycan Mode)	0.01
MouseBrain-Z-T-1	37632	0.11	0	MSFragger (3,000 Da, N-Glycan Mode)	0.11
MouseBrain-Z-T-1	37659	0.01	0	MSFragger (3,000 Da, N-Glycan Mode)	0.01
MouseBrain-Z-T-1	37717	0.02	0	MSFragger (3,000 Da, N-Glycan Mode)	0.02
MouseBrain-Z-T-1	37729	0.03	0	MSFragger (3,000 Da, N-Glycan Mode)	0.03
MouseBrain-Z-T-1	37781	0.05	0	MSFragger (3,000 Da, N-Glycan Mode)	0.05
MouseBrain-Z-T-1	37790	0.06	0	MSFragger (3,000 Da, N-Glycan Mode)	0.06
MouseBrain-Z-T-1	37861	0.06	0	MSFragger (3,000 Da, N-Glycan Mode)	0.06
MouseBrain-Z-T-1	37894	0.04	0	MSFragger (3,000 Da, N-Glycan Mode)	0.04
MouseBrain-Z-T-1	37940	0.26	0.23	MSFragger (3,000 Da, N-Glycan Mode)	0.03
MouseBrain-Z-T-1	37941	0.03	0	MSFragger (3,000 Da, N-Glycan Mode)	0.03
MouseBrain-Z-T-1	37955	0.02	0	MSFragger (3,000 Da, N-Glycan Mode)	0.02
MouseBrain-Z-T-1	3796	0.18	0	MSFragger (3,000 Da, N-Glycan Mode)	0.18
MouseBrain-Z-T-1	37976	0.14	0	MSFragger (3,000 Da, N-Glycan Mode)	0.14
MouseBrain-Z-T-1	37997	0.03	0	MSFragger (3,000 Da, N-Glycan Mode)	0.03
MouseBrain-Z-T-1	38032	0.03	0	MSFragger (3,000 Da, N-Glycan Mode)	0.03
MouseBrain-Z-T-1	38044	0.02	0	MSFragger (3,000 Da, N-Glycan Mode)	0.02
MouseBrain-Z-T-1	38059	0.01	0.05	MSFragger (3,000 Da, N-Glycan Mode)	-0.05
MouseBrain-Z-T-1	38067	0.04	0	MSFragger (3,000 Da, N-Glycan Mode)	0.04
MouseBrain-Z-T-1	38079	0.05	0	MSFragger (3,000 Da, N-Glycan Mode)	0.05
MouseBrain-Z-T-1	38084	0.02	0	MSFragger (3,000 Da, N-Glycan Mode)	0.02
MouseBrain-Z-T-1	38128	0.02	0.17	MSFragger (3,000 Da, N-Glycan Mode)	-0.15
MouseBrain-Z-T-1	38199	0.09	0	MSFragger (3,000 Da, N-Glycan Mode)	0.09
MouseBrain-Z-T-1	38206	0.02	0	MSFragger (3,000 Da, N-Glycan Mode)	0.02
MouseBrain-Z-T-1	38285	0.02	0	MSFragger (3,000 Da, N-Glycan Mode)	0.02
MouseBrain-Z-T-1	38297	0.02	0	MSFragger (3,000 Da, N-Glycan Mode)	0.02
MouseBrain-Z-T-1	38369	0.02	0	MSFragger (3,000 Da, N-Glycan Mode)	0.02
MouseBrain-Z-T-1	38577	0.02	0	MSFragger (3,000 Da, N-Glycan Mode)	0.02
MouseBrain-Z-T-1	38629	0.04	0	MSFragger (3,000 Da, N-Glycan Mode)	0.04
MouseBrain-Z-T-1	38750	0.02	0	MSFragger (3,000 Da, N-Glycan Mode)	0.02
MouseBrain-Z-T-1	38820	0.02	0	MSFragger (3,000 Da, N-Glycan Mode)	0.02
MouseBrain-Z-T-1	38840	0.04	0	MSFragger (3,000 Da, N-Glycan Mode)	0.04
MouseBrain-Z-T-1	38851	0.02	0	MSFragger (3,000 Da, N-Glycan Mode)	0.02
MouseBrain-Z-T-1	38925	0.03	0.05	MSFragger (3,000 Da, N-Glycan Mode)	-0.02
MouseBrain-Z-T-1	38947	0.01	0	MSFragger (3,000 Da, N-Glycan Mode)	0.01
MouseBrain-Z-T-1	38963	0.02	0	MSFragger (3,000 Da, N-Glycan Mode)	0.02
MouseBrain-Z-T-1	38980	0.01	0	MSFragger (3,000 Da, N-Glycan Mode)	0.01
MouseBrain-Z-T-1	39020	0.02	0	MSFragger (3,000 Da, N-Glycan Mode)	0.02
MouseBrain-Z-T-1	39026	0.05	0	MSFragger (3,000 Da, N-Glycan Mode)	0.05
MouseBrain-Z-T-1	39104	0.04	0	MSFragger (3,000 Da, N-Glycan Mode)	0.04
MouseBrain-Z-T-1	39112	0.08	0	MSFragger (3,000 Da, N-Glycan Mode)	0.08
MouseBrain-Z-T-1	39182	0.03	0	MSFragger (3,000 Da, N-Glycan Mode)	0.03
MouseBrain-Z-T-1	39193	0.04	0	MSFragger (3,000 Da, N-Glycan Mode)	0.04
MouseBrain-Z-T-1	39282	0.07	0	MSFragger (3,000 Da, N-Glycan Mode)	0.07
MouseBrain-Z-T-1	39349	0.06	0	MSFragger (3,000 Da, N-Glycan Mode)	0.06
MouseBrain-Z-T-1	39356	0.05	0	MSFragger (3,000 Da, N-Glycan Mode)	0.05
MouseBrain-Z-T-1	39638	0.39	0	MSFragger (3,000 Da, N-Glycan Mode)	0.39
MouseBrain-Z-T-1	39900	0.03	0	MSFragger (3,000 Da, N-Glycan Mode)	0.03
MouseBrain-Z-T-1	4018	0.07	0	MSFragger (3,000 Da, N-Glycan Mode)	0.07
MouseBrain-Z-T-1	40191	0.02	0	MSFragger (3,000 Da, N-Glycan Mode)	0.02
MouseBrain-Z-T-1	40666	0.07	0	MSFragger (3,000 Da, N-Glycan Mode)	0.07
MouseBrain-Z-T-1	40910	0.06	0.01	MSFragger (3,000 Da, N-Glycan Mode)	0.05
MouseBrain-Z-T-1	40952	0.05	0	MSFragger (3,000 Da, N-Glycan Mode)	0.05
MouseBrain-Z-T-1	41082	0.07	0	MSFragger (3,000 Da, N-Glycan Mode)	0.07
MouseBrain-Z-T-1	41452	0.09	0.12	MSFragger (3,000 Da, N-Glycan Mode)	-0.02
MouseBrain-Z-T-1	41546	0.16	0.13	MSFragger (3,000 Da, N-Glycan Mode)	0.03
MouseBrain-Z-T-1	41856	0.61	0.18	MSFragger (3,000 Da, N-Glycan Mode)	0.43
MouseBrain-Z-T-1	42001	0.21	0.08	MSFragger (3,000 Da, N-Glycan Mode)	0.13
MouseBrain-Z-T-1	42446	0.09	0	MSFragger (3,000 Da, N-Glycan Mode)	0.09
MouseBrain-Z-T-1	4249	0.03	0	MSFragger (3,000 Da, N-Glycan Mode)	0.03
MouseBrain-Z-T-1	43005	0.04	0	MSFragger (3,000 Da, N-Glycan Mode)	0.04
MouseBrain-Z-T-1	43269	0.03	0	MSFragger (3,000 Da, N-Glycan Mode)	0.03
MouseBrain-Z-T-1	43289	0.02	0	MSFragger (3,000 Da, N-Glycan Mode)	0.02
MouseBrain-Z-T-1	43695	0.03	0	MSFragger (3,000 Da, N-Glycan Mode)	0.03
MouseBrain-Z-T-1	43698	0.02	0	MSFragger (3,000 Da, N-Glycan Mode)	0.02
MouseBrain-Z-T-1	43765	0.05	0	MSFragger (3,000 Da, N-Glycan Mode)	0.05
MouseBrain-Z-T-1	43896	0.04	0	MSFragger (3,000 Da, N-Glycan Mode)	0.04
MouseBrain-Z-T-1	44063	0.04	0	MSFragger (3,000 Da, N-Glycan Mode)	0.04
MouseBrain-Z-T-1	44169	0.05	0	MSFragger (3,000 Da, N-Glycan Mode)	0.05
MouseBrain-Z-T-1	44206	0.02	0	MSFragger (3,000 Da, N-Glycan Mode)	0.02
MouseBrain-Z-T-1	44423	0.03	0	MSFragger (3,000 Da, N-Glycan Mode)	0.03
MouseBrain-Z-T-1	44552	0.01	0.08	MSFragger (3,000 Da, N-Glycan Mode)	-0.07
MouseBrain-Z-T-1	44842	0.04	0	MSFragger (3,000 Da, N-Glycan Mode)	0.04
MouseBrain-Z-T-1	44938	1.12	0.04	MSFragger (3,000 Da, N-Glycan Mode)	1.08
MouseBrain-Z-T-1	46735	0.07	0	MSFragger (3,000 Da, N-Glycan Mode)	0.07
MouseBrain-Z-T-1	47450	0.15	0.03	MSFragger (3,000 Da, N-Glycan Mode)	0.12
MouseBrain-Z-T-1	47497	0.06	0	MSFragger (3,000 Da, N-Glycan Mode)	0.06
MouseBrain-Z-T-1	49984	0.16	0	MSFragger (3,000 Da, N-Glycan Mode)	0.16
MouseBrain-Z-T-1	51999	0.12	0.02	MSFragger (3,000 Da, N-Glycan Mode)	0.09
MouseBrain-Z-T-1	52717	0.01	0.01	MSFragger (3,000 Da, N-Glycan Mode)	-0.01
MouseBrain-Z-T-1	52873	0.02	0	MSFragger (3,000 Da, N-Glycan Mode)	0.02
MouseBrain-Z-T-1	5303	0.03	0	MSFragger (3,000 Da, N-Glycan Mode)	0.03
MouseBrain-Z-T-1	53152	0.03	0	MSFragger (3,000 Da, N-Glycan Mode)	0.03
MouseBrain-Z-T-1	53204	0.04	0	MSFragger (3,000 Da, N-Glycan Mode)	0.04
MouseBrain-Z-T-1	53745	0.05	0	MSFragger (3,000 Da, N-Glycan Mode)	0.05
MouseBrain-Z-T-1	56181	0.04	0	MSFragger (3,000 Da, N-Glycan Mode)	0.04
MouseBrain-Z-T-1	56554	0.05	0.05	MSFragger (3,000 Da, N-Glycan Mode)	0
MouseBrain-Z-T-1	5698	0.08	0	MSFragger (3,000 Da, N-Glycan Mode)	0.08
MouseBrain-Z-T-1	57628	0.08	0.02	MSFragger (3,000 Da, N-Glycan Mode)	0.06
MouseBrain-Z-T-1	5899	0.15	0.1	MSFragger (3,000 Da, N-Glycan Mode)	0.05
MouseBrain-Z-T-1	5946	0.04	0	MSFragger (3,000 Da, N-Glycan Mode)	0.04
MouseBrain-Z-T-1	59851	0.04	0	MSFragger (3,000 Da, N-Glycan Mode)	0.04
MouseBrain-Z-T-1	6117	0.11	0	MSFragger (3,000 Da, N-Glycan Mode)	0.11
MouseBrain-Z-T-1	6131	0.2	0	MSFragger (3,000 Da, N-Glycan Mode)	0.2
MouseBrain-Z-T-1	62110	0.1	0	MSFragger (3,000 Da, N-Glycan Mode)	0.1
MouseBrain-Z-T-1	62180	0.14	0	MSFragger (3,000 Da, N-Glycan Mode)	0.14
MouseBrain-Z-T-1	6326	0.07	0	MSFragger (3,000 Da, N-Glycan Mode)	0.07
MouseBrain-Z-T-1	63900	0.1	0	MSFragger (3,000 Da, N-Glycan Mode)	0.1
MouseBrain-Z-T-1	63940	0.05	0	MSFragger (3,000 Da, N-Glycan Mode)	0.05
MouseBrain-Z-T-1	63942	0.11	0	MSFragger (3,000 Da, N-Glycan Mode)	0.11
MouseBrain-Z-T-1	6486	0.08	0	MSFragger (3,000 Da, N-Glycan Mode)	0.08
MouseBrain-Z-T-1	6538	0.04	0	MSFragger (3,000 Da, N-Glycan Mode)	0.04
MouseBrain-Z-T-1	65384	0.04	0	MSFragger (3,000 Da, N-Glycan Mode)	0.04
MouseBrain-Z-T-1	65386	0.03	0	MSFragger (3,000 Da, N-Glycan Mode)	0.03
MouseBrain-Z-T-1	6653	0.11	0	MSFragger (3,000 Da, N-Glycan Mode)	0.11
MouseBrain-Z-T-1	6729	0.09	0	MSFragger (3,000 Da, N-Glycan Mode)	0.09
MouseBrain-Z-T-1	6763	0.03	0	MSFragger (3,000 Da, N-Glycan Mode)	0.03
MouseBrain-Z-T-1	69013	0.05	0	MSFragger (3,000 Da, N-Glycan Mode)	0.05
MouseBrain-Z-T-1	7008	0.04	0.1	MSFragger (3,000 Da, N-Glycan Mode)	-0.06
MouseBrain-Z-T-1	8056	0.06	0	MSFragger (3,000 Da, N-Glycan Mode)	0.06
MouseBrain-Z-T-1	8107	0.05	0	MSFragger (3,000 Da, N-Glycan Mode)	0.05
MouseBrain-Z-T-1	8126	0.05	0	MSFragger (3,000 Da, N-Glycan Mode)	0.05
MouseBrain-Z-T-1	8183	0.02	0	MSFragger (3,000 Da, N-Glycan Mode)	0.02
MouseBrain-Z-T-1	8567	0.06	0	MSFragger (3,000 Da, N-Glycan Mode)	0.06
MouseBrain-Z-T-1	8972	0.04	0	MSFragger (3,000 Da, N-Glycan Mode)	0.04
MouseBrain-Z-T-1	9204	0.16	0	MSFragger (3,000 Da, N-Glycan Mode)	0.16
MouseBrain-Z-T-1	9326	0.09	0	MSFragger (3,000 Da, N-Glycan Mode)	0.09
MouseBrain-Z-T-1	9356	0.07	0	MSFragger (3,000 Da, N-Glycan Mode)	0.07
MouseBrain-Z-T-1	9449	0.1	0	MSFragger (3,000 Da, N-Glycan Mode)	0.1
MouseBrain-Z-T-1	9454	0.07	0	MSFragger (3,000 Da, N-Glycan Mode)	0.07
MouseBrain-Z-T-1	9543	0.03	0	MSFragger (3,000 Da, N-Glycan Mode)	0.03
MouseBrain-Z-T-1	9722	0.02	0	MSFragger (3,000 Da, N-Glycan Mode)	0.02
MouseBrain-Z-T-1	9730	0.06	0	MSFragger (3,000 Da, N-Glycan Mode)	0.06
MouseBrain-Z-T-1	10045	0.05	0.02	MSFragger (6,000 Da, N-Glycan Mode)	0.03
MouseBrain-Z-T-1	10068	0.11	0	MSFragger (6,000 Da, N-Glycan Mode)	0.11
MouseBrain-Z-T-1	10558	0.08	0	MSFragger (6,000 Da, N-Glycan Mode)	0.08
MouseBrain-Z-T-1	10618	0.16	0.25	MSFragger (6,000 Da, N-Glycan Mode)	-0.09
MouseBrain-Z-T-1	10658	0.09	0	MSFragger (6,000 Da, N-Glycan Mode)	0.09
MouseBrain-Z-T-1	10687	0.08	0	MSFragger (6,000 Da, N-Glycan Mode)	0.08
MouseBrain-Z-T-1	10781	0.08	0	MSFragger (6,000 Da, N-Glycan Mode)	0.08
MouseBrain-Z-T-1	10789	0.17	0	MSFragger (6,000 Da, N-Glycan Mode)	0.17
MouseBrain-Z-T-1	10808	0.18	0	MSFragger (6,000 Da, N-Glycan Mode)	0.18
MouseBrain-Z-T-1	10810	0.11	0	MSFragger (6,000 Da, N-Glycan Mode)	0.11
MouseBrain-Z-T-1	10820	0.05	0	MSFragger (6,000 Da, N-Glycan Mode)	0.05
MouseBrain-Z-T-1	10880	0.21	0	MSFragger (6,000 Da, N-Glycan Mode)	0.21
MouseBrain-Z-T-1	10883	0.02	0.11	MSFragger (6,000 Da, N-Glycan Mode)	-0.09
MouseBrain-Z-T-1	10903	0.23	0	MSFragger (6,000 Da, N-Glycan Mode)	0.23
MouseBrain-Z-T-1	10975	0.15	0	MSFragger (6,000 Da, N-Glycan Mode)	0.15
MouseBrain-Z-T-1	11118	0.06	0	MSFragger (6,000 Da, N-Glycan Mode)	0.06
MouseBrain-Z-T-1	11582	0.03	0	MSFragger (6,000 Da, N-Glycan Mode)	0.03
MouseBrain-Z-T-1	11611	0.01	0	MSFragger (6,000 Da, N-Glycan Mode)	0.01
MouseBrain-Z-T-1	11743	0.04	0	MSFragger (6,000 Da, N-Glycan Mode)	0.04
MouseBrain-Z-T-1	11856	0.1	0	MSFragger (6,000 Da, N-Glycan Mode)	0.1
MouseBrain-Z-T-1	13047	0.15	0.12	MSFragger (6,000 Da, N-Glycan Mode)	0.02
MouseBrain-Z-T-1	13062	0.02	0	MSFragger (6,000 Da, N-Glycan Mode)	0.02
MouseBrain-Z-T-1	13102	0.07	0	MSFragger (6,000 Da, N-Glycan Mode)	0.07
MouseBrain-Z-T-1	13121	0.25	0	MSFragger (6,000 Da, N-Glycan Mode)	0.25
MouseBrain-Z-T-1	13262	0.14	0.13	MSFragger (6,000 Da, N-Glycan Mode)	0.01
MouseBrain-Z-T-1	14453	0.06	0	MSFragger (6,000 Da, N-Glycan Mode)	0.06
MouseBrain-Z-T-1	14532	0.09	0.11	MSFragger (6,000 Da, N-Glycan Mode)	-0.02
MouseBrain-Z-T-1	14602	0.05	0	MSFragger (6,000 Da, N-Glycan Mode)	0.05
MouseBrain-Z-T-1	14792	0.13	0	MSFragger (6,000 Da, N-Glycan Mode)	0.13
MouseBrain-Z-T-1	15050	0.03	0.03	MSFragger (6,000 Da, N-Glycan Mode)	-0.01
MouseBrain-Z-T-1	15091	0.14	0	MSFragger (6,000 Da, N-Glycan Mode)	0.14
MouseBrain-Z-T-1	15498	0.25	0	MSFragger (6,000 Da, N-Glycan Mode)	0.25
MouseBrain-Z-T-1	15501	0.14	0	MSFragger (6,000 Da, N-Glycan Mode)	0.14
MouseBrain-Z-T-1	15506	0.13	0	MSFragger (6,000 Da, N-Glycan Mode)	0.13
MouseBrain-Z-T-1	15594	0.1	0	MSFragger (6,000 Da, N-Glycan Mode)	0.1
MouseBrain-Z-T-1	15727	0.08	0	MSFragger (6,000 Da, N-Glycan Mode)	0.08
MouseBrain-Z-T-1	15744	0.54	0.44	MSFragger (6,000 Da, N-Glycan Mode)	0.1
MouseBrain-Z-T-1	15778	0.13	0	MSFragger (6,000 Da, N-Glycan Mode)	0.13
MouseBrain-Z-T-1	15858	0.06	0	MSFragger (6,000 Da, N-Glycan Mode)	0.06
MouseBrain-Z-T-1	15865	0.15	0	MSFragger (6,000 Da, N-Glycan Mode)	0.15
MouseBrain-Z-T-1	15877	0.13	0	MSFragger (6,000 Da, N-Glycan Mode)	0.13
MouseBrain-Z-T-1	15881	0.12	0	MSFragger (6,000 Da, N-Glycan Mode)	0.12
MouseBrain-Z-T-1	15948	0.05	0	MSFragger (6,000 Da, N-Glycan Mode)	0.05
MouseBrain-Z-T-1	15963	0.07	0	MSFragger (6,000 Da, N-Glycan Mode)	0.07
MouseBrain-Z-T-1	16783	0.25	0	MSFragger (6,000 Da, N-Glycan Mode)	0.25
MouseBrain-Z-T-1	17547	0.11	0	MSFragger (6,000 Da, N-Glycan Mode)	0.11
MouseBrain-Z-T-1	17562	0.08	0	MSFragger (6,000 Da, N-Glycan Mode)	0.08
MouseBrain-Z-T-1	17684	0.1	0.03	MSFragger (6,000 Da, N-Glycan Mode)	0.07
MouseBrain-Z-T-1	17793	0.08	0	MSFragger (6,000 Da, N-Glycan Mode)	0.08
MouseBrain-Z-T-1	18027	0.09	0	MSFragger (6,000 Da, N-Glycan Mode)	0.09
MouseBrain-Z-T-1	18127	0.02	0	MSFragger (6,000 Da, N-Glycan Mode)	0.02
MouseBrain-Z-T-1	18145	0.03	0	MSFragger (6,000 Da, N-Glycan Mode)	0.03
MouseBrain-Z-T-1	18160	0.1	0	MSFragger (6,000 Da, N-Glycan Mode)	0.1
MouseBrain-Z-T-1	18176	0.03	0	MSFragger (6,000 Da, N-Glycan Mode)	0.03
MouseBrain-Z-T-1	18252	0.11	0	MSFragger (6,000 Da, N-Glycan Mode)	0.11
MouseBrain-Z-T-1	18306	0.02	0	MSFragger (6,000 Da, N-Glycan Mode)	0.02
MouseBrain-Z-T-1	18381	0.09	0	MSFragger (6,000 Da, N-Glycan Mode)	0.09
MouseBrain-Z-T-1	18455	0.22	0	MSFragger (6,000 Da, N-Glycan Mode)	0.22
MouseBrain-Z-T-1	18499	0.02	0.03	MSFragger (6,000 Da, N-Glycan Mode)	-0.01
MouseBrain-Z-T-1	18789	0.58	0	MSFragger (6,000 Da, N-Glycan Mode)	0.58
MouseBrain-Z-T-1	18796	0.25	0	MSFragger (6,000 Da, N-Glycan Mode)	0.25
MouseBrain-Z-T-1	18810	1.14	0	MSFragger (6,000 Da, N-Glycan Mode)	1.14
MouseBrain-Z-T-1	18907	0.2	0	MSFragger (6,000 Da, N-Glycan Mode)	0.2
MouseBrain-Z-T-1	19112	0.05	0	MSFragger (6,000 Da, N-Glycan Mode)	0.05
MouseBrain-Z-T-1	19574	0.13	0	MSFragger (6,000 Da, N-Glycan Mode)	0.13
MouseBrain-Z-T-1	19835	0.13	0.03	MSFragger (6,000 Da, N-Glycan Mode)	0.1
MouseBrain-Z-T-1	19977	0.41	0.33	MSFragger (6,000 Da, N-Glycan Mode)	0.08
MouseBrain-Z-T-1	20165	0.38	0	MSFragger (6,000 Da, N-Glycan Mode)	0.38
MouseBrain-Z-T-1	20520	0.13	0	MSFragger (6,000 Da, N-Glycan Mode)	0.13
MouseBrain-Z-T-1	20848	0.05	0	MSFragger (6,000 Da, N-Glycan Mode)	0.05
MouseBrain-Z-T-1	20855	0.04	0	MSFragger (6,000 Da, N-Glycan Mode)	0.04
MouseBrain-Z-T-1	2091	0.2	0	MSFragger (6,000 Da, N-Glycan Mode)	0.2
MouseBrain-Z-T-1	21383	0.5	0	MSFragger (6,000 Da, N-Glycan Mode)	0.5
MouseBrain-Z-T-1	21645	0.08	0	MSFragger (6,000 Da, N-Glycan Mode)	0.08
MouseBrain-Z-T-1	21670	0.1	0	MSFragger (6,000 Da, N-Glycan Mode)	0.1
MouseBrain-Z-T-1	21716	0.31	0	MSFragger (6,000 Da, N-Glycan Mode)	0.31
MouseBrain-Z-T-1	21753	0.2	0	MSFragger (6,000 Da, N-Glycan Mode)	0.2
MouseBrain-Z-T-1	21755	0.05	0	MSFragger (6,000 Da, N-Glycan Mode)	0.05
MouseBrain-Z-T-1	21757	0.08	0	MSFragger (6,000 Da, N-Glycan Mode)	0.08
MouseBrain-Z-T-1	21766	0.05	0.01	MSFragger (6,000 Da, N-Glycan Mode)	0.04
MouseBrain-Z-T-1	21837	0.12	0.02	MSFragger (6,000 Da, N-Glycan Mode)	0.11
MouseBrain-Z-T-1	21850	0.05	0	MSFragger (6,000 Da, N-Glycan Mode)	0.05
MouseBrain-Z-T-1	21884	0.1	0	MSFragger (6,000 Da, N-Glycan Mode)	0.1
MouseBrain-Z-T-1	21885	0.14	0	MSFragger (6,000 Da, N-Glycan Mode)	0.14
MouseBrain-Z-T-1	21894	0.06	0.08	MSFragger (6,000 Da, N-Glycan Mode)	-0.02
MouseBrain-Z-T-1	21907	0.12	0.02	MSFragger (6,000 Da, N-Glycan Mode)	0.1
MouseBrain-Z-T-1	21920	0.11	0	MSFragger (6,000 Da, N-Glycan Mode)	0.11
MouseBrain-Z-T-1	21956	0.13	0	MSFragger (6,000 Da, N-Glycan Mode)	0.13
MouseBrain-Z-T-1	21991	0.25	0	MSFragger (6,000 Da, N-Glycan Mode)	0.25
MouseBrain-Z-T-1	22011	0.2	0	MSFragger (6,000 Da, N-Glycan Mode)	0.2
MouseBrain-Z-T-1	22016	0.13	0	MSFragger (6,000 Da, N-Glycan Mode)	0.13
MouseBrain-Z-T-1	22026	0.1	0	MSFragger (6,000 Da, N-Glycan Mode)	0.1
MouseBrain-Z-T-1	22043	0.04	0	MSFragger (6,000 Da, N-Glycan Mode)	0.04
MouseBrain-Z-T-1	22048	0.13	0	MSFragger (6,000 Da, N-Glycan Mode)	0.13
MouseBrain-Z-T-1	22061	0.1	0	MSFragger (6,000 Da, N-Glycan Mode)	0.1
MouseBrain-Z-T-1	22108	1.27	0	MSFragger (6,000 Da, N-Glycan Mode)	1.27
MouseBrain-Z-T-1	22159	0.57	0	MSFragger (6,000 Da, N-Glycan Mode)	0.57
MouseBrain-Z-T-1	22168	0.12	0	MSFragger (6,000 Da, N-Glycan Mode)	0.12
MouseBrain-Z-T-1	22241	0.05	0	MSFragger (6,000 Da, N-Glycan Mode)	0.05
MouseBrain-Z-T-1	22278	0.02	0	MSFragger (6,000 Da, N-Glycan Mode)	0.02
MouseBrain-Z-T-1	22302	0.08	0	MSFragger (6,000 Da, N-Glycan Mode)	0.08
MouseBrain-Z-T-1	22497	0.13	0	MSFragger (6,000 Da, N-Glycan Mode)	0.13
MouseBrain-Z-T-1	22600	0.51	0	MSFragger (6,000 Da, N-Glycan Mode)	0.51
MouseBrain-Z-T-1	22601	0.25	0	MSFragger (6,000 Da, N-Glycan Mode)	0.25
MouseBrain-Z-T-1	22624	0.12	0	MSFragger (6,000 Da, N-Glycan Mode)	0.12
MouseBrain-Z-T-1	22638	0.05	0	MSFragger (6,000 Da, N-Glycan Mode)	0.05
MouseBrain-Z-T-1	22651	0.28	0	MSFragger (6,000 Da, N-Glycan Mode)	0.28
MouseBrain-Z-T-1	22732	0.09	0	MSFragger (6,000 Da, N-Glycan Mode)	0.09
MouseBrain-Z-T-1	22804	0.08	0	MSFragger (6,000 Da, N-Glycan Mode)	0.08
MouseBrain-Z-T-1	23350	0.07	0.05	MSFragger (6,000 Da, N-Glycan Mode)	0.02
MouseBrain-Z-T-1	23367	0.04	0	MSFragger (6,000 Da, N-Glycan Mode)	0.04
MouseBrain-Z-T-1	23748	0.04	0	MSFragger (6,000 Da, N-Glycan Mode)	0.04
MouseBrain-Z-T-1	23972	0.05	0	MSFragger (6,000 Da, N-Glycan Mode)	0.05
MouseBrain-Z-T-1	24059	0.13	0	MSFragger (6,000 Da, N-Glycan Mode)	0.13
MouseBrain-Z-T-1	24073	0.3	0	MSFragger (6,000 Da, N-Glycan Mode)	0.3
MouseBrain-Z-T-1	24136	0.18	0	MSFragger (6,000 Da, N-Glycan Mode)	0.18
MouseBrain-Z-T-1	24203	0.07	0	MSFragger (6,000 Da, N-Glycan Mode)	0.07
MouseBrain-Z-T-1	24293	0.14	0	MSFragger (6,000 Da, N-Glycan Mode)	0.14
MouseBrain-Z-T-1	24348	0.06	0	MSFragger (6,000 Da, N-Glycan Mode)	0.06
MouseBrain-Z-T-1	24350	0.19	0	MSFragger (6,000 Da, N-Glycan Mode)	0.19
MouseBrain-Z-T-1	24418	0.07	0	MSFragger (6,000 Da, N-Glycan Mode)	0.07
MouseBrain-Z-T-1	24426	0.04	0	MSFragger (6,000 Da, N-Glycan Mode)	0.04
MouseBrain-Z-T-1	24545	0.01	0	MSFragger (6,000 Da, N-Glycan Mode)	0.01
MouseBrain-Z-T-1	24590	0.27	0	MSFragger (6,000 Da, N-Glycan Mode)	0.27
MouseBrain-Z-T-1	24669	0.09	0	MSFragger (6,000 Da, N-Glycan Mode)	0.09
MouseBrain-Z-T-1	24682	0.21	0.12	MSFragger (6,000 Da, N-Glycan Mode)	0.09
MouseBrain-Z-T-1	24757	0.09	0	MSFragger (6,000 Da, N-Glycan Mode)	0.09
MouseBrain-Z-T-1	25027	0.1	0	MSFragger (6,000 Da, N-Glycan Mode)	0.1
MouseBrain-Z-T-1	25342	0.13	0.1	MSFragger (6,000 Da, N-Glycan Mode)	0.03
MouseBrain-Z-T-1	25374	0.05	0	MSFragger (6,000 Da, N-Glycan Mode)	0.05
MouseBrain-Z-T-1	25469	0.24	0	MSFragger (6,000 Da, N-Glycan Mode)	0.24
MouseBrain-Z-T-1	25530	0.23	0	MSFragger (6,000 Da, N-Glycan Mode)	0.23
MouseBrain-Z-T-1	25544	0.09	0	MSFragger (6,000 Da, N-Glycan Mode)	0.09
MouseBrain-Z-T-1	25550	0.08	0.07	MSFragger (6,000 Da, N-Glycan Mode)	0.02
MouseBrain-Z-T-1	25554	0.13	0.01	MSFragger (6,000 Da, N-Glycan Mode)	0.12
MouseBrain-Z-T-1	25562	0.08	0	MSFragger (6,000 Da, N-Glycan Mode)	0.08
MouseBrain-Z-T-1	25616	0.06	0	MSFragger (6,000 Da, N-Glycan Mode)	0.06
MouseBrain-Z-T-1	25767	0.1	0	MSFragger (6,000 Da, N-Glycan Mode)	0.1
MouseBrain-Z-T-1	25957	0.19	0.14	MSFragger (6,000 Da, N-Glycan Mode)	0.05
MouseBrain-Z-T-1	26406	0.07	0	MSFragger (6,000 Da, N-Glycan Mode)	0.07
MouseBrain-Z-T-1	26472	0.09	0	MSFragger (6,000 Da, N-Glycan Mode)	0.09
MouseBrain-Z-T-1	26481	0.04	0	MSFragger (6,000 Da, N-Glycan Mode)	0.04
MouseBrain-Z-T-1	26544	0.06	0.09	MSFragger (6,000 Da, N-Glycan Mode)	-0.03
MouseBrain-Z-T-1	27035	0.01	0	MSFragger (6,000 Da, N-Glycan Mode)	0.01
MouseBrain-Z-T-1	27043	0.06	0	MSFragger (6,000 Da, N-Glycan Mode)	0.06
MouseBrain-Z-T-1	27107	0.07	0	MSFragger (6,000 Da, N-Glycan Mode)	0.07
MouseBrain-Z-T-1	27286	0.04	0	MSFragger (6,000 Da, N-Glycan Mode)	0.04
MouseBrain-Z-T-1	27360	0.03	0	MSFragger (6,000 Da, N-Glycan Mode)	0.03
MouseBrain-Z-T-1	27423	0.06	0	MSFragger (6,000 Da, N-Glycan Mode)	0.06
MouseBrain-Z-T-1	27798	0.05	0	MSFragger (6,000 Da, N-Glycan Mode)	0.05
MouseBrain-Z-T-1	27826	0.06	0	MSFragger (6,000 Da, N-Glycan Mode)	0.06
MouseBrain-Z-T-1	27919	0.31	0.37	MSFragger (6,000 Da, N-Glycan Mode)	-0.06
MouseBrain-Z-T-1	27921	0.09	0	MSFragger (6,000 Da, N-Glycan Mode)	0.09
MouseBrain-Z-T-1	28291	0.11	0	MSFragger (6,000 Da, N-Glycan Mode)	0.11
MouseBrain-Z-T-1	28511	0.15	0	MSFragger (6,000 Da, N-Glycan Mode)	0.15
MouseBrain-Z-T-1	28790	0.22	0	MSFragger (6,000 Da, N-Glycan Mode)	0.22
MouseBrain-Z-T-1	28943	0.03	0	MSFragger (6,000 Da, N-Glycan Mode)	0.03
MouseBrain-Z-T-1	28947	0.04	0.02	MSFragger (6,000 Da, N-Glycan Mode)	0.02
MouseBrain-Z-T-1	29357	0.13	0	MSFragger (6,000 Da, N-Glycan Mode)	0.13
MouseBrain-Z-T-1	29429	0.03	0	MSFragger (6,000 Da, N-Glycan Mode)	0.03
MouseBrain-Z-T-1	29516	0.09	0	MSFragger (6,000 Da, N-Glycan Mode)	0.09
MouseBrain-Z-T-1	29718	0.02	0	MSFragger (6,000 Da, N-Glycan Mode)	0.02
MouseBrain-Z-T-1	29760	0.02	0	MSFragger (6,000 Da, N-Glycan Mode)	0.02
MouseBrain-Z-T-1	30005	0.38	0	MSFragger (6,000 Da, N-Glycan Mode)	0.38
MouseBrain-Z-T-1	31154	0.09	0	MSFragger (6,000 Da, N-Glycan Mode)	0.09
MouseBrain-Z-T-1	31347	0.09	0	MSFragger (6,000 Da, N-Glycan Mode)	0.09
MouseBrain-Z-T-1	31362	0.07	0	MSFragger (6,000 Da, N-Glycan Mode)	0.07
MouseBrain-Z-T-1	31363	0.06	0	MSFragger (6,000 Da, N-Glycan Mode)	0.06
MouseBrain-Z-T-1	31405	0.06	0	MSFragger (6,000 Da, N-Glycan Mode)	0.06
MouseBrain-Z-T-1	31466	0.03	0	MSFragger (6,000 Da, N-Glycan Mode)	0.03
MouseBrain-Z-T-1	31529	0.02	0	MSFragger (6,000 Da, N-Glycan Mode)	0.02
MouseBrain-Z-T-1	31550	0.05	0	MSFragger (6,000 Da, N-Glycan Mode)	0.05
MouseBrain-Z-T-1	31846	0.14	0.19	MSFragger (6,000 Da, N-Glycan Mode)	-0.05
MouseBrain-Z-T-1	31873	0.01	0	MSFragger (6,000 Da, N-Glycan Mode)	0.01
MouseBrain-Z-T-1	31881	0.09	0.05	MSFragger (6,000 Da, N-Glycan Mode)	0.04
MouseBrain-Z-T-1	32001	0.04	0	MSFragger (6,000 Da, N-Glycan Mode)	0.04
MouseBrain-Z-T-1	32021	0.02	0	MSFragger (6,000 Da, N-Glycan Mode)	0.02
MouseBrain-Z-T-1	32063	0.04	0	MSFragger (6,000 Da, N-Glycan Mode)	0.04
MouseBrain-Z-T-1	32073	0.01	0	MSFragger (6,000 Da, N-Glycan Mode)	0.01
MouseBrain-Z-T-1	32147	0.03	0	MSFragger (6,000 Da, N-Glycan Mode)	0.03
MouseBrain-Z-T-1	32190	0.02	0	MSFragger (6,000 Da, N-Glycan Mode)	0.02
MouseBrain-Z-T-1	32192	0.03	0	MSFragger (6,000 Da, N-Glycan Mode)	0.03
MouseBrain-Z-T-1	32216	0.04	0	MSFragger (6,000 Da, N-Glycan Mode)	0.04
MouseBrain-Z-T-1	32299	0.01	0	MSFragger (6,000 Da, N-Glycan Mode)	0.01
MouseBrain-Z-T-1	32310	0.02	0	MSFragger (6,000 Da, N-Glycan Mode)	0.02
MouseBrain-Z-T-1	32321	0.02	0	MSFragger (6,000 Da, N-Glycan Mode)	0.02
MouseBrain-Z-T-1	32332	0.07	0	MSFragger (6,000 Da, N-Glycan Mode)	0.07
MouseBrain-Z-T-1	32336	0.03	0	MSFragger (6,000 Da, N-Glycan Mode)	0.03
MouseBrain-Z-T-1	32379	0.04	0	MSFragger (6,000 Da, N-Glycan Mode)	0.04
MouseBrain-Z-T-1	32405	0.05	0	MSFragger (6,000 Da, N-Glycan Mode)	0.05
MouseBrain-Z-T-1	32423	0.01	0	MSFragger (6,000 Da, N-Glycan Mode)	0.01
MouseBrain-Z-T-1	32429	0.02	0	MSFragger (6,000 Da, N-Glycan Mode)	0.02
MouseBrain-Z-T-1	32450	0.02	0	MSFragger (6,000 Da, N-Glycan Mode)	0.02
MouseBrain-Z-T-1	32451	0.04	0	MSFragger (6,000 Da, N-Glycan Mode)	0.04
MouseBrain-Z-T-1	32475	0.02	0	MSFragger (6,000 Da, N-Glycan Mode)	0.02
MouseBrain-Z-T-1	32536	0.02	0	MSFragger (6,000 Da, N-Glycan Mode)	0.02
MouseBrain-Z-T-1	32549	0.04	0	MSFragger (6,000 Da, N-Glycan Mode)	0.04
MouseBrain-Z-T-1	32559	0.13	0	MSFragger (6,000 Da, N-Glycan Mode)	0.13
MouseBrain-Z-T-1	32617	0.06	0	MSFragger (6,000 Da, N-Glycan Mode)	0.06
MouseBrain-Z-T-1	32629	0.05	0	MSFragger (6,000 Da, N-Glycan Mode)	0.05
MouseBrain-Z-T-1	32652	0.05	0	MSFragger (6,000 Da, N-Glycan Mode)	0.05
MouseBrain-Z-T-1	32700	0.02	0	MSFragger (6,000 Da, N-Glycan Mode)	0.02
MouseBrain-Z-T-1	32781	0.03	0	MSFragger (6,000 Da, N-Glycan Mode)	0.03
MouseBrain-Z-T-1	32794	0.02	0	MSFragger (6,000 Da, N-Glycan Mode)	0.02
MouseBrain-Z-T-1	32815	0.06	0	MSFragger (6,000 Da, N-Glycan Mode)	0.06
MouseBrain-Z-T-1	32917	0.07	0	MSFragger (6,000 Da, N-Glycan Mode)	0.07
MouseBrain-Z-T-1	33165	0.01	0	MSFragger (6,000 Da, N-Glycan Mode)	0.01
MouseBrain-Z-T-1	3323	0.11	0	MSFragger (6,000 Da, N-Glycan Mode)	0.11
MouseBrain-Z-T-1	33243	0	0	MSFragger (6,000 Da, N-Glycan Mode)	0
MouseBrain-Z-T-1	33290	0.25	0.25	MSFragger (6,000 Da, N-Glycan Mode)	-0.01
MouseBrain-Z-T-1	33408	0.03	0	MSFragger (6,000 Da, N-Glycan Mode)	0.03
MouseBrain-Z-T-1	33435	0.04	0	MSFragger (6,000 Da, N-Glycan Mode)	0.04
MouseBrain-Z-T-1	33478	0.09	0	MSFragger (6,000 Da, N-Glycan Mode)	0.09
MouseBrain-Z-T-1	33492	0.03	0	MSFragger (6,000 Da, N-Glycan Mode)	0.03
MouseBrain-Z-T-1	33524	0.06	0	MSFragger (6,000 Da, N-Glycan Mode)	0.06
MouseBrain-Z-T-1	33596	0.04	0	MSFragger (6,000 Da, N-Glycan Mode)	0.04
MouseBrain-Z-T-1	33597	0.07	0	MSFragger (6,000 Da, N-Glycan Mode)	0.07
MouseBrain-Z-T-1	33619	0.08	0	MSFragger (6,000 Da, N-Glycan Mode)	0.08
MouseBrain-Z-T-1	33652	0.47	0.31	MSFragger (6,000 Da, N-Glycan Mode)	0.16
MouseBrain-Z-T-1	33670	0.03	0	MSFragger (6,000 Da, N-Glycan Mode)	0.03
MouseBrain-Z-T-1	33955	0.05	0	MSFragger (6,000 Da, N-Glycan Mode)	0.05
MouseBrain-Z-T-1	33995	0.04	0	MSFragger (6,000 Da, N-Glycan Mode)	0.04
MouseBrain-Z-T-1	34027	0.19	0.11	MSFragger (6,000 Da, N-Glycan Mode)	0.08
MouseBrain-Z-T-1	34237	0.06	0	MSFragger (6,000 Da, N-Glycan Mode)	0.06
MouseBrain-Z-T-1	34383	0.03	0	MSFragger (6,000 Da, N-Glycan Mode)	0.03
MouseBrain-Z-T-1	34555	0.61	0	MSFragger (6,000 Da, N-Glycan Mode)	0.61
MouseBrain-Z-T-1	34591	0.04	0	MSFragger (6,000 Da, N-Glycan Mode)	0.04
MouseBrain-Z-T-1	34616	0.02	0	MSFragger (6,000 Da, N-Glycan Mode)	0.02
MouseBrain-Z-T-1	34619	0.02	0	MSFragger (6,000 Da, N-Glycan Mode)	0.02
MouseBrain-Z-T-1	34632	0.01	0	MSFragger (6,000 Da, N-Glycan Mode)	0.01
MouseBrain-Z-T-1	34700	0.04	0	MSFragger (6,000 Da, N-Glycan Mode)	0.04
MouseBrain-Z-T-1	34781	0.91	0	MSFragger (6,000 Da, N-Glycan Mode)	0.91
MouseBrain-Z-T-1	34853	0.54	0	MSFragger (6,000 Da, N-Glycan Mode)	0.54
MouseBrain-Z-T-1	34885	0.07	0	MSFragger (6,000 Da, N-Glycan Mode)	0.07
MouseBrain-Z-T-1	34896	0.11	0	MSFragger (6,000 Da, N-Glycan Mode)	0.11
MouseBrain-Z-T-1	34926	0.27	0	MSFragger (6,000 Da, N-Glycan Mode)	0.27
MouseBrain-Z-T-1	34939	0.01	0	MSFragger (6,000 Da, N-Glycan Mode)	0.01
MouseBrain-Z-T-1	34957	0.06	0	MSFragger (6,000 Da, N-Glycan Mode)	0.06
MouseBrain-Z-T-1	35130	0.07	0	MSFragger (6,000 Da, N-Glycan Mode)	0.07
MouseBrain-Z-T-1	35182	0.15	0.05	MSFragger (6,000 Da, N-Glycan Mode)	0.1
MouseBrain-Z-T-1	35188	0.03	0	MSFragger (6,000 Da, N-Glycan Mode)	0.03
MouseBrain-Z-T-1	35191	0.02	0	MSFragger (6,000 Da, N-Glycan Mode)	0.02
MouseBrain-Z-T-1	35268	0.02	0	MSFragger (6,000 Da, N-Glycan Mode)	0.02
MouseBrain-Z-T-1	35357	0.05	0	MSFragger (6,000 Da, N-Glycan Mode)	0.05
MouseBrain-Z-T-1	35938	0.04	0	MSFragger (6,000 Da, N-Glycan Mode)	0.04
MouseBrain-Z-T-1	36099	0.03	0	MSFragger (6,000 Da, N-Glycan Mode)	0.03
MouseBrain-Z-T-1	36453	0.04	0	MSFragger (6,000 Da, N-Glycan Mode)	0.04
MouseBrain-Z-T-1	36611	0.02	0	MSFragger (6,000 Da, N-Glycan Mode)	0.02
MouseBrain-Z-T-1	36702	0.04	0	MSFragger (6,000 Da, N-Glycan Mode)	0.04
MouseBrain-Z-T-1	36720	0.02	0	MSFragger (6,000 Da, N-Glycan Mode)	0.02
MouseBrain-Z-T-1	36783	0.02	0	MSFragger (6,000 Da, N-Glycan Mode)	0.02
MouseBrain-Z-T-1	36828	0.03	0.03	MSFragger (6,000 Da, N-Glycan Mode)	0
MouseBrain-Z-T-1	36852	0.26	0	MSFragger (6,000 Da, N-Glycan Mode)	0.26
MouseBrain-Z-T-1	36890	0.01	0	MSFragger (6,000 Da, N-Glycan Mode)	0.01
MouseBrain-Z-T-1	37201	0.02	0	MSFragger (6,000 Da, N-Glycan Mode)	0.02
MouseBrain-Z-T-1	37304	0.03	0	MSFragger (6,000 Da, N-Glycan Mode)	0.03
MouseBrain-Z-T-1	37335	0.04	0	MSFragger (6,000 Da, N-Glycan Mode)	0.04
MouseBrain-Z-T-1	37344	0.03	0	MSFragger (6,000 Da, N-Glycan Mode)	0.03
MouseBrain-Z-T-1	37362	0.01	0.02	MSFragger (6,000 Da, N-Glycan Mode)	-0.01
MouseBrain-Z-T-1	37373	0.03	0	MSFragger (6,000 Da, N-Glycan Mode)	0.03
MouseBrain-Z-T-1	3744	0.08	0	MSFragger (6,000 Da, N-Glycan Mode)	0.08
MouseBrain-Z-T-1	37444	0.03	0	MSFragger (6,000 Da, N-Glycan Mode)	0.03
MouseBrain-Z-T-1	37445	0.04	0	MSFragger (6,000 Da, N-Glycan Mode)	0.04
MouseBrain-Z-T-1	37467	0.04	0	MSFragger (6,000 Da, N-Glycan Mode)	0.04
MouseBrain-Z-T-1	37491	0.02	0	MSFragger (6,000 Da, N-Glycan Mode)	0.02
MouseBrain-Z-T-1	37585	0.04	0	MSFragger (6,000 Da, N-Glycan Mode)	0.04
MouseBrain-Z-T-1	37622	0.01	0	MSFragger (6,000 Da, N-Glycan Mode)	0.01
MouseBrain-Z-T-1	37632	0.11	0	MSFragger (6,000 Da, N-Glycan Mode)	0.11
MouseBrain-Z-T-1	37659	0.01	0	MSFragger (6,000 Da, N-Glycan Mode)	0.01
MouseBrain-Z-T-1	37717	0.02	0	MSFragger (6,000 Da, N-Glycan Mode)	0.02
MouseBrain-Z-T-1	37729	0.03	0	MSFragger (6,000 Da, N-Glycan Mode)	0.03
MouseBrain-Z-T-1	37781	0.05	0	MSFragger (6,000 Da, N-Glycan Mode)	0.05
MouseBrain-Z-T-1	37790	0.06	0	MSFragger (6,000 Da, N-Glycan Mode)	0.06
MouseBrain-Z-T-1	37861	0.06	0	MSFragger (6,000 Da, N-Glycan Mode)	0.06
MouseBrain-Z-T-1	37894	0.04	0	MSFragger (6,000 Da, N-Glycan Mode)	0.04
MouseBrain-Z-T-1	37940	0.26	0.23	MSFragger (6,000 Da, N-Glycan Mode)	0.03
MouseBrain-Z-T-1	37941	0.03	0	MSFragger (6,000 Da, N-Glycan Mode)	0.03
MouseBrain-Z-T-1	37955	0.02	0	MSFragger (6,000 Da, N-Glycan Mode)	0.02
MouseBrain-Z-T-1	3796	0.18	0	MSFragger (6,000 Da, N-Glycan Mode)	0.18
MouseBrain-Z-T-1	37976	0.14	0	MSFragger (6,000 Da, N-Glycan Mode)	0.14
MouseBrain-Z-T-1	37997	0.03	0	MSFragger (6,000 Da, N-Glycan Mode)	0.03
MouseBrain-Z-T-1	38032	0.03	0	MSFragger (6,000 Da, N-Glycan Mode)	0.03
MouseBrain-Z-T-1	38044	0.02	0	MSFragger (6,000 Da, N-Glycan Mode)	0.02
MouseBrain-Z-T-1	38059	0.01	0.05	MSFragger (6,000 Da, N-Glycan Mode)	-0.05
MouseBrain-Z-T-1	38067	0.04	0	MSFragger (6,000 Da, N-Glycan Mode)	0.04
MouseBrain-Z-T-1	38079	0.05	0	MSFragger (6,000 Da, N-Glycan Mode)	0.05
MouseBrain-Z-T-1	38084	0.02	0	MSFragger (6,000 Da, N-Glycan Mode)	0.02
MouseBrain-Z-T-1	38128	0.02	0.17	MSFragger (6,000 Da, N-Glycan Mode)	-0.15
MouseBrain-Z-T-1	38199	0.09	0	MSFragger (6,000 Da, N-Glycan Mode)	0.09
MouseBrain-Z-T-1	38206	0.02	0	MSFragger (6,000 Da, N-Glycan Mode)	0.02
MouseBrain-Z-T-1	38285	0.02	0	MSFragger (6,000 Da, N-Glycan Mode)	0.02
MouseBrain-Z-T-1	38297	0.02	0	MSFragger (6,000 Da, N-Glycan Mode)	0.02
MouseBrain-Z-T-1	38369	0.02	0	MSFragger (6,000 Da, N-Glycan Mode)	0.02
MouseBrain-Z-T-1	38577	0.02	0	MSFragger (6,000 Da, N-Glycan Mode)	0.02
MouseBrain-Z-T-1	38750	0.02	0	MSFragger (6,000 Da, N-Glycan Mode)	0.02
MouseBrain-Z-T-1	38820	0.02	0	MSFragger (6,000 Da, N-Glycan Mode)	0.02
MouseBrain-Z-T-1	38840	0.04	0	MSFragger (6,000 Da, N-Glycan Mode)	0.04
MouseBrain-Z-T-1	38851	0.02	0	MSFragger (6,000 Da, N-Glycan Mode)	0.02
MouseBrain-Z-T-1	38925	0.03	0.05	MSFragger (6,000 Da, N-Glycan Mode)	-0.02
MouseBrain-Z-T-1	38963	0.02	0	MSFragger (6,000 Da, N-Glycan Mode)	0.02
MouseBrain-Z-T-1	38980	0.01	0	MSFragger (6,000 Da, N-Glycan Mode)	0.01
MouseBrain-Z-T-1	39020	0.02	0	MSFragger (6,000 Da, N-Glycan Mode)	0.02
MouseBrain-Z-T-1	39026	0.05	0	MSFragger (6,000 Da, N-Glycan Mode)	0.05
MouseBrain-Z-T-1	39104	0.04	0	MSFragger (6,000 Da, N-Glycan Mode)	0.04
MouseBrain-Z-T-1	39112	0.08	0	MSFragger (6,000 Da, N-Glycan Mode)	0.08
MouseBrain-Z-T-1	39173	0.05	0	MSFragger (6,000 Da, N-Glycan Mode)	0.05
MouseBrain-Z-T-1	39182	0.03	0	MSFragger (6,000 Da, N-Glycan Mode)	0.03
MouseBrain-Z-T-1	39193	0.04	0	MSFragger (6,000 Da, N-Glycan Mode)	0.04
MouseBrain-Z-T-1	39282	0.07	0	MSFragger (6,000 Da, N-Glycan Mode)	0.07
MouseBrain-Z-T-1	39349	0.06	0	MSFragger (6,000 Da, N-Glycan Mode)	0.06
MouseBrain-Z-T-1	39356	0.05	0	MSFragger (6,000 Da, N-Glycan Mode)	0.05
MouseBrain-Z-T-1	39638	0.39	0	MSFragger (6,000 Da, N-Glycan Mode)	0.39
MouseBrain-Z-T-1	39900	0.03	0	MSFragger (6,000 Da, N-Glycan Mode)	0.03
MouseBrain-Z-T-1	4018	0.07	0	MSFragger (6,000 Da, N-Glycan Mode)	0.07
MouseBrain-Z-T-1	40191	0.02	0	MSFragger (6,000 Da, N-Glycan Mode)	0.02
MouseBrain-Z-T-1	40666	0.07	0	MSFragger (6,000 Da, N-Glycan Mode)	0.07
MouseBrain-Z-T-1	40910	0.06	0.01	MSFragger (6,000 Da, N-Glycan Mode)	0.05
MouseBrain-Z-T-1	40952	0.05	0	MSFragger (6,000 Da, N-Glycan Mode)	0.05
MouseBrain-Z-T-1	41082	0.07	0	MSFragger (6,000 Da, N-Glycan Mode)	0.07
MouseBrain-Z-T-1	41452	0.09	0.12	MSFragger (6,000 Da, N-Glycan Mode)	-0.02
MouseBrain-Z-T-1	41546	0.16	0.13	MSFragger (6,000 Da, N-Glycan Mode)	0.03
MouseBrain-Z-T-1	41856	0.61	0.18	MSFragger (6,000 Da, N-Glycan Mode)	0.43
MouseBrain-Z-T-1	42001	0.21	0.08	MSFragger (6,000 Da, N-Glycan Mode)	0.13
MouseBrain-Z-T-1	42446	0.09	0	MSFragger (6,000 Da, N-Glycan Mode)	0.09
MouseBrain-Z-T-1	4249	0.03	0	MSFragger (6,000 Da, N-Glycan Mode)	0.03
MouseBrain-Z-T-1	43289	0.02	0	MSFragger (6,000 Da, N-Glycan Mode)	0.02
MouseBrain-Z-T-1	43695	0.03	0	MSFragger (6,000 Da, N-Glycan Mode)	0.03
MouseBrain-Z-T-1	43698	0.02	0	MSFragger (6,000 Da, N-Glycan Mode)	0.02
MouseBrain-Z-T-1	44063	0.04	0	MSFragger (6,000 Da, N-Glycan Mode)	0.04
MouseBrain-Z-T-1	44158	0.02	0	MSFragger (6,000 Da, N-Glycan Mode)	0.02
MouseBrain-Z-T-1	44206	0.02	0	MSFragger (6,000 Da, N-Glycan Mode)	0.02
MouseBrain-Z-T-1	44423	0.03	0	MSFragger (6,000 Da, N-Glycan Mode)	0.03
MouseBrain-Z-T-1	44552	0.01	0.08	MSFragger (6,000 Da, N-Glycan Mode)	-0.07
MouseBrain-Z-T-1	44938	1.12	0.04	MSFragger (6,000 Da, N-Glycan Mode)	1.08
MouseBrain-Z-T-1	45369	1.47	0.06	MSFragger (6,000 Da, N-Glycan Mode)	1.41
MouseBrain-Z-T-1	46016	0.08	0	MSFragger (6,000 Da, N-Glycan Mode)	0.08
MouseBrain-Z-T-1	46735	0.07	0	MSFragger (6,000 Da, N-Glycan Mode)	0.07
MouseBrain-Z-T-1	47450	0.15	0.03	MSFragger (6,000 Da, N-Glycan Mode)	0.12
MouseBrain-Z-T-1	47497	0.06	0	MSFragger (6,000 Da, N-Glycan Mode)	0.06
MouseBrain-Z-T-1	49984	0.16	0	MSFragger (6,000 Da, N-Glycan Mode)	0.16
MouseBrain-Z-T-1	51999	0.12	0.02	MSFragger (6,000 Da, N-Glycan Mode)	0.09
MouseBrain-Z-T-1	52717	0.01	0.01	MSFragger (6,000 Da, N-Glycan Mode)	-0.01
MouseBrain-Z-T-1	52873	0.02	0	MSFragger (6,000 Da, N-Glycan Mode)	0.02
MouseBrain-Z-T-1	5303	0.03	0	MSFragger (6,000 Da, N-Glycan Mode)	0.03
MouseBrain-Z-T-1	56554	0.05	0.05	MSFragger (6,000 Da, N-Glycan Mode)	0
MouseBrain-Z-T-1	5698	0.08	0	MSFragger (6,000 Da, N-Glycan Mode)	0.08
MouseBrain-Z-T-1	57628	0.08	0.02	MSFragger (6,000 Da, N-Glycan Mode)	0.06
MouseBrain-Z-T-1	5899	0.15	0.1	MSFragger (6,000 Da, N-Glycan Mode)	0.05
MouseBrain-Z-T-1	5946	0.04	0	MSFragger (6,000 Da, N-Glycan Mode)	0.04
MouseBrain-Z-T-1	6117	0.11	0	MSFragger (6,000 Da, N-Glycan Mode)	0.11
MouseBrain-Z-T-1	6131	0.2	0	MSFragger (6,000 Da, N-Glycan Mode)	0.2
MouseBrain-Z-T-1	62110	0.1	0	MSFragger (6,000 Da, N-Glycan Mode)	0.1
MouseBrain-Z-T-1	62180	0.14	0	MSFragger (6,000 Da, N-Glycan Mode)	0.14
MouseBrain-Z-T-1	6326	0.07	0	MSFragger (6,000 Da, N-Glycan Mode)	0.07
MouseBrain-Z-T-1	6486	0.08	0	MSFragger (6,000 Da, N-Glycan Mode)	0.08
MouseBrain-Z-T-1	6538	0.04	0	MSFragger (6,000 Da, N-Glycan Mode)	0.04
MouseBrain-Z-T-1	6763	0.03	0	MSFragger (6,000 Da, N-Glycan Mode)	0.03
MouseBrain-Z-T-1	7008	0.04	0.1	MSFragger (6,000 Da, N-Glycan Mode)	-0.06
MouseBrain-Z-T-1	8056	0.06	0	MSFragger (6,000 Da, N-Glycan Mode)	0.06
MouseBrain-Z-T-1	8107	0.05	0	MSFragger (6,000 Da, N-Glycan Mode)	0.05
MouseBrain-Z-T-1	8126	0.05	0	MSFragger (6,000 Da, N-Glycan Mode)	0.05
MouseBrain-Z-T-1	8183	0.02	0	MSFragger (6,000 Da, N-Glycan Mode)	0.02
MouseBrain-Z-T-1	8567	0.06	0	MSFragger (6,000 Da, N-Glycan Mode)	0.06
MouseBrain-Z-T-1	8972	0.04	0	MSFragger (6,000 Da, N-Glycan Mode)	0.04
MouseBrain-Z-T-1	9204	0.16	0	MSFragger (6,000 Da, N-Glycan Mode)	0.16
MouseBrain-Z-T-1	9326	0.09	0	MSFragger (6,000 Da, N-Glycan Mode)	0.09
MouseBrain-Z-T-1	9356	0.07	0	MSFragger (6,000 Da, N-Glycan Mode)	0.07
MouseBrain-Z-T-1	9449	0.1	0	MSFragger (6,000 Da, N-Glycan Mode)	0.1
MouseBrain-Z-T-1	9454	0.07	0	MSFragger (6,000 Da, N-Glycan Mode)	0.07
MouseBrain-Z-T-1	9543	0.03	0	MSFragger (6,000 Da, N-Glycan Mode)	0.03
MouseBrain-Z-T-1	9722	0.02	0	MSFragger (6,000 Da, N-Glycan Mode)	0.02
MouseBrain-Z-T-1	9730	0.06	0	MSFragger (6,000 Da, N-Glycan Mode)	0.06
MouseBrain-Z-T-2	10682	0.53	0	MSFragger (3,000 Da)	0.53
MouseBrain-Z-T-2	12009	0.06	0	MSFragger (3,000 Da)	0.06
MouseBrain-Z-T-2	12065	0.26	0.24	MSFragger (3,000 Da)	0.03
MouseBrain-Z-T-2	12539	0.11	0	MSFragger (3,000 Da)	0.11
MouseBrain-Z-T-2	13088	0.62	0	MSFragger (3,000 Da)	0.62
MouseBrain-Z-T-2	13091	0.27	0	MSFragger (3,000 Da)	0.27
MouseBrain-Z-T-2	13632	0.26	0	MSFragger (3,000 Da)	0.26
MouseBrain-Z-T-2	13645	0.11	0	MSFragger (3,000 Da)	0.11
MouseBrain-Z-T-2	14451	0.11	0	MSFragger (3,000 Da)	0.11
MouseBrain-Z-T-2	15310	0.03	0	MSFragger (3,000 Da)	0.03
MouseBrain-Z-T-2	15427	0.08	0	MSFragger (3,000 Da)	0.08
MouseBrain-Z-T-2	15438	0.13	0	MSFragger (3,000 Da)	0.13
MouseBrain-Z-T-2	15568	0.11	0	MSFragger (3,000 Da)	0.11
MouseBrain-Z-T-2	15648	0.12	0	MSFragger (3,000 Da)	0.12
MouseBrain-Z-T-2	15876	0.17	0	MSFragger (3,000 Da)	0.17
MouseBrain-Z-T-2	15913	0.22	0	MSFragger (3,000 Da)	0.22
MouseBrain-Z-T-2	16114	0.37	0	MSFragger (3,000 Da)	0.37
MouseBrain-Z-T-2	16138	0.43	0	MSFragger (3,000 Da)	0.43
MouseBrain-Z-T-2	16183	0.45	0	MSFragger (3,000 Da)	0.45
MouseBrain-Z-T-2	16252	0.17	0	MSFragger (3,000 Da)	0.17
MouseBrain-Z-T-2	16575	0.5	0.31	MSFragger (3,000 Da)	0.19
MouseBrain-Z-T-2	17330	0.16	0.18	MSFragger (3,000 Da)	-0.02
MouseBrain-Z-T-2	17521	0.08	0	MSFragger (3,000 Da)	0.08
MouseBrain-Z-T-2	17554	0.06	0	MSFragger (3,000 Da)	0.06
MouseBrain-Z-T-2	18069	0.21	0	MSFragger (3,000 Da)	0.21
MouseBrain-Z-T-2	18524	0.26	0	MSFragger (3,000 Da)	0.26
MouseBrain-Z-T-2	18526	0.1	0	MSFragger (3,000 Da)	0.1
MouseBrain-Z-T-2	18550	0.18	0	MSFragger (3,000 Da)	0.18
MouseBrain-Z-T-2	18559	0.07	0	MSFragger (3,000 Da)	0.07
MouseBrain-Z-T-2	18674	0.25	0	MSFragger (3,000 Da)	0.25
MouseBrain-Z-T-2	18698	0.11	0	MSFragger (3,000 Da)	0.11
MouseBrain-Z-T-2	18734	0.2	0	MSFragger (3,000 Da)	0.2
MouseBrain-Z-T-2	18830	0.14	0	MSFragger (3,000 Da)	0.14
MouseBrain-Z-T-2	18833	0.21	0	MSFragger (3,000 Da)	0.21
MouseBrain-Z-T-2	18837	0.23	0	MSFragger (3,000 Da)	0.23
MouseBrain-Z-T-2	18958	0.3	0	MSFragger (3,000 Da)	0.3
MouseBrain-Z-T-2	19191	0.1	0	MSFragger (3,000 Da)	0.1
MouseBrain-Z-T-2	19357	0.27	0	MSFragger (3,000 Da)	0.27
MouseBrain-Z-T-2	19544	0.11	0	MSFragger (3,000 Da)	0.11
MouseBrain-Z-T-2	19549	0.07	0	MSFragger (3,000 Da)	0.07
MouseBrain-Z-T-2	20175	0.16	0	MSFragger (3,000 Da)	0.16
MouseBrain-Z-T-2	20269	0.1	0	MSFragger (3,000 Da)	0.1
MouseBrain-Z-T-2	20579	0.09	0	MSFragger (3,000 Da)	0.09
MouseBrain-Z-T-2	20591	0.24	0	MSFragger (3,000 Da)	0.24
MouseBrain-Z-T-2	20941	0.09	0	MSFragger (3,000 Da)	0.09
MouseBrain-Z-T-2	20967	0.46	0	MSFragger (3,000 Da)	0.46
MouseBrain-Z-T-2	20991	0.21	0	MSFragger (3,000 Da)	0.21
MouseBrain-Z-T-2	21182	0.17	0.11	MSFragger (3,000 Da)	0.06
MouseBrain-Z-T-2	21791	0.31	0	MSFragger (3,000 Da)	0.31
MouseBrain-Z-T-2	21839	0.25	0	MSFragger (3,000 Da)	0.25
MouseBrain-Z-T-2	21847	0.13	0	MSFragger (3,000 Da)	0.13
MouseBrain-Z-T-2	21953	0.09	0	MSFragger (3,000 Da)	0.09
MouseBrain-Z-T-2	22019	0.03	0	MSFragger (3,000 Da)	0.03
MouseBrain-Z-T-2	22146	0.04	0	MSFragger (3,000 Da)	0.04
MouseBrain-Z-T-2	22201	0.03	0	MSFragger (3,000 Da)	0.03
MouseBrain-Z-T-2	22276	0.16	0	MSFragger (3,000 Da)	0.16
MouseBrain-Z-T-2	22311	0.04	0	MSFragger (3,000 Da)	0.04
MouseBrain-Z-T-2	22359	0.07	0	MSFragger (3,000 Da)	0.07
MouseBrain-Z-T-2	22432	0.05	0	MSFragger (3,000 Da)	0.05
MouseBrain-Z-T-2	22670	0.31	0.47	MSFragger (3,000 Da)	-0.16
MouseBrain-Z-T-2	22813	0.64	0.52	MSFragger (3,000 Da)	0.13
MouseBrain-Z-T-2	23111	0.14	0	MSFragger (3,000 Da)	0.14
MouseBrain-Z-T-2	23713	0.09	0	MSFragger (3,000 Da)	0.09
MouseBrain-Z-T-2	23780	0.11	0	MSFragger (3,000 Da)	0.11
MouseBrain-Z-T-2	24266	0.16	0	MSFragger (3,000 Da)	0.16
MouseBrain-Z-T-2	24445	0.01	0	MSFragger (3,000 Da)	0.01
MouseBrain-Z-T-2	24645	0.15	0	MSFragger (3,000 Da)	0.15
MouseBrain-Z-T-2	25221	0.49	0.39	MSFragger (3,000 Da)	0.1
MouseBrain-Z-T-2	26092	0.03	0	MSFragger (3,000 Da)	0.03
MouseBrain-Z-T-2	26429	0.19	0	MSFragger (3,000 Da)	0.19
MouseBrain-Z-T-2	27495	0.23	0	MSFragger (3,000 Da)	0.23
MouseBrain-Z-T-2	28519	0.05	0	MSFragger (3,000 Da)	0.05
MouseBrain-Z-T-2	28948	0.43	0	MSFragger (3,000 Da)	0.43
MouseBrain-Z-T-2	28960	0.96	0	MSFragger (3,000 Da)	0.96
MouseBrain-Z-T-2	29009	0.07	0	MSFragger (3,000 Da)	0.07
MouseBrain-Z-T-2	29022	0.33	0	MSFragger (3,000 Da)	0.33
MouseBrain-Z-T-2	29102	0.19	0	MSFragger (3,000 Da)	0.19
MouseBrain-Z-T-2	29128	0.08	0	MSFragger (3,000 Da)	0.08
MouseBrain-Z-T-2	29138	0.2	0	MSFragger (3,000 Da)	0.2
MouseBrain-Z-T-2	29198	0.07	0	MSFragger (3,000 Da)	0.07
MouseBrain-Z-T-2	29210	0.18	0	MSFragger (3,000 Da)	0.18
MouseBrain-Z-T-2	29221	0.1	0	MSFragger (3,000 Da)	0.1
MouseBrain-Z-T-2	29222	0.07	0	MSFragger (3,000 Da)	0.07
MouseBrain-Z-T-2	29281	0.06	0	MSFragger (3,000 Da)	0.06
MouseBrain-Z-T-2	29316	0.12	0	MSFragger (3,000 Da)	0.12
MouseBrain-Z-T-2	29328	0.08	0	MSFragger (3,000 Da)	0.08
MouseBrain-Z-T-2	29355	0.06	0	MSFragger (3,000 Da)	0.06
MouseBrain-Z-T-2	29435	0.14	0	MSFragger (3,000 Da)	0.14
MouseBrain-Z-T-2	29505	0.14	0.17	MSFragger (3,000 Da)	-0.03
MouseBrain-Z-T-2	29508	0.09	0	MSFragger (3,000 Da)	0.09
MouseBrain-Z-T-2	29565	0.13	0	MSFragger (3,000 Da)	0.12
MouseBrain-Z-T-2	29581	0.04	0	MSFragger (3,000 Da)	0.04
MouseBrain-Z-T-2	29601	0.08	0	MSFragger (3,000 Da)	0.08
MouseBrain-Z-T-2	29606	0.03	0	MSFragger (3,000 Da)	0.03
MouseBrain-Z-T-2	29625	0.11	0	MSFragger (3,000 Da)	0.11
MouseBrain-Z-T-2	29637	0.08	0	MSFragger (3,000 Da)	0.08
MouseBrain-Z-T-2	29707	0.49	0	MSFragger (3,000 Da)	0.49
MouseBrain-Z-T-2	29708	0.55	0	MSFragger (3,000 Da)	0.55
MouseBrain-Z-T-2	29743	0.15	0	MSFragger (3,000 Da)	0.15
MouseBrain-Z-T-2	29750	0.07	0	MSFragger (3,000 Da)	0.07
MouseBrain-Z-T-2	29759	0.1	0	MSFragger (3,000 Da)	0.1
MouseBrain-Z-T-2	29828	0.1	0	MSFragger (3,000 Da)	0.1
MouseBrain-Z-T-2	29861	0.12	0	MSFragger (3,000 Da)	0.12
MouseBrain-Z-T-2	29874	0.04	0	MSFragger (3,000 Da)	0.04
MouseBrain-Z-T-2	30376	0.11	0.03	MSFragger (3,000 Da)	0.07
MouseBrain-Z-T-2	30672	0.11	0	MSFragger (3,000 Da)	0.11
MouseBrain-Z-T-2	30869	0.18	0	MSFragger (3,000 Da)	0.18
MouseBrain-Z-T-2	31184	0.16	0	MSFragger (3,000 Da)	0.16
MouseBrain-Z-T-2	31697	0.12	0	MSFragger (3,000 Da)	0.12
MouseBrain-Z-T-2	32034	0.15	0	MSFragger (3,000 Da)	0.15
MouseBrain-Z-T-2	32312	0.05	0	MSFragger (3,000 Da)	0.05
MouseBrain-Z-T-2	32332	0.08	0	MSFragger (3,000 Da)	0.08
MouseBrain-Z-T-2	32514	0.03	0	MSFragger (3,000 Da)	0.03
MouseBrain-Z-T-2	33003	0.08	0	MSFragger (3,000 Da)	0.08
MouseBrain-Z-T-2	33110	0.06	0	MSFragger (3,000 Da)	0.06
MouseBrain-Z-T-2	33134	0.12	0	MSFragger (3,000 Da)	0.12
MouseBrain-Z-T-2	33138	0.04	0	MSFragger (3,000 Da)	0.04
MouseBrain-Z-T-2	33270	0.09	0	MSFragger (3,000 Da)	0.09
MouseBrain-Z-T-2	33271	0.04	0	MSFragger (3,000 Da)	0.04
MouseBrain-Z-T-2	33421	0.06	0	MSFragger (3,000 Da)	0.06
MouseBrain-Z-T-2	33502	0.07	0	MSFragger (3,000 Da)	0.07
MouseBrain-Z-T-2	33724	0.05	0	MSFragger (3,000 Da)	0.05
MouseBrain-Z-T-2	33928	0.05	0	MSFragger (3,000 Da)	0.05
MouseBrain-Z-T-2	34253	0.23	0	MSFragger (3,000 Da)	0.23
MouseBrain-Z-T-2	34347	0.07	0	MSFragger (3,000 Da)	0.07
MouseBrain-Z-T-2	34414	0.2	0.04	MSFragger (3,000 Da)	0.16
MouseBrain-Z-T-2	34528	0.06	0	MSFragger (3,000 Da)	0.06
MouseBrain-Z-T-2	34864	0.02	0	MSFragger (3,000 Da)	0.02
MouseBrain-Z-T-2	35154	0.09	0	MSFragger (3,000 Da)	0.09
MouseBrain-Z-T-2	35283	0.02	0	MSFragger (3,000 Da)	0.02
MouseBrain-Z-T-2	35305	0.1	0.05	MSFragger (3,000 Da)	0.06
MouseBrain-Z-T-2	35359	0.42	0.09	MSFragger (3,000 Da)	0.33
MouseBrain-Z-T-2	35368	0.01	0	MSFragger (3,000 Da)	0.01
MouseBrain-Z-T-2	35370	0.02	0	MSFragger (3,000 Da)	0.02
MouseBrain-Z-T-2	35472	0.07	0	MSFragger (3,000 Da)	0.07
MouseBrain-Z-T-2	35547	0.29	0.14	MSFragger (3,000 Da)	0.15
MouseBrain-Z-T-2	35608	0.09	0	MSFragger (3,000 Da)	0.09
MouseBrain-Z-T-2	37809	0.03	0	MSFragger (3,000 Da)	0.03
MouseBrain-Z-T-2	39164	0.06	0	MSFragger (3,000 Da)	0.06
MouseBrain-Z-T-2	40081	0.05	0	MSFragger (3,000 Da)	0.05
MouseBrain-Z-T-2	40239	0.08	0	MSFragger (3,000 Da)	0.08
MouseBrain-Z-T-2	41333	0.09	0	MSFragger (3,000 Da)	0.09
MouseBrain-Z-T-2	41439	0.11	0	MSFragger (3,000 Da)	0.11
MouseBrain-Z-T-2	41450	0.06	0	MSFragger (3,000 Da)	0.06
MouseBrain-Z-T-2	41514	0.15	0	MSFragger (3,000 Da)	0.15
MouseBrain-Z-T-2	43767	0.03	0	MSFragger (3,000 Da)	0.03
MouseBrain-Z-T-2	44572	0.1	0	MSFragger (3,000 Da)	0.1
MouseBrain-Z-T-2	44581	0.03	0	MSFragger (3,000 Da)	0.03
MouseBrain-Z-T-2	44706	0.1	0	MSFragger (3,000 Da)	0.1
MouseBrain-Z-T-2	44759	0.18	0	MSFragger (3,000 Da)	0.18
MouseBrain-Z-T-2	44773	0.06	0	MSFragger (3,000 Da)	0.06
MouseBrain-Z-T-2	44806	0.13	0	MSFragger (3,000 Da)	0.13
MouseBrain-Z-T-2	45159	0.05	0	MSFragger (3,000 Da)	0.05
MouseBrain-Z-T-2	45185	0.04	0	MSFragger (3,000 Da)	0.04
MouseBrain-Z-T-2	47642	0.01	0	MSFragger (3,000 Da)	0.01
MouseBrain-Z-T-2	49062	0.07	0	MSFragger (3,000 Da)	0.07
MouseBrain-Z-T-2	49247	0.05	0	MSFragger (3,000 Da)	0.05
MouseBrain-Z-T-2	49664	0.05	0	MSFragger (3,000 Da)	0.05
MouseBrain-Z-T-2	53687	0.05	0	MSFragger (3,000 Da)	0.05
MouseBrain-Z-T-2	7594	0.1	0	MSFragger (3,000 Da)	0.1
MouseBrain-Z-T-2	7690	0.28	0	MSFragger (3,000 Da)	0.28
MouseBrain-Z-T-2	7890	0.06	0	MSFragger (3,000 Da)	0.06
MouseBrain-Z-T-2	7997	0.04	0	MSFragger (3,000 Da)	0.04
MouseBrain-Z-T-2	8175	0.12	0	MSFragger (3,000 Da)	0.12
MouseBrain-Z-T-2	8365	0.19	0	MSFragger (3,000 Da)	0.19
MouseBrain-Z-T-2	8517	0.37	0	MSFragger (3,000 Da)	0.37
MouseBrain-Z-T-2	8540	0.07	0	MSFragger (3,000 Da)	0.07
MouseBrain-Z-T-2	8588	0.23	0	MSFragger (3,000 Da)	0.23
MouseBrain-Z-T-2	12009	0.06	0	MSFragger (6,000 Da)	0.06
MouseBrain-Z-T-2	12065	0.26	0.24	MSFragger (6,000 Da)	0.03
MouseBrain-Z-T-2	12539	0.11	0	MSFragger (6,000 Da)	0.11
MouseBrain-Z-T-2	13088	0.62	0	MSFragger (6,000 Da)	0.62
MouseBrain-Z-T-2	13091	0.27	0	MSFragger (6,000 Da)	0.27
MouseBrain-Z-T-2	13632	0.26	0	MSFragger (6,000 Da)	0.26
MouseBrain-Z-T-2	13645	0.11	0	MSFragger (6,000 Da)	0.11
MouseBrain-Z-T-2	14451	0.11	0	MSFragger (6,000 Da)	0.11
MouseBrain-Z-T-2	15310	0.03	0	MSFragger (6,000 Da)	0.03
MouseBrain-Z-T-2	15427	0.08	0	MSFragger (6,000 Da)	0.08
MouseBrain-Z-T-2	15438	0.13	0	MSFragger (6,000 Da)	0.13
MouseBrain-Z-T-2	15568	0.11	0	MSFragger (6,000 Da)	0.11
MouseBrain-Z-T-2	15876	0.17	0	MSFragger (6,000 Da)	0.17
MouseBrain-Z-T-2	15913	0.22	0	MSFragger (6,000 Da)	0.22
MouseBrain-Z-T-2	16114	0.37	0	MSFragger (6,000 Da)	0.37
MouseBrain-Z-T-2	16138	0.43	0	MSFragger (6,000 Da)	0.43
MouseBrain-Z-T-2	16183	0.45	0	MSFragger (6,000 Da)	0.45
MouseBrain-Z-T-2	16252	0.17	0	MSFragger (6,000 Da)	0.17
MouseBrain-Z-T-2	16575	0.5	0.31	MSFragger (6,000 Da)	0.19
MouseBrain-Z-T-2	17330	0.16	0.18	MSFragger (6,000 Da)	-0.02
MouseBrain-Z-T-2	17521	0.08	0	MSFragger (6,000 Da)	0.08
MouseBrain-Z-T-2	17554	0.06	0	MSFragger (6,000 Da)	0.06
MouseBrain-Z-T-2	18034	0.04	0	MSFragger (6,000 Da)	0.04
MouseBrain-Z-T-2	18069	0.21	0	MSFragger (6,000 Da)	0.21
MouseBrain-Z-T-2	18500	0.1	0	MSFragger (6,000 Da)	0.1
MouseBrain-Z-T-2	18524	0.26	0	MSFragger (6,000 Da)	0.26
MouseBrain-Z-T-2	18526	0.1	0	MSFragger (6,000 Da)	0.1
MouseBrain-Z-T-2	18550	0.18	0	MSFragger (6,000 Da)	0.18
MouseBrain-Z-T-2	18559	0.07	0	MSFragger (6,000 Da)	0.07
MouseBrain-Z-T-2	18674	0.25	0	MSFragger (6,000 Da)	0.25
MouseBrain-Z-T-2	18698	0.11	0	MSFragger (6,000 Da)	0.11
MouseBrain-Z-T-2	18734	0.2	0	MSFragger (6,000 Da)	0.2
MouseBrain-Z-T-2	18830	0.14	0	MSFragger (6,000 Da)	0.14
MouseBrain-Z-T-2	18833	0.21	0	MSFragger (6,000 Da)	0.21
MouseBrain-Z-T-2	18837	0.23	0	MSFragger (6,000 Da)	0.23
MouseBrain-Z-T-2	18958	0.3	0	MSFragger (6,000 Da)	0.3
MouseBrain-Z-T-2	19191	0.1	0	MSFragger (6,000 Da)	0.1
MouseBrain-Z-T-2	19357	0.27	0	MSFragger (6,000 Da)	0.27
MouseBrain-Z-T-2	19544	0.11	0	MSFragger (6,000 Da)	0.11
MouseBrain-Z-T-2	19549	0.07	0	MSFragger (6,000 Da)	0.07
MouseBrain-Z-T-2	20175	0.16	0	MSFragger (6,000 Da)	0.16
MouseBrain-Z-T-2	20269	0.1	0	MSFragger (6,000 Da)	0.1
MouseBrain-Z-T-2	20591	0.24	0	MSFragger (6,000 Da)	0.24
MouseBrain-Z-T-2	20941	0.09	0	MSFragger (6,000 Da)	0.09
MouseBrain-Z-T-2	20967	0.46	0	MSFragger (6,000 Da)	0.46
MouseBrain-Z-T-2	20991	0.21	0	MSFragger (6,000 Da)	0.21
MouseBrain-Z-T-2	21177	0.09	0	MSFragger (6,000 Da)	0.09
MouseBrain-Z-T-2	21182	0.17	0.11	MSFragger (6,000 Da)	0.06
MouseBrain-Z-T-2	21791	0.31	0	MSFragger (6,000 Da)	0.31
MouseBrain-Z-T-2	21839	0.25	0	MSFragger (6,000 Da)	0.25
MouseBrain-Z-T-2	21847	0.13	0	MSFragger (6,000 Da)	0.13
MouseBrain-Z-T-2	21953	0.09	0	MSFragger (6,000 Da)	0.09
MouseBrain-Z-T-2	22019	0.03	0	MSFragger (6,000 Da)	0.03
MouseBrain-Z-T-2	22146	0.04	0	MSFragger (6,000 Da)	0.04
MouseBrain-Z-T-2	22201	0.03	0	MSFragger (6,000 Da)	0.03
MouseBrain-Z-T-2	22276	0.16	0	MSFragger (6,000 Da)	0.16
MouseBrain-Z-T-2	22311	0.04	0	MSFragger (6,000 Da)	0.04
MouseBrain-Z-T-2	22359	0.07	0	MSFragger (6,000 Da)	0.07
MouseBrain-Z-T-2	22432	0.05	0	MSFragger (6,000 Da)	0.05
MouseBrain-Z-T-2	22670	0.31	0.47	MSFragger (6,000 Da)	-0.16
MouseBrain-Z-T-2	22813	0.64	0.52	MSFragger (6,000 Da)	0.13
MouseBrain-Z-T-2	23713	0.09	0	MSFragger (6,000 Da)	0.09
MouseBrain-Z-T-2	23834	0.12	0	MSFragger (6,000 Da)	0.12
MouseBrain-Z-T-2	24266	0.16	0	MSFragger (6,000 Da)	0.16
MouseBrain-Z-T-2	24445	0.01	0	MSFragger (6,000 Da)	0.01
MouseBrain-Z-T-2	24645	0.15	0	MSFragger (6,000 Da)	0.15
MouseBrain-Z-T-2	25221	0.49	0.39	MSFragger (6,000 Da)	0.1
MouseBrain-Z-T-2	26092	0.03	0	MSFragger (6,000 Da)	0.03
MouseBrain-Z-T-2	26429	0.19	0	MSFragger (6,000 Da)	0.19
MouseBrain-Z-T-2	27495	0.23	0	MSFragger (6,000 Da)	0.23
MouseBrain-Z-T-2	28519	0.05	0	MSFragger (6,000 Da)	0.05
MouseBrain-Z-T-2	28948	0.43	0	MSFragger (6,000 Da)	0.43
MouseBrain-Z-T-2	28960	0.96	0	MSFragger (6,000 Da)	0.96
MouseBrain-Z-T-2	29009	0.07	0	MSFragger (6,000 Da)	0.07
MouseBrain-Z-T-2	29022	0.33	0	MSFragger (6,000 Da)	0.33
MouseBrain-Z-T-2	29102	0.19	0	MSFragger (6,000 Da)	0.19
MouseBrain-Z-T-2	29128	0.08	0	MSFragger (6,000 Da)	0.08
MouseBrain-Z-T-2	29138	0.2	0	MSFragger (6,000 Da)	0.2
MouseBrain-Z-T-2	29198	0.07	0	MSFragger (6,000 Da)	0.07
MouseBrain-Z-T-2	29210	0.18	0	MSFragger (6,000 Da)	0.18
MouseBrain-Z-T-2	29221	0.1	0	MSFragger (6,000 Da)	0.1
MouseBrain-Z-T-2	29222	0.07	0	MSFragger (6,000 Da)	0.07
MouseBrain-Z-T-2	29281	0.06	0	MSFragger (6,000 Da)	0.06
MouseBrain-Z-T-2	29316	0.12	0	MSFragger (6,000 Da)	0.12
MouseBrain-Z-T-2	29328	0.08	0	MSFragger (6,000 Da)	0.08
MouseBrain-Z-T-2	29355	0.06	0	MSFragger (6,000 Da)	0.06
MouseBrain-Z-T-2	29435	0.14	0	MSFragger (6,000 Da)	0.14
MouseBrain-Z-T-2	29505	0.14	0.17	MSFragger (6,000 Da)	-0.03
MouseBrain-Z-T-2	29508	0.09	0	MSFragger (6,000 Da)	0.09
MouseBrain-Z-T-2	29565	0.13	0	MSFragger (6,000 Da)	0.12
MouseBrain-Z-T-2	29581	0.04	0	MSFragger (6,000 Da)	0.04
MouseBrain-Z-T-2	29601	0.08	0	MSFragger (6,000 Da)	0.08
MouseBrain-Z-T-2	29606	0.03	0	MSFragger (6,000 Da)	0.03
MouseBrain-Z-T-2	29625	0.11	0	MSFragger (6,000 Da)	0.11
MouseBrain-Z-T-2	29637	0.08	0	MSFragger (6,000 Da)	0.08
MouseBrain-Z-T-2	29707	0.49	0	MSFragger (6,000 Da)	0.49
MouseBrain-Z-T-2	29708	0.55	0	MSFragger (6,000 Da)	0.55
MouseBrain-Z-T-2	29743	0.15	0	MSFragger (6,000 Da)	0.15
MouseBrain-Z-T-2	29750	0.07	0	MSFragger (6,000 Da)	0.07
MouseBrain-Z-T-2	29828	0.1	0	MSFragger (6,000 Da)	0.1
MouseBrain-Z-T-2	29861	0.12	0	MSFragger (6,000 Da)	0.12
MouseBrain-Z-T-2	29874	0.04	0	MSFragger (6,000 Da)	0.04
MouseBrain-Z-T-2	30376	0.11	0.03	MSFragger (6,000 Da)	0.07
MouseBrain-Z-T-2	30672	0.11	0	MSFragger (6,000 Da)	0.11
MouseBrain-Z-T-2	30869	0.18	0	MSFragger (6,000 Da)	0.18
MouseBrain-Z-T-2	31184	0.16	0	MSFragger (6,000 Da)	0.16
MouseBrain-Z-T-2	31697	0.12	0	MSFragger (6,000 Da)	0.12
MouseBrain-Z-T-2	32312	0.05	0	MSFragger (6,000 Da)	0.05
MouseBrain-Z-T-2	32332	0.08	0	MSFragger (6,000 Da)	0.08
MouseBrain-Z-T-2	32514	0.03	0	MSFragger (6,000 Da)	0.03
MouseBrain-Z-T-2	33003	0.08	0	MSFragger (6,000 Da)	0.08
MouseBrain-Z-T-2	33110	0.06	0	MSFragger (6,000 Da)	0.06
MouseBrain-Z-T-2	33134	0.12	0	MSFragger (6,000 Da)	0.12
MouseBrain-Z-T-2	33138	0.04	0	MSFragger (6,000 Da)	0.04
MouseBrain-Z-T-2	33270	0.09	0	MSFragger (6,000 Da)	0.09
MouseBrain-Z-T-2	33271	0.04	0	MSFragger (6,000 Da)	0.04
MouseBrain-Z-T-2	33421	0.06	0	MSFragger (6,000 Da)	0.06
MouseBrain-Z-T-2	33502	0.07	0	MSFragger (6,000 Da)	0.07
MouseBrain-Z-T-2	33724	0.05	0	MSFragger (6,000 Da)	0.05
MouseBrain-Z-T-2	33928	0.05	0	MSFragger (6,000 Da)	0.05
MouseBrain-Z-T-2	34253	0.23	0	MSFragger (6,000 Da)	0.23
MouseBrain-Z-T-2	34347	0.07	0	MSFragger (6,000 Da)	0.07
MouseBrain-Z-T-2	34414	0.2	0.04	MSFragger (6,000 Da)	0.16
MouseBrain-Z-T-2	34528	0.06	0	MSFragger (6,000 Da)	0.06
MouseBrain-Z-T-2	34864	0.02	0	MSFragger (6,000 Da)	0.02
MouseBrain-Z-T-2	35154	0.09	0	MSFragger (6,000 Da)	0.09
MouseBrain-Z-T-2	35283	0.02	0	MSFragger (6,000 Da)	0.02
MouseBrain-Z-T-2	35305	0.1	0.05	MSFragger (6,000 Da)	0.06
MouseBrain-Z-T-2	35359	0.42	0.09	MSFragger (6,000 Da)	0.33
MouseBrain-Z-T-2	35368	0.01	0	MSFragger (6,000 Da)	0.01
MouseBrain-Z-T-2	35370	0.02	0	MSFragger (6,000 Da)	0.02
MouseBrain-Z-T-2	35472	0.07	0	MSFragger (6,000 Da)	0.07
MouseBrain-Z-T-2	35547	0.29	0.14	MSFragger (6,000 Da)	0.15
MouseBrain-Z-T-2	35608	0.09	0	MSFragger (6,000 Da)	0.09
MouseBrain-Z-T-2	37809	0.03	0	MSFragger (6,000 Da)	0.03
MouseBrain-Z-T-2	39164	0.06	0	MSFragger (6,000 Da)	0.06
MouseBrain-Z-T-2	40081	0.05	0	MSFragger (6,000 Da)	0.05
MouseBrain-Z-T-2	40239	0.08	0	MSFragger (6,000 Da)	0.08
MouseBrain-Z-T-2	41333	0.09	0	MSFragger (6,000 Da)	0.09
MouseBrain-Z-T-2	41439	0.11	0	MSFragger (6,000 Da)	0.11
MouseBrain-Z-T-2	41514	0.15	0	MSFragger (6,000 Da)	0.15
MouseBrain-Z-T-2	43767	0.03	0	MSFragger (6,000 Da)	0.03
MouseBrain-Z-T-2	44572	0.1	0	MSFragger (6,000 Da)	0.1
MouseBrain-Z-T-2	44581	0.03	0	MSFragger (6,000 Da)	0.03
MouseBrain-Z-T-2	44706	0.1	0	MSFragger (6,000 Da)	0.1
MouseBrain-Z-T-2	44759	0.18	0	MSFragger (6,000 Da)	0.18
MouseBrain-Z-T-2	44773	0.06	0	MSFragger (6,000 Da)	0.06
MouseBrain-Z-T-2	44806	0.13	0	MSFragger (6,000 Da)	0.13
MouseBrain-Z-T-2	45159	0.05	0	MSFragger (6,000 Da)	0.05
MouseBrain-Z-T-2	45185	0.04	0	MSFragger (6,000 Da)	0.04
MouseBrain-Z-T-2	47642	0.01	0	MSFragger (6,000 Da)	0.01
MouseBrain-Z-T-2	49062	0.07	0	MSFragger (6,000 Da)	0.07
MouseBrain-Z-T-2	49247	0.05	0	MSFragger (6,000 Da)	0.05
MouseBrain-Z-T-2	49664	0.05	0	MSFragger (6,000 Da)	0.05
MouseBrain-Z-T-2	53687	0.05	0	MSFragger (6,000 Da)	0.05
MouseBrain-Z-T-2	7690	0.28	0	MSFragger (6,000 Da)	0.28
MouseBrain-Z-T-2	7890	0.06	0	MSFragger (6,000 Da)	0.06
MouseBrain-Z-T-2	7997	0.04	0	MSFragger (6,000 Da)	0.04
MouseBrain-Z-T-2	8175	0.12	0	MSFragger (6,000 Da)	0.12
MouseBrain-Z-T-2	8365	0.19	0	MSFragger (6,000 Da)	0.19
MouseBrain-Z-T-2	8517	0.37	0	MSFragger (6,000 Da)	0.37
MouseBrain-Z-T-2	8540	0.07	0	MSFragger (6,000 Da)	0.07
MouseBrain-Z-T-2	8588	0.23	0	MSFragger (6,000 Da)	0.23
MouseBrain-Z-T-2	10621	0.01	0.01	MSFragger (3,000 Da, N-Glycan Mode)	0
MouseBrain-Z-T-2	10682	0.53	0	MSFragger (3,000 Da, N-Glycan Mode)	0.53
MouseBrain-Z-T-2	10706	0.09	0.08	MSFragger (3,000 Da, N-Glycan Mode)	0.02
MouseBrain-Z-T-2	10730	0.07	0	MSFragger (3,000 Da, N-Glycan Mode)	0.07
MouseBrain-Z-T-2	10743	0	0.09	MSFragger (3,000 Da, N-Glycan Mode)	-0.08
MouseBrain-Z-T-2	10812	0.01	0.03	MSFragger (3,000 Da, N-Glycan Mode)	-0.02
MouseBrain-Z-T-2	10901	0.12	0.1	MSFragger (3,000 Da, N-Glycan Mode)	0.02
MouseBrain-Z-T-2	11260	0.27	0	MSFragger (3,000 Da, N-Glycan Mode)	0.27
MouseBrain-Z-T-2	12009	0.06	0	MSFragger (3,000 Da, N-Glycan Mode)	0.06
MouseBrain-Z-T-2	12019	0.03	0	MSFragger (3,000 Da, N-Glycan Mode)	0.03
MouseBrain-Z-T-2	12065	0.26	0.24	MSFragger (3,000 Da, N-Glycan Mode)	0.03
MouseBrain-Z-T-2	12316	0.06	0.07	MSFragger (3,000 Da, N-Glycan Mode)	-0.01
MouseBrain-Z-T-2	12518	0	0	MSFragger (3,000 Da, N-Glycan Mode)	0
MouseBrain-Z-T-2	12828	0.05	0	MSFragger (3,000 Da, N-Glycan Mode)	0.05
MouseBrain-Z-T-2	13076	0.11	0	MSFragger (3,000 Da, N-Glycan Mode)	0.11
MouseBrain-Z-T-2	13088	0.62	0	MSFragger (3,000 Da, N-Glycan Mode)	0.62
MouseBrain-Z-T-2	13101	0.09	0	MSFragger (3,000 Da, N-Glycan Mode)	0.09
MouseBrain-Z-T-2	13136	0.09	0	MSFragger (3,000 Da, N-Glycan Mode)	0.09
MouseBrain-Z-T-2	13209	0.08	0	MSFragger (3,000 Da, N-Glycan Mode)	0.08
MouseBrain-Z-T-2	13493	0.36	0	MSFragger (3,000 Da, N-Glycan Mode)	0.36
MouseBrain-Z-T-2	13503	0	0.03	MSFragger (3,000 Da, N-Glycan Mode)	-0.03
MouseBrain-Z-T-2	13632	0.26	0	MSFragger (3,000 Da, N-Glycan Mode)	0.26
MouseBrain-Z-T-2	13645	0.11	0	MSFragger (3,000 Da, N-Glycan Mode)	0.11
MouseBrain-Z-T-2	13717	0.04	0	MSFragger (3,000 Da, N-Glycan Mode)	0.04
MouseBrain-Z-T-2	14058	0.13	0	MSFragger (3,000 Da, N-Glycan Mode)	0.13
MouseBrain-Z-T-2	14530	0.06	0	MSFragger (3,000 Da, N-Glycan Mode)	0.06
MouseBrain-Z-T-2	15285	0.14	0	MSFragger (3,000 Da, N-Glycan Mode)	0.14
MouseBrain-Z-T-2	15288	0.06	0	MSFragger (3,000 Da, N-Glycan Mode)	0.06
MouseBrain-Z-T-2	15310	0.03	0	MSFragger (3,000 Da, N-Glycan Mode)	0.03
MouseBrain-Z-T-2	15427	0.08	0	MSFragger (3,000 Da, N-Glycan Mode)	0.08
MouseBrain-Z-T-2	15438	0.13	0	MSFragger (3,000 Da, N-Glycan Mode)	0.13
MouseBrain-Z-T-2	15475	0.08	0	MSFragger (3,000 Da, N-Glycan Mode)	0.08
MouseBrain-Z-T-2	15658	0.09	0	MSFragger (3,000 Da, N-Glycan Mode)	0.09
MouseBrain-Z-T-2	15913	0.22	0	MSFragger (3,000 Da, N-Glycan Mode)	0.22
MouseBrain-Z-T-2	16017	0.14	0.07	MSFragger (3,000 Da, N-Glycan Mode)	0.07
MouseBrain-Z-T-2	16138	0.43	0	MSFragger (3,000 Da, N-Glycan Mode)	0.43
MouseBrain-Z-T-2	16183	0.45	0	MSFragger (3,000 Da, N-Glycan Mode)	0.45
MouseBrain-Z-T-2	16203	0.01	0	MSFragger (3,000 Da, N-Glycan Mode)	0.01
MouseBrain-Z-T-2	16219	0.15	0	MSFragger (3,000 Da, N-Glycan Mode)	0.15
MouseBrain-Z-T-2	16252	0.17	0	MSFragger (3,000 Da, N-Glycan Mode)	0.17
MouseBrain-Z-T-2	16329	0.01	0.07	MSFragger (3,000 Da, N-Glycan Mode)	-0.06
MouseBrain-Z-T-2	16575	0.5	0.31	MSFragger (3,000 Da, N-Glycan Mode)	0.19
MouseBrain-Z-T-2	16970	0.12	0	MSFragger (3,000 Da, N-Glycan Mode)	0.12
MouseBrain-Z-T-2	17030	0.1	0.2	MSFragger (3,000 Da, N-Glycan Mode)	-0.1
MouseBrain-Z-T-2	17209	0.01	0	MSFragger (3,000 Da, N-Glycan Mode)	0.01
MouseBrain-Z-T-2	17330	0.16	0.18	MSFragger (3,000 Da, N-Glycan Mode)	-0.02
MouseBrain-Z-T-2	17374	0.08	0	MSFragger (3,000 Da, N-Glycan Mode)	0.08
MouseBrain-Z-T-2	17437	0.04	0	MSFragger (3,000 Da, N-Glycan Mode)	0.04
MouseBrain-Z-T-2	17451	0.25	0	MSFragger (3,000 Da, N-Glycan Mode)	0.25
MouseBrain-Z-T-2	17472	0.26	0	MSFragger (3,000 Da, N-Glycan Mode)	0.26
MouseBrain-Z-T-2	17481	0.47	0	MSFragger (3,000 Da, N-Glycan Mode)	0.47
MouseBrain-Z-T-2	17483	0.34	0	MSFragger (3,000 Da, N-Glycan Mode)	0.34
MouseBrain-Z-T-2	17514	0.03	0	MSFragger (3,000 Da, N-Glycan Mode)	0.03
MouseBrain-Z-T-2	18069	0.21	0	MSFragger (3,000 Da, N-Glycan Mode)	0.21
MouseBrain-Z-T-2	18324	0.23	0	MSFragger (3,000 Da, N-Glycan Mode)	0.23
MouseBrain-Z-T-2	18452	0.02	0	MSFragger (3,000 Da, N-Glycan Mode)	0.02
MouseBrain-Z-T-2	18465	0.19	0	MSFragger (3,000 Da, N-Glycan Mode)	0.19
MouseBrain-Z-T-2	18485	0.07	0	MSFragger (3,000 Da, N-Glycan Mode)	0.07
MouseBrain-Z-T-2	18509	0.07	0.06	MSFragger (3,000 Da, N-Glycan Mode)	0
MouseBrain-Z-T-2	18524	0.26	0	MSFragger (3,000 Da, N-Glycan Mode)	0.26
MouseBrain-Z-T-2	18530	0.05	0	MSFragger (3,000 Da, N-Glycan Mode)	0.05
MouseBrain-Z-T-2	18544	0.11	0	MSFragger (3,000 Da, N-Glycan Mode)	0.11
MouseBrain-Z-T-2	18558	0.06	0	MSFragger (3,000 Da, N-Glycan Mode)	0.06
MouseBrain-Z-T-2	18559	0.07	0	MSFragger (3,000 Da, N-Glycan Mode)	0.07
MouseBrain-Z-T-2	18562	0.05	0.03	MSFragger (3,000 Da, N-Glycan Mode)	0.02
MouseBrain-Z-T-2	18565	0.08	0	MSFragger (3,000 Da, N-Glycan Mode)	0.08
MouseBrain-Z-T-2	18595	0.03	0	MSFragger (3,000 Da, N-Glycan Mode)	0.03
MouseBrain-Z-T-2	18603	0.06	0	MSFragger (3,000 Da, N-Glycan Mode)	0.06
MouseBrain-Z-T-2	18605	0.04	0	MSFragger (3,000 Da, N-Glycan Mode)	0.04
MouseBrain-Z-T-2	18674	0.25	0	MSFragger (3,000 Da, N-Glycan Mode)	0.25
MouseBrain-Z-T-2	18698	0.11	0	MSFragger (3,000 Da, N-Glycan Mode)	0.11
MouseBrain-Z-T-2	18734	0.2	0	MSFragger (3,000 Da, N-Glycan Mode)	0.2
MouseBrain-Z-T-2	18748	0.78	0	MSFragger (3,000 Da, N-Glycan Mode)	0.78
MouseBrain-Z-T-2	18795	0.29	0	MSFragger (3,000 Da, N-Glycan Mode)	0.29
MouseBrain-Z-T-2	18807	0.05	0	MSFragger (3,000 Da, N-Glycan Mode)	0.05
MouseBrain-Z-T-2	18830	0.14	0	MSFragger (3,000 Da, N-Glycan Mode)	0.14
MouseBrain-Z-T-2	18833	0.21	0	MSFragger (3,000 Da, N-Glycan Mode)	0.21
MouseBrain-Z-T-2	18949	0.08	0	MSFragger (3,000 Da, N-Glycan Mode)	0.08
MouseBrain-Z-T-2	18958	0.3	0	MSFragger (3,000 Da, N-Glycan Mode)	0.3
MouseBrain-Z-T-2	18976	0.13	0	MSFragger (3,000 Da, N-Glycan Mode)	0.13
MouseBrain-Z-T-2	18997	1.01	0	MSFragger (3,000 Da, N-Glycan Mode)	1.01
MouseBrain-Z-T-2	19054	0.4	0	MSFragger (3,000 Da, N-Glycan Mode)	0.4
MouseBrain-Z-T-2	19191	0.1	0	MSFragger (3,000 Da, N-Glycan Mode)	0.1
MouseBrain-Z-T-2	19357	0.27	0	MSFragger (3,000 Da, N-Glycan Mode)	0.27
MouseBrain-Z-T-2	19544	0.11	0	MSFragger (3,000 Da, N-Glycan Mode)	0.11
MouseBrain-Z-T-2	19557	0.07	0.05	MSFragger (3,000 Da, N-Glycan Mode)	0.02
MouseBrain-Z-T-2	20175	0.16	0	MSFragger (3,000 Da, N-Glycan Mode)	0.16
MouseBrain-Z-T-2	20269	0.1	0	MSFragger (3,000 Da, N-Glycan Mode)	0.1
MouseBrain-Z-T-2	20434	0.05	0	MSFragger (3,000 Da, N-Glycan Mode)	0.05
MouseBrain-Z-T-2	20579	0.09	0	MSFragger (3,000 Da, N-Glycan Mode)	0.09
MouseBrain-Z-T-2	20799	0.05	0	MSFragger (3,000 Da, N-Glycan Mode)	0.05
MouseBrain-Z-T-2	20941	0.09	0	MSFragger (3,000 Da, N-Glycan Mode)	0.09
MouseBrain-Z-T-2	20966	0.13	0	MSFragger (3,000 Da, N-Glycan Mode)	0.13
MouseBrain-Z-T-2	20990	0.07	0.01	MSFragger (3,000 Da, N-Glycan Mode)	0.06
MouseBrain-Z-T-2	20991	0.21	0	MSFragger (3,000 Da, N-Glycan Mode)	0.21
MouseBrain-Z-T-2	21177	0.09	0	MSFragger (3,000 Da, N-Glycan Mode)	0.09
MouseBrain-Z-T-2	21182	0.17	0.11	MSFragger (3,000 Da, N-Glycan Mode)	0.06
MouseBrain-Z-T-2	21246	0.17	0	MSFragger (3,000 Da, N-Glycan Mode)	0.17
MouseBrain-Z-T-2	21301	0.68	0	MSFragger (3,000 Da, N-Glycan Mode)	0.68
MouseBrain-Z-T-2	2140	0.28	0.32	MSFragger (3,000 Da, N-Glycan Mode)	-0.04
MouseBrain-Z-T-2	2164	0.1	0	MSFragger (3,000 Da, N-Glycan Mode)	0.1
MouseBrain-Z-T-2	2172	0.05	0	MSFragger (3,000 Da, N-Glycan Mode)	0.05
MouseBrain-Z-T-2	21791	0.31	0	MSFragger (3,000 Da, N-Glycan Mode)	0.31
MouseBrain-Z-T-2	21805	0.1	0	MSFragger (3,000 Da, N-Glycan Mode)	0.1
MouseBrain-Z-T-2	21839	0.25	0	MSFragger (3,000 Da, N-Glycan Mode)	0.25
MouseBrain-Z-T-2	21847	0.13	0	MSFragger (3,000 Da, N-Glycan Mode)	0.13
MouseBrain-Z-T-2	21929	0.06	0	MSFragger (3,000 Da, N-Glycan Mode)	0.06
MouseBrain-Z-T-2	21953	0.09	0	MSFragger (3,000 Da, N-Glycan Mode)	0.09
MouseBrain-Z-T-2	22140	0	0	MSFragger (3,000 Da, N-Glycan Mode)	0
MouseBrain-Z-T-2	2215	0.1	0	MSFragger (3,000 Da, N-Glycan Mode)	0.1
MouseBrain-Z-T-2	22384	0.15	0	MSFragger (3,000 Da, N-Glycan Mode)	0.15
MouseBrain-Z-T-2	22478	0.16	0.07	MSFragger (3,000 Da, N-Glycan Mode)	0.09
MouseBrain-Z-T-2	22565	0.03	0	MSFragger (3,000 Da, N-Glycan Mode)	0.03
MouseBrain-Z-T-2	22670	0.31	0.47	MSFragger (3,000 Da, N-Glycan Mode)	-0.16
MouseBrain-Z-T-2	22813	0.64	0.52	MSFragger (3,000 Da, N-Glycan Mode)	0.13
MouseBrain-Z-T-2	22827	0.13	0	MSFragger (3,000 Da, N-Glycan Mode)	0.13
MouseBrain-Z-T-2	22839	0.24	0.2	MSFragger (3,000 Da, N-Glycan Mode)	0.04
MouseBrain-Z-T-2	22931	0.09	0	MSFragger (3,000 Da, N-Glycan Mode)	0.09
MouseBrain-Z-T-2	22966	0.09	0	MSFragger (3,000 Da, N-Glycan Mode)	0.09
MouseBrain-Z-T-2	22967	0.05	0	MSFragger (3,000 Da, N-Glycan Mode)	0.05
MouseBrain-Z-T-2	23005	0.01	0	MSFragger (3,000 Da, N-Glycan Mode)	0.01
MouseBrain-Z-T-2	23020	0.06	0	MSFragger (3,000 Da, N-Glycan Mode)	0.06
MouseBrain-Z-T-2	23062	0.08	0.02	MSFragger (3,000 Da, N-Glycan Mode)	0.07
MouseBrain-Z-T-2	23074	0.15	0	MSFragger (3,000 Da, N-Glycan Mode)	0.15
MouseBrain-Z-T-2	23111	0.14	0	MSFragger (3,000 Da, N-Glycan Mode)	0.14
MouseBrain-Z-T-2	23167	0.1	0	MSFragger (3,000 Da, N-Glycan Mode)	0.1
MouseBrain-Z-T-2	23184	0.37	0.05	MSFragger (3,000 Da, N-Glycan Mode)	0.32
MouseBrain-Z-T-2	23543	0.01	0	MSFragger (3,000 Da, N-Glycan Mode)	0.01
MouseBrain-Z-T-2	23780	0.11	0	MSFragger (3,000 Da, N-Glycan Mode)	0.11
MouseBrain-Z-T-2	23950	0.03	0	MSFragger (3,000 Da, N-Glycan Mode)	0.03
MouseBrain-Z-T-2	24102	0.02	0.09	MSFragger (3,000 Da, N-Glycan Mode)	-0.08
MouseBrain-Z-T-2	24126	0.12	0	MSFragger (3,000 Da, N-Glycan Mode)	0.12
MouseBrain-Z-T-2	24154	0.1	0	MSFragger (3,000 Da, N-Glycan Mode)	0.1
MouseBrain-Z-T-2	24212	0.11	0	MSFragger (3,000 Da, N-Glycan Mode)	0.11
MouseBrain-Z-T-2	24213	0.25	0	MSFragger (3,000 Da, N-Glycan Mode)	0.25
MouseBrain-Z-T-2	24266	0.16	0	MSFragger (3,000 Da, N-Glycan Mode)	0.16
MouseBrain-Z-T-2	24657	0.07	0.07	MSFragger (3,000 Da, N-Glycan Mode)	0
MouseBrain-Z-T-2	24828	0.04	0	MSFragger (3,000 Da, N-Glycan Mode)	0.04
MouseBrain-Z-T-2	25221	0.49	0.39	MSFragger (3,000 Da, N-Glycan Mode)	0.1
MouseBrain-Z-T-2	25363	0.03	0	MSFragger (3,000 Da, N-Glycan Mode)	0.03
MouseBrain-Z-T-2	25373	0.02	0	MSFragger (3,000 Da, N-Glycan Mode)	0.02
MouseBrain-Z-T-2	26092	0.03	0	MSFragger (3,000 Da, N-Glycan Mode)	0.03
MouseBrain-Z-T-2	26336	0.09	0	MSFragger (3,000 Da, N-Glycan Mode)	0.09
MouseBrain-Z-T-2	26429	0.19	0	MSFragger (3,000 Da, N-Glycan Mode)	0.19
MouseBrain-Z-T-2	26618	0.05	0	MSFragger (3,000 Da, N-Glycan Mode)	0.05
MouseBrain-Z-T-2	26643	0.09	0	MSFragger (3,000 Da, N-Glycan Mode)	0.09
MouseBrain-Z-T-2	26655	0.02	0	MSFragger (3,000 Da, N-Glycan Mode)	0.02
MouseBrain-Z-T-2	26741	0.01	0	MSFragger (3,000 Da, N-Glycan Mode)	0.01
MouseBrain-Z-T-2	26927	0.09	0	MSFragger (3,000 Da, N-Glycan Mode)	0.09
MouseBrain-Z-T-2	26946	0.02	0	MSFragger (3,000 Da, N-Glycan Mode)	0.02
MouseBrain-Z-T-2	26987	0.02	0	MSFragger (3,000 Da, N-Glycan Mode)	0.02
MouseBrain-Z-T-2	27033	0.04	0	MSFragger (3,000 Da, N-Glycan Mode)	0.04
MouseBrain-Z-T-2	27054	0.04	0	MSFragger (3,000 Da, N-Glycan Mode)	0.04
MouseBrain-Z-T-2	27090	0.01	0	MSFragger (3,000 Da, N-Glycan Mode)	0.01
MouseBrain-Z-T-2	27101	0.1	0	MSFragger (3,000 Da, N-Glycan Mode)	0.1
MouseBrain-Z-T-2	27160	0.26	0.12	MSFragger (3,000 Da, N-Glycan Mode)	0.15
MouseBrain-Z-T-2	27191	0.04	0	MSFragger (3,000 Da, N-Glycan Mode)	0.04
MouseBrain-Z-T-2	27231	0.04	0	MSFragger (3,000 Da, N-Glycan Mode)	0.04
MouseBrain-Z-T-2	27274	0.02	0	MSFragger (3,000 Da, N-Glycan Mode)	0.02
MouseBrain-Z-T-2	27286	0.06	0	MSFragger (3,000 Da, N-Glycan Mode)	0.06
MouseBrain-Z-T-2	27287	0.01	0	MSFragger (3,000 Da, N-Glycan Mode)	0.01
MouseBrain-Z-T-2	27310	0.07	0	MSFragger (3,000 Da, N-Glycan Mode)	0.07
MouseBrain-Z-T-2	27353	0.03	0	MSFragger (3,000 Da, N-Glycan Mode)	0.03
MouseBrain-Z-T-2	27358	0.04	0	MSFragger (3,000 Da, N-Glycan Mode)	0.04
MouseBrain-Z-T-2	27369	0.05	0.13	MSFragger (3,000 Da, N-Glycan Mode)	-0.08
MouseBrain-Z-T-2	27395	0.05	0	MSFragger (3,000 Da, N-Glycan Mode)	0.05
MouseBrain-Z-T-2	27441	0.08	0	MSFragger (3,000 Da, N-Glycan Mode)	0.08
MouseBrain-Z-T-2	27455	0.04	0	MSFragger (3,000 Da, N-Glycan Mode)	0.04
MouseBrain-Z-T-2	27459	0.05	0	MSFragger (3,000 Da, N-Glycan Mode)	0.05
MouseBrain-Z-T-2	27477	0.13	0	MSFragger (3,000 Da, N-Glycan Mode)	0.13
MouseBrain-Z-T-2	27507	0.01	0	MSFragger (3,000 Da, N-Glycan Mode)	0.01
MouseBrain-Z-T-2	27522	0.04	0	MSFragger (3,000 Da, N-Glycan Mode)	0.04
MouseBrain-Z-T-2	27552	0.02	0	MSFragger (3,000 Da, N-Glycan Mode)	0.02
MouseBrain-Z-T-2	27574	0.04	0	MSFragger (3,000 Da, N-Glycan Mode)	0.04
MouseBrain-Z-T-2	27658	0.03	0	MSFragger (3,000 Da, N-Glycan Mode)	0.03
MouseBrain-Z-T-2	27693	0.01	0	MSFragger (3,000 Da, N-Glycan Mode)	0.01
MouseBrain-Z-T-2	27709	0.03	0	MSFragger (3,000 Da, N-Glycan Mode)	0.03
MouseBrain-Z-T-2	27715	0.04	0	MSFragger (3,000 Da, N-Glycan Mode)	0.04
MouseBrain-Z-T-2	27765	0.03	0	MSFragger (3,000 Da, N-Glycan Mode)	0.03
MouseBrain-Z-T-2	27802	0.05	0	MSFragger (3,000 Da, N-Glycan Mode)	0.05
MouseBrain-Z-T-2	27812	0.01	0	MSFragger (3,000 Da, N-Glycan Mode)	0.01
MouseBrain-Z-T-2	27816	0.03	0	MSFragger (3,000 Da, N-Glycan Mode)	0.03
MouseBrain-Z-T-2	27858	0	0	MSFragger (3,000 Da, N-Glycan Mode)	0
MouseBrain-Z-T-2	27909	0.05	0	MSFragger (3,000 Da, N-Glycan Mode)	0.05
MouseBrain-Z-T-2	27940	0.05	0	MSFragger (3,000 Da, N-Glycan Mode)	0.05
MouseBrain-Z-T-2	28159	0.03	0	MSFragger (3,000 Da, N-Glycan Mode)	0.03
MouseBrain-Z-T-2	28166	0.04	0.04	MSFragger (3,000 Da, N-Glycan Mode)	0
MouseBrain-Z-T-2	28210	0.07	0	MSFragger (3,000 Da, N-Glycan Mode)	0.07
MouseBrain-Z-T-2	28381	0.05	0	MSFragger (3,000 Da, N-Glycan Mode)	0.05
MouseBrain-Z-T-2	28851	0.05	0	MSFragger (3,000 Da, N-Glycan Mode)	0.05
MouseBrain-Z-T-2	28873	0.06	0	MSFragger (3,000 Da, N-Glycan Mode)	0.06
MouseBrain-Z-T-2	28948	0.43	0	MSFragger (3,000 Da, N-Glycan Mode)	0.43
MouseBrain-Z-T-2	28960	0.96	0	MSFragger (3,000 Da, N-Glycan Mode)	0.96
MouseBrain-Z-T-2	29009	0.07	0	MSFragger (3,000 Da, N-Glycan Mode)	0.07
MouseBrain-Z-T-2	29022	0.33	0	MSFragger (3,000 Da, N-Glycan Mode)	0.33
MouseBrain-Z-T-2	29057	0.11	0	MSFragger (3,000 Da, N-Glycan Mode)	0.11
MouseBrain-Z-T-2	29068	0.03	0	MSFragger (3,000 Da, N-Glycan Mode)	0.03
MouseBrain-Z-T-2	29191	0.01	0	MSFragger (3,000 Da, N-Glycan Mode)	0.01
MouseBrain-Z-T-2	29198	0.07	0	MSFragger (3,000 Da, N-Glycan Mode)	0.07
MouseBrain-Z-T-2	29222	0.07	0	MSFragger (3,000 Da, N-Glycan Mode)	0.07
MouseBrain-Z-T-2	29505	0.14	0.17	MSFragger (3,000 Da, N-Glycan Mode)	-0.03
MouseBrain-Z-T-2	29581	0.04	0	MSFragger (3,000 Da, N-Glycan Mode)	0.04
MouseBrain-Z-T-2	29606	0.03	0	MSFragger (3,000 Da, N-Glycan Mode)	0.03
MouseBrain-Z-T-2	29686	0.02	0	MSFragger (3,000 Da, N-Glycan Mode)	0.02
MouseBrain-Z-T-2	29708	0.55	0	MSFragger (3,000 Da, N-Glycan Mode)	0.55
MouseBrain-Z-T-2	29759	0.1	0	MSFragger (3,000 Da, N-Glycan Mode)	0.1
MouseBrain-Z-T-2	29810	0.02	0	MSFragger (3,000 Da, N-Glycan Mode)	0.02
MouseBrain-Z-T-2	29828	0.1	0	MSFragger (3,000 Da, N-Glycan Mode)	0.1
MouseBrain-Z-T-2	29874	0.04	0	MSFragger (3,000 Da, N-Glycan Mode)	0.04
MouseBrain-Z-T-2	29933	0.09	0.04	MSFragger (3,000 Da, N-Glycan Mode)	0.05
MouseBrain-Z-T-2	30376	0.11	0.03	MSFragger (3,000 Da, N-Glycan Mode)	0.07
MouseBrain-Z-T-2	3051	0.03	0	MSFragger (3,000 Da, N-Glycan Mode)	0.03
MouseBrain-Z-T-2	30672	0.11	0	MSFragger (3,000 Da, N-Glycan Mode)	0.11
MouseBrain-Z-T-2	30869	0.18	0	MSFragger (3,000 Da, N-Glycan Mode)	0.18
MouseBrain-Z-T-2	31124	0.01	0	MSFragger (3,000 Da, N-Glycan Mode)	0.01
MouseBrain-Z-T-2	31127	0.06	0	MSFragger (3,000 Da, N-Glycan Mode)	0.06
MouseBrain-Z-T-2	31231	0	0	MSFragger (3,000 Da, N-Glycan Mode)	0
MouseBrain-Z-T-2	31349	0.02	0	MSFragger (3,000 Da, N-Glycan Mode)	0.02
MouseBrain-Z-T-2	31443	0.03	0	MSFragger (3,000 Da, N-Glycan Mode)	0.03
MouseBrain-Z-T-2	31489	0.02	0	MSFragger (3,000 Da, N-Glycan Mode)	0.02
MouseBrain-Z-T-2	31589	0.01	0	MSFragger (3,000 Da, N-Glycan Mode)	0.01
MouseBrain-Z-T-2	31622	0.1	0	MSFragger (3,000 Da, N-Glycan Mode)	0.1
MouseBrain-Z-T-2	31671	0	0	MSFragger (3,000 Da, N-Glycan Mode)	0
MouseBrain-Z-T-2	31697	0.12	0	MSFragger (3,000 Da, N-Glycan Mode)	0.12
MouseBrain-Z-T-2	31719	0.03	0	MSFragger (3,000 Da, N-Glycan Mode)	0.03
MouseBrain-Z-T-2	31789	0.02	0	MSFragger (3,000 Da, N-Glycan Mode)	0.02
MouseBrain-Z-T-2	31798	0.03	0	MSFragger (3,000 Da, N-Glycan Mode)	0.03
MouseBrain-Z-T-2	31803	0.06	0	MSFragger (3,000 Da, N-Glycan Mode)	0.06
MouseBrain-Z-T-2	31807	0.02	0	MSFragger (3,000 Da, N-Glycan Mode)	0.02
MouseBrain-Z-T-2	31839	0.01	0	MSFragger (3,000 Da, N-Glycan Mode)	0.01
MouseBrain-Z-T-2	31848	0.06	0	MSFragger (3,000 Da, N-Glycan Mode)	0.06
MouseBrain-Z-T-2	32005	0.06	0	MSFragger (3,000 Da, N-Glycan Mode)	0.06
MouseBrain-Z-T-2	32008	0	0	MSFragger (3,000 Da, N-Glycan Mode)	0
MouseBrain-Z-T-2	32016	0.03	0	MSFragger (3,000 Da, N-Glycan Mode)	0.03
MouseBrain-Z-T-2	32026	0.09	0	MSFragger (3,000 Da, N-Glycan Mode)	0.09
MouseBrain-Z-T-2	32034	0.15	0	MSFragger (3,000 Da, N-Glycan Mode)	0.15
MouseBrain-Z-T-2	32035	0.02	0	MSFragger (3,000 Da, N-Glycan Mode)	0.02
MouseBrain-Z-T-2	32059	0.06	0	MSFragger (3,000 Da, N-Glycan Mode)	0.06
MouseBrain-Z-T-2	32074	0.05	0	MSFragger (3,000 Da, N-Glycan Mode)	0.05
MouseBrain-Z-T-2	32100	0.04	0	MSFragger (3,000 Da, N-Glycan Mode)	0.04
MouseBrain-Z-T-2	32111	0.04	0	MSFragger (3,000 Da, N-Glycan Mode)	0.04
MouseBrain-Z-T-2	32113	0.03	0	MSFragger (3,000 Da, N-Glycan Mode)	0.03
MouseBrain-Z-T-2	32125	0.01	0	MSFragger (3,000 Da, N-Glycan Mode)	0.01
MouseBrain-Z-T-2	32155	0.04	0	MSFragger (3,000 Da, N-Glycan Mode)	0.04
MouseBrain-Z-T-2	32286	0.05	0	MSFragger (3,000 Da, N-Glycan Mode)	0.05
MouseBrain-Z-T-2	32312	0.05	0	MSFragger (3,000 Da, N-Glycan Mode)	0.05
MouseBrain-Z-T-2	32322	0.07	0.01	MSFragger (3,000 Da, N-Glycan Mode)	0.06
MouseBrain-Z-T-2	32332	0.08	0	MSFragger (3,000 Da, N-Glycan Mode)	0.08
MouseBrain-Z-T-2	32395	0.05	0	MSFragger (3,000 Da, N-Glycan Mode)	0.05
MouseBrain-Z-T-2	32446	0.02	0	MSFragger (3,000 Da, N-Glycan Mode)	0.02
MouseBrain-Z-T-2	32514	0.03	0	MSFragger (3,000 Da, N-Glycan Mode)	0.03
MouseBrain-Z-T-2	32538	0.02	0	MSFragger (3,000 Da, N-Glycan Mode)	0.02
MouseBrain-Z-T-2	32670	0.01	0	MSFragger (3,000 Da, N-Glycan Mode)	0.01
MouseBrain-Z-T-2	32772	0.02	0	MSFragger (3,000 Da, N-Glycan Mode)	0.02
MouseBrain-Z-T-2	32808	0.03	0	MSFragger (3,000 Da, N-Glycan Mode)	0.03
MouseBrain-Z-T-2	32856	0.03	0	MSFragger (3,000 Da, N-Glycan Mode)	0.03
MouseBrain-Z-T-2	3286	0.06	0	MSFragger (3,000 Da, N-Glycan Mode)	0.06
MouseBrain-Z-T-2	32898	0.02	0	MSFragger (3,000 Da, N-Glycan Mode)	0.02
MouseBrain-Z-T-2	32909	0.08	0	MSFragger (3,000 Da, N-Glycan Mode)	0.08
MouseBrain-Z-T-2	32948	0.01	0	MSFragger (3,000 Da, N-Glycan Mode)	0.01
MouseBrain-Z-T-2	32952	0.01	0	MSFragger (3,000 Da, N-Glycan Mode)	0.01
MouseBrain-Z-T-2	32957	0.05	0	MSFragger (3,000 Da, N-Glycan Mode)	0.05
MouseBrain-Z-T-2	32967	0.06	0	MSFragger (3,000 Da, N-Glycan Mode)	0.06
MouseBrain-Z-T-2	32986	0.01	0	MSFragger (3,000 Da, N-Glycan Mode)	0.01
MouseBrain-Z-T-2	33051	0.03	0	MSFragger (3,000 Da, N-Glycan Mode)	0.03
MouseBrain-Z-T-2	33078	0.06	0	MSFragger (3,000 Da, N-Glycan Mode)	0.06
MouseBrain-Z-T-2	33112	0.02	0	MSFragger (3,000 Da, N-Glycan Mode)	0.02
MouseBrain-Z-T-2	33131	0.04	0	MSFragger (3,000 Da, N-Glycan Mode)	0.04
MouseBrain-Z-T-2	33204	0.02	0	MSFragger (3,000 Da, N-Glycan Mode)	0.02
MouseBrain-Z-T-2	33242	0.02	0	MSFragger (3,000 Da, N-Glycan Mode)	0.02
MouseBrain-Z-T-2	33271	0.04	0	MSFragger (3,000 Da, N-Glycan Mode)	0.04
MouseBrain-Z-T-2	33354	0.02	0	MSFragger (3,000 Da, N-Glycan Mode)	0.02
MouseBrain-Z-T-2	33413	0.08	0	MSFragger (3,000 Da, N-Glycan Mode)	0.08
MouseBrain-Z-T-2	33421	0.06	0	MSFragger (3,000 Da, N-Glycan Mode)	0.06
MouseBrain-Z-T-2	33453	0.03	0	MSFragger (3,000 Da, N-Glycan Mode)	0.03
MouseBrain-Z-T-2	33502	0.07	0	MSFragger (3,000 Da, N-Glycan Mode)	0.07
MouseBrain-Z-T-2	33511	0.03	0	MSFragger (3,000 Da, N-Glycan Mode)	0.03
MouseBrain-Z-T-2	33724	0.05	0	MSFragger (3,000 Da, N-Glycan Mode)	0.05
MouseBrain-Z-T-2	34414	0.2	0.04	MSFragger (3,000 Da, N-Glycan Mode)	0.16
MouseBrain-Z-T-2	34497	0.04	0	MSFragger (3,000 Da, N-Glycan Mode)	0.04
MouseBrain-Z-T-2	34561	0.05	0	MSFragger (3,000 Da, N-Glycan Mode)	0.05
MouseBrain-Z-T-2	34864	0.02	0	MSFragger (3,000 Da, N-Glycan Mode)	0.02
MouseBrain-Z-T-2	35305	0.1	0.05	MSFragger (3,000 Da, N-Glycan Mode)	0.06
MouseBrain-Z-T-2	35319	0.15	0.04	MSFragger (3,000 Da, N-Glycan Mode)	0.11
MouseBrain-Z-T-2	35322	0.05	0	MSFragger (3,000 Da, N-Glycan Mode)	0.05
MouseBrain-Z-T-2	35349	0.09	0.05	MSFragger (3,000 Da, N-Glycan Mode)	0.04
MouseBrain-Z-T-2	35359	0.42	0.09	MSFragger (3,000 Da, N-Glycan Mode)	0.33
MouseBrain-Z-T-2	35437	0.52	0.12	MSFragger (3,000 Da, N-Glycan Mode)	0.41
MouseBrain-Z-T-2	35448	0.09	0.07	MSFragger (3,000 Da, N-Glycan Mode)	0.02
MouseBrain-Z-T-2	35523	0.12	0.05	MSFragger (3,000 Da, N-Glycan Mode)	0.07
MouseBrain-Z-T-2	35547	0.29	0.14	MSFragger (3,000 Da, N-Glycan Mode)	0.15
MouseBrain-Z-T-2	35607	0.12	0.05	MSFragger (3,000 Da, N-Glycan Mode)	0.08
MouseBrain-Z-T-2	35608	0.09	0	MSFragger (3,000 Da, N-Glycan Mode)	0.09
MouseBrain-Z-T-2	35653	0.22	0.1	MSFragger (3,000 Da, N-Glycan Mode)	0.12
MouseBrain-Z-T-2	36218	0.01	0.04	MSFragger (3,000 Da, N-Glycan Mode)	-0.03
MouseBrain-Z-T-2	36486	0.01	0	MSFragger (3,000 Da, N-Glycan Mode)	0.01
MouseBrain-Z-T-2	36632	0.02	0	MSFragger (3,000 Da, N-Glycan Mode)	0.02
MouseBrain-Z-T-2	36728	0.03	0	MSFragger (3,000 Da, N-Glycan Mode)	0.03
MouseBrain-Z-T-2	36768	0.01	0	MSFragger (3,000 Da, N-Glycan Mode)	0.01
MouseBrain-Z-T-2	36796	0.03	0	MSFragger (3,000 Da, N-Glycan Mode)	0.03
MouseBrain-Z-T-2	37064	0.02	0	MSFragger (3,000 Da, N-Glycan Mode)	0.02
MouseBrain-Z-T-2	37134	0.01	0	MSFragger (3,000 Da, N-Glycan Mode)	0.01
MouseBrain-Z-T-2	37135	0.02	0	MSFragger (3,000 Da, N-Glycan Mode)	0.02
MouseBrain-Z-T-2	3719	0.02	0	MSFragger (3,000 Da, N-Glycan Mode)	0.02
MouseBrain-Z-T-2	37224	0.03	0	MSFragger (3,000 Da, N-Glycan Mode)	0.03
MouseBrain-Z-T-2	37249	0.06	0	MSFragger (3,000 Da, N-Glycan Mode)	0.06
MouseBrain-Z-T-2	37270	0.02	0	MSFragger (3,000 Da, N-Glycan Mode)	0.02
MouseBrain-Z-T-2	37292	0.03	0	MSFragger (3,000 Da, N-Glycan Mode)	0.03
MouseBrain-Z-T-2	37330	0.1	0	MSFragger (3,000 Da, N-Glycan Mode)	0.1
MouseBrain-Z-T-2	37333	0.02	0	MSFragger (3,000 Da, N-Glycan Mode)	0.02
MouseBrain-Z-T-2	37344	0.02	0	MSFragger (3,000 Da, N-Glycan Mode)	0.02
MouseBrain-Z-T-2	37362	0.04	0	MSFragger (3,000 Da, N-Glycan Mode)	0.04
MouseBrain-Z-T-2	37438	0.03	0	MSFragger (3,000 Da, N-Glycan Mode)	0.03
MouseBrain-Z-T-2	37447	0.02	0	MSFragger (3,000 Da, N-Glycan Mode)	0.02
MouseBrain-Z-T-2	37488	0.03	0	MSFragger (3,000 Da, N-Glycan Mode)	0.03
MouseBrain-Z-T-2	37492	0.03	0	MSFragger (3,000 Da, N-Glycan Mode)	0.03
MouseBrain-Z-T-2	37526	0.02	0	MSFragger (3,000 Da, N-Glycan Mode)	0.02
MouseBrain-Z-T-2	37564	0.06	0	MSFragger (3,000 Da, N-Glycan Mode)	0.06
MouseBrain-Z-T-2	37610	0.02	0	MSFragger (3,000 Da, N-Glycan Mode)	0.02
MouseBrain-Z-T-2	37689	0.02	0	MSFragger (3,000 Da, N-Glycan Mode)	0.02
MouseBrain-Z-T-2	37769	0.02	0	MSFragger (3,000 Da, N-Glycan Mode)	0.02
MouseBrain-Z-T-2	37843	0.02	0	MSFragger (3,000 Da, N-Glycan Mode)	0.02
MouseBrain-Z-T-2	37918	0.01	0.01	MSFragger (3,000 Da, N-Glycan Mode)	0
MouseBrain-Z-T-2	38054	0.03	0	MSFragger (3,000 Da, N-Glycan Mode)	0.03
MouseBrain-Z-T-2	38092	0.04	0	MSFragger (3,000 Da, N-Glycan Mode)	0.04
MouseBrain-Z-T-2	38110	0.03	0	MSFragger (3,000 Da, N-Glycan Mode)	0.03
MouseBrain-Z-T-2	38127	0.01	0	MSFragger (3,000 Da, N-Glycan Mode)	0.01
MouseBrain-Z-T-2	38231	0.05	0	MSFragger (3,000 Da, N-Glycan Mode)	0.05
MouseBrain-Z-T-2	38235	0.03	0	MSFragger (3,000 Da, N-Glycan Mode)	0.03
MouseBrain-Z-T-2	38587	0.08	0	MSFragger (3,000 Da, N-Glycan Mode)	0.08
MouseBrain-Z-T-2	38614	0.03	0	MSFragger (3,000 Da, N-Glycan Mode)	0.03
MouseBrain-Z-T-2	38838	0.03	0	MSFragger (3,000 Da, N-Glycan Mode)	0.03
MouseBrain-Z-T-2	38893	0.02	0	MSFragger (3,000 Da, N-Glycan Mode)	0.02
MouseBrain-Z-T-2	38894	0.05	0	MSFragger (3,000 Da, N-Glycan Mode)	0.05
MouseBrain-Z-T-2	38933	0.02	0	MSFragger (3,000 Da, N-Glycan Mode)	0.02
MouseBrain-Z-T-2	38960	0.02	0	MSFragger (3,000 Da, N-Glycan Mode)	0.02
MouseBrain-Z-T-2	39006	0.09	0	MSFragger (3,000 Da, N-Glycan Mode)	0.09
MouseBrain-Z-T-2	39032	0.06	0	MSFragger (3,000 Da, N-Glycan Mode)	0.06
MouseBrain-Z-T-2	39070	0.02	0	MSFragger (3,000 Da, N-Glycan Mode)	0.02
MouseBrain-Z-T-2	39083	0.05	0	MSFragger (3,000 Da, N-Glycan Mode)	0.05
MouseBrain-Z-T-2	3916	0.03	0	MSFragger (3,000 Da, N-Glycan Mode)	0.03
MouseBrain-Z-T-2	39431	0.02	0	MSFragger (3,000 Da, N-Glycan Mode)	0.02
MouseBrain-Z-T-2	39690	0.04	0	MSFragger (3,000 Da, N-Glycan Mode)	0.04
MouseBrain-Z-T-2	39758	0.02	0	MSFragger (3,000 Da, N-Glycan Mode)	0.02
MouseBrain-Z-T-2	39799	0.05	0	MSFragger (3,000 Da, N-Glycan Mode)	0.05
MouseBrain-Z-T-2	40155	0.16	0	MSFragger (3,000 Da, N-Glycan Mode)	0.16
MouseBrain-Z-T-2	40188	0.05	0	MSFragger (3,000 Da, N-Glycan Mode)	0.05
MouseBrain-Z-T-2	4047	0.14	0	MSFragger (3,000 Da, N-Glycan Mode)	0.14
MouseBrain-Z-T-2	4058	0.09	0	MSFragger (3,000 Da, N-Glycan Mode)	0.09
MouseBrain-Z-T-2	40736	0.04	0	MSFragger (3,000 Da, N-Glycan Mode)	0.04
MouseBrain-Z-T-2	40793	0.06	0	MSFragger (3,000 Da, N-Glycan Mode)	0.06
MouseBrain-Z-T-2	40802	0.12	0	MSFragger (3,000 Da, N-Glycan Mode)	0.12
MouseBrain-Z-T-2	4136	0.09	0	MSFragger (3,000 Da, N-Glycan Mode)	0.09
MouseBrain-Z-T-2	4141	0.15	0.01	MSFragger (3,000 Da, N-Glycan Mode)	0.14
MouseBrain-Z-T-2	41566	0.02	0.02	MSFragger (3,000 Da, N-Glycan Mode)	0.01
MouseBrain-Z-T-2	41693	0.16	0	MSFragger (3,000 Da, N-Glycan Mode)	0.16
MouseBrain-Z-T-2	41724	0.06	0.16	MSFragger (3,000 Da, N-Glycan Mode)	-0.1
MouseBrain-Z-T-2	41794	0.06	0.02	MSFragger (3,000 Da, N-Glycan Mode)	0.04
MouseBrain-Z-T-2	4243	0.06	0	MSFragger (3,000 Da, N-Glycan Mode)	0.06
MouseBrain-Z-T-2	4250	0.51	0	MSFragger (3,000 Da, N-Glycan Mode)	0.51
MouseBrain-Z-T-2	4254	0.03	0	MSFragger (3,000 Da, N-Glycan Mode)	0.03
MouseBrain-Z-T-2	4266	0.09	0	MSFragger (3,000 Da, N-Glycan Mode)	0.09
MouseBrain-Z-T-2	4281	0.02	0	MSFragger (3,000 Da, N-Glycan Mode)	0.02
MouseBrain-Z-T-2	4308	0.11	0	MSFragger (3,000 Da, N-Glycan Mode)	0.11
MouseBrain-Z-T-2	43409	0.01	0	MSFragger (3,000 Da, N-Glycan Mode)	0.01
MouseBrain-Z-T-2	43720	0.01	0	MSFragger (3,000 Da, N-Glycan Mode)	0.01
MouseBrain-Z-T-2	44326	0.01	0	MSFragger (3,000 Da, N-Glycan Mode)	0.01
MouseBrain-Z-T-2	4488	0.03	0	MSFragger (3,000 Da, N-Glycan Mode)	0.03
MouseBrain-Z-T-2	45494	0.01	0	MSFragger (3,000 Da, N-Glycan Mode)	0.01
MouseBrain-Z-T-2	46541	0.03	0	MSFragger (3,000 Da, N-Glycan Mode)	0.03
MouseBrain-Z-T-2	46604	0.08	0	MSFragger (3,000 Da, N-Glycan Mode)	0.08
MouseBrain-Z-T-2	46609	0.05	0	MSFragger (3,000 Da, N-Glycan Mode)	0.05
MouseBrain-Z-T-2	4730	0.04	0	MSFragger (3,000 Da, N-Glycan Mode)	0.04
MouseBrain-Z-T-2	48697	0.02	0	MSFragger (3,000 Da, N-Glycan Mode)	0.02
MouseBrain-Z-T-2	48765	0.01	0	MSFragger (3,000 Da, N-Glycan Mode)	0.01
MouseBrain-Z-T-2	48899	0.02	0	MSFragger (3,000 Da, N-Glycan Mode)	0.02
MouseBrain-Z-T-2	49409	0.06	0	MSFragger (3,000 Da, N-Glycan Mode)	0.06
MouseBrain-Z-T-2	49426	0.06	0	MSFragger (3,000 Da, N-Glycan Mode)	0.06
MouseBrain-Z-T-2	49435	0.03	0	MSFragger (3,000 Da, N-Glycan Mode)	0.03
MouseBrain-Z-T-2	49474	0.05	0	MSFragger (3,000 Da, N-Glycan Mode)	0.05
MouseBrain-Z-T-2	49551	0.03	0	MSFragger (3,000 Da, N-Glycan Mode)	0.03
MouseBrain-Z-T-2	49555	0.02	0	MSFragger (3,000 Da, N-Glycan Mode)	0.02
MouseBrain-Z-T-2	49780	0.07	0	MSFragger (3,000 Da, N-Glycan Mode)	0.07
MouseBrain-Z-T-2	50101	0.02	0	MSFragger (3,000 Da, N-Glycan Mode)	0.02
MouseBrain-Z-T-2	5011	0.04	0	MSFragger (3,000 Da, N-Glycan Mode)	0.04
MouseBrain-Z-T-2	50145	0.03	0	MSFragger (3,000 Da, N-Glycan Mode)	0.03
MouseBrain-Z-T-2	50218	0.02	0	MSFragger (3,000 Da, N-Glycan Mode)	0.02
MouseBrain-Z-T-2	5029	0.09	0.11	MSFragger (3,000 Da, N-Glycan Mode)	-0.01
MouseBrain-Z-T-2	50770	0.04	0	MSFragger (3,000 Da, N-Glycan Mode)	0.04
MouseBrain-Z-T-2	50826	0.03	0	MSFragger (3,000 Da, N-Glycan Mode)	0.03
MouseBrain-Z-T-2	50831	0.03	0	MSFragger (3,000 Da, N-Glycan Mode)	0.03
MouseBrain-Z-T-2	5107	0.07	0	MSFragger (3,000 Da, N-Glycan Mode)	0.07
MouseBrain-Z-T-2	5109	0.06	0	MSFragger (3,000 Da, N-Glycan Mode)	0.06
MouseBrain-Z-T-2	51699	0.04	0	MSFragger (3,000 Da, N-Glycan Mode)	0.04
MouseBrain-Z-T-2	51729	0.02	0	MSFragger (3,000 Da, N-Glycan Mode)	0.02
MouseBrain-Z-T-2	51756	0.04	0	MSFragger (3,000 Da, N-Glycan Mode)	0.04
MouseBrain-Z-T-2	51792	0.02	0	MSFragger (3,000 Da, N-Glycan Mode)	0.02
MouseBrain-Z-T-2	51803	0.02	0	MSFragger (3,000 Da, N-Glycan Mode)	0.02
MouseBrain-Z-T-2	52767	0.09	0	MSFragger (3,000 Da, N-Glycan Mode)	0.09
MouseBrain-Z-T-2	5575	0.09	0.02	MSFragger (3,000 Da, N-Glycan Mode)	0.07
MouseBrain-Z-T-2	55930	0.02	0	MSFragger (3,000 Da, N-Glycan Mode)	0.02
MouseBrain-Z-T-2	56233	0.05	0	MSFragger (3,000 Da, N-Glycan Mode)	0.05
MouseBrain-Z-T-2	57819	0.03	0	MSFragger (3,000 Da, N-Glycan Mode)	0.03
MouseBrain-Z-T-2	60658	0.02	0	MSFragger (3,000 Da, N-Glycan Mode)	0.02
MouseBrain-Z-T-2	60705	0.02	0	MSFragger (3,000 Da, N-Glycan Mode)	0.02
MouseBrain-Z-T-2	62132	0.06	0	MSFragger (3,000 Da, N-Glycan Mode)	0.06
MouseBrain-Z-T-2	62182	0.04	0	MSFragger (3,000 Da, N-Glycan Mode)	0.04
MouseBrain-Z-T-2	6243	0.1	0	MSFragger (3,000 Da, N-Glycan Mode)	0.1
[truncated: 30,410 more rows]
