# Supplementary material for: Glyco-Decipher enables glycan database-independent peptide matching and in-depth characterization of site-specific N-glycosylation
Source: Nat Commun. 2022 Apr 7;13:1900. doi: 10.1038/s41467-022-29530-y (PMC8990002; doi:10.1038/s41467-022-29530-y)
Supplement: Supplementary file 12 — Source Data [file 41467_2022_29530_MOESM12_ESM.zip › Source Data/Figure S19.xlsx]

## Sheet: Figure S19
Figure S19	Mass profile examples of modification moieties linked on modified glycans in five mouse tissues.
Bin	Normalized PSM Number		Bin	Normalized PSM Number		Bin	Normalized PSM Number		Bin	Normalized PSM Number		Bin	Normalized PSM Number		Bin	Normalized PSM Number		Bin	Normalized PSM Number		Bin	Normalized PSM Number		Bin	Normalized PSM Number
166.033	1		214.951	1		259.067	0		262.005	0		273.073	0		279.031	1		289.067	0		296.058	0		300.05	1
166.034	0.46		214.952	0.23		259.067	0		262.006	0		273.074	0.46		279.033	0.92		289.067	4.6		296.059	0.69		300.051	0.23
166.035	1.38		214.952	0		259.068	0.23		262.007	0.69		273.075	1.61		279.034	1.38		289.068	3.91		296.06	0.92		300.052	0
166.036	2.07		214.953	0		259.07	0.46		262.008	1.61		273.076	2.53		279.034	1.84		289.07	2.3		296.061	1.15		300.053	0
166.037	1.38		214.954	0.92		259.07	0.23		262.009	1.15		273.077	3.22		279.036	1.61		289.07	3.22		296.062	1.38		300.054	0
166.038	1.38		214.956	2.99		259.072	0.23		262.01	0.23		273.078	3.45		279.036	2.53		289.072	5.06		296.063	1.61		300.055	0.23
166.039	2.99		214.957	5.06		259.072	0.69		262.011	0.69		273.079	2.53		279.038	4.37		289.072	7.13		296.064	2.3		300.056	0.69
166.04	5.98		214.958	6.9		259.074	0.92		262.012	2.07		273.08	2.53		279.038	6.21		289.074	8.05		296.065	3.22		300.057	1.15
166.041	9.2		214.958	8.51		259.075	1.15		262.013	3.68		273.081	3.22		279.039	8.51		289.075	8.05		296.066	4.83		300.058	1.61
166.042	11.5		214.959	13.8		259.075	2.3		262.014	6.21		273.082	2.53		279.041	10.81		289.075	11.5		296.067	6.21		300.059	2.07
166.043	16.33		214.96	31.51		259.077	3.68		262.015	12.88		273.083	2.53		279.041	16.56		289.077	17.02		296.068	6.9		300.06	3.22
166.044	25.07		214.962	63.02		259.077	5.29		262.016	24.38		273.084	6.21		279.043	27.83		289.077	20.47		296.069	9.2		300.061	4.6
166.045	31.74		214.963	114.31		259.079	9.2		262.017	40.48		273.085	10.81		279.043	44.85		289.079	27.83		296.07	12.88		300.062	6.44
166.046	40.02		214.964	196.65		259.079	13.8		262.018	65.55		273.086	13.34		279.045	76.13		289.079	44.16		296.071	17.94		300.063	8.74
166.047	52.44		214.964	254.84		259.08	15.18		262.019	92.92		273.087	15.41		279.046	106.03		289.08	59.34		296.072	24.38		300.064	10.12
166.048	54.51		214.965	222.64		259.082	14.03		262.02	94.07		273.088	14.95		279.046	103.5		289.082	60.03		296.073	25.3		300.065	10.58
166.049	46.23		214.966	145.59		259.082	12.65		262.021	64.86		273.089	11.96		279.048	75.21		289.082	48.99		296.074	18.4		300.066	8.51
166.05	36.34		214.968	84.18		259.084	10.35		262.022	37.03		273.09	8.97		279.048	45.54		289.084	36.57		296.075	11.73		300.067	5.29
166.051	22.31		214.969	42.78		259.084	7.36		262.023	21.85		273.091	5.75		279.05	27.14		289.084	27.83		296.076	8.28		300.068	3.91
166.052	11.5		214.97	21.39		259.086	5.06		262.024	14.26		273.092	3.68		279.05	18.63		289.086	23.46		296.077	6.67		300.069	3.68
166.053	8.51		214.97	12.65		259.087	3.45		262.025	8.74		273.093	2.53		279.051	14.26		289.087	19.09		296.078	5.75		300.07	2.99
166.054	6.44		214.971	6.67		259.087	2.07		262.026	4.37		273.094	1.84		279.053	10.12		289.087	13.57		296.079	3.68		300.071	1.84
166.055	5.52		214.972	4.37		259.089	1.38		262.027	4.14		273.095	1.84		279.053	4.83		289.089	9.2		296.08	1.84		300.072	1.15
166.056	5.29		214.974	5.29		259.089	1.38		262.028	3.45		273.096	1.15		279.055	1.61		289.089	5.98		296.081	1.15		300.073	0.69
166.057	3.22		214.975	4.83		259.091	1.38		262.029	1.61		273.097	0.23		279.055	1.15		289.091	4.83		296.082	0.69		300.074	0.92
166.058	1.15		214.976	3.22		259.091	1.15		262.03	0.69		273.098	0.46		279.057	1.15		289.091	5.29		296.083	0.23		300.075	1.15
166.059	0.23		214.976	2.3		259.092	0.46		262.031	0.46		273.099	0.92		279.058	0.92		289.092	5.29		296.084	0		300.076	0.69
166.06	0		214.977	1.15		259.094	0.23		262.032	0.46		273.1	0.46		279.058	0.92		289.094	4.83		296.085	0		300.077	0.92
166.061	0		214.978	0.46		259.094	0.46		262.033	0.23		273.101	0		279.06	0.69		289.094	3.91		296.086	0		300.078	1.15
166.062	0		214.98	1		259.096	0		262.034	0		273.102	0		279.06	0		289.096	4		296.087	0		300.079	0
