# Supplementary material for: Glyco-Decipher enables glycan database-independent peptide matching and in-depth characterization of site-specific N-glycosylation
Source: Nat Commun. 2022 Apr 7;13:1900. doi: 10.1038/s41467-022-29530-y (PMC8990002; doi:10.1038/s41467-022-29530-y)
Supplement: Supplementary file 12 — Source Data [file 41467_2022_29530_MOESM12_ESM.zip › Source Data/Figure S27.xlsx]

## Sheet: MSFragger-Glyco (5ppm)
Figure S27	FDR Analysis of MSFragger-Glyco with 13C/15N metabolically labeled yeast dataset under different MS1 mass tolerance.
File	Title	Scan	Peptide	Modification	GlycanComposition	Ratio_Sample2/Sample1	Ratio_Sample3/Sample1	15N-log	13C-log	max(15N:U,13C:U)			Mass	Lower	Upper	15N:U	13C:U	15N:U&13C:U
cwq_mix2-1_726	cwq_mix2-1_726.10038.10038.3	10038	NCSDCANSYK	2,Carbamidomethyl(+57.0215);5,Carbamidomethyl(+57.0215);	Hex(4)HexNAc(4)NeuAc(1)Fuc(2)	0.81	0.02	-0.304006	-5.64386	-5.64386			-10	-10	-9.999	86	667	710
cwq_mix2-1_726	cwq_mix2-1_726.10139.10139.3	10139	NCSDCANSYK	2,Carbamidomethyl(+57.0215);5,Carbamidomethyl(+57.0215);	Hex(5)HexNAc(4)NeuAc(1)Fuc(2)	18.12	0.000976562	4.17951	-10	-10			-9.5	-9.999	-9.25	1	4	5
cwq_mix2-1_726	cwq_mix2-1_726.10419.10419.3	10419	LGNNLTR		Hex(16)HexNAc(2)	0.94	0.81	-0.0892673	-0.304006	-0.304006			-9	-9.25	-8.75	0	15	15
cwq_mix2-1_726	cwq_mix2-1_726.10494.10494.3	10494	LGNNLTR		Hex(16)HexNAc(2)	0.9	0.71	-0.152003	-0.494109	-0.494109			-8.5	-8.75	-8.25	0	10	10
cwq_mix2-1_726	cwq_mix2-1_726.10561.10561.4	10561	SKHATSNGTVETLNTK		Hex(9)HexNAc(2)	0.91	1.39	-0.136062	0.475085	0.475085			-8	-8.25	-7.75	1	27	28
cwq_mix2-1_726	cwq_mix2-1_726.10572.10572.3	10572	LGNNLTR		Hex(15)HexNAc(2)	0.92	0.91	-0.120294	-0.136062	-0.136062			-7.5	-7.75	-7.25	1	23	23
cwq_mix2-1_726	cwq_mix2-1_726.10579.10579.3	10579	SKHATSNGTVETLNTK		Hex(8)HexNAc(2)	1.03	0.98	0.0426443	-0.0291463	0.0426443			-7	-7.25	-6.75	4	44	46
cwq_mix2-1_726	cwq_mix2-1_726.10588.10588.4	10588	SKHATSNGTVETLNTK		Hex(8)HexNAc(2)	0.89	0.8	-0.168123	-0.321928	-0.321928			-6.5	-6.75	-6.25	5	54	58
cwq_mix2-1_726	cwq_mix2-1_726.10605.10605.3	10605	LGNNLTR		Hex(16)HexNAc(2)	0.87	0.65	-0.200913	-0.621488	-0.621488			-6	-6.25	-5.75	0	0	0
cwq_mix2-1_726	cwq_mix2-1_726.10628.10628.4	10628	SKHATSNGTVETLNTK		Hex(9)HexNAc(2)	0.99	0.7	-0.0144996	-0.514573	-0.514573			-5.5	-5.75	-5.25	11	75	82
cwq_mix2-1_726	cwq_mix2-1_726.10630.10630.3	10630	SKHATSNGTVETLNTK		Hex(9)HexNAc(2)	0.92	0.8	-0.120294	-0.321928	-0.321928			-5	-5.25	-4.75	5	51	53
cwq_mix2-1_726	cwq_mix2-1_726.10638.10638.3	10638	LGNNLTR		Hex(15)HexNAc(2)	0.96	0.82	-0.0588937	-0.286304	-0.286304			-4.5	-4.75	-4.25	14	98	103
cwq_mix2-1_726	cwq_mix2-1_726.10652.10652.2	10652	LGNNLTR		Hex(13)HexNAc(2)	0.89	0.36	-0.168123	-1.47393	-1.47393			-4	-4.25	-3.75	16	92	87
cwq_mix2-1_726	cwq_mix2-1_726.10653.10653.3	10653	SKHATSNGTVETLNTK		Hex(8)HexNAc(2)	1.03	0.98	0.0426443	-0.0291463	0.0426443			-3.5	-3.75	-3.25	29	111	109
cwq_mix2-1_726	cwq_mix2-1_726.10705.10705.3	10705	FIQDAQNSSK		Hex(10)HexNAc(2)	0.97	1.27	-0.0439433	0.344828	0.344828			-3	-3.25	-2.75	41	117	113
cwq_mix2-1_726	cwq_mix2-1_726.10710.10710.3	10710	FIQDAQNSSK		Hex(4)HexNAc(4)NeuAc(1)Fuc(2)	5.24	0.000976562	2.38957	-10	-10			-2.5	-2.75	-2.25	66	184	178
cwq_mix2-1_726	cwq_mix2-1_726.10731.10731.3	10731	LGNNLTR		Hex(15)HexNAc(2)	1.04	0.9	0.0565835	-0.152003	-0.152003			-2	-2.25	-1.75	77	198	179
cwq_mix2-1_726	cwq_mix2-1_726.10757.10757.2	10757	FIQDAQNSSK		Hex(10)HexNAc(2)	1.41	0.88	0.495695	-0.184425	0.495695			-1.5	-1.75	-1.25	141	314	305
cwq_mix2-1_726	cwq_mix2-1_726.10769.10769.3	10769	LGNNLTR		Hex(16)HexNAc(2)	1.11	0.7	0.15056	-0.514573	-0.514573			-1	-1.25	-0.75	202	599	558
cwq_mix2-1_726	cwq_mix2-1_726.10786.10786.2	10786	LGNNLTR		Hex(12)HexNAc(2)	1.7	2.09	0.765535	1.0635	1.0635			-0.5	-0.75	-0.25	651	1061	974
cwq_mix2-1_726	cwq_mix2-1_726.10792.10792.3	10792	FIQDAQNSSK		Hex(10)HexNAc(2)	0.95	1.25	-0.0740006	0.321928	0.321928			0	-0.25	0.25	1928	825	535
cwq_mix2-1_726	cwq_mix2-1_726.10814.10814.3	10814	LGNNLTR		Hex(15)HexNAc(2)	0.95	0.71	-0.0740006	-0.494109	-0.494109			0.5	0.25	0.75	562	278	304
cwq_mix2-1_726	cwq_mix2-1_726.10876.10876.3	10876	FIQDAQNSSK		Hex(9)HexNAc(2)	0.99	0.92	-0.0144996	-0.120294	-0.120294			1	0.75	1.25	275	86	142
cwq_mix2-1_726	cwq_mix2-1_726.10907.10907.2	10907	FIQDAQNSSK		Hex(9)HexNAc(2)	1.26	1.08	0.333424	0.111031	0.333424			1.5	1.25	1.75	203	50	103
cwq_mix2-1_726	cwq_mix2-1_726.10929.10929.3	10929	LGNNLTR		Hex(15)HexNAc(2)	0.94	0.59	-0.0892673	-0.761213	-0.761213			2	1.75	2.25	153	45	54
cwq_mix2-1_726	cwq_mix2-1_726.10964.10964.3	10964	LGNNLTR		Hex(14)HexNAc(2)	1.04	0.83	0.0565835	-0.268817	-0.268817			2.5	2.25	2.75	166	20	54
cwq_mix2-1_726	cwq_mix2-1_726.11032.11032.3	11032	LGNNLTR		Hex(14)HexNAc(2)	1.01	0.72	0.0143553	-0.473931	-0.473931			3	2.75	3.25	125	22	45
cwq_mix2-1_726	cwq_mix2-1_726.11119.11119.2	11119	LGNNLTR		Hex(10)HexNAc(2)	0.82	1.08	-0.286304	0.111031	-0.286304			3.5	3.25	3.75	120	20	46
cwq_mix2-1_726	cwq_mix2-1_726.11167.11167.3	11167	LGNNLTR		Hex(14)HexNAc(2)	0.65	0.53	-0.621488	-0.915936	-0.915936			4	3.75	4.25	70	16	41
cwq_mix2-1_726	cwq_mix2-1_726.11191.11191.2	11191	LGNNLTR		Hex(10)HexNAc(2)	1.42	1	0.505891	0	0.505891			4.5	4.25	4.75	66	27	51
cwq_mix2-1_726	cwq_mix2-1_726.11231.11231.3	11231	LGNNLTR		Hex(14)HexNAc(2)	0.8	0.49	-0.321928	-1.02915	-1.02915			5	4.75	5.25	40	16	33
cwq_mix2-1_726	cwq_mix2-1_726.11234.11234.2	11234	LGNNLTR		Hex(11)HexNAc(2)	1.6	0.7	0.678072	-0.514573	0.678072			5.5	5.25	5.75	27	14	29
cwq_mix2-1_726	cwq_mix2-1_726.11254.11254.2	11254	LGNNLTR		Hex(8)HexNAc(2)	1.13	0.72	0.176323	-0.473931	-0.473931			6	5.75	6.25	26	13	29
cwq_mix2-1_726	cwq_mix2-1_726.11264.11264.3	11264	LGNNLTR		Hex(13)HexNAc(2)	0.97	0.68	-0.0439433	-0.556393	-0.556393			6.5	6.25	6.75	16	7	21
cwq_mix2-1_726	cwq_mix2-1_726.11265.11265.2	11265	LGNNLTR		Hex(10)HexNAc(2)	1.1	0.88	0.137504	-0.184425	-0.184425			7	6.75	7.25	18	8	23
cwq_mix2-1_726	cwq_mix2-1_726.11296.11296.2	11296	LGNNLTR		Hex(9)HexNAc(2)	1.25	0.79	0.321928	-0.340075	-0.340075			7.5	7.25	7.75	14	3	14
cwq_mix2-1_726	cwq_mix2-1_726.11318.11318.2	11318	LGNNLTR		Hex(8)HexNAc(2)	0.94	0.47	-0.0892673	-1.08927	-1.08927			8	7.75	8.25	6	2	6
cwq_mix2-1_726	cwq_mix2-1_726.11331.11331.2	11331	LGNNLTR		Hex(10)HexNAc(2)	1.06	1	0.0840643	0	0.0840643			8.5	8.25	8.75	17	0	17
cwq_mix2-1_726	cwq_mix2-1_726.11342.11342.3	11342	LGNNLTR		Hex(9)HexNAc(2)	1.15	0.7	0.201634	-0.514573	-0.514573			9	8.75	9.25	6	1	6
cwq_mix2-1_726	cwq_mix2-1_726.11384.11384.2	11384	LGNNLTR		Hex(9)HexNAc(2)	1.14	0.68	0.189034	-0.556393	-0.556393			9.5	9.25	9.999	2	0	2
cwq_mix2-1_726	cwq_mix2-1_726.11386.11386.2	11386	LGNNLTR		Hex(8)HexNAc(2)	0.94	0.47	-0.0892673	-1.08927	-1.08927			10	9.999	10	435	429	435
cwq_mix2-1_726	cwq_mix2-1_726.11399.11399.2	11399	LGNNLTR		Hex(10)HexNAc(2)	0.99	0.77	-0.0144996	-0.37707	-0.37707
cwq_mix2-1_726	cwq_mix2-1_726.11411.11411.3	11411	LGNNLTR		Hex(9)HexNAc(2)	1.15	0.63	0.201634	-0.666576	-0.666576
cwq_mix2-1_726	cwq_mix2-1_726.11456.11456.2	11456	LGNNLTR		Hex(9)HexNAc(2)	1.04	0.56	0.0565835	-0.836501	-0.836501
cwq_mix2-1_726	cwq_mix2-1_726.11457.11457.2	11457	LGNNLTR		Hex(8)HexNAc(2)	0.9	0.4	-0.152003	-1.32193	-1.32193
cwq_mix2-1_726	cwq_mix2-1_726.11479.11479.3	11479	LGNNLTR		Hex(9)HexNAc(2)	1.04	0.81	0.0565835	-0.304006	-0.304006
cwq_mix2-1_726	cwq_mix2-1_726.11490.11490.2	11490	LGNNLTR		Hex(10)HexNAc(2)	0.89	0.5	-0.168123	-1	-1
cwq_mix2-1_726	cwq_mix2-1_726.11524.11524.2	11524	LGNNLTR		Hex(9)HexNAc(2)	1.62	0.74	0.695994	-0.434403	0.695994
cwq_mix2-1_726	cwq_mix2-1_726.11547.11547.3	11547	LGNNLTR		Hex(9)HexNAc(2)	0.95	0.45	-0.0740006	-1.152	-1.152
cwq_mix2-1_726	cwq_mix2-1_726.11592.11592.2	11592	LGNNLTR		Hex(9)HexNAc(2)	0.92	0.42	-0.120294	-1.25154	-1.25154
cwq_mix2-1_726	cwq_mix2-1_726.11614.11614.3	11614	LGNNLTR		Hex(9)HexNAc(2)	0.95	0.43	-0.0740006	-1.21759	-1.21759
cwq_mix2-1_726	cwq_mix2-1_726.11657.11657.2	11657	LGNNLTR		Hex(9)HexNAc(2)	0.93	0.37	-0.104697	-1.4344	-1.4344
cwq_mix2-1_726	cwq_mix2-1_726.11734.11734.2	11734	LGNNLTR		Hex(9)HexNAc(2)	0.84	0.34	-0.251539	-1.55639	-1.55639
cwq_mix2-1_726	cwq_mix2-1_726.11800.11800.2	11800	LGNNLTR		Hex(9)HexNAc(2)	0.79	0.29	-0.340075	-1.78588	-1.78588
cwq_mix2-1_726	cwq_mix2-1_726.11885.11885.2	11885	LGNNLTR		Hex(9)HexNAc(2)	0.7	0.22	-0.514573	-2.18442	-2.18442
cwq_mix2-1_726	cwq_mix2-1_726.11933.11933.2	11933	LGNNLTR		Hex(8)HexNAc(2)	0.79	0.42	-0.340075	-1.25154	-1.25154
cwq_mix2-1_726	cwq_mix2-1_726.12075.12075.3	12075	HATSNGTVETLNTK		Hex(9)HexNAc(2)	1.37	1.81	0.454176	0.85599	0.85599
cwq_mix2-1_726	cwq_mix2-1_726.12150.12150.3	12150	HATSNGTVETLNTK		Hex(9)HexNAc(2)	1.06	1.09	0.0840643	0.124328	0.124328
cwq_mix2-1_726	cwq_mix2-1_726.12172.12172.3	12172	HATSNGTVETLNTK		Hex(8)HexNAc(2)	1.11	1.11	0.15056	0.15056	0.15056
cwq_mix2-1_726	cwq_mix2-1_726.12216.12216.3	12216	HATSNGTVETLNTK		Hex(9)HexNAc(2)	1.06	1.09	0.0840643	0.124328	0.124328
cwq_mix2-1_726	cwq_mix2-1_726.12219.12219.2	12219	LGNNLTR		Hex(7)HexNAc(2)	1.01	0.53	0.0143553	-0.915936	-0.915936
cwq_mix2-1_726	cwq_mix2-1_726.12238.12238.3	12238	HATSNGTVETLNTK		Hex(8)HexNAc(2)	1.11	1.11	0.15056	0.15056	0.15056
cwq_mix2-1_726	cwq_mix2-1_726.12282.12282.3	12282	HATSNGTVETLNTK		Hex(9)HexNAc(2)	1.06	1.09	0.0840643	0.124328	0.124328
cwq_mix2-1_726	cwq_mix2-1_726.12305.12305.3	12305	HATSNGTVETLNTK		Hex(8)HexNAc(2)	0.66	3.69	-0.599462	1.88362	1.88362
cwq_mix2-1_726	cwq_mix2-1_726.12306.12306.2	12306	LGNNLTR		Hex(7)HexNAc(2)	1.02	0.5	0.0285692	-1	-1
cwq_mix2-1_726	cwq_mix2-1_726.12334.12334.2	12334	LGNNLTR		Hex(8)HexNAc(2)	1.38	0.85	0.464668	-0.234465	0.464668
cwq_mix2-1_726	cwq_mix2-1_726.12341.12341.3	12341	HATSNGTVETLNTK		Hex(3)HexNAc(4)NeuAc(2)	1024	1024	10	10	10
cwq_mix2-1_726	cwq_mix2-1_726.12361.12361.3	12361	HATSNGTVETLNTK		Hex(9)HexNAc(2)	0.34	0.66	-1.55639	-0.599462	-1.55639
cwq_mix2-1_726	cwq_mix2-1_726.12372.12372.3	12372	HATSNGTVETLNTK		Hex(8)HexNAc(2)	0.9	0.84	-0.152003	-0.251539	-0.251539
cwq_mix2-1_726	cwq_mix2-1_726.12406.12406.2	12406	LGNNLTR		Hex(8)HexNAc(2)	1.12	0.22	0.163499	-2.18442	-2.18442
cwq_mix2-1_726	cwq_mix2-1_726.12437.12437.3	12437	HATSNGTVETLNTK		Hex(9)HexNAc(2)	0.83	0.66	-0.268817	-0.599462	-0.599462
cwq_mix2-1_726	cwq_mix2-1_726.12438.12438.3	12438	HATSNGTVETLNTK		Hex(8)HexNAc(2)	0.83	0.72	-0.268817	-0.473931	-0.473931
cwq_mix2-1_726	cwq_mix2-1_726.12482.12482.2	12482	LGNNLTR		Hex(8)HexNAc(2)	1.11	0.22	0.15056	-2.18442	-2.18442
cwq_mix2-1_726	cwq_mix2-1_726.12504.12504.3	12504	HATSNGTVETLNTK		Hex(9)HexNAc(2)	0.81	0.65	-0.304006	-0.621488	-0.621488
cwq_mix2-1_726	cwq_mix2-1_726.12515.12515.3	12515	HATSNGTVETLNTK		Hex(8)HexNAc(2)	0.79	0.65	-0.340075	-0.621488	-0.621488
cwq_mix2-1_726	cwq_mix2-1_726.12548.12548.2	12548	LGNNLTR		Hex(8)HexNAc(2)	0.99	0.18	-0.0144996	-2.47393	-2.47393
cwq_mix2-1_726	cwq_mix2-1_726.12571.12571.3	12571	HATSNGTVETLNTK		Hex(9)HexNAc(2)	0.74	0.55	-0.434403	-0.862496	-0.862496
cwq_mix2-1_726	cwq_mix2-1_726.12593.12593.3	12593	HATSNGTVETLNTK		Hex(8)HexNAc(2)	0.71	0.51	-0.494109	-0.971431	-0.971431
cwq_mix2-1_726	cwq_mix2-1_726.12746.12746.2	12746	LGNNLTR		Hex(5)HexNAc(2)	0.68	0.11	-0.556393	-3.18442	-3.18442
cwq_mix2-1_726	cwq_mix2-1_726.12811.12811.2	12811	LGNNLTR		Hex(5)HexNAc(2)	1.03	0.11	0.0426443	-3.18442	-3.18442
cwq_mix2-1_726	cwq_mix2-1_726.13494.13494.2	13494	NSSGCWAPK	5,Carbamidomethyl(+57.0215);	Hex(8)HexNAc(2)	0.96	1.07	-0.0588937	0.0976108	0.0976108
cwq_mix2-1_726	cwq_mix2-1_726.13634.13634.4	13634	KGVLQATNMTYGK	9,Oxidation(+15.9949);	Hex(7)HexNAc(3)	1.28	0.2	0.356144	-2.32193	-2.32193
cwq_mix2-1_726	cwq_mix2-1_726.13701.13701.4	13701	KGVLQATNMTYGK	9,Oxidation(+15.9949);	Hex(7)HexNAc(3)	1.35	0.21	0.432959	-2.25154	-2.25154
cwq_mix2-1_726	cwq_mix2-1_726.13792.13792.4	13792	KGVLQATNMTYGK	9,Oxidation(+15.9949);	Hex(7)HexNAc(3)	1.24	0.16	0.31034	-2.64386	-2.64386
cwq_mix2-1_726	cwq_mix2-1_726.13859.13859.4	13859	KGVLQATNMTYGK	9,Oxidation(+15.9949);	Hex(7)HexNAc(3)	1	0.13	0	-2.94342	-2.94342
cwq_mix2-1_726	cwq_mix2-1_726.14532.14532.2	14532	NGTMCDITK	5,Carbamidomethyl(+57.0215);	Hex(9)HexNAc(2)	4.14	3.19	2.04963	1.67356	2.04963
cwq_mix2-1_726	cwq_mix2-1_726.14597.14597.4	14597	NDTIIIHADRK		Hex(9)HexNAc(2)	1.15	1.01	0.201634	0.0143553	0.201634
cwq_mix2-1_726	cwq_mix2-1_726.14602.14602.2	14602	NGTMCDITK	5,Carbamidomethyl(+57.0215);	Hex(9)HexNAc(2)	0.98	1.06	-0.0291463	0.0840643	0.0840643
cwq_mix2-1_726	cwq_mix2-1_726.14613.14613.3	14613	NGTMCDITK	5,Carbamidomethyl(+57.0215);	Hex(9)HexNAc(2)	0.53	0.85	-0.915936	-0.234465	-0.915936
cwq_mix2-1_726	cwq_mix2-1_726.14669.14669.2	14669	NGTMCDITK	5,Carbamidomethyl(+57.0215);	Hex(9)HexNAc(2)	0.98	1.06	-0.0291463	0.0840643	0.0840643
cwq_mix2-1_726	cwq_mix2-1_726.14679.14679.2	14679	NGTMCDITK	5,Carbamidomethyl(+57.0215);	Hex(8)HexNAc(2)	0.87	0.78	-0.200913	-0.358454	-0.358454
cwq_mix2-1_726	cwq_mix2-1_726.14680.14680.3	14680	NGTMCDITK	5,Carbamidomethyl(+57.0215);	Hex(9)HexNAc(2)	1.01	0.84	0.0143553	-0.251539	-0.251539
cwq_mix2-1_726	cwq_mix2-1_726.14707.14707.4	14707	NDTIIIHADRK		Hex(9)HexNAc(2)	1.1	0.9	0.137504	-0.152003	-0.152003
cwq_mix2-1_726	cwq_mix2-1_726.14724.14724.3	14724	NGTMCDITK	5,Carbamidomethyl(+57.0215);	Hex(8)HexNAc(2)	1.01	0.88	0.0143553	-0.184425	-0.184425
cwq_mix2-1_726	cwq_mix2-1_726.14744.14744.2	14744	NGTMCDITK	5,Carbamidomethyl(+57.0215);	Hex(8)HexNAc(2)	0.99	0.97	-0.0144996	-0.0439433	-0.0439433
cwq_mix2-1_726	cwq_mix2-1_726.14870.14870.3	14870	YSTGGNDSYSSGGR		Hex(3)HexNAc(4)NeuAc(2)	67.66	4.24	6.08023	2.08406	6.08023
cwq_mix2-1_726	cwq_mix2-1_726.15134.15134.2	15134	IITYNANK		Hex(9)HexNAc(2)	2.16	0.33	1.11103	-1.59946	-1.59946
cwq_mix2-1_726	cwq_mix2-1_726.15208.15208.2	15208	IITYNANK		Hex(9)HexNAc(2)	1.06	0.24	0.0840643	-2.05889	-2.05889
cwq_mix2-1_726	cwq_mix2-1_726.15282.15282.3	15282	ILDDKGNNLTK		Hex(10)HexNAc(2)	0.89	1.06	-0.168123	0.0840643	-0.168123
cwq_mix2-1_726	cwq_mix2-1_726.15412.15412.3	15412	ILDDKGNNLTK		Hex(9)HexNAc(2)	0.88	0.99	-0.184425	-0.0144996	-0.184425
cwq_mix2-1_726	cwq_mix2-1_726.15482.15482.3	15482	ILDDKGNNLTK		Hex(9)HexNAc(2)	0.88	0.99	-0.184425	-0.0144996	-0.184425
cwq_mix2-1_726	cwq_mix2-1_726.15495.15495.3	15495	QYVGRPVTNETR		Hex(9)HexNAc(2)	0.62	0.94	-0.68966	-0.0892673	-0.68966
cwq_mix2-1_726	cwq_mix2-1_726.15565.15565.3	15565	ILDDKGNNLTK		Hex(8)HexNAc(2)	0.83	0.52	-0.268817	-0.943416	-0.943416
cwq_mix2-1_726	cwq_mix2-1_726.15635.15635.3	15635	ILDDKGNNLTK		Hex(8)HexNAc(2)	0.91	0.83	-0.136062	-0.268817	-0.268817
cwq_mix2-1_726	cwq_mix2-1_726.16148.16148.4	16148	HPNGTAHSLNFR		Hex(10)HexNAc(2)	0.95	0.61	-0.0740006	-0.713119	-0.713119
cwq_mix2-1_726	cwq_mix2-1_726.16168.16168.3	16168	HPNGTAHSLNFR		Hex(10)HexNAc(2)	0.64	0.47	-0.643856	-1.08927	-1.08927
cwq_mix2-1_726	cwq_mix2-1_726.16172.16172.4	16172	HPNGTAHSLNFR		Hex(9)HexNAc(2)	0.91	2.43	-0.136062	1.28096	1.28096
cwq_mix2-1_726	cwq_mix2-1_726.16222.16222.3	16222	HPNGTAHSLNFR		Hex(9)HexNAc(2)	0.98	0.9	-0.0291463	-0.152003	-0.152003
cwq_mix2-1_726	cwq_mix2-1_726.16238.16238.4	16238	HPNGTAHSLNFR		Hex(9)HexNAc(2)	1.01	0.9	0.0143553	-0.152003	-0.152003
cwq_mix2-1_726	cwq_mix2-1_726.16250.16250.3	16250	HPNGTAHSLNFR		Hex(8)HexNAc(2)	0.96	0.47	-0.0588937	-1.08927	-1.08927
cwq_mix2-1_726	cwq_mix2-1_726.16272.16272.4	16272	HPNGTAHSLNFR		Hex(8)HexNAc(2)	0.88	0.46	-0.184425	-1.12029	-1.12029
cwq_mix2-1_726	cwq_mix2-1_726.16304.16304.4	16304	HPNGTAHSLNFR		Hex(9)HexNAc(2)	0.9	0.84	-0.152003	-0.251539	-0.251539
cwq_mix2-1_726	cwq_mix2-1_726.16305.16305.3	16305	NVSKEPPSVIR		Hex(9)HexNAc(2)	0.98	0.86	-0.0291463	-0.217591	-0.217591
cwq_mix2-1_726	cwq_mix2-1_726.16328.16328.3	16328	HPNGTAHSLNFR		Hex(8)HexNAc(2)	0.97	0.85	-0.0439433	-0.234465	-0.234465
cwq_mix2-1_726	cwq_mix2-1_726.16376.16376.3	16376	NVSKEPPSVIR		Hex(9)HexNAc(2)	1.04	0.84	0.0565835	-0.251539	-0.251539
cwq_mix2-1_726	cwq_mix2-1_726.16462.16462.3	16462	NVSKEPPSVIR		Hex(9)HexNAc(2)	1.04	0.6	0.0565835	-0.736966	-0.736966
cwq_mix2-1_726	cwq_mix2-1_726.16536.16536.3	16536	NVSKEPPSVIR		Hex(9)HexNAc(2)	1.03	0.63	0.0426443	-0.666576	-0.666576
cwq_mix2-1_726	cwq_mix2-1_726.16644.16644.3	16644	INPNNVIHNSSR		Hex(10)HexNAc(2)	0.84	1.09	-0.251539	0.124328	-0.251539
cwq_mix2-1_726	cwq_mix2-1_726.16726.16726.3	16726	INPNNVIHNSSR		Hex(10)HexNAc(2)	0.9	0.72	-0.152003	-0.473931	-0.473931
cwq_mix2-1_726	cwq_mix2-1_726.16836.16836.3	16836	INPNNVIHNSSR		Hex(9)HexNAc(2)	1.2	1.24	0.263034	0.31034	0.31034
cwq_mix2-1_726	cwq_mix2-1_726.16979.16979.3	16979	INPNNVIHNSSR		Hex(9)HexNAc(2)	0.94	0.84	-0.0892673	-0.251539	-0.251539
cwq_mix2-1_726	cwq_mix2-1_726.16980.16980.3	16980	INPNNVIHNSSR		Hex(8)HexNAc(2)	0.94	0.85	-0.0892673	-0.234465	-0.234465
cwq_mix2-1_726	cwq_mix2-1_726.17044.17044.3	17044	INPNNVIHNSSR		Hex(8)HexNAc(2)	0.9	0.81	-0.152003	-0.304006	-0.304006
cwq_mix2-1_726	cwq_mix2-1_726.17098.17098.3	17098	INPNNVIHNSSR		Hex(7)HexNAc(2)	1	0.83	0	-0.268817	-0.268817
cwq_mix2-1_726	cwq_mix2-1_726.17170.17170.3	17170	INPNNVIHNSSR		Hex(7)HexNAc(2)	1	1.51	0	0.594549	0.594549
cwq_mix2-1_726	cwq_mix2-1_726.17222.17222.3	17222	KGVLQATNMTYGK	9,Oxidation(+15.9949);	Hex(8)HexNAc(2)	0.84	0.85	-0.251539	-0.234465	-0.251539
cwq_mix2-1_726	cwq_mix2-1_726.17246.17246.3	17246	INPNNVIHNSSR		Hex(7)HexNAc(2)	0.83	0.61	-0.268817	-0.713119	-0.713119
cwq_mix2-1_726	cwq_mix2-1_726.17287.17287.3	17287	KGVLQATNMTYGK	9,Oxidation(+15.9949);	Hex(8)HexNAc(2)	0.8	0.77	-0.321928	-0.37707	-0.37707
cwq_mix2-1_726	cwq_mix2-1_726.17354.17354.3	17354	KGVLQATNMTYGK	9,Oxidation(+15.9949);	Hex(8)HexNAc(2)	0.77	0.72	-0.37707	-0.473931	-0.473931
cwq_mix2-1_726	cwq_mix2-1_726.17488.17488.5	17488	KSQDKVTNITDSQPAPYMK	18,Oxidation(+15.9949);	Hex(7)HexNAc(3)	1.26	0.07	0.333424	-3.8365	-3.8365
cwq_mix2-1_726	cwq_mix2-1_726.17496.17496.5	17496	SMTTSFMMSQDVLNFSSYMR	2,Oxidation(+15.9949);	Hex(8)HexNAc(2)	0.000976562	0.000976562	-10	-10	-10
cwq_mix2-1_726	cwq_mix2-1_726.17540.17540.3	17540	RSEVTPNTSLAQCPK	13,Carbamidomethyl(+57.0215);	Hex(12)HexNAc(2)	1.55	0.37	0.632268	-1.4344	-1.4344
cwq_mix2-1_726	cwq_mix2-1_726.17545.17545.3	17545	SQNHLSYNTTMK		Hex(9)HexNAc(2)	2.16	1.89	1.11103	0.918386	1.11103
cwq_mix2-1_726	cwq_mix2-1_726.17606.17606.3	17606	RSEVTPNTSLAQCPK	13,Carbamidomethyl(+57.0215);	Hex(13)HexNAc(2)	0.96	1.04	-0.0588937	0.0565835	-0.0588937
cwq_mix2-1_726	cwq_mix2-1_726.17615.17615.3	17615	RSEVTPNTSLAQCPK	13,Carbamidomethyl(+57.0215);	Hex(12)HexNAc(2)	1.54	0.82	0.62293	-0.286304	0.62293
cwq_mix2-1_726	cwq_mix2-1_726.17625.17625.3	17625	WTPVSTNSTSK		Hex(8)HexNAc(4)NeuAc(1)Fuc(2)	1.46	0.0062389	0.545968	-7.32449	-7.32449
cwq_mix2-1_726	cwq_mix2-1_726.17643.17643.3	17643	SQNHLSYNTTMK		Hex(8)HexNAc(2)	1.77	0.63	0.823749	-0.666576	0.823749
cwq_mix2-1_726	cwq_mix2-1_726.17658.17658.3	17658	WTPVSTNSTSK		Hex(14)HexNAc(2)	1.07	0.93	0.0976108	-0.104697	-0.104697
cwq_mix2-1_726	cwq_mix2-1_726.17691.17691.3	17691	WTPVSTNSTSK		Hex(8)HexNAc(4)NeuAc(1)Fuc(2)	1.41	0.00460474	0.495695	-7.76266	-7.76266
cwq_mix2-1_726	cwq_mix2-1_726.17694.17694.3	17694	RSEVTPNTSLAQCPK	13,Carbamidomethyl(+57.0215);	Hex(13)HexNAc(2)	0.96	1	-0.0588937	0	-0.0588937
cwq_mix2-1_726	cwq_mix2-1_726.17718.17718.3	17718	NDTIIIHADR		Hex(9)HexNAc(2)	0.65	0.53	-0.621488	-0.915936	-0.915936
cwq_mix2-1_726	cwq_mix2-1_726.17725.17725.3	17725	SQNHLSYNTTMK		Hex(8)HexNAc(2)	1.03	0.9	0.0426443	-0.152003	-0.152003
cwq_mix2-1_726	cwq_mix2-1_726.17735.17735.3	17735	WTPVSTNSTSK		Hex(7)HexNAc(4)NeuAc(1)Fuc(2)	1.74	0.00461495	0.799087	-7.75947	-7.75947
cwq_mix2-1_726	cwq_mix2-1_726.17801.17801.3	17801	WTPVSTNSTSK		Hex(7)HexNAc(4)NeuAc(1)Fuc(2)	4.9	0.01	2.29278	-6.64386	-6.64386
cwq_mix2-1_726	cwq_mix2-1_726.17808.17808.3	17808	NDTIIIHADR		Hex(8)HexNAc(2)	0.94	0.55	-0.0892673	-0.862496	-0.862496
cwq_mix2-1_726	cwq_mix2-1_726.17812.17812.3	17812	WTPVSTNSTSK		Hex(13)HexNAc(2)	0.88	0.93	-0.184425	-0.104697	-0.184425
cwq_mix2-1_726	cwq_mix2-1_726.17838.17838.3	17838	NMVNTTREEVEK		Hex(8)HexNAc(2)	1.05	1	0.0703893	0	0.0703893
cwq_mix2-1_726	cwq_mix2-1_726.17847.17847.3	17847	WTPVSTNSTSK		Hex(12)HexNAc(2)	0.67	0.99	-0.577767	-0.0144996	-0.577767
cwq_mix2-1_726	cwq_mix2-1_726.17867.17867.3	17867	WTPVSTNSTSK		Hex(7)HexNAc(4)NeuAc(1)Fuc(2)	18.38	0.04	4.20006	-4.64386	-4.64386
cwq_mix2-1_726	cwq_mix2-1_726.17891.17891.3	17891	WTPVSTNSTSK		Hex(6)HexNAc(4)NeuAc(1)Fuc(2)	1.62	0.01	0.695994	-6.64386	-6.64386
cwq_mix2-1_726	cwq_mix2-1_726.17901.17901.3	17901	WTPVSTNSTSK		Hex(13)HexNAc(2)	1	0.76	0	-0.395929	-0.395929
cwq_mix2-1_726	cwq_mix2-1_726.17912.17912.3	17912	VHLECFGSSSSNNK	5,Carbamidomethyl(+57.0215);	Hex(16)HexNAc(2)	0.85	0.54	-0.234465	-0.888969	-0.888969
cwq_mix2-1_726	cwq_mix2-1_726.17913.17913.3	17913	NMVNTTREEVEK		Hex(8)HexNAc(2)	0.88	0.81	-0.184425	-0.304006	-0.304006
cwq_mix2-1_726	cwq_mix2-1_726.17914.17914.3	17914	WTPVSTNSTSK		Hex(12)HexNAc(2)	0.97	0.92	-0.0439433	-0.120294	-0.120294
cwq_mix2-1_726	cwq_mix2-1_726.17959.17959.3	17959	WTPVSTNSTSK		Hex(6)HexNAc(4)NeuAc(1)Fuc(2)	2.59	0.01	1.37295	-6.64386	-6.64386
cwq_mix2-1_726	cwq_mix2-1_726.17964.17964.3	17964	VHLECFGSSSSNNK	5,Carbamidomethyl(+57.0215);	Hex(15)HexNAc(2)	0.91	0.74	-0.136062	-0.434403	-0.434403
cwq_mix2-1_726	cwq_mix2-1_726.17966.17966.3	17966	WTPVSTNSTSK		Hex(5)HexNAc(4)NeuAc(1)Fuc(2)	2.7	0.00484109	1.43296	-7.69045	-7.69045
cwq_mix2-1_726	cwq_mix2-1_726.17968.17968.3	17968	WTPVSTNSTSK		Hex(11)HexNAc(2)	1.08	1.11	0.111031	0.15056	0.15056
cwq_mix2-1_726	cwq_mix2-1_726.17971.17971.3	17971	VYAVNASLNHDK		Hex(14)HexNAc(2)	0.29	0.32	-1.78588	-1.64386	-1.78588
cwq_mix2-1_726	cwq_mix2-1_726.17977.17977.3	17977	NMVNTTREEVEK		Hex(7)HexNAc(2)	0.89	0.75	-0.168123	-0.415037	-0.415037
cwq_mix2-1_726	cwq_mix2-1_726.17979.17979.3	17979	VQASNWTGTR		Hex(10)HexNAc(2)	0.85	0.91	-0.234465	-0.136062	-0.234465
cwq_mix2-1_726	cwq_mix2-1_726.17986.17986.2	17986	VQASNWTGTR		Hex(9)HexNAc(2)	1.02	1.15	0.0285692	0.201634	0.201634
cwq_mix2-1_726	cwq_mix2-1_726.17999.17999.3	17999	VYAVNASLNHDK		Hex(15)HexNAc(2)	1.02	0.92	0.0285692	-0.120294	-0.120294
cwq_mix2-1_726	cwq_mix2-1_726.18012.18012.2	18012	VQASNWTGTR		Hex(10)HexNAc(2)	0.88	0.92	-0.184425	-0.120294	-0.184425
cwq_mix2-1_726	cwq_mix2-1_726.18033.18033.3	18033	VYAVNASLNHDK		Hex(13)HexNAc(2)	1.08	1.27	0.111031	0.344828	0.344828
cwq_mix2-1_726	cwq_mix2-1_726.18041.18041.3	18041	WTPVSTNSTSK		Hex(5)HexNAc(4)NeuAc(1)Fuc(2)	5.26	0.00534869	2.39506	-7.5466	-7.5466
cwq_mix2-1_726	cwq_mix2-1_726.18044.18044.3	18044	WTPVSTNSTSK		Hex(11)HexNAc(2)	1.03	0.98	0.0426443	-0.0291463	0.0426443
cwq_mix2-1_726	cwq_mix2-1_726.18045.18045.3	18045	VHLECFGSSSSNNK	5,Carbamidomethyl(+57.0215);	Hex(14)HexNAc(2)	1.02	1.06	0.0285692	0.0840643	0.0840643
cwq_mix2-1_726	cwq_mix2-1_726.18101.18101.3	18101	VYAVNASLNHDK		Hex(13)HexNAc(2)	0.87	0.79	-0.200913	-0.340075	-0.340075
cwq_mix2-1_726	cwq_mix2-1_726.18110.18110.3	18110	WTPVSTNSTSK		Hex(5)HexNAc(4)NeuAc(1)Fuc(2)	43.63	0.04	5.44725	-4.64386	5.44725
cwq_mix2-1_726	cwq_mix2-1_726.18114.18114.3	18114	VHLECFGSSSSNNK	5,Carbamidomethyl(+57.0215);	Hex(13)HexNAc(2)	0.87	0.88	-0.200913	-0.184425	-0.200913
cwq_mix2-1_726	cwq_mix2-1_726.18117.18117.3	18117	VYAVNASLNHDK		Hex(12)HexNAc(2)	1.15	1.01	0.201634	0.0143553	0.201634
cwq_mix2-1_726	cwq_mix2-1_726.18134.18134.3	18134	VHLECFGSSSSNNK	5,Carbamidomethyl(+57.0215);	Hex(14)HexNAc(2)	0.99	0.77	-0.0144996	-0.37707	-0.37707
cwq_mix2-1_726	cwq_mix2-1_726.18188.18188.3	18188	VHLECFGSSSSNNK	5,Carbamidomethyl(+57.0215);	Hex(13)HexNAc(2)	0.78	0.71	-0.358454	-0.494109	-0.494109
cwq_mix2-1_726	cwq_mix2-1_726.18204.18204.4	18204	VHLECFGSSSSNNK	5,Carbamidomethyl(+57.0215);	Hex(13)HexNAc(2)	1.05	0.82	0.0703893	-0.286304	-0.286304
cwq_mix2-1_726	cwq_mix2-1_726.18240.18240.3	18240	VHLECFGSSSSNNK	5,Carbamidomethyl(+57.0215);	Hex(12)HexNAc(2)	0.33	0.6	-1.59946	-0.736966	-1.59946
cwq_mix2-1_726	cwq_mix2-1_726.18254.18254.3	18254	VHLECFGSSSSNNK	5,Carbamidomethyl(+57.0215);	Hex(13)HexNAc(2)	0.78	0.7	-0.358454	-0.514573	-0.514573
cwq_mix2-1_726	cwq_mix2-1_726.18309.18309.3	18309	VHLECFGSSSSNNK	5,Carbamidomethyl(+57.0215);	Hex(12)HexNAc(2)	0.8	0.6	-0.321928	-0.736966	-0.736966
cwq_mix2-1_726	cwq_mix2-1_726.18322.18322.3	18322	VHLECFGSSSSNNK	5,Carbamidomethyl(+57.0215);	Hex(13)HexNAc(2)	0.79	0.67	-0.340075	-0.577767	-0.577767
cwq_mix2-1_726	cwq_mix2-1_726.18328.18328.3	18328	VHLECFGSSSSNNK	5,Carbamidomethyl(+57.0215);	Hex(11)HexNAc(2)	0.73	0.56	-0.454032	-0.836501	-0.836501
cwq_mix2-1_726	cwq_mix2-1_726.18393.18393.3	18393	VHLECFGSSSSNNK	5,Carbamidomethyl(+57.0215);	Hex(11)HexNAc(2)	0.73	0.56	-0.454032	-0.836501	-0.836501
cwq_mix2-1_726	cwq_mix2-1_726.18414.18414.3	18414	VYAVNASLNHDK		Hex(10)HexNAc(2)	0.88	0.74	-0.184425	-0.434403	-0.434403
cwq_mix2-1_726	cwq_mix2-1_726.18433.18433.3	18433	VYAVNASLNHDK		Hex(9)HexNAc(2)	0.46	0.34	-1.12029	-1.55639	-1.55639
cwq_mix2-1_726	cwq_mix2-1_726.18435.18435.5	18435	EMYVPSNICLIVTGCINESR	9,Carbamidomethyl(+57.0215);15,Carbamidomethyl(+57.0215);	Hex(9)HexNAc(2)	0.01	0.59	-6.64386	-0.761213	-6.64386
cwq_mix2-1_726	cwq_mix2-1_726.18458.18458.3	18458	VHLECFGSSSSNNK	5,Carbamidomethyl(+57.0215);	Hex(10)HexNAc(2)	0.92	0.72	-0.120294	-0.473931	-0.473931
cwq_mix2-1_726	cwq_mix2-1_726.18459.18459.3	18459	VHLECFGSSSSNNK	5,Carbamidomethyl(+57.0215);	Hex(11)HexNAc(2)	0.72	0.56	-0.473931	-0.836501	-0.836501
cwq_mix2-1_726	cwq_mix2-1_726.18501.18501.3	18501	VYAVNASLNHDK		Hex(9)HexNAc(2)	1.02	0.66	0.0285692	-0.599462	-0.599462
cwq_mix2-1_726	cwq_mix2-1_726.18514.18514.3	18514	VYAVNASLNHDK		Hex(8)HexNAc(2)	0.72	1.24	-0.473931	0.31034	-0.473931
cwq_mix2-1_726	cwq_mix2-1_726.18523.18523.3	18523	VHLECFGSSSSNNK	5,Carbamidomethyl(+57.0215);	Hex(10)HexNAc(2)	0.87	0.73	-0.200913	-0.454032	-0.454032
cwq_mix2-1_726	cwq_mix2-1_726.18576.18576.3	18576	VHLECFGSSSSNNK	5,Carbamidomethyl(+57.0215);	Hex(9)HexNAc(2)	0.87	0.44	-0.200913	-1.18442	-1.18442
cwq_mix2-1_726	cwq_mix2-1_726.18578.18578.3	18578	VYAVNASLNHDK		Hex(16)HexNAc(2)	1.03	1.2	0.0426443	0.263034	0.263034
cwq_mix2-1_726	cwq_mix2-1_726.18645.18645.3	18645	VHLECFGSSSSNNK	5,Carbamidomethyl(+57.0215);	Hex(9)HexNAc(2)	0.87	0.44	-0.200913	-1.18442	-1.18442
cwq_mix2-1_726	cwq_mix2-1_726.18867.18867.3	18867	RSEVTPNTSLAQCPK	13,Carbamidomethyl(+57.0215);	Hex(9)HexNAc(2)	0.95	0.35	-0.0740006	-1.51457	-1.51457
cwq_mix2-1_726	cwq_mix2-1_726.18895.18895.4	18895	NYSEDASTSLHGQTAGR		Hex(16)HexNAc(2)	2.56	1.24	1.35614	0.31034	1.35614
cwq_mix2-1_726	cwq_mix2-1_726.18935.18935.3	18935	NYSEDASTSLHGQTAGR		Hex(15)HexNAc(2)	0.28	1.07	-1.8365	0.0976108	-1.8365
cwq_mix2-1_726	cwq_mix2-1_726.18944.18944.3	18944	RSEVTPNTSLAQCPK	13,Carbamidomethyl(+57.0215);	Hex(9)HexNAc(2)	0.95	0.35	-0.0740006	-1.51457	-1.51457
cwq_mix2-1_726	cwq_mix2-1_726.19079.19079.4	19079	DPDFLANDNDDDNDSQDSSWINVR		Hex(9)HexNAc(2)	0.000976562	0.000976562	-10	-10	-10
cwq_mix2-1_726	cwq_mix2-1_726.19128.19128.3	19128	NYSEDASTSLHGQTAGR		Hex(12)HexNAc(2)	1.24	2.34	0.31034	1.22651	1.22651
cwq_mix2-1_726	cwq_mix2-1_726.19144.19144.3	19144	NYSEDASTSLHGQTAGR		Hex(13)HexNAc(2)	0.97	0.7	-0.0439433	-0.514573	-0.514573
cwq_mix2-1_726	cwq_mix2-1_726.19155.19155.5	19155	DPDFLANDNDDDNDSQDSSWINVR		Hex(9)HexNAc(2)	0.07	0.000976562	-3.8365	-10	-10
cwq_mix2-1_726	cwq_mix2-1_726.19173.19173.3	19173	NNINISHLSR		Hex(11)HexNAc(2)	1.12	1.06	0.163499	0.0840643	0.163499
cwq_mix2-1_726	cwq_mix2-1_726.19195.19195.3	19195	NYSEDASTSLHGQTAGR		Hex(11)HexNAc(2)	1.93	2.11	0.948601	1.07724	1.07724
cwq_mix2-1_726	cwq_mix2-1_726.19243.19243.3	19243	NYSEDASTSLHGQTAGR		Hex(12)HexNAc(2)	1.27	1.39	0.344828	0.475085	0.475085
cwq_mix2-1_726	cwq_mix2-1_726.19321.19321.4	19321	SEVTPNTSLAQCPK	12,Carbamidomethyl(+57.0215);	Hex(9)HexNAc(8)NeuAc(1)Fuc(2)	0.000976562	0.000976562	-10	-10	-10
cwq_mix2-1_726	cwq_mix2-1_726.19360.19360.3	19360	NYSEDASTSLHGQTAGR		Hex(11)HexNAc(2)	1.6	3.13	0.678072	1.64616	1.64616
cwq_mix2-1_726	cwq_mix2-1_726.19366.19366.3	19366	NNINISHLSR		Hex(9)HexNAc(2)	1	0.88	0	-0.184425	-0.184425
cwq_mix2-1_726	cwq_mix2-1_726.19416.19416.3	19416	VYGSQGNSTVLSR		Hex(10)HexNAc(2)	0.67	1.18	-0.577767	0.238787	-0.577767
cwq_mix2-1_726	cwq_mix2-1_726.19434.19434.3	19434	NYSEDASTSLHGQTAGR		Hex(9)HexNAc(2)	1.15	0.91	0.201634	-0.136062	0.201634
cwq_mix2-1_726	cwq_mix2-1_726.19439.19439.3	19439	NNINISHLSR		Hex(8)HexNAc(2)	0.61	1	-0.713119	0	-0.713119
cwq_mix2-1_726	cwq_mix2-1_726.19473.19473.3	19473	NNINISHLSR		Hex(9)HexNAc(2)	1	0.88	0	-0.184425	-0.184425
cwq_mix2-1_726	cwq_mix2-1_726.19494.19494.3	19494	VYGSQGNSTVLSR		Hex(10)HexNAc(2)	0.68	0.81	-0.556393	-0.304006	-0.556393
cwq_mix2-1_726	cwq_mix2-1_726.19519.19519.3	19519	NNINISHLSR		Hex(8)HexNAc(2)	0.91	0.81	-0.136062	-0.304006	-0.304006
cwq_mix2-1_726	cwq_mix2-1_726.19551.19551.3	19551	VYGSQGNSTVLSR		Hex(9)HexNAc(2)	1.45	1.23	0.536053	0.298658	0.536053
cwq_mix2-1_726	cwq_mix2-1_726.19737.19737.3	19737	HSYNPNGTIPECPSR	12,Carbamidomethyl(+57.0215);	Hex(15)HexNAc(2)	0.84	0.54	-0.251539	-0.888969	-0.888969
cwq_mix2-1_726	cwq_mix2-1_726.19791.19791.4	19791	HSYNPNGTIPECPSR	12,Carbamidomethyl(+57.0215);	Hex(7)HexNAc(4)NeuGc(3)Fuc(1)	0.000976562	47.61	-10	5.57319	-10
cwq_mix2-1_726	cwq_mix2-1_726.19804.19804.3	19804	HSYNPNGTIPECPSR	12,Carbamidomethyl(+57.0215);	Hex(16)HexNAc(2)	0.98	0.78	-0.0291463	-0.358454	-0.358454
cwq_mix2-1_726	cwq_mix2-1_726.19806.19806.4	19806	HSYNPNGTIPECPSR	12,Carbamidomethyl(+57.0215);	Hex(16)HexNAc(2)	0.96	0.65	-0.0588937	-0.621488	-0.621488
cwq_mix2-1_726	cwq_mix2-1_726.19889.19889.3	19889	HSYNPNGTIPECPSR	12,Carbamidomethyl(+57.0215);	Hex(16)HexNAc(2)	0.01	0.74	-6.64386	-0.434403	-6.64386
cwq_mix2-1_726	cwq_mix2-1_726.20039.20039.3	20039	ETNNSDAGYTEPYR		Hex(3)HexNAc(4)NeuAc(2)	1024	1024	10	10	10
cwq_mix2-1_726	cwq_mix2-1_726.20089.20089.2	20089	ETNNSDAGYTEPYR		Hex(8)HexNAc(2)	0.86	0.71	-0.217591	-0.494109	-0.494109
cwq_mix2-1_726	cwq_mix2-1_726.20140.20140.3	20140	ETNNSDAGYTEPYR		Hex(8)HexNAc(2)	0.93	1	-0.104697	0	-0.104697
cwq_mix2-1_726	cwq_mix2-1_726.20299.20299.3	20299	ETNNSDAGYTEPYR		Hex(7)HexNAc(2)	0.72	0.58	-0.473931	-0.785875	-0.785875
cwq_mix2-1_726	cwq_mix2-1_726.20367.20367.3	20367	LYESENQTHLITK		Hex(9)HexNAc(2)	0.94	0.85	-0.0892673	-0.234465	-0.234465
cwq_mix2-1_726	cwq_mix2-1_726.20369.20369.3	20369	LYESENQTHLITK		Hex(8)HexNAc(2)	1.22	1.61	0.286881	0.687061	0.687061
cwq_mix2-1_726	cwq_mix2-1_726.20450.20450.3	20450	LYESENQTHLITK		Hex(8)HexNAc(2)	1.05	1.26	0.0703893	0.333424	0.333424
cwq_mix2-1_726	cwq_mix2-1_726.20483.20483.3	20483	DANNTQFQFTSR		Hex(9)HexNAc(2)	0.76	0.54	-0.395929	-0.888969	-0.888969
cwq_mix2-1_726	cwq_mix2-1_726.20512.20512.3	20512	HSYNPNGTIPECPSR	12,Carbamidomethyl(+57.0215);	Hex(9)HexNAc(2)	1.19	0.79	0.250962	-0.340075	-0.340075
cwq_mix2-1_726	cwq_mix2-1_726.20581.20581.3	20581	HSYNPNGTIPECPSR	12,Carbamidomethyl(+57.0215);	Hex(9)HexNAc(2)	0.5	0.49	-1	-1.02915	-1.02915
cwq_mix2-1_726	cwq_mix2-1_726.20604.20604.3	20604	LYESENQTHLITK		Hex(7)HexNAc(2)	1.04	0.93	0.0565835	-0.104697	-0.104697
cwq_mix2-1_726	cwq_mix2-1_726.20622.20622.4	20622	HSYNPNGTIPECPSR	12,Carbamidomethyl(+57.0215);	Hex(9)HexNAc(2)	0.88	0.43	-0.184425	-1.21759	-1.21759
cwq_mix2-1_726	cwq_mix2-1_726.20688.20688.3	20688	VTNITDSQPAPYMK	13,Oxidation(+15.9949);	Hex(8)HexNAc(2)	0.67	1.19	-0.577767	0.250962	-0.577767
cwq_mix2-1_726	cwq_mix2-1_726.20871.20871.3	20871	HSYNPNGTIPECPSR	12,Carbamidomethyl(+57.0215);	Hex(8)HexNAc(2)	0.87	0.13	-0.200913	-2.94342	-2.94342
cwq_mix2-1_726	cwq_mix2-1_726.20987.20987.3	20987	KGVLQATNMTYGK		Hex(9)HexNAc(2)	1.14	0.87	0.189034	-0.200913	-0.200913
cwq_mix2-1_726	cwq_mix2-1_726.21017.21017.3	21017	KGVLQATNMTYGK		Hex(8)HexNAc(2)	1.23	1.48	0.298658	0.565597	0.565597
cwq_mix2-1_726	cwq_mix2-1_726.21041.21041.2	21041	KGVLQATNMTYGK		Hex(8)HexNAc(2)	0.91	0.47	-0.136062	-1.08927	-1.08927
cwq_mix2-1_726	cwq_mix2-1_726.21070.21070.3	21070	SEVTPNTSLAQCPK	12,Carbamidomethyl(+57.0215);	Hex(3)HexNAc(4)NeuAc(2)	0.68	1.13	-0.556393	0.176323	-0.556393
cwq_mix2-1_726	cwq_mix2-1_726.21085.21085.3	21085	KGVLQATNMTYGK		Hex(8)HexNAc(2)	0.98	0.96	-0.0291463	-0.0588937	-0.0588937
cwq_mix2-1_726	cwq_mix2-1_726.21131.21131.3	21131	KGVLQATNMTYGK		Hex(7)HexNAc(2)	0.88	0.62	-0.184425	-0.68966	-0.68966
cwq_mix2-1_726	cwq_mix2-1_726.21150.21150.3	21150	KGVLQATNMTYGK		Hex(8)HexNAc(2)	0.97	0.97	-0.0439433	-0.0439433	-0.0439433
cwq_mix2-1_726	cwq_mix2-1_726.21190.21190.2	21190	QSIALYANDTK		Hex(9)HexNAc(2)	0.94	0.29	-0.0892673	-1.78588	-1.78588
cwq_mix2-1_726	cwq_mix2-1_726.21206.21206.3	21206	KGVLQATNMTYGK		Hex(7)HexNAc(2)	0.88	0.62	-0.184425	-0.68966	-0.68966
cwq_mix2-1_726	cwq_mix2-1_726.21217.21217.3	21217	QSIALYANDTK		Hex(9)HexNAc(2)	0.98	1.09	-0.0291463	0.124328	0.124328
cwq_mix2-1_726	cwq_mix2-1_726.21289.21289.3	21289	IIYNHNSSISDIR		Hex(16)HexNAc(2)	0.96	0.83	-0.0588937	-0.268817	-0.268817
cwq_mix2-1_726	cwq_mix2-1_726.21308.21308.3	21308	QSIALYANDTK		Hex(9)HexNAc(2)	0.9	0.92	-0.152003	-0.120294	-0.152003
cwq_mix2-1_726	cwq_mix2-1_726.21315.21315.2	21315	QSIALYANDTK		Hex(8)HexNAc(2)	0.9	1	-0.152003	0	-0.152003
cwq_mix2-1_726	cwq_mix2-1_726.21342.21342.3	21342	TYYGNGGNTTDTEALQK		Hex(4)HexNAc(4)NeuAc(1)Fuc(2)	7.35	0.000976562	2.87774	-10	-10
cwq_mix2-1_726	cwq_mix2-1_726.21359.21359.3	21359	QSIALYANDTK		Hex(8)HexNAc(2)	1.02	0.8	0.0285692	-0.321928	-0.321928
cwq_mix2-1_726	cwq_mix2-1_726.21382.21382.2	21382	QSIALYANDTK		Hex(8)HexNAc(2)	0.96	0.98	-0.0588937	-0.0291463	-0.0588937
cwq_mix2-1_726	cwq_mix2-1_726.21427.21427.3	21427	QSIALYANDTK		Hex(8)HexNAc(2)	0.84	0.74	-0.251539	-0.434403	-0.434403
cwq_mix2-1_726	cwq_mix2-1_726.21439.21439.3	21439	IIYNHNSSISDIR		Hex(14)HexNAc(2)	1.1	0.89	0.137504	-0.168123	-0.168123
cwq_mix2-1_726	cwq_mix2-1_726.21474.21474.3	21474	IIYNHNSSISDIR		Hex(13)HexNAc(2)	1.02	0.88	0.0285692	-0.184425	-0.184425
cwq_mix2-1_726	cwq_mix2-1_726.21481.21481.3	21481	LNDTYTEVAEVMK	12,Oxidation(+15.9949);	Hex(9)HexNAc(3)	1.42	0.17	0.505891	-2.55639	-2.55639
cwq_mix2-1_726	cwq_mix2-1_726.21488.21488.2	21488	QSIALYANDTK		Hex(7)HexNAc(2)	2.02	1.34	1.01436	0.422233	1.01436
cwq_mix2-1_726	cwq_mix2-1_726.21489.21489.3	21489	QSIALYANDTK		Hex(7)HexNAc(2)	0.89	0.64	-0.168123	-0.643856	-0.643856
cwq_mix2-1_726	cwq_mix2-1_726.21517.21517.3	21517	IIYNHNSSISDIR		Hex(14)HexNAc(2)	1.12	0.92	0.163499	-0.120294	0.163499
cwq_mix2-1_726	cwq_mix2-1_726.21558.21558.3	21558	NYSHGLAWTEK		Hex(9)HexNAc(2)	0.95	1	-0.0740006	0	-0.0740006
cwq_mix2-1_726	cwq_mix2-1_726.21586.21586.3	21586	IIYNHNSSISDIR		Hex(12)HexNAc(2)	0.98	0.96	-0.0291463	-0.0588937	-0.0588937
cwq_mix2-1_726	cwq_mix2-1_726.21599.21599.3	21599	NDTQFYIK		Hex(4)HexNAc(4)NeuAc(1)Fuc(2)	0.87	0.000976562	-0.200913	-10	-10
cwq_mix2-1_726	cwq_mix2-1_726.21627.21627.3	21627	NYSHGLAWTEK		Hex(9)HexNAc(2)	0.95	1	-0.0740006	0	-0.0740006
cwq_mix2-1_726	cwq_mix2-1_726.21644.21644.3	21644	NYSHGLAWTEK		Hex(8)HexNAc(2)	0.89	0.78	-0.168123	-0.358454	-0.358454
cwq_mix2-1_726	cwq_mix2-1_726.21678.21678.3	21678	IIYNHNSSISDIR		Hex(12)HexNAc(2)	0.97	0.96	-0.0439433	-0.0588937	-0.0588937
cwq_mix2-1_726	cwq_mix2-1_726.21694.21694.3	21694	NYSHGLAWTEK		Hex(9)HexNAc(2)	0.95	1	-0.0740006	0	-0.0740006
cwq_mix2-1_726	cwq_mix2-1_726.21700.21700.2	21700	NDTQFYIK		Hex(9)HexNAc(2)	0.88	0.42	-0.184425	-1.25154	-1.25154
cwq_mix2-1_726	cwq_mix2-1_726.21722.21722.3	21722	IIYNHNSSISDIR		Hex(11)HexNAc(2)	1.19	0.56	0.250962	-0.836501	-0.836501
cwq_mix2-1_726	cwq_mix2-1_726.22078.22078.3	22078	IPVADDHVIVNTTSK		Hex(9)HexNAc(2)	1.01	0.45	0.0143553	-1.152	-1.152
cwq_mix2-1_726	cwq_mix2-1_726.22094.22094.3	22094	SIIQNNGTFGVSHTR		Hex(10)HexNAc(2)	0.87	0.38	-0.200913	-1.39593	-1.39593
cwq_mix2-1_726	cwq_mix2-1_726.22148.22148.3	22148	IPVADDHVIVNTTSK		Hex(9)HexNAc(2)	1.01	0.45	0.0143553	-1.152	-1.152
cwq_mix2-1_726	cwq_mix2-1_726.22159.22159.3	22159	SIIQNNGTFGVSHTR		Hex(10)HexNAc(2)	0.87	0.69	-0.200913	-0.535332	-0.535332
cwq_mix2-1_726	cwq_mix2-1_726.22184.22184.4	22184	KSQDKVTNITDSQPAPYMK		Hex(9)HexNAc(2)	1.07	0.82	0.0976108	-0.286304	-0.286304
cwq_mix2-1_726	cwq_mix2-1_726.22203.22203.3	22203	SIIQNNGTFGVSHTR		Hex(9)HexNAc(2)	0.94	0.94	-0.0892673	-0.0892673	-0.0892673
cwq_mix2-1_726	cwq_mix2-1_726.22230.22230.3	22230	KSQDKVTNITDSQPAPYMK		Hex(9)HexNAc(2)	0.89	0.86	-0.168123	-0.217591	-0.217591
cwq_mix2-1_726	cwq_mix2-1_726.22249.22249.3	22249	FNVSASIK		Hex(9)HexNAc(2)	0.48	0.66	-1.05889	-0.599462	-1.05889
cwq_mix2-1_726	cwq_mix2-1_726.22251.22251.3	22251	SIIQNNGTFGVSHTR		Hex(10)HexNAc(2)	0.88	0.71	-0.184425	-0.494109	-0.494109
cwq_mix2-1_726	cwq_mix2-1_726.22262.22262.3	22262	SIIQNNGTFGVSHTR		Hex(8)HexNAc(2)	1.12	1.26	0.163499	0.333424	0.333424
cwq_mix2-1_726	cwq_mix2-1_726.22270.22270.4	22270	KSQDKVTNITDSQPAPYMK		Hex(9)HexNAc(2)	1.07	0.82	0.0976108	-0.286304	-0.286304
cwq_mix2-1_726	cwq_mix2-1_726.22280.22280.3	22280	SIIQNNGTFGVSHTR		Hex(9)HexNAc(2)	0.85	0.68	-0.234465	-0.556393	-0.556393
cwq_mix2-1_726	cwq_mix2-1_726.22295.22295.2	22295	FNVSASIK		Hex(8)HexNAc(2)	1.47	1.32	0.555816	0.400538	0.555816
cwq_mix2-1_726	cwq_mix2-1_726.22325.22325.4	22325	KSQDKVTNITDSQPAPYMK		Hex(8)HexNAc(2)	0.95	0.69	-0.0740006	-0.535332	-0.535332
cwq_mix2-1_726	cwq_mix2-1_726.22366.22366.3	22366	SIIQNNGTFGVSHTR		Hex(10)HexNAc(2)	3.9	0.3	1.96347	-1.73697	1.96347
cwq_mix2-1_726	cwq_mix2-1_726.22371.22371.3	22371	SIIQNNGTFGVSHTR		Hex(8)HexNAc(2)	0.88	0.74	-0.184425	-0.434403	-0.434403
cwq_mix2-1_726	cwq_mix2-1_726.22381.22381.2	22381	FNVSASIK		Hex(8)HexNAc(2)	0.88	0.81	-0.184425	-0.304006	-0.304006
cwq_mix2-1_726	cwq_mix2-1_726.22437.22437.3	22437	SIIQNNGTFGVSHTR		Hex(8)HexNAc(2)	0.89	0.74	-0.168123	-0.434403	-0.434403
cwq_mix2-1_726	cwq_mix2-1_726.22438.22438.4	22438	KSQDKVTNITDSQPAPYMK		Hex(7)HexNAc(2)	0.89	0.65	-0.168123	-0.621488	-0.621488
cwq_mix2-1_726	cwq_mix2-1_726.22483.22483.3	22483	SIIQNNGTFGVSHTR		Hex(9)HexNAc(2)	1.33	0.52	0.411426	-0.943416	-0.943416
cwq_mix2-1_726	cwq_mix2-1_726.22518.22518.2	22518	FENETFIAK		Hex(9)HexNAc(2)	1.46	1.02	0.545968	0.0285692	0.545968
cwq_mix2-1_726	cwq_mix2-1_726.22525.22525.3	22525	SIIQNNGTFGVSHTR		Hex(8)HexNAc(2)	0.82	0.6	-0.286304	-0.736966	-0.736966
cwq_mix2-1_726	cwq_mix2-1_726.22559.22559.2	22559	FENETFIAK		Hex(8)HexNAc(2)	1.87	1.43	0.903038	0.516015	0.903038
cwq_mix2-1_726	cwq_mix2-1_726.22561.22561.3	22561	SIIQNNGTFGVSHTR		Hex(9)HexNAc(2)	0.73	0.63	-0.454032	-0.666576	-0.666576
cwq_mix2-1_726	cwq_mix2-1_726.22563.22563.4	22563	DANNTQFQFTSR		Hex(11)HexNAc(8)NeuAc(1)NeuGc(1)	5.44	0.000976562	2.44361	-10	-10
cwq_mix2-1_726	cwq_mix2-1_726.22628.22628.2	22628	FENETFIAK		Hex(8)HexNAc(2)	0.96	0.93	-0.0588937	-0.104697	-0.104697
cwq_mix2-1_726	cwq_mix2-1_726.22640.22640.4	22640	DANNTQFQFTSR		Hex(11)HexNAc(8)NeuGc(1)Fuc(2)	0.54	0.000976562	-0.888969	-10	-10
cwq_mix2-1_726	cwq_mix2-1_726.22723.22723.4	22723	DANNTQFQFTSR		Hex(10)HexNAc(8)NeuAc(1)NeuGc(1)	0.000976562	0.000976562	-10	-10	-10
cwq_mix2-1_726	cwq_mix2-1_726.23055.23055.3	23055	TNGTLYGLSDSR		Hex(9)HexNAc(2)	1.01	0.96	0.0143553	-0.0588937	-0.0588937
cwq_mix2-1_726	cwq_mix2-1_726.23162.23162.3	23162	TNGTLYGLSDSR		Hex(8)HexNAc(2)	0.98	0.89	-0.0291463	-0.168123	-0.168123
cwq_mix2-1_726	cwq_mix2-1_726.23179.23179.3	23179	DANNTQFQFTSR		Hex(16)HexNAc(2)	0.14	0.07	-2.8365	-3.8365	-3.8365
cwq_mix2-1_726	cwq_mix2-1_726.23244.23244.3	23244	TNGTLYGLSDSR		Hex(8)HexNAc(2)	0.98	0.89	-0.0291463	-0.168123	-0.168123
cwq_mix2-1_726	cwq_mix2-1_726.23355.23355.3	23355	EGLINNGTSIHAGLR		Hex(16)HexNAc(2)	0.97	1	-0.0439433	0	-0.0439433
cwq_mix2-1_726	cwq_mix2-1_726.23391.23391.3	23391	EGLINNGTSIHAGLR		Hex(15)HexNAc(2)	1.03	0.69	0.0426443	-0.535332	-0.535332
cwq_mix2-1_726	cwq_mix2-1_726.23432.23432.3	23432	DANNTQFQFTSR		Hex(7)HexNAc(4)NeuGc(2)Fuc(2)	68.44	3.13	6.09677	1.64616	6.09677
cwq_mix2-1_726	cwq_mix2-1_726.23435.23435.3	23435	EGLINNGTSIHAGLR		Hex(14)HexNAc(2)	1.76	1.34	0.815575	0.422233	0.815575
cwq_mix2-1_726	cwq_mix2-1_726.23478.23478.3	23478	DANNTQFQFTSR		Hex(7)HexNAc(4)NeuAc(1)Fuc(3)	1024	1024	10	10	10
cwq_mix2-1_726	cwq_mix2-1_726.23496.23496.3	23496	EGLINNGTSIHAGLR		Hex(13)HexNAc(2)	0.58	0.37	-0.785875	-1.4344	-1.4344
cwq_mix2-1_726	cwq_mix2-1_726.23515.23515.4	23515	EGLINNGTSIHAGLR		Hex(13)HexNAc(2)	1.07	1	0.0976108	0	0.0976108
cwq_mix2-1_726	cwq_mix2-1_726.23531.23531.3	23531	DANNTQFQFTSR		Hex(15)HexNAc(2)	0.24	0.45	-2.05889	-1.152	-2.05889
cwq_mix2-1_726	cwq_mix2-1_726.23555.23555.3	23555	EGLINNGTSIHAGLR		Hex(12)HexNAc(2)	1.02	0.62	0.0285692	-0.68966	-0.68966
cwq_mix2-1_726	cwq_mix2-1_726.23568.23568.3	23568	EIHNESGIDYR		Hex(6)HexNAc(4)Fuc(3)	1024	1024	10	10	10
cwq_mix2-1_726	cwq_mix2-1_726.23635.23635.3	23635	DANNTQFQFTSR		Hex(7)HexNAc(4)NeuAc(1)Fuc(2)	28.99	0.000976562	4.85748	-10	-10
cwq_mix2-1_726	cwq_mix2-1_726.23643.23643.3	23643	EGLINNGTSIHAGLR		Hex(12)HexNAc(2)	1.02	0.62	0.0285692	-0.68966	-0.68966
cwq_mix2-1_726	cwq_mix2-1_726.23646.23646.3	23646	EGLINNGTSIHAGLR		Hex(11)HexNAc(2)	1.1	0.68	0.137504	-0.556393	-0.556393
cwq_mix2-1_726	cwq_mix2-1_726.23655.23655.5	23655	SAVFREDKQNDENEKNENEPIEASESAPTNVSDSTEPK		Hex(7)HexNAc(7)NeuAc(1)NeuGc(1)	0.15	0.25	-2.73697	-2	-2.73697
cwq_mix2-1_726	cwq_mix2-1_726.23673.23673.3	23673	NNTIDSLSIAK		Hex(9)HexNAc(2)	0.99	1.15	-0.0144996	0.201634	0.201634
cwq_mix2-1_726	cwq_mix2-1_726.23702.23702.2	23702	NNTIDSLSIAK		Hex(9)HexNAc(2)	1.04	0.98	0.0565835	-0.0291463	0.0565835
cwq_mix2-1_726	cwq_mix2-1_726.23703.23703.5	23703	NSKDVYYTDEVGNITTSHMR	19,Oxidation(+15.9949);	Hex(8)HexNAc(3)	1.44	0.03	0.526069	-5.05889	-5.05889
cwq_mix2-1_726	cwq_mix2-1_726.23768.23768.3	23768	WITHSNVSNGYYTSR		Hex(9)HexNAc(2)	0.75	0.62	-0.415037	-0.68966	-0.68966
cwq_mix2-1_726	cwq_mix2-1_726.23779.23779.3	23779	EGLINNGTSIHAGLR		Hex(11)HexNAc(2)	0.92	0.48	-0.120294	-1.05889	-1.05889
cwq_mix2-1_726	cwq_mix2-1_726.23802.23802.3	23802	DANNTQFQFTSR		Hex(12)HexNAc(2)	0.59	0.27	-0.761213	-1.88897	-1.88897
cwq_mix2-1_726	cwq_mix2-1_726.23803.23803.3	23803	NNTIDSLSIAK		Hex(8)HexNAc(2)	1.07	0.91	0.0976108	-0.136062	-0.136062
cwq_mix2-1_726	cwq_mix2-1_726.23806.23806.3	23806	WITHSNVSNGYYTSR		Hex(8)HexNAc(2)	0.74	0.54	-0.434403	-0.888969	-0.888969
cwq_mix2-1_726	cwq_mix2-1_726.23829.23829.2	23829	NNTIDSLSIAK		Hex(8)HexNAc(2)	1.1	0.52	0.137504	-0.943416	-0.943416
cwq_mix2-1_726	cwq_mix2-1_726.23857.23857.3	23857	YFNYTQSEQEAAHDK		Hex(9)HexNAc(2)	0.74	0.59	-0.434403	-0.761213	-0.761213
cwq_mix2-1_726	cwq_mix2-1_726.23859.23859.3	23859	YFNYTQSEQEAAHDK		Hex(8)HexNAc(2)	0.47	0.62	-1.08927	-0.68966	-1.08927
cwq_mix2-1_726	cwq_mix2-1_726.23877.23877.3	23877	EGLINNGTSIHAGLR		Hex(10)HexNAc(2)	1.18	0.72	0.238787	-0.473931	-0.473931
cwq_mix2-1_726	cwq_mix2-1_726.23889.23889.3	23889	EGLINNGTSIHAGLR		Hex(9)HexNAc(2)	0.35	0.19	-1.51457	-2.39593	-2.39593
cwq_mix2-1_726	cwq_mix2-1_726.23890.23890.3	23890	EGLINNGTSIHAGLR		Hex(11)HexNAc(2)	0.81	0.39	-0.304006	-1.35845	-1.35845
cwq_mix2-1_726	cwq_mix2-1_726.23923.23923.3	23923	SQDKVTNITDSQPAPYMK		Hex(9)HexNAc(2)	1.05	1.05	0.0703893	0.0703893	0.0703893
cwq_mix2-1_726	cwq_mix2-1_726.23932.23932.3	23932	YFNYTQSEQEAAHDK		Hex(8)HexNAc(2)	0.87	0.62	-0.200913	-0.68966	-0.68966
cwq_mix2-1_726	cwq_mix2-1_726.23935.23935.3	23935	DANNTQFQFTSR		Hex(11)HexNAc(2)	0.7	0.68	-0.514573	-0.556393	-0.556393
cwq_mix2-1_726	cwq_mix2-1_726.23976.23976.3	23976	SQDKVTNITDSQPAPYMK		Hex(8)HexNAc(2)	0.95	0.86	-0.0740006	-0.217591	-0.217591
cwq_mix2-1_726	cwq_mix2-1_726.23997.23997.3	23997	EGLINNGTSIHAGLR		Hex(9)HexNAc(2)	1.16	0.72	0.214125	-0.473931	-0.473931
cwq_mix2-1_726	cwq_mix2-1_726.24001.24001.3	24001	SQDKVTNITDSQPAPYMK		Hex(9)HexNAc(2)	1.05	1.05	0.0703893	0.0703893	0.0703893
cwq_mix2-1_726	cwq_mix2-1_726.24003.24003.3	24003	DANNTQFQFTSR		Hex(10)HexNAc(2)	0.92	0.8	-0.120294	-0.321928	-0.321928
cwq_mix2-1_726	cwq_mix2-1_726.24011.24011.3	24011	VTNITDSQPAPYMK		Hex(9)HexNAc(2)	1.39	1.88	0.475085	0.910733	0.910733
cwq_mix2-1_726	cwq_mix2-1_726.24056.24056.3	24056	EGLINNGTSIHAGLR		Hex(8)HexNAc(2)	1.01	0.79	0.0143553	-0.340075	-0.340075
cwq_mix2-1_726	cwq_mix2-1_726.24058.24058.3	24058	VTNITDSQPAPYMK		Hex(8)HexNAc(2)	0.79	0.38	-0.340075	-1.39593	-1.39593
cwq_mix2-1_726	cwq_mix2-1_726.24072.24072.3	24072	SQDKVTNITDSQPAPYMK		Hex(8)HexNAc(2)	0.95	0.65	-0.0740006	-0.621488	-0.621488
cwq_mix2-1_726	cwq_mix2-1_726.24103.24103.3	24103	DANNTQFQFTSR		Hex(10)HexNAc(2)	0.81	0.62	-0.304006	-0.68966	-0.68966
cwq_mix2-1_726	cwq_mix2-1_726.24105.24105.3	24105	VTNITDSQPAPYMK		Hex(9)HexNAc(2)	0.66	0.77	-0.599462	-0.37707	-0.599462
cwq_mix2-1_726	cwq_mix2-1_726.24128.24128.3	24128	DANNTQFQFTSR		Hex(9)HexNAc(2)	1.26	0.89	0.333424	-0.168123	0.333424
cwq_mix2-1_726	cwq_mix2-1_726.24143.24143.3	24143	VTNITDSQPAPYMK		Hex(8)HexNAc(2)	0.79	0.93	-0.340075	-0.104697	-0.340075
cwq_mix2-1_726	cwq_mix2-1_726.24144.24144.3	24144	EGLINNGTSIHAGLR		Hex(8)HexNAc(2)	0.97	0.78	-0.0439433	-0.358454	-0.358454
cwq_mix2-1_726	cwq_mix2-1_726.24168.24168.3	24168	LGNETFLPK		Hex(9)HexNAc(2)	1.42	1.65	0.505891	0.722466	0.722466
cwq_mix2-1_726	cwq_mix2-1_726.24176.24176.2	24176	LGNETFLPK		Hex(9)HexNAc(2)	1.52	1.6	0.604071	0.678072	0.678072
cwq_mix2-1_726	cwq_mix2-1_726.24197.24197.3	24197	DANNTQFQFTSR		Hex(9)HexNAc(2)	1.14	0.96	0.189034	-0.0588937	0.189034
cwq_mix2-1_726	cwq_mix2-1_726.24212.24212.3	24212	EGLINNGTSIHAGLR		Hex(7)HexNAc(2)	1.01	0.81	0.0143553	-0.304006	-0.304006
cwq_mix2-1_726	cwq_mix2-1_726.24213.24213.3	24213	DANNTQFQFTSR		Hex(8)HexNAc(2)	1.04	1.09	0.0565835	0.124328	0.124328
cwq_mix2-1_726	cwq_mix2-1_726.24215.24215.3	24215	DANNTQFQFTSR		Hex(10)HexNAc(2)	0.78	0.47	-0.358454	-1.08927	-1.08927
cwq_mix2-1_726	cwq_mix2-1_726.24223.24223.3	24223	LGNETFLPK		Hex(10)HexNAc(2)	0.91	1.12	-0.136062	0.163499	0.163499
cwq_mix2-1_726	cwq_mix2-1_726.24243.24243.3	24243	LGNETFLPK		Hex(9)HexNAc(2)	1.29	1.31	0.367371	0.389567	0.389567
cwq_mix2-1_726	cwq_mix2-1_726.24244.24244.2	24244	LGNETFLPK		Hex(9)HexNAc(2)	1.19	1.22	0.250962	0.286881	0.286881
cwq_mix2-1_726	cwq_mix2-1_726.24250.24250.2	24250	DANNTQFQFTSR		Hex(8)HexNAc(2)	1.18	0.66	0.238787	-0.599462	-0.599462
cwq_mix2-1_726	cwq_mix2-1_726.24273.24273.3	24273	VTNITDSQPAPYMK		Hex(7)HexNAc(2)	0.89	1.23	-0.168123	0.298658	0.298658
cwq_mix2-1_726	cwq_mix2-1_726.24277.24277.3	24277	DANNTQFQFTSR		Hex(9)HexNAc(2)	0.98	0.65	-0.0291463	-0.621488	-0.621488
cwq_mix2-1_726	cwq_mix2-1_726.24284.24284.3	24284	LGNETFLPK		Hex(8)HexNAc(2)	1.51	1.56	0.594549	0.641546	0.641546
cwq_mix2-1_726	cwq_mix2-1_726.24293.24293.3	24293	DANNTQFQFTSR		Hex(8)HexNAc(2)	1.07	0.89	0.0976108	-0.168123	-0.168123
cwq_mix2-1_726	cwq_mix2-1_726.24300.24300.2	24300	LGNETFLPK		Hex(8)HexNAc(2)	2.02	1.32	1.01436	0.400538	1.01436
cwq_mix2-1_726	cwq_mix2-1_726.24315.24315.3	24315	LGNETFLPK		Hex(9)HexNAc(2)	1.11	1.19	0.15056	0.250962	0.250962
cwq_mix2-1_726	cwq_mix2-1_726.24316.24316.2	24316	LGNETFLPK		Hex(9)HexNAc(2)	1.06	1.08	0.0840643	0.111031	0.111031
cwq_mix2-1_726	cwq_mix2-1_726.24351.24351.3	24351	DANNTQFQFTSR		Hex(9)HexNAc(2)	1.01	0.56	0.0143553	-0.836501	-0.836501
cwq_mix2-1_726	cwq_mix2-1_726.24352.24352.2	24352	DANNTQFQFTSR		Hex(8)HexNAc(2)	0.97	0.43	-0.0439433	-1.21759	-1.21759
cwq_mix2-1_726	cwq_mix2-1_726.24353.24353.2	24353	DANNTQFQFTSR		Hex(9)HexNAc(2)	1	0.61	0	-0.713119	-0.713119
cwq_mix2-1_726	cwq_mix2-1_726.24366.24366.3	24366	LGNETFLPK		Hex(8)HexNAc(2)	1.03	0.94	0.0426443	-0.0892673	-0.0892673
cwq_mix2-1_726	cwq_mix2-1_726.24374.24374.3	24374	DANNTQFQFTSR		Hex(8)HexNAc(2)	0.96	0.69	-0.0588937	-0.535332	-0.535332
cwq_mix2-1_726	cwq_mix2-1_726.24376.24376.2	24376	LGNETFLPK		Hex(8)HexNAc(2)	1.4	1.2	0.485427	0.263034	0.485427
cwq_mix2-1_726	cwq_mix2-1_726.24387.24387.3	24387	LGNETFLPK		Hex(9)HexNAc(2)	1.08	0.93	0.111031	-0.104697	0.111031
cwq_mix2-1_726	cwq_mix2-1_726.24388.24388.2	24388	LGNETFLPK		Hex(9)HexNAc(2)	1.06	0.88	0.0840643	-0.184425	-0.184425
cwq_mix2-1_726	cwq_mix2-1_726.24446.24446.2	24446	LGNETFLPK		Hex(8)HexNAc(2)	1.04	1	0.0565835	0	0.0565835
cwq_mix2-1_726	cwq_mix2-1_726.24447.24447.3	24447	DANNTQFQFTSR		Hex(8)HexNAc(2)	0.98	0.57	-0.0291463	-0.810966	-0.810966
cwq_mix2-1_726	cwq_mix2-1_726.24459.24459.2	24459	LGNETFLPK		Hex(9)HexNAc(2)	0.98	0.76	-0.0291463	-0.395929	-0.395929
cwq_mix2-1_726	cwq_mix2-1_726.24460.24460.3	24460	LGNETFLPK		Hex(9)HexNAc(2)	0.99	0.84	-0.0144996	-0.251539	-0.251539
cwq_mix2-1_726	cwq_mix2-1_726.24461.24461.3	24461	LGNETFLPK		Hex(8)HexNAc(2)	1.05	0.89	0.0703893	-0.168123	-0.168123
cwq_mix2-1_726	cwq_mix2-1_726.24486.24486.3	24486	NVSGAFNVNNMIR	11,Oxidation(+15.9949);	Hex(8)HexNAc(4)NeuAc(1)Fuc(2)	5.71	0.54	2.51349	-0.888969	2.51349
cwq_mix2-1_726	cwq_mix2-1_726.24512.24512.2	24512	DANNTQFQFTSR		Hex(8)HexNAc(2)	1.62	0.04	0.695994	-4.64386	-4.64386
cwq_mix2-1_726	cwq_mix2-1_726.24519.24519.2	24519	LGNETFLPK		Hex(8)HexNAc(2)	1.05	1.22	0.0703893	0.286881	0.286881
cwq_mix2-1_726	cwq_mix2-1_726.24523.24523.3	24523	NVSGAFNVNNMIR	11,Oxidation(+15.9949);	Hex(14)HexNAc(2)	1.91	1.07	0.933573	0.0976108	0.933573
cwq_mix2-1_726	cwq_mix2-1_726.24529.24529.3	24529	DANNTQFQFTSR		Hex(8)HexNAc(2)	0.88	0.37	-0.184425	-1.4344	-1.4344
cwq_mix2-1_726	cwq_mix2-1_726.24531.24531.3	24531	LGNETFLPK		Hex(9)HexNAc(2)	0.93	0.68	-0.104697	-0.556393	-0.556393
cwq_mix2-1_726	cwq_mix2-1_726.24532.24532.2	24532	LGNETFLPK		Hex(9)HexNAc(2)	0.9	0.62	-0.152003	-0.68966	-0.68966
cwq_mix2-1_726	cwq_mix2-1_726.24542.24542.3	24542	LGNETFLPK		Hex(8)HexNAc(2)	0.92	0.63	-0.120294	-0.666576	-0.666576
cwq_mix2-1_726	cwq_mix2-1_726.24545.24545.2	24545	GVLQATNMTYGK		Hex(8)HexNAc(2)	0.91	0.7	-0.136062	-0.514573	-0.514573
cwq_mix2-1_726	cwq_mix2-1_726.24548.24548.3	24548	DANNTQFQFTSR		Hex(9)HexNAc(2)	0.59	0.61	-0.761213	-0.713119	-0.761213
cwq_mix2-1_726	cwq_mix2-1_726.24558.24558.3	24558	GVLQATNMTYGK		Hex(8)HexNAc(2)	0.88	0.48	-0.184425	-1.05889	-1.05889
cwq_mix2-1_726	cwq_mix2-1_726.24564.24564.2	24564	DANNTQFQFTSR		Hex(7)HexNAc(2)	0.53	0.23	-0.915936	-2.12029	-2.12029
cwq_mix2-1_726	cwq_mix2-1_726.24592.24592.2	24592	LGNETFLPK		Hex(8)HexNAc(2)	1.06	0.68	0.0840643	-0.556393	-0.556393
cwq_mix2-1_726	cwq_mix2-1_726.24604.24604.2	24604	LGNETFLPK		Hex(9)HexNAc(2)	0.83	0.49	-0.268817	-1.02915	-1.02915
cwq_mix2-1_726	cwq_mix2-1_726.24619.24619.3	24619	LGNETFLPK		Hex(8)HexNAc(2)	0.91	0.59	-0.136062	-0.761213	-0.761213
cwq_mix2-1_726	cwq_mix2-1_726.24620.24620.3	24620	LGNETFLPK		Hex(9)HexNAc(2)	0.82	0.57	-0.286304	-0.810966	-0.810966
cwq_mix2-1_726	cwq_mix2-1_726.24621.24621.2	24621	GVLQATNMTYGK		Hex(8)HexNAc(2)	0.92	0.74	-0.120294	-0.434403	-0.434403
cwq_mix2-1_726	cwq_mix2-1_726.24631.24631.3	24631	GVLQATNMTYGK		Hex(8)HexNAc(2)	0.88	1.13	-0.184425	0.176323	-0.184425
cwq_mix2-1_726	cwq_mix2-1_726.24668.24668.2	24668	LGNETFLPK		Hex(8)HexNAc(2)	0.92	0.57	-0.120294	-0.810966	-0.810966
cwq_mix2-1_726	cwq_mix2-1_726.24688.24688.3	24688	DANNTQFQFTSR		Hex(9)HexNAc(2)	0.000976562	0.23	-10	-2.12029	-10
cwq_mix2-1_726	cwq_mix2-1_726.24707.24707.3	24707	LGNETFLPK		Hex(8)HexNAc(2)	0.82	0.52	-0.286304	-0.943416	-0.943416
cwq_mix2-1_726	cwq_mix2-1_726.24717.24717.3	24717	NVSGAFNVNNMIR	11,Oxidation(+15.9949);	Hex(13)HexNAc(2)	1.49	0.76	0.575312	-0.395929	0.575312
cwq_mix2-1_726	cwq_mix2-1_726.24731.24731.3	24731	NVSGAFNVNNMIR	11,Oxidation(+15.9949);	Hex(8)HexNAc(4)NeuAc(1)Fuc(2)	8.21	0.08	3.03738	-3.64386	-3.64386
cwq_mix2-1_726	cwq_mix2-1_726.24753.24753.2	24753	LGNETFLPK		Hex(8)HexNAc(2)	0.8	0.44	-0.321928	-1.18442	-1.18442
cwq_mix2-1_726	cwq_mix2-1_726.24776.24776.3	24776	DANNTQFQFTSR		Hex(6)HexNAc(2)	1.05	0.18	0.0703893	-2.47393	-2.47393
cwq_mix2-1_726	cwq_mix2-1_726.24786.24786.3	24786	NVSGAFNVNNMIR	11,Oxidation(+15.9949);	Hex(13)HexNAc(2)	0.64	0.66	-0.643856	-0.599462	-0.643856
cwq_mix2-1_726	cwq_mix2-1_726.24789.24789.2	24789	DANNTQFQFTSR		Hex(6)HexNAc(2)	1.14	0.000976562	0.189034	-10	-10
cwq_mix2-1_726	cwq_mix2-1_726.24810.24810.3	24810	NVSGAFNVNNMIR	11,Oxidation(+15.9949);	Hex(8)HexNAc(4)NeuAc(1)Fuc(2)	23.61	0.38	4.56133	-1.39593	4.56133
cwq_mix2-1_726	cwq_mix2-1_726.24846.24846.3	24846	DANNTQFQFTSR		Hex(6)HexNAc(2)	1.04	0.18	0.0565835	-2.47393	-2.47393
cwq_mix2-1_726	cwq_mix2-1_726.24869.24869.3	24869	NVSGAFNVNNMIR	11,Oxidation(+15.9949);	Hex(13)HexNAc(2)	0.33	0.57	-1.59946	-0.810966	-1.59946
cwq_mix2-1_726	cwq_mix2-1_726.24986.24986.3	24986	NVSGAFNVNNMIR	11,Oxidation(+15.9949);	Hex(5)HexNAc(4)NeuGc(1)Fuc(4)	1024	1024	10	10	10
cwq_mix2-1_726	cwq_mix2-1_726.25065.25065.3	25065	HPNNGTSFFSNSLNR		Hex(10)HexNAc(2)	0.89	0.76	-0.168123	-0.395929	-0.395929
cwq_mix2-1_726	cwq_mix2-1_726.25084.25084.2	25084	DANNTQFQFTSR		Hex(5)HexNAc(2)	1.09	0.02	0.124328	-5.64386	-5.64386
cwq_mix2-1_726	cwq_mix2-1_726.25093.25093.4	25093	KFFKNDTQFYIK		Hex(16)HexNAc(2)	0.9	0.88	-0.152003	-0.184425	-0.184425
cwq_mix2-1_726	cwq_mix2-1_726.25103.25103.3	25103	KFFKNDTQFYIK		Hex(16)HexNAc(2)	1.01	1.22	0.0143553	0.286881	0.286881
cwq_mix2-1_726	cwq_mix2-1_726.25127.25127.3	25127	NVSGAFNVNNMIR	11,Oxidation(+15.9949);	Hex(7)HexNAc(4)NeuAc(1)Fuc(2)	1.44	0.000976562	0.526069	-10	-10
cwq_mix2-1_726	cwq_mix2-1_726.25170.25170.2	25170	DANNTQFQFTSR		Hex(5)HexNAc(2)	1.09	0.02	0.124328	-5.64386	-5.64386
cwq_mix2-1_726	cwq_mix2-1_726.25197.25197.3	25197	HPNNGTSFFSNSLNR		Hex(9)HexNAc(2)	0.44	0.75	-1.18442	-0.415037	-1.18442
cwq_mix2-1_726	cwq_mix2-1_726.25272.25272.4	25272	YVTVYSSGSSHYISTIYPVNK		Hex(7)HexNAc(4)NeuGc(3)Fuc(1)	1024	1024	10	10	10
cwq_mix2-1_726	cwq_mix2-1_726.25298.25298.3	25298	NVTIPTNGIPQR		Hex(10)HexNAc(2)	0.57	0.55	-0.810966	-0.862496	-0.862496
cwq_mix2-1_726	cwq_mix2-1_726.25307.25307.3	25307	NVTIPTNGIPQR		Hex(9)HexNAc(2)	1.04	0.77	0.0565835	-0.37707	-0.37707
cwq_mix2-1_726	cwq_mix2-1_726.25375.25375.2	25375	NVTIPTNGIPQR		Hex(9)HexNAc(2)	1.04	0.56	0.0565835	-0.836501	-0.836501
cwq_mix2-1_726	cwq_mix2-1_726.25396.25396.3	25396	NVTIPTNGIPQR		Hex(9)HexNAc(2)	0.91	0.56	-0.136062	-0.836501	-0.836501
cwq_mix2-1_726	cwq_mix2-1_726.25484.25484.3	25484	DVYYTDEVGNITTSHMR	16,Oxidation(+15.9949);	Hex(9)HexNAc(3)	1.21	0.04	0.275007	-4.64386	-4.64386
cwq_mix2-1_726	cwq_mix2-1_726.25494.25494.4	25494	DVYYTDEVGNITTSHMR	16,Oxidation(+15.9949);	Hex(8)HexNAc(3)	1.07	0.24	0.0976108	-2.05889	-2.05889
cwq_mix2-1_726	cwq_mix2-1_726.25527.25527.3	25527	LDDNNTFQLNPGR		Hex(16)HexNAc(2)	0.89	0.93	-0.168123	-0.104697	-0.168123
cwq_mix2-1_726	cwq_mix2-1_726.25554.25554.3	25554	NVTIPTNGIPQR		Hex(7)HexNAc(2)	0.91	1.76	-0.136062	0.815575	0.815575
cwq_mix2-1_726	cwq_mix2-1_726.25584.25584.4	25584	DVYYTDEVGNITTSHMR	16,Oxidation(+15.9949);	Hex(8)HexNAc(3)	1.49	0.23	0.575312	-2.12029	-2.12029
cwq_mix2-1_726	cwq_mix2-1_726.25731.25731.3	25731	LDDNNTFQLNPGR		Hex(8)HexNAc(4)NeuAc(1)Fuc(2)	2.28	0.000976562	1.18903	-10	-10
cwq_mix2-1_726	cwq_mix2-1_726.25844.25844.5	25844	DNTTGSHFMHAGLSPEWAYR	9,Oxidation(+15.9949);	Hex(8)HexNAc(3)	1.2	0.11	0.263034	-3.18442	-3.18442
cwq_mix2-1_726	cwq_mix2-1_726.25870.25870.2	25870	NVTIPTNGIPQR		Hex(5)HexNAc(2)	1.09	0.06	0.124328	-4.05889	-4.05889
cwq_mix2-1_726	cwq_mix2-1_726.25919.25919.3	25919	LDDNNTFQLNPGR		Hex(7)HexNAc(4)NeuAc(1)Fuc(2)	9.19	0.000976562	3.20006	-10	-10
cwq_mix2-1_726	cwq_mix2-1_726.26021.26021.3	26021	NITDSMEFNPK		Hex(12)HexNAc(2)	0.49	0.37	-1.02915	-1.4344	-1.4344
cwq_mix2-1_726	cwq_mix2-1_726.26182.26182.3	26182	SKELENATFVTLAR		Hex(15)HexNAc(2)	0.14	0.66	-2.8365	-0.599462	-2.8365
cwq_mix2-1_726	cwq_mix2-1_726.26298.26298.3	26298	KSLVVSLDSAVNR		Hex(9)HexNAc(2)	0.52	0.35	-0.943416	-1.51457	-1.51457
cwq_mix2-1_726	cwq_mix2-1_726.26370.26370.3	26370	MEMNQTETLIPAAR	1,Oxidation(+15.9949);3,Oxidation(+15.9949);	Hex(5)HexNAc(4)Fuc(1)	53.88	3.91	5.75168	1.96717	5.75168
cwq_mix2-1_726	cwq_mix2-1_726.26395.26395.3	26395	YFFYENGTR		Hex(8)HexNAc(4)NeuAc(1)Fuc(2)	2.12	0.000976562	1.08406	-10	-10
cwq_mix2-1_726	cwq_mix2-1_726.26440.26440.3	26440	MEMNQTETLIPAAR	1,Oxidation(+15.9949);3,Oxidation(+15.9949);	Hex(5)HexNAc(4)Fuc(1)	337.17	5.57	8.39733	2.47768	8.39733
cwq_mix2-1_726	cwq_mix2-1_726.26507.26507.3	26507	MEMNQTETLIPAAR	1,Oxidation(+15.9949);3,Oxidation(+15.9949);	Hex(5)HexNAc(4)Fuc(1)	330.1	2.95	8.36676	1.56071	8.36676
cwq_mix2-1_726	cwq_mix2-1_726.26554.26554.4	26554	NSSASILQMNTTLDDIPILLRRPGLSSYTPGPSTSR	9,Oxidation(+15.9949);	Hex(4)HexNAc(6)Fuc(1)	0.06	0.000976562	-4.05889	-10	-10
cwq_mix2-1_726	cwq_mix2-1_726.26577.26577.3	26577	MEMNQTETLIPAAR	1,Oxidation(+15.9949);3,Oxidation(+15.9949);	Hex(5)HexNAc(4)Fuc(1)	321.04	0.56	8.32661	-0.836501	8.32661
cwq_mix2-1_726	cwq_mix2-1_726.26621.26621.3	26621	MEMNQTETLIPAAR	1,Oxidation(+15.9949);3,Oxidation(+15.9949);	Hex(5)HexNAc(4)	1024	1024	10	10	10
cwq_mix2-1_726	cwq_mix2-1_726.26719.26719.3	26719	TNACTNYTCFDYSSTTAR	4,Carbamidomethyl(+57.0215);9,Carbamidomethyl(+57.0215);	Hex(7)HexNAc(4)NeuGc(2)Fuc(2)	1024	1024	10	10	10
cwq_mix2-1_726	cwq_mix2-1_726.26722.26722.3	26722	MEMNQTETLIPAAR	1,Oxidation(+15.9949);3,Oxidation(+15.9949);	Hex(5)HexNAc(4)	1024	1024	10	10	10
cwq_mix2-1_726	cwq_mix2-1_726.26760.26760.3	26760	TNACTNYTCFDYSSTTAR	4,Carbamidomethyl(+57.0215);9,Carbamidomethyl(+57.0215);	Hex(16)HexNAc(2)	0.8	0.55	-0.321928	-0.862496	-0.862496
cwq_mix2-1_726	cwq_mix2-1_726.26764.26764.4	26764	FLTHLNNEVLHDNYTR		Hex(14)HexNAc(2)	1.01	0.79	0.0143553	-0.340075	-0.340075
cwq_mix2-1_726	cwq_mix2-1_726.26789.26789.3	26789	AVLNQTSLCENPPADVR	9,Carbamidomethyl(+57.0215);	Hex(3)HexNAc(4)NeuAc(2)	20.91	3.65	4.38612	1.8679	4.38612
cwq_mix2-1_726	cwq_mix2-1_726.26799.26799.4	26799	FLTHLNNEVLHDNYTR		Hex(13)HexNAc(2)	0.99	0.84	-0.0144996	-0.251539	-0.251539
cwq_mix2-1_726	cwq_mix2-1_726.26816.26816.3	26816	TNACTNYTCFDYSSTTAR	4,Carbamidomethyl(+57.0215);9,Carbamidomethyl(+57.0215);	Hex(7)HexNAc(4)NeuGc(2)Fuc(2)	1024	1024	10	10	10
cwq_mix2-1_726	cwq_mix2-1_726.26852.26852.3	26852	TNACTNYTCFDYSSTTAR	4,Carbamidomethyl(+57.0215);9,Carbamidomethyl(+57.0215);	Hex(15)HexNAc(2)	0.69	0.26	-0.535332	-1.94342	-1.94342
cwq_mix2-1_726	cwq_mix2-1_726.26874.26874.3	26874	NFDTSYTSEIPSNSSR		Hex(5)HexNAc(4)NeuAc(1)Fuc(2)	6.3	0.000976562	2.65535	-10	-10
cwq_mix2-1_726	cwq_mix2-1_726.26878.26878.3	26878	FLTHLNNEVLHDNYTR		Hex(13)HexNAc(2)	1.15	1.2	0.201634	0.263034	0.263034
cwq_mix2-1_726	cwq_mix2-1_726.26887.26887.4	26887	FLTHLNNEVLHDNYTR		Hex(13)HexNAc(2)	0.99	0.84	-0.0144996	-0.251539	-0.251539
cwq_mix2-1_726	cwq_mix2-1_726.26889.26889.3	26889	TNACTNYTCFDYSSTTAR	4,Carbamidomethyl(+57.0215);9,Carbamidomethyl(+57.0215);	Hex(8)HexNAc(4)NeuAc(1)Fuc(2)	9.9	0.02	3.30743	-5.64386	-5.64386
cwq_mix2-1_726	cwq_mix2-1_726.26891.26891.3	26891	TNACTNYTCFDYSSTTAR	4,Carbamidomethyl(+57.0215);9,Carbamidomethyl(+57.0215);	Hex(8)HexNAc(4)NeuAc(1)Fuc(2)	9.9	0.02	3.30743	-5.64386	-5.64386
cwq_mix2-1_726	cwq_mix2-1_726.26908.26908.4	26908	FLTHLNNEVLHDNYTR		Hex(12)HexNAc(2)	1.26	1.17	0.333424	0.226509	0.333424
cwq_mix2-1_726	cwq_mix2-1_726.26912.26912.4	26912	TNACTNYTCFDYSSTTAR	4,Carbamidomethyl(+57.0215);9,Carbamidomethyl(+57.0215);	Hex(8)HexNAc(4)NeuGc(1)Fuc(2)	1024	1024	10	10	10
cwq_mix2-1_726	cwq_mix2-1_726.26913.26913.4	26913	TNACTNYTCFDYSSTTAR	4,Carbamidomethyl(+57.0215);9,Carbamidomethyl(+57.0215);	Hex(8)HexNAc(4)NeuAc(1)Fuc(2)	2.63	0.000976562	1.39506	-10	-10
cwq_mix2-1_726	cwq_mix2-1_726.26937.26937.3	26937	FLTHLNNEVLHDNYTR		Hex(12)HexNAc(2)	2.04	1.31	1.02857	0.389567	1.02857
cwq_mix2-1_726	cwq_mix2-1_726.26950.26950.3	26950	MEMNQTETLIPAAR	1,Oxidation(+15.9949);3,Oxidation(+15.9949);	Hex(6)HexNAc(4)Fuc(1)	78.65	2.63	6.29737	1.39506	6.29737
cwq_mix2-1_726	cwq_mix2-1_726.26956.26956.3	26956	NFDTSYTSEIPSNSSR		Hex(5)HexNAc(4)NeuAc(1)Fuc(2)	3.04	0.000976562	1.60407	-10	-10
cwq_mix2-1_726	cwq_mix2-1_726.26962.26962.3	26962	TNACTNYTCFDYSSTTAR	4,Carbamidomethyl(+57.0215);9,Carbamidomethyl(+57.0215);	Hex(14)HexNAc(2)	1.59	0.75	0.669027	-0.415037	0.669027
cwq_mix2-1_726	cwq_mix2-1_726.26966.26966.3	26966	TNACTNYTCFDYSSTTAR	4,Carbamidomethyl(+57.0215);9,Carbamidomethyl(+57.0215);	Hex(13)HexNAc(2)	0.39	0.25	-1.35845	-2	-2
cwq_mix2-1_726	cwq_mix2-1_726.26970.26970.3	26970	TNACTNYTCFDYSSTTAR	4,Carbamidomethyl(+57.0215);9,Carbamidomethyl(+57.0215);	Hex(8)HexNAc(4)NeuAc(1)Fuc(2)	1.52	0.01	0.604071	-6.64386	-6.64386
cwq_mix2-1_726	cwq_mix2-1_726.26983.26983.4	26983	FLTHLNNEVLHDNYTR		Hex(11)HexNAc(2)	1.38	1	0.464668	0	0.464668
cwq_mix2-1_726	cwq_mix2-1_726.26988.26988.3	26988	FLTHLNNEVLHDNYTR		Hex(11)HexNAc(2)	1.52	0.84	0.604071	-0.251539	0.604071
cwq_mix2-1_726	cwq_mix2-1_726.26991.26991.4	26991	FLTHLNNEVLHDNYTR		Hex(13)HexNAc(2)	0.87	0.63	-0.200913	-0.666576	-0.666576
cwq_mix2-1_726	cwq_mix2-1_726.26993.26993.3	26993	NFDTSYTSEIPSNSSR		Hex(4)HexNAc(4)NeuAc(1)Fuc(2)	3.92	0.000976562	1.97085	-10	-10
cwq_mix2-1_726	cwq_mix2-1_726.26994.26994.3	26994	TNACTNYTCFDYSSTTAR	4,Carbamidomethyl(+57.0215);9,Carbamidomethyl(+57.0215);	Hex(7)HexNAc(4)NeuAc(1)Fuc(2)	1.4	0.02	0.485427	-5.64386	-5.64386
cwq_mix2-1_726	cwq_mix2-1_726.27004.27004.3	27004	MEMNQTETLIPAAR	1,Oxidation(+15.9949);3,Oxidation(+15.9949);	Hex(5)HexNAc(4)Fuc(1)	1024	1024	10	10	10
cwq_mix2-1_726	cwq_mix2-1_726.27051.27051.4	27051	FLTHLNNEVLHDNYTR		Hex(11)HexNAc(2)	0.94	1.01	-0.0892673	0.0143553	-0.0892673
cwq_mix2-1_726	cwq_mix2-1_726.27063.27063.3	27063	FLTHLNNEVLHDNYTR		Hex(11)HexNAc(2)	1.01	0.9	0.0143553	-0.152003	-0.152003
cwq_mix2-1_726	cwq_mix2-1_726.27064.27064.3	27064	NFDTSYTSEIPSNSSR		Hex(4)HexNAc(4)NeuAc(1)Fuc(2)	10.4	0.000976562	3.37851	-10	-10
cwq_mix2-1_726	cwq_mix2-1_726.27066.27066.3	27066	KQWASISPNITYK		Hex(16)HexNAc(2)	0.99	0.81	-0.0144996	-0.304006	-0.304006
cwq_mix2-1_726	cwq_mix2-1_726.27073.27073.3	27073	MEMNQTETLIPAAR	1,Oxidation(+15.9949);3,Oxidation(+15.9949);	Hex(5)HexNAc(4)Fuc(1)	1024	1024	10	10	10
cwq_mix2-1_726	cwq_mix2-1_726.27114.27114.3	27114	LLAAYNTSTGLPR		Hex(7)HexNAc(4)NeuAc(2)	0.2	0.07	-2.32193	-3.8365	-3.8365
cwq_mix2-1_726	cwq_mix2-1_726.27119.27119.4	27119	FLTHLNNEVLHDNYTR		Hex(11)HexNAc(2)	0.94	1.01	-0.0892673	0.0143553	-0.0892673
cwq_mix2-1_726	cwq_mix2-1_726.27122.27122.3	27122	LNASNGDVIWR		Hex(9)HexNAc(2)	0.7	1.21	-0.514573	0.275007	-0.514573
cwq_mix2-1_726	cwq_mix2-1_726.27123.27123.2	27123	LNASNGDVIWR		Hex(9)HexNAc(2)	1.06	0.84	0.0840643	-0.251539	-0.251539
cwq_mix2-1_726	cwq_mix2-1_726.27154.27154.3	27154	MEMNQTETLIPAAR	1,Oxidation(+15.9949);3,Oxidation(+15.9949);	Hex(5)HexNAc(4)Fuc(1)	1024	1024	10	10	10
cwq_mix2-1_726	cwq_mix2-1_726.27167.27167.3	27167	TNACTNYTCFDYSSTTAR	4,Carbamidomethyl(+57.0215);9,Carbamidomethyl(+57.0215);	Hex(5)HexNAc(4)NeuAc(1)Fuc(2)	4.22	0.000976562	2.07724	-10	-10
cwq_mix2-1_726	cwq_mix2-1_726.27171.27171.3	27171	MEMNQTETLIPAAR	1,Oxidation(+15.9949);3,Oxidation(+15.9949);	Hex(5)HexNAc(4)	1.46	32.98	0.545968	5.04352	5.04352
cwq_mix2-1_726	cwq_mix2-1_726.27193.27193.3	27193	FLTHLNNEVLHDNYTR		Hex(11)HexNAc(2)	1.02	0.55	0.0285692	-0.862496	-0.862496
cwq_mix2-1_726	cwq_mix2-1_726.27202.27202.3	27202	LNASNGDVIWR		Hex(9)HexNAc(2)	0.7	1.21	-0.514573	0.275007	-0.514573
cwq_mix2-1_726	cwq_mix2-1_726.27203.27203.2	27203	LNASNGDVIWR		Hex(9)HexNAc(2)	1.08	0.87	0.111031	-0.200913	-0.200913
cwq_mix2-1_726	cwq_mix2-1_726.27204.27204.3	27204	NFDTSYTSEIPSNSSR		Hex(3)HexNAc(4)NeuAc(2)	1024	1024	10	10	10
cwq_mix2-1_726	cwq_mix2-1_726.27239.27239.3	27239	FFKNDTQFYIK		Hex(9)HexNAc(2)	0.98	0.51	-0.0291463	-0.971431	-0.971431
cwq_mix2-1_726	cwq_mix2-1_726.27273.27273.3	27273	MEMNQTETLIPAAR	1,Oxidation(+15.9949);3,Oxidation(+15.9949);	Hex(4)HexNAc(4)Fuc(1)	28.97	0.22	4.85649	-2.18442	4.85649
cwq_mix2-1_726	cwq_mix2-1_726.27321.27321.3	27321	FFKNDTQFYIK		Hex(9)HexNAc(2)	0.98	0.51	-0.0291463	-0.971431	-0.971431
cwq_mix2-1_726	cwq_mix2-1_726.27387.27387.4	27387	TELAAYLSCNATK	9,Carbamidomethyl(+57.0215);	Hex(6)HexNAc(8)NeuAc(1)NeuGc(1)	0.27	0.000976562	-1.88897	-10	-10
cwq_mix2-1_726	cwq_mix2-1_726.27407.27407.4	27407	MHNHTAGLDIAFYENR		Hex(5)HexNAc(4)NeuGc(1)Fuc(4)	0.000976562	0.000976562	-10	-10	-10
cwq_mix2-1_726	cwq_mix2-1_726.27487.27487.3	27487	TELAAYLSCNATK	9,Carbamidomethyl(+57.0215);	Hex(7)HexNAc(4)NeuGc(2)Fuc(2)	1024	1024	10	10	10
cwq_mix2-1_726	cwq_mix2-1_726.27488.27488.3	27488	NATYTLHWTVSPK		Hex(10)HexNAc(2)	1.1	1.06	0.137504	0.0840643	0.137504
cwq_mix2-1_726	cwq_mix2-1_726.27489.27489.3	27489	DVYYTDEVGNITTSHMR	16,Oxidation(+15.9949);	Hex(10)HexNAc(2)	0.91	0.27	-0.136062	-1.88897	-1.88897
cwq_mix2-1_726	cwq_mix2-1_726.27525.27525.3	27525	DVYYTDEVGNITTSHMR	16,Oxidation(+15.9949);	Hex(9)HexNAc(2)	2.63	1.02	1.39506	0.0285692	1.39506
cwq_mix2-1_726	cwq_mix2-1_726.27559.27559.2	27559	QFNTSLENFK		Hex(9)HexNAc(2)	0.85	0.75	-0.234465	-0.415037	-0.415037
cwq_mix2-1_726	cwq_mix2-1_726.27564.27564.3	27564	NATYTLHWTVSPK		Hex(9)HexNAc(2)	0.92	0.91	-0.120294	-0.136062	-0.136062
cwq_mix2-1_726	cwq_mix2-1_726.27580.27580.3	27580	QFNTSLENFK		Hex(9)HexNAc(2)	0.99	0.44	-0.0144996	-1.18442	-1.18442
cwq_mix2-1_726	cwq_mix2-1_726.27596.27596.3	27596	TELAAYLSCNATK	9,Carbamidomethyl(+57.0215);	Hex(15)HexNAc(2)	0.08	0.84	-3.64386	-0.251539	-3.64386
cwq_mix2-1_726	cwq_mix2-1_726.27603.27603.3	27603	DVYYTDEVGNITTSHMR	16,Oxidation(+15.9949);	Hex(9)HexNAc(2)	0.73	0.7	-0.454032	-0.514573	-0.514573
cwq_mix2-1_726	cwq_mix2-1_726.27607.27607.3	27607	DVYYTDEVGNITTSHMR	16,Oxidation(+15.9949);	Hex(8)HexNAc(2)	0.78	0.82	-0.358454	-0.286304	-0.358454
cwq_mix2-1_726	cwq_mix2-1_726.27628.27628.3	27628	TELAAYLSCNATK	9,Carbamidomethyl(+57.0215);	Hex(7)HexNAc(4)NeuGc(2)Fuc(2)	1024	1024	10	10	10
cwq_mix2-1_726	cwq_mix2-1_726.27637.27637.3	27637	NATYTLHWTVSPK		Hex(9)HexNAc(2)	1	0.84	0	-0.251539	-0.251539
cwq_mix2-1_726	cwq_mix2-1_726.27638.27638.2	27638	QFNTSLENFK		Hex(9)HexNAc(2)	0.85	0.75	-0.234465	-0.415037	-0.415037
cwq_mix2-1_726	cwq_mix2-1_726.27641.27641.3	27641	TELAAYLSCNATK	9,Carbamidomethyl(+57.0215);	Hex(8)HexNAc(4)NeuAc(1)Fuc(2)	2.06	0.000976562	1.04264	-10	-10
cwq_mix2-1_726	cwq_mix2-1_726.27649.27649.3	27649	QFNTSLENFK		Hex(3)HexNAc(4)NeuAc(2)	1024	1024	10	10	10
cwq_mix2-1_726	cwq_mix2-1_726.27679.27679.3	27679	NATYTLHWTVSPK		Hex(8)HexNAc(2)	1	0.89	0	-0.168123	-0.168123
cwq_mix2-1_726	cwq_mix2-1_726.27690.27690.2	27690	QFNTSLENFK		Hex(8)HexNAc(2)	0.48	0.33	-1.05889	-1.59946	-1.59946
cwq_mix2-1_726	cwq_mix2-1_726.27708.27708.3	27708	MHNHTAGLDIAFYENR		Hex(10)HexNAc(2)	1.17	0.33	0.226509	-1.59946	-1.59946
cwq_mix2-1_726	cwq_mix2-1_726.27725.27725.3	27725	NATYTLHWTVSPK		Hex(9)HexNAc(2)	0.91	0.79	-0.136062	-0.340075	-0.340075
cwq_mix2-1_726	cwq_mix2-1_726.27732.27732.3	27732	TELAAYLSCNATK	9,Carbamidomethyl(+57.0215);	Hex(7)HexNAc(4)NeuAc(1)Fuc(2)	7.38	0.37	2.88362	-1.4344	2.88362
cwq_mix2-1_726	cwq_mix2-1_726.27770.27770.3	27770	NATYTLHWTVSPK		Hex(8)HexNAc(2)	1	0.89	0	-0.168123	-0.168123
cwq_mix2-1_726	cwq_mix2-1_726.27772.27772.3	27772	QFNTSLENFK		Hex(8)HexNAc(2)	1.08	0.88	0.111031	-0.184425	-0.184425
cwq_mix2-1_726	cwq_mix2-1_726.27774.27774.2	27774	QFNTSLENFK		Hex(8)HexNAc(2)	0.92	0.84	-0.120294	-0.251539	-0.251539
cwq_mix2-1_726	cwq_mix2-1_726.27798.27798.4	27798	NSKDVYYTDEVGNITTSHMR		Hex(9)HexNAc(2)	0.92	0.41	-0.120294	-1.2863	-1.2863
cwq_mix2-1_726	cwq_mix2-1_726.27841.27841.3	27841	NATYTLHWTVSPK		Hex(8)HexNAc(2)	0.99	0.04	-0.0144996	-4.64386	-4.64386
cwq_mix2-1_726	cwq_mix2-1_726.27884.27884.2	27884	QFNTSLENFK		Hex(7)HexNAc(2)	1.78	1.1	0.831877	0.137504	0.831877
cwq_mix2-1_726	cwq_mix2-1_726.27899.27899.4	27899	NSKDVYYTDEVGNITTSHMR		Hex(9)HexNAc(2)	0.89	0.78	-0.168123	-0.358454	-0.358454
cwq_mix2-1_726	cwq_mix2-1_726.27934.27934.3	27934	NATYTLHWTVSPK		Hex(7)HexNAc(2)	0.75	0.84	-0.415037	-0.251539	-0.415037
cwq_mix2-1_726	cwq_mix2-1_726.27952.27952.4	27952	NSKDVYYTDEVGNITTSHMR		Hex(8)HexNAc(2)	2.31	1.62	1.20789	0.695994	1.20789
cwq_mix2-1_726	cwq_mix2-1_726.28183.28183.3	28183	TELAAYLSCNATK	9,Carbamidomethyl(+57.0215);	Hex(9)HexNAc(2)	0.92	0.48	-0.120294	-1.05889	-1.05889
cwq_mix2-1_726	cwq_mix2-1_726.28193.28193.3	28193	TELAAYLSCNATK	9,Carbamidomethyl(+57.0215);	Hex(3)HexNAc(4)NeuAc(2)	27.38	4.07	4.77505	2.02503	4.77505
cwq_mix2-1_726	cwq_mix2-1_726.28348.28348.3	28348	QNSTTEPSYDLQELR		Hex(3)HexNAc(4)NeuAc(2)	3.55	0.75	1.82782	-0.415037	1.82782
cwq_mix2-1_726	cwq_mix2-1_726.28483.28483.4	28483	DNTTGSHFMHAGLSPEWAYR	9,Oxidation(+15.9949);	Hex(9)HexNAc(2)	0.98	1.15	-0.0291463	0.201634	0.201634
cwq_mix2-1_726	cwq_mix2-1_726.28546.28546.3	28546	DVYYTDEVGNITTSHMR		Hex(10)HexNAc(2)	1024	1024	10	10	10
cwq_mix2-1_726	cwq_mix2-1_726.28576.28576.3	28576	RFNPANTSITNYEIK		Hex(9)HexNAc(2)	0.87	0.61	-0.200913	-0.713119	-0.713119
cwq_mix2-1_726	cwq_mix2-1_726.28601.28601.3	28601	DVYYTDEVGNITTSHMR		Hex(9)HexNAc(2)	1.19	0.95	0.250962	-0.0740006	0.250962
cwq_mix2-1_726	cwq_mix2-1_726.28784.28784.3	28784	HYWNLTSNIYR		Hex(11)HexNAc(6)	1024	1024	10	10	10
cwq_mix2-1_726	cwq_mix2-1_726.28834.28834.3	28834	HYWNLTSNIYR		Hex(15)HexNAc(2)	0.81	0.67	-0.304006	-0.577767	-0.577767
cwq_mix2-1_726	cwq_mix2-1_726.28839.28839.3	28839	NVTAFVNLEGAGSGGK		Hex(6)HexNAc(4)NeuAc(1)Fuc(2)	1.06	0.31	0.0840643	-1.68966	-1.68966
cwq_mix2-1_726	cwq_mix2-1_726.28883.28883.3	28883	NNESYPIGFTYK		Hex(11)HexNAc(2)	0.09	0.68	-3.47393	-0.556393	-3.47393
cwq_mix2-1_726	cwq_mix2-1_726.28911.28911.3	28911	NNESYPIGFTYK		Hex(10)HexNAc(2)	0.09	0.59	-3.47393	-0.761213	-3.47393
cwq_mix2-1_726	cwq_mix2-1_726.28940.28940.3	28940	NNESYPIGFTYK		Hex(5)HexNAc(4)NeuAc(1)Fuc(2)	4.16	0.000976562	2.05658	-10	-10
cwq_mix2-1_726	cwq_mix2-1_726.28956.28956.3	28956	NVTAFVNLEGAGSGGK		Hex(5)HexNAc(4)NeuAc(1)Fuc(2)	0.78	0.17	-0.358454	-2.55639	-2.55639
cwq_mix2-1_726	cwq_mix2-1_726.28965.28965.3	28965	NNESYPIGFTYK		Hex(4)HexNAc(4)NeuAc(1)Fuc(2)	0.37	0.000976562	-1.4344	-10	-10
cwq_mix2-1_726	cwq_mix2-1_726.28976.28976.3	28976	HYWNLTSNIYR		Hex(14)HexNAc(2)	0.91	0.7	-0.136062	-0.514573	-0.514573
cwq_mix2-1_726	cwq_mix2-1_726.29001.29001.3	29001	NNESYPIGFTYK		Hex(10)HexNAc(2)	0.51	0.67	-0.971431	-0.577767	-0.971431
cwq_mix2-1_726	cwq_mix2-1_726.29025.29025.3	29025	QLESDPCTSNFSVYTR	7,Carbamidomethyl(+57.0215);	Hex(3)HexNAc(4)NeuAc(2)	1024	1024	10	10	10
cwq_mix2-1_726	cwq_mix2-1_726.29034.29034.3	29034	NNESYPIGFTYK		Hex(4)HexNAc(4)NeuAc(1)Fuc(2)	0.68	0.00331161	-0.556393	-8.23825	-8.23825
cwq_mix2-1_726	cwq_mix2-1_726.29036.29036.3	29036	HYWNLTSNIYR		Hex(13)HexNAc(2)	1.19	1.13	0.250962	0.176323	0.250962
cwq_mix2-1_726	cwq_mix2-1_726.29056.29056.3	29056	HYWNLTSNIYR		Hex(14)HexNAc(2)	0.91	0.7	-0.136062	-0.514573	-0.514573
cwq_mix2-1_726	cwq_mix2-1_726.29079.29079.3	29079	NNESYPIGFTYK		Hex(10)HexNAc(2)	0.17	0.67	-2.55639	-0.577767	-2.55639
cwq_mix2-1_726	cwq_mix2-1_726.29080.29080.3	29080	NNESYPIGFTYK		Hex(3)HexNAc(4)NeuAc(2)	111.14	65.98	6.79623	6.04396	6.79623
cwq_mix2-1_726	cwq_mix2-1_726.29101.29101.3	29101	KNPVNFDSVFNQSR		Hex(9)HexNAc(2)	1.08	0.76	0.111031	-0.395929	-0.395929
cwq_mix2-1_726	cwq_mix2-1_726.29122.29122.3	29122	HYWNLTSNIYR		Hex(13)HexNAc(2)	0.54	0.47	-0.888969	-1.08927	-1.08927
cwq_mix2-1_726	cwq_mix2-1_726.29133.29133.2	29133	NNESYPIGFTYK		Hex(9)HexNAc(2)	1.05	0.61	0.0703893	-0.713119	-0.713119
cwq_mix2-1_726	cwq_mix2-1_726.29141.29141.3	29141	NVTAFVNLEGAGSGGK		Hex(4)HexNAc(4)NeuAc(1)Fuc(2)	2.8	0.42	1.48543	-1.25154	1.48543
cwq_mix2-1_726	cwq_mix2-1_726.29159.29159.3	29159	NNESYPIGFTYK		Hex(3)HexNAc(4)NeuAc(2)	111.14	65.98	6.79623	6.04396	6.79623
cwq_mix2-1_726	cwq_mix2-1_726.29214.29214.3	29214	HYWNLTSNIYR		Hex(13)HexNAc(2)	0.95	0.78	-0.0740006	-0.358454	-0.358454
cwq_mix2-1_726	cwq_mix2-1_726.29229.29229.3	29229	HYWNLTSNIYR		Hex(12)HexNAc(2)	0.95	0.67	-0.0740006	-0.577767	-0.577767
cwq_mix2-1_726	cwq_mix2-1_726.29230.29230.3	29230	KNPVNFDSVFNQSR		Hex(8)HexNAc(2)	0.88	0.73	-0.184425	-0.454032	-0.454032
cwq_mix2-1_726	cwq_mix2-1_726.29284.29284.3	29284	HYWNLTSNIYR		Hex(11)HexNAc(2)	1	0.66	0	-0.599462	-0.599462
cwq_mix2-1_726	cwq_mix2-1_726.29286.29286.3	29286	HYWNLTSNIYR		Hex(13)HexNAc(2)	0.94	0.75	-0.0892673	-0.415037	-0.415037
cwq_mix2-1_726	cwq_mix2-1_726.29287.29287.3	29287	KNPVNFDSVFNQSR		Hex(7)HexNAc(2)	0.91	0.94	-0.136062	-0.0892673	-0.136062
cwq_mix2-1_726	cwq_mix2-1_726.29347.29347.3	29347	HYWNLTSNIYR		Hex(12)HexNAc(2)	0.89	0.57	-0.168123	-0.810966	-0.810966
cwq_mix2-1_726	cwq_mix2-1_726.29366.29366.3	29366	HYWNLTSNIYR		Hex(11)HexNAc(2)	0.99	0.6	-0.0144996	-0.736966	-0.736966
cwq_mix2-1_726	cwq_mix2-1_726.29374.29374.3	29374	MENITSNEVSLHIASADSAPGFDK	1,Oxidation(+15.9949);	Hex(8)HexNAc(3)	20.23	0.44	4.33842	-1.18442	4.33842
cwq_mix2-1_726	cwq_mix2-1_726.29394.29394.3	29394	HYWNLTSNIYR		Hex(13)HexNAc(2)	0.88	1.12	-0.184425	0.163499	-0.184425
cwq_mix2-1_726	cwq_mix2-1_726.29405.29405.3	29405	DNNSCVWLNSVK	5,Carbamidomethyl(+57.0215);	Hex(8)HexNAc(2)	0.97	0.8	-0.0439433	-0.321928	-0.321928
cwq_mix2-1_726	cwq_mix2-1_726.29448.29448.3	29448	MENITSNEVSLHIASADSAPGFDK	1,Oxidation(+15.9949);	Hex(8)HexNAc(3)	8.06	0.07	3.01078	-3.8365	-3.8365
cwq_mix2-1_726	cwq_mix2-1_726.29487.29487.3	29487	SLVVSLDSAVNR		Hex(3)HexNAc(4)NeuAc(2)	17.41	5.44	4.12184	2.44361	4.12184
cwq_mix2-1_726	cwq_mix2-1_726.29498.29498.5	29498	SSVGSINHGTYFYHASQEGLVSNDSNIHAGIR		Hex(14)HexNAc(2)	4.67	0.25	2.22342	-2	2.22342
cwq_mix2-1_726	cwq_mix2-1_726.29500.29500.5	29500	SSVGSINHGTYFYHASQEGLVSNDSNIHAGIR		Hex(13)HexNAc(2)	0.95	0.000976562	-0.0740006	-10	-10
cwq_mix2-1_726	cwq_mix2-1_726.29520.29520.3	29520	MENITSNEVSLHIASADSAPGFDK	1,Oxidation(+15.9949);	Hex(8)HexNAc(3)	3.97	0.03	1.98914	-5.05889	-5.05889
cwq_mix2-1_726	cwq_mix2-1_726.29522.29522.3	29522	KLGNQYYNDTQWLK		Hex(10)HexNAc(2)	1.35	1.9	0.432959	0.925999	0.925999
cwq_mix2-1_726	cwq_mix2-1_726.29543.29543.5	29543	SSVGSINHGTYFYHASQEGLVSNDSNIHAGIR		Hex(8)HexNAc(5)NeuAc(2)	5.8	0.000976562	2.53605	-10	-10
cwq_mix2-1_726	cwq_mix2-1_726.29566.29566.3	29566	SLVVSLDSAVNR		Hex(3)HexNAc(4)NeuAc(2)	4.8	1.09	2.26303	0.124328	2.26303
cwq_mix2-1_726	cwq_mix2-1_726.29569.29569.5	29569	SSVGSINHGTYFYHASQEGLVSNDSNIHAGIR		Hex(16)HexNAc(2)	1.67	0.16	0.739848	-2.64386	-2.64386
cwq_mix2-1_726	cwq_mix2-1_726.29577.29577.3	29577	HYWNLTSNIYR		Hex(9)HexNAc(2)	1.48	0.72	0.565597	-0.473931	0.565597
cwq_mix2-1_726	cwq_mix2-1_726.29598.29598.4	29598	SSVGSINHGTYFYHASQEGLVSNDSNIHAGIR		Hex(13)HexNAc(2)	0.15	0.37	-2.73697	-1.4344	-2.73697
cwq_mix2-1_726	cwq_mix2-1_726.29617.29617.3	29617	KLGNQYYNDTQWLK		Hex(10)HexNAc(2)	0.93	0.86	-0.104697	-0.217591	-0.217591
cwq_mix2-1_726	cwq_mix2-1_726.29675.29675.3	29675	HYWNLTSNIYR		Hex(9)HexNAc(2)	0.77	0.8	-0.37707	-0.321928	-0.37707
cwq_mix2-1_726	cwq_mix2-1_726.29690.29690.4	29690	SSVGSINHGTYFYHASQEGLVSNDSNIHAGIR		Hex(9)HexNAc(6)	11.7	0.000976562	3.54844	-10	-10
cwq_mix2-1_726	cwq_mix2-1_726.29701.29701.4	29701	SSVGSINHGTYFYHASQEGLVSNDSNIHAGIR		Hex(11)HexNAc(2)	1.57	0.000976562	0.650765	-10	-10
cwq_mix2-1_726	cwq_mix2-1_726.29717.29717.3	29717	KLGNQYYNDTQWLK		Hex(9)HexNAc(2)	1.11	0.66	0.15056	-0.599462	-0.599462
cwq_mix2-1_726	cwq_mix2-1_726.29724.29724.3	29724	HYWNLTSNIYR		Hex(8)HexNAc(2)	3.04	0.83	1.60407	-0.268817	1.60407
cwq_mix2-1_726	cwq_mix2-1_726.29727.29727.5	29727	SSVGSINHGTYFYHASQEGLVSNDSNIHAGIR		Hex(15)HexNAc(2)	1.48	0.08	0.565597	-3.64386	-3.64386
cwq_mix2-1_726	cwq_mix2-1_726.29742.29742.5	29742	SSVGSINHGTYFYHASQEGLVSNDSNIHAGIR		Hex(14)HexNAc(2)	0.99	0.02	-0.0144996	-5.64386	-5.64386
cwq_mix2-1_726	cwq_mix2-1_726.29746.29746.5	29746	SSVGSINHGTYFYHASQEGLVSNDSNIHAGIR		Hex(7)HexNAc(4)NeuGc(2)Fuc(2)	11.71	0.000976562	3.54967	-10	-10
cwq_mix2-1_726	cwq_mix2-1_726.29756.29756.5	29756	SSVGSINHGTYFYHASQEGLVSNDSNIHAGIR		Hex(7)HexNAc(4)NeuAc(1)NeuGc(2)Fuc(1)	1024	1024	10	10	10
cwq_mix2-1_726	cwq_mix2-1_726.29784.29784.3	29784	YNSGIYLLNESTR		Hex(8)HexNAc(4)NeuAc(1)Fuc(2)	2.8	0.000976562	1.48543	-10	-10
cwq_mix2-1_726	cwq_mix2-1_726.29785.29785.3	29785	KLVDATQGGPNITFSSIR		Hex(16)HexNAc(2)	5.91	4.84	2.56316	2.27501	2.56316
cwq_mix2-1_726	cwq_mix2-1_726.29788.29788.3	29788	KLGNQYYNDTQWLK		Hex(9)HexNAc(2)	1.11	0.66	0.15056	-0.599462	-0.599462
cwq_mix2-1_726	cwq_mix2-1_726.29798.29798.5	29798	SSVGSINHGTYFYHASQEGLVSNDSNIHAGIR		Hex(13)HexNAc(2)	1.17	0.04	0.226509	-4.64386	-4.64386
cwq_mix2-1_726	cwq_mix2-1_726.29822.29822.5	29822	SSVGSINHGTYFYHASQEGLVSNDSNIHAGIR		Hex(14)HexNAc(2)	0.99	0.02	-0.0144996	-5.64386	-5.64386
cwq_mix2-1_726	cwq_mix2-1_726.29825.29825.5	29825	SSVGSINHGTYFYHASQEGLVSNDSNIHAGIR		Hex(7)HexNAc(4)NeuAc(1)Fuc(2)	10.87	0.000976562	3.44228	-10	-10
cwq_mix2-1_726	cwq_mix2-1_726.29854.29854.4	29854	SSVGSINHGTYFYHASQEGLVSNDSNIHAGIR		Hex(9)HexNAc(2)	1.53	0.000976562	0.613532	-10	-10
cwq_mix2-1_726	cwq_mix2-1_726.29864.29864.3	29864	KLVDATQGGPNITFSSIR		Hex(15)HexNAc(2)	5.24	3.89	2.38957	1.95977	2.38957
cwq_mix2-1_726	cwq_mix2-1_726.29877.29877.3	29877	YNSGIYLLNESTR		Hex(7)HexNAc(4)NeuAc(1)Fuc(2)	6.8	0.46	2.76553	-1.12029	2.76553
cwq_mix2-1_726	cwq_mix2-1_726.29879.29879.5	29879	SSVGSINHGTYFYHASQEGLVSNDSNIHAGIR		Hex(13)HexNAc(2)	1.17	0.04	0.226509	-4.64386	-4.64386
cwq_mix2-1_726	cwq_mix2-1_726.29892.29892.5	29892	SSVGSINHGTYFYHASQEGLVSNDSNIHAGIR		Hex(12)HexNAc(2)	1.19	0.06	0.250962	-4.05889	-4.05889
cwq_mix2-1_726	cwq_mix2-1_726.29896.29896.5	29896	SSVGSINHGTYFYHASQEGLVSNDSNIHAGIR		Hex(4)HexNAc(4)NeuAc(1)Fuc(3)	1.26	0.000976562	0.333424	-10	-10
cwq_mix2-1_726	cwq_mix2-1_726.29897.29897.3	29897	KLVDATQGGPNITFSSIR		Hex(16)HexNAc(2)	0.8	0.71	-0.321928	-0.494109	-0.494109
cwq_mix2-1_726	cwq_mix2-1_726.29914.29914.5	29914	SSVGSINHGTYFYHASQEGLVSNDSNIHAGIR		Hex(7)HexNAc(4)NeuAc(1)Fuc(3)	1024	1024	10	10	10
cwq_mix2-1_726	cwq_mix2-1_726.29920.29920.4	29920	SSVGSINHGTYFYHASQEGLVSNDSNIHAGIR		Hex(14)HexNAc(2)	11.58	0.08	3.53356	-3.64386	-3.64386
cwq_mix2-1_726	cwq_mix2-1_726.29923.29923.4	29923	SSVGSINHGTYFYHASQEGLVSNDSNIHAGIR		Hex(5)HexNAc(4)NeuGc(1)Fuc(4)	0.08	0.000976562	-3.64386	-10	-10
cwq_mix2-1_726	cwq_mix2-1_726.29924.29924.4	29924	SSVGSINHGTYFYHASQEGLVSNDSNIHAGIR		Hex(12)HexNAc(2)	1.2	0.00115966	0.263034	-9.75208	-9.75208
cwq_mix2-1_726	cwq_mix2-1_726.29943.29943.4	29943	SSVGSINHGTYFYHASQEGLVSNDSNIHAGIR		Hex(11)HexNAc(2)	1.79	0.04	0.83996	-4.64386	-4.64386
cwq_mix2-1_726	cwq_mix2-1_726.29953.29953.5	29953	SSVGSINHGTYFYHASQEGLVSNDSNIHAGIR		Hex(13)HexNAc(2)	0.75	0.02	-0.415037	-5.64386	-5.64386
cwq_mix2-1_726	cwq_mix2-1_726.29956.29956.3	29956	KLVDATQGGPNITFSSIR		Hex(15)HexNAc(2)	1.23	1.29	0.298658	0.367371	0.367371
cwq_mix2-1_726	cwq_mix2-1_726.29981.29981.5	29981	SSVGSINHGTYFYHASQEGLVSNDSNIHAGIR		Hex(12)HexNAc(2)	0.59	0.00859464	-0.761213	-6.86235	-6.86235
cwq_mix2-1_726	cwq_mix2-1_726.29982.29982.5	29982	SSVGSINHGTYFYHASQEGLVSNDSNIHAGIR		Hex(11)HexNAc(2)	1.47	0.01	0.555816	-6.64386	-6.64386
cwq_mix2-1_726	cwq_mix2-1_726.30022.30022.5	30022	SSVGSINHGTYFYHASQEGLVSNDSNIHAGIR		Hex(9)HexNAc(6)	0.85	0.000976562	-0.234465	-10	-10
cwq_mix2-1_726	cwq_mix2-1_726.30041.30041.5	30041	SSVGSINHGTYFYHASQEGLVSNDSNIHAGIR		Hex(13)HexNAc(2)	0.7	0.01	-0.514573	-6.64386	-6.64386
cwq_mix2-1_726	cwq_mix2-1_726.30046.30046.3	30046	KLVDATQGGPNITFSSIR		Hex(14)HexNAc(2)	2.04	1.36	1.02857	0.443607	1.02857
cwq_mix2-1_726	cwq_mix2-1_726.30068.30068.5	30068	SSVGSINHGTYFYHASQEGLVSNDSNIHAGIR		Hex(11)HexNAc(2)	1.08	0.0098027	0.111031	-6.67261	-6.67261
cwq_mix2-1_726	cwq_mix2-1_726.30070.30070.5	30070	SSVGSINHGTYFYHASQEGLVSNDSNIHAGIR		Hex(12)HexNAc(2)	0.77	0.00415837	-0.37707	-7.90977	-7.90977
cwq_mix2-1_726	cwq_mix2-1_726.30073.30073.4	30073	SSVGSINHGTYFYHASQEGLVSNDSNIHAGIR		Hex(11)HexNAc(2)	0.64	0.00411101	-0.643856	-7.92629	-7.92629
cwq_mix2-1_726	cwq_mix2-1_726.30087.30087.4	30087	KLVDATQGGPNITFSSIR		Hex(13)HexNAc(2)	1.2	1.51	0.263034	0.594549	0.594549
cwq_mix2-1_726	cwq_mix2-1_726.30094.30094.5	30094	SSVGSINHGTYFYHASQEGLVSNDSNIHAGIR		Hex(10)HexNAc(2)	1.22	0.01	0.286881	-6.64386	-6.64386
cwq_mix2-1_726	cwq_mix2-1_726.30131.30131.5	30131	SSVGSINHGTYFYHASQEGLVSNDSNIHAGIR		Hex(5)HexNAc(4)NeuGc(1)Fuc(4)	1024	1024	10	10	10
cwq_mix2-1_726	cwq_mix2-1_726.30132.30132.3	30132	KLVDATQGGPNITFSSIR		Hex(5)HexNAc(4)NeuGc(1)Fuc(4)	1024	1024	10	10	10
cwq_mix2-1_726	cwq_mix2-1_726.30134.30134.4	30134	SSVGSINHGTYFYHASQEGLVSNDSNIHAGIR		Hex(5)HexNAc(4)NeuAc(1)Fuc(3)	1024	1024	10	10	10
cwq_mix2-1_726	cwq_mix2-1_726.30153.30153.5	30153	SSVGSINHGTYFYHASQEGLVSNDSNIHAGIR		Hex(11)HexNAc(2)	1.01	0.00586542	0.0143553	-7.41355	-7.41355
cwq_mix2-1_726	cwq_mix2-1_726.30167.30167.5	30167	SSVGSINHGTYFYHASQEGLVSNDSNIHAGIR		Hex(9)HexNAc(2)	1.18	0.09	0.238787	-3.47393	-3.47393
cwq_mix2-1_726	cwq_mix2-1_726.30177.30177.5	30177	SSVGSINHGTYFYHASQEGLVSNDSNIHAGIR		Hex(10)HexNAc(2)	0.99	0.01	-0.0144996	-6.64386	-6.64386
cwq_mix2-1_726	cwq_mix2-1_726.30192.30192.4	30192	SSVGSINHGTYFYHASQEGLVSNDSNIHAGIR		Hex(10)HexNAc(2)	1	0.00915738	0	-6.77085	-6.77085
cwq_mix2-1_726	cwq_mix2-1_726.30195.30195.3	30195	KLVDATQGGPNITFSSIR		Hex(11)HexNAc(2)	0.000976562	0.43	-10	-1.21759	-10
cwq_mix2-1_726	cwq_mix2-1_726.30246.30246.5	30246	SSVGSINHGTYFYHASQEGLVSNDSNIHAGIR		Hex(9)HexNAc(2)	1.12	0.06	0.163499	-4.05889	-4.05889
cwq_mix2-1_726	cwq_mix2-1_726.30251.30251.4	30251	SSVGSINHGTYFYHASQEGLVSNDSNIHAGIR		Hex(8)HexNAc(2)	1.46	0.06	0.545968	-4.05889	-4.05889
cwq_mix2-1_726	cwq_mix2-1_726.30258.30258.4	30258	VHISIKDANNTQFQFTSR		Hex(9)HexNAc(2)	1.86	2.03	0.895303	1.02148	1.02148
cwq_mix2-1_726	cwq_mix2-1_726.30259.30259.5	30259	SSVGSINHGTYFYHASQEGLVSNDSNIHAGIR		Hex(10)HexNAc(2)	1.04	0.00205202	0.0565835	-8.92874	-8.92874
cwq_mix2-1_726	cwq_mix2-1_726.30289.30289.3	30289	SSSSLITDSAAGATAFSCANK	18,Carbamidomethyl(+57.0215);	Hex(5)HexNAc(4)NeuAc(2)	9.53	0.66	3.25248	-0.599462	3.25248
cwq_mix2-1_726	cwq_mix2-1_726.30304.30304.3	30304	SSSSLITDSAAGATAFSCANK	18,Carbamidomethyl(+57.0215);	Hex(4)HexNAc(4)NeuAc(1)Fuc(2)	24.6	0.34	4.62059	-1.55639	4.62059
cwq_mix2-1_726	cwq_mix2-1_726.30329.30329.5	30329	SSVGSINHGTYFYHASQEGLVSNDSNIHAGIR		Hex(9)HexNAc(2)	0.94	0.05	-0.0892673	-4.32193	-4.32193
cwq_mix2-1_726	cwq_mix2-1_726.30378.30378.5	30378	SSVGSINHGTYFYHASQEGLVSNDSNIHAGIR		Hex(8)HexNAc(2)	1.14	0.03	0.189034	-5.05889	-5.05889
cwq_mix2-1_726	cwq_mix2-1_726.30404.30404.4	30404	SSVGSINHGTYFYHASQEGLVSNDSNIHAGIR		Hex(8)HexNAc(2)	0.97	0.02	-0.0439433	-5.64386	-5.64386
cwq_mix2-1_726	cwq_mix2-1_726.30405.30405.5	30405	SSVGSINHGTYFYHASQEGLVSNDSNIHAGIR		Hex(7)HexNAc(2)	0.72	0.23	-0.473931	-2.12029	-2.12029
cwq_mix2-1_726	cwq_mix2-1_726.30416.30416.5	30416	KDYYSENGFEEIFEEKGSTSSNISDNCASR	27,Carbamidomethyl(+57.0215);	Hex(7)HexNAc(2)	0.16	0.000976562	-2.64386	-10	-10
cwq_mix2-1_726	cwq_mix2-1_726.30417.30417.4	30417	SSVGSINHGTYFYHASQEGLVSNDSNIHAGIR		Hex(7)HexNAc(2)	0.39	0.07	-1.35845	-3.8365	-3.8365
cwq_mix2-1_726	cwq_mix2-1_726.30476.30476.3	30476	SSSSLITDSAAGATAFSCANK	18,Carbamidomethyl(+57.0215);	Hex(9)HexNAc(2)	0.58	0.86	-0.785875	-0.217591	-0.785875
cwq_mix2-1_726	cwq_mix2-1_726.30480.30480.4	30480	SSSSLITDSAAGATAFSCANK	18,Carbamidomethyl(+57.0215);	Hex(3)HexNAc(4)NeuAc(2)	3.95	2.12	1.98185	1.08406	1.98185
cwq_mix2-1_726	cwq_mix2-1_726.30490.30490.3	30490	SSSSLITDSAAGATAFSCANK	18,Carbamidomethyl(+57.0215);	Hex(4)HexNAc(4)NeuAc(1)Fuc(2)	1.09	0.02	0.124328	-5.64386	-5.64386
cwq_mix2-1_726	cwq_mix2-1_726.30508.30508.3	30508	SSSSLITDSAAGATAFSCANK	18,Carbamidomethyl(+57.0215);	Hex(3)HexNAc(4)NeuAc(2)	1024	1024	10	10	10
cwq_mix2-1_726	cwq_mix2-1_726.30526.30526.5	30526	SSVGSINHGTYFYHASQEGLVSNDSNIHAGIR		Hex(5)HexNAc(4)NeuGc(1)Fuc(4)	1024	1024	10	10	10
cwq_mix2-1_726	cwq_mix2-1_726.30542.30542.3	30542	SSSSLITDSAAGATAFSCANK	18,Carbamidomethyl(+57.0215);	Hex(9)HexNAc(2)	1.04	0.86	0.0565835	-0.217591	-0.217591
cwq_mix2-1_726	cwq_mix2-1_726.30551.30551.3	30551	DVYYTDEVGNITTSHMR		Hex(10)HexNAc(2)	0.85	0.9	-0.234465	-0.152003	-0.234465
cwq_mix2-1_726	cwq_mix2-1_726.30578.30578.3	30578	SSSSLITDSAAGATAFSCANK	18,Carbamidomethyl(+57.0215);	Hex(8)HexNAc(2)	1.48	1.13	0.565597	0.176323	0.565597
cwq_mix2-1_726	cwq_mix2-1_726.30602.30602.3	30602	NVSGAFNVNNMIR		Hex(15)HexNAc(2)	0.21	0.98	-2.25154	-0.0291463	-2.25154
cwq_mix2-1_726	cwq_mix2-1_726.30610.30610.4	30610	DVYYTDEVGNITTSHMR		Hex(9)HexNAc(2)	1.15	1.55	0.201634	0.632268	0.632268
cwq_mix2-1_726	cwq_mix2-1_726.30617.30617.3	30617	NVSGAFNVNNMIR		Hex(14)HexNAc(2)	0.54	0.84	-0.888969	-0.251539	-0.888969
cwq_mix2-1_726	cwq_mix2-1_726.30621.30621.3	30621	DVYYTDEVGNITTSHMR		Hex(9)HexNAc(2)	0.56	0.55	-0.836501	-0.862496	-0.862496
cwq_mix2-1_726	cwq_mix2-1_726.30648.30648.3	30648	ALESIYDFNATK		Hex(5)HexNAc(4)NeuAc(2)	1.03	0.04	0.0426443	-4.64386	-4.64386
cwq_mix2-1_726	cwq_mix2-1_726.30668.30668.4	30668	DVYYTDEVGNITTSHMR		Hex(3)HexNAc(4)NeuAc(2)	16.92	5.53	4.08066	2.46728	4.08066
cwq_mix2-1_726	cwq_mix2-1_726.30680.30680.3	30680	WGYTNITEIMDVR	10,Oxidation(+15.9949);	Hex(8)HexNAc(3)	1.77	0.1	0.823749	-3.32193	-3.32193
cwq_mix2-1_726	cwq_mix2-1_726.30682.30682.5	30682	SSVGSINHGTYFYHASQEGLVSNDSNIHAGIR		Hex(9)HexNAc(2)	1.42	0.36	0.505891	-1.47393	-1.47393
cwq_mix2-1_726	cwq_mix2-1_726.30689.30689.3	30689	NVSGAFNVNNMIR		Hex(8)HexNAc(4)NeuAc(1)Fuc(2)	27.46	0.24	4.77926	-2.05889	4.77926
cwq_mix2-1_726	cwq_mix2-1_726.30701.30701.3	30701	DVYYTDEVGNITTSHMR		Hex(9)HexNAc(2)	1.05	1.03	0.0703893	0.0426443	0.0703893
cwq_mix2-1_726	cwq_mix2-1_726.30709.30709.4	30709	ITLVDNNTWNNTHIATVGK		Hex(9)HexNAc(2)	1.89	1.21	0.918386	0.275007	0.918386
cwq_mix2-1_726	cwq_mix2-1_726.30727.30727.3	30727	DVYYTDEVGNITTSHMR		Hex(8)HexNAc(2)	1.27	0.95	0.344828	-0.0740006	0.344828
cwq_mix2-1_726	cwq_mix2-1_726.30729.30729.3	30729	WGYTNITEIMDVR	10,Oxidation(+15.9949);	Hex(7)HexNAc(3)	1.78	0.16	0.831877	-2.64386	-2.64386
cwq_mix2-1_726	cwq_mix2-1_726.30739.30739.4	30739	NVSGAFNVNNMIR		Hex(14)HexNAc(2)	0.83	1	-0.268817	0	-0.268817
cwq_mix2-1_726	cwq_mix2-1_726.30746.30746.3	30746	ITLVDNNTWNNTHIATVGK		Hex(9)HexNAc(2)	1.15	1.36	0.201634	0.443607	0.443607
cwq_mix2-1_726	cwq_mix2-1_726.30752.30752.3	30752	WGYTNITEIMDVR	10,Oxidation(+15.9949);	Hex(8)HexNAc(3)	1.39	0.09	0.475085	-3.47393	-3.47393
cwq_mix2-1_726	cwq_mix2-1_726.30775.30775.3	30775	NVSGAFNVNNMIR		Hex(13)HexNAc(2)	1.14	2.05	0.189034	1.03562	1.03562
cwq_mix2-1_726	cwq_mix2-1_726.30787.30787.4	30787	ITLVDNNTWNNTHIATVGK		Hex(9)HexNAc(2)	1.06	0.97	0.0840643	-0.0439433	0.0840643
cwq_mix2-1_726	cwq_mix2-1_726.30814.30814.4	30814	ITLVDNNTWNNTHIATVGK		Hex(3)HexNAc(4)NeuAc(2)	1024	1024	10	10	10
cwq_mix2-1_726	cwq_mix2-1_726.30823.30823.4	30823	NVSGAFNVNNMIR		Hex(13)HexNAc(2)	0.93	0.99	-0.104697	-0.0144996	-0.104697
cwq_mix2-1_726	cwq_mix2-1_726.30866.30866.3	30866	ITLVDNNTWNNTHIATVGK		Hex(8)HexNAc(2)	0.82	0.02	-0.286304	-5.64386	-5.64386
cwq_mix2-1_726	cwq_mix2-1_726.30900.30900.3	30900	SPEFFNDSLVR		Hex(8)HexNAc(4)NeuAc(1)Fuc(2)	1.21	0.01	0.275007	-6.64386	-6.64386
cwq_mix2-1_726	cwq_mix2-1_726.30911.30911.4	30911	NVSGAFNVNNMIR		Hex(13)HexNAc(2)	0.88	0.92	-0.184425	-0.120294	-0.184425
cwq_mix2-1_726	cwq_mix2-1_726.30922.30922.3	30922	SPEFFNDSLVR		Hex(7)HexNAc(4)NeuGc(2)Fuc(2)	11.8	2.88	3.56071	1.52607	3.56071
cwq_mix2-1_726	cwq_mix2-1_726.30944.30944.3	30944	NVSGAFNVNNMIR		Hex(13)HexNAc(2)	0.88	0.89	-0.184425	-0.168123	-0.184425
cwq_mix2-1_726	cwq_mix2-1_726.30979.30979.3	30979	SPEFFNDSLVR		Hex(8)HexNAc(4)NeuAc(1)Fuc(2)	1.13	0.02	0.176323	-5.64386	-5.64386
cwq_mix2-1_726	cwq_mix2-1_726.31028.31028.3	31028	ITLVDNNTWNNTHIATVGK		Hex(9)HexNAc(2)	0.21	0.98	-2.25154	-0.0291463	-2.25154
cwq_mix2-1_726	cwq_mix2-1_726.31033.31033.3	31033	NVSGAFNVNNMIR		Hex(7)HexNAc(4)NeuAc(1)Fuc(2)	1024	0.58	10	-0.785875	10
cwq_mix2-1_726	cwq_mix2-1_726.31069.31069.3	31069	NVSGAFNVNNMIR		Hex(12)HexNAc(2)	0.71	0.71	-0.494109	-0.494109	-0.494109
cwq_mix2-1_726	cwq_mix2-1_726.31076.31076.3	31076	SPEFFNDSLVR		Hex(7)HexNAc(4)NeuAc(1)Fuc(2)	1.14	0.07	0.189034	-3.8365	-3.8365
cwq_mix2-1_726	cwq_mix2-1_726.31080.31080.3	31080	NVSGAFNVNNMIR		Hex(6)HexNAc(4)NeuAc(1)Fuc(2)	136.31	0.3	7.09075	-1.73697	7.09075
cwq_mix2-1_726	cwq_mix2-1_726.31094.31094.3	31094	NVSGAFNVNNMIR		Hex(5)HexNAc(4)NeuAc(1)Fuc(2)	7.15	0.13	2.83794	-2.94342	-2.94342
cwq_mix2-1_726	cwq_mix2-1_726.31114.31114.3	31114	SPEFFNDSLVR		Hex(13)HexNAc(2)	0.11	0.85	-3.18442	-0.234465	-3.18442
cwq_mix2-1_726	cwq_mix2-1_726.31146.31146.3	31146	SPEFFNDSLVR		Hex(7)HexNAc(4)NeuAc(1)Fuc(2)	0.84	0.00672162	-0.251539	-7.21698	-7.21698
cwq_mix2-1_726	cwq_mix2-1_726.31153.31153.3	31153	NVSGAFNVNNMIR		Hex(11)HexNAc(2)	0.49	0.79	-1.02915	-0.340075	-1.02915
cwq_mix2-1_726	cwq_mix2-1_726.31172.31172.5	31172	SSVGSINHGTYFYHASQEGLVSNDSNIHAGIR		Hex(9)HexNAc(2)	47.29	7.7	5.56346	2.94486	5.56346
cwq_mix2-1_726	cwq_mix2-1_726.31183.31183.5	31183	VETSESTSEQPSNSNVTEEKNMGSSFHSECK	22,Oxidation(+15.9949);30,Carbamidomethyl(+57.0215);	Hex(9)HexNAc(2)	0.00607515	0.000976562	-7.36286	-10	-10
cwq_mix2-1_726	cwq_mix2-1_726.31194.31194.3	31194	SPEFFNDSLVR		Hex(13)HexNAc(2)	0.02	0.72	-5.64386	-0.473931	-5.64386
cwq_mix2-1_726	cwq_mix2-1_726.31195.31195.3	31195	LGVGNATFETDDFSK		Hex(3)HexNAc(4)NeuAc(2)	107.69	44.9	6.75074	5.48864	6.75074
cwq_mix2-1_726	cwq_mix2-1_726.31207.31207.3	31207	LGVGNATFETDDFSK		Hex(9)HexNAc(2)	0.35	0.42	-1.51457	-1.25154	-1.51457
cwq_mix2-1_726	cwq_mix2-1_726.31216.31216.3	31216	SPEFFNDSLVR		Hex(7)HexNAc(4)NeuAc(1)Fuc(2)	0.99	0.00664711	-0.0144996	-7.23306	-7.23306
cwq_mix2-1_726	cwq_mix2-1_726.31248.31248.5	31248	SSVGSINHGTYFYHASQEGLVSNDSNIHAGIR		Hex(9)HexNAc(2)	32.57	3.77	5.02547	1.91456	5.02547
cwq_mix2-1_726	cwq_mix2-1_726.31283.31283.3	31283	LGVGNATFETDDFSK		Hex(3)HexNAc(4)NeuAc(2)	27.93	11.35	4.80374	3.50462	4.80374
cwq_mix2-1_726	cwq_mix2-1_726.31285.31285.3	31285	SPEFFNDSLVR		Hex(13)HexNAc(2)	0.02	0.51	-5.64386	-0.971431	-5.64386
cwq_mix2-1_726	cwq_mix2-1_726.31293.31293.3	31293	SPEFFNDSLVR		Hex(7)HexNAc(4)NeuAc(1)Fuc(2)	0.94	0.00176184	-0.0892673	-9.1487	-9.1487
cwq_mix2-1_726	cwq_mix2-1_726.31308.31308.5	31308	SSVGSINHGTYFYHASQEGLVSNDSNIHAGIR		Hex(8)HexNAc(2)	1024	1024	10	10	10
cwq_mix2-1_726	cwq_mix2-1_726.31320.31320.5	31320	SSVGSINHGTYFYHASQEGLVSNDSNIHAGIR		Hex(9)HexNAc(2)	53.19	3.77	5.73308	1.91456	5.73308
cwq_mix2-1_726	cwq_mix2-1_726.31343.31343.3	31343	LNDTYTEVAEVMK		Hex(10)HexNAc(2)	0.39	1.09	-1.35845	0.124328	-1.35845
cwq_mix2-1_726	cwq_mix2-1_726.31355.31355.3	31355	LGVGNATFETDDFSK		Hex(8)HexNAc(2)	0.35	0.39	-1.51457	-1.35845	-1.51457
cwq_mix2-1_726	cwq_mix2-1_726.31367.31367.3	31367	LNDTYTEVAEVMK		Hex(4)HexNAc(4)NeuAc(1)Fuc(2)	1.4	0.00854586	0.485427	-6.87056	-6.87056
cwq_mix2-1_726	cwq_mix2-1_726.31393.31393.2	31393	LGVGNATFETDDFSK		Hex(8)HexNAc(2)	0.91	1.18	-0.136062	0.238787	0.238787
cwq_mix2-1_726	cwq_mix2-1_726.31413.31413.3	31413	LNDTYTEVAEVMK		Hex(10)HexNAc(2)	0.08	1.09	-3.64386	0.124328	-3.64386
cwq_mix2-1_726	cwq_mix2-1_726.31436.31436.3	31436	LGVGNATFETDDFSK		Hex(8)HexNAc(2)	0.4	0.98	-1.32193	-0.0291463	-1.32193
cwq_mix2-1_726	cwq_mix2-1_726.31483.31483.3	31483	FNPANTSITNYEIK		Hex(3)HexNAc(4)NeuAc(2)	13.91	9.35	3.79805	3.22497	3.79805
cwq_mix2-1_726	cwq_mix2-1_726.31485.31485.3	31485	NVSGAFNVNNMIR		Hex(7)HexNAc(4)NeuAc(1)Fuc(2)	6.19	0.65	2.62994	-0.621488	2.62994
cwq_mix2-1_726	cwq_mix2-1_726.31491.31491.3	31491	LNDTYTEVAEVMK		Hex(3)HexNAc(4)NeuAc(2)	105.5	23.25	6.7211	4.53916	6.7211
cwq_mix2-1_726	cwq_mix2-1_726.31494.31494.3	31494	LNDTYTEVAEVMK		Hex(9)HexNAc(2)	0.43	1.2	-1.21759	0.263034	-1.21759
cwq_mix2-1_726	cwq_mix2-1_726.31514.31514.4	31514	DNTTGSHFMHAGLSPEWAYR		Hex(10)HexNAc(2)	0.9	0.33	-0.152003	-1.59946	-1.59946
cwq_mix2-1_726	cwq_mix2-1_726.31561.31561.3	31561	LNDTYTEVAEVMK		Hex(3)HexNAc(4)NeuAc(2)	105.5	20.4	6.7211	4.3505	6.7211
cwq_mix2-1_726	cwq_mix2-1_726.31594.31594.3	31594	EGFQILLNR		Hex(4)HexNAc(4)NeuAc(1)Fuc(2)	8.11	0.07	3.0197	-3.8365	-3.8365
cwq_mix2-1_726	cwq_mix2-1_726.31595.31595.3	31595	EGFQILLNR		Hex(10)HexNAc(2)	0.87	0.83	-0.200913	-0.268817	-0.268817
cwq_mix2-1_726	cwq_mix2-1_726.31638.31638.4	31638	DNTTGSHFMHAGLSPEWAYR		Hex(9)HexNAc(2)	1.11	1.09	0.15056	0.124328	0.15056
cwq_mix2-1_726	cwq_mix2-1_726.31754.31754.4	31754	DNTTGSHFMHAGLSPEWAYR		Hex(8)HexNAc(2)	1.06	0.95	0.0840643	-0.0740006	0.0840643
cwq_mix2-1_726	cwq_mix2-1_726.31780.31780.3	31780	SPEFFNDSLVR		Hex(3)HexNAc(4)NeuAc(2)	24.48	8.41	4.61353	3.07211	4.61353
cwq_mix2-1_726	cwq_mix2-1_726.31801.31801.3	31801	EGFQILLNR		Hex(3)HexNAc(4)NeuAc(2)	349.83	257.79	8.45051	8.01005	8.45051
cwq_mix2-1_726	cwq_mix2-1_726.31879.31879.4	31879	FAYIGDNMDLAFTNHTDWK	8,Oxidation(+15.9949);	Hex(7)HexNAc(5)NeuGc(3)Fuc(2)	1024	1024	10	10	10
cwq_mix2-1_726	cwq_mix2-1_726.31893.31893.3	31893	GFPLNANASLIR		Hex(9)HexNAc(2)	0.84	1.3	-0.251539	0.378512	0.378512
cwq_mix2-1_726	cwq_mix2-1_726.31992.31992.5	31992	DAGFDTSLTDLWGRALSRKLVDATQGGPNITFSSIR		Hex(5)HexNAc(3)NeuAc(2)Fuc(1)	0.29	0.22	-1.78588	-2.18442	-2.18442
cwq_mix2-1_726	cwq_mix2-1_726.32036.32036.3	32036	LVDATQGGPNITFSSIR		Hex(7)HexNAc(4)NeuGc(2)Fuc(2)	1024	1024	10	10	10
cwq_mix2-1_726	cwq_mix2-1_726.32042.32042.3	32042	LVDATQGGPNITFSSIR		Hex(15)HexNAc(2)	1.04	0.39	0.0565835	-1.35845	-1.35845
cwq_mix2-1_726	cwq_mix2-1_726.32064.32064.3	32064	LVDATQGGPNITFSSIR		Hex(8)HexNAc(4)NeuAc(1)Fuc(2)	14.9	0.000976562	3.89724	-10	-10
cwq_mix2-1_726	cwq_mix2-1_726.32068.32068.4	32068	LVDATQGGPNITFSSIR		Hex(15)HexNAc(2)	1.16	0.91	0.214125	-0.136062	0.214125
cwq_mix2-1_726	cwq_mix2-1_726.32078.32078.4	32078	FAYIGDNMDLAFTNHTDWK	8,Oxidation(+15.9949);	Hex(8)HexNAc(5)NeuAc(2)Fuc(1)	1.09	0.000976562	0.124328	-10	-10
cwq_mix2-1_726	cwq_mix2-1_726.32098.32098.4	32098	MENITSNEVSLHIASADSAPGFDK	1,Oxidation(+15.9949);	Hex(4)HexNAc(4)Fuc(4)	1024	1024	10	10	10
cwq_mix2-1_726	cwq_mix2-1_726.32141.32141.4	32141	MENITSNEVSLHIASADSAPGFDK	1,Oxidation(+15.9949);	Hex(9)HexNAc(2)	1.25	0.96	0.321928	-0.0588937	0.321928
cwq_mix2-1_726	cwq_mix2-1_726.32147.32147.3	32147	MENITSNEVSLHIASADSAPGFDK	1,Oxidation(+15.9949);	Hex(9)HexNAc(2)	1.04	0.96	0.0565835	-0.0588937	-0.0588937
cwq_mix2-1_726	cwq_mix2-1_726.32158.32158.3	32158	LVDATQGGPNITFSSIR		Hex(13)HexNAc(2)	1.1	0.63	0.137504	-0.666576	-0.666576
cwq_mix2-1_726	cwq_mix2-1_726.32187.32187.3	32187	MENITSNEVSLHIASADSAPGFDK	1,Oxidation(+15.9949);	Hex(8)HexNAc(2)	1.46	2.57	0.545968	1.36177	1.36177
cwq_mix2-1_726	cwq_mix2-1_726.32213.32213.3	32213	NVSGAFNVNNMIR		Hex(7)HexNAc(4)NeuAc(1)Fuc(2)	7.21	0.000976562	2.85	-10	-10
cwq_mix2-1_726	cwq_mix2-1_726.32226.32226.3	32226	LVDATQGGPNITFSSIR		Hex(7)HexNAc(4)NeuAc(1)Fuc(2)	2.04	0.000976562	1.02857	-10	-10
cwq_mix2-1_726	cwq_mix2-1_726.32284.32284.3	32284	NFWQVGNSSLPAR		Hex(9)HexNAc(2)	1.17	1.35	0.226509	0.432959	0.432959
cwq_mix2-1_726	cwq_mix2-1_726.32296.32296.3	32296	LVDATQGGPNITFSSIR		Hex(6)HexNAc(4)NeuAc(1)Fuc(2)	2.54	0.000976562	1.34483	-10	-10
cwq_mix2-1_726	cwq_mix2-1_726.32311.32311.3	32311	SIDVGNHTLVIVDGIR		Hex(16)HexNAc(2)	3.9	2.77	1.96347	1.46989	1.96347
cwq_mix2-1_726	cwq_mix2-1_726.32386.32386.3	32386	SIDVGNHTLVIVDGIR		Hex(16)HexNAc(2)	0.87	0.55	-0.200913	-0.862496	-0.862496
cwq_mix2-1_726	cwq_mix2-1_726.32407.32407.3	32407	SIDVGNHTLVIVDGIR		Hex(15)HexNAc(2)	1.86	1.47	0.895303	0.555816	0.895303
cwq_mix2-1_726	cwq_mix2-1_726.32445.32445.3	32445	NVSGAFNVNNMIR		Hex(7)HexNAc(4)NeuAc(1)Fuc(2)	1.44	0.000976562	0.526069	-10	-10
cwq_mix2-1_726	cwq_mix2-1_726.32494.32494.3	32494	SIDVGNHTLVIVDGIR		Hex(15)HexNAc(2)	1.26	0.15	0.333424	-2.73697	-2.73697
cwq_mix2-1_726	cwq_mix2-1_726.32612.32612.4	32612	AGHSHTYELAPASPNTSISWIQSYSPR		Hex(6)HexNAc(4)NeuGc(2)Fuc(2)	0.77	0.000976562	-0.37707	-10	-10
cwq_mix2-1_726	cwq_mix2-1_726.3271.3271.3	3271	NFNDSSTK		Hex(13)HexNAc(2)	0.82	0.63	-0.286304	-0.666576	-0.666576
cwq_mix2-1_726	cwq_mix2-1_726.32720.32720.4	32720	AYLNYNATSWSEAGYVRPK		Hex(7)HexNAc(4)NeuGc(3)Fuc(1)	0.000976562	0.29	-10	-1.78588	-10
cwq_mix2-1_726	cwq_mix2-1_726.32769.32769.3	32769	LGNQYYNDTQWLK		Hex(4)HexNAc(4)NeuAc(1)Fuc(2)	3.43	0.06	1.77821	-4.05889	-4.05889
cwq_mix2-1_726	cwq_mix2-1_726.32838.32838.5	32838	LNDTYTEVAEVMKDDFVFAASDDKELAK	12,Oxidation(+15.9949);	Hex(9)HexNAc(3)	3.15	0.13	1.65535	-2.94342	-2.94342
cwq_mix2-1_726	cwq_mix2-1_726.32846.32846.4	32846	QHNENITLSAPLTHINVAIR		Hex(9)HexNAc(2)	1	0.54	0	-0.888969	-0.888969
cwq_mix2-1_726	cwq_mix2-1_726.32852.32852.3	32852	LGNQYYNDTQWLK		Hex(9)HexNAc(2)	0.79	0.8	-0.340075	-0.321928	-0.340075
cwq_mix2-1_726	cwq_mix2-1_726.32881.32881.3	32881	AYLNYNATSWSEAGYVRPK		Hex(13)HexNAc(2)	2.78	1.6	1.47508	0.678072	1.47508
cwq_mix2-1_726	cwq_mix2-1_726.32921.32921.3	32921	LGNQYYNDTQWLK		Hex(9)HexNAc(2)	0.79	0.8	-0.340075	-0.321928	-0.340075
cwq_mix2-1_726	cwq_mix2-1_726.32946.32946.3	32946	HEYFCVYPNASLIK	5,Carbamidomethyl(+57.0215);	Hex(9)HexNAc(2)	0.92	0.51	-0.120294	-0.971431	-0.971431
cwq_mix2-1_726	cwq_mix2-1_726.32970.32970.3	32970	HEYFCVYPNASLIK	5,Carbamidomethyl(+57.0215);	Hex(8)HexNAc(2)	1.1	0.84	0.137504	-0.251539	-0.251539
cwq_mix2-1_726	cwq_mix2-1_726.33005.33005.3	33005	LGNQYYNDTQWLK		Hex(8)HexNAc(2)	0.75	0.75	-0.415037	-0.415037	-0.415037
cwq_mix2-1_726	cwq_mix2-1_726.33040.33040.4	33040	SWNAILHCSNNSSDLLER	8,Carbamidomethyl(+57.0215);	Hex(6)HexNAc(8)NeuAc(1)NeuGc(1)	0.000976562	0.06	-10	-4.05889	-10
cwq_mix2-1_726	cwq_mix2-1_726.33046.33046.3	33046	HEYFCVYPNASLIK	5,Carbamidomethyl(+57.0215);	Hex(8)HexNAc(2)	1.2	1	0.263034	0	0.263034
cwq_mix2-1_726	cwq_mix2-1_726.33127.33127.3	33127	HEYFCVYPNASLIK	5,Carbamidomethyl(+57.0215);	Hex(8)HexNAc(2)	1.04	0.84	0.0565835	-0.251539	-0.251539
cwq_mix2-1_726	cwq_mix2-1_726.33140.33140.3	33140	SWNAILHCSNNSSDLLER	8,Carbamidomethyl(+57.0215);	Hex(9)HexNAc(2)	0.65	1.6	-0.621488	0.678072	0.678072
cwq_mix2-1_726	cwq_mix2-1_726.33207.33207.5	33207	LNDTYTEVAEVMKDDFVFAASDDKELAK	12,Oxidation(+15.9949);	Hex(9)HexNAc(3)	1.93	0.26	0.948601	-1.94342	-1.94342
cwq_mix2-1_726	cwq_mix2-1_726.33210.33210.4	33210	LNDTYTEVAEVMKDDFVFAASDDKELAK	12,Oxidation(+15.9949);	Hex(9)HexNAc(3)	1.48	0.19	0.565597	-2.39593	-2.39593
cwq_mix2-1_726	cwq_mix2-1_726.33230.33230.3	33230	SNSNGTYFMTSLANVNR		Hex(6)HexNAc(4)NeuAc(1)Fuc(2)	0.28	0.21	-1.8365	-2.25154	-2.25154
cwq_mix2-1_726	cwq_mix2-1_726.33233.33233.3	33233	NPVNFDSVFNQSR		Hex(9)HexNAc(2)	0.88	0.73	-0.184425	-0.454032	-0.454032
cwq_mix2-1_726	cwq_mix2-1_726.33257.33257.5	33257	SHHDFIFTTEGHLFPVTNQTR		Hex(8)HexNAc(2)	0.63	0.73	-0.666576	-0.454032	-0.666576
cwq_mix2-1_726	cwq_mix2-1_726.33280.33280.5	33280	LNDTYTEVAEVMKDDFVFAASDDKELAK	12,Oxidation(+15.9949);	Hex(8)HexNAc(3)	2.26	0.33	1.17632	-1.59946	-1.59946
cwq_mix2-1_726	cwq_mix2-1_726.33291.33291.5	33291	LNDTYTEVAEVMKDDFVFAASDDKELAK	12,Oxidation(+15.9949);	Hex(9)HexNAc(3)	1.93	0.26	0.948601	-1.94342	-1.94342
cwq_mix2-1_726	cwq_mix2-1_726.33297.33297.4	33297	SHHDFIFTTEGHLFPVTNQTR		Hex(8)HexNAc(2)	0.71	0.64	-0.494109	-0.643856	-0.643856
cwq_mix2-1_726	cwq_mix2-1_726.33306.33306.4	33306	LNDTYTEVAEVMKDDFVFAASDDKELAK	12,Oxidation(+15.9949);	Hex(9)HexNAc(3)	1.79	0.19	0.83996	-2.39593	-2.39593
cwq_mix2-1_726	cwq_mix2-1_726.33355.33355.3	33355	ISQNDTDSIVEAVYR		Hex(4)HexNAc(4)NeuAc(2)	1024	1024	10	10	10
cwq_mix2-1_726	cwq_mix2-1_726.33362.33362.5	33362	LNDTYTEVAEVMKDDFVFAASDDKELAK	12,Oxidation(+15.9949);	Hex(8)HexNAc(3)	1.76	0.2	0.815575	-2.32193	-2.32193
cwq_mix2-1_726	cwq_mix2-1_726.33377.33377.3	33377	ISQNDTDSIVEAVYR		Hex(9)HexNAc(2)	0.99	0.75	-0.0144996	-0.415037	-0.415037
cwq_mix2-1_726	cwq_mix2-1_726.33390.33390.4	33390	LNDTYTEVAEVMKDDFVFAASDDKELAK	12,Oxidation(+15.9949);	Hex(8)HexNAc(3)	1.7	0.02	0.765535	-5.64386	-5.64386
cwq_mix2-1_726	cwq_mix2-1_726.33391.33391.5	33391	LNDTYTEVAEVMKDDFVFAASDDKELAK	12,Oxidation(+15.9949);	Hex(9)HexNAc(3)	1.49	0.1	0.575312	-3.32193	-3.32193
cwq_mix2-1_726	cwq_mix2-1_726.33397.33397.5	33397	AGHSHTYELAPASPNTSISWIQSYSPR		Hex(8)HexNAc(5)NeuAc(1)Fuc(2)	0.58	0.04	-0.785875	-4.64386	-4.64386
cwq_mix2-1_726	cwq_mix2-1_726.33398.33398.4	33398	LNDTYTEVAEVMKDDFVFAASDDKELAK	12,Oxidation(+15.9949);	Hex(9)HexNAc(3)	2.17	0.03	1.1177	-5.05889	-5.05889
cwq_mix2-1_726	cwq_mix2-1_726.33439.33439.5	33439	LNDTYTEVAEVMKDDFVFAASDDKELAK	12,Oxidation(+15.9949);	Hex(8)HexNAc(3)	1.75	0.19	0.807355	-2.39593	-2.39593
cwq_mix2-1_726	cwq_mix2-1_726.33443.33443.3	33443	SNSNGTYFMTSLANVNR		Hex(5)HexNAc(4)NeuAc(1)Fuc(2)	1.49	0.000976562	0.575312	-10	-10
cwq_mix2-1_726	cwq_mix2-1_726.33449.33449.3	33449	ISQNDTDSIVEAVYR		Hex(9)HexNAc(2)	0.99	0.75	-0.0144996	-0.415037	-0.415037
cwq_mix2-1_726	cwq_mix2-1_726.3345.3345.3	3345	NFNDSSTK		Hex(13)HexNAc(2)	0.98	0.77	-0.0291463	-0.37707	-0.37707
cwq_mix2-1_726	cwq_mix2-1_726.33451.33451.5	33451	LNDTYTEVAEVMKDDFVFAASDDKELAK	12,Oxidation(+15.9949);	Hex(7)HexNAc(3)	1.56	0.11	0.641546	-3.18442	-3.18442
cwq_mix2-1_726	cwq_mix2-1_726.33488.33488.3	33488	ISQNDTDSIVEAVYR		Hex(8)HexNAc(2)	1.01	1.26	0.0143553	0.333424	0.333424
cwq_mix2-1_726	cwq_mix2-1_726.33494.33494.4	33494	LFPHGIYNFNFSAPNKR		Hex(14)HexNAc(2)	1.46	1.19	0.545968	0.250962	0.545968
cwq_mix2-1_726	cwq_mix2-1_726.33522.33522.4	33522	LFPHGIYNFNFSAPNKR		Hex(16)HexNAc(2)	1.23	0.83	0.298658	-0.268817	0.298658
cwq_mix2-1_726	cwq_mix2-1_726.33524.33524.4	33524	LFPHGIYNFNFSAPNKR		Hex(15)HexNAc(2)	1.06	0.71	0.0840643	-0.494109	-0.494109
cwq_mix2-1_726	cwq_mix2-1_726.33532.33532.3	33532	LFPHGIYNFNFSAPNKR		Hex(7)HexNAc(4)NeuAc(1)Fuc(3)	0.000976562	0.000976562	-10	-10	-10
cwq_mix2-1_726	cwq_mix2-1_726.33582.33582.4	33582	LFPHGIYNFNFSAPNKR		Hex(14)HexNAc(2)	1.14	0.89	0.189034	-0.168123	0.189034
cwq_mix2-1_726	cwq_mix2-1_726.33598.33598.4	33598	MENITSNEVSLHIASADSAPGFDK		Hex(9)HexNAc(2)	2.99	1.1	1.58015	0.137504	1.58015
cwq_mix2-1_726	cwq_mix2-1_726.33607.33607.4	33607	LFPHGIYNFNFSAPNKR		Hex(15)HexNAc(2)	1.11	0.7	0.15056	-0.514573	-0.514573
cwq_mix2-1_726	cwq_mix2-1_726.33609.33609.4	33609	LFPHGIYNFNFSAPNKR		Hex(16)HexNAc(2)	0.91	1.2	-0.136062	0.263034	0.263034
cwq_mix2-1_726	cwq_mix2-1_726.33612.33612.3	33612	MENITSNEVSLHIASADSAPGFDK		Hex(9)HexNAc(2)	0.95	0.62	-0.0740006	-0.68966	-0.68966
cwq_mix2-1_726	cwq_mix2-1_726.33615.33615.5	33615	LFPHGIYNFNFSAPNKR		Hex(14)HexNAc(2)	0.12	0.32	-3.05889	-1.64386	-3.05889
cwq_mix2-1_726	cwq_mix2-1_726.33617.33617.5	33617	LNDTYTEVAEVMKDDFVFAASDDKELAK	12,Oxidation(+15.9949);	Hex(8)HexNAc(3)	8.43	0.09	3.07553	-3.47393	-3.47393
cwq_mix2-1_726	cwq_mix2-1_726.33637.33637.3	33637	LFPHGIYNFNFSAPNKR		Hex(14)HexNAc(2)	0.9	0.8	-0.152003	-0.321928	-0.321928
cwq_mix2-1_726	cwq_mix2-1_726.33638.33638.3	33638	MENITSNEVSLHIASADSAPGFDK		Hex(8)HexNAc(2)	1.08	0.95	0.111031	-0.0740006	0.111031
cwq_mix2-1_726	cwq_mix2-1_726.33645.33645.4	33645	MENITSNEVSLHIASADSAPGFDK		Hex(3)HexNAc(4)NeuAc(2)	23.03	8.08	4.52544	3.01436	4.52544
cwq_mix2-1_726	cwq_mix2-1_726.33668.33668.4	33668	LFPHGIYNFNFSAPNKR		Hex(14)HexNAc(2)	1.02	0.8	0.0285692	-0.321928	-0.321928
cwq_mix2-1_726	cwq_mix2-1_726.33673.33673.3	33673	LFPHGIYNFNFSAPNKR		Hex(15)HexNAc(2)	3.38	1.44	1.75702	0.526069	1.75702
cwq_mix2-1_726	cwq_mix2-1_726.33674.33674.3	33674	LFPHGIYNFNFSAPNKR		Hex(8)HexNAc(6)	1024	1024	10	10	10
cwq_mix2-1_726	cwq_mix2-1_726.33681.33681.4	33681	LFPHGIYNFNFSAPNKR		Hex(13)HexNAc(2)	1.11	1	0.15056	0	0.15056
cwq_mix2-1_726	cwq_mix2-1_726.33691.33691.4	33691	LFPHGIYNFNFSAPNKR		Hex(15)HexNAc(2)	1	0.65	0	-0.621488	-0.621488
cwq_mix2-1_726	cwq_mix2-1_726.33709.33709.3	33709	MENITSNEVSLHIASADSAPGFDK		Hex(9)HexNAc(2)	0.95	0.62	-0.0740006	-0.68966	-0.68966
cwq_mix2-1_726	cwq_mix2-1_726.33738.33738.4	33738	LFPHGIYNFNFSAPNKR		Hex(16)HexNAc(2)	0.95	0.61	-0.0740006	-0.713119	-0.713119
cwq_mix2-1_726	cwq_mix2-1_726.33750.33750.4	33750	LFPHGIYNFNFSAPNKR		Hex(14)HexNAc(2)	0.96	0.68	-0.0588937	-0.556393	-0.556393
cwq_mix2-1_726	cwq_mix2-1_726.33762.33762.4	33762	LFPHGIYNFNFSAPNKR		Hex(13)HexNAc(2)	1.06	0.91	0.0840643	-0.136062	-0.136062
cwq_mix2-1_726	cwq_mix2-1_726.33773.33773.4	33773	LFPHGIYNFNFSAPNKR		Hex(15)HexNAc(2)	0.91	0.58	-0.136062	-0.785875	-0.785875
cwq_mix2-1_726	cwq_mix2-1_726.33775.33775.4	33775	LFPHGIYNFNFSAPNKR		Hex(12)HexNAc(2)	1.11	1.26	0.15056	0.333424	0.333424
cwq_mix2-1_726	cwq_mix2-1_726.33808.33808.3	33808	LFPHGIYNFNFSAPNKR		Hex(14)HexNAc(2)	0.96	0.6	-0.0588937	-0.736966	-0.736966
cwq_mix2-1_726	cwq_mix2-1_726.33833.33833.5	33833	LFPHGIYNFNFSAPNKR		Hex(14)HexNAc(2)	1.92	1.98	0.941106	0.9855	0.9855
cwq_mix2-1_726	cwq_mix2-1_726.33841.33841.4	33841	LFPHGIYNFNFSAPNKR		Hex(14)HexNAc(2)	0.65	0.6	-0.621488	-0.736966	-0.736966
cwq_mix2-1_726	cwq_mix2-1_726.33845.33845.3	33845	LFPHGIYNFNFSAPNKR		Hex(12)HexNAc(2)	1.06	0.76	0.0840643	-0.395929	-0.395929
cwq_mix2-1_726	cwq_mix2-1_726.33854.33854.4	33854	LFPHGIYNFNFSAPNKR		Hex(13)HexNAc(2)	1	0.73	0	-0.454032	-0.454032
cwq_mix2-1_726	cwq_mix2-1_726.33857.33857.4	33857	LFPHGIYNFNFSAPNKR		Hex(15)HexNAc(2)	0.82	0.52	-0.286304	-0.943416	-0.943416
cwq_mix2-1_726	cwq_mix2-1_726.33880.33880.4	33880	LFPHGIYNFNFSAPNKR		Hex(12)HexNAc(2)	1.14	1.12	0.189034	0.163499	0.189034
cwq_mix2-1_726	cwq_mix2-1_726.33884.33884.4	33884	LFPHGIYNFNFSAPNKR		Hex(16)HexNAc(2)	8.56	4.68	3.09761	2.22651	3.09761
cwq_mix2-1_726	cwq_mix2-1_726.33897.33897.3	33897	LFPHGIYNFNFSAPNKR		Hex(14)HexNAc(2)	0.94	0.57	-0.0892673	-0.810966	-0.810966
cwq_mix2-1_726	cwq_mix2-1_726.33911.33911.3	33911	LFPHGIYNFNFSAPNKR		Hex(13)HexNAc(2)	1.04	0.5	0.0565835	-1	-1
cwq_mix2-1_726	cwq_mix2-1_726.33928.33928.4	33928	LFPHGIYNFNFSAPNKR		Hex(14)HexNAc(2)	0.88	0.56	-0.184425	-0.836501	-0.836501
cwq_mix2-1_726	cwq_mix2-1_726.33930.33930.3	33930	LFPHGIYNFNFSAPNKR		Hex(12)HexNAc(2)	0.98	1.26	-0.0291463	0.333424	0.333424
cwq_mix2-1_726	cwq_mix2-1_726.33944.33944.4	33944	LFPHGIYNFNFSAPNKR		Hex(13)HexNAc(2)	0.97	0.68	-0.0439433	-0.556393	-0.556393
cwq_mix2-1_726	cwq_mix2-1_726.33950.33950.4	33950	LFPHGIYNFNFSAPNKR		Hex(11)HexNAc(2)	1.01	1.26	0.0143553	0.333424	0.333424
cwq_mix2-1_726	cwq_mix2-1_726.33958.33958.4	33958	LFPHGIYNFNFSAPNKR		Hex(15)HexNAc(2)	0.73	0.48	-0.454032	-1.05889	-1.05889
cwq_mix2-1_726	cwq_mix2-1_726.33970.33970.4	33970	LFPHGIYNFNFSAPNKR		Hex(12)HexNAc(2)	1.04	0.96	0.0565835	-0.0588937	-0.0588937
cwq_mix2-1_726	cwq_mix2-1_726.33997.33997.3	33997	LFPHGIYNFNFSAPNKR		Hex(13)HexNAc(2)	0.86	0.58	-0.217591	-0.785875	-0.785875
cwq_mix2-1_726	cwq_mix2-1_726.34017.34017.4	34017	LFPHGIYNFNFSAPNKR		Hex(14)HexNAc(2)	0.82	0.51	-0.286304	-0.971431	-0.971431
cwq_mix2-1_726	cwq_mix2-1_726.34030.34030.4	34030	LFPHGIYNFNFSAPNKR		Hex(8)HexNAc(6)	1024	1024	10	10	10
cwq_mix2-1_726	cwq_mix2-1_726.34033.34033.4	34033	LFPHGIYNFNFSAPNKR		Hex(15)HexNAc(2)	0.27	0.39	-1.88897	-1.35845	-1.88897
cwq_mix2-1_726	cwq_mix2-1_726.34046.34046.4	34046	LFPHGIYNFNFSAPNKR		Hex(12)HexNAc(2)	1	0.89	0	-0.168123	-0.168123
cwq_mix2-1_726	cwq_mix2-1_726.34047.34047.3	34047	LFPHGIYNFNFSAPNKR		Hex(12)HexNAc(2)	0.99	0.25	-0.0144996	-2	-2
cwq_mix2-1_726	cwq_mix2-1_726.34084.34084.3	34084	LFPHGIYNFNFSAPNKR		Hex(14)HexNAc(2)	0.69	0.03	-0.535332	-5.05889	-5.05889
cwq_mix2-1_726	cwq_mix2-1_726.34099.34099.4	34099	LFPHGIYNFNFSAPNKR		Hex(14)HexNAc(2)	0.85	0.51	-0.234465	-0.971431	-0.971431
cwq_mix2-1_726	cwq_mix2-1_726.34127.34127.4	34127	LFPHGIYNFNFSAPNKR		Hex(12)HexNAc(2)	0.97	0.79	-0.0439433	-0.340075	-0.340075
cwq_mix2-1_726	cwq_mix2-1_726.34130.34130.4	34130	LFPHGIYNFNFSAPNKR		Hex(13)HexNAc(2)	0.89	0.55	-0.168123	-0.862496	-0.862496
cwq_mix2-1_726	cwq_mix2-1_726.34133.34133.4	34133	LFPHGIYNFNFSAPNKR		Hex(11)HexNAc(2)	0.81	0.73	-0.304006	-0.454032	-0.454032
cwq_mix2-1_726	cwq_mix2-1_726.34135.34135.3	34135	LFPHGIYNFNFSAPNKR		Hex(13)HexNAc(2)	0.81	0.59	-0.304006	-0.761213	-0.761213
cwq_mix2-1_726	cwq_mix2-1_726.34143.34143.3	34143	LFPHGIYNFNFSAPNKR		Hex(12)HexNAc(2)	0.91	0.6	-0.136062	-0.736966	-0.736966
cwq_mix2-1_726	cwq_mix2-1_726.34180.34180.5	34180	LFYMDVASEWSSSDMASLNDSLYSHPSVSK	4,Oxidation(+15.9949);15,Oxidation(+15.9949);	Hex(7)HexNAc(4)	3.17	0.03	1.66448	-5.05889	-5.05889
cwq_mix2-1_726	cwq_mix2-1_726.34188.34188.4	34188	LFPHGIYNFNFSAPNKR		Hex(7)HexNAc(4)NeuAc(1)Fuc(3)	1024	1024	10	10	10
cwq_mix2-1_726	cwq_mix2-1_726.34208.34208.3	34208	LFPHGIYNFNFSAPNKR		Hex(13)HexNAc(2)	0.72	0.3	-0.473931	-1.73697	-1.73697
cwq_mix2-1_726	cwq_mix2-1_726.34216.34216.4	34216	LFPHGIYNFNFSAPNKR		Hex(12)HexNAc(2)	0.88	0.64	-0.184425	-0.643856	-0.643856
cwq_mix2-1_726	cwq_mix2-1_726.34219.34219.4	34219	LFPHGIYNFNFSAPNKR		Hex(13)HexNAc(2)	0.83	0.5	-0.268817	-1	-1
cwq_mix2-1_726	cwq_mix2-1_726.34232.34232.4	34232	LFPHGIYNFNFSAPNKR		Hex(11)HexNAc(2)	1.02	0.82	0.0285692	-0.286304	-0.286304
cwq_mix2-1_726	cwq_mix2-1_726.34235.34235.3	34235	LFPHGIYNFNFSAPNKR		Hex(12)HexNAc(2)	0.91	0.53	-0.136062	-0.915936	-0.915936
cwq_mix2-1_726	cwq_mix2-1_726.34262.34262.3	34262	LFPHGIYNFNFSAPNKR		Hex(11)HexNAc(2)	2.58	0.6	1.36737	-0.736966	1.36737
cwq_mix2-1_726	cwq_mix2-1_726.34270.34270.4	34270	LFPHGIYNFNFSAPNKR		Hex(14)HexNAc(2)	0.94	0.55	-0.0892673	-0.862496	-0.862496
cwq_mix2-1_726	cwq_mix2-1_726.34284.34284.3	34284	LFPHGIYNFNFSAPNKR		Hex(13)HexNAc(2)	0.12	0.18	-3.05889	-2.47393	-3.05889
cwq_mix2-1_726	cwq_mix2-1_726.34295.34295.4	34295	LFPHGIYNFNFSAPNKR		Hex(12)HexNAc(2)	0.88	0.6	-0.184425	-0.736966	-0.736966
cwq_mix2-1_726	cwq_mix2-1_726.34307.34307.4	34307	LFPHGIYNFNFSAPNKR		Hex(13)HexNAc(2)	0.83	0.93	-0.268817	-0.104697	-0.268817
cwq_mix2-1_726	cwq_mix2-1_726.34332.34332.3	34332	SIIHDTLNSSYSDIENLNSR		Hex(8)HexNAc(2)	0.86	0.62	-0.217591	-0.68966	-0.68966
cwq_mix2-1_726	cwq_mix2-1_726.34342.34342.4	34342	LFPHGIYNFNFSAPNKR		Hex(14)HexNAc(2)	0.95	0.65	-0.0740006	-0.621488	-0.621488
cwq_mix2-1_726	cwq_mix2-1_726.34356.34356.3	34356	LFPHGIYNFNFSAPNKR		Hex(12)HexNAc(2)	0.96	0.13	-0.0588937	-2.94342	-2.94342
cwq_mix2-1_726	cwq_mix2-1_726.34361.34361.3	34361	LFPHGIYNFNFSAPNKR		Hex(4)HexNAc(4)NeuAc(1)Fuc(3)	0.000976562	0.000976562	-10	-10	-10
cwq_mix2-1_726	cwq_mix2-1_726.34376.34376.4	34376	LFPHGIYNFNFSAPNKR		Hex(12)HexNAc(2)	0.82	0.56	-0.286304	-0.836501	-0.836501
cwq_mix2-1_726	cwq_mix2-1_726.34379.34379.4	34379	SDPASLVGNNITIYHPPPHGYLSYK		Hex(10)HexNAc(2)	1.6	1.76	0.678072	0.815575	0.815575
cwq_mix2-1_726	cwq_mix2-1_726.34401.34401.4	34401	LFPHGIYNFNFSAPNKR		Hex(13)HexNAc(2)	3.06	2.15	1.61353	1.10434	1.61353
cwq_mix2-1_726	cwq_mix2-1_726.34416.34416.4	34416	SIIHDTLNSSYSDIENLNSR		Hex(8)HexNAc(2)	1.36	1	0.443607	0	0.443607
cwq_mix2-1_726	cwq_mix2-1_726.34441.34441.3	34441	LFPHGIYNFNFSAPNKR		Hex(12)HexNAc(2)	14.09	5.77	3.8166	2.52857	3.8166
cwq_mix2-1_726	cwq_mix2-1_726.34448.34448.4	34448	LFPHGIYNFNFSAPNKR		Hex(12)HexNAc(2)	0.94	0.93	-0.0892673	-0.104697	-0.104697
cwq_mix2-1_726	cwq_mix2-1_726.34458.34458.4	34458	SDPASLVGNNITIYHPPPHGYLSYK		Hex(10)HexNAc(2)	1.21	1.04	0.275007	0.0565835	0.275007
cwq_mix2-1_726	cwq_mix2-1_726.34461.34461.3	34461	SIIHDTLNSSYSDIENLNSR		Hex(8)HexNAc(2)	0.86	0.61	-0.217591	-0.713119	-0.713119
cwq_mix2-1_726	cwq_mix2-1_726.34475.34475.5	34475	SDPASLVGNNITIYHPPPHGYLSYK		Hex(10)HexNAc(2)	1.1	6.03	0.137504	2.59216	2.59216
cwq_mix2-1_726	cwq_mix2-1_726.34512.34512.3	34512	SDPASLVGNNITIYHPPPHGYLSYK		Hex(10)HexNAc(2)	2.27	1.55	1.18269	0.632268	1.18269
cwq_mix2-1_726	cwq_mix2-1_726.34521.34521.4	34521	LFPHGIYNFNFSAPNKR		Hex(12)HexNAc(2)	0.96	0.76	-0.0588937	-0.395929	-0.395929
cwq_mix2-1_726	cwq_mix2-1_726.34527.34527.3	34527	YHELFNASTYNIYTAAQQR		Hex(16)HexNAc(2)	1.79	1.61	0.83996	0.687061	0.83996
cwq_mix2-1_726	cwq_mix2-1_726.34531.34531.4	34531	YHELFNASTYNIYTAAQQR		Hex(16)HexNAc(2)	0.6	0.65	-0.736966	-0.621488	-0.736966
cwq_mix2-1_726	cwq_mix2-1_726.34535.34535.4	34535	YHELFNASTYNIYTAAQQR		Hex(7)HexNAc(4)NeuGc(3)Fuc(1)	0.79	13.93	-0.340075	3.80012	3.80012
cwq_mix2-1_726	cwq_mix2-1_726.34541.34541.4	34541	SDPASLVGNNITIYHPPPHGYLSYK		Hex(10)HexNAc(2)	1.01	0.68	0.0143553	-0.556393	-0.556393
cwq_mix2-1_726	cwq_mix2-1_726.34549.34549.3	34549	YHELFNASTYNIYTAAQQR		Hex(15)HexNAc(2)	3.65	3.99	1.8679	1.99639	1.99639
cwq_mix2-1_726	cwq_mix2-1_726.34582.34582.5	34582	SDPASLVGNNITIYHPPPHGYLSYK		Hex(10)HexNAc(2)	1.02	1.64	0.0285692	0.713696	0.713696
cwq_mix2-1_726	cwq_mix2-1_726.34597.34597.3	34597	SDPASLVGNNITIYHPPPHGYLSYK		Hex(10)HexNAc(2)	0.29	0.46	-1.78588	-1.12029	-1.78588
cwq_mix2-1_726	cwq_mix2-1_726.34606.34606.4	34606	SDPASLVGNNITIYHPPPHGYLSYK		Hex(9)HexNAc(2)	1.93	1.15	0.948601	0.201634	0.948601
cwq_mix2-1_726	cwq_mix2-1_726.34607.34607.4	34607	YHELFNASTYNIYTAAQQR		Hex(7)HexNAc(4)NeuGc(2)Fuc(2)	1024	1024	10	10	10
cwq_mix2-1_726	cwq_mix2-1_726.34634.34634.4	34634	SDPASLVGNNITIYHPPPHGYLSYK		Hex(10)HexNAc(2)	0.98	0.65	-0.0291463	-0.621488	-0.621488
cwq_mix2-1_726	cwq_mix2-1_726.34637.34637.4	34637	YHELFNASTYNIYTAAQQR		Hex(15)HexNAc(2)	0.91	0.87	-0.136062	-0.200913	-0.200913
cwq_mix2-1_726	cwq_mix2-1_726.34663.34663.4	34663	LFPHGIYNFNFSAPNKR		Hex(12)HexNAc(2)	1	0.87	0	-0.200913	-0.200913
cwq_mix2-1_726	cwq_mix2-1_726.34668.34668.3	34668	YHELFNASTYNIYTAAQQR		Hex(14)HexNAc(2)	1.46	0.94	0.545968	-0.0892673	0.545968
cwq_mix2-1_726	cwq_mix2-1_726.34708.34708.4	34708	SDPASLVGNNITIYHPPPHGYLSYK		Hex(9)HexNAc(2)	0.82	0.53	-0.286304	-0.915936	-0.915936
cwq_mix2-1_726	cwq_mix2-1_726.34720.34720.4	34720	YHELFNASTYNIYTAAQQR		Hex(15)HexNAc(2)	0.91	0.86	-0.136062	-0.217591	-0.217591
cwq_mix2-1_726	cwq_mix2-1_726.34742.34742.4	34742	YHELFNASTYNIYTAAQQR		Hex(14)HexNAc(2)	1.02	0.68	0.0285692	-0.556393	-0.556393
cwq_mix2-1_726	cwq_mix2-1_726.34743.34743.4	34743	SDPASLVGNNITIYHPPPHGYLSYK		Hex(10)HexNAc(2)	0.9	0.44	-0.152003	-1.18442	-1.18442
cwq_mix2-1_726	cwq_mix2-1_726.34789.34789.3	34789	YHELFNASTYNIYTAAQQR		Hex(15)HexNAc(2)	1	0.82	0	-0.286304	-0.286304
cwq_mix2-1_726	cwq_mix2-1_726.34797.34797.4	34797	YHELFNASTYNIYTAAQQR		Hex(15)HexNAc(2)	1.09	0.72	0.124328	-0.473931	-0.473931
cwq_mix2-1_726	cwq_mix2-1_726.34798.34798.5	34798	DNTTGSHFMHAGLSPEWAYREETVNELGK		Hex(9)HexNAc(2)	1	0.78	0	-0.358454	-0.358454
cwq_mix2-1_726	cwq_mix2-1_726.34808.34808.4	34808	DNTTGSHFMHAGLSPEWAYREETVNELGK		Hex(9)HexNAc(2)	5.63	3.13	2.49313	1.64616	2.49313
cwq_mix2-1_726	cwq_mix2-1_726.34818.34818.3	34818	YHELFNASTYNIYTAAQQR		Hex(14)HexNAc(2)	0.73	1.1	-0.454032	0.137504	-0.454032
cwq_mix2-1_726	cwq_mix2-1_726.34830.34830.4	34830	SDPASLVGNNITIYHPPPHGYLSYK		Hex(10)HexNAc(2)	0.93	0.53	-0.104697	-0.915936	-0.915936
cwq_mix2-1_726	cwq_mix2-1_726.34831.34831.4	34831	YHELFNASTYNIYTAAQQR		Hex(8)HexNAc(4)NeuAc(1)Fuc(2)	7.95	0.000976562	2.99095	-10	-10
cwq_mix2-1_726	cwq_mix2-1_726.34843.34843.4	34843	YHELFNASTYNIYTAAQQR		Hex(7)HexNAc(4)NeuAc(1)Fuc(2)	0.7	0.000976562	-0.514573	-10	-10
cwq_mix2-1_726	cwq_mix2-1_726.34858.34858.4	34858	YHELFNASTYNIYTAAQQR		Hex(14)HexNAc(2)	0.99	0.66	-0.0144996	-0.599462	-0.599462
cwq_mix2-1_726	cwq_mix2-1_726.34886.34886.5	34886	DNTTGSHFMHAGLSPEWAYREETVNELGK		Hex(9)HexNAc(2)	1	0.8	0	-0.321928	-0.321928
cwq_mix2-1_726	cwq_mix2-1_726.34894.34894.4	34894	YHELFNASTYNIYTAAQQR		Hex(13)HexNAc(2)	0.64	0.53	-0.643856	-0.915936	-0.915936
cwq_mix2-1_726	cwq_mix2-1_726.34927.34927.4	34927	YHELFNASTYNIYTAAQQR		Hex(7)HexNAc(4)NeuAc(1)Fuc(2)	0.7	0.000976562	-0.514573	-10	-10
cwq_mix2-1_726	cwq_mix2-1_726.34932.34932.3	34932	YHELFNASTYNIYTAAQQR		Hex(13)HexNAc(2)	1.17	0.59	0.226509	-0.761213	-0.761213
cwq_mix2-1_726	cwq_mix2-1_726.34981.34981.4	34981	YHELFNASTYNIYTAAQQR		Hex(13)HexNAc(2)	0.81	0.63	-0.304006	-0.666576	-0.666576
cwq_mix2-1_726	cwq_mix2-1_726.34987.34987.3	34987	WGYTNITEIMDVR	10,Oxidation(+15.9949);	Hex(7)HexNAc(4)NeuGc(2)Fuc(2)	1024	1024	10	10	10
cwq_mix2-1_726	cwq_mix2-1_726.35164.35164.3	35164	WGYTNITEIMDVR	10,Oxidation(+15.9949);	Hex(7)HexNAc(4)NeuAc(1)Fuc(2)	12.58	0.000976562	3.65306	-10	-10
cwq_mix2-1_726	cwq_mix2-1_726.35168.35168.3	35168	WGYTNITEIMDVR	10,Oxidation(+15.9949);	Hex(13)HexNAc(2)	0.53	2.14	-0.915936	1.09761	1.09761
cwq_mix2-1_726	cwq_mix2-1_726.35246.35246.3	35246	WGYTNITEIMDVR	10,Oxidation(+15.9949);	Hex(13)HexNAc(2)	0.19	1.51	-2.39593	0.594549	-2.39593
cwq_mix2-1_726	cwq_mix2-1_726.35253.35253.3	35253	WGYTNITEIMDVR	10,Oxidation(+15.9949);	Hex(7)HexNAc(4)NeuAc(1)Fuc(2)	3.63	0.000976562	1.85997	-10	-10
cwq_mix2-1_726	cwq_mix2-1_726.35286.35286.3	35286	WGYTNITEIMDVR	10,Oxidation(+15.9949);	Hex(7)HexNAc(4)NeuGc(2)Fuc(2)	2.46	0.000976562	1.29866	-10	-10
cwq_mix2-1_726	cwq_mix2-1_726.35326.35326.3	35326	FISDHLFEEECGSNVTYLK	11,Carbamidomethyl(+57.0215);	Hex(8)HexNAc(2)	0.92	0.51	-0.120294	-0.971431	-0.971431
cwq_mix2-1_726	cwq_mix2-1_726.35352.35352.3	35352	FISDHLFEEECGSNVTYLK	11,Carbamidomethyl(+57.0215);	Hex(9)HexNAc(2)	1.1	0.000976562	0.137504	-10	-10
cwq_mix2-1_726	cwq_mix2-1_726.35452.35452.3	35452	WGYTNITEIMDVR	10,Oxidation(+15.9949);	Hex(7)HexNAc(4)NeuAc(1)Fuc(2)	61.73	0.6	5.9479	-0.736966	5.9479
cwq_mix2-1_726	cwq_mix2-1_726.35489.35489.3	35489	NITSDSSFTFCPTDKDVDWR	11,Carbamidomethyl(+57.0215);	Hex(8)HexNAc(2)	0.86	0.83	-0.217591	-0.268817	-0.268817
cwq_mix2-1_726	cwq_mix2-1_726.35520.35520.3	35520	WGYTNITEIMDVR	10,Oxidation(+15.9949);	Hex(7)HexNAc(4)NeuAc(1)Fuc(2)	7.48	0.07	2.90304	-3.8365	-3.8365
cwq_mix2-1_726	cwq_mix2-1_726.35565.35565.3	35565	NITSDSSFTFCPTDKDVDWR	11,Carbamidomethyl(+57.0215);	Hex(8)HexNAc(2)	0.86	0.83	-0.217591	-0.268817	-0.268817
cwq_mix2-1_726	cwq_mix2-1_726.35568.35568.4	35568	NITSDSSFTFCPTDKDVDWR	11,Carbamidomethyl(+57.0215);	Hex(8)HexNAc(2)	0.46	0.4	-1.12029	-1.32193	-1.32193
cwq_mix2-1_726	cwq_mix2-1_726.35603.35603.3	35603	WGYTNITEIMDVR	10,Oxidation(+15.9949);	Hex(12)HexNAc(2)	0.05	0.18	-4.32193	-2.47393	-4.32193
cwq_mix2-1_726	cwq_mix2-1_726.35679.35679.3	35679	WGYTNITEIMDVR	10,Oxidation(+15.9949);	Hex(9)HexNAc(2)	0.37	0.33	-1.4344	-1.59946	-1.59946
cwq_mix2-1_726	cwq_mix2-1_726.35685.35685.3	35685	WGYTNITEIMDVR	10,Oxidation(+15.9949);	Hex(11)HexNAc(2)	1.19	0.68	0.250962	-0.556393	-0.556393
cwq_mix2-1_726	cwq_mix2-1_726.35751.35751.3	35751	WGYTNITEIMDVR	10,Oxidation(+15.9949);	Hex(5)HexNAc(4)NeuAc(1)Fuc(2)	3.61	0.15	1.852	-2.73697	-2.73697
cwq_mix2-1_726	cwq_mix2-1_726.35765.35765.3	35765	NITVPIGASHDDLIVLAR		Hex(10)HexNAc(2)	0.93	0.55	-0.104697	-0.862496	-0.862496
cwq_mix2-1_726	cwq_mix2-1_726.35784.35784.3	35784	NITVPIGASHDDLIVLAR		Hex(9)HexNAc(2)	0.55	1.15	-0.862496	0.201634	-0.862496
cwq_mix2-1_726	cwq_mix2-1_726.35876.35876.3	35876	NITVPIGASHDDLIVLAR		Hex(9)HexNAc(2)	0.64	0.9	-0.643856	-0.152003	-0.643856
cwq_mix2-1_726	cwq_mix2-1_726.35903.35903.3	35903	NITVPIGASHDDLIVLAR		Hex(8)HexNAc(2)	0.93	0.28	-0.104697	-1.8365	-1.8365
cwq_mix2-1_726	cwq_mix2-1_726.35913.35913.4	35913	NITVPIGASHDDLIVLAR		Hex(3)HexNAc(4)NeuAc(2)	1024	1024	10	10	10
cwq_mix2-1_726	cwq_mix2-1_726.35915.35915.4	35915	NITVPIGASHDDLIVLAR		Hex(8)HexNAc(2)	1.07	0.83	0.0976108	-0.268817	-0.268817
cwq_mix2-1_726	cwq_mix2-1_726.35946.35946.3	35946	NITVPIGASHDDLIVLAR		Hex(9)HexNAc(2)	1.05	0.86	0.0703893	-0.217591	-0.217591
cwq_mix2-1_726	cwq_mix2-1_726.35980.35980.4	35980	NITVPIGASHDDLIVLAR		Hex(6)HexNAc(3)Fuc(1)	0.54	0.38	-0.888969	-1.39593	-1.39593
cwq_mix2-1_726	cwq_mix2-1_726.36000.36000.3	36000	NITVPIGASHDDLIVLAR		Hex(8)HexNAc(2)	0.93	0.69	-0.104697	-0.535332	-0.535332
cwq_mix2-1_726	cwq_mix2-1_726.36002.36002.3	36002	WGYTNITEIMDVR	10,Oxidation(+15.9949);	Hex(9)HexNAc(2)	0.74	0.34	-0.434403	-1.55639	-1.55639
cwq_mix2-1_726	cwq_mix2-1_726.36009.36009.4	36009	AGHSHTYELAPASPNTSISWIQSYSPR		Hex(15)HexNAc(2)	9.19	5.76	3.20006	2.52607	3.20006
cwq_mix2-1_726	cwq_mix2-1_726.36014.36014.4	36014	NITVPIGASHDDLIVLAR		Hex(8)HexNAc(2)	1.19	0.37	0.250962	-1.4344	-1.4344
cwq_mix2-1_726	cwq_mix2-1_726.36022.36022.4	36022	AGHSHTYELAPASPNTSISWIQSYSPR		Hex(7)HexNAc(4)NeuGc(3)Fuc(2)	174.1	47.91	7.44377	5.58225	7.44377
cwq_mix2-1_726	cwq_mix2-1_726.36028.36028.4	36028	NYGHDEYSLPWNLTEIKR		Hex(8)HexNAc(2)	0.98	1.02	-0.0291463	0.0285692	-0.0291463
cwq_mix2-1_726	cwq_mix2-1_726.36032.36032.4	36032	AGHSHTYELAPASPNTSISWIQSYSPR		Hex(16)HexNAc(2)	1.35	1.05	0.432959	0.0703893	0.432959
cwq_mix2-1_726	cwq_mix2-1_726.36033.36033.5	36033	AGHSHTYELAPASPNTSISWIQSYSPR		Hex(7)HexNAc(4)NeuGc(3)Fuc(2)	16.07	2.67	4.0063	1.41684	4.0063
cwq_mix2-1_726	cwq_mix2-1_726.36037.36037.4	36037	AGHSHTYELAPASPNTSISWIQSYSPR		Hex(9)HexNAc(5)NeuAc(2)	9.6	0.000976562	3.26303	-10	-10
cwq_mix2-1_726	cwq_mix2-1_726.36061.36061.3	36061	NITVPIGASHDDLIVLAR		Hex(7)HexNAc(2)	1.13	0.96	0.176323	-0.0588937	0.176323
cwq_mix2-1_726	cwq_mix2-1_726.36094.36094.4	36094	AGHSHTYELAPASPNTSISWIQSYSPR		Hex(15)HexNAc(2)	0.37	0.42	-1.4344	-1.25154	-1.4344
cwq_mix2-1_726	cwq_mix2-1_726.36119.36119.4	36119	NYGHDEYSLPWNLTEIKR		Hex(8)HexNAc(2)	0.98	1.02	-0.0291463	0.0285692	-0.0291463
cwq_mix2-1_726	cwq_mix2-1_726.36125.36125.4	36125	NITVPIGASHDDLIVLAR		Hex(7)HexNAc(2)	0.99	1.22	-0.0144996	0.286881	0.286881
cwq_mix2-1_726	cwq_mix2-1_726.36131.36131.4	36131	AGHSHTYELAPASPNTSISWIQSYSPR		Hex(7)HexNAc(4)NeuGc(3)Fuc(1)	1.97	7.36	0.978196	2.87971	2.87971
cwq_mix2-1_726	cwq_mix2-1_726.36136.36136.3	36136	NITVPIGASHDDLIVLAR		Hex(9)HexNAc(2)	1.24	1.21	0.31034	0.275007	0.31034
cwq_mix2-1_726	cwq_mix2-1_726.36137.36137.4	36137	AGHSHTYELAPASPNTSISWIQSYSPR		Hex(16)HexNAc(2)	1.31	1	0.389567	0	0.389567
cwq_mix2-1_726	cwq_mix2-1_726.36147.36147.3	36147	NITVPIGASHDDLIVLAR		Hex(7)HexNAc(2)	1.02	0.74	0.0285692	-0.434403	-0.434403
cwq_mix2-1_726	cwq_mix2-1_726.36152.36152.5	36152	AGHSHTYELAPASPNTSISWIQSYSPR		Hex(7)HexNAc(4)NeuGc(3)Fuc(2)	62.59	7.85	5.96786	2.97269	5.96786
cwq_mix2-1_726	cwq_mix2-1_726.36159.36159.5	36159	AGHSHTYELAPASPNTSISWIQSYSPR		Hex(16)HexNAc(2)	0.96	0.83	-0.0588937	-0.268817	-0.268817
cwq_mix2-1_726	cwq_mix2-1_726.36175.36175.4	36175	AGHSHTYELAPASPNTSISWIQSYSPR		Hex(8)HexNAc(5)NeuAc(1)Fuc(2)	0.26	0.04	-1.94342	-4.64386	-4.64386
cwq_mix2-1_726	cwq_mix2-1_726.36180.36180.4	36180	AGHSHTYELAPASPNTSISWIQSYSPR		Hex(14)HexNAc(2)	4.19	2.75	2.06695	1.45943	2.06695
cwq_mix2-1_726	cwq_mix2-1_726.36215.36215.3	36215	NITVPIGASHDDLIVLAR		Hex(6)HexNAc(2)	0.94	0.94	-0.0892673	-0.0892673	-0.0892673
cwq_mix2-1_726	cwq_mix2-1_726.36222.36222.4	36222	AGHSHTYELAPASPNTSISWIQSYSPR		Hex(7)HexNAc(4)NeuGc(3)Fuc(1)	1024	1024	10	10	10
cwq_mix2-1_726	cwq_mix2-1_726.36279.36279.5	36279	AGHSHTYELAPASPNTSISWIQSYSPR		Hex(15)HexNAc(2)	1.38	1.21	0.464668	0.275007	0.464668
cwq_mix2-1_726	cwq_mix2-1_726.36287.36287.4	36287	AGHSHTYELAPASPNTSISWIQSYSPR		Hex(16)HexNAc(2)	0.93	0.63	-0.104697	-0.666576	-0.666576
cwq_mix2-1_726	cwq_mix2-1_726.36288.36288.4	36288	AGHSHTYELAPASPNTSISWIQSYSPR		Hex(15)HexNAc(2)	1.21	1.1	0.275007	0.137504	0.275007
cwq_mix2-1_726	cwq_mix2-1_726.36290.36290.3	36290	IPLNDTVDVTTLPSIK		Hex(9)HexNAc(2)	0.59	0.74	-0.761213	-0.434403	-0.761213
cwq_mix2-1_726	cwq_mix2-1_726.36304.36304.4	36304	AGHSHTYELAPASPNTSISWIQSYSPR		Hex(14)HexNAc(2)	1.04	1.03	0.0565835	0.0426443	0.0565835
cwq_mix2-1_726	cwq_mix2-1_726.36309.36309.3	36309	SIDCQWMDSVALNLSR	4,Carbamidomethyl(+57.0215);7,Oxidation(+15.9949);	Hex(6)HexNAc(4)NeuAc(2)	1.81	0.88	0.85599	-0.184425	0.85599
cwq_mix2-1_726	cwq_mix2-1_726.36354.36354.3	36354	YELGLDPQNITVPPLSHK		Hex(9)HexNAc(2)	0.81	0.76	-0.304006	-0.395929	-0.395929
cwq_mix2-1_726	cwq_mix2-1_726.36371.36371.4	36371	AGHSHTYELAPASPNTSISWIQSYSPR		Hex(15)HexNAc(2)	0.98	0.76	-0.0291463	-0.395929	-0.395929
cwq_mix2-1_726	cwq_mix2-1_726.36381.36381.4	36381	AGHSHTYELAPASPNTSISWIQSYSPR		Hex(11)HexNAc(6)	20.62	0.04	4.36597	-4.64386	-4.64386
cwq_mix2-1_726	cwq_mix2-1_726.36383.36383.4	36383	AGHSHTYELAPASPNTSISWIQSYSPR		Hex(14)HexNAc(2)	1.35	1.26	0.432959	0.333424	0.432959
cwq_mix2-1_726	cwq_mix2-1_726.36391.36391.5	36391	AGHSHTYELAPASPNTSISWIQSYSPR		Hex(15)HexNAc(2)	0.81	0.69	-0.304006	-0.535332	-0.535332
cwq_mix2-1_726	cwq_mix2-1_726.36431.36431.5	36431	AGHSHTYELAPASPNTSISWIQSYSPR		Hex(7)HexNAc(4)NeuGc(2)Fuc(2)	1024	1024	10	10	10
cwq_mix2-1_726	cwq_mix2-1_726.36448.36448.3	36448	IPLNDTVDVTTLPSIK		Hex(8)HexNAc(2)	0.7	1	-0.514573	0	-0.514573
cwq_mix2-1_726	cwq_mix2-1_726.36456.36456.4	36456	AGHSHTYELAPASPNTSISWIQSYSPR		Hex(15)HexNAc(2)	0.86	0.57	-0.217591	-0.810966	-0.810966
cwq_mix2-1_726	cwq_mix2-1_726.36471.36471.5	36471	AGHSHTYELAPASPNTSISWIQSYSPR		Hex(14)HexNAc(2)	1.44	1.37	0.526069	0.454176	0.526069
cwq_mix2-1_726	cwq_mix2-1_726.36476.36476.4	36476	AGHSHTYELAPASPNTSISWIQSYSPR		Hex(8)HexNAc(4)NeuAc(1)Fuc(2)	0.28	0.000976562	-1.8365	-10	-10
cwq_mix2-1_726	cwq_mix2-1_726.36480.36480.4	36480	AGHSHTYELAPASPNTSISWIQSYSPR		Hex(14)HexNAc(2)	0.93	0.71	-0.104697	-0.494109	-0.494109
cwq_mix2-1_726	cwq_mix2-1_726.36483.36483.3	36483	YELGLDPQNITVPPLSHK		Hex(9)HexNAc(2)	0.42	0.5	-1.25154	-1	-1.25154
cwq_mix2-1_726	cwq_mix2-1_726.36507.36507.3	36507	YELGLDPQNITVPPLSHK		Hex(8)HexNAc(2)	1.1	0.82	0.137504	-0.286304	-0.286304
cwq_mix2-1_726	cwq_mix2-1_726.36527.36527.4	36527	AGHSHTYELAPASPNTSISWIQSYSPR		Hex(13)HexNAc(2)	0.89	0.61	-0.168123	-0.713119	-0.713119
cwq_mix2-1_726	cwq_mix2-1_726.36556.36556.4	36556	AGHSHTYELAPASPNTSISWIQSYSPR		Hex(7)HexNAc(5)NeuGc(2)Fuc(3)	0.42	0.000976562	-1.25154	-10	-10
cwq_mix2-1_726	cwq_mix2-1_726.36562.36562.4	36562	AGHSHTYELAPASPNTSISWIQSYSPR		Hex(14)HexNAc(2)	0.93	0.69	-0.104697	-0.535332	-0.535332
cwq_mix2-1_726	cwq_mix2-1_726.36589.36589.5	36589	AGHSHTYELAPASPNTSISWIQSYSPR		Hex(7)HexNAc(4)NeuGc(2)Fuc(2)	1024	1024	10	10	10
cwq_mix2-1_726	cwq_mix2-1_726.36610.36610.4	36610	AGHSHTYELAPASPNTSISWIQSYSPR		Hex(12)HexNAc(2)	1.33	1.22	0.411426	0.286881	0.411426
cwq_mix2-1_726	cwq_mix2-1_726.36643.36643.3	36643	LFPHGIYNFNFSAPNK		Hex(15)HexNAc(2)	3.21	3.04	1.68257	1.60407	1.68257
cwq_mix2-1_726	cwq_mix2-1_726.36644.36644.4	36644	AGHSHTYELAPASPNTSISWIQSYSPR		Hex(14)HexNAc(2)	0.87	0.65	-0.200913	-0.621488	-0.621488
cwq_mix2-1_726	cwq_mix2-1_726.36672.36672.4	36672	AGHSHTYELAPASPNTSISWIQSYSPR		Hex(7)HexNAc(5)NeuGc(3)Fuc(1)	1.08	0.26	0.111031	-1.94342	-1.94342
cwq_mix2-1_726	cwq_mix2-1_726.36685.36685.4	36685	AGHSHTYELAPASPNTSISWIQSYSPR		Hex(9)HexNAc(5)NeuAc(2)	1.57	0.000976562	0.650765	-10	-10
cwq_mix2-1_726	cwq_mix2-1_726.36692.36692.4	36692	AGHSHTYELAPASPNTSISWIQSYSPR		Hex(5)HexNAc(4)NeuAc(2)NeuGc(1)	150.92	77.62	7.23764	6.27836	7.23764
cwq_mix2-1_726	cwq_mix2-1_726.36698.36698.3	36698	SDTNSTSSGFSVGEAISSGYSLK		Hex(10)HexNAc(2)	1.23	0.4	0.298658	-1.32193	-1.32193
cwq_mix2-1_726	cwq_mix2-1_726.36704.36704.4	36704	LFPHGIYNFNFSAPNK		Hex(14)HexNAc(2)	1.04	0.73	0.0565835	-0.454032	-0.454032
cwq_mix2-1_726	cwq_mix2-1_726.36714.36714.3	36714	LFPHGIYNFNFSAPNK		Hex(12)HexNAc(2)	1.02	0.82	0.0285692	-0.286304	-0.286304
cwq_mix2-1_726	cwq_mix2-1_726.36717.36717.3	36717	SDTNSTSSGFSVGEAISSGYSLK		Hex(4)HexNAc(4)NeuAc(1)Fuc(2)	2.06	0.000976562	1.04264	-10	-10
cwq_mix2-1_726	cwq_mix2-1_726.36728.36728.5	36728	AGHSHTYELAPASPNTSISWIQSYSPR		Hex(7)HexNAc(5)NeuAc(2)Fuc(1)	3.9	0.16	1.96347	-2.64386	-2.64386
cwq_mix2-1_726	cwq_mix2-1_726.36742.36742.5	36742	IVEINDEHADCDDVNFSTASFEIYER	11,Carbamidomethyl(+57.0215);	Hex(10)HexNAc(6)Fuc(2)	0.000976562	0.000976562	-10	-10	-10
cwq_mix2-1_726	cwq_mix2-1_726.36781.36781.3	36781	LFPHGIYNFNFSAPNK		Hex(12)HexNAc(2)	1.02	0.71	0.0285692	-0.494109	-0.494109
cwq_mix2-1_726	cwq_mix2-1_726.36782.36782.4	36782	LFPHGIYNFNFSAPNK		Hex(12)HexNAc(2)	0.66	0.68	-0.599462	-0.556393	-0.599462
cwq_mix2-1_726	cwq_mix2-1_726.36787.36787.5	36787	AGHSHTYELAPASPNTSISWIQSYSPR		Hex(8)HexNAc(5)NeuAc(1)Fuc(2)	0.44	0.03	-1.18442	-5.05889	-5.05889
cwq_mix2-1_726	cwq_mix2-1_726.36788.36788.4	36788	AGHSHTYELAPASPNTSISWIQSYSPR		Hex(12)HexNAc(2)	0.3	0.09	-1.73697	-3.47393	-3.47393
cwq_mix2-1_726	cwq_mix2-1_726.36791.36791.4	36791	VVDSAEWFSYGMFGDDMQNK	12,Oxidation(+15.9949);	Hex(7)HexNAc(5)NeuAc(1)Fuc(2)	2.85	0.000976562	1.51096	-10	-10
cwq_mix2-1_726	cwq_mix2-1_726.36795.36795.4	36795	LFPHGIYNFNFSAPNK		Hex(14)HexNAc(2)	0.8	0.55	-0.321928	-0.862496	-0.862496
cwq_mix2-1_726	cwq_mix2-1_726.36824.36824.5	36824	TEEFSNMTVPMIFSEFGCIEVRPR	7,Oxidation(+15.9949);11,Oxidation(+15.9949);18,Carbamidomethyl(+57.0215);	Hex(4)HexNAc(6)NeuAc(2)Fuc(1)	1.9	0.0079472	0.925999	-6.97534	-6.97534
cwq_mix2-1_726	cwq_mix2-1_726.36829.36829.3	36829	SDTNSTSSGFSVGEAISSGYSLK		Hex(3)HexNAc(4)NeuAc(2)	1024	1024	10	10	10
cwq_mix2-1_726	cwq_mix2-1_726.36848.36848.5	36848	AGHSHTYELAPASPNTSISWIQSYSPR		Hex(6)HexNAc(5)NeuAc(2)NeuGc(1)	0.14	0.1	-2.8365	-3.32193	-3.32193
cwq_mix2-1_726	cwq_mix2-1_726.36849.36849.3	36849	LFPHGIYNFNFSAPNK		Hex(14)HexNAc(2)	3.56	0.6	1.83188	-0.736966	1.83188
cwq_mix2-1_726	cwq_mix2-1_726.36861.36861.3	36861	LFPHGIYNFNFSAPNK		Hex(12)HexNAc(2)	0.79	0.8	-0.340075	-0.321928	-0.340075
cwq_mix2-1_726	cwq_mix2-1_726.36865.36865.5	36865	AGHSHTYELAPASPNTSISWIQSYSPR		Hex(9)HexNAc(5)NeuAc(2)	0.55	0.000976562	-0.862496	-10	-10
cwq_mix2-1_726	cwq_mix2-1_726.36871.36871.4	36871	AGHSHTYELAPASPNTSISWIQSYSPR		Hex(6)HexNAc(5)NeuAc(2)NeuGc(1)	0.12	0.00735244	-3.05889	-7.08756	-7.08756
cwq_mix2-1_726	cwq_mix2-1_726.36873.36873.4	36873	AGHSHTYELAPASPNTSISWIQSYSPR		Hex(7)HexNAc(5)NeuAc(2)NeuGc(1)	0.34	0.09	-1.55639	-3.47393	-3.47393
cwq_mix2-1_726	cwq_mix2-1_726.36928.36928.3	36928	LFPHGIYNFNFSAPNK		Hex(12)HexNAc(2)	0.83	0.49	-0.268817	-1.02915	-1.02915
cwq_mix2-1_726	cwq_mix2-1_726.36935.36935.3	36935	LFPHGIYNFNFSAPNK		Hex(7)HexNAc(4)NeuAc(1)Fuc(3)	1024	1024	10	10	10
cwq_mix2-1_726	cwq_mix2-1_726.36982.36982.4	36982	AGHSHTYELAPASPNTSISWIQSYSPR		Hex(7)HexNAc(5)NeuAc(2)	0.34	0.07	-1.55639	-3.8365	-3.8365
cwq_mix2-1_726	cwq_mix2-1_726.36995.36995.4	36995	SDTNSTSSGFSVGEAISSGYSLK		Hex(6)HexNAc(7)NeuAc(2)Fuc(2)	0.06	0.000976562	-4.05889	-10	-10
cwq_mix2-1_726	cwq_mix2-1_726.37007.37007.4	37007	AGHSHTYELAPASPNTSISWIQSYSPR		Hex(8)HexNAc(5)NeuAc(2)	0.51	0.13	-0.971431	-2.94342	-2.94342
cwq_mix2-1_726	cwq_mix2-1_726.37088.37088.4	37088	AGHSHTYELAPASPNTSISWIQSYSPR		Hex(6)HexNAc(5)NeuAc(2)	0.06	0.000976562	-4.05889	-10	-10
cwq_mix2-1_726	cwq_mix2-1_726.37172.37172.4	37172	AGHSHTYELAPASPNTSISWIQSYSPR		Hex(6)HexNAc(5)NeuAc(2)Fuc(1)	0.19	0.000976562	-2.39593	-10	-10
cwq_mix2-1_726	cwq_mix2-1_726.37204.37204.4	37204	TSWAVSANAFPVTPNTTICSNAVKNLK	19,Carbamidomethyl(+57.0215);	Hex(9)HexNAc(6)	1024	1024	10	10	10
cwq_mix2-1_726	cwq_mix2-1_726.37259.37259.4	37259	TSWAVSANAFPVTPNTTICSNAVK	19,Carbamidomethyl(+57.0215);	Hex(7)HexNAc(4)NeuGc(2)Fuc(2)	1024	1024	10	10	10
cwq_mix2-1_726	cwq_mix2-1_726.37284.37284.3	37284	YNTDPVCAFDNSTVVELSDK	7,Carbamidomethyl(+57.0215);	Hex(8)HexNAc(2)	1	1.16	0	0.214125	0.214125
cwq_mix2-1_726	cwq_mix2-1_726.37338.37338.4	37338	TSWAVSANAFPVTPNTTICSNAVK	19,Carbamidomethyl(+57.0215);	Hex(7)HexNAc(4)NeuGc(2)Fuc(2)	1024	1024	10	10	10
cwq_mix2-1_726	cwq_mix2-1_726.37355.37355.4	37355	TSWAVSANAFPVTPNTTICSNAVK	19,Carbamidomethyl(+57.0215);	Hex(8)HexNAc(4)NeuAc(1)Fuc(2)	3.58	0.000976562	1.83996	-10	-10
cwq_mix2-1_726	cwq_mix2-1_726.37358.37358.3	37358	YNTDPVCAFDNSTVVELSDK	7,Carbamidomethyl(+57.0215);	Hex(8)HexNAc(2)	1.05	1.2	0.0703893	0.263034	0.263034
cwq_mix2-1_726	cwq_mix2-1_726.37380.37380.4	37380	LMVDHILPEVLVNENR		Hex(16)HexNAc(2)	1.07	0.24	0.0976108	-2.05889	-2.05889
cwq_mix2-1_726	cwq_mix2-1_726.37439.37439.4	37439	TSWAVSANAFPVTPNTTICSNAVK	19,Carbamidomethyl(+57.0215);	Hex(8)HexNAc(4)NeuAc(1)Fuc(2)	2.16	0.000976562	1.11103	-10	-10
cwq_mix2-1_726	cwq_mix2-1_726.37553.37553.4	37553	FTNEFFPMDVTPNDGSAQFVVYNMSGNPK	24,Oxidation(+15.9949);	Hex(5)HexNAc(5)Fuc(3)	4.22	0.000976562	2.07724	-10	-10
cwq_mix2-1_726	cwq_mix2-1_726.37649.37649.3	37649	LMVDHILPEVLVNENR		Hex(5)HexNAc(4)NeuGc(1)Fuc(4)	1024	1024	10	10	10
cwq_mix2-1_726	cwq_mix2-1_726.37682.37682.4	37682	FTNEFFPMDVTPNDGSAQFVVYNMSGNPK	24,Oxidation(+15.9949);	Hex(5)HexNAc(5)Fuc(3)	1.38	0.58	0.464668	-0.785875	-0.785875
cwq_mix2-1_726	cwq_mix2-1_726.37817.37817.5	37817	ALGHFYGNVSVIHFDSHLDTWNPK		Hex(14)HexNAc(2)	0.16	2.61	-2.64386	1.38405	-2.64386
cwq_mix2-1_726	cwq_mix2-1_726.37819.37819.5	37819	ALGHFYGNVSVIHFDSHLDTWNPK		Hex(16)HexNAc(2)	1.02	0.72	0.0285692	-0.473931	-0.473931
cwq_mix2-1_726	cwq_mix2-1_726.37820.37820.4	37820	ALGHFYGNVSVIHFDSHLDTWNPK		Hex(16)HexNAc(2)	1.93	1.84	0.948601	0.879706	0.948601
cwq_mix2-1_726	cwq_mix2-1_726.37833.37833.5	37833	ALGHFYGNVSVIHFDSHLDTWNPK		Hex(15)HexNAc(2)	1.45	0.9	0.536053	-0.152003	0.536053
cwq_mix2-1_726	cwq_mix2-1_726.37877.37877.5	37877	ALGHFYGNVSVIHFDSHLDTWNPK		Hex(14)HexNAc(2)	0.99	0.93	-0.0144996	-0.104697	-0.104697
cwq_mix2-1_726	cwq_mix2-1_726.37903.37903.4	37903	ALGHFYGNVSVIHFDSHLDTWNPK		Hex(13)HexNAc(2)	0.98	1.23	-0.0291463	0.298658	0.298658
cwq_mix2-1_726	cwq_mix2-1_726.37913.37913.5	37913	ALGHFYGNVSVIHFDSHLDTWNPK		Hex(13)HexNAc(2)	2.57	2.19	1.36177	1.13093	1.36177
cwq_mix2-1_726	cwq_mix2-1_726.37922.37922.5	37922	ALGHFYGNVSVIHFDSHLDTWNPK		Hex(15)HexNAc(2)	1.07	0.62	0.0976108	-0.68966	-0.68966
cwq_mix2-1_726	cwq_mix2-1_726.37942.37942.4	37942	ALGHFYGNVSVIHFDSHLDTWNPK		Hex(7)HexNAc(4)NeuAc(1)Fuc(3)	1.25	0.25	0.321928	-2	-2
cwq_mix2-1_726	cwq_mix2-1_726.37958.37958.5	37958	ALGHFYGNVSVIHFDSHLDTWNPK		Hex(14)HexNAc(2)	1.06	0.93	0.0840643	-0.104697	-0.104697
cwq_mix2-1_726	cwq_mix2-1_726.38048.38048.4	38048	ALGHFYGNVSVIHFDSHLDTWNPK		Hex(13)HexNAc(2)	0.94	1.25	-0.0892673	0.321928	0.321928
cwq_mix2-1_726	cwq_mix2-1_726.38057.38057.5	38057	ALGHFYGNVSVIHFDSHLDTWNPK		Hex(13)HexNAc(2)	1.78	1.55	0.831877	0.632268	0.831877
cwq_mix2-1_726	cwq_mix2-1_726.38062.38062.4	38062	TSWAVSANAFPVTPNTTICSNAVK	19,Carbamidomethyl(+57.0215);	Hex(8)HexNAc(8)Fuc(3)	1.63	0.05	0.704872	-4.32193	-4.32193
cwq_mix2-1_726	cwq_mix2-1_726.38156.38156.4	38156	NITALSASEIWSDTDGVDAGR		Hex(6)HexNAc(8)NeuAc(1)NeuGc(1)	0.32	0.000976562	-1.64386	-10	-10
cwq_mix2-1_726	cwq_mix2-1_726.38213.38213.5	38213	ALGHFYGNVSVIHFDSHLDTWNPK		Hex(7)HexNAc(6)	1024	1024	10	10	10
cwq_mix2-1_726	cwq_mix2-1_726.38258.38258.5	38258	ALGHFYGNVSVIHFDSHLDTWNPK		Hex(10)HexNAc(2)	0.67	0.42	-0.577767	-1.25154	-1.25154
cwq_mix2-1_726	cwq_mix2-1_726.38319.38319.5	38319	ALGHFYGNVSVIHFDSHLDTWNPK		Hex(9)HexNAc(2)	0.91	0.28	-0.136062	-1.8365	-1.8365
cwq_mix2-1_726	cwq_mix2-1_726.38353.38353.4	38353	ALGHFYGNVSVIHFDSHLDTWNPK		Hex(9)HexNAc(2)	1.13	0.33	0.176323	-1.59946	-1.59946
cwq_mix2-1_726	cwq_mix2-1_726.38383.38383.5	38383	ALGHFYGNVSVIHFDSHLDTWNPK		Hex(9)HexNAc(2)	0.91	0.59	-0.136062	-0.761213	-0.761213
cwq_mix2-1_726	cwq_mix2-1_726.38439.38439.5	38439	ALGHFYGNVSVIHFDSHLDTWNPK		Hex(8)HexNAc(2)	1	0.54	0	-0.888969	-0.888969
cwq_mix2-1_726	cwq_mix2-1_726.38441.38441.4	38441	ALGHFYGNVSVIHFDSHLDTWNPK		Hex(9)HexNAc(2)	1.13	0.27	0.176323	-1.88897	-1.88897
cwq_mix2-1_726	cwq_mix2-1_726.38450.38450.4	38450	ALGHFYGNVSVIHFDSHLDTWNPK		Hex(8)HexNAc(2)	0.88	0.35	-0.184425	-1.51457	-1.51457
cwq_mix2-1_726	cwq_mix2-1_726.38532.38532.4	38532	GVAYQPAVDAEETSTIVDPLAEVNYKNCTEDAK	28,Carbamidomethyl(+57.0215);	Hex(13)HexNAc(2)	9.48	7.52	3.24489	2.91073	3.24489
cwq_mix2-1_726	cwq_mix2-1_726.38607.38607.4	38607	GVAYQPAVDAEETSTIVDPLAEVNYKNCTEDAK	28,Carbamidomethyl(+57.0215);	Hex(7)HexNAc(4)NeuAc(1)Fuc(2)	1.39	0.0084474	0.475085	-6.88728	-6.88728
cwq_mix2-1_726	cwq_mix2-1_726.38641.38641.5	38641	GVAYQPAVDAEETSTIVDPLAEVNYKNCTEDAK	28,Carbamidomethyl(+57.0215);	Hex(7)HexNAc(4)NeuAc(1)Fuc(2)	1.81	0.06	0.85599	-4.05889	-4.05889
cwq_mix2-1_726	cwq_mix2-1_726.38717.38717.4	38717	GVAYQPAVDAEETSTIVDPLAEVNYKNCTEDAK	28,Carbamidomethyl(+57.0215);	Hex(6)HexNAc(4)NeuAc(1)Fuc(2)	1024	1024	10	10	10
cwq_mix2-1_726	cwq_mix2-1_726.38736.38736.4	38736	GVAYQPAVDAEETSTIVDPLAEVNYKNCTEDAK	28,Carbamidomethyl(+57.0215);	Hex(5)HexNAc(4)NeuAc(1)Fuc(2)	3.83	0.02	1.93734	-5.64386	-5.64386
cwq_mix2-1_726	cwq_mix2-1_726.38758.38758.4	38758	LNDTYTEVAEVMKDDFVFAASDDKELAK	12,Oxidation(+15.9949);	Hex(10)HexNAc(2)	1.19	0.84	0.250962	-0.251539	-0.251539
cwq_mix2-1_726	cwq_mix2-1_726.38817.38817.4	38817	NITALSASEIWSDTDGVDAGR		Hex(8)HexNAc(8)NeuAc(1)NeuGc(1)	0.000976562	0.000976562	-10	-10	-10
cwq_mix2-1_726	cwq_mix2-1_726.3885.3885.3	3885	SNATKPQCPK	8,Carbamidomethyl(+57.0215);	Hex(11)HexNAc(2)	1.12	1.11	0.163499	0.15056	0.163499
cwq_mix2-1_726	cwq_mix2-1_726.38873.38873.5	38873	ALGHFYGNVSVIHFDSHLDTWNPK		Hex(13)HexNAc(2)	0.97	1.72	-0.0439433	0.782409	0.782409
cwq_mix2-1_726	cwq_mix2-1_726.38946.38946.4	38946	LNDTYTEVAEVMKDDFVFAASDDKELAK	12,Oxidation(+15.9949);	Hex(8)HexNAc(2)	0.42	0.05	-1.25154	-4.32193	-4.32193
cwq_mix2-1_726	cwq_mix2-1_726.38949.38949.4	38949	LNDTYTEVAEVMKDDFVFAASDDKELAK	12,Oxidation(+15.9949);	Hex(9)HexNAc(2)	0.34	0.35	-1.55639	-1.51457	-1.55639
cwq_mix2-1_726	cwq_mix2-1_726.39022.39022.4	39022	LNDTYTEVAEVMKDDFVFAASDDKELAK	12,Oxidation(+15.9949);	Hex(10)HexNAc(2)	0.75	0.81	-0.415037	-0.304006	-0.415037
cwq_mix2-1_726	cwq_mix2-1_726.39054.39054.5	39054	YKADGINSTLNETTYTSSSHGVLMLTANGMDVLLR	24,Oxidation(+15.9949);	Hex(10)HexNAc(7)NeuAc(2)Fuc(1)	11.53	0.08	3.52732	-3.64386	-3.64386
cwq_mix2-1_726	cwq_mix2-1_726.39100.39100.4	39100	LNDTYTEVAEVMKDDFVFAASDDKELAK	12,Oxidation(+15.9949);	Hex(9)HexNAc(2)	1.05	0.52	0.0703893	-0.943416	-0.943416
cwq_mix2-1_726	cwq_mix2-1_726.39286.39286.3	39286	NITALSASEIWSDTDGVDAGR		Hex(7)HexNAc(4)NeuGc(3)Fuc(1)	1024	1024	10	10	10
cwq_mix2-1_726	cwq_mix2-1_726.39352.39352.3	39352	NITALSASEIWSDTDGVDAGR		Hex(7)HexNAc(4)NeuGc(3)Fuc(1)	1024	1024	10	10	10
cwq_mix2-1_726	cwq_mix2-1_726.39364.39364.4	39364	NITALSASEIWSDTDGVDAGR		Hex(7)HexNAc(4)NeuGc(3)Fuc(1)	1.3	20.13	0.378512	4.33128	4.33128
cwq_mix2-1_726	cwq_mix2-1_726.3939.3939.3	3939	SNATKPQCPK	8,Carbamidomethyl(+57.0215);	Hex(13)HexNAc(2)	0.97	0.86	-0.0439433	-0.217591	-0.217591
cwq_mix2-1_726	cwq_mix2-1_726.39394.39394.4	39394	AANDSFLWGPYRPNLYVGIRPK		Hex(9)HexNAc(2)	1.01	0.93	0.0143553	-0.104697	-0.104697
cwq_mix2-1_726	cwq_mix2-1_726.3940.3940.3	3940	SNATKPQCPK	8,Carbamidomethyl(+57.0215);	Hex(9)HexNAc(2)	0.93	0.88	-0.104697	-0.184425	-0.184425
cwq_mix2-1_726	cwq_mix2-1_726.39406.39406.4	39406	AANDSFLWGPYRPNLYVGIRPK		Hex(8)HexNAc(2)	1.29	1.22	0.367371	0.286881	0.367371
cwq_mix2-1_726	cwq_mix2-1_726.39475.39475.4	39475	AANDSFLWGPYRPNLYVGIRPK		Hex(9)HexNAc(2)	1.01	0.93	0.0143553	-0.104697	-0.104697
cwq_mix2-1_726	cwq_mix2-1_726.39499.39499.4	39499	AANDSFLWGPYRPNLYVGIRPK		Hex(8)HexNAc(2)	1.3	1.23	0.378512	0.298658	0.378512
cwq_mix2-1_726	cwq_mix2-1_726.3955.3955.3	3955	SNATKPQCPK	8,Carbamidomethyl(+57.0215);	Hex(10)HexNAc(2)	0.85	0.89	-0.234465	-0.168123	-0.234465
cwq_mix2-1_726	cwq_mix2-1_726.39553.39553.5	39553	NITALSASEIWSDTDGVDAGR		Hex(6)HexNAc(8)NeuAc(2)Fuc(5)	1.02	0.25	0.0285692	-2	-2
cwq_mix2-1_726	cwq_mix2-1_726.39565.39565.4	39565	AANDSFLWGPYRPNLYVGIRPK		Hex(9)HexNAc(2)	1.12	0.13	0.163499	-2.94342	-2.94342
cwq_mix2-1_726	cwq_mix2-1_726.39570.39570.4	39570	AANDSFLWGPYRPNLYVGIRPK		Hex(8)HexNAc(2)	1.79	1.49	0.83996	0.575312	0.83996
cwq_mix2-1_726	cwq_mix2-1_726.39576.39576.3	39576	QYNENVTLYAPLEHINVAIR		Hex(11)HexNAc(2)	0.45	0.77	-1.152	-0.37707	-1.152
cwq_mix2-1_726	cwq_mix2-1_726.39577.39577.4	39577	NITALSASEIWSDTDGVDAGR		Hex(8)HexNAc(4)NeuAc(1)Fuc(1)	20.78	0.8	4.37712	-0.321928	4.37712
cwq_mix2-1_726	cwq_mix2-1_726.39628.39628.3	39628	QYNENVTLYAPLEHINVAIR		Hex(10)HexNAc(2)	1.31	1.04	0.389567	0.0565835	0.389567
cwq_mix2-1_726	cwq_mix2-1_726.3963.3963.3	3963	SNATKPQCPK	8,Carbamidomethyl(+57.0215);	Hex(8)HexNAc(2)	1.04	0.88	0.0565835	-0.184425	-0.184425
cwq_mix2-1_726	cwq_mix2-1_726.39653.39653.4	39653	AANDSFLWGPYRPNLYVGIRPK		Hex(8)HexNAc(2)	1.05	0.77	0.0703893	-0.37707	-0.37707
cwq_mix2-1_726	cwq_mix2-1_726.39658.39658.3	39658	QYNENVTLYAPLEHINVAIR		Hex(11)HexNAc(2)	1.02	0.76	0.0285692	-0.395929	-0.395929
cwq_mix2-1_726	cwq_mix2-1_726.39672.39672.4	39672	QYNENVTLYAPLEHINVAIR		Hex(10)HexNAc(2)	0.4	0.82	-1.32193	-0.286304	-1.32193
cwq_mix2-1_726	cwq_mix2-1_726.3972.3972.3	3972	SNATKPQCPK	8,Carbamidomethyl(+57.0215);	Hex(12)HexNAc(2)	1.13	0.91	0.176323	-0.136062	0.176323
cwq_mix2-1_726	cwq_mix2-1_726.39723.39723.4	39723	AANDSFLWGPYRPNLYVGIRPK		Hex(8)HexNAc(2)	1.05	0.73	0.0703893	-0.454032	-0.454032
cwq_mix2-1_726	cwq_mix2-1_726.39728.39728.3	39728	QYNENVTLYAPLEHINVAIR		Hex(10)HexNAc(2)	1.04	0.87	0.0565835	-0.200913	-0.200913
cwq_mix2-1_726	cwq_mix2-1_726.3973.3973.3	3973	SNATKPQCPK	8,Carbamidomethyl(+57.0215);	Hex(11)HexNAc(2)	1.08	1.06	0.111031	0.0840643	0.111031
cwq_mix2-1_726	cwq_mix2-1_726.39733.39733.4	39733	AANDSFLWGPYRPNLYVGIRPK		Hex(9)HexNAc(2)	1.29	0.36	0.367371	-1.47393	-1.47393
cwq_mix2-1_726	cwq_mix2-1_726.39749.39749.3	39749	QYNENVTLYAPLEHINVAIR		Hex(4)HexNAc(4)NeuAc(1)Fuc(3)	1024	1024	10	10	10
cwq_mix2-1_726	cwq_mix2-1_726.39767.39767.3	39767	QYNENVTLYAPLEHINVAIR		Hex(9)HexNAc(2)	1.5	1.08	0.584963	0.111031	0.584963
cwq_mix2-1_726	cwq_mix2-1_726.39779.39779.4	39779	QYNENVTLYAPLEHINVAIR		Hex(9)HexNAc(2)	1.37	1.05	0.454176	0.0703893	0.454176
cwq_mix2-1_726	cwq_mix2-1_726.39800.39800.4	39800	AANDSFLWGPYRPNLYVGIRPK		Hex(8)HexNAc(2)	0.91	0.42	-0.136062	-1.25154	-1.25154
cwq_mix2-1_726	cwq_mix2-1_726.39880.39880.3	39880	QYNENVTLYAPLEHINVAIR		Hex(9)HexNAc(2)	0.94	0.48	-0.0892673	-1.05889	-1.05889
cwq_mix2-1_726	cwq_mix2-1_726.39939.39939.4	39939	QYNENVTLYAPLEHINVAIR		Hex(9)HexNAc(2)	0.88	1.13	-0.184425	0.176323	-0.184425
cwq_mix2-1_726	cwq_mix2-1_726.39941.39941.4	39941	AANDSFLWGPYRPNLYVGIRPK		Hex(7)HexNAc(2)	1.31	0.88	0.389567	-0.184425	0.389567
cwq_mix2-1_726	cwq_mix2-1_726.39952.39952.4	39952	QYNENVTLYAPLEHINVAIR		Hex(3)HexNAc(4)NeuAc(2)	96.48	20.57	6.59216	4.36247	6.59216
cwq_mix2-1_726	cwq_mix2-1_726.39962.39962.3	39962	QYNENVTLYAPLEHINVAIR		Hex(9)HexNAc(2)	0.95	0.48	-0.0740006	-1.05889	-1.05889
cwq_mix2-1_726	cwq_mix2-1_726.39969.39969.3	39969	QYNENVTLYAPLEHINVAIR		Hex(8)HexNAc(2)	1.16	0.05	0.214125	-4.32193	-4.32193
cwq_mix2-1_726	cwq_mix2-1_726.39975.39975.3	39975	NYGHDEYSLPWNLTEIK		Hex(9)HexNAc(2)	0.87	1.02	-0.200913	0.0285692	-0.200913
cwq_mix2-1_726	cwq_mix2-1_726.40010.40010.4	40010	QYNENVTLYAPLEHINVAIR		Hex(9)HexNAc(2)	0.88	0.88	-0.184425	-0.184425	-0.184425
cwq_mix2-1_726	cwq_mix2-1_726.40031.40031.4	40031	QYNENVTLYAPLEHINVAIR		Hex(3)HexNAc(4)NeuAc(2)	102.07	22.4	6.67342	4.48543	6.67342
cwq_mix2-1_726	cwq_mix2-1_726.40033.40033.3	40033	QYNENVTLYAPLEHINVAIR		Hex(9)HexNAc(2)	0.89	0.43	-0.168123	-1.21759	-1.21759
cwq_mix2-1_726	cwq_mix2-1_726.40047.40047.3	40047	KLVNESAGEFFGPAEW		Hex(8)HexNAc(4)NeuAc(1)Fuc(2)	11.23	0.000976562	3.48929	-10	-10
cwq_mix2-1_726	cwq_mix2-1_726.4007.4007.3	4007	NTTAGNHTVTR		Hex(9)HexNAc(2)	0.94	1.04	-0.0892673	0.0565835	-0.0892673
cwq_mix2-1_726	cwq_mix2-1_726.40090.40090.4	40090	QYNENVTLYAPLEHINVAIR		Hex(9)HexNAc(2)	0.93	0.52	-0.104697	-0.943416	-0.943416
cwq_mix2-1_726	cwq_mix2-1_726.40100.40100.3	40100	QYNENVTLYAPLEHINVAIR		Hex(9)HexNAc(2)	1.54	0.59	0.62293	-0.761213	-0.761213
cwq_mix2-1_726	cwq_mix2-1_726.40103.40103.3	40103	NYGHDEYSLPWNLTEIK		Hex(8)HexNAc(2)	1.05	0.67	0.0703893	-0.577767	-0.577767
cwq_mix2-1_726	cwq_mix2-1_726.40125.40125.3	40125	QYNENVTLYAPLEHINVAIR		Hex(8)HexNAc(2)	1.18	0.03	0.238787	-5.05889	-5.05889
cwq_mix2-1_726	cwq_mix2-1_726.40133.40133.4	40133	QYNENVTLYAPLEHINVAIR		Hex(3)HexNAc(4)NeuAc(2)	18.31	1.46	4.19456	0.545968	4.19456
cwq_mix2-1_726	cwq_mix2-1_726.40167.40167.4	40167	QYNENVTLYAPLEHINVAIR		Hex(9)HexNAc(2)	1.37	0.52	0.454176	-0.943416	-0.943416
cwq_mix2-1_726	cwq_mix2-1_726.40181.40181.3	40181	NYGHDEYSLPWNLTEIK		Hex(8)HexNAc(2)	0.91	0.44	-0.136062	-1.18442	-1.18442
cwq_mix2-1_726	cwq_mix2-1_726.40225.40225.3	40225	QYNENVTLYAPLEHINVAIR		Hex(9)HexNAc(2)	0.45	0.15	-1.152	-2.73697	-2.73697
cwq_mix2-1_726	cwq_mix2-1_726.40227.40227.3	40227	QYNENVTLYAPLEHINVAIR		Hex(8)HexNAc(2)	0.93	0.14	-0.104697	-2.8365	-2.8365
cwq_mix2-1_726	cwq_mix2-1_726.40249.40249.3	40249	NYGHDEYSLPWNLTEIK		Hex(8)HexNAc(2)	0.91	0.44	-0.136062	-1.18442	-1.18442
cwq_mix2-1_726	cwq_mix2-1_726.4027.4027.3	4027	SNATKPQCPK	8,Carbamidomethyl(+57.0215);	Hex(9)HexNAc(2)	0.84	0.79	-0.251539	-0.340075	-0.340075
cwq_mix2-1_726	cwq_mix2-1_726.40327.40327.3	40327	QYNENVTLYAPLEHINVAIR		Hex(9)HexNAc(2)	0.07	0.02	-3.8365	-5.64386	-5.64386
cwq_mix2-1_726	cwq_mix2-1_726.40351.40351.3	40351	QYNENVTLYAPLEHINVAIR		Hex(8)HexNAc(2)	1.08	0.04	0.111031	-4.64386	-4.64386
cwq_mix2-1_726	cwq_mix2-1_726.40367.40367.3	40367	QFVQYGNLTGLDMAVVK		Hex(9)HexNAc(2)	1	0.7	0	-0.514573	-0.514573
cwq_mix2-1_726	cwq_mix2-1_726.4038.4038.3	4038	SNATKPQCPK	8,Carbamidomethyl(+57.0215);	Hex(8)HexNAc(2)	1.04	0.86	0.0565835	-0.217591	-0.217591
cwq_mix2-1_726	cwq_mix2-1_726.40410.40410.3	40410	QYNENVTLYAPLEHINVAIR		Hex(9)HexNAc(2)	0.9	0.08	-0.152003	-3.64386	-3.64386
cwq_mix2-1_726	cwq_mix2-1_726.4052.4052.3	4052	SNATKPQCPK	8,Carbamidomethyl(+57.0215);	Hex(10)HexNAc(2)	1.01	1.2	0.0143553	0.263034	0.263034
cwq_mix2-1_726	cwq_mix2-1_726.40529.40529.3	40529	QFVQYGNLTGLDMAVVK		Hex(8)HexNAc(2)	1.06	0.17	0.0840643	-2.55639	-2.55639
cwq_mix2-1_726	cwq_mix2-1_726.40538.40538.5	40538	DSVGSYAPYNVTCPSDYMLRPASDGISSGEQSFIDKR	13,Carbamidomethyl(+57.0215);	Hex(11)HexNAc(6)	0.2	0.000976562	-2.32193	-10	-10
cwq_mix2-1_726	cwq_mix2-1_726.40555.40555.4	40555	FGVFGYCLNSNCSKPLVGYNSDYLDEHAK	7,Carbamidomethyl(+57.0215);12,Carbamidomethyl(+57.0215);	Hex(14)HexNAc(2)	0.87	0.35	-0.200913	-1.51457	-1.51457
cwq_mix2-1_726	cwq_mix2-1_726.40557.40557.3	40557	GLAQLSEEEACEVALNVTK	11,Carbamidomethyl(+57.0215);	Hex(9)HexNAc(2)	0.89	0.72	-0.168123	-0.473931	-0.473931
cwq_mix2-1_726	cwq_mix2-1_726.40609.40609.3	40609	GLAQLSEEEACEVALNVTK	11,Carbamidomethyl(+57.0215);	Hex(3)HexNAc(4)NeuAc(2)	83.52	27.89	6.38405	4.80168	6.38405
cwq_mix2-1_726	cwq_mix2-1_726.40624.40624.5	40624	RDSVGSYAPYNVTCPSDYMLRPASDGISSGEQSFIDKR	14,Carbamidomethyl(+57.0215);	Hex(5)HexNAc(5)NeuAc(3)	0.000976562	0.000976562	-10	-10	-10
cwq_mix2-1_726	cwq_mix2-1_726.40641.40641.3	40641	GLAQLSEEEACEVALNVTK	11,Carbamidomethyl(+57.0215);	Hex(9)HexNAc(2)	1.02	0.76	0.0285692	-0.395929	-0.395929
cwq_mix2-1_726	cwq_mix2-1_726.40647.40647.3	40647	FAYIGDNMDLAFTNHTDWK		Hex(12)HexNAc(2)	0.34	0.2	-1.55639	-2.32193	-2.32193
cwq_mix2-1_726	cwq_mix2-1_726.40674.40674.3	40674	QYNENVTLYAPLEHINVAIR		Hex(5)HexNAc(2)	2.11	0.02	1.07724	-5.64386	-5.64386
cwq_mix2-1_726	cwq_mix2-1_726.40772.40772.4	40772	FTNEFFPMDVTPNDGSAQFVVYNMSGNPK	8,Oxidation(+15.9949);	Hex(4)HexNAc(5)NeuAc(1)Fuc(2)	35.82	0.21	5.16269	-2.25154	5.16269
cwq_mix2-1_726	cwq_mix2-1_726.40773.40773.4	40773	GDSHLNHTSVMTGNWNILPYPSFGK		Hex(9)HexNAc(2)	0.05	0.04	-4.32193	-4.64386	-4.64386
cwq_mix2-1_726	cwq_mix2-1_726.40775.40775.3	40775	GLAQLSEEEACEVALNVTK	11,Carbamidomethyl(+57.0215);	Hex(9)HexNAc(2)	0.01	0.76	-6.64386	-0.395929	-6.64386
cwq_mix2-1_726	cwq_mix2-1_726.40799.40799.3	40799	LTFNDTTFNFMER		Hex(8)HexNAc(4)NeuAc(1)Fuc(2)	1.05	0.22	0.0703893	-2.18442	-2.18442
cwq_mix2-1_726	cwq_mix2-1_726.40816.40816.4	40816	DSVGSYAPYNVTCPSDYMLRPASDGISSGEQSFIDKR	13,Carbamidomethyl(+57.0215);	Hex(4)HexNAc(4)NeuAc(1)Fuc(3)	0.000976562	0.000976562	-10	-10	-10
cwq_mix2-1_726	cwq_mix2-1_726.40841.40841.4	40841	FTNEFFPMDVTPNDGSAQFVVYNMSGNPK		Hex(5)HexNAc(5)NeuAc(1)Fuc(1)	6.59	0.04	2.72028	-4.64386	-4.64386
cwq_mix2-1_726	cwq_mix2-1_726.40879.40879.4	40879	FTNEFFPMDVTPNDGSAQFVVYNMSGNPK	8,Oxidation(+15.9949);	Hex(9)HexNAc(3)	8.58	0.58	3.10098	-0.785875	3.10098
cwq_mix2-1_726	cwq_mix2-1_726.40894.40894.3	40894	GLAQLSEEEACEVALNVTK	11,Carbamidomethyl(+57.0215);	Hex(3)HexNAc(4)NeuAc(2)	2.98	0.39	1.57531	-1.35845	1.57531
cwq_mix2-1_726	cwq_mix2-1_726.4092.4092.3	4092	NTTAGNHTVTR		Hex(9)HexNAc(2)	1.05	1	0.0703893	0	0.0703893
cwq_mix2-1_726	cwq_mix2-1_726.40924.40924.3	40924	GLAQLSEEEACEVALNVTK	11,Carbamidomethyl(+57.0215);	Hex(8)HexNAc(2)	0.97	0.33	-0.0439433	-1.59946	-1.59946
cwq_mix2-1_726	cwq_mix2-1_726.40933.40933.4	40933	FTNEFFPMDVTPNDGSAQFVVYNMSGNPK		Hex(5)HexNAc(5)NeuAc(1)Fuc(1)	4.15	0.02	2.05311	-5.64386	-5.64386
cwq_mix2-1_726	cwq_mix2-1_726.41008.41008.3	41008	GLAQLSEEEACEVALNVTK	11,Carbamidomethyl(+57.0215);	Hex(8)HexNAc(2)	1.79	0.19	0.83996	-2.39593	-2.39593
cwq_mix2-1_726	cwq_mix2-1_726.41013.41013.4	41013	FTNEFFPMDVTPNDGSAQFVVYNMSGNPK	8,Oxidation(+15.9949);	Hex(9)HexNAc(3)	1.41	0.23	0.495695	-2.12029	-2.12029
cwq_mix2-1_726	cwq_mix2-1_726.41046.41046.3	41046	LLNISLEHLPGQTDIFR		Hex(16)HexNAc(2)	1.78	0.6	0.831877	-0.736966	0.831877
cwq_mix2-1_726	cwq_mix2-1_726.4107.4107.3	4107	SNATKPQCPK	8,Carbamidomethyl(+57.0215);	Hex(9)HexNAc(2)	0.74	0.7	-0.434403	-0.514573	-0.514573
cwq_mix2-1_726	cwq_mix2-1_726.41077.41077.3	41077	LLNISLEHLPGQTDIFR		Hex(15)HexNAc(2)	2.94	0.82	1.55582	-0.286304	1.55582
cwq_mix2-1_726	cwq_mix2-1_726.41085.41085.4	41085	LLNISLEHLPGQTDIFR		Hex(16)HexNAc(2)	0.4	0.44	-1.32193	-1.18442	-1.32193
cwq_mix2-1_726	cwq_mix2-1_726.41120.41120.3	41120	LLNISLEHLPGQTDIFR		Hex(16)HexNAc(2)	3.5	0.24	1.80735	-2.05889	-2.05889
cwq_mix2-1_726	cwq_mix2-1_726.41165.41165.4	41165	FTNEFFPMDVTPNDGSAQFVVYNMSGNPK		Hex(5)HexNAc(5)NeuAc(1)Fuc(1)	0.84	0.000976562	-0.251539	-10	-10
cwq_mix2-1_726	cwq_mix2-1_726.41175.41175.3	41175	FAYIGDNMDLAFTNHTDWK		Hex(7)HexNAc(2)	0.22	0.23	-2.18442	-2.12029	-2.18442
cwq_mix2-1_726	cwq_mix2-1_726.41229.41229.3	41229	LLNISLEHLPGQTDIFR		Hex(15)HexNAc(2)	0.35	0.05	-1.51457	-4.32193	-4.32193
cwq_mix2-1_726	cwq_mix2-1_726.41258.41258.4	41258	FTNEFFPMDVTPNDGSAQFVVYNMSGNPK		Hex(5)HexNAc(5)Fuc(3)	1.09	0.000976562	0.124328	-10	-10
cwq_mix2-1_726	cwq_mix2-1_726.41312.41312.3	41312	LLNISLEHLPGQTDIFR		Hex(15)HexNAc(2)	6.49	0.36	2.69822	-1.47393	2.69822
cwq_mix2-1_726	cwq_mix2-1_726.41347.41347.4	41347	HHNYGFEYVNVSQMNIPPVWAK		Hex(16)HexNAc(2)	0.35	0.1	-1.51457	-3.32193	-3.32193
cwq_mix2-1_726	cwq_mix2-1_726.41348.41348.3	41348	LLNISLEHLPGQTDIFR		Hex(14)HexNAc(2)	1.14	0.76	0.189034	-0.395929	-0.395929
cwq_mix2-1_726	cwq_mix2-1_726.41369.41369.4	41369	FTNEFFPMDVTPNDGSAQFVVYNMSGNPK		Hex(4)HexNAc(5)NeuAc(1)Fuc(1)	4.11	0.000976562	2.03914	-10	-10
cwq_mix2-1_726	cwq_mix2-1_726.41402.41402.3	41402	LLNISLEHLPGQTDIFR		Hex(13)HexNAc(2)	0.29	0.45	-1.78588	-1.152	-1.78588
cwq_mix2-1_726	cwq_mix2-1_726.41424.41424.3	41424	LLNISLEHLPGQTDIFR		Hex(14)HexNAc(2)	1.19	0.71	0.250962	-0.494109	-0.494109
cwq_mix2-1_726	cwq_mix2-1_726.41498.41498.3	41498	QYRDDLNLSYVFGCVPK	14,Carbamidomethyl(+57.0215);	Hex(15)HexNAc(2)	0.35	0.23	-1.51457	-2.12029	-2.12029
cwq_mix2-1_726	cwq_mix2-1_726.41571.41571.3	41571	LLNISLEHLPGQTDIFR		Hex(12)HexNAc(2)	0.85	1.33	-0.234465	0.411426	0.411426
cwq_mix2-1_726	cwq_mix2-1_726.41580.41580.4	41580	LLNISLEHLPGQTDIFR		Hex(7)HexNAc(4)NeuAc(1)Fuc(2)	4.98	0.15	2.31615	-2.73697	-2.73697
cwq_mix2-1_726	cwq_mix2-1_726.41583.41583.4	41583	LLNISLEHLPGQTDIFR		Hex(7)HexNAc(4)NeuAc(1)Fuc(2)	4.98	0.15	2.31615	-2.73697	-2.73697
cwq_mix2-1_726	cwq_mix2-1_726.41661.41661.3	41661	LLNISLEHLPGQTDIFR		Hex(12)HexNAc(2)	1.23	1.4	0.298658	0.485427	0.485427
cwq_mix2-1_726	cwq_mix2-1_726.41682.41682.4	41682	FTNEFFPMDVTPNDGSAQFVVYNMSGNPK	24,Oxidation(+15.9949);	Hex(4)HexNAc(5)NeuAc(1)Fuc(2)	2	0.000976562	1	-10	-10
cwq_mix2-1_726	cwq_mix2-1_726.41688.41688.3	41688	QYRDDLNLSYVFGCVPK	14,Carbamidomethyl(+57.0215);	Hex(7)HexNAc(4)NeuAc(1)Fuc(3)	2.01	0.000976562	1.0072	-10	-10
cwq_mix2-1_726	cwq_mix2-1_726.41733.41733.4	41733	GTGVSFSSVADVENNETEIEMR		Hex(4)HexNAc(7)NeuGc(1)	0.23	0.49	-2.12029	-1.02915	-2.12029
cwq_mix2-1_726	cwq_mix2-1_726.41736.41736.4	41736	MKAEELCSTLNCTKDELASTFSEYNR	7,Carbamidomethyl(+57.0215);12,Carbamidomethyl(+57.0215);	Hex(9)HexNAc(2)	0.61	1.31	-0.713119	0.389567	-0.713119
cwq_mix2-1_726	cwq_mix2-1_726.41741.41741.3	41741	ANAGFNISLSDYWGR		Hex(7)HexNAc(4)NeuAc(1)Fuc(3)	0.89	0.45	-0.168123	-1.152	-1.152
cwq_mix2-1_726	cwq_mix2-1_726.41742.41742.3	41742	ANAGFNISLSDYWGR		Hex(8)HexNAc(4)NeuAc(1)Fuc(2)	4.88	0.000976562	2.28688	-10	-10
cwq_mix2-1_726	cwq_mix2-1_726.41749.41749.4	41749	FTNEFFPMDVTPNDGSAQFVVYNMSGNPK	24,Oxidation(+15.9949);	Hex(4)HexNAc(5)NeuAc(1)Fuc(2)	2	0.000976562	1	-10	-10
cwq_mix2-1_726	cwq_mix2-1_726.41768.41768.4	41768	ILKNDSVESYDWLIEYGSQSPTSEVTDR		Hex(3)HexNAc(4)NeuAc(2)	1024	1024	10	10	10
cwq_mix2-1_726	cwq_mix2-1_726.41773.41773.3	41773	QYRDDLNLSYVFGCVPK	14,Carbamidomethyl(+57.0215);	Hex(13)HexNAc(2)	2.19	2.3	1.13093	1.20163	1.20163
cwq_mix2-1_726	cwq_mix2-1_726.41775.41775.5	41775	FTNEFFPMDVTPNDGSAQFVVYNMSGNPK		Hex(4)HexNAc(5)NeuAc(2)	0.51	0.25	-0.971431	-2	-2
cwq_mix2-1_726	cwq_mix2-1_726.41827.41827.4	41827	FTNEFFPMDVTPNDGSAQFVVYNMSGNPK		Hex(5)HexNAc(5)NeuAc(1)Fuc(1)	2.07	0.000976562	1.04963	-10	-10
cwq_mix2-1_726	cwq_mix2-1_726.4184.4184.3	4184	SNATKPQCPK	8,Carbamidomethyl(+57.0215);	Hex(9)HexNAc(2)	0.74	0.7	-0.434403	-0.514573	-0.514573
cwq_mix2-1_726	cwq_mix2-1_726.41896.41896.4	41896	LNDTYTEVAEVMKDDFVFAASDDKELAK		Hex(10)HexNAc(2)	3.81	3.13	1.92979	1.64616	1.92979
cwq_mix2-1_726	cwq_mix2-1_726.41907.41907.3	41907	ILKNDSVESYDWLIEYGSQSPTSEVTDR		Hex(8)HexNAc(2)	1.55	0.63	0.632268	-0.666576	-0.666576
cwq_mix2-1_726	cwq_mix2-1_726.41911.41911.4	41911	FTNEFFPMDVTPNDGSAQFVVYNMSGNPK	24,Oxidation(+15.9949);	Hex(4)HexNAc(5)NeuAc(1)Fuc(2)	0.61	0.13	-0.713119	-2.94342	-2.94342
cwq_mix2-1_726	cwq_mix2-1_726.41913.41913.3	41913	SVAILDGVGVNNTFGVISYR		Hex(8)HexNAc(4)NeuAc(1)Fuc(2)	8.08	0.77	3.01436	-0.37707	3.01436
cwq_mix2-1_726	cwq_mix2-1_726.41953.41953.3	41953	WGYTNITEIMDVR	10,Oxidation(+15.9949);	Hex(3)HexNAc(4)NeuAc(2)	3.93	0.72	1.97453	-0.473931	1.97453
cwq_mix2-1_726	cwq_mix2-1_726.41976.41976.3	41976	ANAGFNISLSDYWGR		Hex(6)HexNAc(4)NeuAc(1)Fuc(2)	6.93	0.000976562	2.79286	-10	-10
cwq_mix2-1_726	cwq_mix2-1_726.41980.41980.3	41980	ANAGFNISLSDYWGR		Hex(12)HexNAc(2)	0.95	1.11	-0.0740006	0.15056	0.15056
cwq_mix2-1_726	cwq_mix2-1_726.41986.41986.4	41986	FTNEFFPMDVTPNDGSAQFVVYNMSGNPK	8,Oxidation(+15.9949);24,Oxidation(+15.9949);	Hex(5)HexNAc(4)Fuc(4)	1024	1024	10	10	10
cwq_mix2-1_726	cwq_mix2-1_726.41989.41989.4	41989	FTNEFFPMDVTPNDGSAQFVVYNMSGNPK	8,Oxidation(+15.9949);24,Oxidation(+15.9949);	Hex(4)HexNAc(4)NeuAc(1)Fuc(3)	0.01	0.07	-6.64386	-3.8365	-6.64386
cwq_mix2-1_726	cwq_mix2-1_726.42033.42033.4	42033	FTNEFFPMDVTPNDGSAQFVVYNMSGNPK		Hex(5)HexNAc(5)Fuc(3)	0.49	0.000976562	-1.02915	-10	-10
cwq_mix2-1_726	cwq_mix2-1_726.42039.42039.4	42039	ILKNDSVESYDWLIEYGSQSPTSEVTDR		Hex(7)HexNAc(2)	0.87	0.12	-0.200913	-3.05889	-3.05889
cwq_mix2-1_726	cwq_mix2-1_726.42060.42060.3	42060	ANAGFNISLSDYWGR		Hex(12)HexNAc(2)	1.05	0.86	0.0703893	-0.217591	-0.217591
cwq_mix2-1_726	cwq_mix2-1_726.42119.42119.4	42119	FTNEFFPMDVTPNDGSAQFVVYNMSGNPK		Hex(5)HexNAc(5)Fuc(3)	0.69	0.000976562	-0.535332	-10	-10
cwq_mix2-1_726	cwq_mix2-1_726.42151.42151.3	42151	ANAGFNISLSDYWGR		Hex(11)HexNAc(2)	1.03	0.85	0.0426443	-0.234465	-0.234465
cwq_mix2-1_726	cwq_mix2-1_726.42162.42162.3	42162	ANAGFNISLSDYWGR		Hex(12)HexNAc(2)	0.94	1.36	-0.0892673	0.443607	0.443607
cwq_mix2-1_726	cwq_mix2-1_726.42262.42262.3	42262	ANAGFNISLSDYWGR		Hex(12)HexNAc(2)	1.27	0.71	0.344828	-0.494109	-0.494109
cwq_mix2-1_726	cwq_mix2-1_726.42356.42356.3	42356	ANAGFNISLSDYWGR		Hex(12)HexNAc(2)	0.61	0.2	-0.713119	-2.32193	-2.32193
cwq_mix2-1_726	cwq_mix2-1_726.42375.42375.3	42375	ANAGFNISLSDYWGR		Hex(11)HexNAc(2)	1.7	0.85	0.765535	-0.234465	0.765535
cwq_mix2-1_726	cwq_mix2-1_726.42386.42386.4	42386	FTASEATTVNGQNQSVYLTYDVPYGR		Hex(4)HexNAc(4)NeuAc(1)Fuc(2)	0.62	0.000976562	-0.68966	-10	-10
cwq_mix2-1_726	cwq_mix2-1_726.42407.42407.3	42407	DNNFSEYLATFCSK	12,Carbamidomethyl(+57.0215);	Hex(3)HexNAc(4)NeuAc(2)	0.82	1.06	-0.286304	0.0840643	-0.286304
cwq_mix2-1_726	cwq_mix2-1_726.42421.42421.3	42421	ANAGFNISLSDYWGR		Hex(5)HexNAc(4)NeuAc(1)Fuc(2)	16.16	0.08	4.01436	-3.64386	4.01436
cwq_mix2-1_726	cwq_mix2-1_726.42446.42446.3	42446	ANAGFNISLSDYWGR		Hex(11)HexNAc(2)	0.99	0.99	-0.0144996	-0.0144996	-0.0144996
cwq_mix2-1_726	cwq_mix2-1_726.42487.42487.3	42487	ANAGFNISLSDYWGR		Hex(4)HexNAc(4)Fuc(4)	1.08	0.000976562	0.111031	-10	-10
cwq_mix2-1_726	cwq_mix2-1_726.42505.42505.3	42505	ANAGFNISLSDYWGR		Hex(12)HexNAc(2)	1.08	1.33	0.111031	0.411426	0.411426
cwq_mix2-1_726	cwq_mix2-1_726.42515.42515.3	42515	ANAGFNISLSDYWGR		Hex(5)HexNAc(4)NeuAc(1)Fuc(2)	15.44	0.06	3.9486	-4.05889	-4.05889
cwq_mix2-1_726	cwq_mix2-1_726.42516.42516.3	42516	ANAGFNISLSDYWGR		Hex(11)HexNAc(2)	0.95	0.65	-0.0740006	-0.621488	-0.621488
cwq_mix2-1_726	cwq_mix2-1_726.42551.42551.3	42551	ANAGFNISLSDYWGR		Hex(10)HexNAc(2)	1.88	2.04	0.910733	1.02857	1.02857
cwq_mix2-1_726	cwq_mix2-1_726.42582.42582.3	42582	ANAGFNISLSDYWGR		Hex(12)HexNAc(2)	1.03	0.79	0.0426443	-0.340075	-0.340075
cwq_mix2-1_726	cwq_mix2-1_726.42584.42584.5	42584	YVYDSSAGDNITAYVVDTGVSIHHVEFEGR		Hex(7)HexNAc(4)NeuAc(1)Fuc(2)	9.37	0.2	3.22805	-2.32193	3.22805
cwq_mix2-1_726	cwq_mix2-1_726.42594.42594.3	42594	ANAGFNISLSDYWGR		Hex(7)HexNAc(4)NeuAc(1)Fuc(2)	5.78	0.000976562	2.53107	-10	-10
cwq_mix2-1_726	cwq_mix2-1_726.42616.42616.3	42616	ANAGFNISLSDYWGR		Hex(11)HexNAc(2)	1.12	0.93	0.163499	-0.104697	0.163499
cwq_mix2-1_726	cwq_mix2-1_726.42617.42617.5	42617	YVYDSSAGDNITAYVVDTGVSIHHVEFEGR		Hex(5)HexNAc(4)NeuGc(1)Fuc(4)	0.18	0.000976562	-2.47393	-10	-10
cwq_mix2-1_726	cwq_mix2-1_726.42627.42627.3	42627	ANAGFNISLSDYWGR		Hex(5)HexNAc(4)NeuAc(1)Fuc(2)	6.22	0.06	2.63691	-4.05889	-4.05889
cwq_mix2-1_726	cwq_mix2-1_726.42674.42674.4	42674	YVYDSSAGDNITAYVVDTGVSIHHVEFEGR		Hex(13)HexNAc(2)	0.37	1.19	-1.4344	0.250962	-1.4344
cwq_mix2-1_726	cwq_mix2-1_726.42685.42685.3	42685	ANAGFNISLSDYWGR		Hex(4)HexNAc(4)NeuAc(1)Fuc(2)	4.33	0.14	2.11437	-2.8365	-2.8365
cwq_mix2-1_726	cwq_mix2-1_726.42700.42700.3	42700	ANAGFNISLSDYWGR		Hex(12)HexNAc(2)	1.09	1.05	0.124328	0.0703893	0.124328
cwq_mix2-1_726	cwq_mix2-1_726.42710.42710.3	42710	ANAGFNISLSDYWGR		Hex(5)HexNAc(4)NeuAc(1)Fuc(2)	9.61	0.06	3.26454	-4.05889	-4.05889
cwq_mix2-1_726	cwq_mix2-1_726.42720.42720.3	42720	ANAGFNISLSDYWGR		Hex(11)HexNAc(2)	0.96	0.75	-0.0588937	-0.415037	-0.415037
cwq_mix2-1_726	cwq_mix2-1_726.42784.42784.3	42784	ANAGFNISLSDYWGR		Hex(4)HexNAc(4)NeuAc(1)Fuc(2)	6.01	0.2	2.58736	-2.32193	2.58736
cwq_mix2-1_726	cwq_mix2-1_726.42805.42805.3	42805	ANAGFNISLSDYWGR		Hex(6)HexNAc(4)NeuAc(1)Fuc(2)	0.94	0.000976562	-0.0892673	-10	-10
cwq_mix2-1_726	cwq_mix2-1_726.42816.42816.3	42816	ANAGFNISLSDYWGR		Hex(5)HexNAc(4)NeuAc(1)Fuc(2)	7.11	0.08	2.82985	-3.64386	-3.64386
cwq_mix2-1_726	cwq_mix2-1_726.42818.42818.3	42818	ANAGFNISLSDYWGR		Hex(5)HexNAc(4)NeuAc(1)Fuc(2)	7.11	0.08	2.82985	-3.64386	-3.64386
cwq_mix2-1_726	cwq_mix2-1_726.42827.42827.3	42827	ANAGFNISLSDYWGR		Hex(12)HexNAc(2)	3.97	7.6	1.98914	2.926	2.926
cwq_mix2-1_726	cwq_mix2-1_726.42879.42879.3	42879	ANAGFNISLSDYWGR		Hex(11)HexNAc(2)	0.83	1.29	-0.268817	0.367371	0.367371
cwq_mix2-1_726	cwq_mix2-1_726.42895.42895.3	42895	ANAGFNISLSDYWGR		Hex(5)HexNAc(4)NeuAc(1)Fuc(2)	6.58	0.04	2.71809	-4.64386	-4.64386
cwq_mix2-1_726	cwq_mix2-1_726.42923.42923.3	42923	SIDCQWMDSVALNLSR	4,Carbamidomethyl(+57.0215);	Hex(8)HexNAc(4)NeuAc(1)Fuc(2)	6.38	0.28	2.67356	-1.8365	2.67356
cwq_mix2-1_726	cwq_mix2-1_726.42932.42932.3	42932	ANAGFNISLSDYWGR		Hex(10)HexNAc(2)	0.31	0.52	-1.68966	-0.943416	-1.68966
cwq_mix2-1_726	cwq_mix2-1_726.42990.42990.3	42990	ANAGFNISLSDYWGR		Hex(4)HexNAc(4)NeuAc(1)Fuc(2)	0.34	0.08	-1.55639	-3.64386	-3.64386
cwq_mix2-1_726	cwq_mix2-1_726.43000.43000.3	43000	ANAGFNISLSDYWGR		Hex(11)HexNAc(2)	0.86	0.69	-0.217591	-0.535332	-0.535332
cwq_mix2-1_726	cwq_mix2-1_726.43070.43070.3	43070	SIDCQWMDSVALNLSR	4,Carbamidomethyl(+57.0215);	Hex(7)HexNAc(4)NeuAc(1)Fuc(2)	4.63	0.3	2.21101	-1.73697	2.21101
cwq_mix2-1_726	cwq_mix2-1_726.43081.43081.3	43081	LSEMVETALDVLLNATNEDTSK	4,Oxidation(+15.9949);	Hex(8)HexNAc(3)	6.19	0.000976562	2.62994	-10	-10
cwq_mix2-1_726	cwq_mix2-1_726.43112.43112.3	43112	ANAGFNISLSDYWGR		Hex(11)HexNAc(2)	0.42	1.09	-1.25154	0.124328	-1.25154
cwq_mix2-1_726	cwq_mix2-1_726.43142.43142.3	43142	ANAGFNISLSDYWGR		Hex(12)HexNAc(2)	0.23	0.83	-2.12029	-0.268817	-2.12029
cwq_mix2-1_726	cwq_mix2-1_726.43153.43153.3	43153	WGYTNITEIMDVR		Hex(15)HexNAc(2)	0.000976562	1	-10	0	-10
cwq_mix2-1_726	cwq_mix2-1_726.43179.43179.3	43179	SIDCQWMDSVALNLSR	4,Carbamidomethyl(+57.0215);	Hex(6)HexNAc(4)NeuAc(1)Fuc(2)	9.37	0.06	3.22805	-4.05889	-4.05889
cwq_mix2-1_726	cwq_mix2-1_726.43273.43273.3	43273	WGYTNITEIMDVR		Hex(15)HexNAc(2)	0.000976562	0.4	-10	-1.32193	-10
cwq_mix2-1_726	cwq_mix2-1_726.43288.43288.3	43288	SVAILDGVGVNNTFGVISYR		Hex(16)HexNAc(2)	0.49	0.29	-1.02915	-1.78588	-1.78588
cwq_mix2-1_726	cwq_mix2-1_726.43313.43313.3	43313	SIDCQWMDSVALNLSR	4,Carbamidomethyl(+57.0215);	Hex(6)HexNAc(4)NeuAc(1)Fuc(2)	4.85	0.07	2.27798	-3.8365	-3.8365
cwq_mix2-1_726	cwq_mix2-1_726.43317.43317.4	43317	SVAILDGVGVNNTFGVISYR		Hex(16)HexNAc(2)	2.22	0.63	1.15056	-0.666576	1.15056
cwq_mix2-1_726	cwq_mix2-1_726.43328.43328.3	43328	ANAGFNISLSDYWGR		Hex(12)HexNAc(2)	0.63	0.35	-0.666576	-1.51457	-1.51457
cwq_mix2-1_726	cwq_mix2-1_726.43379.43379.3	43379	WGYTNITEIMDVR		Hex(7)HexNAc(4)NeuAc(1)Fuc(2)	29.24	0.000976562	4.86987	-10	-10
cwq_mix2-1_726	cwq_mix2-1_726.43383.43383.3	43383	YQQSGLPLGIIFYNSTESR		Hex(3)HexNAc(4)NeuAc(2)	1024	1024	10	10	10
cwq_mix2-1_726	cwq_mix2-1_726.43399.43399.3	43399	ANAGFNISLSDYWGR		Hex(11)HexNAc(2)	0.3	0.28	-1.73697	-1.8365	-1.8365
cwq_mix2-1_726	cwq_mix2-1_726.43410.43410.3	43410	YQQSGLPLGIIFYNSTESR		Hex(9)HexNAc(2)	0.87	1.46	-0.200913	0.545968	0.545968
cwq_mix2-1_726	cwq_mix2-1_726.43419.43419.3	43419	ANAGFNISLSDYWGR		Hex(12)HexNAc(2)	0.77	0.17	-0.37707	-2.55639	-2.55639
cwq_mix2-1_726	cwq_mix2-1_726.43425.43425.3	43425	WGYTNITEIMDVR		Hex(13)HexNAc(2)	0.08	0.78	-3.64386	-0.358454	-3.64386
cwq_mix2-1_726	cwq_mix2-1_726.43432.43432.3	43432	SIDCQWMDSVALNLSR	4,Carbamidomethyl(+57.0215);	Hex(6)HexNAc(4)NeuAc(1)Fuc(2)	0.72	0.08	-0.473931	-3.64386	-3.64386
cwq_mix2-1_726	cwq_mix2-1_726.43446.43446.3	43446	ANAGFNISLSDYWGR		Hex(3)HexNAc(4)NeuAc(2)	1024	1024	10	10	10
cwq_mix2-1_726	cwq_mix2-1_726.43457.43457.3	43457	WGYTNITEIMDVR		Hex(7)HexNAc(4)NeuAc(1)Fuc(2)	19.12	0.000976562	4.25701	-10	-10
cwq_mix2-1_726	cwq_mix2-1_726.43460.43460.3	43460	YQQSGLPLGIIFYNSTESR		Hex(3)HexNAc(4)NeuAc(2)	1024	1024	10	10	10
cwq_mix2-1_726	cwq_mix2-1_726.43465.43465.3	43465	SIDCQWMDSVALNLSR	4,Carbamidomethyl(+57.0215);	Hex(5)HexNAc(4)NeuAc(2)	0.000976562	3.53	-10	1.81967	-10
cwq_mix2-1_726	cwq_mix2-1_726.43476.43476.3	43476	ANAGFNISLSDYWGR		Hex(5)HexNAc(4)NeuAc(1)Fuc(2)	9.8	0.000976562	3.29278	-10	-10
cwq_mix2-1_726	cwq_mix2-1_726.43502.43502.3	43502	WGYTNITEIMDVR		Hex(13)HexNAc(2)	0.0069666	0.76	-7.16533	-0.395929	-7.16533
cwq_mix2-1_726	cwq_mix2-1_726.43511.43511.3	43511	ANAGFNISLSDYWGR		Hex(12)HexNAc(2)	2.99	0.42	1.58015	-1.25154	1.58015
cwq_mix2-1_726	cwq_mix2-1_726.43547.43547.3	43547	WGYTNITEIMDVR	10,Oxidation(+15.9949);	Hex(13)HexNAc(2)	0.19	0.000976562	-2.39593	-10	-10
cwq_mix2-1_726	cwq_mix2-1_726.43566.43566.3	43566	ANAGFNISLSDYWGR		Hex(3)HexNAc(4)NeuAc(2)	1024	1024	10	10	10
cwq_mix2-1_726	cwq_mix2-1_726.43629.43629.5	43629	YVYDSSAGDNITAYVVDTGVSIHHVEFEGR		Hex(16)HexNAc(2)	1.27	1.58	0.344828	0.659925	0.659925
cwq_mix2-1_726	cwq_mix2-1_726.43652.43652.3	43652	ANAGFNISLSDYWGR		Hex(12)HexNAc(2)	0.38	0.38	-1.39593	-1.39593	-1.39593
cwq_mix2-1_726	cwq_mix2-1_726.43675.43675.5	43675	YVYDSSAGDNITAYVVDTGVSIHHVEFEGR		Hex(15)HexNAc(2)	0.78	0.58	-0.358454	-0.785875	-0.785875
cwq_mix2-1_726	cwq_mix2-1_726.43685.43685.3	43685	WGYTNITEIMDVR		Hex(6)HexNAc(4)NeuAc(1)Fuc(2)	7.83	0.000976562	2.96901	-10	-10
cwq_mix2-1_726	cwq_mix2-1_726.43700.43700.4	43700	YVYDSSAGDNITAYVVDTGVSIHHVEFEGR		Hex(16)HexNAc(2)	0.85	0.77	-0.234465	-0.37707	-0.37707
cwq_mix2-1_726	cwq_mix2-1_726.43724.43724.3	43724	SVAILDGVGVNNTFGVISYR		Hex(8)HexNAc(4)NeuAc(1)Fuc(2)	1.14	0.000976562	0.189034	-10	-10
cwq_mix2-1_726	cwq_mix2-1_726.43734.43734.5	43734	YVYDSSAGDNITAYVVDTGVSIHHVEFEGR		Hex(7)HexNAc(4)NeuGc(2)Fuc(2)	1024	1024	10	10	10
cwq_mix2-1_726	cwq_mix2-1_726.43742.43742.5	43742	YVYDSSAGDNITAYVVDTGVSIHHVEFEGR		Hex(14)HexNAc(2)	0.86	0.57	-0.217591	-0.810966	-0.810966
cwq_mix2-1_726	cwq_mix2-1_726.43747.43747.3	43747	SIDCQWMDSVALNLSR	4,Carbamidomethyl(+57.0215);	Hex(6)HexNAc(4)NeuAc(1)Fuc(2)	2.51	0.23	1.32769	-2.12029	-2.12029
cwq_mix2-1_726	cwq_mix2-1_726.43756.43756.5	43756	YVYDSSAGDNITAYVVDTGVSIHHVEFEGR		Hex(15)HexNAc(2)	0.69	0.38	-0.535332	-1.39593	-1.39593
cwq_mix2-1_726	cwq_mix2-1_726.43757.43757.5	43757	YVYDSSAGDNITAYVVDTGVSIHHVEFEGR		Hex(7)HexNAc(4)NeuGc(3)Fuc(1)	1024	1024	10	10	10
cwq_mix2-1_726	cwq_mix2-1_726.43765.43765.5	43765	YVYDSSAGDNITAYVVDTGVSIHHVEFEGR		Hex(8)HexNAc(4)NeuAc(1)Fuc(2)	5.01	0.02	2.32481	-5.64386	-5.64386
cwq_mix2-1_726	cwq_mix2-1_726.43788.43788.4	43788	YVYDSSAGDNITAYVVDTGVSIHHVEFEGR		Hex(14)HexNAc(2)	1.39	0.76	0.475085	-0.395929	0.475085
cwq_mix2-1_726	cwq_mix2-1_726.43807.43807.3	43807	WGYTNITEIMDVR		Hex(5)HexNAc(4)NeuAc(1)Fuc(2)	6.8	0.000976562	2.76553	-10	-10
cwq_mix2-1_726	cwq_mix2-1_726.43823.43823.3	43823	ANAGFNISLSDYWGR		Hex(6)HexNAc(4)NeuAc(1)Fuc(2)	2.34	0.000976562	1.22651	-10	-10
cwq_mix2-1_726	cwq_mix2-1_726.43829.43829.5	43829	YVYDSSAGDNITAYVVDTGVSIHHVEFEGR		Hex(14)HexNAc(2)	0.76	0.44	-0.395929	-1.18442	-1.18442
cwq_mix2-1_726	cwq_mix2-1_726.43833.43833.3	43833	SVAILDGVGVNNTFGVISYR		Hex(8)HexNAc(4)NeuAc(1)Fuc(2)	0.94	0.000976562	-0.0892673	-10	-10
cwq_mix2-1_726	cwq_mix2-1_726.43845.43845.5	43845	YVYDSSAGDNITAYVVDTGVSIHHVEFEGR		Hex(15)HexNAc(2)	1.24	1.01	0.31034	0.0143553	0.31034
cwq_mix2-1_726	cwq_mix2-1_726.43852.43852.4	43852	YVYDSSAGDNITAYVVDTGVSIHHVEFEGR		Hex(13)HexNAc(2)	0.87	0.99	-0.200913	-0.0144996	-0.200913
cwq_mix2-1_726	cwq_mix2-1_726.43856.43856.5	43856	YVYDSSAGDNITAYVVDTGVSIHHVEFEGR		Hex(7)HexNAc(4)NeuGc(3)Fuc(1)	1024	1024	10	10	10
cwq_mix2-1_726	cwq_mix2-1_726.43878.43878.4	43878	YVYDSSAGDNITAYVVDTGVSIHHVEFEGR		Hex(14)HexNAc(2)	0.85	0.46	-0.234465	-1.12029	-1.12029
cwq_mix2-1_726	cwq_mix2-1_726.43893.43893.3	43893	WGYTNITEIMDVR		Hex(5)HexNAc(4)NeuAc(1)Fuc(2)	15.45	0.000976562	3.94953	-10	-10
cwq_mix2-1_726	cwq_mix2-1_726.43897.43897.4	43897	YVYDSSAGDNITAYVVDTGVSIHHVEFEGR		Hex(15)HexNAc(2)	4.85	3.07	2.27798	1.61824	2.27798
cwq_mix2-1_726	cwq_mix2-1_726.43902.43902.5	43902	YVYDSSAGDNITAYVVDTGVSIHHVEFEGR		Hex(13)HexNAc(2)	0.87	0.55	-0.200913	-0.862496	-0.862496
cwq_mix2-1_726	cwq_mix2-1_726.43906.43906.4	43906	YVYDSSAGDNITAYVVDTGVSIHHVEFEGR		Hex(16)HexNAc(2)	0.62	1.05	-0.68966	0.0703893	-0.68966
cwq_mix2-1_726	cwq_mix2-1_726.43936.43936.4	43936	YVYDSSAGDNITAYVVDTGVSIHHVEFEGR		Hex(13)HexNAc(2)	1.12	1.01	0.163499	0.0143553	0.163499
cwq_mix2-1_726	cwq_mix2-1_726.43937.43937.5	43937	YVYDSSAGDNITAYVVDTGVSIHHVEFEGR		Hex(7)HexNAc(4)NeuAc(1)Fuc(2)	1.96	0.00771561	0.970854	-7.018	-7.018
cwq_mix2-1_726	cwq_mix2-1_726.43955.43955.5	43955	YVYDSSAGDNITAYVVDTGVSIHHVEFEGR		Hex(8)HexNAc(4)NeuAc(1)Fuc(2)	1.12	0.23	0.163499	-2.12029	-2.12029
cwq_mix2-1_726	cwq_mix2-1_726.43985.43985.5	43985	YVYDSSAGDNITAYVVDTGVSIHHVEFEGR		Hex(13)HexNAc(2)	0.84	0.54	-0.251539	-0.888969	-0.888969
cwq_mix2-1_726	cwq_mix2-1_726.43992.43992.5	43992	YVYDSSAGDNITAYVVDTGVSIHHVEFEGR		Hex(14)HexNAc(2)	1.31	0.02	0.389567	-5.64386	-5.64386
cwq_mix2-1_726	cwq_mix2-1_726.44007.44007.4	44007	YVYDSSAGDNITAYVVDTGVSIHHVEFEGR		Hex(7)HexNAc(5)NeuAc(1)Fuc(2)	0.21	0.000976562	-2.25154	-10	-10
cwq_mix2-1_726	cwq_mix2-1_726.44036.44036.4	44036	YVYDSSAGDNITAYVVDTGVSIHHVEFEGR		Hex(13)HexNAc(2)	0.88	0.62	-0.184425	-0.68966	-0.68966
cwq_mix2-1_726	cwq_mix2-1_726.44037.44037.5	44037	YVYDSSAGDNITAYVVDTGVSIHHVEFEGR		Hex(7)HexNAc(4)NeuAc(2)	124.32	0.69	6.95791	-0.535332	6.95791
cwq_mix2-1_726	cwq_mix2-1_726.44062.44062.4	44062	YVYDSSAGDNITAYVVDTGVSIHHVEFEGR		Hex(12)HexNAc(2)	0.97	0.62	-0.0439433	-0.68966	-0.68966
cwq_mix2-1_726	cwq_mix2-1_726.44073.44073.5	44073	YVYDSSAGDNITAYVVDTGVSIHHVEFEGR		Hex(13)HexNAc(2)	0.74	0.42	-0.434403	-1.25154	-1.25154
cwq_mix2-1_726	cwq_mix2-1_726.44081.44081.4	44081	YVYDSSAGDNITAYVVDTGVSIHHVEFEGR		Hex(14)HexNAc(2)	1.43	0.1	0.516015	-3.32193	-3.32193
cwq_mix2-1_726	cwq_mix2-1_726.44092.44092.3	44092	ANAGFNISLSDYWGR		Hex(6)HexNAc(4)NeuAc(1)Fuc(2)	6.68	0.000976562	2.73985	-10	-10
cwq_mix2-1_726	cwq_mix2-1_726.44109.44109.3	44109	WGYTNITEIMDVR		Hex(9)HexNAc(2)	0.77	0.47	-0.37707	-1.08927	-1.08927
cwq_mix2-1_726	cwq_mix2-1_726.44111.44111.4	44111	YVYDSSAGDNITAYVVDTGVSIHHVEFEGR		Hex(11)HexNAc(2)	0.81	0.87	-0.304006	-0.200913	-0.304006
cwq_mix2-1_726	cwq_mix2-1_726.44150.44150.4	44150	YVYDSSAGDNITAYVVDTGVSIHHVEFEGR		Hex(8)HexNAc(6)	1024	1024	10	10	10
cwq_mix2-1_726	cwq_mix2-1_726.44185.44185.4	44185	YVYDSSAGDNITAYVVDTGVSIHHVEFEGR		Hex(7)HexNAc(6)	0.15	0.000976562	-2.73697	-10	-10
cwq_mix2-1_726	cwq_mix2-1_726.44199.44199.3	44199	WGYTNITEIMDVR		Hex(9)HexNAc(2)	0.76	0.47	-0.395929	-1.08927	-1.08927
cwq_mix2-1_726	cwq_mix2-1_726.44201.44201.3	44201	ANAGFNISLSDYWGR		Hex(6)HexNAc(4)NeuAc(1)Fuc(2)	4.11	0.000976562	2.03914	-10	-10
cwq_mix2-1_726	cwq_mix2-1_726.44232.44232.4	44232	YVYDSSAGDNITAYVVDTGVSIHHVEFEGR		Hex(13)HexNAc(2)	0.95	0.62	-0.0740006	-0.68966	-0.68966
cwq_mix2-1_726	cwq_mix2-1_726.44239.44239.4	44239	YTEVVDSLAPYDNMLGFIAGNEVIQNNTNTNAAAFVK	14,Oxidation(+15.9949);	Hex(7)HexNAc(5)Fuc(4)	1024	1024	10	10	10
cwq_mix2-1_726	cwq_mix2-1_726.44246.44246.3	44246	ANAGFNISLSDYWGR		Hex(11)HexNAc(2)	2.03	0.59	1.02148	-0.761213	1.02148
cwq_mix2-1_726	cwq_mix2-1_726.44264.44264.4	44264	YVYDSSAGDNITAYVVDTGVSIHHVEFEGR		Hex(7)HexNAc(6)	0.22	0.000976562	-2.18442	-10	-10
cwq_mix2-1_726	cwq_mix2-1_726.44324.44324.4	44324	YVYDSSAGDNITAYVVDTGVSIHHVEFEGR		Hex(13)HexNAc(2)	1.5	3.65	0.584963	1.8679	1.8679
cwq_mix2-1_726	cwq_mix2-1_726.44399.44399.3	44399	WGYTNITEIMDVR		Hex(7)HexNAc(2)	0.69	0.89	-0.535332	-0.168123	-0.535332
cwq_mix2-1_726	cwq_mix2-1_726.44412.44412.3	44412	ANAGFNISLSDYWGR		Hex(4)HexNAc(4)Fuc(4)	0.67	0.000976562	-0.577767	-10	-10
cwq_mix2-1_726	cwq_mix2-1_726.44417.44417.4	44417	YVYDSSAGDNITAYVVDTGVSIHHVEFEGR		Hex(9)HexNAc(2)	2.93	0.39	1.5509	-1.35845	1.5509
cwq_mix2-1_726	cwq_mix2-1_726.44419.44419.4	44419	YVYDSSAGDNITAYVVDTGVSIHHVEFEGR		Hex(5)HexNAc(4)NeuGc(1)Fuc(4)	4.73	0.000976562	2.24184	-10	-10
cwq_mix2-1_726	cwq_mix2-1_726.44443.44443.4	44443	MNTTSEVIVGTGFQAIR	1,Oxidation(+15.9949);	Hex(7)HexNAc(6)NeuGc(2)	0.46	0.23	-1.12029	-2.12029	-2.12029
cwq_mix2-1_726	cwq_mix2-1_726.44501.44501.4	44501	YVYDSSAGDNITAYVVDTGVSIHHVEFEGR		Hex(3)HexNAc(6)	0.96	0.77	-0.0588937	-0.37707	-0.37707
cwq_mix2-1_726	cwq_mix2-1_726.44506.44506.4	44506	YVYDSSAGDNITAYVVDTGVSIHHVEFEGR		Hex(13)HexNAc(2)	2.36	0.53	1.23879	-0.915936	1.23879
cwq_mix2-1_726	cwq_mix2-1_726.44561.44561.4	44561	YVYDSSAGDNITAYVVDTGVSIHHVEFEGR		Hex(9)HexNAc(2)	0.83	0.38	-0.268817	-1.39593	-1.39593
cwq_mix2-1_726	cwq_mix2-1_726.44589.44589.4	44589	YVYDSSAGDNITAYVVDTGVSIHHVEFEGR		Hex(13)HexNAc(2)	0.34	0.19	-1.55639	-2.39593	-2.39593
cwq_mix2-1_726	cwq_mix2-1_726.44592.44592.3	44592	QYRDDLNLSYVFGCIPK	14,Carbamidomethyl(+57.0215);	Hex(12)HexNAc(2)	0.69	0.47	-0.535332	-1.08927	-1.08927
cwq_mix2-1_726	cwq_mix2-1_726.44693.44693.3	44693	ANAGFNISLSDYWGR		Hex(11)HexNAc(2)	1.15	0.75	0.201634	-0.415037	-0.415037
cwq_mix2-1_726	cwq_mix2-1_726.44718.44718.3	44718	LSNVTTATFDGISNVFIGNLK		Hex(7)HexNAc(4)NeuAc(1)Fuc(3)	1024	1024	10	10	10
cwq_mix2-1_726	cwq_mix2-1_726.44729.44729.5	44729	HLVNEEVFPLSDCGFGPSNTSDGMCELYAYLNSPVR	13,Carbamidomethyl(+57.0215);24,Oxidation(+15.9949);25,Carbamidomethyl(+57.0215);	Hex(4)HexNAc(5)NeuAc(1)Fuc(3)	1.2	0.000976562	0.263034	-10	-10
cwq_mix2-1_726	cwq_mix2-1_726.44741.44741.3	44741	LSNVTTATFDGISNVFIGNLK		Hex(8)HexNAc(4)NeuAc(1)Fuc(2)	1.03	0.45	0.0426443	-1.152	-1.152
cwq_mix2-1_726	cwq_mix2-1_726.44769.44769.5	44769	YKADGINSTLNETTYTSSSHGVLMLTANGMDVLLR	24,Oxidation(+15.9949);	Hex(12)HexNAc(8)Fuc(1)	0.63	0.000976562	-0.666576	-10	-10
cwq_mix2-1_726	cwq_mix2-1_726.44799.44799.4	44799	TEEFSNMTVPMIFSEFGCIEVRPR	11,Oxidation(+15.9949);18,Carbamidomethyl(+57.0215);	Hex(6)HexNAc(5)NeuAc(2)Fuc(1)	1.73	0.07	0.790772	-3.8365	-3.8365
cwq_mix2-1_726	cwq_mix2-1_726.44851.44851.3	44851	LSNVTTATFDGISNVFIGNLK		Hex(13)HexNAc(2)	2.54	0.71	1.34483	-0.494109	1.34483
cwq_mix2-1_726	cwq_mix2-1_726.44860.44860.3	44860	LSNVTTATFDGISNVFIGNLK		Hex(7)HexNAc(4)NeuAc(1)Fuc(2)	3.32	0.000976562	1.73118	-10	-10
cwq_mix2-1_726	cwq_mix2-1_726.44876.44876.5	44876	ADGINSTLNETTYTSSSHGVLMLTANGMDVLLR	22,Oxidation(+15.9949);	Hex(11)HexNAc(8)NeuGc(1)Fuc(2)	0.45	0.04	-1.152	-4.64386	-4.64386
cwq_mix2-1_726	cwq_mix2-1_726.44904.44904.5	44904	YKADGINSTLNETTYTSSSHGVLMLTANGMDVLLR	24,Oxidation(+15.9949);	Hex(11)HexNAc(6)Fuc(5)	1.12	0.000976562	0.163499	-10	-10
cwq_mix2-1_726	cwq_mix2-1_726.44906.44906.4	44906	LSNVTTATFDGISNVFIGNLK		Hex(13)HexNAc(2)	1.21	0.37	0.275007	-1.4344	-1.4344
cwq_mix2-1_726	cwq_mix2-1_726.44935.44935.3	44935	LSNVTTATFDGISNVFIGNLK		Hex(13)HexNAc(2)	2.11	0.56	1.07724	-0.836501	1.07724
cwq_mix2-1_726	cwq_mix2-1_726.44963.44963.3	44963	LSNVTTATFDGISNVFIGNLK		Hex(7)HexNAc(4)NeuAc(1)Fuc(2)	3.41	0.000976562	1.76977	-10	-10
cwq_mix2-1_726	cwq_mix2-1_726.44993.44993.4	44993	FVLFSQESPFLNWTSHHLQR		Hex(9)HexNAc(2)	0.93	0.8	-0.104697	-0.321928	-0.321928
cwq_mix2-1_726	cwq_mix2-1_726.45018.45018.5	45018	YKADGINSTLNETTYTSSSHGVLMLTANGMDVLLR		Hex(9)HexNAc(6)NeuGc(2)Fuc(3)	0.12	0.07	-3.05889	-3.8365	-3.8365
cwq_mix2-1_726	cwq_mix2-1_726.45031.45031.4	45031	YVYDSSAGDNITAYVVDTGVSIHHVEFEGR		Hex(5)HexNAc(4)NeuGc(1)Fuc(4)	0.15	0.11	-2.73697	-3.18442	-3.18442
cwq_mix2-1_726	cwq_mix2-1_726.45035.45035.3	45035	ANAGFNISLSDYWGR		Hex(5)HexNAc(4)NeuAc(1)Fuc(3)	1024	1024	10	10	10
cwq_mix2-1_726	cwq_mix2-1_726.45068.45068.5	45068	YKADGINSTLNETTYTSSSHGVLMLTANGMDVLLR	24,Oxidation(+15.9949);	Hex(11)HexNAc(6)Fuc(5)	1.89	0.000976562	0.918386	-10	-10
cwq_mix2-1_726	cwq_mix2-1_726.45079.45079.4	45079	HLVNEEVFPLSDCGFGPSNTSDGMCELYAYLNSPVR	13,Carbamidomethyl(+57.0215);24,Oxidation(+15.9949);25,Carbamidomethyl(+57.0215);	Hex(9)HexNAc(3)	1024	1024	10	10	10
cwq_mix2-1_726	cwq_mix2-1_726.45098.45098.4	45098	FVLFSQESPFLNWTSHHLQR		Hex(9)HexNAc(2)	1.1	0.76	0.137504	-0.395929	-0.395929
cwq_mix2-1_726	cwq_mix2-1_726.45105.45105.3	45105	FVLFSQESPFLNWTSHHLQR		Hex(9)HexNAc(2)	0.86	1.14	-0.217591	0.189034	-0.217591
cwq_mix2-1_726	cwq_mix2-1_726.4511.4511.4	4511	WDNTADNDSQIDAQDLSR		Hex(8)HexNAc(6)NeuAc(3)NeuGc(1)Fuc(2)	0.86	0.000976562	-0.217591	-10	-10
cwq_mix2-1_726	cwq_mix2-1_726.45111.45111.3	45111	KANLTFSEINSIILFGGASR		Hex(9)HexNAc(2)	1.52	0.93	0.604071	-0.104697	0.604071
cwq_mix2-1_726	cwq_mix2-1_726.45212.45212.3	45212	KANLTFSEINSIILFGGASR		Hex(8)HexNAc(2)	1.6	1	0.678072	0	0.678072
cwq_mix2-1_726	cwq_mix2-1_726.45244.45244.3	45244	ANAGFNISLSDYWGR		Hex(5)HexNAc(4)NeuAc(1)Fuc(2)	10.45	0.09	3.38543	-3.47393	-3.47393
cwq_mix2-1_726	cwq_mix2-1_726.45417.45417.4	45417	FTNEFFPMDVTPNDGSAQFVVYNMSGNPK	8,Oxidation(+15.9949);	Hex(6)HexNAc(4)Fuc(3)	4.82	0.08	2.26903	-3.64386	-3.64386
cwq_mix2-1_726	cwq_mix2-1_726.45442.45442.4	45442	MEEFANYSIPLFLSEYGCNDVTK	18,Carbamidomethyl(+57.0215);	Hex(7)HexNAc(5)Fuc(3)	4.1	0.28	2.03562	-1.8365	2.03562
cwq_mix2-1_726	cwq_mix2-1_726.45450.45450.4	45450	YVYDSSAGDNITAYVVDTGVSIHHVEFEGR		Hex(5)HexNAc(4)NeuGc(1)Fuc(4)	1024	1024	10	10	10
cwq_mix2-1_726	cwq_mix2-1_726.45464.45464.3	45464	ANAGFNISLSDYWGR		Hex(11)HexNAc(2)	0.35	1.38	-1.51457	0.464668	-1.51457
cwq_mix2-1_726	cwq_mix2-1_726.45496.45496.4	45496	FTNEFFPMDVTPNDGSAQFVVYNMSGNPK	8,Oxidation(+15.9949);	Hex(10)HexNAc(2)	0.65	0.2	-0.621488	-2.32193	-2.32193
cwq_mix2-1_726	cwq_mix2-1_726.45527.45527.3	45527	QYNENVTLYAPLEHINVAIR		Hex(11)HexNAc(2)	2.63	0.61	1.39506	-0.713119	1.39506
cwq_mix2-1_726	cwq_mix2-1_726.45541.45541.4	45541	FTNEFFPMDVTPNDGSAQFVVYNMSGNPK	8,Oxidation(+15.9949);	Hex(4)HexNAc(4)NeuAc(1)Fuc(2)	18.4	0.000976562	4.20163	-10	-10
cwq_mix2-1_726	cwq_mix2-1_726.45546.45546.4	45546	YVYDSSAGDNITAYVVDTGVSIHHVEFEGR		Hex(13)HexNAc(2)	0.66	0.36	-0.599462	-1.47393	-1.47393
cwq_mix2-1_726	cwq_mix2-1_726.45600.45600.4	45600	FTNEFFPMDVTPNDGSAQFVVYNMSGNPK	8,Oxidation(+15.9949);	Hex(10)HexNAc(2)	0.83	0.21	-0.268817	-2.25154	-2.25154
cwq_mix2-1_726	cwq_mix2-1_726.45620.45620.3	45620	QYNENVTLYAPLEHINVAIR		Hex(10)HexNAc(2)	1.55	0.73	0.632268	-0.454032	0.632268
cwq_mix2-1_726	cwq_mix2-1_726.45656.45656.4	45656	MEEFANYSIPLFLSEYGCNDVTK	18,Carbamidomethyl(+57.0215);	Hex(7)HexNAc(5)Fuc(3)	0.82	0.12	-0.286304	-3.05889	-3.05889
cwq_mix2-1_726	cwq_mix2-1_726.45665.45665.3	45665	QYNENVTLYAPLEHINVAIR		Hex(9)HexNAc(2)	2.66	1.09	1.41143	0.124328	1.41143
cwq_mix2-1_726	cwq_mix2-1_726.45757.45757.3	45757	QYNENVTLYAPLEHINVAIR		Hex(9)HexNAc(2)	1.48	0.53	0.565597	-0.915936	-0.915936
cwq_mix2-1_726	cwq_mix2-1_726.45840.45840.3	45840	QYNENVTLYAPLEHINVAIR		Hex(9)HexNAc(2)	1.48	0.64	0.565597	-0.643856	-0.643856
cwq_mix2-1_726	cwq_mix2-1_726.45893.45893.4	45893	QYNENVTLYAPLEHINVAIR		Hex(9)HexNAc(2)	5.5	1.16	2.45943	0.214125	2.45943
cwq_mix2-1_726	cwq_mix2-1_726.45926.45926.3	45926	QYNENVTLYAPLEHINVAIR		Hex(9)HexNAc(2)	1.15	0.35	0.201634	-1.51457	-1.51457
cwq_mix2-1_726	cwq_mix2-1_726.45989.45989.4	45989	QYNENVTLYAPLEHINVAIR		Hex(9)HexNAc(2)	2.47	0.24	1.30451	-2.05889	-2.05889
cwq_mix2-1_726	cwq_mix2-1_726.46009.46009.3	46009	QYNENVTLYAPLEHINVAIR		Hex(9)HexNAc(2)	0.99	0.25	-0.0144996	-2	-2
cwq_mix2-1_726	cwq_mix2-1_726.46041.46041.3	46041	ANAGFNISLSDYWGR		Hex(11)HexNAc(2)	6.44	1.69	2.68706	0.757023	2.68706
cwq_mix2-1_726	cwq_mix2-1_726.46053.46053.4	46053	YVYDSSAGDNITAYVVDTGVSIHHVEFEGR		Hex(8)HexNAc(6)	0.3	0.000976562	-1.73697	-10	-10
cwq_mix2-1_726	cwq_mix2-1_726.46092.46092.3	46092	QYNENVTLYAPLEHINVAIR		Hex(9)HexNAc(2)	0.99	0.25	-0.0144996	-2	-2
cwq_mix2-1_726	cwq_mix2-1_726.46098.46098.3	46098	NSTYGFLLGNYSYK		Hex(7)HexNAc(4)NeuGc(2)Fuc(2)	1024	1024	10	10	10
cwq_mix2-1_726	cwq_mix2-1_726.46189.46189.4	46189	FTNEFFPMDVTPNDGSAQFVVYNMSGNPK	24,Oxidation(+15.9949);	Hex(6)HexNAc(4)Fuc(3)	7.75	0.000976562	2.9542	-10	-10
cwq_mix2-1_726	cwq_mix2-1_726.46211.46211.4	46211	FTNEFFPMDVTPNDGSAQFVVYNMSGNPK	24,Oxidation(+15.9949);	Hex(5)HexNAc(4)Fuc(4)	0.82	0.000976562	-0.286304	-10	-10
cwq_mix2-1_726	cwq_mix2-1_726.46226.46226.3	46226	QYNENVTLYAPLEHINVAIR		Hex(9)HexNAc(2)	2	0.14	1	-2.8365	-2.8365
cwq_mix2-1_726	cwq_mix2-1_726.46307.46307.4	46307	VVDSAEWFSYGMFGDDMQNK		Hex(8)HexNAc(4)NeuGc(1)Fuc(2)	1024	1024	10	10	10
cwq_mix2-1_726	cwq_mix2-1_726.46322.46322.4	46322	FTNEFFPMDVTPNDGSAQFVVYNMSGNPK	24,Oxidation(+15.9949);	Hex(4)HexNAc(4)Fuc(4)	1024	1024	10	10	10
cwq_mix2-1_726	cwq_mix2-1_726.46335.46335.3	46335	QYNENVTLYAPLEHINVAIR		Hex(9)HexNAc(2)	1.32	0.09	0.400538	-3.47393	-3.47393
cwq_mix2-1_726	cwq_mix2-1_726.46357.46357.4	46357	TFPLSLPGQSVELAWDAPGMAVGPNSSYITSTSAGTPR		Hex(3)HexNAc(5)NeuAc(1)Fuc(1)	2.8	0.000976562	1.48543	-10	-10
cwq_mix2-1_726	cwq_mix2-1_726.46429.46429.3	46429	QYNENVTLYAPLEHINVAIR		Hex(9)HexNAc(2)	2.22	0.15	1.15056	-2.73697	-2.73697
cwq_mix2-1_726	cwq_mix2-1_726.46462.46462.4	46462	TFPLSLPGQSVELAWDAPGMAVGPNSSYITSTSAGTPR		Hex(3)HexNAc(5)NeuAc(1)Fuc(1)	0.79	0.18	-0.340075	-2.47393	-2.47393
cwq_mix2-1_726	cwq_mix2-1_726.46717.46717.3	46717	ANAGFNISLSDYWGR		Hex(6)HexNAc(4)NeuAc(1)Fuc(2)	5.14	0.19	2.36177	-2.39593	-2.39593
cwq_mix2-1_726	cwq_mix2-1_726.46809.46809.3	46809	ANAGFNISLSDYWGR		Hex(6)HexNAc(4)NeuAc(1)Fuc(2)	6.63	0.67	2.72901	-0.577767	2.72901
cwq_mix2-1_726	cwq_mix2-1_726.46810.46810.3	46810	ANAGFNISLSDYWGR		Hex(7)HexNAc(4)NeuAc(1)Fuc(2)	0.7	0.28	-0.514573	-1.8365	-1.8365
cwq_mix2-1_726	cwq_mix2-1_726.46845.46845.4	46845	YNTDPVCAFDNSTVVELSDKTWDHVIESGK	7,Carbamidomethyl(+57.0215);	Hex(8)HexNAc(2)	5.99	2.32	2.58256	1.21412	2.58256
cwq_mix2-1_726	cwq_mix2-1_726.46908.46908.3	46908	HPSFPLSNNGELIGEFTLSNITDVEK		Hex(10)HexNAc(2)	1.53	1.25	0.613532	0.321928	0.613532
cwq_mix2-1_726	cwq_mix2-1_726.46965.46965.4	46965	ANAGFNISLSDYWGR		Hex(11)HexNAc(7)Fuc(2)	0.05	0.000976562	-4.32193	-10	-10
cwq_mix2-1_726	cwq_mix2-1_726.47019.47019.3	47019	HPSFPLSNNGELIGEFTLSNITDVEK		Hex(10)HexNAc(2)	1.82	0.31	0.863938	-1.68966	-1.68966
cwq_mix2-1_726	cwq_mix2-1_726.47039.47039.3	47039	HPSFPLSNNGELIGEFTLSNITDVEK		Hex(9)HexNAc(2)	2.88	0.98	1.52607	-0.0291463	1.52607
cwq_mix2-1_726	cwq_mix2-1_726.47044.47044.4	47044	ANAGFNISLSDYWGR		Hex(11)HexNAc(7)Fuc(2)	0.07	0.000976562	-3.8365	-10	-10
cwq_mix2-1_726	cwq_mix2-1_726.47045.47045.4	47045	HPSFPLSNNGELIGEFTLSNITDVEK		Hex(4)HexNAc(4)NeuAc(1)Fuc(2)	18.3	0.000976562	4.19377	-10	-10
cwq_mix2-1_726	cwq_mix2-1_726.47046.47046.4	47046	HPSFPLSNNGELIGEFTLSNITDVEK		Hex(10)HexNAc(2)	3.11	0.95	1.63691	-0.0740006	1.63691
cwq_mix2-1_726	cwq_mix2-1_726.47079.47079.4	47079	YNTDPVCAFDNSTVVELSDKTWDHVIESGK	7,Carbamidomethyl(+57.0215);	Hex(8)HexNAc(2)	0.95	0.69	-0.0740006	-0.535332	-0.535332
cwq_mix2-1_726	cwq_mix2-1_726.47095.47095.3	47095	TLGDTTYGFPNVSLSSITSQEWYR		Hex(6)HexNAc(4)NeuAc(1)	1.43	0.000976562	0.516015	-10	-10
cwq_mix2-1_726	cwq_mix2-1_726.47103.47103.3	47103	HPSFPLSNNGELIGEFTLSNITDVEK		Hex(10)HexNAc(2)	0.23	0.11	-2.12029	-3.18442	-3.18442
cwq_mix2-1_726	cwq_mix2-1_726.47123.47123.4	47123	ANAGFNISLSDYWGR		Hex(11)HexNAc(7)Fuc(2)	0.000976562	0.000976562	-10	-10	-10
cwq_mix2-1_726	cwq_mix2-1_726.47124.47124.5	47124	ASTSNSSGWDSIHVFECLPTTETNVYDYR	17,Carbamidomethyl(+57.0215);	Hex(5)HexNAc(7)	0.02	0.05	-5.64386	-4.32193	-5.64386
cwq_mix2-1_726	cwq_mix2-1_726.47141.47141.4	47141	HPSFPLSNNGELIGEFTLSNITDVEK		Hex(4)HexNAc(4)NeuAc(1)Fuc(2)	3.53	0.000976562	1.81967	-10	-10
cwq_mix2-1_726	cwq_mix2-1_726.47155.47155.3	47155	HPSFPLSNNGELIGEFTLSNITDVEK		Hex(9)HexNAc(2)	1.65	0.09	0.722466	-3.47393	-3.47393
cwq_mix2-1_726	cwq_mix2-1_726.47181.47181.4	47181	YNTDPVCAFDNSTVVELSDKTWDHVIESGK	7,Carbamidomethyl(+57.0215);	Hex(8)HexNAc(2)	1.43	1.19	0.516015	0.250962	0.516015
cwq_mix2-1_726	cwq_mix2-1_726.47203.47203.4	47203	HPSFPLSNNGELIGEFTLSNITDVEK		Hex(9)HexNAc(2)	0.56	0.23	-0.836501	-2.12029	-2.12029
cwq_mix2-1_726	cwq_mix2-1_726.47236.47236.3	47236	HPSFPLSNNGELIGEFTLSNITDVEK		Hex(9)HexNAc(2)	2.87	1.53	1.52105	0.613532	1.52105
cwq_mix2-1_726	cwq_mix2-1_726.47251.47251.4	47251	YNTDPVCAFDNSTVVELSDKTWDHVIESGK	7,Carbamidomethyl(+57.0215);	Hex(8)HexNAc(2)	0.59	0.69	-0.761213	-0.535332	-0.761213
cwq_mix2-1_726	cwq_mix2-1_726.47313.47313.3	47313	HPSFPLSNNGELIGEFTLSNITDVEK		Hex(9)HexNAc(2)	0.46	0.16	-1.12029	-2.64386	-2.64386
cwq_mix2-1_726	cwq_mix2-1_726.47399.47399.3	47399	ANAGFNISLSDYWGR		Hex(5)HexNAc(4)NeuAc(1)Fuc(2)	9.65	0.57	3.27053	-0.810966	3.27053
cwq_mix2-1_726	cwq_mix2-1_726.47441.47441.3	47441	ANAGFNISLSDYWGR		Hex(11)HexNAc(2)	2.13	1.73	1.09085	0.790772	1.09085
cwq_mix2-1_726	cwq_mix2-1_726.47463.47463.3	47463	ANAGFNISLSDYWGR		Hex(6)HexNAc(4)NeuAc(1)Fuc(2)	2.04	0.7	1.02857	-0.514573	1.02857
cwq_mix2-1_726	cwq_mix2-1_726.47506.47506.3	47506	ANAGFNISLSDYWGR		Hex(4)HexNAc(4)Fuc(4)	0.54	0.26	-0.888969	-1.94342	-1.94342
cwq_mix2-1_726	cwq_mix2-1_726.47811.47811.3	47811	ANAGFNISLSDYWGR		Hex(5)HexNAc(4)NeuAc(1)Fuc(2)	0.44	0.000976562	-1.18442	-10	-10
cwq_mix2-1_726	cwq_mix2-1_726.47891.47891.3	47891	ANAGFNISLSDYWGR		Hex(5)HexNAc(4)NeuAc(1)Fuc(2)	6.29	0.000976562	2.65306	-10	-10
cwq_mix2-1_726	cwq_mix2-1_726.47985.47985.3	47985	ANAGFNISLSDYWGR		Hex(5)HexNAc(4)NeuAc(1)Fuc(2)	2.31	0.000976562	1.20789	-10	-10
cwq_mix2-1_726	cwq_mix2-1_726.48197.48197.4	48197	TLGDTTYGFPNVSLSSITSQEWYR		Hex(10)HexNAc(2)	1.59	0.56	0.669027	-0.836501	-0.836501
cwq_mix2-1_726	cwq_mix2-1_726.48220.48220.3	48220	TLGDTTYGFPNVSLSSITSQEWYR		Hex(10)HexNAc(2)	1.81	0.74	0.85599	-0.434403	0.85599
cwq_mix2-1_726	cwq_mix2-1_726.48250.48250.4	48250	LSNVTTATFDGISNVFIGNLK		Hex(15)HexNAc(2)	2.56	0.92	1.35614	-0.120294	1.35614
cwq_mix2-1_726	cwq_mix2-1_726.48253.48253.3	48253	ANAGFNISLSDYWGR		Hex(5)HexNAc(4)NeuAc(1)Fuc(2)	8.13	0.5	3.02326	-1	3.02326
cwq_mix2-1_726	cwq_mix2-1_726.48287.48287.3	48287	LSNVTTATFDGISNVFIGNLK		Hex(14)HexNAc(2)	0.97	0.78	-0.0439433	-0.358454	-0.358454
cwq_mix2-1_726	cwq_mix2-1_726.48302.48302.3	48302	LSNVTTATFDGISNVFIGNLK		Hex(8)HexNAc(4)NeuAc(1)Fuc(2)	2.68	0.000976562	1.42223	-10	-10
cwq_mix2-1_726	cwq_mix2-1_726.48335.48335.4	48335	LSNVTTATFDGISNVFIGNLK		Hex(7)HexNAc(4)NeuGc(2)Fuc(2)	1024	1024	10	10	10
cwq_mix2-1_726	cwq_mix2-1_726.48346.48346.3	48346	LSNVTTATFDGISNVFIGNLK		Hex(7)HexNAc(4)NeuGc(2)Fuc(2)	1024	1024	10	10	10
cwq_mix2-1_726	cwq_mix2-1_726.48349.48349.3	48349	ANAGFNISLSDYWGR		Hex(5)HexNAc(4)NeuAc(1)Fuc(2)	3.87	0.14	1.95233	-2.8365	-2.8365
cwq_mix2-1_726	cwq_mix2-1_726.48363.48363.4	48363	LSNVTTATFDGISNVFIGNLK		Hex(8)HexNAc(4)NeuAc(1)Fuc(2)	1.32	0.01	0.400538	-6.64386	-6.64386
cwq_mix2-1_726	cwq_mix2-1_726.48376.48376.3	48376	LSNVTTATFDGISNVFIGNLK		Hex(8)HexNAc(4)NeuAc(1)Fuc(2)	1.54	0.000976562	0.62293	-10	-10
cwq_mix2-1_726	cwq_mix2-1_726.48389.48389.3	48389	LSNVTTATFDGISNVFIGNLK		Hex(14)HexNAc(2)	1.5	0.82	0.584963	-0.286304	0.584963
cwq_mix2-1_726	cwq_mix2-1_726.48418.48418.3	48418	LSNVTTATFDGISNVFIGNLK		Hex(13)HexNAc(2)	2	0.95	1	-0.0740006	1
cwq_mix2-1_726	cwq_mix2-1_726.48425.48425.3	48425	YSFEWSNVSILEGDIDSIKEK		Hex(9)HexNAc(2)	1.06	0.82	0.0840643	-0.286304	-0.286304
cwq_mix2-1_726	cwq_mix2-1_726.48427.48427.4	48427	LSNVTTATFDGISNVFIGNLK		Hex(7)HexNAc(4)NeuAc(1)Fuc(2)	3.7	0.03	1.88753	-5.05889	-5.05889
cwq_mix2-1_726	cwq_mix2-1_726.48430.48430.3	48430	ANAGFNISLSDYWGR		Hex(5)HexNAc(4)NeuAc(1)Fuc(2)	8.14	0.34	3.02503	-1.55639	3.02503
cwq_mix2-1_726	cwq_mix2-1_726.48448.48448.3	48448	LSNVTTATFDGISNVFIGNLK		Hex(7)HexNAc(4)NeuAc(1)Fuc(2)	12.93	0.05	3.69265	-4.32193	-4.32193
cwq_mix2-1_726	cwq_mix2-1_726.48467.48467.4	48467	LSNVTTATFDGISNVFIGNLK		Hex(8)HexNAc(4)NeuAc(1)Fuc(2)	1.32	0.0050039	0.400538	-7.64273	-7.64273
cwq_mix2-1_726	cwq_mix2-1_726.48519.48519.3	48519	LSNVTTATFDGISNVFIGNLK		Hex(7)HexNAc(4)NeuAc(1)Fuc(2)	14.31	0.03	3.83895	-5.05889	-5.05889
cwq_mix2-1_726	cwq_mix2-1_726.48521.48521.3	48521	LSNVTTATFDGISNVFIGNLK		Hex(8)HexNAc(4)NeuAc(1)Fuc(2)	3	0.000976562	1.58496	-10	-10
cwq_mix2-1_726	cwq_mix2-1_726.48526.48526.4	48526	LSNVTTATFDGISNVFIGNLK		Hex(7)HexNAc(4)NeuAc(1)Fuc(2)	14.83	0.01	3.89045	-6.64386	-6.64386
cwq_mix2-1_726	cwq_mix2-1_726.48530.48530.4	48530	TEEFSNMTVPMIFSEFGCIEVRPR	7,Oxidation(+15.9949);18,Carbamidomethyl(+57.0215);	Hex(7)HexNAc(4)NeuAc(1)Fuc(2)	7.29	0.000976562	2.86592	-10	-10
cwq_mix2-1_726	cwq_mix2-1_726.48563.48563.4	48563	LSNVTTATFDGISNVFIGNLK		Hex(14)HexNAc(2)	1.32	0.04	0.400538	-4.64386	-4.64386
cwq_mix2-1_726	cwq_mix2-1_726.48586.48586.4	48586	LSNVTTATFDGISNVFIGNLK		Hex(6)HexNAc(4)NeuGc(2)Fuc(2)	24.72	1.45	4.62761	0.536053	4.62761
cwq_mix2-1_726	cwq_mix2-1_726.48595.48595.4	48595	LSNVTTATFDGISNVFIGNLK		Hex(13)HexNAc(2)	0.91	0.95	-0.136062	-0.0740006	-0.136062
cwq_mix2-1_726	cwq_mix2-1_726.48597.48597.4	48597	TEEFSNMTVPMIFSEFGCIEVRPR	7,Oxidation(+15.9949);18,Carbamidomethyl(+57.0215);	Hex(13)HexNAc(2)	1.35	1.09	0.432959	0.124328	0.432959
cwq_mix2-1_726	cwq_mix2-1_726.48605.48605.4	48605	LSNVTTATFDGISNVFIGNLK		Hex(7)HexNAc(4)NeuAc(1)Fuc(2)	5.41	0.00356633	2.43563	-8.13134	-8.13134
cwq_mix2-1_726	cwq_mix2-1_726.48606.48606.3	48606	LSNVTTATFDGISNVFIGNLK		Hex(7)HexNAc(4)NeuAc(1)Fuc(2)	2.29	0.00525579	1.19535	-7.57188	-7.57188
cwq_mix2-1_726	cwq_mix2-1_726.48617.48617.3	48617	LSNVTTATFDGISNVFIGNLK		Hex(5)HexNAc(4)NeuAc(1)NeuGc(2)Fuc(1)	1.83	2.06	0.871844	1.04264	1.04264
cwq_mix2-1_726	cwq_mix2-1_726.48646.48646.4	48646	LSNVTTATFDGISNVFIGNLK		Hex(14)HexNAc(2)	1.05	0.94	0.0703893	-0.0892673	-0.0892673
cwq_mix2-1_726	cwq_mix2-1_726.48658.48658.3	48658	LSNVTTATFDGISNVFIGNLK		Hex(6)HexNAc(4)NeuAc(1)Fuc(2)	16.82	0.000976562	4.07211	-10	-10
cwq_mix2-1_726	cwq_mix2-1_726.48676.48676.4	48676	LSNVTTATFDGISNVFIGNLK		Hex(13)HexNAc(2)	0.98	0.54	-0.0291463	-0.888969	-0.888969
cwq_mix2-1_726	cwq_mix2-1_726.48688.48688.3	48688	LSNVTTATFDGISNVFIGNLK		Hex(7)HexNAc(4)NeuAc(1)Fuc(2)	3.89	0.00671837	1.95977	-7.21767	-7.21767
cwq_mix2-1_726	cwq_mix2-1_726.48689.48689.4	48689	LSNVTTATFDGISNVFIGNLK		Hex(7)HexNAc(4)NeuAc(1)Fuc(2)	5.74	0.0040384	2.52105	-7.952	-7.952
cwq_mix2-1_726	cwq_mix2-1_726.48711.48711.3	48711	LSNVTTATFDGISNVFIGNLK		Hex(7)HexNAc(4)NeuAc(1)Fuc(3)	0.54	0.52	-0.888969	-0.943416	-0.943416
cwq_mix2-1_726	cwq_mix2-1_726.48745.48745.3	48745	LSNVTTATFDGISNVFIGNLK		Hex(12)HexNAc(2)	0.74	0.73	-0.434403	-0.454032	-0.454032
cwq_mix2-1_726	cwq_mix2-1_726.48769.48769.4	48769	LSNVTTATFDGISNVFIGNLK		Hex(7)HexNAc(4)NeuAc(1)Fuc(2)	0.95	0.04	-0.0740006	-4.64386	-4.64386
cwq_mix2-1_726	cwq_mix2-1_726.48784.48784.3	48784	LSNVTTATFDGISNVFIGNLK		Hex(14)HexNAc(2)	0.1	0.41	-3.32193	-1.2863	-3.32193
cwq_mix2-1_726	cwq_mix2-1_726.48790.48790.3	48790	LSNVTTATFDGISNVFIGNLK		Hex(7)HexNAc(4)NeuAc(1)Fuc(2)	1.1	0.00139213	0.137504	-9.48849	-9.48849
cwq_mix2-1_726	cwq_mix2-1_726.48791.48791.3	48791	LSNVTTATFDGISNVFIGNLK		Hex(13)HexNAc(2)	0.7	0.38	-0.514573	-1.39593	-1.39593
cwq_mix2-1_726	cwq_mix2-1_726.48806.48806.4	48806	LSNVTTATFDGISNVFIGNLK		Hex(13)HexNAc(2)	0.55	0.24	-0.862496	-2.05889	-2.05889
cwq_mix2-1_726	cwq_mix2-1_726.48825.48825.3	48825	LSNVTTATFDGISNVFIGNLK		Hex(12)HexNAc(2)	0.88	0.58	-0.184425	-0.785875	-0.785875
cwq_mix2-1_726	cwq_mix2-1_726.48882.48882.3	48882	LSNVTTATFDGISNVFIGNLK		Hex(6)HexNAc(4)NeuAc(1)Fuc(2)	10.04	0.000976562	3.32769	-10	-10
cwq_mix2-1_726	cwq_mix2-1_726.48900.48900.4	48900	LSNVTTATFDGISNVFIGNLK		Hex(7)HexNAc(4)NeuAc(1)Fuc(2)	5.74	0.37	2.52105	-1.4344	2.52105
cwq_mix2-1_726	cwq_mix2-1_726.48913.48913.4	48913	LSNVTTATFDGISNVFIGNLK		Hex(8)HexNAc(4)NeuAc(1)Fuc(1)	1024	1024	10	10	10
cwq_mix2-1_726	cwq_mix2-1_726.48940.48940.3	48940	TLGDTTYGFPNVSLSSITSQEWYR		Hex(5)HexNAc(4)NeuAc(1)Fuc(1)	1.29	0.000976562	0.367371	-10	-10
cwq_mix2-1_726	cwq_mix2-1_726.48981.48981.4	48981	TLGDTTYGFPNVSLSSITSQEWYR		Hex(5)HexNAc(4)NeuAc(1)Fuc(1)	1.75	0.07	0.807355	-3.8365	-3.8365
cwq_mix2-1_726	cwq_mix2-1_726.48986.48986.3	48986	LSNVTTATFDGISNVFIGNLK		Hex(12)HexNAc(2)	0.37	0.24	-1.4344	-2.05889	-2.05889
cwq_mix2-1_726	cwq_mix2-1_726.49019.49019.4	49019	YNPDLDYCYLDNSTSPDEYVYVSLVQNPER	8,Carbamidomethyl(+57.0215);	Hex(3)HexNAc(4)Fuc(3)	3.31	0.000976562	1.72683	-10	-10
cwq_mix2-1_726	cwq_mix2-1_726.49021.49021.3	49021	TLGDTTYGFPNVSLSSITSQEWYR		Hex(5)HexNAc(4)NeuAc(1)Fuc(1)	0.83	0.000976562	-0.268817	-10	-10
cwq_mix2-1_726	cwq_mix2-1_726.49046.49046.4	49046	YNPDLDYCYLDNSTSPDEYVYVSLVQNPER	8,Carbamidomethyl(+57.0215);	Hex(8)HexNAc(2)	0.59	0.16	-0.761213	-2.64386	-2.64386
cwq_mix2-1_726	cwq_mix2-1_726.49083.49083.4	49083	LSNVTTATFDGISNVFIGNLK		Hex(7)HexNAc(4)NeuAc(1)Fuc(2)	1.32	0.28	0.400538	-1.8365	-1.8365
cwq_mix2-1_726	cwq_mix2-1_726.49130.49130.3	49130	ANAGFNISLSDYWGR		Hex(6)HexNAc(4)NeuAc(1)Fuc(2)	1.96	0.000976562	0.970854	-10	-10
cwq_mix2-1_726	cwq_mix2-1_726.49164.49164.3	49164	LSNVTTATFDGISNVFIGNLK		Hex(11)HexNAc(2)	0.12	0.67	-3.05889	-0.577767	-3.05889
cwq_mix2-1_726	cwq_mix2-1_726.49253.49253.3	49253	LSNVTTATFDGISNVFIGNLK		Hex(7)HexNAc(5)Fuc(3)	3.32	0.000976562	1.73118	-10	-10
cwq_mix2-1_726	cwq_mix2-1_726.49308.49308.3	49308	ANAGFNISLSDYWGR		Hex(5)HexNAc(4)NeuAc(1)Fuc(2)	4.54	0.000976562	2.18269	-10	-10
cwq_mix2-1_726	cwq_mix2-1_726.49331.49331.4	49331	DGNNEWMFVPTHGVAYNYEENDPMNPILNGSVVR	24,Oxidation(+15.9949);	Hex(4)HexNAc(6)	0.13	0.000976562	-2.94342	-10	-10
cwq_mix2-1_726	cwq_mix2-1_726.49353.49353.4	49353	FTNEFFPMDVTPNDGSAQFVVYNMSGNPK		Hex(7)HexNAc(4)Fuc(3)	20.6	0.000976562	4.36457	-10	-10
cwq_mix2-1_726	cwq_mix2-1_726.49377.49377.4	49377	DGNNEWMFVPTHGVAYNYEENDPMNPILNGSVVR		Hex(9)HexNAc(2)	0.87	0.52	-0.200913	-0.943416	-0.943416
cwq_mix2-1_726	cwq_mix2-1_726.49405.49405.4	49405	DGNNEWMFVPTHGVAYNYEENDPMNPILNGSVVR		Hex(3)HexNAc(4)NeuAc(2)	1024	1024	10	10	10
cwq_mix2-1_726	cwq_mix2-1_726.49430.49430.4	49430	DGNNEWMFVPTHGVAYNYEENDPMNPILNGSVVR	24,Oxidation(+15.9949);	Hex(3)HexNAc(6)	0.17	0.000976562	-2.55639	-10	-10
cwq_mix2-1_726	cwq_mix2-1_726.49434.49434.4	49434	HLVNEEVFPLSDCGFGPSNTSDGMCELYAYLNSPVR	13,Carbamidomethyl(+57.0215);24,Oxidation(+15.9949);25,Carbamidomethyl(+57.0215);	Hex(7)HexNAc(4)NeuAc(1)Fuc(2)	0.85	0.000976562	-0.234465	-10	-10
cwq_mix2-1_726	cwq_mix2-1_726.49454.49454.4	49454	DGNNEWMFVPTHGVAYNYEENDPMNPILNGSVVR		Hex(8)HexNAc(2)	1024	1024	10	10	10
cwq_mix2-1_726	cwq_mix2-1_726.49493.49493.4	49493	FTNEFFPMDVTPNDGSAQFVVYNMSGNPK		Hex(6)HexNAc(4)NeuAc(1)Fuc(2)	2.04	0.000976562	1.02857	-10	-10
cwq_mix2-1_726	cwq_mix2-1_726.49499.49499.4	49499	FTNEFFPMDVTPNDGSAQFVVYNMSGNPK		Hex(6)HexNAc(4)Fuc(3)	1.42	0.01	0.505891	-6.64386	-6.64386
cwq_mix2-1_726	cwq_mix2-1_726.49507.49507.5	49507	HLVNEEVFPLSDCGFGPSNTSDGMCELYAYLNSPVR	13,Carbamidomethyl(+57.0215);25,Carbamidomethyl(+57.0215);	Hex(7)HexNAc(4)Fuc(3)	0.000976562	0.28	-10	-1.8365	-10
cwq_mix2-1_726	cwq_mix2-1_726.49529.49529.3	49529	FTNEFFPMDVTPNDGSAQFVVYNMSGNPK		Hex(5)HexNAc(4)Fuc(4)	1.28	0.000976562	0.356144	-10	-10
cwq_mix2-1_726	cwq_mix2-1_726.49532.49532.4	49532	FTNEFFPMDVTPNDGSAQFVVYNMSGNPK		Hex(5)HexNAc(4)NeuAc(1)Fuc(2)	3.15	0.00914265	1.65535	-6.77317	-6.77317
cwq_mix2-1_726	cwq_mix2-1_726.49546.49546.4	49546	FTNEFFPMDVTPNDGSAQFVVYNMSGNPK		Hex(5)HexNAc(6)	0.58	0.27	-0.785875	-1.88897	-1.88897
cwq_mix2-1_726	cwq_mix2-1_726.49565.49565.4	49565	FTNEFFPMDVTPNDGSAQFVVYNMSGNPK		Hex(11)HexNAc(2)	1.15	0.58	0.201634	-0.785875	-0.785875
cwq_mix2-1_726	cwq_mix2-1_726.49606.49606.3	49606	TLGDTTYGFPNVSLSSITSQEWYR		Hex(5)HexNAc(4)NeuAc(1)Fuc(1)	11.24	0.000976562	3.49057	-10	-10
cwq_mix2-1_726	cwq_mix2-1_726.49623.49623.4	49623	FTNEFFPMDVTPNDGSAQFVVYNMSGNPK		Hex(5)HexNAc(4)NeuAc(1)Fuc(2)	10.08	0.03	3.33342	-5.05889	-5.05889
cwq_mix2-1_726	cwq_mix2-1_726.49625.49625.4	49625	FTNEFFPMDVTPNDGSAQFVVYNMSGNPK		Hex(4)HexNAc(4)NeuAc(1)Fuc(2)	1.78	0.000976562	0.831877	-10	-10
cwq_mix2-1_726	cwq_mix2-1_726.49635.49635.4	49635	FTNEFFPMDVTPNDGSAQFVVYNMSGNPK		Hex(6)HexNAc(4)Fuc(3)	1.94	0.00780004	0.956057	-7.0023	-7.0023
cwq_mix2-1_726	cwq_mix2-1_726.49637.49637.4	49637	FTNEFFPMDVTPNDGSAQFVVYNMSGNPK		Hex(10)HexNAc(2)	0.33	0.96	-1.59946	-0.0588937	-1.59946
cwq_mix2-1_726	cwq_mix2-1_726.49673.49673.3	49673	ANAGFNISLSDYWGR		Hex(5)HexNAc(4)NeuAc(1)Fuc(2)	2.67	0.78	1.41684	-0.358454	1.41684
cwq_mix2-1_726	cwq_mix2-1_726.49682.49682.3	49682	DDLNLSYVFGCIPK	11,Carbamidomethyl(+57.0215);	Hex(7)HexNAc(4)NeuAc(1)Fuc(2)	1024	1024	10	10	10
cwq_mix2-1_726	cwq_mix2-1_726.49706.49706.3	49706	IIDWGHSGEIGNLLLSEYNVTYK		Hex(8)HexNAc(2)	1.74	1.01	0.799087	0.0143553	0.799087
cwq_mix2-1_726	cwq_mix2-1_726.49712.49712.4	49712	FTNEFFPMDVTPNDGSAQFVVYNMSGNPK		Hex(6)HexNAc(4)Fuc(3)	5.53	0.25	2.46728	-2	2.46728
cwq_mix2-1_726	cwq_mix2-1_726.49725.49725.4	49725	FTNEFFPMDVTPNDGSAQFVVYNMSGNPK		Hex(10)HexNAc(2)	0.53	1.16	-0.915936	0.214125	-0.915936
cwq_mix2-1_726	cwq_mix2-1_726.49734.49734.4	49734	FTNEFFPMDVTPNDGSAQFVVYNMSGNPK		Hex(5)HexNAc(4)Fuc(3)	6.82	0.000976562	2.76977	-10	-10
cwq_mix2-1_726	cwq_mix2-1_726.49749.49749.3	49749	IIDWGHSGEIGNLLLSEYNVTYK		Hex(4)HexNAc(6)	1024	1024	10	10	10
cwq_mix2-1_726	cwq_mix2-1_726.49768.49768.4	49768	FTNEFFPMDVTPNDGSAQFVVYNMSGNPK		Hex(4)HexNAc(4)NeuAc(1)Fuc(2)	26.23	0.000976562	4.71315	-10	-10
cwq_mix2-1_726	cwq_mix2-1_726.49776.49776.3	49776	IIDWGHSGEIGNLLLSEYNVTYK		Hex(8)HexNAc(2)	1.01	0.72	0.0143553	-0.473931	-0.473931
cwq_mix2-1_726	cwq_mix2-1_726.49792.49792.4	49792	IIDWGHSGEIGNLLLSEYNVTYK		Hex(8)HexNAc(2)	1.09	0.43	0.124328	-1.21759	-1.21759
cwq_mix2-1_726	cwq_mix2-1_726.49793.49793.3	49793	DDLNLSYVFGCIPK	11,Carbamidomethyl(+57.0215);	Hex(7)HexNAc(4)NeuAc(1)Fuc(2)	0.53	0.000976562	-0.915936	-10	-10
cwq_mix2-1_726	cwq_mix2-1_726.49845.49845.3	49845	IIDWGHSGEIGNLLLSEYNVTYK		Hex(8)HexNAc(2)	1.01	0.72	0.0143553	-0.473931	-0.473931
cwq_mix2-1_726	cwq_mix2-1_726.49854.49854.4	49854	FTNEFFPMDVTPNDGSAQFVVYNMSGNPK		Hex(5)HexNAc(4)Fuc(3)	1.65	0.000976562	0.722466	-10	-10
cwq_mix2-1_726	cwq_mix2-1_726.49877.49877.3	49877	LIWLDNMFNLSAVAHR		Hex(14)HexNAc(2)	0.83	0.31	-0.268817	-1.68966	-1.68966
cwq_mix2-1_726	cwq_mix2-1_726.49882.49882.4	49882	IIDWGHSGEIGNLLLSEYNVTYK		Hex(8)HexNAc(2)	1.16	0.74	0.214125	-0.434403	-0.434403
cwq_mix2-1_726	cwq_mix2-1_726.49919.49919.4	49919	SYGFCKPLEANEEGKPYYPCGIIANSLFNDSYSSLLR	5,Carbamidomethyl(+57.0215);20,Carbamidomethyl(+57.0215);	Hex(9)HexNAc(2)	0.17	0.22	-2.55639	-2.18442	-2.55639
cwq_mix2-1_726	cwq_mix2-1_726.49994.49994.3	49994	ANAGFNISLSDYWGR		Hex(6)HexNAc(4)NeuAc(1)Fuc(2)	4.55	0.000976562	2.18587	-10	-10
cwq_mix2-1_726	cwq_mix2-1_726.50071.50071.3	50071	ANAGFNISLSDYWGR		Hex(5)HexNAc(4)NeuAc(1)Fuc(2)	13.18	0.000976562	3.72028	-10	-10
cwq_mix2-1_726	cwq_mix2-1_726.50205.50205.4	50205	LNDTYTEVAEVMKDDFVFAASDDKELAK		Hex(11)HexNAc(2)	1.38	0.7	0.464668	-0.514573	-0.514573
cwq_mix2-1_726	cwq_mix2-1_726.50213.50213.4	50213	LNDTYTEVAEVMKDDFVFAASDDKELAK		Hex(10)HexNAc(2)	1.38	0.94	0.464668	-0.0892673	0.464668
cwq_mix2-1_726	cwq_mix2-1_726.50232.50232.4	50232	LNDTYTEVAEVMKDDFVFAASDDKELAK		Hex(9)HexNAc(2)	1.4	0.94	0.485427	-0.0892673	0.485427
cwq_mix2-1_726	cwq_mix2-1_726.50291.50291.4	50291	LNDTYTEVAEVMKDDFVFAASDDKELAK		Hex(10)HexNAc(2)	1.16	0.78	0.214125	-0.358454	-0.358454
cwq_mix2-1_726	cwq_mix2-1_726.50312.50312.4	50312	LNDTYTEVAEVMKDDFVFAASDDKELAK		Hex(9)HexNAc(2)	0.99	0.61	-0.0144996	-0.713119	-0.713119
cwq_mix2-1_726	cwq_mix2-1_726.50314.50314.5	50314	LNDTYTEVAEVMKDDFVFAASDDKELAK		Hex(4)HexNAc(4)NeuAc(1)Fuc(2)	3.64	0.04	1.86394	-4.64386	-4.64386
cwq_mix2-1_726	cwq_mix2-1_726.50335.50335.3	50335	ANAGFNISLSDYWGR		Hex(5)HexNAc(4)NeuAc(1)Fuc(2)	9.24	0.41	3.20789	-1.2863	3.20789
cwq_mix2-1_726	cwq_mix2-1_726.50355.50355.5	50355	LNDTYTEVAEVMKDDFVFAASDDKELAK		Hex(3)HexNAc(4)NeuAc(2)	35.27	0.73	5.14037	-0.454032	5.14037
cwq_mix2-1_726	cwq_mix2-1_726.50380.50380.5	50380	LNDTYTEVAEVMKDDFVFAASDDKELAK		Hex(10)HexNAc(2)	2.75	2.3	1.45943	1.20163	1.45943
cwq_mix2-1_726	cwq_mix2-1_726.50386.50386.4	50386	LNDTYTEVAEVMKDDFVFAASDDKELAK		Hex(10)HexNAc(2)	0.99	0.72	-0.0144996	-0.473931	-0.473931
cwq_mix2-1_726	cwq_mix2-1_726.50409.50409.4	50409	LNDTYTEVAEVMKDDFVFAASDDKELAK		Hex(9)HexNAc(2)	0.99	0.61	-0.0144996	-0.713119	-0.713119
cwq_mix2-1_726	cwq_mix2-1_726.50411.50411.5	50411	LNDTYTEVAEVMKDDFVFAASDDKELAK		Hex(4)HexNAc(4)Fuc(4)	1024	1024	10	10	10
cwq_mix2-1_726	cwq_mix2-1_726.50432.50432.4	50432	LNDTYTEVAEVMKDDFVFAASDDKELAK		Hex(8)HexNAc(2)	0.98	0.49	-0.0291463	-1.02915	-1.02915
cwq_mix2-1_726	cwq_mix2-1_726.50472.50472.4	50472	TVLADPTFYNNTDHVEQLLSLEYADEIR		Hex(3)HexNAc(4)NeuAc(2)	13.65	1.08	3.77083	0.111031	3.77083
cwq_mix2-1_726	cwq_mix2-1_726.50480.50480.4	50480	LNDTYTEVAEVMKDDFVFAASDDKELAK		Hex(9)HexNAc(2)	1.02	0.59	0.0285692	-0.761213	-0.761213
cwq_mix2-1_726	cwq_mix2-1_726.50492.50492.4	50492	LNDTYTEVAEVMKDDFVFAASDDKELAK		Hex(8)HexNAc(2)	0.87	0.4	-0.200913	-1.32193	-1.32193
cwq_mix2-1_726	cwq_mix2-1_726.50516.50516.3	50516	QFVQYGNLTGLDMAVVK		Hex(9)HexNAc(2)	0.66	0.66	-0.599462	-0.599462	-0.599462
cwq_mix2-1_726	cwq_mix2-1_726.50537.50537.3	50537	QFVQYGNLTGLDMAVVK		Hex(3)HexNAc(4)NeuAc(2)	1024	1024	10	10	10
cwq_mix2-1_726	cwq_mix2-1_726.50542.50542.4	50542	FTNEFFPMDVTPNDGSAQFVVYNMSGNPK	8,Oxidation(+15.9949);	Hex(5)HexNAc(5)Fuc(3)	0.41	0.01	-1.2863	-6.64386	-6.64386
cwq_mix2-1_726	cwq_mix2-1_726.50548.50548.4	50548	NYTNVLGFFAGNEVANTAENSATTTWVK		Hex(8)HexNAc(4)NeuAc(1)Fuc(1)	1024	1024	10	10	10
cwq_mix2-1_726	cwq_mix2-1_726.50582.50582.4	50582	LNDTYTEVAEVMKDDFVFAASDDKELAK		Hex(8)HexNAc(2)	0.64	0.21	-0.643856	-2.25154	-2.25154
cwq_mix2-1_726	cwq_mix2-1_726.50615.50615.4	50615	LNDTYTEVAEVMKDDFVFAASDDKELAK		Hex(7)HexNAc(2)	1.52	0.63	0.604071	-0.666576	-0.666576
cwq_mix2-1_726	cwq_mix2-1_726.50617.50617.4	50617	TEEFSNMTVPMIFSEFGCIEVRPR	11,Oxidation(+15.9949);18,Carbamidomethyl(+57.0215);	Hex(13)HexNAc(2)	1.03	1.15	0.0426443	0.201634	0.201634
cwq_mix2-1_726	cwq_mix2-1_726.50631.50631.4	50631	TEEFSNMTVPMIFSEFGCIEVRPR	11,Oxidation(+15.9949);18,Carbamidomethyl(+57.0215);	Hex(8)HexNAc(4)NeuAc(1)Fuc(2)	1.51	0.21	0.594549	-2.25154	-2.25154
cwq_mix2-1_726	cwq_mix2-1_726.50638.50638.3	50638	ANAGFNISLSDYWGR		Hex(5)HexNAc(4)NeuAc(1)Fuc(2)	3.14	0.000976562	1.65076	-10	-10
cwq_mix2-1_726	cwq_mix2-1_726.50660.50660.4	50660	TEEFSNMTVPMIFSEFGCIEVRPR	11,Oxidation(+15.9949);18,Carbamidomethyl(+57.0215);	Hex(7)HexNAc(4)NeuAc(1)Fuc(2)	7	0.07	2.80735	-3.8365	-3.8365
cwq_mix2-1_726	cwq_mix2-1_726.50705.50705.4	50705	TEEFSNMTVPMIFSEFGCIEVRPR	11,Oxidation(+15.9949);18,Carbamidomethyl(+57.0215);	Hex(13)HexNAc(2)	1.34	1.12	0.422233	0.163499	0.422233
cwq_mix2-1_726	cwq_mix2-1_726.50758.50758.3	50758	SEFDGILPGEFVESNSTWWNR		Hex(9)HexNAc(2)	3.11	2.78	1.63691	1.47508	1.63691
cwq_mix2-1_726	cwq_mix2-1_726.50762.50762.3	50762	SEFDGILPGEFVESNSTWWNR		Hex(3)HexNAc(4)NeuAc(2)	1024	1024	10	10	10
cwq_mix2-1_726	cwq_mix2-1_726.50810.50810.4	50810	TEEFSNMTVPMIFSEFGCIEVRPR	11,Oxidation(+15.9949);18,Carbamidomethyl(+57.0215);	Hex(7)HexNAc(4)NeuAc(1)Fuc(2)	2.67	0.02	1.41684	-5.64386	-5.64386
cwq_mix2-1_726	cwq_mix2-1_726.50812.50812.4	50812	TEEFSNMTVPMIFSEFGCIEVRPR	11,Oxidation(+15.9949);18,Carbamidomethyl(+57.0215);	Hex(8)HexNAc(6)	0.35	0.000976562	-1.51457	-10	-10
cwq_mix2-1_726	cwq_mix2-1_726.50838.50838.3	50838	SEFDGILPGEFVESNSTWWNR		Hex(9)HexNAc(2)	0.6	0.21	-0.736966	-2.25154	-2.25154
cwq_mix2-1_726	cwq_mix2-1_726.50840.50840.3	50840	SEFDGILPGEFVESNSTWWNR		Hex(8)HexNAc(2)	0.95	0.38	-0.0740006	-1.39593	-1.39593
cwq_mix2-1_726	cwq_mix2-1_726.50872.50872.3	50872	SEFDGILPGEFVESNSTWWNR		Hex(3)HexNAc(4)NeuAc(2)	1024	1024	10	10	10
cwq_mix2-1_726	cwq_mix2-1_726.50995.50995.4	50995	DQKLNDTYTEVAEVMKDDFVFAASDDKELAK		Hex(9)HexNAc(2)	2.45	1.2	1.29278	0.263034	1.29278
cwq_mix2-1_726	cwq_mix2-1_726.51018.51018.5	51018	DQKLNDTYTEVAEVMKDDFVFAASDDKELAK		Hex(10)HexNAc(2)	1.09	0.81	0.124328	-0.304006	-0.304006
cwq_mix2-1_726	cwq_mix2-1_726.51020.51020.4	51020	DQKLNDTYTEVAEVMKDDFVFAASDDKELAK		Hex(10)HexNAc(2)	2.29	1.28	1.19535	0.356144	1.19535
cwq_mix2-1_726	cwq_mix2-1_726.51036.51036.3	51036	ANAGFNISLSDYWGR		Hex(5)HexNAc(4)NeuAc(1)Fuc(2)	13.58	0.000976562	3.76341	-10	-10
cwq_mix2-1_726	cwq_mix2-1_726.51097.51097.5	51097	DQKLNDTYTEVAEVMKDDFVFAASDDKELAK		Hex(8)HexNAc(2)	0.84	1.65	-0.251539	0.722466	0.722466
cwq_mix2-1_726	cwq_mix2-1_726.51192.51192.3	51192	ANAGFNISLSDYWGR		Hex(5)HexNAc(4)NeuAc(1)Fuc(2)	0.49	0.06	-1.02915	-4.05889	-4.05889
cwq_mix2-1_726	cwq_mix2-1_726.51216.51216.4	51216	YQYNETAGEGVTAYVIDTGINIEHQDFQGR		Hex(7)HexNAc(4)NeuAc(1)Fuc(3)	0.75	0.000976562	-0.415037	-10	-10
cwq_mix2-1_726	cwq_mix2-1_726.51246.51246.4	51246	YQYNETAGEGVTAYVIDTGINIEHQDFQGR		Hex(8)HexNAc(4)NeuAc(1)Fuc(2)	8	0.1	3	-3.32193	-3.32193
cwq_mix2-1_726	cwq_mix2-1_726.51270.51270.3	51270	ANAGFNISLSDYWGR		Hex(6)HexNAc(4)NeuAc(1)Fuc(2)	0.68	0.000976562	-0.556393	-10	-10
cwq_mix2-1_726	cwq_mix2-1_726.51287.51287.3	51287	ANAGFNISLSDYWGR		Hex(5)HexNAc(4)NeuAc(1)Fuc(2)	1.3	0.15	0.378512	-2.73697	-2.73697
cwq_mix2-1_726	cwq_mix2-1_726.51305.51305.4	51305	YQYNETAGEGVTAYVIDTGINIEHQDFQGR		Hex(7)HexNAc(4)NeuAc(1)Fuc(2)	1.12	0.04	0.163499	-4.64386	-4.64386
cwq_mix2-1_726	cwq_mix2-1_726.51369.51369.4	51369	YQYNETAGEGVTAYVIDTGINIEHQDFQGR		Hex(7)HexNAc(4)NeuAc(1)Fuc(3)	0.6	0.06	-0.736966	-4.05889	-4.05889
cwq_mix2-1_726	cwq_mix2-1_726.51370.51370.4	51370	TLGDTTYGFPNVSLSSITSQEWYR		Hex(7)HexNAc(4)Fuc(3)	22.43	0.34	4.48736	-1.55639	4.48736
cwq_mix2-1_726	cwq_mix2-1_726.51376.51376.3	51376	TLGDTTYGFPNVSLSSITSQEWYR		Hex(6)HexNAc(4)NeuAc(1)Fuc(2)	3.52	0.04	1.81558	-4.64386	-4.64386
cwq_mix2-1_726	cwq_mix2-1_726.51382.51382.4	51382	YQYNETAGEGVTAYVIDTGINIEHQDFQGR		Hex(8)HexNAc(4)NeuAc(1)Fuc(2)	4	0.000976562	2	-10	-10
cwq_mix2-1_726	cwq_mix2-1_726.51386.51386.3	51386	TLGDTTYGFPNVSLSSITSQEWYR		Hex(5)HexNAc(4)NeuAc(1)Fuc(3)	1024	1024	10	10	10
cwq_mix2-1_726	cwq_mix2-1_726.51445.51445.4	51445	YQYNETAGEGVTAYVIDTGINIEHQDFQGR		Hex(12)HexNAc(2)	1.3	0.9	0.378512	-0.152003	0.378512
cwq_mix2-1_726	cwq_mix2-1_726.51461.51461.3	51461	TLGDTTYGFPNVSLSSITSQEWYR		Hex(6)HexNAc(4)NeuAc(1)Fuc(2)	2.96	0.03	1.5656	-5.05889	-5.05889
cwq_mix2-1_726	cwq_mix2-1_726.51466.51466.3	51466	TLGDTTYGFPNVSLSSITSQEWYR		Hex(5)HexNAc(4)NeuAc(1)Fuc(2)	20.24	0.000976562	4.33914	-10	-10
cwq_mix2-1_726	cwq_mix2-1_726.51467.51467.3	51467	TLGDTTYGFPNVSLSSITSQEWYR		Hex(12)HexNAc(2)	3.67	1.02	1.87578	0.0285692	1.87578
cwq_mix2-1_726	cwq_mix2-1_726.51478.51478.4	51478	YQYNETAGEGVTAYVIDTGINIEHQDFQGR		Hex(7)HexNAc(4)NeuAc(1)Fuc(2)	0.61	0.00975729	-0.713119	-6.6793	-6.6793
cwq_mix2-1_726	cwq_mix2-1_726.51482.51482.3	51482	TLGDTTYGFPNVSLSSITSQEWYR		Hex(11)HexNAc(2)	2.28	0.92	1.18903	-0.120294	1.18903
cwq_mix2-1_726	cwq_mix2-1_726.51518.51518.4	51518	TLGDTTYGFPNVSLSSITSQEWYR		Hex(6)HexNAc(4)NeuAc(1)Fuc(2)	7.58	0.000976562	2.9222	-10	-10
cwq_mix2-1_726	cwq_mix2-1_726.51520.51520.4	51520	TLGDTTYGFPNVSLSSITSQEWYR		Hex(11)HexNAc(2)	0.07	0.24	-3.8365	-2.05889	-3.8365
cwq_mix2-1_726	cwq_mix2-1_726.51532.51532.4	51532	YQYNETAGEGVTAYVIDTGINIEHQDFQGR		Hex(6)HexNAc(4)NeuAc(1)Fuc(2)	10.46	0.000976562	3.38681	-10	-10
cwq_mix2-1_726	cwq_mix2-1_726.51565.51565.3	51565	ANAGFNISLSDYWGR		Hex(5)HexNAc(4)NeuAc(1)Fuc(2)	9.43	0.000976562	3.23726	-10	-10
cwq_mix2-1_726	cwq_mix2-1_726.51590.51590.3	51590	TLGDTTYGFPNVSLSSITSQEWYR		Hex(11)HexNAc(2)	0.93	0.64	-0.104697	-0.643856	-0.643856
cwq_mix2-1_726	cwq_mix2-1_726.51600.51600.3	51600	TLGDTTYGFPNVSLSSITSQEWYR		Hex(10)HexNAc(2)	1.27	0.95	0.344828	-0.0740006	0.344828
cwq_mix2-1_726	cwq_mix2-1_726.51601.51601.4	51601	YQYNETAGEGVTAYVIDTGINIEHQDFQGR		Hex(7)HexNAc(4)NeuAc(1)Fuc(2)	1.83	0.14	0.871844	-2.8365	-2.8365
cwq_mix2-1_726	cwq_mix2-1_726.51610.51610.3	51610	TLGDTTYGFPNVSLSSITSQEWYR		Hex(5)HexNAc(4)NeuAc(1)Fuc(2)	8.87	0.000976562	3.14893	-10	-10
cwq_mix2-1_726	cwq_mix2-1_726.51611.51611.4	51611	TLGDTTYGFPNVSLSSITSQEWYR		Hex(10)HexNAc(2)	1.67	1.16	0.739848	0.214125	0.739848
cwq_mix2-1_726	cwq_mix2-1_726.51629.51629.4	51629	YQYNETAGEGVTAYVIDTGINIEHQDFQGR		Hex(5)HexNAc(4)NeuAc(1)Fuc(3)	0.22	0.000976562	-2.18442	-10	-10
cwq_mix2-1_726	cwq_mix2-1_726.51635.51635.4	51635	TLGDTTYGFPNVSLSSITSQEWYR		Hex(4)HexNAc(4)NeuAc(1)Fuc(3)	1.03	0.36	0.0426443	-1.47393	-1.47393
cwq_mix2-1_726	cwq_mix2-1_726.51643.51643.4	51643	TLGDTTYGFPNVSLSSITSQEWYR		Hex(4)HexNAc(4)NeuAc(1)Fuc(2)	14.35	0.08	3.84298	-3.64386	3.84298
cwq_mix2-1_726	cwq_mix2-1_726.51672.51672.3	51672	TLGDTTYGFPNVSLSSITSQEWYR		Hex(11)HexNAc(2)	0.24	0.13	-2.05889	-2.94342	-2.94342
cwq_mix2-1_726	cwq_mix2-1_726.51680.51680.4	51680	YQYNETAGEGVTAYVIDTGINIEHQDFQGR		Hex(7)HexNAc(4)NeuAc(1)Fuc(2)	1.56	0.14	0.641546	-2.8365	-2.8365
cwq_mix2-1_726	cwq_mix2-1_726.51684.51684.4	51684	YQYNETAGEGVTAYVIDTGINIEHQDFQGR		Hex(6)HexNAc(4)NeuAc(1)Fuc(2)	3.63	0.000976562	1.85997	-10	-10
cwq_mix2-1_726	cwq_mix2-1_726.51691.51691.3	51691	TLGDTTYGFPNVSLSSITSQEWYR		Hex(5)HexNAc(4)NeuAc(1)Fuc(2)	1.94	0.000976562	0.956057	-10	-10
cwq_mix2-1_726	cwq_mix2-1_726.51704.51704.4	51704	YQYNETAGEGVTAYVIDTGINIEHQDFQGR		Hex(5)HexNAc(4)NeuAc(1)Fuc(3)	0.48	0.000976562	-1.05889	-10	-10
cwq_mix2-1_726	cwq_mix2-1_726.51710.51710.3	51710	TLGDTTYGFPNVSLSSITSQEWYR		Hex(4)HexNAc(4)NeuAc(1)Fuc(2)	1.59	0.00716968	0.669027	-7.12388	-7.12388
cwq_mix2-1_726	cwq_mix2-1_726.51724.51724.4	51724	TLGDTTYGFPNVSLSSITSQEWYR		Hex(10)HexNAc(2)	1.15	0.54	0.201634	-0.888969	-0.888969
cwq_mix2-1_726	cwq_mix2-1_726.51732.51732.3	51732	TLGDTTYGFPNVSLSSITSQEWYR		Hex(10)HexNAc(2)	1.12	0.68	0.163499	-0.556393	-0.556393
cwq_mix2-1_726	cwq_mix2-1_726.51734.51734.4	51734	TLGDTTYGFPNVSLSSITSQEWYR		Hex(4)HexNAc(4)NeuAc(1)Fuc(2)	24.39	0.07	4.60822	-3.8365	4.60822
cwq_mix2-1_726	cwq_mix2-1_726.51757.51757.4	51757	TLGDTTYGFPNVSLSSITSQEWYR		Hex(5)HexNAc(4)Fuc(3)	2.71	0.00836167	1.43829	-6.90199	-6.90199
cwq_mix2-1_726	cwq_mix2-1_726.51759.51759.3	51759	TLGDTTYGFPNVSLSSITSQEWYR		Hex(9)HexNAc(2)	0.87	1.17	-0.200913	0.226509	0.226509
cwq_mix2-1_726	cwq_mix2-1_726.51767.51767.3	51767	TLGDTTYGFPNVSLSSITSQEWYR		Hex(5)HexNAc(4)Fuc(4)	1.02	0.000976562	0.0285692	-10	-10
cwq_mix2-1_726	cwq_mix2-1_726.51772.51772.3	51772	TLGDTTYGFPNVSLSSITSQEWYR		Hex(3)HexNAc(4)NeuAc(2)	1024	1024	10	10	10
cwq_mix2-1_726	cwq_mix2-1_726.51794.51794.4	51794	TLGDTTYGFPNVSLSSITSQEWYR		Hex(9)HexNAc(2)	0.9	0.89	-0.152003	-0.168123	-0.168123
cwq_mix2-1_726	cwq_mix2-1_726.51815.51815.4	51815	TLGDTTYGFPNVSLSSITSQEWYR		Hex(4)HexNAc(4)NeuAc(1)Fuc(2)	12.38	0.02	3.62994	-5.64386	-5.64386
cwq_mix2-1_726	cwq_mix2-1_726.51818.51818.4	51818	TLGDTTYGFPNVSLSSITSQEWYR		Hex(10)HexNAc(2)	1.11	0.54	0.15056	-0.888969	-0.888969
cwq_mix2-1_726	cwq_mix2-1_726.51831.51831.4	51831	TLGDTTYGFPNVSLSSITSQEWYR		Hex(3)HexNAc(4)NeuAc(2)	1024	1024	10	10	10
cwq_mix2-1_726	cwq_mix2-1_726.51841.51841.3	51841	TLGDTTYGFPNVSLSSITSQEWYR		Hex(10)HexNAc(2)	1	0.6	0	-0.736966	-0.736966
cwq_mix2-1_726	cwq_mix2-1_726.51867.51867.3	51867	TLGDTTYGFPNVSLSSITSQEWYR		Hex(9)HexNAc(2)	1.13	0.74	0.176323	-0.434403	-0.434403
cwq_mix2-1_726	cwq_mix2-1_726.51868.51868.4	51868	TLGDTTYGFPNVSLSSITSQEWYR		Hex(9)HexNAc(2)	0.9	1.18	-0.152003	0.238787	0.238787
cwq_mix2-1_726	cwq_mix2-1_726.51885.51885.3	51885	TLGDTTYGFPNVSLSSITSQEWYR		Hex(3)HexNAc(4)NeuAc(2)	1024	1024	10	10	10
cwq_mix2-1_726	cwq_mix2-1_726.51886.51886.3	51886	TLGDTTYGFPNVSLSSITSQEWYR		Hex(4)HexNAc(4)NeuAc(1)Fuc(2)	25.17	0.04	4.65363	-4.64386	4.65363
cwq_mix2-1_726	cwq_mix2-1_726.51888.51888.4	51888	TLGDTTYGFPNVSLSSITSQEWYR		Hex(10)HexNAc(2)	0.93	0.53	-0.104697	-0.915936	-0.915936
cwq_mix2-1_726	cwq_mix2-1_726.51897.51897.4	51897	TLGDTTYGFPNVSLSSITSQEWYR		Hex(4)HexNAc(4)NeuAc(1)Fuc(2)	11.09	0.02	3.47119	-5.64386	-5.64386
cwq_mix2-1_726	cwq_mix2-1_726.51942.51942.4	51942	TLGDTTYGFPNVSLSSITSQEWYR		Hex(3)HexNAc(4)NeuAc(2)	1024	1024	10	10	10
cwq_mix2-1_726	cwq_mix2-1_726.51954.51954.3	51954	TLGDTTYGFPNVSLSSITSQEWYR		Hex(9)HexNAc(2)	1	0.63	0	-0.666576	-0.666576
cwq_mix2-1_726	cwq_mix2-1_726.51965.51965.3	51965	TLGDTTYGFPNVSLSSITSQEWYR		Hex(3)HexNAc(4)NeuAc(2)	1024	1024	10	10	10
cwq_mix2-1_726	cwq_mix2-1_726.5200.5200.2	5200	LSNGTEACK	8,Carbamidomethyl(+57.0215);	Hex(8)HexNAc(2)	0.99	0.76	-0.0144996	-0.395929	-0.395929
cwq_mix2-1_726	cwq_mix2-1_726.52001.52001.4	52001	TLGDTTYGFPNVSLSSITSQEWYR		Hex(9)HexNAc(2)	2.02	1.02	1.01436	0.0285692	1.01436
cwq_mix2-1_726	cwq_mix2-1_726.52006.52006.3	52006	TLGDTTYGFPNVSLSSITSQEWYR		Hex(8)HexNAc(2)	1.21	0.16	0.275007	-2.64386	-2.64386
cwq_mix2-1_726	cwq_mix2-1_726.52036.52036.3	52036	TLGDTTYGFPNVSLSSITSQEWYR		Hex(10)HexNAc(2)	0.93	0.1	-0.104697	-3.32193	-3.32193
cwq_mix2-1_726	cwq_mix2-1_726.52045.52045.3	52045	TLGDTTYGFPNVSLSSITSQEWYR		Hex(3)HexNAc(4)NeuAc(2)	1024	1024	10	10	10
cwq_mix2-1_726	cwq_mix2-1_726.52046.52046.4	52046	TLGDTTYGFPNVSLSSITSQEWYR		Hex(3)HexNAc(4)NeuAc(2)	1024	1024	10	10	10
cwq_mix2-1_726	cwq_mix2-1_726.52084.52084.3	52084	TLGDTTYGFPNVSLSSITSQEWYR		Hex(9)HexNAc(2)	0.86	0.51	-0.217591	-0.971431	-0.971431
cwq_mix2-1_726	cwq_mix2-1_726.52086.52086.4	52086	TLGDTTYGFPNVSLSSITSQEWYR		Hex(4)HexNAc(6)	0.19	0.0094435	-2.39593	-6.72646	-6.72646
cwq_mix2-1_726	cwq_mix2-1_726.52117.52117.3	52117	TLGDTTYGFPNVSLSSITSQEWYR		Hex(4)HexNAc(4)NeuAc(1)Fuc(2)	12.86	0.000976562	3.68482	-10	-10
cwq_mix2-1_726	cwq_mix2-1_726.52127.52127.3	52127	TLGDTTYGFPNVSLSSITSQEWYR		Hex(3)HexNAc(4)NeuAc(2)	1024	1024	10	10	10
cwq_mix2-1_726	cwq_mix2-1_726.52158.52158.4	52158	TLGDTTYGFPNVSLSSITSQEWYR		Hex(3)HexNAc(4)NeuAc(2)	1024	1024	10	10	10
cwq_mix2-1_726	cwq_mix2-1_726.52199.52199.3	52199	TLGDTTYGFPNVSLSSITSQEWYR		Hex(4)HexNAc(4)NeuAc(1)Fuc(2)	0.26	0.000976562	-1.94342	-10	-10
cwq_mix2-1_726	cwq_mix2-1_726.52221.52221.4	52221	TLGDTTYGFPNVSLSSITSQEWYR		Hex(4)HexNAc(4)Fuc(3)	1.5	0.26	0.584963	-1.94342	-1.94342
cwq_mix2-1_726	cwq_mix2-1_726.52267.52267.3	52267	TLGDTTYGFPNVSLSSITSQEWYR		Hex(3)HexNAc(4)NeuAc(2)	1024	1024	10	10	10
cwq_mix2-1_726	cwq_mix2-1_726.52292.52292.3	52292	YSFEWSNVSILEGDIDSIK		Hex(3)HexNAc(4)NeuAc(2)	1024	1024	10	10	10
cwq_mix2-1_726	cwq_mix2-1_726.52293.52293.4	52293	TEEFSNMTVPMIFSEFGCIEVRPR	18,Carbamidomethyl(+57.0215);	Hex(7)HexNAc(4)NeuGc(3)Fuc(1)	1024	1024	10	10	10
cwq_mix2-1_726	cwq_mix2-1_726.52353.52353.3	52353	TLGDTTYGFPNVSLSSITSQEWYR		Hex(3)HexNAc(4)NeuAc(2)	1024	1024	10	10	10
cwq_mix2-1_726	cwq_mix2-1_726.52465.52465.4	52465	TEEFSNMTVPMIFSEFGCIEVRPR	18,Carbamidomethyl(+57.0215);	Hex(8)HexNAc(4)NeuAc(1)Fuc(2)	2.09	0.04	1.0635	-4.64386	-4.64386
cwq_mix2-1_726	cwq_mix2-1_726.52467.52467.3	52467	TLGDTTYGFPNVSLSSITSQEWYR		Hex(10)HexNAc(2)	1.79	1.06	0.83996	0.0840643	0.83996
cwq_mix2-1_726	cwq_mix2-1_726.52468.52468.4	52468	TEEFSNMTVPMIFSEFGCIEVRPR	18,Carbamidomethyl(+57.0215);	Hex(14)HexNAc(2)	1.51	2.3	0.594549	1.20163	1.20163
cwq_mix2-1_726	cwq_mix2-1_726.52489.52489.4	52489	TLGDTTYGFPNVSLSSITSQEWYR		Hex(9)HexNAc(2)	0.93	1.72	-0.104697	0.782409	0.782409
cwq_mix2-1_726	cwq_mix2-1_726.52492.52492.3	52492	TLGDTTYGFPNVSLSSITSQEWYR		Hex(3)HexNAc(4)NeuAc(2)	22.07	1.71	4.46401	0.773996	4.46401
cwq_mix2-1_726	cwq_mix2-1_726.52522.52522.4	52522	TEEFSNMTVPMIFSEFGCIEVRPR	18,Carbamidomethyl(+57.0215);	Hex(13)HexNAc(2)	1.33	1.32	0.411426	0.400538	0.411426
cwq_mix2-1_726	cwq_mix2-1_726.52529.52529.4	52529	TEEFSNMTVPMIFSEFGCIEVRPR	18,Carbamidomethyl(+57.0215);	Hex(7)HexNAc(4)NeuAc(1)Fuc(2)	2.16	0.02	1.11103	-5.64386	-5.64386
cwq_mix2-1_726	cwq_mix2-1_726.52545.52545.3	52545	TLGDTTYGFPNVSLSSITSQEWYR		Hex(4)HexNAc(4)NeuAc(1)Fuc(2)	23.56	0.000976562	4.55827	-10	-10
cwq_mix2-1_726	cwq_mix2-1_726.52549.52549.4	52549	TEEFSNMTVPMIFSEFGCIEVRPR	18,Carbamidomethyl(+57.0215);	Hex(14)HexNAc(2)	0.57	0.08	-0.810966	-3.64386	-3.64386
cwq_mix2-1_726	cwq_mix2-1_726.52557.52557.4	52557	TEEFSNMTVPMIFSEFGCIEVRPR	18,Carbamidomethyl(+57.0215);	Hex(8)HexNAc(4)NeuAc(1)Fuc(2)	2.66	0.08	1.41143	-3.64386	-3.64386
cwq_mix2-1_726	cwq_mix2-1_726.52596.52596.4	52596	TEEFSNMTVPMIFSEFGCIEVRPR	18,Carbamidomethyl(+57.0215);	Hex(7)HexNAc(4)NeuAc(1)Fuc(2)	10.04	0.02	3.32769	-5.64386	-5.64386
cwq_mix2-1_726	cwq_mix2-1_726.52602.52602.5	52602	TEEFSNMTVPMIFSEFGCIEVRPR	18,Carbamidomethyl(+57.0215);	Hex(7)HexNAc(4)NeuAc(1)Fuc(2)	4.66	0.03	2.22033	-5.05889	-5.05889
cwq_mix2-1_726	cwq_mix2-1_726.52622.52622.4	52622	TEEFSNMTVPMIFSEFGCIEVRPR	18,Carbamidomethyl(+57.0215);	Hex(13)HexNAc(2)	1.82	1.57	0.863938	0.650765	0.863938
cwq_mix2-1_726	cwq_mix2-1_726.52624.52624.4	52624	TLGDTTYGFPNVSLSSITSQEWYR		Hex(10)HexNAc(2)	0.42	0.07	-1.25154	-3.8365	-3.8365
cwq_mix2-1_726	cwq_mix2-1_726.52628.52628.3	52628	TLGDTTYGFPNVSLSSITSQEWYR		Hex(10)HexNAc(2)	4.72	3.43	2.23879	1.77821	2.23879
cwq_mix2-1_726	cwq_mix2-1_726.52636.52636.3	52636	TLGDTTYGFPNVSLSSITSQEWYR		Hex(9)HexNAc(2)	0.8	0.94	-0.321928	-0.0892673	-0.321928
cwq_mix2-1_726	cwq_mix2-1_726.52644.52644.3	52644	TLGDTTYGFPNVSLSSITSQEWYR		Hex(4)HexNAc(4)NeuAc(1)Fuc(2)	5.05	0.000976562	2.33628	-10	-10
cwq_mix2-1_726	cwq_mix2-1_726.52685.52685.3	52685	TLGDTTYGFPNVSLSSITSQEWYR		Hex(3)HexNAc(4)NeuAc(2)	11.36	1.6	3.50589	0.678072	3.50589
cwq_mix2-1_726	cwq_mix2-1_726.52711.52711.4	52711	TEEFSNMTVPMIFSEFGCIEVRPR	18,Carbamidomethyl(+57.0215);	Hex(7)HexNAc(4)NeuAc(1)Fuc(2)	13.01	0.000976562	3.70155	-10	-10
cwq_mix2-1_726	cwq_mix2-1_726.52712.52712.4	52712	EVSAYGLDSYSFNMSYLEAPIYFDFVGVDGVGHYPSK	14,Oxidation(+15.9949);	Hex(8)HexNAc(3)	2.5	0.36	1.32193	-1.47393	-1.47393
cwq_mix2-1_726	cwq_mix2-1_726.5279.5279.2	5279	LSNGTEACK	8,Carbamidomethyl(+57.0215);	Hex(8)HexNAc(2)	0.63	0.64	-0.666576	-0.643856	-0.666576
cwq_mix2-1_726	cwq_mix2-1_726.52808.52808.4	52808	EVSAYGLDSYSFNMSYLEAPIYFDFVGVDGVGHYPSK	14,Oxidation(+15.9949);	Hex(8)HexNAc(3)	5.28	0.14	2.40054	-2.8365	-2.8365
cwq_mix2-1_726	cwq_mix2-1_726.53027.53027.4	53027	EVSAYGLDSYSFNMSYLEAPIYFDFVGVDGVGHYPSK	14,Oxidation(+15.9949);	Hex(3)HexNAc(7)	1024	1024	10	10	10
cwq_mix2-1_726	cwq_mix2-1_726.5310.5310.2	5310	LSNGTEACK	8,Carbamidomethyl(+57.0215);	Hex(8)HexNAc(2)	0.82	0.67	-0.286304	-0.577767	-0.577767
cwq_mix2-1_726	cwq_mix2-1_726.53216.53216.3	53216	ANAGFNISLSDYWGR		Hex(5)HexNAc(4)NeuAc(1)Fuc(2)	1.4	0.000976562	0.485427	-10	-10
cwq_mix2-1_726	cwq_mix2-1_726.53459.53459.4	53459	TFPLSLPGQSVELAWDAPGMAVGPNSSYITSTSAGTPR		Hex(4)HexNAc(4)Fuc(3)	2.41	0.1	1.26903	-3.32193	-3.32193
cwq_mix2-1_726	cwq_mix2-1_726.53463.53463.3	53463	DTPPLVIYLPNVPYNYFTNISTDR		Hex(8)HexNAc(2)	0.31	0.21	-1.68966	-2.25154	-2.25154
cwq_mix2-1_726	cwq_mix2-1_726.53551.53551.3	53551	DTPPLVIYLPNVPYNYFTNISTDR		Hex(8)HexNAc(2)	1.01	0.97	0.0143553	-0.0439433	-0.0439433
cwq_mix2-1_726	cwq_mix2-1_726.53665.53665.4	53665	GWNVSLETVPNLDIPVGSYETQLGLPVGLHPK		Hex(3)HexNAc(4)NeuAc(2)	6.7	0.55	2.74416	-0.862496	2.74416
cwq_mix2-1_726	cwq_mix2-1_726.53670.53670.4	53670	FDHIANWTDDVYFPDSQPYASPMGLYSVLR		Hex(8)HexNAc(4)NeuAc(1)Fuc(2)	11.24	0.23	3.49057	-2.12029	3.49057
cwq_mix2-1_726	cwq_mix2-1_726.54123.54123.3	54123	ANAGFNISLSDYWGR		Hex(6)HexNAc(4)NeuAc(1)Fuc(2)	0.71	0.000976562	-0.494109	-10	-10
cwq_mix2-1_726	cwq_mix2-1_726.54736.54736.4	54736	AVWSYVFPEGATNIEIEMPVEISNSNVTK		Hex(3)HexNAc(4)NeuAc(2)	6.09	0.62	2.60644	-0.68966	2.60644
cwq_mix2-1_726	cwq_mix2-1_726.54864.54864.4	54864	AVWSYVFPEGATNIEIEMPVEISNSNVTK		Hex(3)HexNAc(4)NeuAc(2)	13.23	1.01	3.72574	0.0143553	3.72574
cwq_mix2-1_726	cwq_mix2-1_726.54875.54875.4	54875	TYYTEDMIQQLLTNGLISSTVDNDTYFGQCFACAVVK	7,Oxidation(+15.9949);30,Carbamidomethyl(+57.0215);33,Carbamidomethyl(+57.0215);	Hex(8)HexNAc(3)	1024	1024	10	10	10
cwq_mix2-1_726	cwq_mix2-1_726.54949.54949.4	54949	HLVNEEVFPLSDCGFGPSNTSDGMCELYAYLNSPVR	13,Carbamidomethyl(+57.0215);25,Carbamidomethyl(+57.0215);	Hex(7)HexNAc(4)NeuAc(1)Fuc(2)	11.13	0.000976562	3.47638	-10	-10
cwq_mix2-1_726	cwq_mix2-1_726.55007.55007.4	55007	HLVNEEVFPLSDCGFGPSNTSDGMCELYAYLNSPVR	13,Carbamidomethyl(+57.0215);24,Oxidation(+15.9949);25,Carbamidomethyl(+57.0215);	Hex(6)HexNAc(3)NeuGc(2)	1024	1024	10	10	10
cwq_mix2-1_726	cwq_mix2-1_726.55010.55010.4	55010	TQELENFTIPIFLSEFGCNK	18,Carbamidomethyl(+57.0215);	Hex(7)HexNAc(4)NeuGc(3)Fuc(1)	2.99	31.1	1.58015	4.95884	4.95884
cwq_mix2-1_726	cwq_mix2-1_726.55021.55021.4	55021	TYYTEDMIQQLLTNGLISSTVDNDTYFGQCFACAVVK	7,Oxidation(+15.9949);30,Carbamidomethyl(+57.0215);33,Carbamidomethyl(+57.0215);	Hex(8)HexNAc(3)	1024	1024	10	10	10
cwq_mix2-1_726	cwq_mix2-1_726.55058.55058.4	55058	HLVNEEVFPLSDCGFGPSNTSDGMCELYAYLNSPVR	13,Carbamidomethyl(+57.0215);24,Oxidation(+15.9949);25,Carbamidomethyl(+57.0215);	Hex(8)HexNAc(6)	0.44	0.000976562	-1.18442	-10	-10
cwq_mix2-1_726	cwq_mix2-1_726.55076.55076.4	55076	HLVNEEVFPLSDCGFGPSNTSDGMCELYAYLNSPVR	13,Carbamidomethyl(+57.0215);25,Carbamidomethyl(+57.0215);	Hex(5)HexNAc(4)NeuAc(1)Fuc(3)	0.14	0.1	-2.8365	-3.32193	-3.32193
cwq_mix2-1_726	cwq_mix2-1_726.55077.55077.3	55077	TQELENFTIPIFLSEFGCNK	18,Carbamidomethyl(+57.0215);	Hex(7)HexNAc(4)NeuGc(3)Fuc(1)	1024	1024	10	10	10
cwq_mix2-1_726	cwq_mix2-1_726.55127.55127.4	55127	HLVNEEVFPLSDCGFGPSNTSDGMCELYAYLNSPVR	13,Carbamidomethyl(+57.0215);25,Carbamidomethyl(+57.0215);	Hex(5)HexNAc(4)Fuc(4)	0.48	0.000976562	-1.05889	-10	-10
cwq_mix2-1_726	cwq_mix2-1_726.55129.55129.4	55129	TQELENFTIPIFLSEFGCNK	18,Carbamidomethyl(+57.0215);	Hex(7)HexNAc(4)NeuGc(2)Fuc(2)	1024	1024	10	10	10
cwq_mix2-1_726	cwq_mix2-1_726.55137.55137.4	55137	HLVNEEVFPLSDCGFGPSNTSDGMCELYAYLNSPVR	13,Carbamidomethyl(+57.0215);25,Carbamidomethyl(+57.0215);	Hex(4)HexNAc(4)NeuAc(1)Fuc(3)	1.1	0.11	0.137504	-3.18442	-3.18442
cwq_mix2-1_726	cwq_mix2-1_726.55145.55145.4	55145	HLVNEEVFPLSDCGFGPSNTSDGMCELYAYLNSPVR	13,Carbamidomethyl(+57.0215);25,Carbamidomethyl(+57.0215);	Hex(5)HexNAc(4)NeuAc(1)Fuc(3)	0.52	0.09	-0.943416	-3.47393	-3.47393
cwq_mix2-1_726	cwq_mix2-1_726.55192.55192.4	55192	HLVNEEVFPLSDCGFGPSNTSDGMCELYAYLNSPVR	13,Carbamidomethyl(+57.0215);25,Carbamidomethyl(+57.0215);	Hex(6)HexNAc(4)NeuAc(1)Fuc(2)	14.88	0.000976562	3.8953	-10	-10
cwq_mix2-1_726	cwq_mix2-1_726.55213.55213.4	55213	HLVNEEVFPLSDCGFGPSNTSDGMCELYAYLNSPVR	13,Carbamidomethyl(+57.0215);25,Carbamidomethyl(+57.0215);	Hex(5)HexNAc(4)NeuAc(1)Fuc(2)	6.16	0.03	2.62293	-5.05889	-5.05889
cwq_mix2-1_726	cwq_mix2-1_726.55229.55229.4	55229	HLVNEEVFPLSDCGFGPSNTSDGMCELYAYLNSPVR	13,Carbamidomethyl(+57.0215);25,Carbamidomethyl(+57.0215);	Hex(4)HexNAc(4)NeuAc(1)Fuc(3)	0.32	0.04	-1.64386	-4.64386	-4.64386
cwq_mix2-1_726	cwq_mix2-1_726.55254.55254.4	55254	HLVNEEVFPLSDCGFGPSNTSDGMCELYAYLNSPVR	13,Carbamidomethyl(+57.0215);25,Carbamidomethyl(+57.0215);	Hex(4)HexNAc(4)Fuc(4)	0.84	0.12	-0.251539	-3.05889	-3.05889
cwq_mix2-1_726	cwq_mix2-1_726.55311.55311.4	55311	HLVNEEVFPLSDCGFGPSNTSDGMCELYAYLNSPVR	13,Carbamidomethyl(+57.0215);24,Oxidation(+15.9949);25,Carbamidomethyl(+57.0215);	Hex(6)HexNAc(6)	5.57	0.000976562	2.47768	-10	-10
cwq_mix2-1_726	cwq_mix2-1_726.55355.55355.4	55355	HLVNEEVFPLSDCGFGPSNTSDGMCELYAYLNSPVR	13,Carbamidomethyl(+57.0215);25,Carbamidomethyl(+57.0215);	Hex(4)HexNAc(4)NeuAc(1)Fuc(2)	0.55	0.000976562	-0.862496	-10	-10
cwq_mix2-1_726	cwq_mix2-1_726.55713.55713.4	55713	TYYTEDMIQQLLTNGLISSTVDNDTYFGQCFACAVVK	7,Oxidation(+15.9949);30,Carbamidomethyl(+57.0215);33,Carbamidomethyl(+57.0215);	Hex(8)HexNAc(3)	4.3	0.000976562	2.10434	-10	-10
cwq_mix2-1_726	cwq_mix2-1_726.55788.55788.4	55788	TYYTEDMIQQLLTNGLISSTVDNDTYFGQCFACAVVK	7,Oxidation(+15.9949);30,Carbamidomethyl(+57.0215);33,Carbamidomethyl(+57.0215);	Hex(8)HexNAc(3)	1.18	0.000976562	0.238787	-10	-10
cwq_mix2-1_726	cwq_mix2-1_726.55966.55966.3	55966	TQELENFTIPIFLSEFGCNK	18,Carbamidomethyl(+57.0215);	Hex(3)HexNAc(4)NeuAc(2)	1024	1024	10	10	10
cwq_mix2-1_726	cwq_mix2-1_726.56267.56267.3	56267	ANAGFNISLSDYWGR		Hex(5)HexNAc(4)NeuAc(1)Fuc(2)	5.65	0.76	2.49825	-0.395929	2.49825
cwq_mix2-1_726	cwq_mix2-1_726.56343.56343.4	56343	TYYTEDMIQQLLTNGLISSTVDNDTYFGQCFACAVVK	30,Carbamidomethyl(+57.0215);33,Carbamidomethyl(+57.0215);	Hex(3)HexNAc(5)NeuAc(1)Fuc(1)	2.8	0.15	1.48543	-2.73697	-2.73697
cwq_mix2-1_726	cwq_mix2-1_726.56891.56891.4	56891	TYYTEDMIQQLLTNGLISSTVDNDTYFGQCFACAVVK	30,Carbamidomethyl(+57.0215);33,Carbamidomethyl(+57.0215);	Hex(3)HexNAc(5)NeuAc(1)Fuc(1)	8.83	0.04	3.14241	-4.64386	-4.64386
cwq_mix2-1_726	cwq_mix2-1_726.56960.56960.5	56960	DSSGYPVLDLEYTDAGGYFANLTLGSNER		Hex(9)HexNAc(8)NeuAc(2)NeuGc(2)Fuc(2)	0.000976562	0.000976562	-10	-10	-10
cwq_mix2-1_726	cwq_mix2-1_726.5708.5708.3	5708	NFNDSSTK		Hex(14)HexNAc(2)	1.05	0.96	0.0703893	-0.0588937	0.0703893
cwq_mix2-1_726	cwq_mix2-1_726.5710.5710.3	5710	NFNDSSTK		Hex(13)HexNAc(2)	1.03	0.99	0.0426443	-0.0144996	0.0426443
cwq_mix2-1_726	cwq_mix2-1_726.5724.5724.2	5724	NFNDSSTK		Hex(13)HexNAc(2)	1.07	1.04	0.0976108	0.0565835	0.0976108
cwq_mix2-1_726	cwq_mix2-1_726.57275.57275.4	57275	YTEVVDSLAPYDNMLGFIAGNEVIQNNTNTNAAAFVK	14,Oxidation(+15.9949);	Hex(7)HexNAc(4)NeuGc(2)Fuc(2)	1024	1024	10	10	10
cwq_mix2-1_726	cwq_mix2-1_726.57293.57293.4	57293	YQQSGLPLGIIFYNSTESRDELYDVFQPLAK		Hex(4)HexNAc(4)Fuc(4)	2.9	0.18	1.53605	-2.47393	-2.47393
cwq_mix2-1_726	cwq_mix2-1_726.57294.57294.4	57294	YQQSGLPLGIIFYNSTESRDELYDVFQPLAK		Hex(9)HexNAc(2)	1.43	2.39	0.516015	1.25701	1.25701
cwq_mix2-1_726	cwq_mix2-1_726.57311.57311.4	57311	YTEVVDSLAPYDNMLGFIAGNEVIQNNTNTNAAAFVK	14,Oxidation(+15.9949);	Hex(10)HexNAc(6)	0.09	0.000976562	-3.47393	-10	-10
cwq_mix2-1_726	cwq_mix2-1_726.5733.5733.2	5733	NFNDSSTK		Hex(12)HexNAc(2)	0.99	0.94	-0.0144996	-0.0892673	-0.0892673
cwq_mix2-1_726	cwq_mix2-1_726.57330.57330.4	57330	DTPPLVIYLPNVPYNYFTNISTDR		Hex(6)HexNAc(4)Fuc(3)	15.08	0.28	3.91456	-1.8365	3.91456
cwq_mix2-1_726	cwq_mix2-1_726.57341.57341.4	57341	DTPPLVIYLPNVPYNYFTNISTDR		Hex(5)HexNAc(4)NeuAc(1)Fuc(2)	6.3	0.000976562	2.65535	-10	-10
cwq_mix2-1_726	cwq_mix2-1_726.57348.57348.4	57348	YQQSGLPLGIIFYNSTESRDELYDVFQPLAK		Hex(3)HexNAc(4)NeuAc(2)	1024	1024	10	10	10
cwq_mix2-1_726	cwq_mix2-1_726.57374.57374.4	57374	YQQSGLPLGIIFYNSTESRDELYDVFQPLAK		Hex(4)HexNAc(4)NeuAc(1)Fuc(2)	9.56	0.000976562	3.25701	-10	-10
cwq_mix2-1_726	cwq_mix2-1_726.57384.57384.3	57384	DTPPLVIYLPNVPYNYFTNISTDR		Hex(3)HexNAc(4)NeuAc(2)	21.79	1.73	4.44559	0.790772	4.44559
cwq_mix2-1_726	cwq_mix2-1_726.57393.57393.4	57393	YQQSGLPLGIIFYNSTESRDELYDVFQPLAK		Hex(9)HexNAc(2)	2.19	2.17	1.13093	1.1177	1.13093
cwq_mix2-1_726	cwq_mix2-1_726.57395.57395.3	57395	DTPPLVIYLPNVPYNYFTNISTDR		Hex(5)HexNAc(4)NeuAc(1)Fuc(2)	3	0.06	1.58496	-4.05889	-4.05889
cwq_mix2-1_726	cwq_mix2-1_726.57405.57405.4	57405	YTEVVDSLAPYDNMLGFIAGNEVIQNNTNTNAAAFVK	14,Oxidation(+15.9949);	Hex(7)HexNAc(4)NeuAc(1)Fuc(2)	17.77	0.23	4.15137	-2.12029	4.15137
cwq_mix2-1_726	cwq_mix2-1_726.57448.57448.4	57448	YQQSGLPLGIIFYNSTESRDELYDVFQPLAK		Hex(3)HexNAc(4)NeuAc(2)	1024	1024	10	10	10
cwq_mix2-1_726	cwq_mix2-1_726.57460.57460.4	57460	DTPPLVIYLPNVPYNYFTNISTDR		Hex(5)HexNAc(4)Fuc(3)	7.9	0.08	2.98185	-3.64386	-3.64386
cwq_mix2-1_726	cwq_mix2-1_726.57463.57463.4	57463	DTPPLVIYLPNVPYNYFTNISTDR		Hex(5)HexNAc(4)NeuAc(1)Fuc(2)	9.21	0.000976562	3.2032	-10	-10
cwq_mix2-1_726	cwq_mix2-1_726.57464.57464.4	57464	YQQSGLPLGIIFYNSTESRDELYDVFQPLAK		Hex(8)HexNAc(2)	0.98	0.45	-0.0291463	-1.152	-1.152
cwq_mix2-1_726	cwq_mix2-1_726.57499.57499.4	57499	YTEVVDSLAPYDNMLGFIAGNEVIQNNTNTNAAAFVK		Hex(7)HexNAc(4)NeuAc(1)Fuc(2)	5.84	0.000976562	2.54597	-10	-10
cwq_mix2-1_726	cwq_mix2-1_726.57500.57500.3	57500	DTPPLVIYLPNVPYNYFTNISTDR		Hex(5)HexNAc(4)NeuAc(1)Fuc(2)	4.66	0.17	2.22033	-2.55639	-2.55639
cwq_mix2-1_726	cwq_mix2-1_726.57534.57534.4	57534	YQQSGLPLGIIFYNSTESRDELYDVFQPLAK		Hex(3)HexNAc(4)NeuAc(2)	247.91	26.73	7.95367	4.74039	7.95367
cwq_mix2-1_726	cwq_mix2-1_726.57537.57537.3	57537	DTPPLVIYLPNVPYNYFTNISTDR		Hex(9)HexNAc(2)	5.03	4.22	2.33056	2.07724	2.33056
cwq_mix2-1_726	cwq_mix2-1_726.57559.57559.3	57559	DTPPLVIYLPNVPYNYFTNISTDR		Hex(4)HexNAc(4)NeuAc(1)Fuc(2)	11.93	0.05	3.57652	-4.32193	-4.32193
cwq_mix2-1_726	cwq_mix2-1_726.57568.57568.4	57568	YQQSGLPLGIIFYNSTESRDELYDVFQPLAK		Hex(9)HexNAc(2)	1.15	1	0.201634	0	0.201634
cwq_mix2-1_726	cwq_mix2-1_726.57571.57571.4	57571	DTPPLVIYLPNVPYNYFTNISTDR		Hex(3)HexNAc(4)NeuAc(2)	136.49	27.81	7.09265	4.79753	7.09265
cwq_mix2-1_726	cwq_mix2-1_726.57572.57572.4	57572	DTPPLVIYLPNVPYNYFTNISTDR		Hex(4)HexNAc(4)Fuc(3)	2.7	0.00850089	1.43296	-6.87817	-6.87817
cwq_mix2-1_726	cwq_mix2-1_726.57573.57573.3	57573	DTPPLVIYLPNVPYNYFTNISTDR		Hex(10)HexNAc(2)	1.75	0.98	0.807355	-0.0291463	0.807355
cwq_mix2-1_726	cwq_mix2-1_726.57582.57582.4	57582	DTPPLVIYLPNVPYNYFTNISTDR		Hex(4)HexNAc(4)NeuAc(1)Fuc(2)	2.02	0.01	1.01436	-6.64386	-6.64386
cwq_mix2-1_726	cwq_mix2-1_726.57587.57587.3	57587	ANAGFNISLSDYWGR		Hex(5)HexNAc(4)Fuc(4)	1024	1024	10	10	10
cwq_mix2-1_726	cwq_mix2-1_726.57636.57636.4	57636	YQQSGLPLGIIFYNSTESRDELYDVFQPLAK		Hex(3)HexNAc(4)NeuAc(2)	130.13	17.16	7.02381	4.10098	7.02381
cwq_mix2-1_726	cwq_mix2-1_726.57639.57639.3	57639	DTPPLVIYLPNVPYNYFTNISTDR		Hex(3)HexNAc(4)NeuAc(2)	1024	1024	10	10	10
cwq_mix2-1_726	cwq_mix2-1_726.57651.57651.4	57651	DTPPLVIYLPNVPYNYFTNISTDR		Hex(10)HexNAc(2)	0.42	0.69	-1.25154	-0.535332	-1.25154
cwq_mix2-1_726	cwq_mix2-1_726.57676.57676.3	57676	DTPPLVIYLPNVPYNYFTNISTDR		Hex(10)HexNAc(2)	1.49	1.69	0.575312	0.757023	0.757023
cwq_mix2-1_726	cwq_mix2-1_726.57685.57685.4	57685	DTPPLVIYLPNVPYNYFTNISTDR		Hex(9)HexNAc(2)	1.94	2.18	0.956057	1.12433	1.12433
cwq_mix2-1_726	cwq_mix2-1_726.57693.57693.3	57693	DTPPLVIYLPNVPYNYFTNISTDR		Hex(4)HexNAc(4)NeuAc(1)Fuc(2)	7.55	0.000976562	2.91648	-10	-10
cwq_mix2-1_726	cwq_mix2-1_726.57694.57694.3	57694	DTPPLVIYLPNVPYNYFTNISTDR		Hex(9)HexNAc(2)	1.07	0.78	0.0976108	-0.358454	-0.358454
cwq_mix2-1_726	cwq_mix2-1_726.57714.57714.4	57714	DTPPLVIYLPNVPYNYFTNISTDR		Hex(3)HexNAc(4)NeuAc(2)	276.06	60.31	8.10884	5.91433	8.10884
cwq_mix2-1_726	cwq_mix2-1_726.57717.57717.4	57717	YQQSGLPLGIIFYNSTESRDELYDVFQPLAK		Hex(3)HexNAc(4)NeuAc(2)	82.48	0.38	6.36597	-1.39593	6.36597
cwq_mix2-1_726	cwq_mix2-1_726.57721.57721.4	57721	YTEVVDSLAPYDNMLGFIAGNEVIQNNTNTNAAAFVK	14,Oxidation(+15.9949);	Hex(7)HexNAc(4)NeuAc(1)Fuc(2)	13.1	0.28	3.71149	-1.8365	3.71149
cwq_mix2-1_726	cwq_mix2-1_726.57741.57741.3	57741	DTPPLVIYLPNVPYNYFTNISTDR		Hex(8)HexNAc(2)	1.14	1.1	0.189034	0.137504	0.189034
cwq_mix2-1_726	cwq_mix2-1_726.57751.57751.4	57751	YQQSGLPLGIIFYNSTESRDELYDVFQPLAK		Hex(9)HexNAc(2)	1.38	0.93	0.464668	-0.104697	0.464668
cwq_mix2-1_726	cwq_mix2-1_726.57760.57760.3	57760	DTPPLVIYLPNVPYNYFTNISTDR		Hex(9)HexNAc(2)	1.08	0.87	0.111031	-0.200913	-0.200913
cwq_mix2-1_726	cwq_mix2-1_726.57761.57761.3	57761	DTPPLVIYLPNVPYNYFTNISTDR		Hex(4)HexNAc(4)NeuAc(1)Fuc(2)	1.84	0.000976562	0.879706	-10	-10
cwq_mix2-1_726	cwq_mix2-1_726.57771.57771.3	57771	DTPPLVIYLPNVPYNYFTNISTDR		Hex(3)HexNAc(4)NeuAc(2)	1024	1024	10	10	10
cwq_mix2-1_726	cwq_mix2-1_726.5778.5778.3	5778	NFNDSSTK		Hex(13)HexNAc(2)	1.03	0.98	0.0426443	-0.0291463	0.0426443
cwq_mix2-1_726	cwq_mix2-1_726.57784.57784.4	57784	DTPPLVIYLPNVPYNYFTNISTDR		Hex(8)HexNAc(2)	1.69	1.04	0.757023	0.0565835	0.757023
cwq_mix2-1_726	cwq_mix2-1_726.57788.57788.4	57788	YTEVVDSLAPYDNMLGFIAGNEVIQNNTNTNAAAFVK		Hex(7)HexNAc(4)NeuAc(1)Fuc(2)	8.03	0.2	3.0054	-2.32193	3.0054
cwq_mix2-1_726	cwq_mix2-1_726.57794.57794.4	57794	DTPPLVIYLPNVPYNYFTNISTDR		Hex(9)HexNAc(2)	0.52	0.75	-0.943416	-0.415037	-0.943416
cwq_mix2-1_726	cwq_mix2-1_726.57796.57796.4	57796	YQQSGLPLGIIFYNSTESRDELYDVFQPLAK		Hex(8)HexNAc(2)	1.29	0.99	0.367371	-0.0144996	0.367371
cwq_mix2-1_726	cwq_mix2-1_726.57815.57815.4	57815	DTPPLVIYLPNVPYNYFTNISTDR		Hex(3)HexNAc(4)NeuAc(2)	131.03	64.28	7.03375	6.0063	7.03375
cwq_mix2-1_726	cwq_mix2-1_726.57833.57833.4	57833	YQQSGLPLGIIFYNSTESRDELYDVFQPLAK		Hex(3)HexNAc(4)NeuAc(2)	94.63	1	6.56423	0	6.56423
cwq_mix2-1_726	cwq_mix2-1_726.57840.57840.3	57840	DTPPLVIYLPNVPYNYFTNISTDR		Hex(9)HexNAc(2)	1.07	0.96	0.0976108	-0.0588937	0.0976108
cwq_mix2-1_726	cwq_mix2-1_726.57841.57841.4	57841	DTPPLVIYLPNVPYNYFTNISTDR		Hex(4)HexNAc(4)Fuc(3)	1.63	0.00443623	0.704872	-7.81645	-7.81645
cwq_mix2-1_726	cwq_mix2-1_726.57851.57851.3	57851	DTPPLVIYLPNVPYNYFTNISTDR		Hex(3)HexNAc(4)NeuAc(2)	1024	1024	10	10	10
cwq_mix2-1_726	cwq_mix2-1_726.57853.57853.3	57853	DTPPLVIYLPNVPYNYFTNISTDR		Hex(8)HexNAc(2)	1.16	0.92	0.214125	-0.120294	0.214125
cwq_mix2-1_726	cwq_mix2-1_726.5786.5786.3	5786	NFNDSSTK		Hex(14)HexNAc(2)	1.01	1.12	0.0143553	0.163499	0.163499
cwq_mix2-1_726	cwq_mix2-1_726.57862.57862.4	57862	YQQSGLPLGIIFYNSTESRDELYDVFQPLAK		Hex(9)HexNAc(2)	0.05	0.03	-4.32193	-5.05889	-5.05889
cwq_mix2-1_726	cwq_mix2-1_726.57875.57875.4	57875	DTPPLVIYLPNVPYNYFTNISTDR		Hex(8)HexNAc(2)	1.04	1.24	0.0565835	0.31034	0.31034
cwq_mix2-1_726	cwq_mix2-1_726.5791.5791.3	5791	NFNDSSTK		Hex(12)HexNAc(2)	1	0.96	0	-0.0588937	-0.0588937
cwq_mix2-1_726	cwq_mix2-1_726.57918.57918.4	57918	YQQSGLPLGIIFYNSTESRDELYDVFQPLAK		Hex(3)HexNAc(4)NeuAc(2)	1.71	0.43	0.773996	-1.21759	-1.21759
cwq_mix2-1_726	cwq_mix2-1_726.57921.57921.3	57921	DTPPLVIYLPNVPYNYFTNISTDR		Hex(3)HexNAc(4)NeuAc(2)	1024	198.4	10	7.63227	10
cwq_mix2-1_726	cwq_mix2-1_726.57924.57924.4	57924	DTPPLVIYLPNVPYNYFTNISTDR		Hex(3)HexNAc(4)Fuc(3)	2.54	0.02	1.34483	-5.64386	-5.64386
cwq_mix2-1_726	cwq_mix2-1_726.57956.57956.4	57956	DTPPLVIYLPNVPYNYFTNISTDR		Hex(8)HexNAc(2)	1.08	0.7	0.111031	-0.514573	-0.514573
cwq_mix2-1_726	cwq_mix2-1_726.57965.57965.3	57965	DTPPLVIYLPNVPYNYFTNISTDR		Hex(9)HexNAc(2)	0.39	0.52	-1.35845	-0.943416	-1.35845
cwq_mix2-1_726	cwq_mix2-1_726.57974.57974.3	57974	DTPPLVIYLPNVPYNYFTNISTDR		Hex(8)HexNAc(2)	1.1	0.59	0.137504	-0.761213	-0.761213
cwq_mix2-1_726	cwq_mix2-1_726.57989.57989.3	57989	DTPPLVIYLPNVPYNYFTNISTDR		Hex(3)HexNAc(4)NeuAc(2)	1024	61.5	10	5.94251	10
cwq_mix2-1_726	cwq_mix2-1_726.58011.58011.4	58011	DTPPLVIYLPNVPYNYFTNISTDR		Hex(3)HexNAc(4)Fuc(3)	2.09	0.00453069	1.0635	-7.78605	-7.78605
cwq_mix2-1_726	cwq_mix2-1_726.58013.58013.4	58013	DTPPLVIYLPNVPYNYFTNISTDR		Hex(9)HexNAc(2)	2.8	0.51	1.48543	-0.971431	1.48543
cwq_mix2-1_726	cwq_mix2-1_726.58022.58022.4	58022	DTPPLVIYLPNVPYNYFTNISTDR		Hex(3)HexNAc(4)NeuAc(2)	141.91	16.31	7.14883	4.02768	7.14883
cwq_mix2-1_726	cwq_mix2-1_726.58034.58034.3	58034	DTPPLVIYLPNVPYNYFTNISTDR		Hex(9)HexNAc(2)	0.51	0.44	-0.971431	-1.18442	-1.18442
cwq_mix2-1_726	cwq_mix2-1_726.58056.58056.3	58056	DTPPLVIYLPNVPYNYFTNISTDR		Hex(8)HexNAc(2)	0.96	0.82	-0.0588937	-0.286304	-0.286304
cwq_mix2-1_726	cwq_mix2-1_726.58058.58058.4	58058	DTPPLVIYLPNVPYNYFTNISTDR		Hex(8)HexNAc(2)	1.25	0.84	0.321928	-0.251539	0.321928
cwq_mix2-1_726	cwq_mix2-1_726.58101.58101.3	58101	DTPPLVIYLPNVPYNYFTNISTDR		Hex(3)HexNAc(4)NeuAc(2)	78.71	10.85	6.29848	3.43962	6.29848
cwq_mix2-1_726	cwq_mix2-1_726.58103.58103.3	58103	DTPPLVIYLPNVPYNYFTNISTDR		Hex(9)HexNAc(2)	0.1	0.36	-3.32193	-1.47393	-3.32193
cwq_mix2-1_726	cwq_mix2-1_726.58116.58116.4	58116	DTPPLVIYLPNVPYNYFTNISTDR		Hex(3)HexNAc(4)NeuAc(2)	46.75	0.98	5.54689	-0.0291463	5.54689
cwq_mix2-1_726	cwq_mix2-1_726.58126.58126.3	58126	DTPPLVIYLPNVPYNYFTNISTDR		Hex(8)HexNAc(2)	0.89	0.51	-0.168123	-0.971431	-0.971431
cwq_mix2-1_726	cwq_mix2-1_726.58139.58139.4	58139	DTPPLVIYLPNVPYNYFTNISTDR		Hex(9)HexNAc(2)	0.04	0.3	-4.64386	-1.73697	-4.64386
cwq_mix2-1_726	cwq_mix2-1_726.58149.58149.4	58149	DTPPLVIYLPNVPYNYFTNISTDR		Hex(8)HexNAc(2)	0.85	0.51	-0.234465	-0.971431	-0.971431
cwq_mix2-1_726	cwq_mix2-1_726.5816.5816.2	5816	NFNDSSTK		Hex(12)HexNAc(2)	0.99	0.94	-0.0144996	-0.0892673	-0.0892673
cwq_mix2-1_726	cwq_mix2-1_726.58202.58202.3	58202	DTPPLVIYLPNVPYNYFTNISTDR		Hex(8)HexNAc(2)	0.81	0.41	-0.304006	-1.2863	-1.2863
cwq_mix2-1_726	cwq_mix2-1_726.58217.58217.3	58217	DTPPLVIYLPNVPYNYFTNISTDR		Hex(3)HexNAc(4)NeuAc(2)	4.56	0.92	2.18903	-0.120294	2.18903
cwq_mix2-1_726	cwq_mix2-1_726.58226.58226.4	58226	DTPPLVIYLPNVPYNYFTNISTDR		Hex(3)HexNAc(4)Fuc(3)	1.38	0.00413336	0.464668	-7.91847	-7.91847
cwq_mix2-1_726	cwq_mix2-1_726.58250.58250.4	58250	DTPPLVIYLPNVPYNYFTNISTDR		Hex(8)HexNAc(2)	0.95	0.53	-0.0740006	-0.915936	-0.915936
cwq_mix2-1_726	cwq_mix2-1_726.58263.58263.4	58263	DTPPLVIYLPNVPYNYFTNISTDR		Hex(9)HexNAc(2)	1.84	0.16	0.879706	-2.64386	-2.64386
cwq_mix2-1_726	cwq_mix2-1_726.58284.58284.3	58284	DTPPLVIYLPNVPYNYFTNISTDR		Hex(8)HexNAc(2)	0.72	0.27	-0.473931	-1.88897	-1.88897
cwq_mix2-1_726	cwq_mix2-1_726.58316.58316.4	58316	DTPPLVIYLPNVPYNYFTNISTDR		Hex(3)HexNAc(4)Fuc(3)	1.31	0.00213612	0.389567	-8.87079	-8.87079
cwq_mix2-1_726	cwq_mix2-1_726.5840.5840.3	5840	NFNDSSTK		Hex(15)HexNAc(2)	0.99	1.54	-0.0144996	0.62293	0.62293
cwq_mix2-1_726	cwq_mix2-1_726.58410.58410.3	58410	DTPPLVIYLPNVPYNYFTNISTDR		Hex(8)HexNAc(2)	0.00833533	0.00810082	-6.90654	-6.94772	-6.94772
cwq_mix2-1_726	cwq_mix2-1_726.58412.58412.3	58412	DTPPLVIYLPNVPYNYFTNISTDR		Hex(3)HexNAc(4)NeuAc(2)	1.54	0.34	0.62293	-1.55639	-1.55639
cwq_mix2-1_726	cwq_mix2-1_726.5862.5862.3	5862	NFNDSSTK		Hex(13)HexNAc(2)	1.43	0.94	0.516015	-0.0892673	0.516015
cwq_mix2-1_726	cwq_mix2-1_726.5882.5882.3	5882	NFNDSSTK		Hex(14)HexNAc(2)	0.99	0.86	-0.0144996	-0.217591	-0.217591
cwq_mix2-1_726	cwq_mix2-1_726.58867.58867.3	58867	DTPPLVIYLPNVPYNYFTNISTDR		Hex(3)HexNAc(4)NeuAc(2)	8.91	1.14	3.15543	0.189034	3.15543
cwq_mix2-1_726	cwq_mix2-1_726.58957.58957.3	58957	DTPPLVIYLPNVPYNYFTNISTDR		Hex(3)HexNAc(4)NeuAc(2)	15.19	2.31	3.92505	1.20789	3.92505
cwq_mix2-1_726	cwq_mix2-1_726.59056.59056.3	59056	DTPPLVIYLPNVPYNYFTNISTDR		Hex(8)HexNAc(2)	0.72	0.44	-0.473931	-1.18442	-1.18442
cwq_mix2-1_726	cwq_mix2-1_726.59175.59175.3	59175	DTPPLVIYLPNVPYNYFTNISTDR		Hex(8)HexNAc(2)	5.26	1.26	2.39506	0.333424	2.39506
cwq_mix2-1_726	cwq_mix2-1_726.59178.59178.3	59178	ANAGFNISLSDYWGR		Hex(5)HexNAc(4)NeuAc(1)Fuc(2)	1.42	0.000976562	0.505891	-10	-10
cwq_mix2-1_726	cwq_mix2-1_726.5943.5943.3	5943	NFNDSSTK		Hex(15)HexNAc(2)	0.63	1.06	-0.666576	0.0840643	-0.666576
cwq_mix2-1_726	cwq_mix2-1_726.5944.5944.2	5944	NFNDSSTK		Hex(9)HexNAc(2)	1.13	0.13	0.176323	-2.94342	-2.94342
cwq_mix2-1_726	cwq_mix2-1_726.5956.5956.3	5956	NFNDSSTK		Hex(13)HexNAc(2)	0.96	0.61	-0.0588937	-0.713119	-0.713119
cwq_mix2-1_726	cwq_mix2-1_726.5957.5957.3	5957	NFNDSSTK		Hex(14)HexNAc(2)	0.91	0.58	-0.136062	-0.785875	-0.785875
cwq_mix2-1_726	cwq_mix2-1_726.5989.5989.3	5989	NFNDSSTK		Hex(7)HexNAc(4)NeuGc(3)Fuc(1)	1.23	2.85	0.298658	1.51096	1.51096
cwq_mix2-1_726	cwq_mix2-1_726.60161.60161.3	60161	ANAGFNISLSDYWGR		Hex(6)HexNAc(4)NeuAc(1)Fuc(2)	0.6	0.23	-0.736966	-2.12029	-2.12029
cwq_mix2-1_726	cwq_mix2-1_726.60182.60182.3	60182	QYNENVTLYAPLEHINVAIR		Hex(9)HexNAc(2)	1.21	0.00196041	0.275007	-8.99463	-8.99463
cwq_mix2-1_726	cwq_mix2-1_726.6042.6042.3	6042	NFNDSSTK		Hex(13)HexNAc(2)	1.6	0.99	0.678072	-0.0144996	0.678072
cwq_mix2-1_726	cwq_mix2-1_726.6043.6043.3	6043	NFNDSSTK		Hex(14)HexNAc(2)	0.81	0.55	-0.304006	-0.862496	-0.862496
cwq_mix2-1_726	cwq_mix2-1_726.6072.6072.2	6072	NFNDSSTK		Hex(9)HexNAc(2)	0.86	0.08	-0.217591	-3.64386	-3.64386
cwq_mix2-1_726	cwq_mix2-1_726.6082.6082.3	6082	NFNDSSTK		Hex(15)HexNAc(2)	0.98	0.45	-0.0291463	-1.152	-1.152
cwq_mix2-1_726	cwq_mix2-1_726.60909.60909.4	60909	YVYDSSAGDNITAYVVDTGVSIHHVEFEGR		Hex(5)HexNAc(4)NeuGc(1)Fuc(4)	0.98	0.000976562	-0.0291463	-10	-10
cwq_mix2-1_726	cwq_mix2-1_726.61032.61032.3	61032	ANAGFNISLSDYWGR		Hex(6)HexNAc(4)NeuAc(1)Fuc(2)	3.02	0.000976562	1.59455	-10	-10
cwq_mix2-1_726	cwq_mix2-1_726.61065.61065.3	61065	ANAGFNISLSDYWGR		Hex(5)HexNAc(4)Fuc(4)	1024	1024	10	10	10
cwq_mix2-1_726	cwq_mix2-1_726.6116.6116.3	6116	NFNDSSTK		Hex(13)HexNAc(2)	0.8	0.46	-0.321928	-1.12029	-1.12029
cwq_mix2-1_726	cwq_mix2-1_726.6117.6117.3	6117	NFNDSSTK		Hex(14)HexNAc(2)	0.77	0.44	-0.37707	-1.18442	-1.18442
cwq_mix2-1_726	cwq_mix2-1_726.61177.61177.4	61177	EVGNWTVSSIALPSNLANPPIDYFLDSSSTVIQR		Hex(3)HexNAc(4)Fuc(3)	5.03	0.12	2.33056	-3.05889	-3.05889
cwq_mix2-1_726	cwq_mix2-1_726.61198.61198.4	61198	EVGNWTVSSIALPSNLANPPIDYFLDSSSTVIQR		Hex(8)HexNAc(2)	0.8	1.2	-0.321928	0.263034	-0.321928
cwq_mix2-1_726	cwq_mix2-1_726.61262.61262.4	61262	EVGNWTVSSIALPSNLANPPIDYFLDSSSTVIQR		Hex(4)HexNAc(4)Fuc(3)	5.31	0.000976562	2.40871	-10	-10
cwq_mix2-1_726	cwq_mix2-1_726.61394.61394.4	61394	EVGNWTVSSIALPSNLANPPIDYFLDSSSTVIQR		Hex(8)HexNAc(2)	1.64	0.35	0.713696	-1.51457	-1.51457
cwq_mix2-1_726	cwq_mix2-1_726.61408.61408.4	61408	EVGNWTVSSIALPSNLANPPIDYFLDSSSTVIQR		Hex(4)HexNAc(4)Fuc(3)	0.58	0.19	-0.785875	-2.39593	-2.39593
cwq_mix2-1_726	cwq_mix2-1_726.61424.61424.4	61424	EVGNWTVSSIALPSNLANPPIDYFLDSSSTVIQR		Hex(3)HexNAc(4)Fuc(3)	4.11	0.03	2.03914	-5.05889	-5.05889
cwq_mix2-1_726	cwq_mix2-1_726.61568.61568.3	61568	ANAGFNISLSDYWGR		Hex(6)HexNAc(4)NeuAc(1)Fuc(2)	1024	1024	10	10	10
cwq_mix2-1_726	cwq_mix2-1_726.61583.61583.3	61583	ANAGFNISLSDYWGR		Hex(5)HexNAc(4)NeuAc(1)Fuc(2)	10.03	0.000976562	3.32625	-10	-10
cwq_mix2-1_726	cwq_mix2-1_726.62118.62118.5	62118	KDLWDAPLYSPSYNNTNLLYNFSYNANPFEFWVTR		Hex(9)HexNAc(6)NeuGc(2)Fuc(3)	0.5	0.01	-1	-6.64386	-6.64386
cwq_mix2-1_726	cwq_mix2-1_726.6215.6215.3	6215	NFNDSSTK		Hex(13)HexNAc(2)	0.8	0.48	-0.321928	-1.05889	-1.05889
cwq_mix2-1_726	cwq_mix2-1_726.62196.62196.4	62196	TYYTEDMIQQLLTNGLISSTVDNDTYFGQCFACAVVK	7,Oxidation(+15.9949);30,Carbamidomethyl(+57.0215);33,Carbamidomethyl(+57.0215);	Hex(5)HexNAc(6)	0.44	0.32	-1.18442	-1.64386	-1.64386
cwq_mix2-1_726	cwq_mix2-1_726.62274.62274.4	62274	TYYTEDMIQQLLTNGLISSTVDNDTYFGQCFACAVVK	30,Carbamidomethyl(+57.0215);33,Carbamidomethyl(+57.0215);	Hex(4)HexNAc(4)Fuc(4)	14.01	0.000976562	3.80839	-10	-10
cwq_mix2-1_726	cwq_mix2-1_726.62293.62293.4	62293	TYYTEDMIQQLLTNGLISSTVDNDTYFGQCFACAVVK	30,Carbamidomethyl(+57.0215);33,Carbamidomethyl(+57.0215);	Hex(4)HexNAc(4)Fuc(3)	6.09	0.5	2.60644	-1	2.60644
cwq_mix2-1_726	cwq_mix2-1_726.62305.62305.4	62305	TYYTEDMIQQLLTNGLISSTVDNDTYFGQCFACAVVK	7,Oxidation(+15.9949);30,Carbamidomethyl(+57.0215);33,Carbamidomethyl(+57.0215);	Hex(4)HexNAc(6)	0.52	0.00530572	-0.943416	-7.55823	-7.55823
cwq_mix2-1_726	cwq_mix2-1_726.6324.6324.3	6324	NFNDSSTK		Hex(7)HexNAc(4)NeuGc(2)Fuc(2)	1024	1024	10	10	10
cwq_mix2-1_726	cwq_mix2-1_726.63315.63315.3	63315	ITLVDNNTWNNTHIATVGK		Hex(9)HexNAc(2)	0.65	0.6	-0.621488	-0.736966	-0.736966
cwq_mix2-1_726	cwq_mix2-1_726.63567.63567.3	63567	GLAQLSEEEACEVALNVTK	11,Carbamidomethyl(+57.0215);	Hex(3)HexNAc(4)NeuAc(2)	5.29	0.55	2.40327	-0.862496	2.40327
cwq_mix2-1_726	cwq_mix2-1_726.63608.63608.5	63608	YVYDSSAGDNITAYVVDTGVSIHHVEFEGR		Hex(8)HexNAc(4)NeuAc(1)Fuc(2)	1024	1024	10	10	10
cwq_mix2-1_726	cwq_mix2-1_726.63647.63647.3	63647	ANAGFNISLSDYWGR		Hex(6)HexNAc(4)NeuAc(1)Fuc(2)	1.94	0.000976562	0.956057	-10	-10
cwq_mix2-1_726	cwq_mix2-1_726.63716.63716.3	63716	SIDCQWMDSVALNLSR	4,Carbamidomethyl(+57.0215);	Hex(6)HexNAc(4)NeuAc(1)Fuc(2)	1.76	0.000976562	0.815575	-10	-10
cwq_mix2-1_726	cwq_mix2-1_726.63756.63756.3	63756	KANLTFSEINSIILFGGASR		Hex(9)HexNAc(2)	0.74	0.75	-0.434403	-0.415037	-0.434403
cwq_mix2-1_726	cwq_mix2-1_726.63791.63791.4	63791	LGNLTNSHVTDTIVLSNLGYFQLK		Hex(9)HexNAc(2)	1.05	0.47	0.0703893	-1.08927	-1.08927
cwq_mix2-1_726	cwq_mix2-1_726.63840.63840.3	63840	ANAGFNISLSDYWGR		Hex(5)HexNAc(4)NeuAc(1)Fuc(2)	0.65	0.000976562	-0.621488	-10	-10
cwq_mix2-1_726	cwq_mix2-1_726.63923.63923.3	63923	MFQVIQNQTSSCSMR	1,Oxidation(+15.9949);12,Carbamidomethyl(+57.0215);	Hex(4)HexNAc(4)NeuAc(1)Fuc(2)	1.59	0.000976562	0.669027	-10	-10
cwq_mix2-1_726	cwq_mix2-1_726.64014.64014.4	64014	LFYMDVASEWSSSDMASLNDSLYSHPSVSK		Hex(3)HexNAc(4)NeuAc(2)	2.22	1	1.15056	0	1.15056
cwq_mix2-1_726	cwq_mix2-1_726.64061.64061.3	64061	IIDWGHSGEIGNLLLSEYNVTYK		Hex(8)HexNAc(2)	1.48	0.79	0.565597	-0.340075	0.565597
cwq_mix2-1_726	cwq_mix2-1_726.64126.64126.4	64126	LNDTYTEVAEVMKDDFVFAASDDKELAK		Hex(9)HexNAc(2)	1.1	0.69	0.137504	-0.535332	-0.535332
cwq_mix2-1_726	cwq_mix2-1_726.64253.64253.3	64253	ANAGFNISLSDYWGR		Hex(5)HexNAc(4)Fuc(4)	1024	1024	10	10	10
cwq_mix2-1_726	cwq_mix2-1_726.64318.64318.4	64318	YQYNETAGEGVTAYVIDTGINIEHQDFQGR		Hex(7)HexNAc(4)NeuAc(1)Fuc(2)	1024	1024	10	10	10
cwq_mix2-1_726	cwq_mix2-1_726.64355.64355.3	64355	TLGDTTYGFPNVSLSSITSQEWYR		Hex(3)HexNAc(4)NeuAc(2)	1024	1024	10	10	10
cwq_mix2-1_726	cwq_mix2-1_726.64365.64365.3	64365	TLGDTTYGFPNVSLSSITSQEWYR		Hex(4)HexNAc(4)NeuAc(1)Fuc(2)	0.94	0.000976562	-0.0892673	-10	-10
cwq_mix2-1_726	cwq_mix2-1_726.64925.64925.3	64925	ANAGFNISLSDYWGR		Hex(5)HexNAc(4)Fuc(4)	1024	1024	10	10	10
cwq_mix2-1_726	cwq_mix2-1_726.6576.6576.3	6576	NFNDSSTK		Hex(13)HexNAc(2)	1.07	0.87	0.0976108	-0.200913	-0.200913
cwq_mix2-1_726	cwq_mix2-1_726.6586.6586.3	6586	NFNDSSTK		Hex(14)HexNAc(2)	0.99	0.79	-0.0144996	-0.340075	-0.340075
cwq_mix2-1_726	cwq_mix2-1_726.6609.6609.2	6609	NFNDSSTK		Hex(13)HexNAc(2)	1.24	0.68	0.31034	-0.556393	-0.556393
cwq_mix2-1_726	cwq_mix2-1_726.6658.6658.3	6658	NFNDSSTK		Hex(14)HexNAc(2)	0.9	0.67	-0.152003	-0.577767	-0.577767
cwq_mix2-1_726	cwq_mix2-1_726.66669.66669.4	66669	EVSAYGLDSYSFNMSYLEAPIYFDFVGVDGVGHYPSK		Hex(3)HexNAc(4)NeuAc(2)	1024	1024	10	10	10
cwq_mix2-1_726	cwq_mix2-1_726.66740.66740.4	66740	EVSAYGLDSYSFNMSYLEAPIYFDFVGVDGVGHYPSK		Hex(3)HexNAc(4)NeuAc(2)	1024	1024	10	10	10
cwq_mix2-1_726	cwq_mix2-1_726.66805.66805.4	66805	TYTNDFFFLQGATPGQISFAAFQGVSFNNVTVTPLK		Hex(8)HexNAc(4)NeuAc(1)Fuc(1)	1024	1024	10	10	10
cwq_mix2-1_726	cwq_mix2-1_726.66872.66872.4	66872	EVSAYGLDSYSFNMSYLEAPIYFDFVGVDGVGHYPSK		Hex(3)HexNAc(4)NeuAc(2)	1024	1024	10	10	10
cwq_mix2-1_726	cwq_mix2-1_726.66892.66892.4	66892	TYYTEDMIQQLLTNGLISSTVDNDTYFGQCFACAVVK	7,Oxidation(+15.9949);30,Carbamidomethyl(+57.0215);33,Carbamidomethyl(+57.0215);	Hex(4)HexNAc(4)Fuc(3)	12.42	0.000976562	3.63459	-10	-10
cwq_mix2-1_726	cwq_mix2-1_726.66895.66895.4	66895	TYTNDFFFLQGATPGQISFAAFQGVSFNNVTVTPLK		Hex(8)HexNAc(4)NeuGc(1)Fuc(2)	1024	1024	10	10	10
cwq_mix2-1_726	cwq_mix2-1_726.66923.66923.4	66923	TYTNDFFFLQGATPGQISFAAFQGVSFNNVTVTPLK		Hex(7)HexNAc(4)Fuc(3)	9.48	0.32	3.24489	-1.64386	3.24489
cwq_mix2-1_726	cwq_mix2-1_726.67012.67012.4	67012	EVSAYGLDSYSFNMSYLEAPIYFDFVGVDGVGHYPSK	14,Oxidation(+15.9949);	Hex(4)HexNAc(6)	0.41	0.11	-1.2863	-3.18442	-3.18442
cwq_mix2-1_726	cwq_mix2-1_726.67024.67024.4	67024	TYYTEDMIQQLLTNGLISSTVDNDTYFGQCFACAVVK	7,Oxidation(+15.9949);30,Carbamidomethyl(+57.0215);33,Carbamidomethyl(+57.0215);	Hex(4)HexNAc(4)Fuc(3)	13.16	0.000976562	3.71809	-10	-10
cwq_mix2-1_726	cwq_mix2-1_726.67058.67058.4	67058	TYTNDFFFLQGATPGQISFAAFQGVSFNNVTVTPLK		Hex(4)HexNAc(4)Fuc(3)	11.25	0.000976562	3.49185	-10	-10
cwq_mix2-1_726	cwq_mix2-1_726.6707.6707.3	6707	NFNDSSTK		Hex(13)HexNAc(2)	0.62	0.53	-0.68966	-0.915936	-0.915936
cwq_mix2-1_726	cwq_mix2-1_726.67078.67078.4	67078	TYTNDFFFLQGATPGQISFAAFQGVSFNNVTVTPLK		Hex(7)HexNAc(4)Fuc(3)	12.76	0.000976562	3.67356	-10	-10
cwq_mix2-1_726	cwq_mix2-1_726.67081.67081.4	67081	TYTNDFFFLQGATPGQISFAAFQGVSFNNVTVTPLK		Hex(6)HexNAc(4)Fuc(3)	3.33	0.000976562	1.73552	-10	-10
cwq_mix2-1_726	cwq_mix2-1_726.67750.67750.5	67750	YGGLLEEFGHEYHVNVTLFNGETVVEYEDAIGHIFASTAK		Hex(10)HexNAc(2)	0.09	0.27	-3.47393	-1.88897	-3.47393
cwq_mix2-1_726	cwq_mix2-1_726.67849.67849.5	67849	YGGLLEEFGHEYHVNVTLFNGETVVEYEDAIGHIFASTAK		Hex(4)HexNAc(4)NeuAc(1)Fuc(3)	1.68	0.000976562	0.748461	-10	-10
cwq_mix2-1_726	cwq_mix2-1_726.68014.68014.3	68014	ANAGFNISLSDYWGR		Hex(5)HexNAc(4)Fuc(4)	1024	1024	10	10	10
cwq_mix2-1_726	cwq_mix2-1_726.68462.68462.4	68462	TYYTEDMIQQLLTNGLISSTVDNDTYFGQCFACAVVK	30,Carbamidomethyl(+57.0215);33,Carbamidomethyl(+57.0215);	Hex(9)HexNAc(2)	1.79	1.77	0.83996	0.823749	0.83996
cwq_mix2-1_726	cwq_mix2-1_726.6848.6848.2	6848	NFNDSSTK		Hex(7)HexNAc(2)	1.74	0.15	0.799087	-2.73697	-2.73697
cwq_mix2-1_726	cwq_mix2-1_726.68944.68944.3	68944	ANAGFNISLSDYWGR		Hex(5)HexNAc(4)Fuc(4)	1024	1024	10	10	10
cwq_mix2-1_726	cwq_mix2-1_726.69088.69088.4	69088	TYYTEDMIQQLLTNGLISSTVDNDTYFGQCFACAVVK	30,Carbamidomethyl(+57.0215);33,Carbamidomethyl(+57.0215);	Hex(3)HexNAc(4)NeuAc(2)	19.19	2.99	4.26228	1.58015	4.26228
cwq_mix2-1_726	cwq_mix2-1_726.69131.69131.4	69131	TYYTEDMIQQLLTNGLISSTVDNDTYFGQCFACAVVK	7,Oxidation(+15.9949);30,Carbamidomethyl(+57.0215);33,Carbamidomethyl(+57.0215);	Hex(5)HexNAc(6)	3.26	0.000976562	1.70487	-10	-10
cwq_mix2-1_726	cwq_mix2-1_726.69136.69136.4	69136	TYYTEDMIQQLLTNGLISSTVDNDTYFGQCFACAVVK	30,Carbamidomethyl(+57.0215);33,Carbamidomethyl(+57.0215);	Hex(4)HexNAc(4)Fuc(3)	3.09	0.03	1.62761	-5.05889	-5.05889
cwq_mix2-1_726	cwq_mix2-1_726.69179.69179.4	69179	TYYTEDMIQQLLTNGLISSTVDNDTYFGQCFACAVVK	30,Carbamidomethyl(+57.0215);33,Carbamidomethyl(+57.0215);	Hex(3)HexNAc(4)NeuAc(2)	45.01	12.02	5.49217	3.58736	5.49217
cwq_mix2-1_726	cwq_mix2-1_726.69185.69185.4	69185	TYYTEDMIQQLLTNGLISSTVDNDTYFGQCFACAVVK	7,Oxidation(+15.9949);30,Carbamidomethyl(+57.0215);33,Carbamidomethyl(+57.0215);	Hex(3)HexNAc(6)	0.09	0.03	-3.47393	-5.05889	-5.05889
cwq_mix2-1_726	cwq_mix2-1_726.69200.69200.4	69200	TYYTEDMIQQLLTNGLISSTVDNDTYFGQCFACAVVK	30,Carbamidomethyl(+57.0215);33,Carbamidomethyl(+57.0215);	Hex(4)HexNAc(4)Fuc(3)	2.55	0.00889054	1.3505	-6.81351	-6.81351
cwq_mix2-1_726	cwq_mix2-1_726.69214.69214.4	69214	TYYTEDMIQQLLTNGLISSTVDNDTYFGQCFACAVVK	7,Oxidation(+15.9949);30,Carbamidomethyl(+57.0215);33,Carbamidomethyl(+57.0215);	Hex(5)HexNAc(6)	1.55	0.000976562	0.632268	-10	-10
cwq_mix2-1_726	cwq_mix2-1_726.69216.69216.5	69216	TYYTEDMIQQLLTNGLISSTVDNDTYFGQCFACAVVK	30,Carbamidomethyl(+57.0215);33,Carbamidomethyl(+57.0215);	Hex(10)HexNAc(2)	1024	1024	10	10	10
cwq_mix2-1_726	cwq_mix2-1_726.69253.69253.4	69253	TYYTEDMIQQLLTNGLISSTVDNDTYFGQCFACAVVK	30,Carbamidomethyl(+57.0215);33,Carbamidomethyl(+57.0215);	Hex(5)HexNAc(4)Fuc(3)	21.74	0.16	4.44228	-2.64386	4.44228
cwq_mix2-1_726	cwq_mix2-1_726.69259.69259.4	69259	TYYTEDMIQQLLTNGLISSTVDNDTYFGQCFACAVVK	30,Carbamidomethyl(+57.0215);33,Carbamidomethyl(+57.0215);	Hex(3)HexNAc(4)NeuAc(2)	102.26	12.45	6.6761	3.63807	6.6761
cwq_mix2-1_726	cwq_mix2-1_726.6926.6926.2	6926	NFNDSSTK		Hex(7)HexNAc(2)	0.98	0.25	-0.0291463	-2	-2
cwq_mix2-1_726	cwq_mix2-1_726.69285.69285.3	69285	ANAGFNISLSDYWGR		Hex(5)HexNAc(4)NeuAc(1)Fuc(2)	1.38	0.000976562	0.464668	-10	-10
cwq_mix2-1_726	cwq_mix2-1_726.69302.69302.4	69302	TYYTEDMIQQLLTNGLISSTVDNDTYFGQCFACAVVK	7,Oxidation(+15.9949);30,Carbamidomethyl(+57.0215);33,Carbamidomethyl(+57.0215);	Hex(5)HexNAc(6)	0.3	0.000976562	-1.73697	-10	-10
cwq_mix2-1_726	cwq_mix2-1_726.69323.69323.4	69323	TYYTEDMIQQLLTNGLISSTVDNDTYFGQCFACAVVK	30,Carbamidomethyl(+57.0215);33,Carbamidomethyl(+57.0215);	Hex(4)HexNAc(4)Fuc(3)	2.55	0.00268374	1.3505	-8.54154	-8.54154
cwq_mix2-1_726	cwq_mix2-1_726.69328.69328.5	69328	TYYTEDMIQQLLTNGLISSTVDNDTYFGQCFACAVVK	30,Carbamidomethyl(+57.0215);33,Carbamidomethyl(+57.0215);	Hex(3)HexNAc(4)NeuAc(2)	1024	1024	10	10	10
cwq_mix2-1_726	cwq_mix2-1_726.69336.69336.4	69336	TYYTEDMIQQLLTNGLISSTVDNDTYFGQCFACAVVK	30,Carbamidomethyl(+57.0215);33,Carbamidomethyl(+57.0215);	Hex(3)HexNAc(4)NeuAc(2)	1024	1024	10	10	10
cwq_mix2-1_726	cwq_mix2-1_726.69393.69393.4	69393	TYYTEDMIQQLLTNGLISSTVDNDTYFGQCFACAVVK	30,Carbamidomethyl(+57.0215);33,Carbamidomethyl(+57.0215);	Hex(9)HexNAc(2)	3.45	6.43	1.7866	2.68482	2.68482
cwq_mix2-1_726	cwq_mix2-1_726.69422.69422.4	69422	TYYTEDMIQQLLTNGLISSTVDNDTYFGQCFACAVVK	30,Carbamidomethyl(+57.0215);33,Carbamidomethyl(+57.0215);	Hex(4)HexNAc(4)Fuc(3)	2.32	0.003909	1.21412	-7.99899	-7.99899
cwq_mix2-1_726	cwq_mix2-1_726.69545.69545.4	69545	TYYTEDMIQQLLTNGLISSTVDNDTYFGQCFACAVVK	30,Carbamidomethyl(+57.0215);33,Carbamidomethyl(+57.0215);	Hex(3)HexNAc(4)NeuAc(2)	1024	1024	10	10	10
cwq_mix2-1_726	cwq_mix2-1_726.6975.6975.2	6975	NFNDSSTK		Hex(5)HexNAc(2)	1.44	0.29	0.526069	-1.78588	-1.78588
cwq_mix2-1_726	cwq_mix2-1_726.69874.69874.4	69874	TYYTEDMIQQLLTNGLISSTVDNDTYFGQCFACAVVK	30,Carbamidomethyl(+57.0215);33,Carbamidomethyl(+57.0215);	Hex(4)HexNAc(4)Fuc(3)	6.27	0.23	2.64847	-2.12029	2.64847
cwq_mix2-1_726	cwq_mix2-1_726.7011.7011.2	7011	NFNDSSTK		Hex(7)HexNAc(2)	0.98	0.25	-0.0291463	-2	-2
cwq_mix2-1_726	cwq_mix2-1_726.7044.7044.2	7044	NFNDSSTK		Hex(6)HexNAc(2)	1.46	0.27	0.545968	-1.88897	-1.88897
cwq_mix2-1_726	cwq_mix2-1_726.7050.7050.2	7050	NFNDSSTK		Hex(9)HexNAc(2)	1.21	0.57	0.275007	-0.810966	-0.810966
cwq_mix2-1_726	cwq_mix2-1_726.7069.7069.2	7069	NFNDSSTK		Hex(5)HexNAc(2)	1.35	0.1	0.432959	-3.32193	-3.32193
cwq_mix2-1_726	cwq_mix2-1_726.7112.7112.2	7112	NFNDSSTK		Hex(6)HexNAc(2)	0.61	0.23	-0.713119	-2.12029	-2.12029
cwq_mix2-1_726	cwq_mix2-1_726.7950.7950.2	7950	NGTMCDITK	4,Oxidation(+15.9949);5,Carbamidomethyl(+57.0215);	Hex(8)HexNAc(2)	0.74	0.6	-0.434403	-0.736966	-0.736966
cwq_mix2-1_726	cwq_mix2-1_726.79566.79566.3	79566	ANAGFNISLSDYWGR		Hex(5)HexNAc(4)NeuAc(1)Fuc(2)	2.94	0.000976562	1.55582	-10	-10
cwq_mix2-1_726	cwq_mix2-1_726.8256.8256.3	8256	INHTTIER		Hex(10)HexNAc(2)	0.98	0.68	-0.0291463	-0.556393	-0.556393
cwq_mix2-1_726	cwq_mix2-1_726.8298.8298.3	8298	INHTTIER		Hex(9)HexNAc(2)	0.87	0.68	-0.200913	-0.556393	-0.556393
cwq_mix2-1_726	cwq_mix2-1_726.8322.8322.3	8322	INHTTIER		Hex(8)HexNAc(2)	0.95	0.82	-0.0740006	-0.286304	-0.286304
cwq_mix2-1_726	cwq_mix2-1_726.8376.8376.3	8376	INHTTIER		Hex(9)HexNAc(2)	0.87	0.68	-0.200913	-0.556393	-0.556393
cwq_mix2-1_726	cwq_mix2-1_726.8388.8388.3	8388	INHTTIER		Hex(8)HexNAc(2)	0.95	0.82	-0.0740006	-0.286304	-0.286304
cwq_mix2-1_726	cwq_mix2-1_726.8389.8389.2	8389	INHTTIER		Hex(8)HexNAc(2)	0.93	0.9	-0.104697	-0.152003	-0.152003
cwq_mix2-1_726	cwq_mix2-1_726.8446.8446.3	8446	INHTTIER		Hex(9)HexNAc(2)	0.87	0.68	-0.200913	-0.556393	-0.556393
cwq_mix2-1_726	cwq_mix2-1_726.8458.8458.2	8458	INHTTIER		Hex(8)HexNAc(2)	0.93	0.84	-0.104697	-0.251539	-0.251539
cwq_mix2-1_726	cwq_mix2-1_726.8524.8524.3	8524	INHTTIER		Hex(8)HexNAc(2)	0.95	0.79	-0.0740006	-0.340075	-0.340075
cwq_mix2-1_726	cwq_mix2-1_726.8549.8549.3	8549	INHTTIER		Hex(7)HexNAc(2)	0.86	1.11	-0.217591	0.15056	-0.217591
cwq_mix2-1_726	cwq_mix2-1_726.8594.8594.3	8594	INHTTIER		Hex(8)HexNAc(2)	0.65	0.73	-0.621488	-0.454032	-0.621488
cwq_mix2-1_726	cwq_mix2-1_726.8629.8629.3	8629	INHTTIER		Hex(7)HexNAc(2)	0.94	1.13	-0.0892673	0.176323	0.176323
cwq_mix2-1_726	cwq_mix2-1_726.8662.8662.3	8662	INHTTIER		Hex(8)HexNAc(2)	0.82	0.58	-0.286304	-0.785875	-0.785875
cwq_mix2-1_726	cwq_mix2-1_726.8695.8695.3	8695	INHTTIER		Hex(7)HexNAc(2)	0.87	1.04	-0.200913	0.0565835	-0.200913
cwq_mix2-1_726	cwq_mix2-1_726.8756.8756.3	8756	INHTTIER		Hex(8)HexNAc(2)	0.8	0.55	-0.321928	-0.862496	-0.862496
cwq_mix2-1_726	cwq_mix2-1_726.8764.8764.3	8764	INHTTIER		Hex(7)HexNAc(2)	0.8	0.77	-0.321928	-0.37707	-0.37707
cwq_mix2-1_726	cwq_mix2-1_726.8812.8812.2	8812	NMVNTTR		Hex(9)HexNAc(2)	1.04	0.87	0.0565835	-0.200913	-0.200913
cwq_mix2-1_726	cwq_mix2-1_726.8887.8887.2	8887	NMVNTTR		Hex(9)HexNAc(2)	0.76	0.58	-0.395929	-0.785875	-0.785875
cwq_mix2-1_726	cwq_mix2-1_726.8890.8890.2	8890	NMVNTTR		Hex(8)HexNAc(2)	1.11	0.99	0.15056	-0.0144996	0.15056
cwq_mix2-1_726	cwq_mix2-1_726.8953.8953.2	8953	NMVNTTR		Hex(9)HexNAc(2)	0.76	0.58	-0.395929	-0.785875	-0.785875
cwq_mix2-1_726	cwq_mix2-1_726.8963.8963.2	8963	NMVNTTR		Hex(8)HexNAc(2)	1.23	0.88	0.298658	-0.184425	0.298658
cwq_mix2-1_726	cwq_mix2-1_726.9028.9028.2	9028	NMVNTTR		Hex(8)HexNAc(2)	0.99	0.79	-0.0144996	-0.340075	-0.340075
cwq_mix2-1_726	cwq_mix2-1_726.9092.9092.2	9092	NMVNTTR		Hex(8)HexNAc(2)	0.95	0.7	-0.0740006	-0.514573	-0.514573
cwq_mix2-1_726	cwq_mix2-1_726.9159.9159.2	9159	NMVNTTR		Hex(8)HexNAc(2)	0.88	0.56	-0.184425	-0.836501	-0.836501
cwq_mix2-1_726	cwq_mix2-1_726.9401.9401.2	9401	NMVNTTR		Hex(8)HexNAc(2)	0.89	0.34	-0.168123	-1.55639	-1.55639
cwq_mix2-1_726	cwq_mix2-1_726.9450.9450.2	9450	NMVNTTR		Hex(7)HexNAc(2)	1.06	1.43	0.0840643	0.516015	0.516015
cwq_mix2-1_726	cwq_mix2-1_726.9487.9487.2	9487	NMVNTTR		Hex(8)HexNAc(2)	0.89	0.71	-0.168123	-0.494109	-0.494109
cwq_mix2-1_726	cwq_mix2-1_726.9521.9521.2	9521	NMVNTTR		Hex(7)HexNAc(2)	0.46	0.39	-1.12029	-1.35845	-1.35845
cwq_mix2-1_726	cwq_mix2-1_726.9577.9577.3	9577	NMVNTTR		Hex(7)HexNAc(2)	0.97	0.95	-0.0439433	-0.0740006	-0.0740006
cwq_mix2-1_726	cwq_mix2-1_726.9586.9586.2	9586	NMVNTTR		Hex(7)HexNAc(2)	0.83	0.78	-0.268817	-0.358454	-0.358454
cwq_mix2-1_726	cwq_mix2-1_726.9675.9675.2	9675	NMVNTTR		Hex(6)HexNAc(2)	0.49	0.81	-1.02915	-0.304006	-1.02915
cwq_mix2-1_726	cwq_mix2-1_726.9861.9861.2	9861	ILSANCSSK	6,Carbamidomethyl(+57.0215);	Hex(9)HexNAc(2)	0.94	0.99	-0.0892673	-0.0144996	-0.0892673
cwq_mix2-1_726	cwq_mix2-1_726.9963.9963.3	9963	NCSDCANSYK	2,Carbamidomethyl(+57.0215);5,Carbamidomethyl(+57.0215);	Hex(4)HexNAc(4)NeuAc(1)Fuc(2)	0.81	0.000976562	-0.304006	-10	-10
cwq_mix2-2_726	cwq_mix2-2_726.10310.10310.4	10310	KGVLQATNMTYGK	9,Oxidation(+15.9949);	Hex(7)HexNAc(3)	1.69	0.24	0.757023	-2.05889	-2.05889
cwq_mix2-2_726	cwq_mix2-2_726.10379.10379.4	10379	KGVLQATNMTYGK	9,Oxidation(+15.9949);	Hex(7)HexNAc(3)	1.28	0.17	0.356144	-2.55639	-2.55639
cwq_mix2-2_726	cwq_mix2-2_726.10448.10448.4	10448	KGVLQATNMTYGK	9,Oxidation(+15.9949);	Hex(7)HexNAc(3)	1.41	0.19	0.495695	-2.39593	-2.39593
cwq_mix2-2_726	cwq_mix2-2_726.10474.10474.2	10474	NSSGCWAPK	5,Carbamidomethyl(+57.0215);	Hex(8)HexNAc(2)	0.79	0.48	-0.340075	-1.05889	-1.05889
cwq_mix2-2_726	cwq_mix2-2_726.10513.10513.4	10513	KGVLQATNMTYGK	9,Oxidation(+15.9949);	Hex(7)HexNAc(3)	1.32	0.17	0.400538	-2.55639	-2.55639
cwq_mix2-2_726	cwq_mix2-2_726.10580.10580.4	10580	KGVLQATNMTYGK	9,Oxidation(+15.9949);	Hex(7)HexNAc(3)	1.2	0.13	0.263034	-2.94342	-2.94342
cwq_mix2-2_726	cwq_mix2-2_726.11200.11200.3	11200	NGTMCDITK	5,Carbamidomethyl(+57.0215);	Hex(9)HexNAc(2)	0.96	0.84	-0.0588937	-0.251539	-0.251539
cwq_mix2-2_726	cwq_mix2-2_726.11211.11211.2	11211	NGTMCDITK	5,Carbamidomethyl(+57.0215);	Hex(9)HexNAc(2)	1.05	0.94	0.0703893	-0.0892673	-0.0892673
cwq_mix2-2_726	cwq_mix2-2_726.11273.11273.3	11273	NGTMCDITK	5,Carbamidomethyl(+57.0215);	Hex(9)HexNAc(2)	1.03	0.87	0.0426443	-0.200913	-0.200913
cwq_mix2-2_726	cwq_mix2-2_726.11285.11285.2	11285	NGTMCDITK	5,Carbamidomethyl(+57.0215);	Hex(9)HexNAc(2)	0.97	0.94	-0.0439433	-0.0892673	-0.0892673
cwq_mix2-2_726	cwq_mix2-2_726.11321.11321.2	11321	NGTMCDITK	5,Carbamidomethyl(+57.0215);	Hex(8)HexNAc(2)	1.2	0.88	0.263034	-0.184425	0.263034
cwq_mix2-2_726	cwq_mix2-2_726.11358.11358.2	11358	NGTMCDITK	5,Carbamidomethyl(+57.0215);	Hex(9)HexNAc(2)	0.99	0.93	-0.0144996	-0.104697	-0.104697
cwq_mix2-2_726	cwq_mix2-2_726.11374.11374.3	11374	NGTMCDITK	5,Carbamidomethyl(+57.0215);	Hex(8)HexNAc(2)	1.01	1.03	0.0143553	0.0426443	0.0426443
cwq_mix2-2_726	cwq_mix2-2_726.11389.11389.4	11389	NDTIIIHADRK		Hex(9)HexNAc(2)	0.95	0.9	-0.0740006	-0.152003	-0.152003
cwq_mix2-2_726	cwq_mix2-2_726.11394.11394.2	11394	NGTMCDITK	5,Carbamidomethyl(+57.0215);	Hex(8)HexNAc(2)	0.94	0.58	-0.0892673	-0.785875	-0.785875
cwq_mix2-2_726	cwq_mix2-2_726.11443.11443.3	11443	NGTMCDITK	5,Carbamidomethyl(+57.0215);	Hex(8)HexNAc(2)	1.01	1.02	0.0143553	0.0285692	0.0285692
cwq_mix2-2_726	cwq_mix2-2_726.11462.11462.2	11462	NGTMCDITK	5,Carbamidomethyl(+57.0215);	Hex(8)HexNAc(2)	0.94	0.58	-0.0892673	-0.785875	-0.785875
cwq_mix2-2_726	cwq_mix2-2_726.11695.11695.3	11695	ILDDKGNNLTK		Hex(10)HexNAc(2)	0.84	1.09	-0.251539	0.124328	-0.251539
cwq_mix2-2_726	cwq_mix2-2_726.11749.11749.3	11749	VQASNWTGTRR		Hex(10)HexNAc(2)	0.96	0.84	-0.0588937	-0.251539	-0.251539
cwq_mix2-2_726	cwq_mix2-2_726.11763.11763.2	11763	IITYNANK		Hex(9)HexNAc(2)	1.1	0.31	0.137504	-1.68966	-1.68966
cwq_mix2-2_726	cwq_mix2-2_726.11848.11848.3	11848	ILDDKGNNLTK		Hex(9)HexNAc(2)	0.91	0.94	-0.136062	-0.0892673	-0.136062
cwq_mix2-2_726	cwq_mix2-2_726.11862.11862.3	11862	QYVGRPVTNETR		Hex(9)HexNAc(2)	0.53	0.55	-0.915936	-0.862496	-0.915936
cwq_mix2-2_726	cwq_mix2-2_726.11915.11915.3	11915	ILDDKGNNLTK		Hex(9)HexNAc(2)	0.91	0.94	-0.136062	-0.0892673	-0.136062
cwq_mix2-2_726	cwq_mix2-2_726.12044.12044.3	12044	ILDDKGNNLTK		Hex(8)HexNAc(2)	0.99	0.96	-0.0144996	-0.0588937	-0.0588937
cwq_mix2-2_726	cwq_mix2-2_726.1268.1268.3	1268	MNGSLESMK	1,Oxidation(+15.9949);	Hex(8)HexNAc(2)	0.000976562	0.86	-10	-0.217591	-10
cwq_mix2-2_726	cwq_mix2-2_726.12708.12708.4	12708	HPNGTAHSLNFR		Hex(10)HexNAc(2)	0.89	0.62	-0.168123	-0.68966	-0.68966
cwq_mix2-2_726	cwq_mix2-2_726.12749.12749.3	12749	HPNGTAHSLNFR		Hex(10)HexNAc(2)	0.88	1	-0.184425	0	-0.184425
cwq_mix2-2_726	cwq_mix2-2_726.12781.12781.4	12781	HPNGTAHSLNFR		Hex(10)HexNAc(2)	0.89	0.62	-0.168123	-0.68966	-0.68966
cwq_mix2-2_726	cwq_mix2-2_726.12800.12800.4	12800	HPNGTAHSLNFR		Hex(9)HexNAc(2)	1.07	1.01	0.0976108	0.0143553	0.0976108
cwq_mix2-2_726	cwq_mix2-2_726.12801.12801.3	12801	HPNGTAHSLNFR		Hex(9)HexNAc(2)	0.91	0.79	-0.136062	-0.340075	-0.340075
cwq_mix2-2_726	cwq_mix2-2_726.12806.12806.3	12806	HPNGTAHSLNFR		Hex(8)HexNAc(2)	2.64	1.91	1.40054	0.933573	1.40054
cwq_mix2-2_726	cwq_mix2-2_726.12825.12825.4	12825	HPNGTAHSLNFR		Hex(8)HexNAc(2)	1.04	0.91	0.0565835	-0.136062	-0.136062
cwq_mix2-2_726	cwq_mix2-2_726.12863.12863.3	12863	NVSKEPPSVIR		Hex(8)HexNAc(2)	0.87	0.66	-0.200913	-0.599462	-0.599462
cwq_mix2-2_726	cwq_mix2-2_726.12887.12887.4	12887	HPNGTAHSLNFR		Hex(8)HexNAc(2)	1.02	1.1	0.0285692	0.137504	0.137504
cwq_mix2-2_726	cwq_mix2-2_726.13123.13123.3	13123	INPNNVIHNSSR		Hex(10)HexNAc(2)	0.82	0.57	-0.286304	-0.810966	-0.810966
cwq_mix2-2_726	cwq_mix2-2_726.13178.13178.2	13178	NVTDDDFK		Hex(8)HexNAc(2)	0.98	0.83	-0.0291463	-0.268817	-0.268817
cwq_mix2-2_726	cwq_mix2-2_726.13188.13188.3	13188	INPNNVIHNSSR		Hex(9)HexNAc(2)	1.12	1.15	0.163499	0.201634	0.201634
cwq_mix2-2_726	cwq_mix2-2_726.13221.13221.3	13221	NVTDDDFK		Hex(8)HexNAc(2)	1.01	1.03	0.0143553	0.0426443	0.0426443
cwq_mix2-2_726	cwq_mix2-2_726.13246.13246.2	13246	NVTDDDFK		Hex(8)HexNAc(2)	0.98	0.83	-0.0291463	-0.268817	-0.268817
cwq_mix2-2_726	cwq_mix2-2_726.13265.13265.3	13265	INPNNVIHNSSR		Hex(9)HexNAc(2)	1.04	1.01	0.0565835	0.0143553	0.0565835
cwq_mix2-2_726	cwq_mix2-2_726.13308.13308.3	13308	INPNNVIHNSSR		Hex(8)HexNAc(2)	0.91	0.78	-0.136062	-0.358454	-0.358454
cwq_mix2-2_726	cwq_mix2-2_726.13331.13331.3	13331	INPNNVIHNSSR		Hex(9)HexNAc(2)	0.89	0.78	-0.168123	-0.358454	-0.358454
cwq_mix2-2_726	cwq_mix2-2_726.13374.13374.3	13374	INPNNVIHNSSR		Hex(8)HexNAc(2)	0.94	0.82	-0.0892673	-0.286304	-0.286304
cwq_mix2-2_726	cwq_mix2-2_726.13395.13395.3	13395	INPNNVIHNSSR		Hex(9)HexNAc(2)	0.89	0.77	-0.168123	-0.37707	-0.37707
cwq_mix2-2_726	cwq_mix2-2_726.13439.13439.3	13439	INPNNVIHNSSR		Hex(8)HexNAc(2)	0.94	0.82	-0.0892673	-0.286304	-0.286304
cwq_mix2-2_726	cwq_mix2-2_726.13462.13462.3	13462	INPNNVIHNSSR		Hex(9)HexNAc(2)	0.85	0.71	-0.234465	-0.494109	-0.494109
cwq_mix2-2_726	cwq_mix2-2_726.13505.13505.3	13505	INPNNVIHNSSR		Hex(8)HexNAc(2)	0.9	0.73	-0.152003	-0.454032	-0.454032
cwq_mix2-2_726	cwq_mix2-2_726.13571.13571.3	13571	INPNNVIHNSSR		Hex(8)HexNAc(2)	0.83	0.67	-0.268817	-0.577767	-0.577767
cwq_mix2-2_726	cwq_mix2-2_726.13575.13575.2	13575	NVTDDDFK		Hex(7)HexNAc(2)	0.84	0.59	-0.251539	-0.761213	-0.761213
cwq_mix2-2_726	cwq_mix2-2_726.13594.13594.3	13594	INPNNVIHNSSR		Hex(7)HexNAc(2)	0.95	0.85	-0.0740006	-0.234465	-0.234465
cwq_mix2-2_726	cwq_mix2-2_726.13656.13656.3	13656	INPNNVIHNSSR		Hex(7)HexNAc(2)	2.26	1.67	1.17632	0.739848	1.17632
cwq_mix2-2_726	cwq_mix2-2_726.13732.13732.3	13732	INPNNVIHNSSR		Hex(7)HexNAc(2)	0.82	0.58	-0.286304	-0.785875	-0.785875
cwq_mix2-2_726	cwq_mix2-2_726.13735.13735.3	13735	KGVLQATNMTYGK	9,Oxidation(+15.9949);	Hex(8)HexNAc(2)	1.05	1.16	0.0703893	0.214125	0.214125
cwq_mix2-2_726	cwq_mix2-2_726.13808.13808.3	13808	KGVLQATNMTYGK	9,Oxidation(+15.9949);	Hex(8)HexNAc(2)	0.75	0.72	-0.415037	-0.473931	-0.473931
cwq_mix2-2_726	cwq_mix2-2_726.13809.13809.3	13809	INPNNVIHNSSR		Hex(7)HexNAc(2)	0.8	0.53	-0.321928	-0.915936	-0.915936
cwq_mix2-2_726	cwq_mix2-2_726.13873.13873.3	13873	KGVLQATNMTYGK	9,Oxidation(+15.9949);	Hex(8)HexNAc(2)	0.75	0.72	-0.415037	-0.473931	-0.473931
cwq_mix2-2_726	cwq_mix2-2_726.13938.13938.3	13938	KGVLQATNMTYGK	9,Oxidation(+15.9949);	Hex(8)HexNAc(2)	0.76	0.72	-0.395929	-0.473931	-0.473931
cwq_mix2-2_726	cwq_mix2-2_726.14003.14003.3	14003	KGVLQATNMTYGK	9,Oxidation(+15.9949);	Hex(8)HexNAc(2)	0.73	0.66	-0.454032	-0.599462	-0.599462
cwq_mix2-2_726	cwq_mix2-2_726.14038.14038.3	14038	KGVLQATNMTYGK	9,Oxidation(+15.9949);	Hex(7)HexNAc(2)	0.8	0.21	-0.321928	-2.25154	-2.25154
cwq_mix2-2_726	cwq_mix2-2_726.14136.14136.3	14136	WTPVSTNSTSK		Hex(8)HexNAc(4)NeuAc(1)Fuc(2)	23.87	0.05	4.57713	-4.32193	4.57713
cwq_mix2-2_726	cwq_mix2-2_726.14140.14140.3	14140	WTPVSTNSTSK		Hex(14)HexNAc(2)	1.17	0.8	0.226509	-0.321928	-0.321928
cwq_mix2-2_726	cwq_mix2-2_726.14157.14157.4	14157	SMTTSFMMSQDVLNFSSYMR	2,Oxidation(+15.9949);	Hex(8)HexNAc(2)	0.000976562	0.000976562	-10	-10	-10
cwq_mix2-2_726	cwq_mix2-2_726.14203.14203.3	14203	WTPVSTNSTSK		Hex(8)HexNAc(4)NeuAc(1)Fuc(2)	2.1	0.004564	1.07039	-7.77548	-7.77548
cwq_mix2-2_726	cwq_mix2-2_726.14233.14233.3	14233	RSEVTPNTSLAQCPK	13,Carbamidomethyl(+57.0215);	Hex(12)HexNAc(2)	1.61	0.88	0.687061	-0.184425	0.687061
cwq_mix2-2_726	cwq_mix2-2_726.14258.14258.3	14258	RSEVTPNTSLAQCPK	13,Carbamidomethyl(+57.0215);	Hex(13)HexNAc(2)	0.8	0.96	-0.321928	-0.0588937	-0.321928
cwq_mix2-2_726	cwq_mix2-2_726.14285.14285.3	14285	SQNHLSYNTTMK		Hex(9)HexNAc(2)	0.83	0.72	-0.268817	-0.473931	-0.473931
cwq_mix2-2_726	cwq_mix2-2_726.14318.14318.3	14318	SQNHLSYNTTMK		Hex(8)HexNAc(2)	0.74	0.98	-0.434403	-0.0291463	-0.434403
cwq_mix2-2_726	cwq_mix2-2_726.14330.14330.3	14330	NDTIIIHADR		Hex(9)HexNAc(2)	0.85	0.65	-0.234465	-0.621488	-0.621488
cwq_mix2-2_726	cwq_mix2-2_726.14367.14367.3	14367	VQASNWTGTR		Hex(4)HexNAc(4)NeuAc(1)Fuc(2)	7.38	0.16	2.88362	-2.64386	2.88362
cwq_mix2-2_726	cwq_mix2-2_726.14384.14384.3	14384	SQNHLSYNTTMK		Hex(8)HexNAc(2)	0.88	0.85	-0.184425	-0.234465	-0.234465
cwq_mix2-2_726	cwq_mix2-2_726.14385.14385.3	14385	VQASNWTGTR		Hex(5)HexNAc(4)NeuAc(1)Fuc(2)	1024	1024	10	10	10
cwq_mix2-2_726	cwq_mix2-2_726.14392.14392.3	14392	WTPVSTNSTSK		Hex(12)HexNAc(2)	1.05	0.82	0.0703893	-0.286304	-0.286304
cwq_mix2-2_726	cwq_mix2-2_726.14404.14404.3	14404	NDTIIIHADR		Hex(9)HexNAc(2)	0.85	0.65	-0.234465	-0.621488	-0.621488
cwq_mix2-2_726	cwq_mix2-2_726.14417.14417.3	14417	NMVNTTREEVEK		Hex(8)HexNAc(2)	1.08	0.98	0.111031	-0.0291463	0.111031
cwq_mix2-2_726	cwq_mix2-2_726.14420.14420.3	14420	WTPVSTNSTSK		Hex(7)HexNAc(4)NeuAc(1)Fuc(2)	8.09	0.02	3.01614	-5.64386	-5.64386
cwq_mix2-2_726	cwq_mix2-2_726.14431.14431.3	14431	NDTIIIHADR		Hex(8)HexNAc(2)	0.92	0.71	-0.120294	-0.494109	-0.494109
cwq_mix2-2_726	cwq_mix2-2_726.14462.14462.3	14462	WTPVSTNSTSK		Hex(12)HexNAc(2)	1.02	0.7	0.0285692	-0.514573	-0.514573
cwq_mix2-2_726	cwq_mix2-2_726.14468.14468.4	14468	VYAVNASLNHDK		Hex(16)HexNAc(2)	0.83	1.01	-0.268817	0.0143553	-0.268817
cwq_mix2-2_726	cwq_mix2-2_726.14479.14479.3	14479	SQNHLSYNTTMK		Hex(7)HexNAc(2)	0.27	0.99	-1.88897	-0.0144996	-1.88897
cwq_mix2-2_726	cwq_mix2-2_726.14487.14487.3	14487	NMVNTTREEVEK		Hex(7)HexNAc(2)	1.13	1.11	0.176323	0.15056	0.176323
cwq_mix2-2_726	cwq_mix2-2_726.14494.14494.3	14494	WTPVSTNSTSK		Hex(11)HexNAc(2)	1.12	0.63	0.163499	-0.666576	-0.666576
cwq_mix2-2_726	cwq_mix2-2_726.14495.14495.3	14495	VQASNWTGTR		Hex(10)HexNAc(2)	0.79	1.08	-0.340075	0.111031	-0.340075
cwq_mix2-2_726	cwq_mix2-2_726.14496.14496.3	14496	WTPVSTNSTSK		Hex(6)HexNAc(4)NeuAc(1)Fuc(2)	1.34	0.00368813	0.422233	-8.08289	-8.08289
cwq_mix2-2_726	cwq_mix2-2_726.14510.14510.2	14510	VQASNWTGTR		Hex(10)HexNAc(2)	0.79	0.56	-0.340075	-0.836501	-0.836501
cwq_mix2-2_726	cwq_mix2-2_726.14542.14542.3	14542	VYAVNASLNHDK		Hex(14)HexNAc(2)	1.12	0.8	0.163499	-0.321928	-0.321928
cwq_mix2-2_726	cwq_mix2-2_726.14547.14547.3	14547	WTPVSTNSTSK		Hex(5)HexNAc(4)NeuAc(1)Fuc(2)	1.64	0.01	0.713696	-6.64386	-6.64386
cwq_mix2-2_726	cwq_mix2-2_726.14560.14560.3	14560	VQASNWTGTR		Hex(10)HexNAc(2)	0.76	1.01	-0.395929	0.0143553	-0.395929
cwq_mix2-2_726	cwq_mix2-2_726.14567.14567.3	14567	VHLECFGSSSSNNK	5,Carbamidomethyl(+57.0215);	Hex(15)HexNAc(2)	0.86	0.53	-0.217591	-0.915936	-0.915936
cwq_mix2-2_726	cwq_mix2-2_726.14569.14569.3	14569	WTPVSTNSTSK		Hex(11)HexNAc(2)	1.02	0.87	0.0285692	-0.200913	-0.200913
cwq_mix2-2_726	cwq_mix2-2_726.14577.14577.3	14577	NMVNTTREEVEK		Hex(7)HexNAc(2)	0.92	0.74	-0.120294	-0.434403	-0.434403
cwq_mix2-2_726	cwq_mix2-2_726.14601.14601.3	14601	QTNATEPEVVDK		Hex(13)HexNAc(2)	0.000976562	0.000976562	-10	-10	-10
cwq_mix2-2_726	cwq_mix2-2_726.14638.14638.3	14638	VHLECFGSSSSNNK	5,Carbamidomethyl(+57.0215);	Hex(15)HexNAc(2)	0.44	0.54	-1.18442	-0.888969	-1.18442
cwq_mix2-2_726	cwq_mix2-2_726.14668.14668.3	14668	VHLECFGSSSSNNK	5,Carbamidomethyl(+57.0215);	Hex(14)HexNAc(2)	0.71	1.22	-0.494109	0.286881	-0.494109
cwq_mix2-2_726	cwq_mix2-2_726.14674.14674.4	14674	VHLECFGSSSSNNK	5,Carbamidomethyl(+57.0215);	Hex(15)HexNAc(2)	0.62	0.86	-0.68966	-0.217591	-0.68966
cwq_mix2-2_726	cwq_mix2-2_726.14712.14712.3	14712	VYAVNASLNHDK		Hex(12)HexNAc(2)	0.84	0.34	-0.251539	-1.55639	-1.55639
cwq_mix2-2_726	cwq_mix2-2_726.14738.14738.3	14738	WTPVSTNSTSK		Hex(9)HexNAc(2)	1.22	0.62	0.286881	-0.68966	-0.68966
cwq_mix2-2_726	cwq_mix2-2_726.14747.14747.3	14747	VHLECFGSSSSNNK	5,Carbamidomethyl(+57.0215);	Hex(14)HexNAc(2)	1.74	1.06	0.799087	0.0840643	0.799087
cwq_mix2-2_726	cwq_mix2-2_726.14777.14777.3	14777	VHLECFGSSSSNNK	5,Carbamidomethyl(+57.0215);	Hex(13)HexNAc(2)	0.93	2.05	-0.104697	1.03562	1.03562
cwq_mix2-2_726	cwq_mix2-2_726.14778.14778.4	14778	VHLECFGSSSSNNK	5,Carbamidomethyl(+57.0215);	Hex(14)HexNAc(2)	0.9	0.77	-0.152003	-0.37707	-0.37707
cwq_mix2-2_726	cwq_mix2-2_726.14785.14785.3	14785	VYAVNASLNHDK		Hex(11)HexNAc(2)	0.95	0.75	-0.0740006	-0.415037	-0.415037
cwq_mix2-2_726	cwq_mix2-2_726.14818.14818.3	14818	VHLECFGSSSSNNK	5,Carbamidomethyl(+57.0215);	Hex(14)HexNAc(2)	0.72	0.48	-0.473931	-1.05889	-1.05889
cwq_mix2-2_726	cwq_mix2-2_726.14860.14860.3	14860	VHLECFGSSSSNNK	5,Carbamidomethyl(+57.0215);	Hex(13)HexNAc(2)	0.86	0.84	-0.217591	-0.251539	-0.251539
cwq_mix2-2_726	cwq_mix2-2_726.14874.14874.3	14874	VHLECFGSSSSNNK	5,Carbamidomethyl(+57.0215);	Hex(12)HexNAc(2)	0.76	0.25	-0.395929	-2	-2
cwq_mix2-2_726	cwq_mix2-2_726.14876.14876.3	14876	VYAVNASLNHDK		Hex(10)HexNAc(2)	0.55	0.75	-0.862496	-0.415037	-0.862496
cwq_mix2-2_726	cwq_mix2-2_726.14897.14897.2	14897	WTPVSTNSTSK		Hex(8)HexNAc(2)	0.64	0.63	-0.643856	-0.666576	-0.666576
cwq_mix2-2_726	cwq_mix2-2_726.14948.14948.3	14948	VHLECFGSSSSNNK	5,Carbamidomethyl(+57.0215);	Hex(12)HexNAc(2)	0.76	0.56	-0.395929	-0.836501	-0.836501
cwq_mix2-2_726	cwq_mix2-2_726.14975.14975.3	14975	VHLECFGSSSSNNK	5,Carbamidomethyl(+57.0215);	Hex(11)HexNAc(2)	0.84	0.26	-0.251539	-1.94342	-1.94342
cwq_mix2-2_726	cwq_mix2-2_726.14995.14995.3	14995	VYAVNASLNHDK		Hex(9)HexNAc(2)	1.01	0.63	0.0143553	-0.666576	-0.666576
cwq_mix2-2_726	cwq_mix2-2_726.15016.15016.3	15016	LGNETFLPK		Hex(9)HexNAc(2)	0.95	0.83	-0.0740006	-0.268817	-0.268817
cwq_mix2-2_726	cwq_mix2-2_726.15050.15050.3	15050	VHLECFGSSSSNNK	5,Carbamidomethyl(+57.0215);	Hex(11)HexNAc(2)	0.84	0.54	-0.251539	-0.888969	-0.888969
cwq_mix2-2_726	cwq_mix2-2_726.15056.15056.3	15056	VYAVNASLNHDK		Hex(8)HexNAc(2)	0.95	0.34	-0.0740006	-1.55639	-1.55639
cwq_mix2-2_726	cwq_mix2-2_726.15057.15057.2	15057	TNDTLDAIK		Hex(9)HexNAc(2)	1.77	1	0.823749	0	0.823749
cwq_mix2-2_726	cwq_mix2-2_726.15060.15060.3	15060	VYAVNASLNHDK		Hex(9)HexNAc(2)	1.01	0.63	0.0143553	-0.666576	-0.666576
cwq_mix2-2_726	cwq_mix2-2_726.15062.15062.3	15062	VHLECFGSSSSNNK	5,Carbamidomethyl(+57.0215);	Hex(10)HexNAc(2)	4.52	1.12	2.17632	0.163499	2.17632
cwq_mix2-2_726	cwq_mix2-2_726.15118.15118.3	15118	VHLECFGSSSSNNK	5,Carbamidomethyl(+57.0215);	Hex(11)HexNAc(2)	0.83	0.01	-0.268817	-6.64386	-6.64386
cwq_mix2-2_726	cwq_mix2-2_726.15127.15127.3	15127	VHLECFGSSSSNNK	5,Carbamidomethyl(+57.0215);	Hex(10)HexNAc(2)	1.05	0.3	0.0703893	-1.73697	-1.73697
cwq_mix2-2_726	cwq_mix2-2_726.15128.15128.3	15128	VYAVNASLNHDK		Hex(8)HexNAc(2)	1.12	0.8	0.163499	-0.321928	-0.321928
cwq_mix2-2_726	cwq_mix2-2_726.15140.15140.3	15140	VYAVNASLNHDK		Hex(9)HexNAc(2)	0.91	0.5	-0.136062	-1	-1
cwq_mix2-2_726	cwq_mix2-2_726.15207.15207.3	15207	VHLECFGSSSSNNK	5,Carbamidomethyl(+57.0215);	Hex(9)HexNAc(2)	0.92	0.57	-0.120294	-0.810966	-0.810966
cwq_mix2-2_726	cwq_mix2-2_726.15274.15274.3	15274	VHLECFGSSSSNNK	5,Carbamidomethyl(+57.0215);	Hex(9)HexNAc(2)	0.92	0.57	-0.120294	-0.810966	-0.810966
cwq_mix2-2_726	cwq_mix2-2_726.15342.15342.3	15342	VHLECFGSSSSNNK	5,Carbamidomethyl(+57.0215);	Hex(9)HexNAc(2)	0.91	0.56	-0.136062	-0.836501	-0.836501
cwq_mix2-2_726	cwq_mix2-2_726.15391.15391.5	15391	EMYVPSNICLIVTGCINESR	9,Carbamidomethyl(+57.0215);15,Carbamidomethyl(+57.0215);	Hex(9)HexNAc(2)	0.000976562	0.24	-10	-2.05889	-10
cwq_mix2-2_726	cwq_mix2-2_726.15412.15412.3	15412	VHLECFGSSSSNNK	5,Carbamidomethyl(+57.0215);	Hex(8)HexNAc(2)	1.02	0.52	0.0285692	-0.943416	-0.943416
cwq_mix2-2_726	cwq_mix2-2_726.15443.15443.5	15443	DPDFLANDNDDDNDSQDSSWINVR		Hex(9)HexNAc(2)	0.000976562	0.000976562	-10	-10	-10
cwq_mix2-2_726	cwq_mix2-2_726.15455.15455.5	15455	EMYVPSNICLIVTGCINESR	9,Carbamidomethyl(+57.0215);15,Carbamidomethyl(+57.0215);	Hex(9)HexNAc(2)	0.000976562	0.35	-10	-1.51457	-10
cwq_mix2-2_726	cwq_mix2-2_726.15478.15478.3	15478	VHLECFGSSSSNNK	5,Carbamidomethyl(+57.0215);	Hex(8)HexNAc(2)	1.02	0.52	0.0285692	-0.943416	-0.943416
cwq_mix2-2_726	cwq_mix2-2_726.15683.15683.3	15683	NYSEDASTSLHGQTAGR		Hex(15)HexNAc(2)	1.51	0.53	0.594549	-0.915936	-0.915936
cwq_mix2-2_726	cwq_mix2-2_726.15740.15740.3	15740	RSEVTPNTSLAQCPK	13,Carbamidomethyl(+57.0215);	Hex(9)HexNAc(2)	0.95	0.02	-0.0740006	-5.64386	-5.64386
cwq_mix2-2_726	cwq_mix2-2_726.15821.15821.3	15821	RSEVTPNTSLAQCPK	13,Carbamidomethyl(+57.0215);	Hex(9)HexNAc(2)	1.58	0.03	0.659925	-5.05889	-5.05889
cwq_mix2-2_726	cwq_mix2-2_726.15909.15909.3	15909	NYSEDASTSLHGQTAGR		Hex(13)HexNAc(2)	0.34	1.32	-1.55639	0.400538	-1.55639
cwq_mix2-2_726	cwq_mix2-2_726.15961.15961.3	15961	NYSEDASTSLHGQTAGR		Hex(7)HexNAc(6)	1024	1024	10	10	10
cwq_mix2-2_726	cwq_mix2-2_726.15990.15990.3	15990	NYSEDASTSLHGQTAGR		Hex(11)HexNAc(2)	0.41	0.23	-1.2863	-2.12029	-2.12029
cwq_mix2-2_726	cwq_mix2-2_726.16108.16108.3	16108	NNINISHLSR		Hex(11)HexNAc(2)	0.88	0.13	-0.184425	-2.94342	-2.94342
cwq_mix2-2_726	cwq_mix2-2_726.16113.16113.3	16113	NYSEDASTSLHGQTAGR		Hex(10)HexNAc(2)	0.99	0.93	-0.0144996	-0.104697	-0.104697
cwq_mix2-2_726	cwq_mix2-2_726.16124.16124.3	16124	VYGSQGNSTVLSR		Hex(10)HexNAc(2)	0.53	1.34	-0.915936	0.422233	-0.915936
cwq_mix2-2_726	cwq_mix2-2_726.16200.16200.3	16200	VYGSQGNSTVLSR		Hex(10)HexNAc(2)	0.82	0.76	-0.286304	-0.395929	-0.395929
cwq_mix2-2_726	cwq_mix2-2_726.16227.16227.3	16227	VYGSQGNSTVLSR		Hex(9)HexNAc(2)	1.63	1.37	0.704872	0.454176	0.704872
cwq_mix2-2_726	cwq_mix2-2_726.16273.16273.3	16273	NNINISHLSR		Hex(9)HexNAc(2)	1.77	1.02	0.823749	0.0285692	0.823749
cwq_mix2-2_726	cwq_mix2-2_726.16342.16342.3	16342	NNINISHLSR		Hex(8)HexNAc(2)	1	0.9	0	-0.152003	-0.152003
cwq_mix2-2_726	cwq_mix2-2_726.16350.16350.3	16350	NNINISHLSR		Hex(9)HexNAc(2)	0.9	0.84	-0.152003	-0.251539	-0.251539
cwq_mix2-2_726	cwq_mix2-2_726.16417.16417.3	16417	NNINISHLSR		Hex(8)HexNAc(2)	1	0.9	0	-0.152003	-0.152003
cwq_mix2-2_726	cwq_mix2-2_726.16529.16529.3	16529	HSYNPNGTIPECPSR	12,Carbamidomethyl(+57.0215);	Hex(16)HexNAc(2)	1.17	0.83	0.226509	-0.268817	-0.268817
cwq_mix2-2_726	cwq_mix2-2_726.16598.16598.4	16598	HSYNPNGTIPECPSR	12,Carbamidomethyl(+57.0215);	Hex(16)HexNAc(2)	0.28	2.95	-1.8365	1.56071	-1.8365
cwq_mix2-2_726	cwq_mix2-2_726.16609.16609.3	16609	HSYNPNGTIPECPSR	12,Carbamidomethyl(+57.0215);	Hex(16)HexNAc(2)	1.19	0.8	0.250962	-0.321928	-0.321928
cwq_mix2-2_726	cwq_mix2-2_726.16736.16736.4	16736	HSYNPNGTIPECPSR	12,Carbamidomethyl(+57.0215);	Hex(16)HexNAc(2)	3.1	0.58	1.63227	-0.785875	1.63227
cwq_mix2-2_726	cwq_mix2-2_726.16751.16751.3	16751	HSYNPNGTIPECPSR	12,Carbamidomethyl(+57.0215);	Hex(15)HexNAc(2)	1.11	1.18	0.15056	0.238787	0.238787
cwq_mix2-2_726	cwq_mix2-2_726.16760.16760.4	16760	HSYNPNGTIPECPSR	12,Carbamidomethyl(+57.0215);	Hex(7)HexNAc(4)NeuGc(3)Fuc(1)	0.000976562	22.73	-10	4.50653	-10
cwq_mix2-2_726	cwq_mix2-2_726.16771.16771.3	16771	HSYNPNGTIPECPSR	12,Carbamidomethyl(+57.0215);	Hex(16)HexNAc(2)	0.9	1.7	-0.152003	0.765535	0.765535
cwq_mix2-2_726	cwq_mix2-2_726.16866.16866.3	16866	ETNNSDAGYTEPYR		Hex(8)HexNAc(2)	0.72	0.37	-0.473931	-1.4344	-1.4344
cwq_mix2-2_726	cwq_mix2-2_726.16869.16869.3	16869	ETNNSDAGYTEPYR		Hex(3)HexNAc(4)NeuAc(2)	1024	1024	10	10	10
cwq_mix2-2_726	cwq_mix2-2_726.16870.16870.3	16870	HSYNPNGTIPECPSR	12,Carbamidomethyl(+57.0215);	Hex(15)HexNAc(2)	0.62	0.81	-0.68966	-0.304006	-0.68966
cwq_mix2-2_726	cwq_mix2-2_726.16902.16902.3	16902	HSYNPNGTIPECPSR	12,Carbamidomethyl(+57.0215);	Hex(16)HexNAc(2)	1.8	0.06	0.847997	-4.05889	-4.05889
cwq_mix2-2_726	cwq_mix2-2_726.16917.16917.3	16917	HSYNPNGTIPECPSR	12,Carbamidomethyl(+57.0215);	Hex(7)HexNAc(4)NeuAc(1)Fuc(3)	1024	1024	10	10	10
cwq_mix2-2_726	cwq_mix2-2_726.16928.16928.2	16928	ETNNSDAGYTEPYR		Hex(8)HexNAc(2)	1.07	0.98	0.0976108	-0.0291463	0.0976108
cwq_mix2-2_726	cwq_mix2-2_726.16948.16948.3	16948	ETNNSDAGYTEPYR		Hex(8)HexNAc(2)	0.72	0.77	-0.473931	-0.37707	-0.473931
cwq_mix2-2_726	cwq_mix2-2_726.16961.16961.3	16961	NESGYEPIEMLER		Hex(9)HexNAc(2)	0.12	1.09	-3.05889	0.124328	-3.05889
cwq_mix2-2_726	cwq_mix2-2_726.16974.16974.3	16974	HSYNPNGTIPECPSR	12,Carbamidomethyl(+57.0215);	Hex(15)HexNAc(2)	0.8	0.51	-0.321928	-0.971431	-0.971431
[truncated: 3,628 more rows]

## Sheet: MSFragger-Glyco (10ppm)
File	Title	Scan	Peptide	Modification	GlycanComposition	Ratio_Sample2/Sample1	Ratio_Sample3/Sample1	15N-log	13C-log	max(15N:U,13C:U)			Mass	Lower	Upper	15N:U	13C:U	15N:U&13C:U
cwq_mix2-1_726	cwq_mix2-1_726.10038.10038.3	10038	NCSDCANSYK	2,Carbamidomethyl(+57.0215);5,Carbamidomethyl(+57.0215);	Hex(4)HexNAc(4)NeuAc(1)Fuc(2)	0.81	0.02	-0.304006	-5.64386	-5.64386			-10	-10	-9.999	133	969	1038
cwq_mix2-1_726	cwq_mix2-1_726.10139.10139.3	10139	NCSDCANSYK	2,Carbamidomethyl(+57.0215);5,Carbamidomethyl(+57.0215);	Hex(5)HexNAc(4)NeuAc(1)Fuc(2)	18.12	0.000976562	4.17951	-10	-10			-9.5	-9.999	-9.25	1	3	4
cwq_mix2-1_726	cwq_mix2-1_726.10485.10485.3	10485	LGNNLTR		Hex(8)HexNAc(4)NeuAc(1)Fuc(2)	2.4	0.00446827	1.26303	-7.80607	-7.80607			-9	-9.25	-8.75	0	17	17
cwq_mix2-1_726	cwq_mix2-1_726.10494.10494.3	10494	LGNNLTR		Hex(16)HexNAc(2)	0.9	0.71	-0.152003	-0.494109	-0.494109			-8.5	-8.75	-8.25	1	13	12
cwq_mix2-1_726	cwq_mix2-1_726.10550.10550.3	10550	LGNNLTR		Hex(7)HexNAc(4)NeuGc(2)Fuc(2)	1024	1024	10	10	10			-8	-8.25	-7.75	2	29	30
cwq_mix2-1_726	cwq_mix2-1_726.10561.10561.4	10561	SKHATSNGTVETLNTK		Hex(9)HexNAc(2)	0.91	1.39	-0.136062	0.475085	0.475085			-7.5	-7.75	-7.25	0	27	27
cwq_mix2-1_726	cwq_mix2-1_726.10572.10572.3	10572	LGNNLTR		Hex(15)HexNAc(2)	0.92	0.91	-0.120294	-0.136062	-0.136062			-7	-7.25	-6.75	3	48	50
cwq_mix2-1_726	cwq_mix2-1_726.10579.10579.3	10579	SKHATSNGTVETLNTK		Hex(8)HexNAc(2)	1.03	0.98	0.0426443	-0.0291463	0.0426443			-6.5	-6.75	-6.25	3	63	66
cwq_mix2-1_726	cwq_mix2-1_726.10588.10588.4	10588	SKHATSNGTVETLNTK		Hex(8)HexNAc(2)	0.89	0.8	-0.168123	-0.321928	-0.321928			-6	-6.25	-5.75	0	0	0
cwq_mix2-1_726	cwq_mix2-1_726.10628.10628.4	10628	SKHATSNGTVETLNTK		Hex(9)HexNAc(2)	0.99	0.7	-0.0144996	-0.514573	-0.514573			-5.5	-5.75	-5.25	11	92	96
cwq_mix2-1_726	cwq_mix2-1_726.10630.10630.3	10630	SKHATSNGTVETLNTK		Hex(9)HexNAc(2)	0.92	0.8	-0.120294	-0.321928	-0.321928			-5	-5.25	-4.75	6	62	65
cwq_mix2-1_726	cwq_mix2-1_726.10638.10638.3	10638	LGNNLTR		Hex(15)HexNAc(2)	0.96	0.82	-0.0588937	-0.286304	-0.286304			-4.5	-4.75	-4.25	15	124	121
cwq_mix2-1_726	cwq_mix2-1_726.10652.10652.2	10652	LGNNLTR		Hex(13)HexNAc(2)	0.89	0.36	-0.168123	-1.47393	-1.47393			-4	-4.25	-3.75	19	120	108
cwq_mix2-1_726	cwq_mix2-1_726.10705.10705.3	10705	FIQDAQNSSK		Hex(10)HexNAc(2)	0.97	1.27	-0.0439433	0.344828	0.344828			-3.5	-3.75	-3.25	35	134	127
cwq_mix2-1_726	cwq_mix2-1_726.10710.10710.3	10710	FIQDAQNSSK		Hex(4)HexNAc(4)NeuAc(1)Fuc(2)	5.24	0.000976562	2.38957	-10	-10			-3	-3.25	-2.75	39	155	133
cwq_mix2-1_726	cwq_mix2-1_726.10731.10731.3	10731	LGNNLTR		Hex(15)HexNAc(2)	1.04	0.9	0.0565835	-0.152003	-0.152003			-2.5	-2.75	-2.25	80	236	204
cwq_mix2-1_726	cwq_mix2-1_726.10757.10757.2	10757	FIQDAQNSSK		Hex(10)HexNAc(2)	1.41	0.88	0.495695	-0.184425	0.495695			-2	-2.25	-1.75	95	243	212
cwq_mix2-1_726	cwq_mix2-1_726.10769.10769.3	10769	LGNNLTR		Hex(16)HexNAc(2)	1.11	0.7	0.15056	-0.514573	-0.514573			-1.5	-1.75	-1.25	179	377	340
cwq_mix2-1_726	cwq_mix2-1_726.10781.10781.3	10781	FIQDAQNSSK		Hex(4)HexNAc(4)NeuAc(1)Fuc(2)	10.37	0.000976562	3.37434	-10	-10			-1	-1.25	-0.75	233	652	589
cwq_mix2-1_726	cwq_mix2-1_726.10786.10786.2	10786	LGNNLTR		Hex(12)HexNAc(2)	1.7	2.09	0.765535	1.0635	1.0635			-0.5	-0.75	-0.25	716	1139	1025
cwq_mix2-1_726	cwq_mix2-1_726.10792.10792.3	10792	FIQDAQNSSK		Hex(10)HexNAc(2)	0.95	1.25	-0.0740006	0.321928	0.321928			0	-0.25	0.25	2057	859	546
cwq_mix2-1_726	cwq_mix2-1_726.10814.10814.3	10814	LGNNLTR		Hex(15)HexNAc(2)	0.95	0.71	-0.0740006	-0.494109	-0.494109			0.5	0.25	0.75	643	308	324
cwq_mix2-1_726	cwq_mix2-1_726.10847.10847.3	10847	LGNNLTR		Hex(7)HexNAc(4)NeuGc(2)Fuc(2)	1024	1024	10	10	10			1	0.75	1.25	333	104	158
cwq_mix2-1_726	cwq_mix2-1_726.10876.10876.3	10876	FIQDAQNSSK		Hex(9)HexNAc(2)	0.99	0.92	-0.0144996	-0.120294	-0.120294			1.5	1.25	1.75	246	70	123
cwq_mix2-1_726	cwq_mix2-1_726.10880.10880.2	10880	LGNNLTR		Hex(5)HexNAc(4)NeuAc(1)Fuc(3)	1024	1024	10	10	10			2	1.75	2.25	209	58	71
cwq_mix2-1_726	cwq_mix2-1_726.10905.10905.3	10905	FIQDAQNSSK		Hex(3)HexNAc(4)NeuAc(2)	1024	1024	10	10	10			2.5	2.25	2.75	237	38	87
cwq_mix2-1_726	cwq_mix2-1_726.10907.10907.2	10907	FIQDAQNSSK		Hex(9)HexNAc(2)	1.26	1.08	0.333424	0.111031	0.333424			3	2.75	3.25	190	32	71
cwq_mix2-1_726	cwq_mix2-1_726.10918.10918.3	10918	LGNNLTR		Hex(7)HexNAc(4)NeuAc(1)Fuc(2)	1.6	0.00813745	0.678072	-6.94121	-6.94121			3.5	3.25	3.75	167	33	68
cwq_mix2-1_726	cwq_mix2-1_726.10929.10929.3	10929	LGNNLTR		Hex(15)HexNAc(2)	0.94	0.59	-0.0892673	-0.761213	-0.761213			4	3.75	4.25	126	39	75
cwq_mix2-1_726	cwq_mix2-1_726.10959.10959.2	10959	LGNNLTR		Hex(12)HexNAc(2)	0.6	0.1	-0.736966	-3.32193	-3.32193			4.5	4.25	4.75	105	39	78
cwq_mix2-1_726	cwq_mix2-1_726.10964.10964.3	10964	LGNNLTR		Hex(14)HexNAc(2)	1.04	0.83	0.0565835	-0.268817	-0.268817			5	4.75	5.25	70	29	63
cwq_mix2-1_726	cwq_mix2-1_726.10983.10983.3	10983	FIQDAQNSSK		Hex(4)HexNAc(4)NeuAc(1)Fuc(2)	0.39	0.000976562	-1.35845	-10	-10			5.5	5.25	5.75	53	23	51
cwq_mix2-1_726	cwq_mix2-1_726.10987.10987.3	10987	FIQDAQNSSK		Hex(3)HexNAc(4)NeuAc(2)	1024	1024	10	10	10			6	5.75	6.25	57	35	69
cwq_mix2-1_726	cwq_mix2-1_726.11020.11020.3	11020	LGNNLTR		Hex(8)HexNAc(4)NeuAc(1)Fuc(2)	0.87	0.00674847	-0.200913	-7.21122	-7.21122			6.5	6.25	6.75	41	22	52
cwq_mix2-1_726	cwq_mix2-1_726.11108.11108.3	11108	LGNNLTR		Hex(8)HexNAc(4)NeuAc(1)Fuc(2)	1.27	0.00780837	0.344828	-7.00076	-7.00076			7	6.75	7.25	34	14	38
cwq_mix2-1_726	cwq_mix2-1_726.11119.11119.2	11119	LGNNLTR		Hex(10)HexNAc(2)	0.82	1.08	-0.286304	0.111031	-0.286304			7.5	7.25	7.75	27	7	28
cwq_mix2-1_726	cwq_mix2-1_726.11154.11154.3	11154	LGNNLTR		Hex(7)HexNAc(4)NeuGc(2)Fuc(2)	1024	1024	10	10	10			8	7.75	8.25	17	8	17
cwq_mix2-1_726	cwq_mix2-1_726.11167.11167.3	11167	LGNNLTR		Hex(14)HexNAc(2)	0.65	0.53	-0.621488	-0.915936	-0.915936			8.5	8.25	8.75	22	4	21
cwq_mix2-1_726	cwq_mix2-1_726.11191.11191.2	11191	LGNNLTR		Hex(10)HexNAc(2)	1.42	1	0.505891	0	0.505891			9	8.75	9.25	10	1	10
cwq_mix2-1_726	cwq_mix2-1_726.11192.11192.3	11192	LGNNLTR		Hex(4)HexNAc(4)NeuAc(1)Fuc(2)	1024	1024	10	10	10			9.5	9.25	9.999	3	1	4
cwq_mix2-1_726	cwq_mix2-1_726.11221.11221.2	11221	LGNNLTR		Hex(9)HexNAc(2)	1.8	1.47	0.847997	0.555816	0.847997			10	9.999	10	757	748	757
cwq_mix2-1_726	cwq_mix2-1_726.11234.11234.2	11234	LGNNLTR		Hex(11)HexNAc(2)	1.6	0.7	0.678072	-0.514573	0.678072
cwq_mix2-1_726	cwq_mix2-1_726.11242.11242.3	11242	LGNNLTR		Hex(7)HexNAc(4)NeuAc(1)Fuc(2)	0.86	0.00228885	-0.217591	-8.77116	-8.77116
cwq_mix2-1_726	cwq_mix2-1_726.11254.11254.2	11254	LGNNLTR		Hex(8)HexNAc(2)	1.13	0.72	0.176323	-0.473931	-0.473931
cwq_mix2-1_726	cwq_mix2-1_726.11265.11265.2	11265	LGNNLTR		Hex(10)HexNAc(2)	1.1	0.88	0.137504	-0.184425	-0.184425
cwq_mix2-1_726	cwq_mix2-1_726.11296.11296.2	11296	LGNNLTR		Hex(9)HexNAc(2)	1.25	0.79	0.321928	-0.340075	-0.340075
cwq_mix2-1_726	cwq_mix2-1_726.11307.11307.3	11307	LGNNLTR		Hex(7)HexNAc(4)NeuAc(1)Fuc(2)	0.6	0.000976562	-0.736966	-10	-10
cwq_mix2-1_726	cwq_mix2-1_726.11318.11318.2	11318	LGNNLTR		Hex(8)HexNAc(2)	0.94	0.47	-0.0892673	-1.08927	-1.08927
cwq_mix2-1_726	cwq_mix2-1_726.11331.11331.2	11331	LGNNLTR		Hex(10)HexNAc(2)	1.06	1	0.0840643	0	0.0840643
cwq_mix2-1_726	cwq_mix2-1_726.11342.11342.3	11342	LGNNLTR		Hex(9)HexNAc(2)	1.15	0.7	0.201634	-0.514573	-0.514573
cwq_mix2-1_726	cwq_mix2-1_726.11354.11354.3	11354	LGNNLTR		Hex(4)HexNAc(4)NeuAc(1)Fuc(2)	1024	1024	10	10	10
cwq_mix2-1_726	cwq_mix2-1_726.11384.11384.2	11384	LGNNLTR		Hex(9)HexNAc(2)	1.14	0.68	0.189034	-0.556393	-0.556393
cwq_mix2-1_726	cwq_mix2-1_726.11386.11386.2	11386	LGNNLTR		Hex(8)HexNAc(2)	0.94	0.47	-0.0892673	-1.08927	-1.08927
cwq_mix2-1_726	cwq_mix2-1_726.11399.11399.2	11399	LGNNLTR		Hex(10)HexNAc(2)	0.99	0.77	-0.0144996	-0.37707	-0.37707
cwq_mix2-1_726	cwq_mix2-1_726.11411.11411.3	11411	LGNNLTR		Hex(9)HexNAc(2)	1.15	0.63	0.201634	-0.666576	-0.666576
cwq_mix2-1_726	cwq_mix2-1_726.11456.11456.2	11456	LGNNLTR		Hex(9)HexNAc(2)	1.04	0.56	0.0565835	-0.836501	-0.836501
cwq_mix2-1_726	cwq_mix2-1_726.11457.11457.2	11457	LGNNLTR		Hex(8)HexNAc(2)	0.9	0.4	-0.152003	-1.32193	-1.32193
cwq_mix2-1_726	cwq_mix2-1_726.11479.11479.3	11479	LGNNLTR		Hex(9)HexNAc(2)	1.04	0.81	0.0565835	-0.304006	-0.304006
cwq_mix2-1_726	cwq_mix2-1_726.11490.11490.2	11490	LGNNLTR		Hex(10)HexNAc(2)	0.89	0.5	-0.168123	-1	-1
cwq_mix2-1_726	cwq_mix2-1_726.11524.11524.2	11524	LGNNLTR		Hex(9)HexNAc(2)	1.62	0.74	0.695994	-0.434403	0.695994
cwq_mix2-1_726	cwq_mix2-1_726.11547.11547.3	11547	LGNNLTR		Hex(9)HexNAc(2)	0.95	0.45	-0.0740006	-1.152	-1.152
cwq_mix2-1_726	cwq_mix2-1_726.11592.11592.2	11592	LGNNLTR		Hex(9)HexNAc(2)	0.92	0.42	-0.120294	-1.25154	-1.25154
cwq_mix2-1_726	cwq_mix2-1_726.11614.11614.3	11614	LGNNLTR		Hex(9)HexNAc(2)	0.95	0.43	-0.0740006	-1.21759	-1.21759
cwq_mix2-1_726	cwq_mix2-1_726.11657.11657.2	11657	LGNNLTR		Hex(9)HexNAc(2)	0.93	0.37	-0.104697	-1.4344	-1.4344
cwq_mix2-1_726	cwq_mix2-1_726.11668.11668.3	11668	LGNNLTR		Hex(3)HexNAc(4)NeuAc(2)	1024	1024	10	10	10
cwq_mix2-1_726	cwq_mix2-1_726.11681.11681.3	11681	LGNNLTR		Hex(9)HexNAc(2)	0.89	0.38	-0.168123	-1.39593	-1.39593
cwq_mix2-1_726	cwq_mix2-1_726.11734.11734.2	11734	LGNNLTR		Hex(9)HexNAc(2)	0.84	0.34	-0.251539	-1.55639	-1.55639
cwq_mix2-1_726	cwq_mix2-1_726.11800.11800.2	11800	LGNNLTR		Hex(9)HexNAc(2)	0.79	0.29	-0.340075	-1.78588	-1.78588
cwq_mix2-1_726	cwq_mix2-1_726.11885.11885.2	11885	LGNNLTR		Hex(9)HexNAc(2)	0.7	0.22	-0.514573	-2.18442	-2.18442
cwq_mix2-1_726	cwq_mix2-1_726.12075.12075.3	12075	HATSNGTVETLNTK		Hex(9)HexNAc(2)	1.37	1.81	0.454176	0.85599	0.85599
cwq_mix2-1_726	cwq_mix2-1_726.12150.12150.3	12150	HATSNGTVETLNTK		Hex(9)HexNAc(2)	1.06	1.09	0.0840643	0.124328	0.124328
cwq_mix2-1_726	cwq_mix2-1_726.12172.12172.3	12172	HATSNGTVETLNTK		Hex(8)HexNAc(2)	1.11	1.11	0.15056	0.15056	0.15056
cwq_mix2-1_726	cwq_mix2-1_726.12216.12216.3	12216	HATSNGTVETLNTK		Hex(9)HexNAc(2)	1.06	1.09	0.0840643	0.124328	0.124328
cwq_mix2-1_726	cwq_mix2-1_726.12219.12219.2	12219	LGNNLTR		Hex(7)HexNAc(2)	1.01	0.53	0.0143553	-0.915936	-0.915936
cwq_mix2-1_726	cwq_mix2-1_726.12220.12220.3	12220	HATSNGTVETLNTK		Hex(6)HexNAc(3)NeuAc(1)Fuc(1)	0.000976562	0.00296558	-10	-8.39747	-10
cwq_mix2-1_726	cwq_mix2-1_726.12238.12238.3	12238	HATSNGTVETLNTK		Hex(8)HexNAc(2)	1.11	1.11	0.15056	0.15056	0.15056
cwq_mix2-1_726	cwq_mix2-1_726.12282.12282.3	12282	HATSNGTVETLNTK		Hex(9)HexNAc(2)	1.06	1.09	0.0840643	0.124328	0.124328
cwq_mix2-1_726	cwq_mix2-1_726.12305.12305.3	12305	HATSNGTVETLNTK		Hex(8)HexNAc(2)	0.66	3.69	-0.599462	1.88362	1.88362
cwq_mix2-1_726	cwq_mix2-1_726.12306.12306.2	12306	LGNNLTR		Hex(7)HexNAc(2)	1.02	0.5	0.0285692	-1	-1
cwq_mix2-1_726	cwq_mix2-1_726.12334.12334.2	12334	LGNNLTR		Hex(8)HexNAc(2)	1.38	0.85	0.464668	-0.234465	0.464668
cwq_mix2-1_726	cwq_mix2-1_726.12341.12341.3	12341	HATSNGTVETLNTK		Hex(3)HexNAc(4)NeuAc(2)	1024	1024	10	10	10
cwq_mix2-1_726	cwq_mix2-1_726.12361.12361.3	12361	HATSNGTVETLNTK		Hex(9)HexNAc(2)	0.34	0.66	-1.55639	-0.599462	-1.55639
cwq_mix2-1_726	cwq_mix2-1_726.12372.12372.3	12372	HATSNGTVETLNTK		Hex(8)HexNAc(2)	0.9	0.84	-0.152003	-0.251539	-0.251539
cwq_mix2-1_726	cwq_mix2-1_726.12406.12406.2	12406	LGNNLTR		Hex(8)HexNAc(2)	1.12	0.22	0.163499	-2.18442	-2.18442
cwq_mix2-1_726	cwq_mix2-1_726.12437.12437.3	12437	HATSNGTVETLNTK		Hex(9)HexNAc(2)	0.83	0.66	-0.268817	-0.599462	-0.599462
cwq_mix2-1_726	cwq_mix2-1_726.12438.12438.3	12438	HATSNGTVETLNTK		Hex(8)HexNAc(2)	0.83	0.72	-0.268817	-0.473931	-0.473931
cwq_mix2-1_726	cwq_mix2-1_726.12482.12482.2	12482	LGNNLTR		Hex(8)HexNAc(2)	1.11	0.22	0.15056	-2.18442	-2.18442
cwq_mix2-1_726	cwq_mix2-1_726.12504.12504.3	12504	HATSNGTVETLNTK		Hex(9)HexNAc(2)	0.81	0.65	-0.304006	-0.621488	-0.621488
cwq_mix2-1_726	cwq_mix2-1_726.12515.12515.3	12515	HATSNGTVETLNTK		Hex(8)HexNAc(2)	0.79	0.65	-0.340075	-0.621488	-0.621488
cwq_mix2-1_726	cwq_mix2-1_726.12548.12548.2	12548	LGNNLTR		Hex(8)HexNAc(2)	0.99	0.18	-0.0144996	-2.47393	-2.47393
cwq_mix2-1_726	cwq_mix2-1_726.12571.12571.3	12571	HATSNGTVETLNTK		Hex(9)HexNAc(2)	0.74	0.55	-0.434403	-0.862496	-0.862496
cwq_mix2-1_726	cwq_mix2-1_726.12746.12746.2	12746	LGNNLTR		Hex(5)HexNAc(2)	0.68	0.11	-0.556393	-3.18442	-3.18442
cwq_mix2-1_726	cwq_mix2-1_726.12811.12811.2	12811	LGNNLTR		Hex(5)HexNAc(2)	1.03	0.11	0.0426443	-3.18442	-3.18442
cwq_mix2-1_726	cwq_mix2-1_726.13330.13330.3	13330	NSSGCWAPK	5,Carbamidomethyl(+57.0215);	Hex(3)HexNAc(4)NeuAc(2)	1024	1024	10	10	10
cwq_mix2-1_726	cwq_mix2-1_726.13417.13417.3	13417	NSSGCWAPK	5,Carbamidomethyl(+57.0215);	Hex(3)HexNAc(4)NeuAc(2)	1024	1024	10	10	10
cwq_mix2-1_726	cwq_mix2-1_726.13484.13484.3	13484	NSSGCWAPK	5,Carbamidomethyl(+57.0215);	Hex(3)HexNAc(4)NeuAc(2)	1024	1024	10	10	10
cwq_mix2-1_726	cwq_mix2-1_726.13494.13494.2	13494	NSSGCWAPK	5,Carbamidomethyl(+57.0215);	Hex(8)HexNAc(2)	0.96	1.07	-0.0588937	0.0976108	0.0976108
cwq_mix2-1_726	cwq_mix2-1_726.13570.13570.2	13570	NSSGCWAPK	5,Carbamidomethyl(+57.0215);	Hex(8)HexNAc(2)	0.96	1.37	-0.0588937	0.454176	0.454176
cwq_mix2-1_726	cwq_mix2-1_726.13623.13623.3	13623	KGVLQATNMTYGK	9,Oxidation(+15.9949);	Hex(7)HexNAc(3)	1.56	0.21	0.641546	-2.25154	-2.25154
cwq_mix2-1_726	cwq_mix2-1_726.13634.13634.4	13634	KGVLQATNMTYGK	9,Oxidation(+15.9949);	Hex(7)HexNAc(3)	1.28	0.2	0.356144	-2.32193	-2.32193
cwq_mix2-1_726	cwq_mix2-1_726.13701.13701.4	13701	KGVLQATNMTYGK	9,Oxidation(+15.9949);	Hex(7)HexNAc(3)	1.35	0.21	0.432959	-2.25154	-2.25154
cwq_mix2-1_726	cwq_mix2-1_726.13702.13702.3	13702	KGVLQATNMTYGK	9,Oxidation(+15.9949);	Hex(7)HexNAc(3)	1.36	0.22	0.443607	-2.18442	-2.18442
cwq_mix2-1_726	cwq_mix2-1_726.13782.13782.3	13782	KGVLQATNMTYGK	9,Oxidation(+15.9949);	Hex(7)HexNAc(3)	1.36	0.18	0.443607	-2.47393	-2.47393
cwq_mix2-1_726	cwq_mix2-1_726.13792.13792.4	13792	KGVLQATNMTYGK	9,Oxidation(+15.9949);	Hex(7)HexNAc(3)	1.24	0.16	0.31034	-2.64386	-2.64386
cwq_mix2-1_726	cwq_mix2-1_726.13859.13859.4	13859	KGVLQATNMTYGK	9,Oxidation(+15.9949);	Hex(7)HexNAc(3)	1	0.13	0	-2.94342	-2.94342
cwq_mix2-1_726	cwq_mix2-1_726.14532.14532.2	14532	NGTMCDITK	5,Carbamidomethyl(+57.0215);	Hex(9)HexNAc(2)	4.14	3.19	2.04963	1.67356	2.04963
cwq_mix2-1_726	cwq_mix2-1_726.14597.14597.4	14597	NDTIIIHADRK		Hex(9)HexNAc(2)	1.15	1.01	0.201634	0.0143553	0.201634
cwq_mix2-1_726	cwq_mix2-1_726.14602.14602.2	14602	NGTMCDITK	5,Carbamidomethyl(+57.0215);	Hex(9)HexNAc(2)	0.98	1.06	-0.0291463	0.0840643	0.0840643
cwq_mix2-1_726	cwq_mix2-1_726.14613.14613.3	14613	NGTMCDITK	5,Carbamidomethyl(+57.0215);	Hex(9)HexNAc(2)	0.53	0.85	-0.915936	-0.234465	-0.915936
cwq_mix2-1_726	cwq_mix2-1_726.14645.14645.3	14645	NGTMCDITK	5,Carbamidomethyl(+57.0215);	Hex(3)HexNAc(4)NeuAc(2)	1024	1024	10	10	10
cwq_mix2-1_726	cwq_mix2-1_726.14669.14669.2	14669	NGTMCDITK	5,Carbamidomethyl(+57.0215);	Hex(9)HexNAc(2)	0.98	1.06	-0.0291463	0.0840643	0.0840643
cwq_mix2-1_726	cwq_mix2-1_726.14679.14679.2	14679	NGTMCDITK	5,Carbamidomethyl(+57.0215);	Hex(8)HexNAc(2)	0.87	0.78	-0.200913	-0.358454	-0.358454
cwq_mix2-1_726	cwq_mix2-1_726.14680.14680.3	14680	NGTMCDITK	5,Carbamidomethyl(+57.0215);	Hex(9)HexNAc(2)	1.01	0.84	0.0143553	-0.251539	-0.251539
cwq_mix2-1_726	cwq_mix2-1_726.14724.14724.3	14724	NGTMCDITK	5,Carbamidomethyl(+57.0215);	Hex(8)HexNAc(2)	1.01	0.88	0.0143553	-0.184425	-0.184425
cwq_mix2-1_726	cwq_mix2-1_726.14727.14727.3	14727	NGTMCDITK	5,Carbamidomethyl(+57.0215);	Hex(3)HexNAc(4)NeuAc(2)	1024	1024	10	10	10
cwq_mix2-1_726	cwq_mix2-1_726.14744.14744.2	14744	NGTMCDITK	5,Carbamidomethyl(+57.0215);	Hex(8)HexNAc(2)	0.99	0.97	-0.0144996	-0.0439433	-0.0439433
cwq_mix2-1_726	cwq_mix2-1_726.14870.14870.3	14870	YSTGGNDSYSSGGR		Hex(3)HexNAc(4)NeuAc(2)	67.66	4.24	6.08023	2.08406	6.08023
cwq_mix2-1_726	cwq_mix2-1_726.14919.14919.3	14919	NVTNPDFDRK		Hex(16)HexNAc(2)	1	0.93	0	-0.104697	-0.104697
cwq_mix2-1_726	cwq_mix2-1_726.14931.14931.3	14931	YSTGGNDSYSSGGR		Hex(4)HexNAc(4)NeuAc(1)Fuc(2)	8.04	0.13	3.0072	-2.94342	3.0072
cwq_mix2-1_726	cwq_mix2-1_726.15134.15134.2	15134	IITYNANK		Hex(9)HexNAc(2)	2.16	0.33	1.11103	-1.59946	-1.59946
cwq_mix2-1_726	cwq_mix2-1_726.15208.15208.2	15208	IITYNANK		Hex(9)HexNAc(2)	1.06	0.24	0.0840643	-2.05889	-2.05889
cwq_mix2-1_726	cwq_mix2-1_726.15253.15253.3	15253	IITYNANK		Hex(3)HexNAc(4)NeuAc(2)	3.75	1.4	1.90689	0.485427	1.90689
cwq_mix2-1_726	cwq_mix2-1_726.15282.15282.3	15282	ILDDKGNNLTK		Hex(10)HexNAc(2)	0.89	1.06	-0.168123	0.0840643	-0.168123
cwq_mix2-1_726	cwq_mix2-1_726.15534.15534.3	15534	NVTNPDFDRK		Hex(10)HexNAc(2)	1.01	0.99	0.0143553	-0.0144996	-0.0144996
cwq_mix2-1_726	cwq_mix2-1_726.15565.15565.3	15565	ILDDKGNNLTK		Hex(8)HexNAc(2)	0.83	0.52	-0.268817	-0.943416	-0.943416
cwq_mix2-1_726	cwq_mix2-1_726.15635.15635.3	15635	ILDDKGNNLTK		Hex(8)HexNAc(2)	0.91	0.83	-0.136062	-0.268817	-0.268817
cwq_mix2-1_726	cwq_mix2-1_726.16148.16148.4	16148	HPNGTAHSLNFR		Hex(10)HexNAc(2)	0.95	0.61	-0.0740006	-0.713119	-0.713119
cwq_mix2-1_726	cwq_mix2-1_726.16168.16168.3	16168	HPNGTAHSLNFR		Hex(10)HexNAc(2)	0.64	0.47	-0.643856	-1.08927	-1.08927
cwq_mix2-1_726	cwq_mix2-1_726.16172.16172.4	16172	HPNGTAHSLNFR		Hex(9)HexNAc(2)	0.91	2.43	-0.136062	1.28096	1.28096
cwq_mix2-1_726	cwq_mix2-1_726.16222.16222.3	16222	HPNGTAHSLNFR		Hex(9)HexNAc(2)	0.98	0.9	-0.0291463	-0.152003	-0.152003
cwq_mix2-1_726	cwq_mix2-1_726.16232.16232.3	16232	NVSKEPPSVIR		Hex(10)HexNAc(2)	9.54	11.58	3.25399	3.53356	3.53356
cwq_mix2-1_726	cwq_mix2-1_726.16238.16238.4	16238	HPNGTAHSLNFR		Hex(9)HexNAc(2)	1.01	0.9	0.0143553	-0.152003	-0.152003
cwq_mix2-1_726	cwq_mix2-1_726.16250.16250.3	16250	HPNGTAHSLNFR		Hex(8)HexNAc(2)	0.96	0.47	-0.0588937	-1.08927	-1.08927
cwq_mix2-1_726	cwq_mix2-1_726.16272.16272.4	16272	HPNGTAHSLNFR		Hex(8)HexNAc(2)	0.88	0.46	-0.184425	-1.12029	-1.12029
cwq_mix2-1_726	cwq_mix2-1_726.16304.16304.4	16304	HPNGTAHSLNFR		Hex(9)HexNAc(2)	0.9	0.84	-0.152003	-0.251539	-0.251539
cwq_mix2-1_726	cwq_mix2-1_726.16305.16305.3	16305	NVSKEPPSVIR		Hex(9)HexNAc(2)	0.98	0.86	-0.0291463	-0.217591	-0.217591
cwq_mix2-1_726	cwq_mix2-1_726.16462.16462.3	16462	NVSKEPPSVIR		Hex(9)HexNAc(2)	1.04	0.6	0.0565835	-0.736966	-0.736966
cwq_mix2-1_726	cwq_mix2-1_726.16644.16644.3	16644	INPNNVIHNSSR		Hex(10)HexNAc(2)	0.84	1.09	-0.251539	0.124328	-0.251539
cwq_mix2-1_726	cwq_mix2-1_726.16763.16763.3	16763	NVTDDDFK		Hex(8)HexNAc(2)	1.28	0.25	0.356144	-2	-2
cwq_mix2-1_726	cwq_mix2-1_726.16836.16836.3	16836	INPNNVIHNSSR		Hex(9)HexNAc(2)	1.2	1.24	0.263034	0.31034	0.31034
cwq_mix2-1_726	cwq_mix2-1_726.16979.16979.3	16979	INPNNVIHNSSR		Hex(9)HexNAc(2)	0.94	0.84	-0.0892673	-0.251539	-0.251539
cwq_mix2-1_726	cwq_mix2-1_726.17044.17044.3	17044	INPNNVIHNSSR		Hex(8)HexNAc(2)	0.9	0.81	-0.152003	-0.304006	-0.304006
cwq_mix2-1_726	cwq_mix2-1_726.17045.17045.3	17045	INPNNVIHNSSR		Hex(9)HexNAc(2)	0.93	0.82	-0.104697	-0.286304	-0.286304
cwq_mix2-1_726	cwq_mix2-1_726.17098.17098.3	17098	INPNNVIHNSSR		Hex(7)HexNAc(2)	1	0.83	0	-0.268817	-0.268817
cwq_mix2-1_726	cwq_mix2-1_726.17170.17170.3	17170	INPNNVIHNSSR		Hex(7)HexNAc(2)	1	1.51	0	0.594549	0.594549
cwq_mix2-1_726	cwq_mix2-1_726.17222.17222.3	17222	KGVLQATNMTYGK	9,Oxidation(+15.9949);	Hex(8)HexNAc(2)	0.84	0.85	-0.251539	-0.234465	-0.251539
cwq_mix2-1_726	cwq_mix2-1_726.17246.17246.3	17246	INPNNVIHNSSR		Hex(7)HexNAc(2)	0.83	0.61	-0.268817	-0.713119	-0.713119
cwq_mix2-1_726	cwq_mix2-1_726.17287.17287.3	17287	KGVLQATNMTYGK	9,Oxidation(+15.9949);	Hex(8)HexNAc(2)	0.8	0.77	-0.321928	-0.37707	-0.37707
cwq_mix2-1_726	cwq_mix2-1_726.17354.17354.3	17354	KGVLQATNMTYGK	9,Oxidation(+15.9949);	Hex(8)HexNAc(2)	0.77	0.72	-0.37707	-0.473931	-0.473931
cwq_mix2-1_726	cwq_mix2-1_726.17488.17488.5	17488	KSQDKVTNITDSQPAPYMK	18,Oxidation(+15.9949);	Hex(7)HexNAc(3)	1.26	0.07	0.333424	-3.8365	-3.8365
cwq_mix2-1_726	cwq_mix2-1_726.17540.17540.3	17540	RSEVTPNTSLAQCPK	13,Carbamidomethyl(+57.0215);	Hex(12)HexNAc(2)	1.55	0.37	0.632268	-1.4344	-1.4344
cwq_mix2-1_726	cwq_mix2-1_726.17545.17545.3	17545	SQNHLSYNTTMK		Hex(9)HexNAc(2)	2.16	1.89	1.11103	0.918386	1.11103
cwq_mix2-1_726	cwq_mix2-1_726.17606.17606.3	17606	RSEVTPNTSLAQCPK	13,Carbamidomethyl(+57.0215);	Hex(13)HexNAc(2)	0.96	1.04	-0.0588937	0.0565835	-0.0588937
cwq_mix2-1_726	cwq_mix2-1_726.17615.17615.3	17615	RSEVTPNTSLAQCPK	13,Carbamidomethyl(+57.0215);	Hex(12)HexNAc(2)	1.54	0.82	0.62293	-0.286304	0.62293
cwq_mix2-1_726	cwq_mix2-1_726.17625.17625.3	17625	WTPVSTNSTSK		Hex(8)HexNAc(4)NeuAc(1)Fuc(2)	1.46	0.0062389	0.545968	-7.32449	-7.32449
cwq_mix2-1_726	cwq_mix2-1_726.17643.17643.3	17643	SQNHLSYNTTMK		Hex(8)HexNAc(2)	1.77	0.63	0.823749	-0.666576	0.823749
cwq_mix2-1_726	cwq_mix2-1_726.17658.17658.3	17658	WTPVSTNSTSK		Hex(14)HexNAc(2)	1.07	0.93	0.0976108	-0.104697	-0.104697
cwq_mix2-1_726	cwq_mix2-1_726.17691.17691.3	17691	WTPVSTNSTSK		Hex(8)HexNAc(4)NeuAc(1)Fuc(2)	1.41	0.00460474	0.495695	-7.76266	-7.76266
cwq_mix2-1_726	cwq_mix2-1_726.17694.17694.3	17694	RSEVTPNTSLAQCPK	13,Carbamidomethyl(+57.0215);	Hex(13)HexNAc(2)	0.96	1	-0.0588937	0	-0.0588937
cwq_mix2-1_726	cwq_mix2-1_726.17718.17718.3	17718	NDTIIIHADR		Hex(9)HexNAc(2)	0.65	0.53	-0.621488	-0.915936	-0.915936
cwq_mix2-1_726	cwq_mix2-1_726.17725.17725.3	17725	SQNHLSYNTTMK		Hex(8)HexNAc(2)	1.03	0.9	0.0426443	-0.152003	-0.152003
cwq_mix2-1_726	cwq_mix2-1_726.17735.17735.3	17735	WTPVSTNSTSK		Hex(7)HexNAc(4)NeuAc(1)Fuc(2)	1.74	0.00461495	0.799087	-7.75947	-7.75947
cwq_mix2-1_726	cwq_mix2-1_726.17737.17737.3	17737	NMVNTTREEVEK		Hex(9)HexNAc(2)	0.94	0.44	-0.0892673	-1.18442	-1.18442
cwq_mix2-1_726	cwq_mix2-1_726.17796.17796.3	17796	VQASNWTGTR		Hex(5)HexNAc(4)NeuAc(1)Fuc(2)	5.53	0.29	2.46728	-1.78588	2.46728
cwq_mix2-1_726	cwq_mix2-1_726.17801.17801.3	17801	WTPVSTNSTSK		Hex(7)HexNAc(4)NeuAc(1)Fuc(2)	4.9	0.01	2.29278	-6.64386	-6.64386
cwq_mix2-1_726	cwq_mix2-1_726.17808.17808.3	17808	NDTIIIHADR		Hex(8)HexNAc(2)	0.94	0.55	-0.0892673	-0.862496	-0.862496
cwq_mix2-1_726	cwq_mix2-1_726.17812.17812.3	17812	WTPVSTNSTSK		Hex(13)HexNAc(2)	0.88	0.93	-0.184425	-0.104697	-0.184425
cwq_mix2-1_726	cwq_mix2-1_726.17838.17838.3	17838	NMVNTTREEVEK		Hex(8)HexNAc(2)	1.05	1	0.0703893	0	0.0703893
cwq_mix2-1_726	cwq_mix2-1_726.17867.17867.3	17867	WTPVSTNSTSK		Hex(7)HexNAc(4)NeuAc(1)Fuc(2)	18.38	0.04	4.20006	-4.64386	-4.64386
cwq_mix2-1_726	cwq_mix2-1_726.17891.17891.3	17891	WTPVSTNSTSK		Hex(6)HexNAc(4)NeuAc(1)Fuc(2)	1.62	0.01	0.695994	-6.64386	-6.64386
cwq_mix2-1_726	cwq_mix2-1_726.17901.17901.3	17901	WTPVSTNSTSK		Hex(13)HexNAc(2)	1	0.76	0	-0.395929	-0.395929
cwq_mix2-1_726	cwq_mix2-1_726.17904.17904.3	17904	NMVNTTREEVEK		Hex(7)HexNAc(2)	1.21	1.05	0.275007	0.0703893	0.275007
cwq_mix2-1_726	cwq_mix2-1_726.17912.17912.3	17912	VHLECFGSSSSNNK	5,Carbamidomethyl(+57.0215);	Hex(16)HexNAc(2)	0.85	0.54	-0.234465	-0.888969	-0.888969
cwq_mix2-1_726	cwq_mix2-1_726.17913.17913.3	17913	NMVNTTREEVEK		Hex(8)HexNAc(2)	0.88	0.81	-0.184425	-0.304006	-0.304006
cwq_mix2-1_726	cwq_mix2-1_726.17914.17914.3	17914	WTPVSTNSTSK		Hex(12)HexNAc(2)	0.97	0.92	-0.0439433	-0.120294	-0.120294
cwq_mix2-1_726	cwq_mix2-1_726.17948.17948.3	17948	VQASNWTGTR		Hex(4)HexNAc(4)NeuAc(1)Fuc(2)	1024	1024	10	10	10
cwq_mix2-1_726	cwq_mix2-1_726.17959.17959.3	17959	WTPVSTNSTSK		Hex(6)HexNAc(4)NeuAc(1)Fuc(2)	2.59	0.01	1.37295	-6.64386	-6.64386
cwq_mix2-1_726	cwq_mix2-1_726.17964.17964.3	17964	VHLECFGSSSSNNK	5,Carbamidomethyl(+57.0215);	Hex(15)HexNAc(2)	0.91	0.74	-0.136062	-0.434403	-0.434403
cwq_mix2-1_726	cwq_mix2-1_726.17966.17966.3	17966	WTPVSTNSTSK		Hex(5)HexNAc(4)NeuAc(1)Fuc(2)	2.7	0.00484109	1.43296	-7.69045	-7.69045
cwq_mix2-1_726	cwq_mix2-1_726.17968.17968.3	17968	WTPVSTNSTSK		Hex(11)HexNAc(2)	1.08	1.11	0.111031	0.15056	0.15056
cwq_mix2-1_726	cwq_mix2-1_726.17971.17971.3	17971	VYAVNASLNHDK		Hex(14)HexNAc(2)	0.29	0.32	-1.78588	-1.64386	-1.78588
cwq_mix2-1_726	cwq_mix2-1_726.17977.17977.3	17977	NMVNTTREEVEK		Hex(7)HexNAc(2)	0.89	0.75	-0.168123	-0.415037	-0.415037
cwq_mix2-1_726	cwq_mix2-1_726.17978.17978.3	17978	VQASNWTGTR		Hex(3)HexNAc(4)NeuAc(2)	15.49	19.83	3.95327	4.30961	4.30961
cwq_mix2-1_726	cwq_mix2-1_726.17979.17979.3	17979	VQASNWTGTR		Hex(10)HexNAc(2)	0.85	0.91	-0.234465	-0.136062	-0.234465
cwq_mix2-1_726	cwq_mix2-1_726.17980.17980.3	17980	VQASNWTGTR		Hex(3)HexNAc(4)NeuAc(2)	15.49	19.83	3.95327	4.30961	4.30961
cwq_mix2-1_726	cwq_mix2-1_726.17986.17986.2	17986	VQASNWTGTR		Hex(9)HexNAc(2)	1.02	1.15	0.0285692	0.201634	0.201634
cwq_mix2-1_726	cwq_mix2-1_726.17999.17999.3	17999	VYAVNASLNHDK		Hex(15)HexNAc(2)	1.02	0.92	0.0285692	-0.120294	-0.120294
cwq_mix2-1_726	cwq_mix2-1_726.18012.18012.2	18012	VQASNWTGTR		Hex(10)HexNAc(2)	0.88	0.92	-0.184425	-0.120294	-0.184425
cwq_mix2-1_726	cwq_mix2-1_726.18022.18022.3	18022	VQASNWTGTR		Hex(4)HexNAc(4)NeuAc(1)Fuc(2)	1024	1024	10	10	10
cwq_mix2-1_726	cwq_mix2-1_726.18033.18033.3	18033	VYAVNASLNHDK		Hex(13)HexNAc(2)	1.08	1.27	0.111031	0.344828	0.344828
cwq_mix2-1_726	cwq_mix2-1_726.18041.18041.3	18041	WTPVSTNSTSK		Hex(5)HexNAc(4)NeuAc(1)Fuc(2)	5.26	0.00534869	2.39506	-7.5466	-7.5466
cwq_mix2-1_726	cwq_mix2-1_726.18044.18044.3	18044	WTPVSTNSTSK		Hex(11)HexNAc(2)	1.03	0.98	0.0426443	-0.0291463	0.0426443
cwq_mix2-1_726	cwq_mix2-1_726.18045.18045.3	18045	VHLECFGSSSSNNK	5,Carbamidomethyl(+57.0215);	Hex(14)HexNAc(2)	1.02	1.06	0.0285692	0.0840643	0.0840643
cwq_mix2-1_726	cwq_mix2-1_726.18055.18055.3	18055	VQASNWTGTR		Hex(3)HexNAc(4)NeuAc(2)	1024	1024	10	10	10
cwq_mix2-1_726	cwq_mix2-1_726.18101.18101.3	18101	VYAVNASLNHDK		Hex(13)HexNAc(2)	0.87	0.79	-0.200913	-0.340075	-0.340075
cwq_mix2-1_726	cwq_mix2-1_726.18114.18114.3	18114	VHLECFGSSSSNNK	5,Carbamidomethyl(+57.0215);	Hex(13)HexNAc(2)	0.87	0.88	-0.200913	-0.184425	-0.200913
cwq_mix2-1_726	cwq_mix2-1_726.18117.18117.3	18117	VYAVNASLNHDK		Hex(12)HexNAc(2)	1.15	1.01	0.201634	0.0143553	0.201634
cwq_mix2-1_726	cwq_mix2-1_726.18134.18134.3	18134	VHLECFGSSSSNNK	5,Carbamidomethyl(+57.0215);	Hex(14)HexNAc(2)	0.99	0.77	-0.0144996	-0.37707	-0.37707
cwq_mix2-1_726	cwq_mix2-1_726.18188.18188.3	18188	VHLECFGSSSSNNK	5,Carbamidomethyl(+57.0215);	Hex(13)HexNAc(2)	0.78	0.71	-0.358454	-0.494109	-0.494109
cwq_mix2-1_726	cwq_mix2-1_726.18240.18240.3	18240	VHLECFGSSSSNNK	5,Carbamidomethyl(+57.0215);	Hex(12)HexNAc(2)	0.33	0.6	-1.59946	-0.736966	-1.59946
cwq_mix2-1_726	cwq_mix2-1_726.18254.18254.3	18254	VHLECFGSSSSNNK	5,Carbamidomethyl(+57.0215);	Hex(13)HexNAc(2)	0.78	0.7	-0.358454	-0.514573	-0.514573
cwq_mix2-1_726	cwq_mix2-1_726.18309.18309.3	18309	VHLECFGSSSSNNK	5,Carbamidomethyl(+57.0215);	Hex(12)HexNAc(2)	0.8	0.6	-0.321928	-0.736966	-0.736966
cwq_mix2-1_726	cwq_mix2-1_726.18322.18322.3	18322	VHLECFGSSSSNNK	5,Carbamidomethyl(+57.0215);	Hex(13)HexNAc(2)	0.79	0.67	-0.340075	-0.577767	-0.577767
cwq_mix2-1_726	cwq_mix2-1_726.18328.18328.3	18328	VHLECFGSSSSNNK	5,Carbamidomethyl(+57.0215);	Hex(11)HexNAc(2)	0.73	0.56	-0.454032	-0.836501	-0.836501
cwq_mix2-1_726	cwq_mix2-1_726.18393.18393.3	18393	VHLECFGSSSSNNK	5,Carbamidomethyl(+57.0215);	Hex(11)HexNAc(2)	0.73	0.56	-0.454032	-0.836501	-0.836501
cwq_mix2-1_726	cwq_mix2-1_726.18433.18433.3	18433	VYAVNASLNHDK		Hex(9)HexNAc(2)	0.46	0.34	-1.12029	-1.55639	-1.55639
cwq_mix2-1_726	cwq_mix2-1_726.18458.18458.3	18458	VHLECFGSSSSNNK	5,Carbamidomethyl(+57.0215);	Hex(10)HexNAc(2)	0.92	0.72	-0.120294	-0.473931	-0.473931
cwq_mix2-1_726	cwq_mix2-1_726.18459.18459.3	18459	VHLECFGSSSSNNK	5,Carbamidomethyl(+57.0215);	Hex(11)HexNAc(2)	0.72	0.56	-0.473931	-0.836501	-0.836501
cwq_mix2-1_726	cwq_mix2-1_726.18501.18501.3	18501	VYAVNASLNHDK		Hex(9)HexNAc(2)	1.02	0.66	0.0285692	-0.599462	-0.599462
cwq_mix2-1_726	cwq_mix2-1_726.18514.18514.3	18514	VYAVNASLNHDK		Hex(8)HexNAc(2)	0.72	1.24	-0.473931	0.31034	-0.473931
cwq_mix2-1_726	cwq_mix2-1_726.18523.18523.3	18523	VHLECFGSSSSNNK	5,Carbamidomethyl(+57.0215);	Hex(10)HexNAc(2)	0.87	0.73	-0.200913	-0.454032	-0.454032
cwq_mix2-1_726	cwq_mix2-1_726.18576.18576.3	18576	VHLECFGSSSSNNK	5,Carbamidomethyl(+57.0215);	Hex(9)HexNAc(2)	0.87	0.44	-0.200913	-1.18442	-1.18442
cwq_mix2-1_726	cwq_mix2-1_726.18578.18578.3	18578	VYAVNASLNHDK		Hex(16)HexNAc(2)	1.03	1.2	0.0426443	0.263034	0.263034
cwq_mix2-1_726	cwq_mix2-1_726.18645.18645.3	18645	VHLECFGSSSSNNK	5,Carbamidomethyl(+57.0215);	Hex(9)HexNAc(2)	0.87	0.44	-0.200913	-1.18442	-1.18442
cwq_mix2-1_726	cwq_mix2-1_726.18867.18867.3	18867	RSEVTPNTSLAQCPK	13,Carbamidomethyl(+57.0215);	Hex(9)HexNAc(2)	0.95	0.35	-0.0740006	-1.51457	-1.51457
cwq_mix2-1_726	cwq_mix2-1_726.18895.18895.4	18895	NYSEDASTSLHGQTAGR		Hex(16)HexNAc(2)	2.56	1.24	1.35614	0.31034	1.35614
cwq_mix2-1_726	cwq_mix2-1_726.18935.18935.3	18935	NYSEDASTSLHGQTAGR		Hex(15)HexNAc(2)	0.28	1.07	-1.8365	0.0976108	-1.8365
cwq_mix2-1_726	cwq_mix2-1_726.18944.18944.3	18944	RSEVTPNTSLAQCPK	13,Carbamidomethyl(+57.0215);	Hex(9)HexNAc(2)	0.95	0.35	-0.0740006	-1.51457	-1.51457
cwq_mix2-1_726	cwq_mix2-1_726.19044.19044.3	19044	NYSEDASTSLHGQTAGR		Hex(5)HexNAc(4)NeuAc(2)NeuGc(1)	1.16	1.52	0.214125	0.604071	0.604071
cwq_mix2-1_726	cwq_mix2-1_726.19128.19128.3	19128	NYSEDASTSLHGQTAGR		Hex(12)HexNAc(2)	1.24	2.34	0.31034	1.22651	1.22651
cwq_mix2-1_726	cwq_mix2-1_726.19144.19144.3	19144	NYSEDASTSLHGQTAGR		Hex(13)HexNAc(2)	0.97	0.7	-0.0439433	-0.514573	-0.514573
cwq_mix2-1_726	cwq_mix2-1_726.19173.19173.3	19173	NNINISHLSR		Hex(11)HexNAc(2)	1.12	1.06	0.163499	0.0840643	0.163499
cwq_mix2-1_726	cwq_mix2-1_726.19195.19195.3	19195	NYSEDASTSLHGQTAGR		Hex(11)HexNAc(2)	1.93	2.11	0.948601	1.07724	1.07724
cwq_mix2-1_726	cwq_mix2-1_726.19243.19243.3	19243	NYSEDASTSLHGQTAGR		Hex(12)HexNAc(2)	1.27	1.39	0.344828	0.475085	0.475085
cwq_mix2-1_726	cwq_mix2-1_726.19321.19321.4	19321	SEVTPNTSLAQCPK	12,Carbamidomethyl(+57.0215);	Hex(9)HexNAc(8)NeuAc(1)Fuc(2)	0.000976562	0.000976562	-10	-10	-10
cwq_mix2-1_726	cwq_mix2-1_726.19360.19360.3	19360	NYSEDASTSLHGQTAGR		Hex(11)HexNAc(2)	1.6	3.13	0.678072	1.64616	1.64616
cwq_mix2-1_726	cwq_mix2-1_726.19366.19366.3	19366	NNINISHLSR		Hex(9)HexNAc(2)	1	0.88	0	-0.184425	-0.184425
cwq_mix2-1_726	cwq_mix2-1_726.19413.19413.3	19413	WGAIENGTAR		Hex(8)HexNAc(4)NeuAc(1)Fuc(2)	2.01	0.000976562	1.0072	-10	-10
cwq_mix2-1_726	cwq_mix2-1_726.19416.19416.3	19416	VYGSQGNSTVLSR		Hex(10)HexNAc(2)	0.67	1.18	-0.577767	0.238787	-0.577767
cwq_mix2-1_726	cwq_mix2-1_726.19434.19434.3	19434	NYSEDASTSLHGQTAGR		Hex(9)HexNAc(2)	1.15	0.91	0.201634	-0.136062	0.201634
cwq_mix2-1_726	cwq_mix2-1_726.19439.19439.3	19439	NNINISHLSR		Hex(8)HexNAc(2)	0.61	1	-0.713119	0	-0.713119
cwq_mix2-1_726	cwq_mix2-1_726.19458.19458.3	19458	VYGSQGNSTVLSR		Hex(4)HexNAc(4)NeuAc(1)Fuc(2)	175.02	0.000976562	7.45138	-10	-10
cwq_mix2-1_726	cwq_mix2-1_726.19473.19473.3	19473	NNINISHLSR		Hex(9)HexNAc(2)	1	0.88	0	-0.184425	-0.184425
cwq_mix2-1_726	cwq_mix2-1_726.19494.19494.3	19494	VYGSQGNSTVLSR		Hex(10)HexNAc(2)	0.68	0.81	-0.556393	-0.304006	-0.556393
cwq_mix2-1_726	cwq_mix2-1_726.19519.19519.3	19519	NNINISHLSR		Hex(8)HexNAc(2)	0.91	0.81	-0.136062	-0.304006	-0.304006
cwq_mix2-1_726	cwq_mix2-1_726.19528.19528.3	19528	VYGSQGNSTVLSR		Hex(4)HexNAc(4)NeuAc(1)Fuc(2)	287.06	0.000976562	8.16521	-10	-10
cwq_mix2-1_726	cwq_mix2-1_726.19551.19551.3	19551	VYGSQGNSTVLSR		Hex(9)HexNAc(2)	1.45	1.23	0.536053	0.298658	0.536053
cwq_mix2-1_726	cwq_mix2-1_726.19737.19737.3	19737	HSYNPNGTIPECPSR	12,Carbamidomethyl(+57.0215);	Hex(15)HexNAc(2)	0.84	0.54	-0.251539	-0.888969	-0.888969
cwq_mix2-1_726	cwq_mix2-1_726.19791.19791.4	19791	HSYNPNGTIPECPSR	12,Carbamidomethyl(+57.0215);	Hex(7)HexNAc(4)NeuGc(3)Fuc(1)	0.000976562	47.61	-10	5.57319	-10
cwq_mix2-1_726	cwq_mix2-1_726.19804.19804.3	19804	HSYNPNGTIPECPSR	12,Carbamidomethyl(+57.0215);	Hex(16)HexNAc(2)	0.98	0.78	-0.0291463	-0.358454	-0.358454
cwq_mix2-1_726	cwq_mix2-1_726.19806.19806.4	19806	HSYNPNGTIPECPSR	12,Carbamidomethyl(+57.0215);	Hex(16)HexNAc(2)	0.96	0.65	-0.0588937	-0.621488	-0.621488
cwq_mix2-1_726	cwq_mix2-1_726.19889.19889.3	19889	HSYNPNGTIPECPSR	12,Carbamidomethyl(+57.0215);	Hex(16)HexNAc(2)	0.01	0.74	-6.64386	-0.434403	-6.64386
cwq_mix2-1_726	cwq_mix2-1_726.19975.19975.3	19975	WGAIENGTAR		Hex(3)HexNAc(4)NeuAc(2)	6.08	1.88	2.60407	0.910733	2.60407
cwq_mix2-1_726	cwq_mix2-1_726.20039.20039.3	20039	ETNNSDAGYTEPYR		Hex(3)HexNAc(4)NeuAc(2)	1024	1024	10	10	10
cwq_mix2-1_726	cwq_mix2-1_726.20089.20089.2	20089	ETNNSDAGYTEPYR		Hex(8)HexNAc(2)	0.86	0.71	-0.217591	-0.494109	-0.494109
cwq_mix2-1_726	cwq_mix2-1_726.20140.20140.3	20140	ETNNSDAGYTEPYR		Hex(8)HexNAc(2)	0.93	1	-0.104697	0	-0.104697
cwq_mix2-1_726	cwq_mix2-1_726.20299.20299.3	20299	ETNNSDAGYTEPYR		Hex(7)HexNAc(2)	0.72	0.58	-0.473931	-0.785875	-0.785875
cwq_mix2-1_726	cwq_mix2-1_726.20367.20367.3	20367	LYESENQTHLITK		Hex(9)HexNAc(2)	0.94	0.85	-0.0892673	-0.234465	-0.234465
cwq_mix2-1_726	cwq_mix2-1_726.20369.20369.3	20369	LYESENQTHLITK		Hex(8)HexNAc(2)	1.22	1.61	0.286881	0.687061	0.687061
cwq_mix2-1_726	cwq_mix2-1_726.20450.20450.3	20450	LYESENQTHLITK		Hex(8)HexNAc(2)	1.05	1.26	0.0703893	0.333424	0.333424
cwq_mix2-1_726	cwq_mix2-1_726.20483.20483.3	20483	DANNTQFQFTSR		Hex(9)HexNAc(2)	0.76	0.54	-0.395929	-0.888969	-0.888969
cwq_mix2-1_726	cwq_mix2-1_726.20512.20512.3	20512	HSYNPNGTIPECPSR	12,Carbamidomethyl(+57.0215);	Hex(9)HexNAc(2)	1.19	0.79	0.250962	-0.340075	-0.340075
cwq_mix2-1_726	cwq_mix2-1_726.20529.20529.2	20529	GVLQATNMTYGK	8,Oxidation(+15.9949);	Hex(8)HexNAc(2)	0.99	0.57	-0.0144996	-0.810966	-0.810966
cwq_mix2-1_726	cwq_mix2-1_726.20581.20581.3	20581	HSYNPNGTIPECPSR	12,Carbamidomethyl(+57.0215);	Hex(9)HexNAc(2)	0.5	0.49	-1	-1.02915	-1.02915
cwq_mix2-1_726	cwq_mix2-1_726.20604.20604.3	20604	LYESENQTHLITK		Hex(7)HexNAc(2)	1.04	0.93	0.0565835	-0.104697	-0.104697
cwq_mix2-1_726	cwq_mix2-1_726.20622.20622.4	20622	HSYNPNGTIPECPSR	12,Carbamidomethyl(+57.0215);	Hex(9)HexNAc(2)	0.88	0.43	-0.184425	-1.21759	-1.21759
cwq_mix2-1_726	cwq_mix2-1_726.20688.20688.3	20688	VTNITDSQPAPYMK	13,Oxidation(+15.9949);	Hex(8)HexNAc(2)	0.67	1.19	-0.577767	0.250962	-0.577767
cwq_mix2-1_726	cwq_mix2-1_726.20871.20871.3	20871	HSYNPNGTIPECPSR	12,Carbamidomethyl(+57.0215);	Hex(8)HexNAc(2)	0.87	0.13	-0.200913	-2.94342	-2.94342
cwq_mix2-1_726	cwq_mix2-1_726.20987.20987.3	20987	KGVLQATNMTYGK		Hex(9)HexNAc(2)	1.14	0.87	0.189034	-0.200913	-0.200913
cwq_mix2-1_726	cwq_mix2-1_726.21017.21017.3	21017	KGVLQATNMTYGK		Hex(8)HexNAc(2)	1.23	1.48	0.298658	0.565597	0.565597
cwq_mix2-1_726	cwq_mix2-1_726.21041.21041.2	21041	KGVLQATNMTYGK		Hex(8)HexNAc(2)	0.91	0.47	-0.136062	-1.08927	-1.08927
cwq_mix2-1_726	cwq_mix2-1_726.21070.21070.3	21070	SEVTPNTSLAQCPK	12,Carbamidomethyl(+57.0215);	Hex(3)HexNAc(4)NeuAc(2)	0.68	1.13	-0.556393	0.176323	-0.556393
cwq_mix2-1_726	cwq_mix2-1_726.21085.21085.3	21085	KGVLQATNMTYGK		Hex(8)HexNAc(2)	0.98	0.96	-0.0291463	-0.0588937	-0.0588937
cwq_mix2-1_726	cwq_mix2-1_726.21131.21131.3	21131	KGVLQATNMTYGK		Hex(7)HexNAc(2)	0.88	0.62	-0.184425	-0.68966	-0.68966
cwq_mix2-1_726	cwq_mix2-1_726.21150.21150.3	21150	KGVLQATNMTYGK		Hex(8)HexNAc(2)	0.97	0.97	-0.0439433	-0.0439433	-0.0439433
cwq_mix2-1_726	cwq_mix2-1_726.21183.21183.3	21183	QSIALYANDTK		Hex(3)HexNAc(4)NeuAc(2)	1024	1024	10	10	10
cwq_mix2-1_726	cwq_mix2-1_726.21190.21190.2	21190	QSIALYANDTK		Hex(9)HexNAc(2)	0.94	0.29	-0.0892673	-1.78588	-1.78588
cwq_mix2-1_726	cwq_mix2-1_726.21199.21199.3	21199	NDTQFYIK		Hex(7)HexNAc(4)NeuGc(2)Fuc(2)	1024	1024	10	10	10
cwq_mix2-1_726	cwq_mix2-1_726.21206.21206.3	21206	KGVLQATNMTYGK		Hex(7)HexNAc(2)	0.88	0.62	-0.184425	-0.68966	-0.68966
cwq_mix2-1_726	cwq_mix2-1_726.21217.21217.3	21217	QSIALYANDTK		Hex(9)HexNAc(2)	0.98	1.09	-0.0291463	0.124328	0.124328
cwq_mix2-1_726	cwq_mix2-1_726.21282.21282.3	21282	NDTQFYIK		Hex(7)HexNAc(4)NeuAc(1)Fuc(2)	12.88	0.000976562	3.68706	-10	-10
cwq_mix2-1_726	cwq_mix2-1_726.21289.21289.3	21289	IIYNHNSSISDIR		Hex(16)HexNAc(2)	0.96	0.83	-0.0588937	-0.268817	-0.268817
cwq_mix2-1_726	cwq_mix2-1_726.21308.21308.3	21308	QSIALYANDTK		Hex(9)HexNAc(2)	0.9	0.92	-0.152003	-0.120294	-0.152003
cwq_mix2-1_726	cwq_mix2-1_726.21315.21315.2	21315	QSIALYANDTK		Hex(8)HexNAc(2)	0.9	1	-0.152003	0	-0.152003
cwq_mix2-1_726	cwq_mix2-1_726.21342.21342.3	21342	TYYGNGGNTTDTEALQK		Hex(4)HexNAc(4)NeuAc(1)Fuc(2)	7.35	0.000976562	2.87774	-10	-10
cwq_mix2-1_726	cwq_mix2-1_726.21359.21359.3	21359	QSIALYANDTK		Hex(8)HexNAc(2)	1.02	0.8	0.0285692	-0.321928	-0.321928
cwq_mix2-1_726	cwq_mix2-1_726.21382.21382.2	21382	QSIALYANDTK		Hex(8)HexNAc(2)	0.96	0.98	-0.0588937	-0.0291463	-0.0588937
cwq_mix2-1_726	cwq_mix2-1_726.21427.21427.3	21427	QSIALYANDTK		Hex(8)HexNAc(2)	0.84	0.74	-0.251539	-0.434403	-0.434403
cwq_mix2-1_726	cwq_mix2-1_726.21439.21439.3	21439	IIYNHNSSISDIR		Hex(14)HexNAc(2)	1.1	0.89	0.137504	-0.168123	-0.168123
cwq_mix2-1_726	cwq_mix2-1_726.21474.21474.3	21474	IIYNHNSSISDIR		Hex(13)HexNAc(2)	1.02	0.88	0.0285692	-0.184425	-0.184425
cwq_mix2-1_726	cwq_mix2-1_726.21488.21488.2	21488	QSIALYANDTK		Hex(7)HexNAc(2)	2.02	1.34	1.01436	0.422233	1.01436
cwq_mix2-1_726	cwq_mix2-1_726.21489.21489.3	21489	QSIALYANDTK		Hex(7)HexNAc(2)	0.89	0.64	-0.168123	-0.643856	-0.643856
cwq_mix2-1_726	cwq_mix2-1_726.21517.21517.3	21517	IIYNHNSSISDIR		Hex(14)HexNAc(2)	1.12	0.92	0.163499	-0.120294	0.163499
cwq_mix2-1_726	cwq_mix2-1_726.21558.21558.3	21558	NYSHGLAWTEK		Hex(9)HexNAc(2)	0.95	1	-0.0740006	0	-0.0740006
cwq_mix2-1_726	cwq_mix2-1_726.21586.21586.3	21586	IIYNHNSSISDIR		Hex(12)HexNAc(2)	0.98	0.96	-0.0291463	-0.0588937	-0.0588937
cwq_mix2-1_726	cwq_mix2-1_726.21599.21599.3	21599	NDTQFYIK		Hex(4)HexNAc(4)NeuAc(1)Fuc(2)	0.87	0.000976562	-0.200913	-10	-10
cwq_mix2-1_726	cwq_mix2-1_726.21627.21627.3	21627	NYSHGLAWTEK		Hex(9)HexNAc(2)	0.95	1	-0.0740006	0	-0.0740006
cwq_mix2-1_726	cwq_mix2-1_726.21644.21644.3	21644	NYSHGLAWTEK		Hex(8)HexNAc(2)	0.89	0.78	-0.168123	-0.358454	-0.358454
cwq_mix2-1_726	cwq_mix2-1_726.21678.21678.3	21678	IIYNHNSSISDIR		Hex(12)HexNAc(2)	0.97	0.96	-0.0439433	-0.0588937	-0.0588937
cwq_mix2-1_726	cwq_mix2-1_726.21694.21694.3	21694	NYSHGLAWTEK		Hex(9)HexNAc(2)	0.95	1	-0.0740006	0	-0.0740006
cwq_mix2-1_726	cwq_mix2-1_726.21700.21700.2	21700	NDTQFYIK		Hex(9)HexNAc(2)	0.88	0.42	-0.184425	-1.25154	-1.25154
cwq_mix2-1_726	cwq_mix2-1_726.21722.21722.3	21722	IIYNHNSSISDIR		Hex(11)HexNAc(2)	1.19	0.56	0.250962	-0.836501	-0.836501
cwq_mix2-1_726	cwq_mix2-1_726.21868.21868.3	21868	IIYNHNSSISDIR		Hex(10)HexNAc(2)	0.7	0.88	-0.514573	-0.184425	-0.514573
cwq_mix2-1_726	cwq_mix2-1_726.22078.22078.3	22078	IPVADDHVIVNTTSK		Hex(9)HexNAc(2)	1.01	0.45	0.0143553	-1.152	-1.152
cwq_mix2-1_726	cwq_mix2-1_726.22094.22094.3	22094	SIIQNNGTFGVSHTR		Hex(10)HexNAc(2)	0.87	0.38	-0.200913	-1.39593	-1.39593
cwq_mix2-1_726	cwq_mix2-1_726.22148.22148.3	22148	IPVADDHVIVNTTSK		Hex(9)HexNAc(2)	1.01	0.45	0.0143553	-1.152	-1.152
cwq_mix2-1_726	cwq_mix2-1_726.22159.22159.3	22159	SIIQNNGTFGVSHTR		Hex(10)HexNAc(2)	0.87	0.69	-0.200913	-0.535332	-0.535332
cwq_mix2-1_726	cwq_mix2-1_726.22184.22184.4	22184	KSQDKVTNITDSQPAPYMK		Hex(9)HexNAc(2)	1.07	0.82	0.0976108	-0.286304	-0.286304
cwq_mix2-1_726	cwq_mix2-1_726.22203.22203.3	22203	SIIQNNGTFGVSHTR		Hex(9)HexNAc(2)	0.94	0.94	-0.0892673	-0.0892673	-0.0892673
cwq_mix2-1_726	cwq_mix2-1_726.22230.22230.3	22230	KSQDKVTNITDSQPAPYMK		Hex(9)HexNAc(2)	0.89	0.86	-0.168123	-0.217591	-0.217591
cwq_mix2-1_726	cwq_mix2-1_726.22249.22249.3	22249	FNVSASIK		Hex(9)HexNAc(2)	0.48	0.66	-1.05889	-0.599462	-1.05889
cwq_mix2-1_726	cwq_mix2-1_726.22251.22251.3	22251	SIIQNNGTFGVSHTR		Hex(10)HexNAc(2)	0.88	0.71	-0.184425	-0.494109	-0.494109
cwq_mix2-1_726	cwq_mix2-1_726.22252.22252.4	22252	DANNTQFQFTSR		Hex(9)HexNAc(8)NeuGc(4)	0.63	0.31	-0.666576	-1.68966	-1.68966
cwq_mix2-1_726	cwq_mix2-1_726.22262.22262.3	22262	SIIQNNGTFGVSHTR		Hex(8)HexNAc(2)	1.12	1.26	0.163499	0.333424	0.333424
cwq_mix2-1_726	cwq_mix2-1_726.22270.22270.4	22270	KSQDKVTNITDSQPAPYMK		Hex(9)HexNAc(2)	1.07	0.82	0.0976108	-0.286304	-0.286304
cwq_mix2-1_726	cwq_mix2-1_726.22280.22280.3	22280	SIIQNNGTFGVSHTR		Hex(9)HexNAc(2)	0.85	0.68	-0.234465	-0.556393	-0.556393
cwq_mix2-1_726	cwq_mix2-1_726.22293.22293.3	22293	FNVSASIK		Hex(3)HexNAc(4)NeuAc(2)	1024	1024	10	10	10
cwq_mix2-1_726	cwq_mix2-1_726.22295.22295.2	22295	FNVSASIK		Hex(8)HexNAc(2)	1.47	1.32	0.555816	0.400538	0.555816
cwq_mix2-1_726	cwq_mix2-1_726.22318.22318.4	22318	DANNTQFQFTSR		Hex(8)HexNAc(6)NeuGc(4)Fuc(4)	1024	1024	10	10	10
cwq_mix2-1_726	cwq_mix2-1_726.22325.22325.4	22325	KSQDKVTNITDSQPAPYMK		Hex(8)HexNAc(2)	0.95	0.69	-0.0740006	-0.535332	-0.535332
cwq_mix2-1_726	cwq_mix2-1_726.22349.22349.3	22349	FENETFIAK		Hex(3)HexNAc(4)NeuAc(2)	10.55	4.9	3.39917	2.29278	3.39917
cwq_mix2-1_726	cwq_mix2-1_726.22366.22366.3	22366	SIIQNNGTFGVSHTR		Hex(10)HexNAc(2)	3.9	0.3	1.96347	-1.73697	1.96347
cwq_mix2-1_726	cwq_mix2-1_726.22371.22371.3	22371	SIIQNNGTFGVSHTR		Hex(8)HexNAc(2)	0.88	0.74	-0.184425	-0.434403	-0.434403
cwq_mix2-1_726	cwq_mix2-1_726.22381.22381.2	22381	FNVSASIK		Hex(8)HexNAc(2)	0.88	0.81	-0.184425	-0.304006	-0.304006
cwq_mix2-1_726	cwq_mix2-1_726.22437.22437.3	22437	SIIQNNGTFGVSHTR		Hex(8)HexNAc(2)	0.89	0.74	-0.168123	-0.434403	-0.434403
cwq_mix2-1_726	cwq_mix2-1_726.22438.22438.4	22438	KSQDKVTNITDSQPAPYMK		Hex(7)HexNAc(2)	0.89	0.65	-0.168123	-0.621488	-0.621488
cwq_mix2-1_726	cwq_mix2-1_726.22483.22483.3	22483	SIIQNNGTFGVSHTR		Hex(9)HexNAc(2)	1.33	0.52	0.411426	-0.943416	-0.943416
cwq_mix2-1_726	cwq_mix2-1_726.22518.22518.2	22518	FENETFIAK		Hex(9)HexNAc(2)	1.46	1.02	0.545968	0.0285692	0.545968
cwq_mix2-1_726	cwq_mix2-1_726.22525.22525.3	22525	SIIQNNGTFGVSHTR		Hex(8)HexNAc(2)	0.82	0.6	-0.286304	-0.736966	-0.736966
cwq_mix2-1_726	cwq_mix2-1_726.22559.22559.2	22559	FENETFIAK		Hex(8)HexNAc(2)	1.87	1.43	0.903038	0.516015	0.903038
cwq_mix2-1_726	cwq_mix2-1_726.22561.22561.3	22561	SIIQNNGTFGVSHTR		Hex(9)HexNAc(2)	0.73	0.63	-0.454032	-0.666576	-0.666576
cwq_mix2-1_726	cwq_mix2-1_726.22563.22563.4	22563	DANNTQFQFTSR		Hex(11)HexNAc(8)NeuAc(1)NeuGc(1)	5.44	0.000976562	2.44361	-10	-10
cwq_mix2-1_726	cwq_mix2-1_726.22628.22628.2	22628	FENETFIAK		Hex(8)HexNAc(2)	0.96	0.93	-0.0588937	-0.104697	-0.104697
cwq_mix2-1_726	cwq_mix2-1_726.22640.22640.4	22640	DANNTQFQFTSR		Hex(11)HexNAc(8)NeuGc(1)Fuc(2)	0.54	0.000976562	-0.888969	-10	-10
cwq_mix2-1_726	cwq_mix2-1_726.22647.22647.4	22647	DANNTQFQFTSR		Hex(10)HexNAc(8)NeuAc(1)NeuGc(1)	0.000976562	0.000976562	-10	-10	-10
cwq_mix2-1_726	cwq_mix2-1_726.22723.22723.4	22723	DANNTQFQFTSR		Hex(10)HexNAc(8)NeuAc(1)NeuGc(1)	0.000976562	0.000976562	-10	-10	-10
cwq_mix2-1_726	cwq_mix2-1_726.22982.22982.4	22982	DANNTQFQFTSR		Hex(7)HexNAc(6)NeuAc(3)Fuc(2)	0.66	0.000976562	-0.599462	-10	-10
cwq_mix2-1_726	cwq_mix2-1_726.23004.23004.3	23004	TNGTLYGLSDSR		Hex(3)HexNAc(4)NeuAc(2)	14.6	13.96	3.8679	3.80323	3.8679
cwq_mix2-1_726	cwq_mix2-1_726.23055.23055.3	23055	TNGTLYGLSDSR		Hex(9)HexNAc(2)	1.01	0.96	0.0143553	-0.0588937	-0.0588937
cwq_mix2-1_726	cwq_mix2-1_726.23089.23089.3	23089	TNGTLYGLSDSR		Hex(3)HexNAc(4)NeuAc(2)	9.87	14.72	3.30305	3.87971	3.87971
cwq_mix2-1_726	cwq_mix2-1_726.23162.23162.3	23162	TNGTLYGLSDSR		Hex(8)HexNAc(2)	0.98	0.89	-0.0291463	-0.168123	-0.168123
cwq_mix2-1_726	cwq_mix2-1_726.23173.23173.2	23173	TNGTLYGLSDSR		Hex(8)HexNAc(2)	2.36	2.12	1.23879	1.08406	1.23879
cwq_mix2-1_726	cwq_mix2-1_726.23179.23179.3	23179	DANNTQFQFTSR		Hex(16)HexNAc(2)	0.14	0.07	-2.8365	-3.8365	-3.8365
cwq_mix2-1_726	cwq_mix2-1_726.23244.23244.3	23244	TNGTLYGLSDSR		Hex(8)HexNAc(2)	0.98	0.89	-0.0291463	-0.168123	-0.168123
cwq_mix2-1_726	cwq_mix2-1_726.23333.23333.3	23333	DANNTQFQFTSR		Hex(7)HexNAc(4)NeuGc(2)Fuc(2)	68.44	5.76	6.09677	2.52607	6.09677
cwq_mix2-1_726	cwq_mix2-1_726.23355.23355.3	23355	EGLINNGTSIHAGLR		Hex(16)HexNAc(2)	0.97	1	-0.0439433	0	-0.0439433
cwq_mix2-1_726	cwq_mix2-1_726.23391.23391.3	23391	EGLINNGTSIHAGLR		Hex(15)HexNAc(2)	1.03	0.69	0.0426443	-0.535332	-0.535332
cwq_mix2-1_726	cwq_mix2-1_726.23432.23432.3	23432	DANNTQFQFTSR		Hex(7)HexNAc(4)NeuGc(2)Fuc(2)	68.44	3.13	6.09677	1.64616	6.09677
cwq_mix2-1_726	cwq_mix2-1_726.23435.23435.3	23435	EGLINNGTSIHAGLR		Hex(14)HexNAc(2)	1.76	1.34	0.815575	0.422233	0.815575
cwq_mix2-1_726	cwq_mix2-1_726.23478.23478.3	23478	DANNTQFQFTSR		Hex(7)HexNAc(4)NeuAc(1)Fuc(3)	1024	1024	10	10	10
cwq_mix2-1_726	cwq_mix2-1_726.23496.23496.3	23496	EGLINNGTSIHAGLR		Hex(13)HexNAc(2)	0.58	0.37	-0.785875	-1.4344	-1.4344
cwq_mix2-1_726	cwq_mix2-1_726.23515.23515.4	23515	EGLINNGTSIHAGLR		Hex(13)HexNAc(2)	1.07	1	0.0976108	0	0.0976108
cwq_mix2-1_726	cwq_mix2-1_726.23531.23531.3	23531	DANNTQFQFTSR		Hex(15)HexNAc(2)	0.24	0.45	-2.05889	-1.152	-2.05889
cwq_mix2-1_726	cwq_mix2-1_726.23541.23541.3	23541	DANNTQFQFTSR		Hex(8)HexNAc(4)NeuAc(1)Fuc(2)	7.43	0.000976562	2.89336	-10	-10
cwq_mix2-1_726	cwq_mix2-1_726.23555.23555.3	23555	EGLINNGTSIHAGLR		Hex(12)HexNAc(2)	1.02	0.62	0.0285692	-0.68966	-0.68966
cwq_mix2-1_726	cwq_mix2-1_726.23623.23623.3	23623	NNTIDSLSIAK		Hex(4)HexNAc(4)NeuAc(1)Fuc(2)	6.09	0.13	2.60644	-2.94342	-2.94342
cwq_mix2-1_726	cwq_mix2-1_726.23635.23635.3	23635	DANNTQFQFTSR		Hex(7)HexNAc(4)NeuAc(1)Fuc(2)	28.99	0.000976562	4.85748	-10	-10
cwq_mix2-1_726	cwq_mix2-1_726.23643.23643.3	23643	EGLINNGTSIHAGLR		Hex(12)HexNAc(2)	1.02	0.62	0.0285692	-0.68966	-0.68966
cwq_mix2-1_726	cwq_mix2-1_726.23646.23646.3	23646	EGLINNGTSIHAGLR		Hex(11)HexNAc(2)	1.1	0.68	0.137504	-0.556393	-0.556393
cwq_mix2-1_726	cwq_mix2-1_726.23655.23655.5	23655	SAVFREDKQNDENEKNENEPIEASESAPTNVSDSTEPK		Hex(7)HexNAc(7)NeuAc(1)NeuGc(1)	0.15	0.25	-2.73697	-2	-2.73697
cwq_mix2-1_726	cwq_mix2-1_726.23673.23673.3	23673	NNTIDSLSIAK		Hex(9)HexNAc(2)	0.99	1.15	-0.0144996	0.201634	0.201634
cwq_mix2-1_726	cwq_mix2-1_726.23678.23678.3	23678	DANNTQFQFTSR		Hex(8)HexNAc(4)NeuAc(1)Fuc(2)	5.16	0.000976562	2.36737	-10	-10
cwq_mix2-1_726	cwq_mix2-1_726.23689.23689.3	23689	NNTIDSLSIAK		Hex(3)HexNAc(4)NeuAc(2)	1024	1024	10	10	10
cwq_mix2-1_726	cwq_mix2-1_726.23702.23702.2	23702	NNTIDSLSIAK		Hex(9)HexNAc(2)	1.04	0.98	0.0565835	-0.0291463	0.0565835
cwq_mix2-1_726	cwq_mix2-1_726.23703.23703.5	23703	NSKDVYYTDEVGNITTSHMR	19,Oxidation(+15.9949);	Hex(8)HexNAc(3)	1.44	0.03	0.526069	-5.05889	-5.05889
cwq_mix2-1_726	cwq_mix2-1_726.23725.23725.3	23725	DANNTQFQFTSR		Hex(7)HexNAc(4)NeuAc(1)Fuc(2)	8.61	0.000976562	3.10601	-10	-10
cwq_mix2-1_726	cwq_mix2-1_726.23758.23758.3	23758	NNTIDSLSIAK		Hex(3)HexNAc(4)NeuAc(2)	1024	1024	10	10	10
cwq_mix2-1_726	cwq_mix2-1_726.23768.23768.3	23768	WITHSNVSNGYYTSR		Hex(9)HexNAc(2)	0.75	0.62	-0.415037	-0.68966	-0.68966
cwq_mix2-1_726	cwq_mix2-1_726.23779.23779.3	23779	EGLINNGTSIHAGLR		Hex(11)HexNAc(2)	0.92	0.48	-0.120294	-1.05889	-1.05889
cwq_mix2-1_726	cwq_mix2-1_726.23802.23802.3	23802	DANNTQFQFTSR		Hex(12)HexNAc(2)	0.59	0.27	-0.761213	-1.88897	-1.88897
cwq_mix2-1_726	cwq_mix2-1_726.23803.23803.3	23803	NNTIDSLSIAK		Hex(8)HexNAc(2)	1.07	0.91	0.0976108	-0.136062	-0.136062
cwq_mix2-1_726	cwq_mix2-1_726.23804.23804.3	23804	DANNTQFQFTSR		Hex(7)HexNAc(4)NeuAc(1)Fuc(2)	13.37	0.000976562	3.74093	-10	-10
cwq_mix2-1_726	cwq_mix2-1_726.23806.23806.3	23806	WITHSNVSNGYYTSR		Hex(8)HexNAc(2)	0.74	0.54	-0.434403	-0.888969	-0.888969
cwq_mix2-1_726	cwq_mix2-1_726.23813.23813.3	23813	DANNTQFQFTSR		Hex(6)HexNAc(4)NeuAc(1)Fuc(2)	4.43	0.000976562	2.14731	-10	-10
cwq_mix2-1_726	cwq_mix2-1_726.23820.23820.3	23820	DANNTQFQFTSR		Hex(4)HexNAc(4)NeuAc(1)Fuc(3)	1024	1024	10	10	10
cwq_mix2-1_726	cwq_mix2-1_726.23829.23829.2	23829	NNTIDSLSIAK		Hex(8)HexNAc(2)	1.1	0.52	0.137504	-0.943416	-0.943416
cwq_mix2-1_726	cwq_mix2-1_726.23857.23857.3	23857	YFNYTQSEQEAAHDK		Hex(9)HexNAc(2)	0.74	0.59	-0.434403	-0.761213	-0.761213
cwq_mix2-1_726	cwq_mix2-1_726.23859.23859.3	23859	YFNYTQSEQEAAHDK		Hex(8)HexNAc(2)	0.47	0.62	-1.08927	-0.68966	-1.08927
cwq_mix2-1_726	cwq_mix2-1_726.23862.23862.3	23862	DANNTQFQFTSR		Hex(5)HexNAc(4)NeuAc(1)Fuc(2)	17.89	0.000976562	4.16108	-10	-10
cwq_mix2-1_726	cwq_mix2-1_726.23877.23877.3	23877	EGLINNGTSIHAGLR		Hex(10)HexNAc(2)	1.18	0.72	0.238787	-0.473931	-0.473931
cwq_mix2-1_726	cwq_mix2-1_726.23889.23889.3	23889	EGLINNGTSIHAGLR		Hex(9)HexNAc(2)	0.35	0.19	-1.51457	-2.39593	-2.39593
cwq_mix2-1_726	cwq_mix2-1_726.23890.23890.3	23890	EGLINNGTSIHAGLR		Hex(11)HexNAc(2)	0.81	0.39	-0.304006	-1.35845	-1.35845
cwq_mix2-1_726	cwq_mix2-1_726.23891.23891.3	23891	DANNTQFQFTSR		Hex(6)HexNAc(4)NeuAc(1)Fuc(2)	4.48	0.000976562	2.1635	-10	-10
cwq_mix2-1_726	cwq_mix2-1_726.23923.23923.3	23923	SQDKVTNITDSQPAPYMK		Hex(9)HexNAc(2)	1.05	1.05	0.0703893	0.0703893	0.0703893
cwq_mix2-1_726	cwq_mix2-1_726.23932.23932.3	23932	YFNYTQSEQEAAHDK		Hex(8)HexNAc(2)	0.87	0.62	-0.200913	-0.68966	-0.68966
cwq_mix2-1_726	cwq_mix2-1_726.23934.23934.3	23934	DANNTQFQFTSR		Hex(5)HexNAc(4)NeuAc(1)Fuc(2)	23.45	0.000976562	4.55152	-10	-10
cwq_mix2-1_726	cwq_mix2-1_726.23935.23935.3	23935	DANNTQFQFTSR		Hex(11)HexNAc(2)	0.7	0.68	-0.514573	-0.556393	-0.556393
cwq_mix2-1_726	cwq_mix2-1_726.23976.23976.3	23976	SQDKVTNITDSQPAPYMK		Hex(8)HexNAc(2)	0.95	0.86	-0.0740006	-0.217591	-0.217591
cwq_mix2-1_726	cwq_mix2-1_726.23997.23997.3	23997	EGLINNGTSIHAGLR		Hex(9)HexNAc(2)	1.16	0.72	0.214125	-0.473931	-0.473931
cwq_mix2-1_726	cwq_mix2-1_726.24001.24001.3	24001	SQDKVTNITDSQPAPYMK		Hex(9)HexNAc(2)	1.05	1.05	0.0703893	0.0703893	0.0703893
cwq_mix2-1_726	cwq_mix2-1_726.24003.24003.3	24003	DANNTQFQFTSR		Hex(10)HexNAc(2)	0.92	0.8	-0.120294	-0.321928	-0.321928
cwq_mix2-1_726	cwq_mix2-1_726.24011.24011.3	24011	VTNITDSQPAPYMK		Hex(9)HexNAc(2)	1.39	1.88	0.475085	0.910733	0.910733
cwq_mix2-1_726	cwq_mix2-1_726.24012.24012.3	24012	DANNTQFQFTSR		Hex(5)HexNAc(4)NeuAc(1)Fuc(2)	24.22	0.000976562	4.59813	-10	-10
cwq_mix2-1_726	cwq_mix2-1_726.24054.24054.3	24054	VTNITDSQPAPYMK		Hex(3)HexNAc(4)NeuAc(2)	1024	1024	10	10	10
cwq_mix2-1_726	cwq_mix2-1_726.24056.24056.3	24056	EGLINNGTSIHAGLR		Hex(8)HexNAc(2)	1.01	0.79	0.0143553	-0.340075	-0.340075
cwq_mix2-1_726	cwq_mix2-1_726.24058.24058.3	24058	VTNITDSQPAPYMK		Hex(8)HexNAc(2)	0.79	0.38	-0.340075	-1.39593	-1.39593
cwq_mix2-1_726	cwq_mix2-1_726.24072.24072.3	24072	SQDKVTNITDSQPAPYMK		Hex(8)HexNAc(2)	0.95	0.65	-0.0740006	-0.621488	-0.621488
cwq_mix2-1_726	cwq_mix2-1_726.24092.24092.2	24092	DANNTQFQFTSR		Hex(10)HexNAc(2)	0.89	0.59	-0.168123	-0.761213	-0.761213
cwq_mix2-1_726	cwq_mix2-1_726.24100.24100.3	24100	DANNTQFQFTSR		Hex(4)HexNAc(4)NeuAc(1)Fuc(2)	20.46	0.000976562	4.35473	-10	-10
cwq_mix2-1_726	cwq_mix2-1_726.24103.24103.3	24103	DANNTQFQFTSR		Hex(10)HexNAc(2)	0.81	0.62	-0.304006	-0.68966	-0.68966
cwq_mix2-1_726	cwq_mix2-1_726.24105.24105.3	24105	VTNITDSQPAPYMK		Hex(9)HexNAc(2)	0.66	0.77	-0.599462	-0.37707	-0.599462
cwq_mix2-1_726	cwq_mix2-1_726.24127.24127.3	24127	VTNITDSQPAPYMK		Hex(3)HexNAc(4)NeuAc(2)	1024	1024	10	10	10
cwq_mix2-1_726	cwq_mix2-1_726.24128.24128.3	24128	DANNTQFQFTSR		Hex(9)HexNAc(2)	1.26	0.89	0.333424	-0.168123	0.333424
cwq_mix2-1_726	cwq_mix2-1_726.24143.24143.3	24143	VTNITDSQPAPYMK		Hex(8)HexNAc(2)	0.79	0.93	-0.340075	-0.104697	-0.340075
cwq_mix2-1_726	cwq_mix2-1_726.24144.24144.3	24144	EGLINNGTSIHAGLR		Hex(8)HexNAc(2)	0.97	0.78	-0.0439433	-0.358454	-0.358454
cwq_mix2-1_726	cwq_mix2-1_726.24151.24151.3	24151	LGNETFLPK		Hex(4)HexNAc(4)NeuAc(1)Fuc(2)	12.6	0.17	3.65535	-2.55639	3.65535
cwq_mix2-1_726	cwq_mix2-1_726.24168.24168.3	24168	LGNETFLPK		Hex(9)HexNAc(2)	1.42	1.65	0.505891	0.722466	0.722466
cwq_mix2-1_726	cwq_mix2-1_726.24176.24176.2	24176	LGNETFLPK		Hex(9)HexNAc(2)	1.52	1.6	0.604071	0.678072	0.678072
cwq_mix2-1_726	cwq_mix2-1_726.24197.24197.3	24197	DANNTQFQFTSR		Hex(9)HexNAc(2)	1.14	0.96	0.189034	-0.0588937	0.189034
cwq_mix2-1_726	cwq_mix2-1_726.24212.24212.3	24212	EGLINNGTSIHAGLR		Hex(7)HexNAc(2)	1.01	0.81	0.0143553	-0.304006	-0.304006
cwq_mix2-1_726	cwq_mix2-1_726.24213.24213.3	24213	DANNTQFQFTSR		Hex(8)HexNAc(2)	1.04	1.09	0.0565835	0.124328	0.124328
cwq_mix2-1_726	cwq_mix2-1_726.24215.24215.3	24215	DANNTQFQFTSR		Hex(10)HexNAc(2)	0.78	0.47	-0.358454	-1.08927	-1.08927
cwq_mix2-1_726	cwq_mix2-1_726.24223.24223.3	24223	LGNETFLPK		Hex(10)HexNAc(2)	0.91	1.12	-0.136062	0.163499	0.163499
cwq_mix2-1_726	cwq_mix2-1_726.24243.24243.3	24243	LGNETFLPK		Hex(9)HexNAc(2)	1.29	1.31	0.367371	0.389567	0.389567
cwq_mix2-1_726	cwq_mix2-1_726.24244.24244.2	24244	LGNETFLPK		Hex(9)HexNAc(2)	1.19	1.22	0.250962	0.286881	0.286881
cwq_mix2-1_726	cwq_mix2-1_726.24250.24250.2	24250	DANNTQFQFTSR		Hex(8)HexNAc(2)	1.18	0.66	0.238787	-0.599462	-0.599462
cwq_mix2-1_726	cwq_mix2-1_726.24273.24273.3	24273	VTNITDSQPAPYMK		Hex(7)HexNAc(2)	0.89	1.23	-0.168123	0.298658	0.298658
cwq_mix2-1_726	cwq_mix2-1_726.24277.24277.3	24277	DANNTQFQFTSR		Hex(9)HexNAc(2)	0.98	0.65	-0.0291463	-0.621488	-0.621488
cwq_mix2-1_726	cwq_mix2-1_726.24289.24289.3	24289	DANNTQFQFTSR		Hex(3)HexNAc(4)NeuAc(2)	1024	1024	10	10	10
cwq_mix2-1_726	cwq_mix2-1_726.24291.24291.3	24291	LGNETFLPK		Hex(3)HexNAc(4)NeuAc(2)	1024	1024	10	10	10
cwq_mix2-1_726	cwq_mix2-1_726.24293.24293.3	24293	DANNTQFQFTSR		Hex(8)HexNAc(2)	1.07	0.89	0.0976108	-0.168123	-0.168123
cwq_mix2-1_726	cwq_mix2-1_726.24300.24300.2	24300	LGNETFLPK		Hex(8)HexNAc(2)	2.02	1.32	1.01436	0.400538	1.01436
cwq_mix2-1_726	cwq_mix2-1_726.24315.24315.3	24315	LGNETFLPK		Hex(9)HexNAc(2)	1.11	1.19	0.15056	0.250962	0.250962
cwq_mix2-1_726	cwq_mix2-1_726.24316.24316.2	24316	LGNETFLPK		Hex(9)HexNAc(2)	1.06	1.08	0.0840643	0.111031	0.111031
cwq_mix2-1_726	cwq_mix2-1_726.24351.24351.3	24351	DANNTQFQFTSR		Hex(9)HexNAc(2)	1.01	0.56	0.0143553	-0.836501	-0.836501
cwq_mix2-1_726	cwq_mix2-1_726.24352.24352.2	24352	DANNTQFQFTSR		Hex(8)HexNAc(2)	0.97	0.43	-0.0439433	-1.21759	-1.21759
cwq_mix2-1_726	cwq_mix2-1_726.24353.24353.2	24353	DANNTQFQFTSR		Hex(9)HexNAc(2)	1	0.61	0	-0.713119	-0.713119
cwq_mix2-1_726	cwq_mix2-1_726.24362.24362.3	24362	LGNETFLPK		Hex(3)HexNAc(4)NeuAc(2)	1024	1024	10	10	10
cwq_mix2-1_726	cwq_mix2-1_726.24366.24366.3	24366	LGNETFLPK		Hex(8)HexNAc(2)	1.03	0.94	0.0426443	-0.0892673	-0.0892673
cwq_mix2-1_726	cwq_mix2-1_726.24374.24374.3	24374	DANNTQFQFTSR		Hex(8)HexNAc(2)	0.96	0.69	-0.0588937	-0.535332	-0.535332
cwq_mix2-1_726	cwq_mix2-1_726.24376.24376.2	24376	LGNETFLPK		Hex(8)HexNAc(2)	1.4	1.2	0.485427	0.263034	0.485427
cwq_mix2-1_726	cwq_mix2-1_726.24387.24387.3	24387	LGNETFLPK		Hex(9)HexNAc(2)	1.08	0.93	0.111031	-0.104697	0.111031
cwq_mix2-1_726	cwq_mix2-1_726.24388.24388.2	24388	LGNETFLPK		Hex(9)HexNAc(2)	1.06	0.88	0.0840643	-0.184425	-0.184425
cwq_mix2-1_726	cwq_mix2-1_726.24435.24435.3	24435	LGNETFLPK		Hex(3)HexNAc(4)NeuAc(2)	1024	1024	10	10	10
cwq_mix2-1_726	cwq_mix2-1_726.24446.24446.2	24446	LGNETFLPK		Hex(8)HexNAc(2)	1.04	1	0.0565835	0	0.0565835
cwq_mix2-1_726	cwq_mix2-1_726.24447.24447.3	24447	DANNTQFQFTSR		Hex(8)HexNAc(2)	0.98	0.57	-0.0291463	-0.810966	-0.810966
cwq_mix2-1_726	cwq_mix2-1_726.24459.24459.2	24459	LGNETFLPK		Hex(9)HexNAc(2)	0.98	0.76	-0.0291463	-0.395929	-0.395929
cwq_mix2-1_726	cwq_mix2-1_726.24460.24460.3	24460	LGNETFLPK		Hex(9)HexNAc(2)	0.99	0.84	-0.0144996	-0.251539	-0.251539
cwq_mix2-1_726	cwq_mix2-1_726.24461.24461.3	24461	LGNETFLPK		Hex(8)HexNAc(2)	1.05	0.89	0.0703893	-0.168123	-0.168123
cwq_mix2-1_726	cwq_mix2-1_726.24486.24486.3	24486	NVSGAFNVNNMIR	11,Oxidation(+15.9949);	Hex(8)HexNAc(4)NeuAc(1)Fuc(2)	5.71	0.54	2.51349	-0.888969	2.51349
cwq_mix2-1_726	cwq_mix2-1_726.24507.24507.3	24507	LGNETFLPK		Hex(3)HexNAc(4)NeuAc(2)	1024	1024	10	10	10
cwq_mix2-1_726	cwq_mix2-1_726.24512.24512.2	24512	DANNTQFQFTSR		Hex(8)HexNAc(2)	1.62	0.04	0.695994	-4.64386	-4.64386
cwq_mix2-1_726	cwq_mix2-1_726.24519.24519.2	24519	LGNETFLPK		Hex(8)HexNAc(2)	1.05	1.22	0.0703893	0.286881	0.286881
cwq_mix2-1_726	cwq_mix2-1_726.24523.24523.3	24523	NVSGAFNVNNMIR	11,Oxidation(+15.9949);	Hex(14)HexNAc(2)	1.91	1.07	0.933573	0.0976108	0.933573
cwq_mix2-1_726	cwq_mix2-1_726.24529.24529.3	24529	DANNTQFQFTSR		Hex(8)HexNAc(2)	0.88	0.37	-0.184425	-1.4344	-1.4344
cwq_mix2-1_726	cwq_mix2-1_726.24531.24531.3	24531	LGNETFLPK		Hex(9)HexNAc(2)	0.93	0.68	-0.104697	-0.556393	-0.556393
cwq_mix2-1_726	cwq_mix2-1_726.24532.24532.2	24532	LGNETFLPK		Hex(9)HexNAc(2)	0.9	0.62	-0.152003	-0.68966	-0.68966
cwq_mix2-1_726	cwq_mix2-1_726.24542.24542.3	24542	LGNETFLPK		Hex(8)HexNAc(2)	0.92	0.63	-0.120294	-0.666576	-0.666576
cwq_mix2-1_726	cwq_mix2-1_726.24545.24545.2	24545	GVLQATNMTYGK		Hex(8)HexNAc(2)	0.91	0.7	-0.136062	-0.514573	-0.514573
cwq_mix2-1_726	cwq_mix2-1_726.24548.24548.3	24548	DANNTQFQFTSR		Hex(9)HexNAc(2)	0.59	0.61	-0.761213	-0.713119	-0.761213
cwq_mix2-1_726	cwq_mix2-1_726.24558.24558.3	24558	GVLQATNMTYGK		Hex(8)HexNAc(2)	0.88	0.48	-0.184425	-1.05889	-1.05889
cwq_mix2-1_726	cwq_mix2-1_726.24564.24564.2	24564	DANNTQFQFTSR		Hex(7)HexNAc(2)	0.53	0.23	-0.915936	-2.12029	-2.12029
cwq_mix2-1_726	cwq_mix2-1_726.24580.24580.3	24580	LGNETFLPK		Hex(3)HexNAc(4)NeuAc(2)	1024	1024	10	10	10
cwq_mix2-1_726	cwq_mix2-1_726.24592.24592.2	24592	LGNETFLPK		Hex(8)HexNAc(2)	1.06	0.68	0.0840643	-0.556393	-0.556393
cwq_mix2-1_726	cwq_mix2-1_726.24604.24604.2	24604	LGNETFLPK		Hex(9)HexNAc(2)	0.83	0.49	-0.268817	-1.02915	-1.02915
cwq_mix2-1_726	cwq_mix2-1_726.24619.24619.3	24619	LGNETFLPK		Hex(8)HexNAc(2)	0.91	0.59	-0.136062	-0.761213	-0.761213
cwq_mix2-1_726	cwq_mix2-1_726.24620.24620.3	24620	LGNETFLPK		Hex(9)HexNAc(2)	0.82	0.57	-0.286304	-0.810966	-0.810966
cwq_mix2-1_726	cwq_mix2-1_726.24621.24621.2	24621	GVLQATNMTYGK		Hex(8)HexNAc(2)	0.92	0.74	-0.120294	-0.434403	-0.434403
cwq_mix2-1_726	cwq_mix2-1_726.24631.24631.3	24631	GVLQATNMTYGK		Hex(8)HexNAc(2)	0.88	1.13	-0.184425	0.176323	-0.184425
cwq_mix2-1_726	cwq_mix2-1_726.24657.24657.3	24657	NVSGAFNVNNMIR	11,Oxidation(+15.9949);	Hex(7)HexNAc(4)NeuAc(1)Fuc(2)	8.92	0.05	3.15704	-4.32193	-4.32193
cwq_mix2-1_726	cwq_mix2-1_726.24668.24668.2	24668	LGNETFLPK		Hex(8)HexNAc(2)	0.92	0.57	-0.120294	-0.810966	-0.810966
cwq_mix2-1_726	cwq_mix2-1_726.24670.24670.3	24670	LGNETFLPK		Hex(3)HexNAc(4)NeuAc(2)	14.3	5.29	3.83794	2.40327	3.83794
cwq_mix2-1_726	cwq_mix2-1_726.24707.24707.3	24707	LGNETFLPK		Hex(8)HexNAc(2)	0.82	0.52	-0.286304	-0.943416	-0.943416
cwq_mix2-1_726	cwq_mix2-1_726.24717.24717.3	24717	NVSGAFNVNNMIR	11,Oxidation(+15.9949);	Hex(13)HexNAc(2)	1.49	0.76	0.575312	-0.395929	0.575312
cwq_mix2-1_726	cwq_mix2-1_726.24728.24728.3	24728	NVSGAFNVNNMIR	11,Oxidation(+15.9949);	Hex(7)HexNAc(4)NeuAc(1)Fuc(2)	12.48	0.11	3.64155	-3.18442	3.64155
cwq_mix2-1_726	cwq_mix2-1_726.24731.24731.3	24731	NVSGAFNVNNMIR	11,Oxidation(+15.9949);	Hex(8)HexNAc(4)NeuAc(1)Fuc(2)	8.21	0.08	3.03738	-3.64386	-3.64386
cwq_mix2-1_726	cwq_mix2-1_726.24753.24753.2	24753	LGNETFLPK		Hex(8)HexNAc(2)	0.8	0.44	-0.321928	-1.18442	-1.18442
cwq_mix2-1_726	cwq_mix2-1_726.24776.24776.3	24776	DANNTQFQFTSR		Hex(6)HexNAc(2)	1.05	0.18	0.0703893	-2.47393	-2.47393
cwq_mix2-1_726	cwq_mix2-1_726.24786.24786.3	24786	NVSGAFNVNNMIR	11,Oxidation(+15.9949);	Hex(13)HexNAc(2)	0.64	0.66	-0.643856	-0.599462	-0.643856
cwq_mix2-1_726	cwq_mix2-1_726.24789.24789.2	24789	DANNTQFQFTSR		Hex(6)HexNAc(2)	1.14	0.000976562	0.189034	-10	-10
cwq_mix2-1_726	cwq_mix2-1_726.24797.24797.3	24797	NVSGAFNVNNMIR	11,Oxidation(+15.9949);	Hex(7)HexNAc(4)NeuAc(1)Fuc(2)	116.13	0.25	6.8596	-2	6.8596
cwq_mix2-1_726	cwq_mix2-1_726.24810.24810.3	24810	NVSGAFNVNNMIR	11,Oxidation(+15.9949);	Hex(8)HexNAc(4)NeuAc(1)Fuc(2)	23.61	0.38	4.56133	-1.39593	4.56133
cwq_mix2-1_726	cwq_mix2-1_726.24846.24846.3	24846	DANNTQFQFTSR		Hex(6)HexNAc(2)	1.04	0.18	0.0565835	-2.47393	-2.47393
cwq_mix2-1_726	cwq_mix2-1_726.24868.24868.3	24868	NVSGAFNVNNMIR	11,Oxidation(+15.9949);	Hex(7)HexNAc(4)NeuAc(1)Fuc(2)	95.44	0.25	6.57652	-2	6.57652
cwq_mix2-1_726	cwq_mix2-1_726.24869.24869.3	24869	NVSGAFNVNNMIR	11,Oxidation(+15.9949);	Hex(13)HexNAc(2)	0.33	0.57	-1.59946	-0.810966	-1.59946
cwq_mix2-1_726	cwq_mix2-1_726.24881.24881.2	24881	DANNTQFQFTSR		Hex(6)HexNAc(2)	1.38	0.000976562	0.464668	-10	-10
cwq_mix2-1_726	cwq_mix2-1_726.24984.24984.3	24984	NVSGAFNVNNMIR	11,Oxidation(+15.9949);	Hex(7)HexNAc(4)NeuAc(1)Fuc(2)	54.22	0.000976562	5.76075	-10	-10
cwq_mix2-1_726	cwq_mix2-1_726.24986.24986.3	24986	NVSGAFNVNNMIR	11,Oxidation(+15.9949);	Hex(5)HexNAc(4)NeuGc(1)Fuc(4)	1024	1024	10	10	10
cwq_mix2-1_726	cwq_mix2-1_726.25065.25065.3	25065	HPNNGTSFFSNSLNR		Hex(10)HexNAc(2)	0.89	0.76	-0.168123	-0.395929	-0.395929
cwq_mix2-1_726	cwq_mix2-1_726.25084.25084.2	25084	DANNTQFQFTSR		Hex(5)HexNAc(2)	1.09	0.02	0.124328	-5.64386	-5.64386
cwq_mix2-1_726	cwq_mix2-1_726.25093.25093.4	25093	KFFKNDTQFYIK		Hex(16)HexNAc(2)	0.9	0.88	-0.152003	-0.184425	-0.184425
cwq_mix2-1_726	cwq_mix2-1_726.25103.25103.3	25103	KFFKNDTQFYIK		Hex(16)HexNAc(2)	1.01	1.22	0.0143553	0.286881	0.286881
cwq_mix2-1_726	cwq_mix2-1_726.25164.25164.3	25164	NVTIPTNGIPQR		Hex(4)HexNAc(4)NeuAc(1)Fuc(2)	1024	1024	10	10	10
cwq_mix2-1_726	cwq_mix2-1_726.25170.25170.2	25170	DANNTQFQFTSR		Hex(5)HexNAc(2)	1.09	0.02	0.124328	-5.64386	-5.64386
cwq_mix2-1_726	cwq_mix2-1_726.25197.25197.3	25197	HPNNGTSFFSNSLNR		Hex(9)HexNAc(2)	0.44	0.75	-1.18442	-0.415037	-1.18442
cwq_mix2-1_726	cwq_mix2-1_726.25246.25246.3	25246	NVTIPTNGIPQR		Hex(4)HexNAc(4)NeuAc(1)Fuc(2)	1024	1024	10	10	10
cwq_mix2-1_726	cwq_mix2-1_726.25272.25272.4	25272	YVTVYSSGSSHYISTIYPVNK		Hex(7)HexNAc(4)NeuGc(3)Fuc(1)	1024	1024	10	10	10
cwq_mix2-1_726	cwq_mix2-1_726.25289.25289.2	25289	NVTIPTNGIPQR		Hex(9)HexNAc(2)	1.06	1.09	0.0840643	0.124328	0.124328
cwq_mix2-1_726	cwq_mix2-1_726.25298.25298.3	25298	NVTIPTNGIPQR		Hex(10)HexNAc(2)	0.57	0.55	-0.810966	-0.862496	-0.862496
cwq_mix2-1_726	cwq_mix2-1_726.25307.25307.3	25307	NVTIPTNGIPQR		Hex(9)HexNAc(2)	1.04	0.77	0.0565835	-0.37707	-0.37707
cwq_mix2-1_726	cwq_mix2-1_726.25324.25324.4	25324	NVTIPTNGIPQR		Hex(3)HexNAc(4)NeuAc(2)	25.18	4.62	4.65421	2.20789	4.65421
cwq_mix2-1_726	cwq_mix2-1_726.25348.25348.4	25348	YVTVYSSGSSHYISTIYPVNK		Hex(7)HexNAc(4)NeuGc(2)Fuc(2)	5.71	0.34	2.51349	-1.55639	2.51349
cwq_mix2-1_726	cwq_mix2-1_726.25375.25375.2	25375	NVTIPTNGIPQR		Hex(9)HexNAc(2)	1.04	0.56	0.0565835	-0.836501	-0.836501
cwq_mix2-1_726	cwq_mix2-1_726.25396.25396.3	25396	NVTIPTNGIPQR		Hex(9)HexNAc(2)	0.91	0.56	-0.136062	-0.836501	-0.836501
cwq_mix2-1_726	cwq_mix2-1_726.25411.25411.3	25411	NVTIPTNGIPQR		Hex(3)HexNAc(4)NeuAc(2)	87.8	30.21	6.45615	4.91695	6.45615
cwq_mix2-1_726	cwq_mix2-1_726.25484.25484.3	25484	DVYYTDEVGNITTSHMR	16,Oxidation(+15.9949);	Hex(9)HexNAc(3)	1.21	0.04	0.275007	-4.64386	-4.64386
cwq_mix2-1_726	cwq_mix2-1_726.25494.25494.4	25494	DVYYTDEVGNITTSHMR	16,Oxidation(+15.9949);	Hex(8)HexNAc(3)	1.07	0.24	0.0976108	-2.05889	-2.05889
cwq_mix2-1_726	cwq_mix2-1_726.25527.25527.3	25527	LDDNNTFQLNPGR		Hex(16)HexNAc(2)	0.89	0.93	-0.168123	-0.104697	-0.168123
cwq_mix2-1_726	cwq_mix2-1_726.25534.25534.3	25534	DVYYTDEVGNITTSHMR	16,Oxidation(+15.9949);	Hex(8)HexNAc(3)	1.99	0.23	0.992768	-2.12029	-2.12029
cwq_mix2-1_726	cwq_mix2-1_726.25554.25554.3	25554	NVTIPTNGIPQR		Hex(7)HexNAc(2)	0.91	1.76	-0.136062	0.815575	0.815575
cwq_mix2-1_726	cwq_mix2-1_726.25584.25584.4	25584	DVYYTDEVGNITTSHMR	16,Oxidation(+15.9949);	Hex(8)HexNAc(3)	1.49	0.23	0.575312	-2.12029	-2.12029
cwq_mix2-1_726	cwq_mix2-1_726.25718.25718.3	25718	LDDNNTFQLNPGR		Hex(7)HexNAc(4)NeuAc(1)Fuc(3)	1024	1024	10	10	10
cwq_mix2-1_726	cwq_mix2-1_726.25731.25731.3	25731	LDDNNTFQLNPGR		Hex(8)HexNAc(4)NeuAc(1)Fuc(2)	2.28	0.000976562	1.18903	-10	-10
cwq_mix2-1_726	cwq_mix2-1_726.25810.25810.4	25810	DYYAILNITPK		Hex(9)HexNAc(2)	0.04	0.000976562	-4.64386	-10	-10
cwq_mix2-1_726	cwq_mix2-1_726.25844.25844.5	25844	DNTTGSHFMHAGLSPEWAYR	9,Oxidation(+15.9949);	Hex(8)HexNAc(3)	1.2	0.11	0.263034	-3.18442	-3.18442
cwq_mix2-1_726	cwq_mix2-1_726.25870.25870.2	25870	NVTIPTNGIPQR		Hex(5)HexNAc(2)	1.09	0.06	0.124328	-4.05889	-4.05889
cwq_mix2-1_726	cwq_mix2-1_726.25919.25919.3	25919	LDDNNTFQLNPGR		Hex(7)HexNAc(4)NeuAc(1)Fuc(2)	9.19	0.000976562	3.20006	-10	-10
cwq_mix2-1_726	cwq_mix2-1_726.25970.25970.3	25970	NITDSMEFNPK		Hex(7)HexNAc(4)NeuAc(2)	12.58	5.16	3.65306	2.36737	3.65306
cwq_mix2-1_726	cwq_mix2-1_726.26021.26021.3	26021	NITDSMEFNPK		Hex(12)HexNAc(2)	0.49	0.37	-1.02915	-1.4344	-1.4344
cwq_mix2-1_726	cwq_mix2-1_726.26182.26182.3	26182	SKELENATFVTLAR		Hex(15)HexNAc(2)	0.14	0.66	-2.8365	-0.599462	-2.8365
cwq_mix2-1_726	cwq_mix2-1_726.26334.26334.3	26334	YFFYENGTR		Hex(7)HexNAc(4)NeuGc(2)Fuc(2)	1024	1024	10	10	10
cwq_mix2-1_726	cwq_mix2-1_726.26370.26370.3	26370	MEMNQTETLIPAAR	1,Oxidation(+15.9949);3,Oxidation(+15.9949);	Hex(5)HexNAc(4)Fuc(1)	53.88	3.91	5.75168	1.96717	5.75168
cwq_mix2-1_726	cwq_mix2-1_726.26383.26383.3	26383	MEMNQTETLIPAAR	1,Oxidation(+15.9949);3,Oxidation(+15.9949);	Hex(6)HexNAc(4)	1.59	29.64	0.669027	4.88947	4.88947
cwq_mix2-1_726	cwq_mix2-1_726.26395.26395.3	26395	YFFYENGTR		Hex(8)HexNAc(4)NeuAc(1)Fuc(2)	2.12	0.000976562	1.08406	-10	-10
cwq_mix2-1_726	cwq_mix2-1_726.26405.26405.3	26405	MEMNQTETLIPAAR	1,Oxidation(+15.9949);3,Oxidation(+15.9949);	Hex(6)HexNAc(4)Fuc(1)	1024	1024	10	10	10
cwq_mix2-1_726	cwq_mix2-1_726.26440.26440.3	26440	MEMNQTETLIPAAR	1,Oxidation(+15.9949);3,Oxidation(+15.9949);	Hex(5)HexNAc(4)Fuc(1)	337.17	5.57	8.39733	2.47768	8.39733
cwq_mix2-1_726	cwq_mix2-1_726.26450.26450.3	26450	MEMNQTETLIPAAR	1,Oxidation(+15.9949);3,Oxidation(+15.9949);	Hex(6)HexNAc(4)	1.59	62.38	0.669027	5.96301	5.96301
cwq_mix2-1_726	cwq_mix2-1_726.26507.26507.3	26507	MEMNQTETLIPAAR	1,Oxidation(+15.9949);3,Oxidation(+15.9949);	Hex(5)HexNAc(4)Fuc(1)	330.1	2.95	8.36676	1.56071	8.36676
cwq_mix2-1_726	cwq_mix2-1_726.26518.26518.3	26518	MEMNQTETLIPAAR	1,Oxidation(+15.9949);3,Oxidation(+15.9949);	Hex(6)HexNAc(4)	1.59	99.69	0.669027	6.63938	6.63938
cwq_mix2-1_726	cwq_mix2-1_726.26519.26519.3	26519	FFKNDTQFYIK		Hex(16)HexNAc(2)	0.98	0.85	-0.0291463	-0.234465	-0.234465
cwq_mix2-1_726	cwq_mix2-1_726.26577.26577.3	26577	MEMNQTETLIPAAR	1,Oxidation(+15.9949);3,Oxidation(+15.9949);	Hex(5)HexNAc(4)Fuc(1)	321.04	0.56	8.32661	-0.836501	8.32661
cwq_mix2-1_726	cwq_mix2-1_726.26580.26580.4	26580	TNACTNYTCFDYSSTTAR	4,Carbamidomethyl(+57.0215);9,Carbamidomethyl(+57.0215);	Hex(6)HexNAc(8)NeuAc(1)NeuGc(1)	0.000976562	0.000976562	-10	-10	-10
cwq_mix2-1_726	cwq_mix2-1_726.26588.26588.3	26588	MEMNQTETLIPAAR	1,Oxidation(+15.9949);3,Oxidation(+15.9949);	Hex(6)HexNAc(4)	0.000976562	324.67	-10	8.34283	-10
cwq_mix2-1_726	cwq_mix2-1_726.26621.26621.3	26621	MEMNQTETLIPAAR	1,Oxidation(+15.9949);3,Oxidation(+15.9949);	Hex(5)HexNAc(4)	1024	1024	10	10	10
cwq_mix2-1_726	cwq_mix2-1_726.26655.26655.3	26655	MEMNQTETLIPAAR	1,Oxidation(+15.9949);3,Oxidation(+15.9949);	Hex(6)HexNAc(4)	0.000976562	257.57	-10	8.00882	-10
cwq_mix2-1_726	cwq_mix2-1_726.26719.26719.3	26719	TNACTNYTCFDYSSTTAR	4,Carbamidomethyl(+57.0215);9,Carbamidomethyl(+57.0215);	Hex(7)HexNAc(4)NeuGc(2)Fuc(2)	1024	1024	10	10	10
cwq_mix2-1_726	cwq_mix2-1_726.26722.26722.3	26722	MEMNQTETLIPAAR	1,Oxidation(+15.9949);3,Oxidation(+15.9949);	Hex(5)HexNAc(4)	1024	1024	10	10	10
cwq_mix2-1_726	cwq_mix2-1_726.26760.26760.3	26760	TNACTNYTCFDYSSTTAR	4,Carbamidomethyl(+57.0215);9,Carbamidomethyl(+57.0215);	Hex(16)HexNAc(2)	0.8	0.55	-0.321928	-0.862496	-0.862496
cwq_mix2-1_726	cwq_mix2-1_726.26764.26764.4	26764	FLTHLNNEVLHDNYTR		Hex(14)HexNAc(2)	1.01	0.79	0.0143553	-0.340075	-0.340075
cwq_mix2-1_726	cwq_mix2-1_726.26789.26789.3	26789	AVLNQTSLCENPPADVR	9,Carbamidomethyl(+57.0215);	Hex(3)HexNAc(4)NeuAc(2)	20.91	3.65	4.38612	1.8679	4.38612
cwq_mix2-1_726	cwq_mix2-1_726.26799.26799.4	26799	FLTHLNNEVLHDNYTR		Hex(13)HexNAc(2)	0.99	0.84	-0.0144996	-0.251539	-0.251539
cwq_mix2-1_726	cwq_mix2-1_726.26816.26816.3	26816	TNACTNYTCFDYSSTTAR	4,Carbamidomethyl(+57.0215);9,Carbamidomethyl(+57.0215);	Hex(7)HexNAc(4)NeuGc(2)Fuc(2)	1024	1024	10	10	10
cwq_mix2-1_726	cwq_mix2-1_726.26852.26852.3	26852	TNACTNYTCFDYSSTTAR	4,Carbamidomethyl(+57.0215);9,Carbamidomethyl(+57.0215);	Hex(15)HexNAc(2)	0.69	0.26	-0.535332	-1.94342	-1.94342
cwq_mix2-1_726	cwq_mix2-1_726.26874.26874.3	26874	NFDTSYTSEIPSNSSR		Hex(5)HexNAc(4)NeuAc(1)Fuc(2)	6.3	0.000976562	2.65535	-10	-10
cwq_mix2-1_726	cwq_mix2-1_726.26878.26878.3	26878	FLTHLNNEVLHDNYTR		Hex(13)HexNAc(2)	1.15	1.2	0.201634	0.263034	0.263034
cwq_mix2-1_726	cwq_mix2-1_726.26887.26887.4	26887	FLTHLNNEVLHDNYTR		Hex(13)HexNAc(2)	0.99	0.84	-0.0144996	-0.251539	-0.251539
cwq_mix2-1_726	cwq_mix2-1_726.26889.26889.3	26889	TNACTNYTCFDYSSTTAR	4,Carbamidomethyl(+57.0215);9,Carbamidomethyl(+57.0215);	Hex(8)HexNAc(4)NeuAc(1)Fuc(2)	9.9	0.02	3.30743	-5.64386	-5.64386
cwq_mix2-1_726	cwq_mix2-1_726.26891.26891.3	26891	TNACTNYTCFDYSSTTAR	4,Carbamidomethyl(+57.0215);9,Carbamidomethyl(+57.0215);	Hex(8)HexNAc(4)NeuAc(1)Fuc(2)	9.9	0.02	3.30743	-5.64386	-5.64386
cwq_mix2-1_726	cwq_mix2-1_726.26908.26908.4	26908	FLTHLNNEVLHDNYTR		Hex(12)HexNAc(2)	1.26	1.17	0.333424	0.226509	0.333424
cwq_mix2-1_726	cwq_mix2-1_726.26912.26912.4	26912	TNACTNYTCFDYSSTTAR	4,Carbamidomethyl(+57.0215);9,Carbamidomethyl(+57.0215);	Hex(8)HexNAc(4)NeuGc(1)Fuc(2)	1024	1024	10	10	10
cwq_mix2-1_726	cwq_mix2-1_726.26913.26913.4	26913	TNACTNYTCFDYSSTTAR	4,Carbamidomethyl(+57.0215);9,Carbamidomethyl(+57.0215);	Hex(8)HexNAc(4)NeuAc(1)Fuc(2)	2.63	0.000976562	1.39506	-10	-10
cwq_mix2-1_726	cwq_mix2-1_726.26921.26921.3	26921	KQWASISPNITYK		Hex(7)HexNAc(4)NeuGc(3)Fuc(2)	1024	1024	10	10	10
cwq_mix2-1_726	cwq_mix2-1_726.26935.26935.3	26935	MEMNQTETLIPAAR	1,Oxidation(+15.9949);3,Oxidation(+15.9949);	Hex(7)HexNAc(4)	3.39	73.52	1.76129	6.20006	6.20006
cwq_mix2-1_726	cwq_mix2-1_726.26937.26937.3	26937	FLTHLNNEVLHDNYTR		Hex(12)HexNAc(2)	2.04	1.31	1.02857	0.389567	1.02857
cwq_mix2-1_726	cwq_mix2-1_726.26950.26950.3	26950	MEMNQTETLIPAAR	1,Oxidation(+15.9949);3,Oxidation(+15.9949);	Hex(6)HexNAc(4)Fuc(1)	78.65	2.63	6.29737	1.39506	6.29737
cwq_mix2-1_726	cwq_mix2-1_726.26956.26956.3	26956	NFDTSYTSEIPSNSSR		Hex(5)HexNAc(4)NeuAc(1)Fuc(2)	3.04	0.000976562	1.60407	-10	-10
cwq_mix2-1_726	cwq_mix2-1_726.26962.26962.3	26962	TNACTNYTCFDYSSTTAR	4,Carbamidomethyl(+57.0215);9,Carbamidomethyl(+57.0215);	Hex(14)HexNAc(2)	1.59	0.75	0.669027	-0.415037	0.669027
cwq_mix2-1_726	cwq_mix2-1_726.26966.26966.3	26966	TNACTNYTCFDYSSTTAR	4,Carbamidomethyl(+57.0215);9,Carbamidomethyl(+57.0215);	Hex(13)HexNAc(2)	0.39	0.25	-1.35845	-2	-2
cwq_mix2-1_726	cwq_mix2-1_726.26970.26970.3	26970	TNACTNYTCFDYSSTTAR	4,Carbamidomethyl(+57.0215);9,Carbamidomethyl(+57.0215);	Hex(8)HexNAc(4)NeuAc(1)Fuc(2)	1.52	0.01	0.604071	-6.64386	-6.64386
cwq_mix2-1_726	cwq_mix2-1_726.26983.26983.4	26983	FLTHLNNEVLHDNYTR		Hex(11)HexNAc(2)	1.38	1	0.464668	0	0.464668
cwq_mix2-1_726	cwq_mix2-1_726.26988.26988.3	26988	FLTHLNNEVLHDNYTR		Hex(11)HexNAc(2)	1.52	0.84	0.604071	-0.251539	0.604071
cwq_mix2-1_726	cwq_mix2-1_726.26991.26991.4	26991	FLTHLNNEVLHDNYTR		Hex(13)HexNAc(2)	0.87	0.63	-0.200913	-0.666576	-0.666576
cwq_mix2-1_726	cwq_mix2-1_726.26993.26993.3	26993	NFDTSYTSEIPSNSSR		Hex(4)HexNAc(4)NeuAc(1)Fuc(2)	3.92	0.000976562	1.97085	-10	-10
cwq_mix2-1_726	cwq_mix2-1_726.26994.26994.3	26994	TNACTNYTCFDYSSTTAR	4,Carbamidomethyl(+57.0215);9,Carbamidomethyl(+57.0215);	Hex(7)HexNAc(4)NeuAc(1)Fuc(2)	1.4	0.02	0.485427	-5.64386	-5.64386
cwq_mix2-1_726	cwq_mix2-1_726.26998.26998.3	26998	KQWASISPNITYK		Hex(7)HexNAc(4)NeuGc(3)Fuc(2)	1024	1024	10	10	10
cwq_mix2-1_726	cwq_mix2-1_726.27004.27004.3	27004	MEMNQTETLIPAAR	1,Oxidation(+15.9949);3,Oxidation(+15.9949);	Hex(5)HexNAc(4)Fuc(1)	1024	1024	10	10	10
cwq_mix2-1_726	cwq_mix2-1_726.27017.27017.3	27017	MEMNQTETLIPAAR	1,Oxidation(+15.9949);3,Oxidation(+15.9949);	Hex(7)HexNAc(4)	11.05	97.89	3.46597	6.61309	6.61309
cwq_mix2-1_726	cwq_mix2-1_726.27028.27028.3	27028	MEMNQTETLIPAAR	1,Oxidation(+15.9949);3,Oxidation(+15.9949);	Hex(6)HexNAc(4)	3.04	94.94	1.60407	6.56894	6.56894
cwq_mix2-1_726	cwq_mix2-1_726.27041.27041.3	27041	MEMNQTETLIPAAR	1,Oxidation(+15.9949);3,Oxidation(+15.9949);	Hex(6)HexNAc(4)Fuc(1)	78.65	2.1	6.29737	1.07039	6.29737
cwq_mix2-1_726	cwq_mix2-1_726.27051.27051.4	27051	FLTHLNNEVLHDNYTR		Hex(11)HexNAc(2)	0.94	1.01	-0.0892673	0.0143553	-0.0892673
cwq_mix2-1_726	cwq_mix2-1_726.27063.27063.3	27063	FLTHLNNEVLHDNYTR		Hex(11)HexNAc(2)	1.01	0.9	0.0143553	-0.152003	-0.152003
cwq_mix2-1_726	cwq_mix2-1_726.27064.27064.3	27064	NFDTSYTSEIPSNSSR		Hex(4)HexNAc(4)NeuAc(1)Fuc(2)	10.4	0.000976562	3.37851	-10	-10
cwq_mix2-1_726	cwq_mix2-1_726.27066.27066.3	27066	KQWASISPNITYK		Hex(16)HexNAc(2)	0.99	0.81	-0.0144996	-0.304006	-0.304006
cwq_mix2-1_726	cwq_mix2-1_726.27073.27073.3	27073	MEMNQTETLIPAAR	1,Oxidation(+15.9949);3,Oxidation(+15.9949);	Hex(5)HexNAc(4)Fuc(1)	1024	1024	10	10	10
cwq_mix2-1_726	cwq_mix2-1_726.27097.27097.3	27097	MEMNQTETLIPAAR	1,Oxidation(+15.9949);3,Oxidation(+15.9949);	Hex(6)HexNAc(4)	0.000976562	177.93	-10	7.47517	-10
cwq_mix2-1_726	cwq_mix2-1_726.27112.27112.3	27112	VQCADFFACGNSSVR	3,Carbamidomethyl(+57.0215);9,Carbamidomethyl(+57.0215);	Hex(7)HexNAc(4)NeuGc(3)Fuc(1)	1024	1024	10	10	10
cwq_mix2-1_726	cwq_mix2-1_726.27114.27114.3	27114	LLAAYNTSTGLPR		Hex(7)HexNAc(4)NeuAc(2)	0.2	0.07	-2.32193	-3.8365	-3.8365
cwq_mix2-1_726	cwq_mix2-1_726.27119.27119.4	27119	FLTHLNNEVLHDNYTR		Hex(11)HexNAc(2)	0.94	1.01	-0.0892673	0.0143553	-0.0892673
cwq_mix2-1_726	cwq_mix2-1_726.27122.27122.3	27122	LNASNGDVIWR		Hex(9)HexNAc(2)	0.7	1.21	-0.514573	0.275007	-0.514573
cwq_mix2-1_726	cwq_mix2-1_726.27123.27123.2	27123	LNASNGDVIWR		Hex(9)HexNAc(2)	1.06	0.84	0.0840643	-0.251539	-0.251539
cwq_mix2-1_726	cwq_mix2-1_726.27147.27147.3	27147	KQWASISPNITYK		Hex(15)HexNAc(2)	0.23	0.7	-2.12029	-0.514573	-2.12029
cwq_mix2-1_726	cwq_mix2-1_726.27154.27154.3	27154	MEMNQTETLIPAAR	1,Oxidation(+15.9949);3,Oxidation(+15.9949);	Hex(5)HexNAc(4)Fuc(1)	1024	1024	10	10	10
cwq_mix2-1_726	cwq_mix2-1_726.27165.27165.3	27165	MEMNQTETLIPAAR	1,Oxidation(+15.9949);3,Oxidation(+15.9949);	Hex(6)HexNAc(4)	0.000976562	249.67	-10	7.96388	-10
cwq_mix2-1_726	cwq_mix2-1_726.27167.27167.3	27167	TNACTNYTCFDYSSTTAR	4,Carbamidomethyl(+57.0215);9,Carbamidomethyl(+57.0215);	Hex(5)HexNAc(4)NeuAc(1)Fuc(2)	4.22	0.000976562	2.07724	-10	-10
cwq_mix2-1_726	cwq_mix2-1_726.27171.27171.3	27171	MEMNQTETLIPAAR	1,Oxidation(+15.9949);3,Oxidation(+15.9949);	Hex(5)HexNAc(4)	1.46	32.98	0.545968	5.04352	5.04352
cwq_mix2-1_726	cwq_mix2-1_726.27189.27189.3	27189	LNASNGDVIWR		Hex(3)HexNAc(4)NeuAc(2)	1024	1024	10	10	10
cwq_mix2-1_726	cwq_mix2-1_726.27193.27193.3	27193	FLTHLNNEVLHDNYTR		Hex(11)HexNAc(2)	1.02	0.55	0.0285692	-0.862496	-0.862496
cwq_mix2-1_726	cwq_mix2-1_726.27202.27202.3	27202	LNASNGDVIWR		Hex(9)HexNAc(2)	0.7	1.21	-0.514573	0.275007	-0.514573
cwq_mix2-1_726	cwq_mix2-1_726.27203.27203.2	27203	LNASNGDVIWR		Hex(9)HexNAc(2)	1.08	0.87	0.111031	-0.200913	-0.200913
cwq_mix2-1_726	cwq_mix2-1_726.27204.27204.3	27204	NFDTSYTSEIPSNSSR		Hex(3)HexNAc(4)NeuAc(2)	1024	1024	10	10	10
cwq_mix2-1_726	cwq_mix2-1_726.27239.27239.3	27239	FFKNDTQFYIK		Hex(9)HexNAc(2)	0.98	0.51	-0.0291463	-0.971431	-0.971431
cwq_mix2-1_726	cwq_mix2-1_726.27260.27260.3	27260	MEMNQTETLIPAAR	1,Oxidation(+15.9949);3,Oxidation(+15.9949);	Hex(5)HexNAc(4)	3.42	56.03	1.774	5.80813	5.80813
cwq_mix2-1_726	cwq_mix2-1_726.27273.27273.3	27273	MEMNQTETLIPAAR	1,Oxidation(+15.9949);3,Oxidation(+15.9949);	Hex(4)HexNAc(4)Fuc(1)	28.97	0.22	4.85649	-2.18442	4.85649
cwq_mix2-1_726	cwq_mix2-1_726.27321.27321.3	27321	FFKNDTQFYIK		Hex(9)HexNAc(2)	0.98	0.51	-0.0291463	-0.971431	-0.971431
cwq_mix2-1_726	cwq_mix2-1_726.27343.27343.3	27343	MEMNQTETLIPAAR	1,Oxidation(+15.9949);3,Oxidation(+15.9949);	Hex(5)HexNAc(4)	1.08	35.56	0.111031	5.15218	5.15218
cwq_mix2-1_726	cwq_mix2-1_726.27387.27387.4	27387	TELAAYLSCNATK	9,Carbamidomethyl(+57.0215);	Hex(6)HexNAc(8)NeuAc(1)NeuGc(1)	0.27	0.000976562	-1.88897	-10	-10
cwq_mix2-1_726	cwq_mix2-1_726.27407.27407.4	27407	MHNHTAGLDIAFYENR		Hex(5)HexNAc(4)NeuGc(1)Fuc(4)	0.000976562	0.000976562	-10	-10	-10
cwq_mix2-1_726	cwq_mix2-1_726.27487.27487.3	27487	TELAAYLSCNATK	9,Carbamidomethyl(+57.0215);	Hex(7)HexNAc(4)NeuGc(2)Fuc(2)	1024	1024	10	10	10
cwq_mix2-1_726	cwq_mix2-1_726.27488.27488.3	27488	NATYTLHWTVSPK		Hex(10)HexNAc(2)	1.1	1.06	0.137504	0.0840643	0.137504
cwq_mix2-1_726	cwq_mix2-1_726.27489.27489.3	27489	DVYYTDEVGNITTSHMR	16,Oxidation(+15.9949);	Hex(10)HexNAc(2)	0.91	0.27	-0.136062	-1.88897	-1.88897
cwq_mix2-1_726	cwq_mix2-1_726.27495.27495.5	27495	AAEGSLSRPFAPPAGLFGGGNKPAAAVTGTSSNSNNASAK		Hex(5)HexNAc(4)NeuAc(1)	0.47	0.03	-1.08927	-5.05889	-5.05889
cwq_mix2-1_726	cwq_mix2-1_726.27525.27525.3	27525	DVYYTDEVGNITTSHMR	16,Oxidation(+15.9949);	Hex(9)HexNAc(2)	2.63	1.02	1.39506	0.0285692	1.39506
cwq_mix2-1_726	cwq_mix2-1_726.27559.27559.2	27559	QFNTSLENFK		Hex(9)HexNAc(2)	0.85	0.75	-0.234465	-0.415037	-0.415037
cwq_mix2-1_726	cwq_mix2-1_726.27564.27564.3	27564	NATYTLHWTVSPK		Hex(9)HexNAc(2)	0.92	0.91	-0.120294	-0.136062	-0.136062
cwq_mix2-1_726	cwq_mix2-1_726.27580.27580.3	27580	QFNTSLENFK		Hex(9)HexNAc(2)	0.99	0.44	-0.0144996	-1.18442	-1.18442
cwq_mix2-1_726	cwq_mix2-1_726.27596.27596.3	27596	TELAAYLSCNATK	9,Carbamidomethyl(+57.0215);	Hex(15)HexNAc(2)	0.08	0.84	-3.64386	-0.251539	-3.64386
cwq_mix2-1_726	cwq_mix2-1_726.27603.27603.3	27603	DVYYTDEVGNITTSHMR	16,Oxidation(+15.9949);	Hex(9)HexNAc(2)	0.73	0.7	-0.454032	-0.514573	-0.514573
cwq_mix2-1_726	cwq_mix2-1_726.27607.27607.3	27607	DVYYTDEVGNITTSHMR	16,Oxidation(+15.9949);	Hex(8)HexNAc(2)	0.78	0.82	-0.358454	-0.286304	-0.358454
cwq_mix2-1_726	cwq_mix2-1_726.27611.27611.3	27611	TELAAYLSCNATK	9,Carbamidomethyl(+57.0215);	Hex(14)HexNAc(2)	0.31	0.9	-1.68966	-0.152003	-1.68966
cwq_mix2-1_726	cwq_mix2-1_726.27628.27628.3	27628	TELAAYLSCNATK	9,Carbamidomethyl(+57.0215);	Hex(7)HexNAc(4)NeuGc(2)Fuc(2)	1024	1024	10	10	10
cwq_mix2-1_726	cwq_mix2-1_726.27637.27637.3	27637	NATYTLHWTVSPK		Hex(9)HexNAc(2)	1	0.84	0	-0.251539	-0.251539
cwq_mix2-1_726	cwq_mix2-1_726.27638.27638.2	27638	QFNTSLENFK		Hex(9)HexNAc(2)	0.85	0.75	-0.234465	-0.415037	-0.415037
cwq_mix2-1_726	cwq_mix2-1_726.27641.27641.3	27641	TELAAYLSCNATK	9,Carbamidomethyl(+57.0215);	Hex(8)HexNAc(4)NeuAc(1)Fuc(2)	2.06	0.000976562	1.04264	-10	-10
cwq_mix2-1_726	cwq_mix2-1_726.27649.27649.3	27649	QFNTSLENFK		Hex(3)HexNAc(4)NeuAc(2)	1024	1024	10	10	10
cwq_mix2-1_726	cwq_mix2-1_726.27679.27679.3	27679	NATYTLHWTVSPK		Hex(8)HexNAc(2)	1	0.89	0	-0.168123	-0.168123
cwq_mix2-1_726	cwq_mix2-1_726.27690.27690.2	27690	QFNTSLENFK		Hex(8)HexNAc(2)	0.48	0.33	-1.05889	-1.59946	-1.59946
cwq_mix2-1_726	cwq_mix2-1_726.27708.27708.3	27708	MHNHTAGLDIAFYENR		Hex(10)HexNAc(2)	1.17	0.33	0.226509	-1.59946	-1.59946
cwq_mix2-1_726	cwq_mix2-1_726.27725.27725.3	27725	NATYTLHWTVSPK		Hex(9)HexNAc(2)	0.91	0.79	-0.136062	-0.340075	-0.340075
cwq_mix2-1_726	cwq_mix2-1_726.27732.27732.3	27732	TELAAYLSCNATK	9,Carbamidomethyl(+57.0215);	Hex(7)HexNAc(4)NeuAc(1)Fuc(2)	7.38	0.37	2.88362	-1.4344	2.88362
cwq_mix2-1_726	cwq_mix2-1_726.27770.27770.3	27770	NATYTLHWTVSPK		Hex(8)HexNAc(2)	1	0.89	0	-0.168123	-0.168123
cwq_mix2-1_726	cwq_mix2-1_726.27772.27772.3	27772	QFNTSLENFK		Hex(8)HexNAc(2)	1.08	0.88	0.111031	-0.184425	-0.184425
cwq_mix2-1_726	cwq_mix2-1_726.27774.27774.2	27774	QFNTSLENFK		Hex(8)HexNAc(2)	0.92	0.84	-0.120294	-0.251539	-0.251539
cwq_mix2-1_726	cwq_mix2-1_726.27798.27798.4	27798	NSKDVYYTDEVGNITTSHMR		Hex(9)HexNAc(2)	0.92	0.41	-0.120294	-1.2863	-1.2863
cwq_mix2-1_726	cwq_mix2-1_726.27841.27841.3	27841	NATYTLHWTVSPK		Hex(8)HexNAc(2)	0.99	0.04	-0.0144996	-4.64386	-4.64386
cwq_mix2-1_726	cwq_mix2-1_726.27882.27882.3	27882	NSKDVYYTDEVGNITTSHMR		Hex(9)HexNAc(2)	1.33	1.53	0.411426	0.613532	0.613532
cwq_mix2-1_726	cwq_mix2-1_726.27884.27884.2	27884	QFNTSLENFK		Hex(7)HexNAc(2)	1.78	1.1	0.831877	0.137504	0.831877
cwq_mix2-1_726	cwq_mix2-1_726.27899.27899.4	27899	NSKDVYYTDEVGNITTSHMR		Hex(9)HexNAc(2)	0.89	0.78	-0.168123	-0.358454	-0.358454
cwq_mix2-1_726	cwq_mix2-1_726.27934.27934.3	27934	NATYTLHWTVSPK		Hex(7)HexNAc(2)	0.75	0.84	-0.415037	-0.251539	-0.415037
cwq_mix2-1_726	cwq_mix2-1_726.27952.27952.4	27952	NSKDVYYTDEVGNITTSHMR		Hex(8)HexNAc(2)	2.31	1.62	1.20789	0.695994	1.20789
cwq_mix2-1_726	cwq_mix2-1_726.28126.28126.3	28126	KLVDATQGGPNITFSSIR		Hex(14)HexNAc(2)	0.64	0.74	-0.643856	-0.434403	-0.643856
cwq_mix2-1_726	cwq_mix2-1_726.28183.28183.3	28183	TELAAYLSCNATK	9,Carbamidomethyl(+57.0215);	Hex(9)HexNAc(2)	0.92	0.48	-0.120294	-1.05889	-1.05889
cwq_mix2-1_726	cwq_mix2-1_726.28193.28193.3	28193	TELAAYLSCNATK	9,Carbamidomethyl(+57.0215);	Hex(3)HexNAc(4)NeuAc(2)	27.38	4.07	4.77505	2.02503	4.77505
cwq_mix2-1_726	cwq_mix2-1_726.28348.28348.3	28348	QNSTTEPSYDLQELR		Hex(3)HexNAc(4)NeuAc(2)	3.55	0.75	1.82782	-0.415037	1.82782
cwq_mix2-1_726	cwq_mix2-1_726.28483.28483.4	28483	DNTTGSHFMHAGLSPEWAYR	9,Oxidation(+15.9949);	Hex(9)HexNAc(2)	0.98	1.15	-0.0291463	0.201634	0.201634
cwq_mix2-1_726	cwq_mix2-1_726.28497.28497.3	28497	QNSTTEPSYDLQELR		Hex(3)HexNAc(4)NeuAc(2)	3.16	0.42	1.65992	-1.25154	1.65992
cwq_mix2-1_726	cwq_mix2-1_726.28546.28546.3	28546	DVYYTDEVGNITTSHMR		Hex(10)HexNAc(2)	1024	1024	10	10	10
cwq_mix2-1_726	cwq_mix2-1_726.28576.28576.3	28576	RFNPANTSITNYEIK		Hex(9)HexNAc(2)	0.87	0.61	-0.200913	-0.713119	-0.713119
cwq_mix2-1_726	cwq_mix2-1_726.28601.28601.3	28601	DVYYTDEVGNITTSHMR		Hex(9)HexNAc(2)	1.19	0.95	0.250962	-0.0740006	0.250962
cwq_mix2-1_726	cwq_mix2-1_726.28604.28604.3	28604	EIQDFDSITNASNVSK		Hex(7)HexNAc(4)NeuGc(2)Fuc(2)	0.62	0.4	-0.68966	-1.32193	-1.32193
cwq_mix2-1_726	cwq_mix2-1_726.28739.28739.3	28739	NVTAFVNLEGAGSGGK		Hex(7)HexNAc(4)NeuAc(1)Fuc(2)	1024	1024	10	10	10
cwq_mix2-1_726	cwq_mix2-1_726.28749.28749.5	28749	KSSSASSSDDFDDSSLNSENDDDLFNETSAAYLAEGR		Hex(5)HexNAc(4)NeuAc(1)	0.000976562	0.000976562	-10	-10	-10
cwq_mix2-1_726	cwq_mix2-1_726.28784.28784.3	28784	HYWNLTSNIYR		Hex(11)HexNAc(6)	1024	1024	10	10	10
cwq_mix2-1_726	cwq_mix2-1_726.28829.28829.3	28829	HYWNLTSNIYR		Hex(7)HexNAc(4)NeuGc(3)Fuc(2)	1024	1024	10	10	10
cwq_mix2-1_726	cwq_mix2-1_726.28839.28839.3	28839	NVTAFVNLEGAGSGGK		Hex(6)HexNAc(4)NeuAc(1)Fuc(2)	1.06	0.31	0.0840643	-1.68966	-1.68966
cwq_mix2-1_726	cwq_mix2-1_726.28860.28860.3	28860	QSIALYANDTK		Hex(8)HexNAc(2)	1.36	1.27	0.443607	0.344828	0.443607
cwq_mix2-1_726	cwq_mix2-1_726.28883.28883.3	28883	NNESYPIGFTYK		Hex(11)HexNAc(2)	0.09	0.68	-3.47393	-0.556393	-3.47393
cwq_mix2-1_726	cwq_mix2-1_726.28911.28911.3	28911	NNESYPIGFTYK		Hex(10)HexNAc(2)	0.09	0.59	-3.47393	-0.761213	-3.47393
cwq_mix2-1_726	cwq_mix2-1_726.28919.28919.2	28919	QSIALYANDTK		Hex(8)HexNAc(2)	0.81	0.93	-0.304006	-0.104697	-0.304006
cwq_mix2-1_726	cwq_mix2-1_726.28936.28936.3	28936	GHVFSNDDNSTIIIAMK		Hex(5)HexNAc(4)NeuGc(1)Fuc(4)	1024	1024	10	10	10
cwq_mix2-1_726	cwq_mix2-1_726.28940.28940.3	28940	NNESYPIGFTYK		Hex(5)HexNAc(4)NeuAc(1)Fuc(2)	4.16	0.000976562	2.05658	-10	-10
cwq_mix2-1_726	cwq_mix2-1_726.28956.28956.3	28956	NVTAFVNLEGAGSGGK		Hex(5)HexNAc(4)NeuAc(1)Fuc(2)	0.78	0.17	-0.358454	-2.55639	-2.55639
cwq_mix2-1_726	cwq_mix2-1_726.28965.28965.3	28965	NNESYPIGFTYK		Hex(4)HexNAc(4)NeuAc(1)Fuc(2)	0.37	0.000976562	-1.4344	-10	-10
cwq_mix2-1_726	cwq_mix2-1_726.28976.28976.3	28976	HYWNLTSNIYR		Hex(14)HexNAc(2)	0.91	0.7	-0.136062	-0.514573	-0.514573
cwq_mix2-1_726	cwq_mix2-1_726.29001.29001.3	29001	NNESYPIGFTYK		Hex(10)HexNAc(2)	0.51	0.67	-0.971431	-0.577767	-0.971431
cwq_mix2-1_726	cwq_mix2-1_726.29012.29012.2	29012	QSIALYANDTK		Hex(8)HexNAc(2)	0.66	0.95	-0.599462	-0.0740006	-0.599462
cwq_mix2-1_726	cwq_mix2-1_726.29025.29025.3	29025	QLESDPCTSNFSVYTR	7,Carbamidomethyl(+57.0215);	Hex(3)HexNAc(4)NeuAc(2)	1024	1024	10	10	10
cwq_mix2-1_726	cwq_mix2-1_726.29027.29027.3	29027	GHVFSNDDNSTIIIAMK		Hex(12)HexNAc(2)	4.89	1.2	2.28983	0.263034	2.28983
cwq_mix2-1_726	cwq_mix2-1_726.2903.2903.3	2903	NFNDSSTK		Hex(13)HexNAc(2)	0.98	0.82	-0.0291463	-0.286304	-0.286304
cwq_mix2-1_726	cwq_mix2-1_726.29034.29034.3	29034	NNESYPIGFTYK		Hex(4)HexNAc(4)NeuAc(1)Fuc(2)	0.68	0.00331161	-0.556393	-8.23825	-8.23825
cwq_mix2-1_726	cwq_mix2-1_726.29036.29036.3	29036	HYWNLTSNIYR		Hex(13)HexNAc(2)	1.19	1.13	0.250962	0.176323	0.250962
cwq_mix2-1_726	cwq_mix2-1_726.29056.29056.3	29056	HYWNLTSNIYR		Hex(14)HexNAc(2)	0.91	0.7	-0.136062	-0.514573	-0.514573
cwq_mix2-1_726	cwq_mix2-1_726.29061.29061.3	29061	HYWNLTSNIYR		Hex(12)HexNAc(2)	9.12	7.98	3.18903	2.99639	3.18903
cwq_mix2-1_726	cwq_mix2-1_726.29079.29079.3	29079	NNESYPIGFTYK		Hex(10)HexNAc(2)	0.17	0.67	-2.55639	-0.577767	-2.55639
cwq_mix2-1_726	cwq_mix2-1_726.29080.29080.3	29080	NNESYPIGFTYK		Hex(3)HexNAc(4)NeuAc(2)	111.14	65.98	6.79623	6.04396	6.79623
cwq_mix2-1_726	cwq_mix2-1_726.29101.29101.3	29101	KNPVNFDSVFNQSR		Hex(9)HexNAc(2)	1.08	0.76	0.111031	-0.395929	-0.395929
cwq_mix2-1_726	cwq_mix2-1_726.29122.29122.3	29122	HYWNLTSNIYR		Hex(13)HexNAc(2)	0.54	0.47	-0.888969	-1.08927	-1.08927
cwq_mix2-1_726	cwq_mix2-1_726.29133.29133.2	29133	NNESYPIGFTYK		Hex(9)HexNAc(2)	1.05	0.61	0.0703893	-0.713119	-0.713119
cwq_mix2-1_726	cwq_mix2-1_726.29141.29141.3	29141	NVTAFVNLEGAGSGGK		Hex(4)HexNAc(4)NeuAc(1)Fuc(2)	2.8	0.42	1.48543	-1.25154	1.48543
cwq_mix2-1_726	cwq_mix2-1_726.29159.29159.3	29159	NNESYPIGFTYK		Hex(3)HexNAc(4)NeuAc(2)	111.14	65.98	6.79623	6.04396	6.79623
cwq_mix2-1_726	cwq_mix2-1_726.29214.29214.3	29214	HYWNLTSNIYR		Hex(13)HexNAc(2)	0.95	0.78	-0.0740006	-0.358454	-0.358454
cwq_mix2-1_726	cwq_mix2-1_726.29229.29229.3	29229	HYWNLTSNIYR		Hex(12)HexNAc(2)	0.95	0.67	-0.0740006	-0.577767	-0.577767
cwq_mix2-1_726	cwq_mix2-1_726.29230.29230.3	29230	KNPVNFDSVFNQSR		Hex(8)HexNAc(2)	0.88	0.73	-0.184425	-0.454032	-0.454032
cwq_mix2-1_726	cwq_mix2-1_726.29284.29284.3	29284	HYWNLTSNIYR		Hex(11)HexNAc(2)	1	0.66	0	-0.599462	-0.599462
cwq_mix2-1_726	cwq_mix2-1_726.29286.29286.3	29286	HYWNLTSNIYR		Hex(13)HexNAc(2)	0.94	0.75	-0.0892673	-0.415037	-0.415037
cwq_mix2-1_726	cwq_mix2-1_726.29287.29287.3	29287	KNPVNFDSVFNQSR		Hex(7)HexNAc(2)	0.91	0.94	-0.136062	-0.0892673	-0.136062
cwq_mix2-1_726	cwq_mix2-1_726.29347.29347.3	29347	HYWNLTSNIYR		Hex(12)HexNAc(2)	0.89	0.57	-0.168123	-0.810966	-0.810966
cwq_mix2-1_726	cwq_mix2-1_726.29366.29366.3	29366	HYWNLTSNIYR		Hex(11)HexNAc(2)	0.99	0.6	-0.0144996	-0.736966	-0.736966
cwq_mix2-1_726	cwq_mix2-1_726.29374.29374.3	29374	MENITSNEVSLHIASADSAPGFDK	1,Oxidation(+15.9949);	Hex(8)HexNAc(3)	20.23	0.44	4.33842	-1.18442	4.33842
cwq_mix2-1_726	cwq_mix2-1_726.29405.29405.3	29405	DNNSCVWLNSVK	5,Carbamidomethyl(+57.0215);	Hex(8)HexNAc(2)	0.97	0.8	-0.0439433	-0.321928	-0.321928
cwq_mix2-1_726	cwq_mix2-1_726.29448.29448.3	29448	MENITSNEVSLHIASADSAPGFDK	1,Oxidation(+15.9949);	Hex(8)HexNAc(3)	8.06	0.07	3.01078	-3.8365	-3.8365
cwq_mix2-1_726	cwq_mix2-1_726.29487.29487.3	29487	SLVVSLDSAVNR		Hex(3)HexNAc(4)NeuAc(2)	17.41	5.44	4.12184	2.44361	4.12184
cwq_mix2-1_726	cwq_mix2-1_726.29498.29498.5	29498	SSVGSINHGTYFYHASQEGLVSNDSNIHAGIR		Hex(14)HexNAc(2)	4.67	0.25	2.22342	-2	2.22342
cwq_mix2-1_726	cwq_mix2-1_726.29500.29500.5	29500	SSVGSINHGTYFYHASQEGLVSNDSNIHAGIR		Hex(13)HexNAc(2)	0.95	0.000976562	-0.0740006	-10	-10
cwq_mix2-1_726	cwq_mix2-1_726.29520.29520.3	29520	MENITSNEVSLHIASADSAPGFDK	1,Oxidation(+15.9949);	Hex(8)HexNAc(3)	3.97	0.03	1.98914	-5.05889	-5.05889
cwq_mix2-1_726	cwq_mix2-1_726.29522.29522.3	29522	KLGNQYYNDTQWLK		Hex(10)HexNAc(2)	1.35	1.9	0.432959	0.925999	0.925999
cwq_mix2-1_726	cwq_mix2-1_726.29543.29543.5	29543	SSVGSINHGTYFYHASQEGLVSNDSNIHAGIR		Hex(8)HexNAc(5)NeuAc(2)	5.8	0.000976562	2.53605	-10	-10
cwq_mix2-1_726	cwq_mix2-1_726.29569.29569.5	29569	SSVGSINHGTYFYHASQEGLVSNDSNIHAGIR		Hex(16)HexNAc(2)	1.67	0.16	0.739848	-2.64386	-2.64386
cwq_mix2-1_726	cwq_mix2-1_726.29598.29598.4	29598	SSVGSINHGTYFYHASQEGLVSNDSNIHAGIR		Hex(13)HexNAc(2)	0.15	0.37	-2.73697	-1.4344	-2.73697
cwq_mix2-1_726	cwq_mix2-1_726.29617.29617.3	29617	KLGNQYYNDTQWLK		Hex(10)HexNAc(2)	0.93	0.86	-0.104697	-0.217591	-0.217591
cwq_mix2-1_726	cwq_mix2-1_726.29628.29628.3	29628	YNSGIYLLNESTR		Hex(7)HexNAc(4)NeuGc(3)Fuc(1)	1024	1024	10	10	10
cwq_mix2-1_726	cwq_mix2-1_726.29644.29644.5	29644	SSVGSINHGTYFYHASQEGLVSNDSNIHAGIR		Hex(6)HexNAc(5)Fuc(4)	0.25	0.000976562	-2	-10	-10
cwq_mix2-1_726	cwq_mix2-1_726.29675.29675.3	29675	HYWNLTSNIYR		Hex(9)HexNAc(2)	0.77	0.8	-0.37707	-0.321928	-0.37707
cwq_mix2-1_726	cwq_mix2-1_726.29690.29690.4	29690	SSVGSINHGTYFYHASQEGLVSNDSNIHAGIR		Hex(9)HexNAc(6)	11.7	0.000976562	3.54844	-10	-10
cwq_mix2-1_726	cwq_mix2-1_726.29701.29701.4	29701	SSVGSINHGTYFYHASQEGLVSNDSNIHAGIR		Hex(11)HexNAc(2)	1.57	0.000976562	0.650765	-10	-10
cwq_mix2-1_726	cwq_mix2-1_726.29717.29717.3	29717	KLGNQYYNDTQWLK		Hex(9)HexNAc(2)	1.11	0.66	0.15056	-0.599462	-0.599462
cwq_mix2-1_726	cwq_mix2-1_726.29727.29727.5	29727	SSVGSINHGTYFYHASQEGLVSNDSNIHAGIR		Hex(15)HexNAc(2)	1.48	0.08	0.565597	-3.64386	-3.64386
cwq_mix2-1_726	cwq_mix2-1_726.29742.29742.5	29742	SSVGSINHGTYFYHASQEGLVSNDSNIHAGIR		Hex(14)HexNAc(2)	0.99	0.02	-0.0144996	-5.64386	-5.64386
cwq_mix2-1_726	cwq_mix2-1_726.29746.29746.5	29746	SSVGSINHGTYFYHASQEGLVSNDSNIHAGIR		Hex(7)HexNAc(4)NeuGc(2)Fuc(2)	11.71	0.000976562	3.54967	-10	-10
cwq_mix2-1_726	cwq_mix2-1_726.29756.29756.5	29756	SSVGSINHGTYFYHASQEGLVSNDSNIHAGIR		Hex(7)HexNAc(4)NeuAc(1)NeuGc(2)Fuc(1)	1024	1024	10	10	10
cwq_mix2-1_726	cwq_mix2-1_726.29784.29784.3	29784	YNSGIYLLNESTR		Hex(8)HexNAc(4)NeuAc(1)Fuc(2)	2.8	0.000976562	1.48543	-10	-10
cwq_mix2-1_726	cwq_mix2-1_726.29785.29785.3	29785	KLVDATQGGPNITFSSIR		Hex(16)HexNAc(2)	5.91	4.84	2.56316	2.27501	2.56316
cwq_mix2-1_726	cwq_mix2-1_726.29788.29788.3	29788	KLGNQYYNDTQWLK		Hex(9)HexNAc(2)	1.11	0.66	0.15056	-0.599462	-0.599462
cwq_mix2-1_726	cwq_mix2-1_726.29798.29798.5	29798	SSVGSINHGTYFYHASQEGLVSNDSNIHAGIR		Hex(13)HexNAc(2)	1.17	0.04	0.226509	-4.64386	-4.64386
cwq_mix2-1_726	cwq_mix2-1_726.29822.29822.5	29822	SSVGSINHGTYFYHASQEGLVSNDSNIHAGIR		Hex(14)HexNAc(2)	0.99	0.02	-0.0144996	-5.64386	-5.64386
cwq_mix2-1_726	cwq_mix2-1_726.29825.29825.5	29825	SSVGSINHGTYFYHASQEGLVSNDSNIHAGIR		Hex(7)HexNAc(4)NeuAc(1)Fuc(2)	10.87	0.000976562	3.44228	-10	-10
cwq_mix2-1_726	cwq_mix2-1_726.29854.29854.4	29854	SSVGSINHGTYFYHASQEGLVSNDSNIHAGIR		Hex(9)HexNAc(2)	1.53	0.000976562	0.613532	-10	-10
cwq_mix2-1_726	cwq_mix2-1_726.29864.29864.3	29864	KLVDATQGGPNITFSSIR		Hex(15)HexNAc(2)	5.24	3.89	2.38957	1.95977	2.38957
cwq_mix2-1_726	cwq_mix2-1_726.29877.29877.3	29877	YNSGIYLLNESTR		Hex(7)HexNAc(4)NeuAc(1)Fuc(2)	6.8	0.46	2.76553	-1.12029	2.76553
cwq_mix2-1_726	cwq_mix2-1_726.29879.29879.5	29879	SSVGSINHGTYFYHASQEGLVSNDSNIHAGIR		Hex(13)HexNAc(2)	1.17	0.04	0.226509	-4.64386	-4.64386
cwq_mix2-1_726	cwq_mix2-1_726.29892.29892.5	29892	SSVGSINHGTYFYHASQEGLVSNDSNIHAGIR		Hex(12)HexNAc(2)	1.19	0.06	0.250962	-4.05889	-4.05889
cwq_mix2-1_726	cwq_mix2-1_726.29896.29896.5	29896	SSVGSINHGTYFYHASQEGLVSNDSNIHAGIR		Hex(4)HexNAc(4)NeuAc(1)Fuc(3)	1.26	0.000976562	0.333424	-10	-10
cwq_mix2-1_726	cwq_mix2-1_726.29897.29897.3	29897	KLVDATQGGPNITFSSIR		Hex(16)HexNAc(2)	0.8	0.71	-0.321928	-0.494109	-0.494109
cwq_mix2-1_726	cwq_mix2-1_726.29914.29914.5	29914	SSVGSINHGTYFYHASQEGLVSNDSNIHAGIR		Hex(7)HexNAc(4)NeuAc(1)Fuc(3)	1024	1024	10	10	10
cwq_mix2-1_726	cwq_mix2-1_726.29920.29920.4	29920	SSVGSINHGTYFYHASQEGLVSNDSNIHAGIR		Hex(14)HexNAc(2)	11.58	0.08	3.53356	-3.64386	-3.64386
cwq_mix2-1_726	cwq_mix2-1_726.29923.29923.4	29923	SSVGSINHGTYFYHASQEGLVSNDSNIHAGIR		Hex(5)HexNAc(4)NeuGc(1)Fuc(4)	0.08	0.000976562	-3.64386	-10	-10
cwq_mix2-1_726	cwq_mix2-1_726.29924.29924.4	29924	SSVGSINHGTYFYHASQEGLVSNDSNIHAGIR		Hex(12)HexNAc(2)	1.2	0.00115966	0.263034	-9.75208	-9.75208
cwq_mix2-1_726	cwq_mix2-1_726.29943.29943.4	29943	SSVGSINHGTYFYHASQEGLVSNDSNIHAGIR		Hex(11)HexNAc(2)	1.79	0.04	0.83996	-4.64386	-4.64386
cwq_mix2-1_726	cwq_mix2-1_726.29953.29953.5	29953	SSVGSINHGTYFYHASQEGLVSNDSNIHAGIR		Hex(13)HexNAc(2)	0.75	0.02	-0.415037	-5.64386	-5.64386
cwq_mix2-1_726	cwq_mix2-1_726.29956.29956.3	29956	KLVDATQGGPNITFSSIR		Hex(15)HexNAc(2)	1.23	1.29	0.298658	0.367371	0.367371
cwq_mix2-1_726	cwq_mix2-1_726.29981.29981.5	29981	SSVGSINHGTYFYHASQEGLVSNDSNIHAGIR		Hex(12)HexNAc(2)	0.59	0.00859464	-0.761213	-6.86235	-6.86235
cwq_mix2-1_726	cwq_mix2-1_726.29982.29982.5	29982	SSVGSINHGTYFYHASQEGLVSNDSNIHAGIR		Hex(11)HexNAc(2)	1.47	0.01	0.555816	-6.64386	-6.64386
cwq_mix2-1_726	cwq_mix2-1_726.30022.30022.5	30022	SSVGSINHGTYFYHASQEGLVSNDSNIHAGIR		Hex(9)HexNAc(6)	0.85	0.000976562	-0.234465	-10	-10
cwq_mix2-1_726	cwq_mix2-1_726.30041.30041.5	30041	SSVGSINHGTYFYHASQEGLVSNDSNIHAGIR		Hex(13)HexNAc(2)	0.7	0.01	-0.514573	-6.64386	-6.64386
cwq_mix2-1_726	cwq_mix2-1_726.30046.30046.3	30046	KLVDATQGGPNITFSSIR		Hex(14)HexNAc(2)	2.04	1.36	1.02857	0.443607	1.02857
cwq_mix2-1_726	cwq_mix2-1_726.30068.30068.5	30068	SSVGSINHGTYFYHASQEGLVSNDSNIHAGIR		Hex(11)HexNAc(2)	1.08	0.0098027	0.111031	-6.67261	-6.67261
cwq_mix2-1_726	cwq_mix2-1_726.30070.30070.5	30070	SSVGSINHGTYFYHASQEGLVSNDSNIHAGIR		Hex(12)HexNAc(2)	0.77	0.00415837	-0.37707	-7.90977	-7.90977
cwq_mix2-1_726	cwq_mix2-1_726.30073.30073.4	30073	SSVGSINHGTYFYHASQEGLVSNDSNIHAGIR		Hex(11)HexNAc(2)	0.64	0.00411101	-0.643856	-7.92629	-7.92629
cwq_mix2-1_726	cwq_mix2-1_726.30087.30087.4	30087	KLVDATQGGPNITFSSIR		Hex(13)HexNAc(2)	1.2	1.51	0.263034	0.594549	0.594549
cwq_mix2-1_726	cwq_mix2-1_726.30094.30094.5	30094	SSVGSINHGTYFYHASQEGLVSNDSNIHAGIR		Hex(10)HexNAc(2)	1.22	0.01	0.286881	-6.64386	-6.64386
cwq_mix2-1_726	cwq_mix2-1_726.30131.30131.5	30131	SSVGSINHGTYFYHASQEGLVSNDSNIHAGIR		Hex(5)HexNAc(4)NeuGc(1)Fuc(4)	1024	1024	10	10	10
cwq_mix2-1_726	cwq_mix2-1_726.30132.30132.3	30132	KLVDATQGGPNITFSSIR		Hex(5)HexNAc(4)NeuGc(1)Fuc(4)	1024	1024	10	10	10
cwq_mix2-1_726	cwq_mix2-1_726.30134.30134.4	30134	SSVGSINHGTYFYHASQEGLVSNDSNIHAGIR		Hex(5)HexNAc(4)NeuAc(1)Fuc(3)	1024	1024	10	10	10
cwq_mix2-1_726	cwq_mix2-1_726.30135.30135.4	30135	YGQLDSCYVCQCSNSVVSNAAGQNK	7,Carbamidomethyl(+57.0215);10,Carbamidomethyl(+57.0215);12,Carbamidomethyl(+57.0215);	Hex(8)HexNAc(4)NeuAc(1)Fuc(2)	1024	1024	10	10	10
cwq_mix2-1_726	cwq_mix2-1_726.30153.30153.5	30153	SSVGSINHGTYFYHASQEGLVSNDSNIHAGIR		Hex(11)HexNAc(2)	1.01	0.00586542	0.0143553	-7.41355	-7.41355
cwq_mix2-1_726	cwq_mix2-1_726.30163.30163.4	30163	FTNEFFPMDVTPNDGSAQFVVYNMSGNPK	8,Oxidation(+15.9949);	Hex(4)HexNAc(5)Fuc(2)	0.000976562	0.000976562	-10	-10	-10
cwq_mix2-1_726	cwq_mix2-1_726.30167.30167.5	30167	SSVGSINHGTYFYHASQEGLVSNDSNIHAGIR		Hex(9)HexNAc(2)	1.18	0.09	0.238787	-3.47393	-3.47393
cwq_mix2-1_726	cwq_mix2-1_726.30177.30177.5	30177	SSVGSINHGTYFYHASQEGLVSNDSNIHAGIR		Hex(10)HexNAc(2)	0.99	0.01	-0.0144996	-6.64386	-6.64386
cwq_mix2-1_726	cwq_mix2-1_726.30192.30192.4	30192	SSVGSINHGTYFYHASQEGLVSNDSNIHAGIR		Hex(10)HexNAc(2)	1	0.00915738	0	-6.77085	-6.77085
cwq_mix2-1_726	cwq_mix2-1_726.30195.30195.3	30195	KLVDATQGGPNITFSSIR		Hex(11)HexNAc(2)	0.000976562	0.43	-10	-1.21759	-10
cwq_mix2-1_726	cwq_mix2-1_726.30246.30246.5	30246	SSVGSINHGTYFYHASQEGLVSNDSNIHAGIR		Hex(9)HexNAc(2)	1.12	0.06	0.163499	-4.05889	-4.05889
cwq_mix2-1_726	cwq_mix2-1_726.30251.30251.4	30251	SSVGSINHGTYFYHASQEGLVSNDSNIHAGIR		Hex(8)HexNAc(2)	1.46	0.06	0.545968	-4.05889	-4.05889
cwq_mix2-1_726	cwq_mix2-1_726.30258.30258.4	30258	VHISIKDANNTQFQFTSR		Hex(9)HexNAc(2)	1.86	2.03	0.895303	1.02148	1.02148
cwq_mix2-1_726	cwq_mix2-1_726.30259.30259.5	30259	SSVGSINHGTYFYHASQEGLVSNDSNIHAGIR		Hex(10)HexNAc(2)	1.04	0.00205202	0.0565835	-8.92874	-8.92874
cwq_mix2-1_726	cwq_mix2-1_726.30289.30289.3	30289	SSSSLITDSAAGATAFSCANK	18,Carbamidomethyl(+57.0215);	Hex(5)HexNAc(4)NeuAc(2)	9.53	0.66	3.25248	-0.599462	3.25248
cwq_mix2-1_726	cwq_mix2-1_726.30304.30304.3	30304	SSSSLITDSAAGATAFSCANK	18,Carbamidomethyl(+57.0215);	Hex(4)HexNAc(4)NeuAc(1)Fuc(2)	24.6	0.34	4.62059	-1.55639	4.62059
cwq_mix2-1_726	cwq_mix2-1_726.30329.30329.5	30329	SSVGSINHGTYFYHASQEGLVSNDSNIHAGIR		Hex(9)HexNAc(2)	0.94	0.05	-0.0892673	-4.32193	-4.32193
cwq_mix2-1_726	cwq_mix2-1_726.30378.30378.5	30378	SSVGSINHGTYFYHASQEGLVSNDSNIHAGIR		Hex(8)HexNAc(2)	1.14	0.03	0.189034	-5.05889	-5.05889
cwq_mix2-1_726	cwq_mix2-1_726.30404.30404.4	30404	SSVGSINHGTYFYHASQEGLVSNDSNIHAGIR		Hex(8)HexNAc(2)	0.97	0.02	-0.0439433	-5.64386	-5.64386
cwq_mix2-1_726	cwq_mix2-1_726.30405.30405.5	30405	SSVGSINHGTYFYHASQEGLVSNDSNIHAGIR		Hex(7)HexNAc(2)	0.72	0.23	-0.473931	-2.12029	-2.12029
cwq_mix2-1_726	cwq_mix2-1_726.30410.30410.3	30410	ALESIYDFNATK		Hex(7)HexNAc(4)NeuAc(2)	0.39	0.91	-1.35845	-0.136062	-1.35845
cwq_mix2-1_726	cwq_mix2-1_726.30417.30417.4	30417	SSVGSINHGTYFYHASQEGLVSNDSNIHAGIR		Hex(7)HexNAc(2)	0.39	0.07	-1.35845	-3.8365	-3.8365
cwq_mix2-1_726	cwq_mix2-1_726.30476.30476.3	30476	SSSSLITDSAAGATAFSCANK	18,Carbamidomethyl(+57.0215);	Hex(9)HexNAc(2)	0.58	0.86	-0.785875	-0.217591	-0.785875
cwq_mix2-1_726	cwq_mix2-1_726.30480.30480.4	30480	SSSSLITDSAAGATAFSCANK	18,Carbamidomethyl(+57.0215);	Hex(3)HexNAc(4)NeuAc(2)	3.95	2.12	1.98185	1.08406	1.98185
cwq_mix2-1_726	cwq_mix2-1_726.30490.30490.3	30490	SSSSLITDSAAGATAFSCANK	18,Carbamidomethyl(+57.0215);	Hex(4)HexNAc(4)NeuAc(1)Fuc(2)	1.09	0.02	0.124328	-5.64386	-5.64386
cwq_mix2-1_726	cwq_mix2-1_726.30508.30508.3	30508	SSSSLITDSAAGATAFSCANK	18,Carbamidomethyl(+57.0215);	Hex(3)HexNAc(4)NeuAc(2)	1024	1024	10	10	10
cwq_mix2-1_726	cwq_mix2-1_726.30526.30526.5	30526	SSVGSINHGTYFYHASQEGLVSNDSNIHAGIR		Hex(5)HexNAc(4)NeuGc(1)Fuc(4)	1024	1024	10	10	10
cwq_mix2-1_726	cwq_mix2-1_726.30542.30542.3	30542	SSSSLITDSAAGATAFSCANK	18,Carbamidomethyl(+57.0215);	Hex(9)HexNAc(2)	1.04	0.86	0.0565835	-0.217591	-0.217591
cwq_mix2-1_726	cwq_mix2-1_726.30551.30551.3	30551	DVYYTDEVGNITTSHMR		Hex(10)HexNAc(2)	0.85	0.9	-0.234465	-0.152003	-0.234465
cwq_mix2-1_726	cwq_mix2-1_726.30576.30576.3	30576	SPEFFNDSLVR		Hex(16)HexNAc(2)	0.06	0.77	-4.05889	-0.37707	-4.05889
cwq_mix2-1_726	cwq_mix2-1_726.30578.30578.3	30578	SSSSLITDSAAGATAFSCANK	18,Carbamidomethyl(+57.0215);	Hex(8)HexNAc(2)	1.48	1.13	0.565597	0.176323	0.565597
cwq_mix2-1_726	cwq_mix2-1_726.30602.30602.3	30602	NVSGAFNVNNMIR		Hex(15)HexNAc(2)	0.21	0.98	-2.25154	-0.0291463	-2.25154
cwq_mix2-1_726	cwq_mix2-1_726.30610.30610.4	30610	DVYYTDEVGNITTSHMR		Hex(9)HexNAc(2)	1.15	1.55	0.201634	0.632268	0.632268
cwq_mix2-1_726	cwq_mix2-1_726.30617.30617.3	30617	NVSGAFNVNNMIR		Hex(14)HexNAc(2)	0.54	0.84	-0.888969	-0.251539	-0.888969
cwq_mix2-1_726	cwq_mix2-1_726.30621.30621.3	30621	DVYYTDEVGNITTSHMR		Hex(9)HexNAc(2)	0.56	0.55	-0.836501	-0.862496	-0.862496
cwq_mix2-1_726	cwq_mix2-1_726.30647.30647.3	30647	SPEFFNDSLVR		Hex(16)HexNAc(2)	0.06	0.64	-4.05889	-0.643856	-4.05889
cwq_mix2-1_726	cwq_mix2-1_726.30648.30648.3	30648	ALESIYDFNATK		Hex(5)HexNAc(4)NeuAc(2)	1.03	0.04	0.0426443	-4.64386	-4.64386
cwq_mix2-1_726	cwq_mix2-1_726.30668.30668.4	30668	DVYYTDEVGNITTSHMR		Hex(3)HexNAc(4)NeuAc(2)	16.92	5.53	4.08066	2.46728	4.08066
cwq_mix2-1_726	cwq_mix2-1_726.30680.30680.3	30680	WGYTNITEIMDVR	10,Oxidation(+15.9949);	Hex(8)HexNAc(3)	1.77	0.1	0.823749	-3.32193	-3.32193
cwq_mix2-1_726	cwq_mix2-1_726.30682.30682.5	30682	SSVGSINHGTYFYHASQEGLVSNDSNIHAGIR		Hex(9)HexNAc(2)	1.42	0.36	0.505891	-1.47393	-1.47393
cwq_mix2-1_726	cwq_mix2-1_726.30689.30689.3	30689	NVSGAFNVNNMIR		Hex(8)HexNAc(4)NeuAc(1)Fuc(2)	27.46	0.24	4.77926	-2.05889	4.77926
cwq_mix2-1_726	cwq_mix2-1_726.30701.30701.3	30701	DVYYTDEVGNITTSHMR		Hex(9)HexNAc(2)	1.05	1.03	0.0703893	0.0426443	0.0703893
cwq_mix2-1_726	cwq_mix2-1_726.30709.30709.4	30709	ITLVDNNTWNNTHIATVGK		Hex(9)HexNAc(2)	1.89	1.21	0.918386	0.275007	0.918386
cwq_mix2-1_726	cwq_mix2-1_726.30727.30727.3	30727	DVYYTDEVGNITTSHMR		Hex(8)HexNAc(2)	1.27	0.95	0.344828	-0.0740006	0.344828
cwq_mix2-1_726	cwq_mix2-1_726.30729.30729.3	30729	WGYTNITEIMDVR	10,Oxidation(+15.9949);	Hex(7)HexNAc(3)	1.78	0.16	0.831877	-2.64386	-2.64386
cwq_mix2-1_726	cwq_mix2-1_726.30739.30739.4	30739	NVSGAFNVNNMIR		Hex(14)HexNAc(2)	0.83	1	-0.268817	0	-0.268817
cwq_mix2-1_726	cwq_mix2-1_726.30746.30746.3	30746	ITLVDNNTWNNTHIATVGK		Hex(9)HexNAc(2)	1.15	1.36	0.201634	0.443607	0.443607
cwq_mix2-1_726	cwq_mix2-1_726.30752.30752.3	30752	WGYTNITEIMDVR	10,Oxidation(+15.9949);	Hex(8)HexNAc(3)	1.39	0.09	0.475085	-3.47393	-3.47393
cwq_mix2-1_726	cwq_mix2-1_726.30775.30775.3	30775	NVSGAFNVNNMIR		Hex(13)HexNAc(2)	1.14	2.05	0.189034	1.03562	1.03562
cwq_mix2-1_726	cwq_mix2-1_726.30785.30785.3	30785	NVSGAFNVNNMIR		Hex(7)HexNAc(4)NeuAc(1)Fuc(2)	190.76	0.21	7.57561	-2.25154	7.57561
cwq_mix2-1_726	cwq_mix2-1_726.30787.30787.4	30787	ITLVDNNTWNNTHIATVGK		Hex(9)HexNAc(2)	1.06	0.97	0.0840643	-0.0439433	0.0840643
cwq_mix2-1_726	cwq_mix2-1_726.30814.30814.4	30814	ITLVDNNTWNNTHIATVGK		Hex(3)HexNAc(4)NeuAc(2)	1024	1024	10	10	10
cwq_mix2-1_726	cwq_mix2-1_726.30823.30823.4	30823	NVSGAFNVNNMIR		Hex(13)HexNAc(2)	0.93	0.99	-0.104697	-0.0144996	-0.104697
cwq_mix2-1_726	cwq_mix2-1_726.30855.30855.3	30855	NVSGAFNVNNMIR		Hex(8)HexNAc(4)NeuAc(1)Fuc(2)	9.75	0.000976562	3.2854	-10	-10
cwq_mix2-1_726	cwq_mix2-1_726.30866.30866.3	30866	ITLVDNNTWNNTHIATVGK		Hex(8)HexNAc(2)	0.82	0.02	-0.286304	-5.64386	-5.64386
cwq_mix2-1_726	cwq_mix2-1_726.30867.30867.5	30867	SSVGSINHGTYFYHASQEGLVSNDSNIHAGIR		Hex(14)HexNAc(2)	5.67	0.000976562	2.50335	-10	-10
cwq_mix2-1_726	cwq_mix2-1_726.30875.30875.3	30875	NVSGAFNVNNMIR		Hex(7)HexNAc(4)NeuAc(1)Fuc(2)	443.06	0.37	8.79136	-1.4344	8.79136
cwq_mix2-1_726	cwq_mix2-1_726.30900.30900.3	30900	SPEFFNDSLVR		Hex(8)HexNAc(4)NeuAc(1)Fuc(2)	1.21	0.01	0.275007	-6.64386	-6.64386
cwq_mix2-1_726	cwq_mix2-1_726.30904.30904.5	30904	SSVGSINHGTYFYHASQEGLVSNDSNIHAGIR		Hex(15)HexNAc(2)	1024	1024	10	10	10
cwq_mix2-1_726	cwq_mix2-1_726.30911.30911.4	30911	NVSGAFNVNNMIR		Hex(13)HexNAc(2)	0.88	0.92	-0.184425	-0.120294	-0.184425
cwq_mix2-1_726	cwq_mix2-1_726.30918.30918.3	30918	LRPINDTYDAPFAIGCK	16,Carbamidomethyl(+57.0215);	Hex(14)HexNAc(2)	1.9	2.43	0.925999	1.28096	1.28096
cwq_mix2-1_726	cwq_mix2-1_726.30922.30922.3	30922	SPEFFNDSLVR		Hex(7)HexNAc(4)NeuGc(2)Fuc(2)	11.8	2.88	3.56071	1.52607	3.56071
cwq_mix2-1_726	cwq_mix2-1_726.30941.30941.3	30941	SPEFFNDSLVR		Hex(7)HexNAc(4)NeuAc(2)	2.85	2.83	1.51096	1.5008	1.51096
cwq_mix2-1_726	cwq_mix2-1_726.30944.30944.3	30944	NVSGAFNVNNMIR		Hex(13)HexNAc(2)	0.88	0.89	-0.184425	-0.168123	-0.184425
cwq_mix2-1_726	cwq_mix2-1_726.30954.30954.3	30954	NVSGAFNVNNMIR		Hex(7)HexNAc(4)NeuAc(1)Fuc(2)	1024	1.46	10	0.545968	10
cwq_mix2-1_726	cwq_mix2-1_726.30979.30979.3	30979	SPEFFNDSLVR		Hex(8)HexNAc(4)NeuAc(1)Fuc(2)	1.13	0.02	0.176323	-5.64386	-5.64386
cwq_mix2-1_726	cwq_mix2-1_726.30999.30999.5	30999	SSVGSINHGTYFYHASQEGLVSNDSNIHAGIR		Hex(5)HexNAc(4)NeuGc(1)Fuc(4)	1024	1024	10	10	10
cwq_mix2-1_726	cwq_mix2-1_726.31001.31001.5	31001	SSVGSINHGTYFYHASQEGLVSNDSNIHAGIR		Hex(5)HexNAc(4)NeuAc(1)Fuc(3)	1024	1024	10	10	10
cwq_mix2-1_726	cwq_mix2-1_726.31014.31014.3	31014	NVSGAFNVNNMIR		Hex(6)HexNAc(4)NeuAc(1)Fuc(2)	96.08	0.3	6.58616	-1.73697	6.58616
cwq_mix2-1_726	cwq_mix2-1_726.31028.31028.3	31028	ITLVDNNTWNNTHIATVGK		Hex(9)HexNAc(2)	0.21	0.98	-2.25154	-0.0291463	-2.25154
cwq_mix2-1_726	cwq_mix2-1_726.31033.31033.3	31033	NVSGAFNVNNMIR		Hex(7)HexNAc(4)NeuAc(1)Fuc(2)	1024	0.58	10	-0.785875	10
cwq_mix2-1_726	cwq_mix2-1_726.31069.31069.3	31069	NVSGAFNVNNMIR		Hex(12)HexNAc(2)	0.71	0.71	-0.494109	-0.494109	-0.494109
cwq_mix2-1_726	cwq_mix2-1_726.31072.31072.5	31072	SSVGSINHGTYFYHASQEGLVSNDSNIHAGIR		Hex(5)HexNAc(4)NeuAc(1)Fuc(3)	1024	1024	10	10	10
cwq_mix2-1_726	cwq_mix2-1_726.31073.31073.5	31073	SSVGSINHGTYFYHASQEGLVSNDSNIHAGIR		Hex(5)HexNAc(4)NeuGc(1)Fuc(4)	1024	1024	10	10	10
cwq_mix2-1_726	cwq_mix2-1_726.31076.31076.3	31076	SPEFFNDSLVR		Hex(7)HexNAc(4)NeuAc(1)Fuc(2)	1.14	0.07	0.189034	-3.8365	-3.8365
cwq_mix2-1_726	cwq_mix2-1_726.31080.31080.3	31080	NVSGAFNVNNMIR		Hex(6)HexNAc(4)NeuAc(1)Fuc(2)	136.31	0.3	7.09075	-1.73697	7.09075
cwq_mix2-1_726	cwq_mix2-1_726.31094.31094.3	31094	NVSGAFNVNNMIR		Hex(5)HexNAc(4)NeuAc(1)Fuc(2)	7.15	0.13	2.83794	-2.94342	-2.94342
cwq_mix2-1_726	cwq_mix2-1_726.31101.31101.3	31101	NVSGAFNVNNMIR		Hex(7)HexNAc(4)NeuAc(1)Fuc(2)	158.74	0.84	7.31052	-0.251539	7.31052
cwq_mix2-1_726	cwq_mix2-1_726.31114.31114.3	31114	SPEFFNDSLVR		Hex(13)HexNAc(2)	0.11	0.85	-3.18442	-0.234465	-3.18442
cwq_mix2-1_726	cwq_mix2-1_726.31146.31146.3	31146	SPEFFNDSLVR		Hex(7)HexNAc(4)NeuAc(1)Fuc(2)	0.84	0.00672162	-0.251539	-7.21698	-7.21698
cwq_mix2-1_726	cwq_mix2-1_726.31153.31153.3	31153	NVSGAFNVNNMIR		Hex(11)HexNAc(2)	0.49	0.79	-1.02915	-0.340075	-1.02915
cwq_mix2-1_726	cwq_mix2-1_726.31172.31172.5	31172	SSVGSINHGTYFYHASQEGLVSNDSNIHAGIR		Hex(9)HexNAc(2)	47.29	7.7	5.56346	2.94486	5.56346
cwq_mix2-1_726	cwq_mix2-1_726.31194.31194.3	31194	SPEFFNDSLVR		Hex(13)HexNAc(2)	0.02	0.72	-5.64386	-0.473931	-5.64386
cwq_mix2-1_726	cwq_mix2-1_726.31195.31195.3	31195	LGVGNATFETDDFSK		Hex(3)HexNAc(4)NeuAc(2)	107.69	44.9	6.75074	5.48864	6.75074
cwq_mix2-1_726	cwq_mix2-1_726.31204.31204.5	31204	SSVGSINHGTYFYHASQEGLVSNDSNIHAGIR		Hex(10)HexNAc(2)	84.95	0.42	6.40854	-1.25154	6.40854
cwq_mix2-1_726	cwq_mix2-1_726.31207.31207.3	31207	LGVGNATFETDDFSK		Hex(9)HexNAc(2)	0.35	0.42	-1.51457	-1.25154	-1.51457
cwq_mix2-1_726	cwq_mix2-1_726.31216.31216.3	31216	SPEFFNDSLVR		Hex(7)HexNAc(4)NeuAc(1)Fuc(2)	0.99	0.00664711	-0.0144996	-7.23306	-7.23306
cwq_mix2-1_726	cwq_mix2-1_726.31218.31218.4	31218	SSVGSINHGTYFYHASQEGLVSNDSNIHAGIR		Hex(10)HexNAc(2)	1024	1024	10	10	10
cwq_mix2-1_726	cwq_mix2-1_726.31246.31246.3	31246	NVSGAFNVNNMIR		Hex(13)HexNAc(2)	1.51	0.39	0.594549	-1.35845	-1.35845
cwq_mix2-1_726	cwq_mix2-1_726.31248.31248.5	31248	SSVGSINHGTYFYHASQEGLVSNDSNIHAGIR		Hex(9)HexNAc(2)	32.57	3.77	5.02547	1.91456	5.02547
cwq_mix2-1_726	cwq_mix2-1_726.31283.31283.3	31283	LGVGNATFETDDFSK		Hex(3)HexNAc(4)NeuAc(2)	27.93	11.35	4.80374	3.50462	4.80374
cwq_mix2-1_726	cwq_mix2-1_726.31285.31285.3	31285	SPEFFNDSLVR		Hex(13)HexNAc(2)	0.02	0.51	-5.64386	-0.971431	-5.64386
cwq_mix2-1_726	cwq_mix2-1_726.31293.31293.3	31293	SPEFFNDSLVR		Hex(7)HexNAc(4)NeuAc(1)Fuc(2)	0.94	0.00176184	-0.0892673	-9.1487	-9.1487
cwq_mix2-1_726	cwq_mix2-1_726.31308.31308.5	31308	SSVGSINHGTYFYHASQEGLVSNDSNIHAGIR		Hex(8)HexNAc(2)	1024	1024	10	10	10
cwq_mix2-1_726	cwq_mix2-1_726.31320.31320.5	31320	SSVGSINHGTYFYHASQEGLVSNDSNIHAGIR		Hex(9)HexNAc(2)	53.19	3.77	5.73308	1.91456	5.73308
cwq_mix2-1_726	cwq_mix2-1_726.31331.31331.3	31331	FNPANTSITNYEIK		Hex(3)HexNAc(4)NeuAc(2)	3.72	3.34	1.8953	1.73985	1.8953
cwq_mix2-1_726	cwq_mix2-1_726.31343.31343.3	31343	LNDTYTEVAEVMK		Hex(10)HexNAc(2)	0.39	1.09	-1.35845	0.124328	-1.35845
cwq_mix2-1_726	cwq_mix2-1_726.31355.31355.3	31355	LGVGNATFETDDFSK		Hex(8)HexNAc(2)	0.35	0.39	-1.51457	-1.35845	-1.51457
cwq_mix2-1_726	cwq_mix2-1_726.31359.31359.3	31359	NVSGAFNVNNMIR		Hex(7)HexNAc(4)NeuAc(1)Fuc(2)	4.62	0.12	2.20789	-3.05889	-3.05889
cwq_mix2-1_726	cwq_mix2-1_726.31367.31367.3	31367	LNDTYTEVAEVMK		Hex(4)HexNAc(4)NeuAc(1)Fuc(2)	1.4	0.00854586	0.485427	-6.87056	-6.87056
cwq_mix2-1_726	cwq_mix2-1_726.31393.31393.2	31393	LGVGNATFETDDFSK		Hex(8)HexNAc(2)	0.91	1.18	-0.136062	0.238787	0.238787
cwq_mix2-1_726	cwq_mix2-1_726.31412.31412.3	31412	EGFQILLNR		Hex(5)HexNAc(4)NeuAc(1)Fuc(2)	1.09	0.00625995	0.124328	-7.31963	-7.31963
cwq_mix2-1_726	cwq_mix2-1_726.31413.31413.3	31413	LNDTYTEVAEVMK		Hex(10)HexNAc(2)	0.08	1.09	-3.64386	0.124328	-3.64386
cwq_mix2-1_726	cwq_mix2-1_726.31436.31436.3	31436	LGVGNATFETDDFSK		Hex(8)HexNAc(2)	0.4	0.98	-1.32193	-0.0291463	-1.32193
cwq_mix2-1_726	cwq_mix2-1_726.31485.31485.3	31485	NVSGAFNVNNMIR		Hex(7)HexNAc(4)NeuAc(1)Fuc(2)	6.19	0.65	2.62994	-0.621488	2.62994
cwq_mix2-1_726	cwq_mix2-1_726.31491.31491.3	31491	LNDTYTEVAEVMK		Hex(3)HexNAc(4)NeuAc(2)	105.5	23.25	6.7211	4.53916	6.7211
cwq_mix2-1_726	cwq_mix2-1_726.31494.31494.3	31494	LNDTYTEVAEVMK		Hex(9)HexNAc(2)	0.43	1.2	-1.21759	0.263034	-1.21759
cwq_mix2-1_726	cwq_mix2-1_726.31514.31514.4	31514	DNTTGSHFMHAGLSPEWAYR		Hex(10)HexNAc(2)	0.9	0.33	-0.152003	-1.59946	-1.59946
cwq_mix2-1_726	cwq_mix2-1_726.31561.31561.3	31561	LNDTYTEVAEVMK		Hex(3)HexNAc(4)NeuAc(2)	105.5	20.4	6.7211	4.3505	6.7211
cwq_mix2-1_726	cwq_mix2-1_726.31573.31573.2	31573	EGFQILLNR		Hex(10)HexNAc(2)	1.14	1.07	0.189034	0.0976108	0.189034
cwq_mix2-1_726	cwq_mix2-1_726.31594.31594.3	31594	EGFQILLNR		Hex(4)HexNAc(4)NeuAc(1)Fuc(2)	8.11	0.07	3.0197	-3.8365	-3.8365
cwq_mix2-1_726	cwq_mix2-1_726.31638.31638.4	31638	DNTTGSHFMHAGLSPEWAYR		Hex(9)HexNAc(2)	1.11	1.09	0.15056	0.124328	0.15056
cwq_mix2-1_726	cwq_mix2-1_726.31642.31642.2	31642	EGFQILLNR		Hex(10)HexNAc(2)	1.14	0.04	0.189034	-4.64386	-4.64386
cwq_mix2-1_726	cwq_mix2-1_726.31663.31663.3	31663	ITLVDNNTWNNTHIATVGK		Hex(9)HexNAc(2)	20.47	23.33	4.35544	4.54411	4.54411
cwq_mix2-1_726	cwq_mix2-1_726.31664.31664.3	31664	EGFQILLNR		Hex(4)HexNAc(4)NeuAc(1)Fuc(2)	24.29	0.19	4.60229	-2.39593	4.60229
cwq_mix2-1_726	cwq_mix2-1_726.31729.31729.3	31729	NVSGAFNVNNMIR		Hex(8)HexNAc(6)	1024	1024	10	10	10
cwq_mix2-1_726	cwq_mix2-1_726.31754.31754.4	31754	DNTTGSHFMHAGLSPEWAYR		Hex(8)HexNAc(2)	1.06	0.95	0.0840643	-0.0740006	0.0840643
cwq_mix2-1_726	cwq_mix2-1_726.31763.31763.2	31763	EGFQILLNR		Hex(9)HexNAc(2)	1.18	1.07	0.238787	0.0976108	0.238787
cwq_mix2-1_726	cwq_mix2-1_726.31780.31780.3	31780	SPEFFNDSLVR		Hex(3)HexNAc(4)NeuAc(2)	24.48	8.41	4.61353	3.07211	4.61353
cwq_mix2-1_726	cwq_mix2-1_726.31801.31801.3	31801	EGFQILLNR		Hex(3)HexNAc(4)NeuAc(2)	349.83	257.79	8.45051	8.01005	8.45051
cwq_mix2-1_726	cwq_mix2-1_726.31802.31802.3	31802	NVSGAFNVNNMIR		Hex(7)HexNAc(4)NeuAc(1)Fuc(2)	1024	1024	10	10	10
cwq_mix2-1_726	cwq_mix2-1_726.31805.31805.3	31805	GFPLNANASLIR		Hex(3)HexNAc(4)NeuAc(2)	1.54	2.63	0.62293	1.39506	1.39506
cwq_mix2-1_726	cwq_mix2-1_726.31879.31879.4	31879	FAYIGDNMDLAFTNHTDWK	8,Oxidation(+15.9949);	Hex(7)HexNAc(5)NeuGc(3)Fuc(2)	1024	1024	10	10	10
cwq_mix2-1_726	cwq_mix2-1_726.31893.31893.3	31893	GFPLNANASLIR		Hex(9)HexNAc(2)	0.84	1.3	-0.251539	0.378512	0.378512
cwq_mix2-1_726	cwq_mix2-1_726.31906.31906.2	31906	EGFQILLNR		Hex(9)HexNAc(2)	1.18	0.99	0.238787	-0.0144996	0.238787
cwq_mix2-1_726	cwq_mix2-1_726.31914.31914.3	31914	GFPLNANASLIR		Hex(3)HexNAc(4)NeuAc(2)	10.49	12.96	3.39094	3.69599	3.69599
cwq_mix2-1_726	cwq_mix2-1_726.31991.31991.3	31991	LVDATQGGPNITFSSIR		Hex(7)HexNAc(4)NeuGc(3)Fuc(1)	1024	1024	10	10	10
cwq_mix2-1_726	cwq_mix2-1_726.31992.31992.5	31992	DAGFDTSLTDLWGRALSRKLVDATQGGPNITFSSIR		Hex(5)HexNAc(3)NeuAc(2)Fuc(1)	0.29	0.22	-1.78588	-2.18442	-2.18442
cwq_mix2-1_726	cwq_mix2-1_726.32036.32036.3	32036	LVDATQGGPNITFSSIR		Hex(7)HexNAc(4)NeuGc(2)Fuc(2)	1024	1024	10	10	10
cwq_mix2-1_726	cwq_mix2-1_726.32042.32042.3	32042	LVDATQGGPNITFSSIR		Hex(15)HexNAc(2)	1.04	0.39	0.0565835	-1.35845	-1.35845
cwq_mix2-1_726	cwq_mix2-1_726.32064.32064.3	32064	LVDATQGGPNITFSSIR		Hex(8)HexNAc(4)NeuAc(1)Fuc(2)	14.9	0.000976562	3.89724	-10	-10
cwq_mix2-1_726	cwq_mix2-1_726.32068.32068.4	32068	LVDATQGGPNITFSSIR		Hex(15)HexNAc(2)	1.16	0.91	0.214125	-0.136062	0.214125
cwq_mix2-1_726	cwq_mix2-1_726.32078.32078.4	32078	FAYIGDNMDLAFTNHTDWK	8,Oxidation(+15.9949);	Hex(8)HexNAc(5)NeuAc(2)Fuc(1)	1.09	0.000976562	0.124328	-10	-10
cwq_mix2-1_726	cwq_mix2-1_726.32083.32083.4	32083	AGHSHTYELAPASPNTSISWIQSYSPR		Hex(7)HexNAc(4)NeuGc(2)Fuc(1)	0.000976562	0.000976562	-10	-10	-10
cwq_mix2-1_726	cwq_mix2-1_726.32098.32098.4	32098	MENITSNEVSLHIASADSAPGFDK	1,Oxidation(+15.9949);	Hex(4)HexNAc(4)Fuc(4)	1024	1024	10	10	10
cwq_mix2-1_726	cwq_mix2-1_726.32141.32141.4	32141	MENITSNEVSLHIASADSAPGFDK	1,Oxidation(+15.9949);	Hex(9)HexNAc(2)	1.25	0.96	0.321928	-0.0588937	0.321928
cwq_mix2-1_726	cwq_mix2-1_726.32147.32147.3	32147	MENITSNEVSLHIASADSAPGFDK	1,Oxidation(+15.9949);	Hex(9)HexNAc(2)	1.04	0.96	0.0565835	-0.0588937	-0.0588937
cwq_mix2-1_726	cwq_mix2-1_726.32158.32158.3	32158	LVDATQGGPNITFSSIR		Hex(13)HexNAc(2)	1.1	0.63	0.137504	-0.666576	-0.666576
cwq_mix2-1_726	cwq_mix2-1_726.32187.32187.3	32187	MENITSNEVSLHIASADSAPGFDK	1,Oxidation(+15.9949);	Hex(8)HexNAc(2)	1.46	2.57	0.545968	1.36177	1.36177
cwq_mix2-1_726	cwq_mix2-1_726.32204.32204.4	32204	VVDSAEWFSYGMFGDDMQNK	12,Oxidation(+15.9949);	Hex(8)HexNAc(6)NeuAc(2)	0.7	0.000976562	-0.514573	-10	-10
cwq_mix2-1_726	cwq_mix2-1_726.32213.32213.3	32213	NVSGAFNVNNMIR		Hex(7)HexNAc(4)NeuAc(1)Fuc(2)	7.21	0.000976562	2.85	-10	-10
cwq_mix2-1_726	cwq_mix2-1_726.32226.32226.3	32226	LVDATQGGPNITFSSIR		Hex(7)HexNAc(4)NeuAc(1)Fuc(2)	2.04	0.000976562	1.02857	-10	-10
cwq_mix2-1_726	cwq_mix2-1_726.32227.32227.3	32227	NFWQVGNSSLPAR		Hex(3)HexNAc(4)NeuAc(2)	2.62	0.92	1.38957	-0.120294	1.38957
cwq_mix2-1_726	cwq_mix2-1_726.32284.32284.3	32284	NFWQVGNSSLPAR		Hex(9)HexNAc(2)	1.17	1.35	0.226509	0.432959	0.432959
cwq_mix2-1_726	cwq_mix2-1_726.32296.32296.3	32296	LVDATQGGPNITFSSIR		Hex(6)HexNAc(4)NeuAc(1)Fuc(2)	2.54	0.000976562	1.34483	-10	-10
cwq_mix2-1_726	cwq_mix2-1_726.32386.32386.3	32386	SIDVGNHTLVIVDGIR		Hex(16)HexNAc(2)	0.87	0.55	-0.200913	-0.862496	-0.862496
cwq_mix2-1_726	cwq_mix2-1_726.32407.32407.3	32407	SIDVGNHTLVIVDGIR		Hex(15)HexNAc(2)	1.86	1.47	0.895303	0.555816	0.895303
cwq_mix2-1_726	cwq_mix2-1_726.32411.32411.4	32411	AGHSHTYELAPASPNTSISWIQSYSPR		Hex(7)HexNAc(4)NeuGc(3)Fuc(1)	3.83	1.22	1.93734	0.286881	1.93734
cwq_mix2-1_726	cwq_mix2-1_726.32442.32442.3	32442	MNTTSEVIVGTGFQAIR	1,Oxidation(+15.9949);	Hex(7)HexNAc(4)	1024	1024	10	10	10
cwq_mix2-1_726	cwq_mix2-1_726.32445.32445.3	32445	NVSGAFNVNNMIR		Hex(7)HexNAc(4)NeuAc(1)Fuc(2)	1.44	0.000976562	0.526069	-10	-10
cwq_mix2-1_726	cwq_mix2-1_726.32494.32494.3	32494	SIDVGNHTLVIVDGIR		Hex(15)HexNAc(2)	1.26	0.15	0.333424	-2.73697	-2.73697
cwq_mix2-1_726	cwq_mix2-1_726.32527.32527.4	32527	AGHSHTYELAPASPNTSISWIQSYSPR		Hex(6)HexNAc(4)NeuGc(2)Fuc(2)	0.91	0.000976562	-0.136062	-10	-10
cwq_mix2-1_726	cwq_mix2-1_726.32532.32532.4	32532	AGHSHTYELAPASPNTSISWIQSYSPR		Hex(7)HexNAc(4)NeuGc(2)Fuc(2)	8.43	2.66	3.07553	1.41143	3.07553
cwq_mix2-1_726	cwq_mix2-1_726.32610.32610.3	32610	MEMNQTETLIPAAR	1,Oxidation(+15.9949);3,Oxidation(+15.9949);	Hex(3)HexNAc(7)	1024	1024	10	10	10
cwq_mix2-1_726	cwq_mix2-1_726.32612.32612.4	32612	AGHSHTYELAPASPNTSISWIQSYSPR		Hex(6)HexNAc(4)NeuGc(2)Fuc(2)	0.77	0.000976562	-0.37707	-10	-10
cwq_mix2-1_726	cwq_mix2-1_726.32628.32628.3	32628	MNTTSEVIVGTGFQAIR	1,Oxidation(+15.9949);	Hex(6)HexNAc(4)	1024	1024	10	10	10
cwq_mix2-1_726	cwq_mix2-1_726.32651.32651.3	32651	LVDATQGGPNITFSSIR		Hex(3)HexNAc(4)NeuAc(2)	1024	1024	10	10	10
cwq_mix2-1_726	cwq_mix2-1_726.3267.3267.3	3267	NFNDSSTK		Hex(14)HexNAc(2)	0.9	0.89	-0.152003	-0.168123	-0.168123
cwq_mix2-1_726	cwq_mix2-1_726.32707.32707.3	32707	MEMNQTETLIPAAR	1,Oxidation(+15.9949);3,Oxidation(+15.9949);	Hex(3)HexNAc(7)	1024	1024	10	10	10
cwq_mix2-1_726	cwq_mix2-1_726.3271.3271.3	3271	NFNDSSTK		Hex(13)HexNAc(2)	0.82	0.63	-0.286304	-0.666576	-0.666576
cwq_mix2-1_726	cwq_mix2-1_726.32720.32720.4	32720	AYLNYNATSWSEAGYVRPK		Hex(7)HexNAc(4)NeuGc(3)Fuc(1)	0.000976562	0.29	-10	-1.78588	-10
cwq_mix2-1_726	cwq_mix2-1_726.32724.32724.3	32724	MEMNQTETLIPAAR	1,Oxidation(+15.9949);3,Oxidation(+15.9949);	Hex(7)HexNAc(3)	1024	1024	10	10	10
cwq_mix2-1_726	cwq_mix2-1_726.32769.32769.3	32769	LGNQYYNDTQWLK		Hex(4)HexNAc(4)NeuAc(1)Fuc(2)	3.43	0.06	1.77821	-4.05889	-4.05889
cwq_mix2-1_726	cwq_mix2-1_726.32773.32773.3	32773	MNTTSEVIVGTGFQAIR	1,Oxidation(+15.9949);	Hex(5)HexNAc(4)	1024	1024	10	10	10
cwq_mix2-1_726	cwq_mix2-1_726.32814.32814.4	32814	NTTSEVIVGTGFQAIR		Hex(11)HexNAc(5)Fuc(1)	1024	1024	10	10	10
cwq_mix2-1_726	cwq_mix2-1_726.32816.32816.3	32816	MEMNQTETLIPAAR	1,Oxidation(+15.9949);3,Oxidation(+15.9949);	Hex(7)HexNAc(3)	2.55	105.31	1.3505	6.7185	6.7185
cwq_mix2-1_726	cwq_mix2-1_726.32838.32838.5	32838	LNDTYTEVAEVMKDDFVFAASDDKELAK	12,Oxidation(+15.9949);	Hex(9)HexNAc(3)	3.15	0.13	1.65535	-2.94342	-2.94342
cwq_mix2-1_726	cwq_mix2-1_726.32839.32839.3	32839	MNTTSEVIVGTGFQAIR	1,Oxidation(+15.9949);	Hex(5)HexNAc(4)	1024	1024	10	10	10
cwq_mix2-1_726	cwq_mix2-1_726.32846.32846.4	32846	QHNENITLSAPLTHINVAIR		Hex(9)HexNAc(2)	1	0.54	0	-0.888969	-0.888969
cwq_mix2-1_726	cwq_mix2-1_726.32851.32851.3	32851	LGNQYYNDTQWLK		Hex(3)HexNAc(4)NeuAc(2)	111.18	41.63	6.79675	5.37955	6.79675
cwq_mix2-1_726	cwq_mix2-1_726.32852.32852.3	32852	LGNQYYNDTQWLK		Hex(9)HexNAc(2)	0.79	0.8	-0.340075	-0.321928	-0.340075
cwq_mix2-1_726	cwq_mix2-1_726.32881.32881.3	32881	AYLNYNATSWSEAGYVRPK		Hex(13)HexNAc(2)	2.78	1.6	1.47508	0.678072	1.47508
cwq_mix2-1_726	cwq_mix2-1_726.32897.32897.3	32897	QFVQYGNLTGLDMAVVK	13,Oxidation(+15.9949);	Hex(8)HexNAc(3)	1.24	0.00489452	0.31034	-7.67462	-7.67462
cwq_mix2-1_726	cwq_mix2-1_726.32921.32921.3	32921	LGNQYYNDTQWLK		Hex(9)HexNAc(2)	0.79	0.8	-0.340075	-0.321928	-0.340075
cwq_mix2-1_726	cwq_mix2-1_726.32941.32941.3	32941	LGNQYYNDTQWLK		Hex(3)HexNAc(4)NeuAc(2)	1024	1024	10	10	10
cwq_mix2-1_726	cwq_mix2-1_726.32946.32946.3	32946	HEYFCVYPNASLIK	5,Carbamidomethyl(+57.0215);	Hex(9)HexNAc(2)	0.92	0.51	-0.120294	-0.971431	-0.971431
cwq_mix2-1_726	cwq_mix2-1_726.32970.32970.3	32970	HEYFCVYPNASLIK	5,Carbamidomethyl(+57.0215);	Hex(8)HexNAc(2)	1.1	0.84	0.137504	-0.251539	-0.251539
cwq_mix2-1_726	cwq_mix2-1_726.33005.33005.3	33005	LGNQYYNDTQWLK		Hex(8)HexNAc(2)	0.75	0.75	-0.415037	-0.415037	-0.415037
cwq_mix2-1_726	cwq_mix2-1_726.33011.33011.3	33011	YFDSGYNLTVSDVR		Hex(3)HexNAc(4)NeuAc(2)	1.56	0.23	0.641546	-2.12029	-2.12029
cwq_mix2-1_726	cwq_mix2-1_726.33027.33027.3	33027	EMNQTETLIPAAR	2,Oxidation(+15.9949);	Hex(3)HexNAc(7)	48.27	0.000976562	5.59305	-10	-10
cwq_mix2-1_726	cwq_mix2-1_726.33040.33040.4	33040	SWNAILHCSNNSSDLLER	8,Carbamidomethyl(+57.0215);	Hex(6)HexNAc(8)NeuAc(1)NeuGc(1)	0.000976562	0.06	-10	-4.05889	-10
cwq_mix2-1_726	cwq_mix2-1_726.33046.33046.3	33046	HEYFCVYPNASLIK	5,Carbamidomethyl(+57.0215);	Hex(8)HexNAc(2)	1.2	1	0.263034	0	0.263034
cwq_mix2-1_726	cwq_mix2-1_726.33127.33127.3	33127	HEYFCVYPNASLIK	5,Carbamidomethyl(+57.0215);	Hex(8)HexNAc(2)	1.04	0.84	0.0565835	-0.251539	-0.251539
cwq_mix2-1_726	cwq_mix2-1_726.33140.33140.3	33140	SWNAILHCSNNSSDLLER	8,Carbamidomethyl(+57.0215);	Hex(9)HexNAc(2)	0.65	1.6	-0.621488	0.678072	0.678072
cwq_mix2-1_726	cwq_mix2-1_726.33207.33207.5	33207	LNDTYTEVAEVMKDDFVFAASDDKELAK	12,Oxidation(+15.9949);	Hex(9)HexNAc(3)	1.93	0.26	0.948601	-1.94342	-1.94342
cwq_mix2-1_726	cwq_mix2-1_726.33210.33210.4	33210	LNDTYTEVAEVMKDDFVFAASDDKELAK	12,Oxidation(+15.9949);	Hex(9)HexNAc(3)	1.48	0.19	0.565597	-2.39593	-2.39593
cwq_mix2-1_726	cwq_mix2-1_726.33223.33223.3	33223	NPVNFDSVFNQSR		Hex(3)HexNAc(4)NeuAc(2)	16.7	7.84	4.06178	2.97085	4.06178
cwq_mix2-1_726	cwq_mix2-1_726.33230.33230.3	33230	SNSNGTYFMTSLANVNR		Hex(6)HexNAc(4)NeuAc(1)Fuc(2)	0.28	0.21	-1.8365	-2.25154	-2.25154
cwq_mix2-1_726	cwq_mix2-1_726.33233.33233.3	33233	NPVNFDSVFNQSR		Hex(9)HexNAc(2)	0.88	0.73	-0.184425	-0.454032	-0.454032
cwq_mix2-1_726	cwq_mix2-1_726.33257.33257.5	33257	SHHDFIFTTEGHLFPVTNQTR		Hex(8)HexNAc(2)	0.63	0.73	-0.666576	-0.454032	-0.666576
cwq_mix2-1_726	cwq_mix2-1_726.33280.33280.5	33280	LNDTYTEVAEVMKDDFVFAASDDKELAK	12,Oxidation(+15.9949);	Hex(8)HexNAc(3)	2.26	0.33	1.17632	-1.59946	-1.59946
cwq_mix2-1_726	cwq_mix2-1_726.33291.33291.5	33291	LNDTYTEVAEVMKDDFVFAASDDKELAK	12,Oxidation(+15.9949);	Hex(9)HexNAc(3)	1.93	0.26	0.948601	-1.94342	-1.94342
cwq_mix2-1_726	cwq_mix2-1_726.33297.33297.4	33297	SHHDFIFTTEGHLFPVTNQTR		Hex(8)HexNAc(2)	0.71	0.64	-0.494109	-0.643856	-0.643856
cwq_mix2-1_726	cwq_mix2-1_726.33306.33306.4	33306	LNDTYTEVAEVMKDDFVFAASDDKELAK	12,Oxidation(+15.9949);	Hex(9)HexNAc(3)	1.79	0.19	0.83996	-2.39593	-2.39593
cwq_mix2-1_726	cwq_mix2-1_726.3334.3334.3	3334	NFNDSSTK		Hex(14)HexNAc(2)	0.88	0.7	-0.184425	-0.514573	-0.514573
cwq_mix2-1_726	cwq_mix2-1_726.33355.33355.3	33355	ISQNDTDSIVEAVYR		Hex(4)HexNAc(4)NeuAc(2)	1024	1024	10	10	10
cwq_mix2-1_726	cwq_mix2-1_726.33362.33362.5	33362	LNDTYTEVAEVMKDDFVFAASDDKELAK	12,Oxidation(+15.9949);	Hex(8)HexNAc(3)	1.76	0.2	0.815575	-2.32193	-2.32193
cwq_mix2-1_726	cwq_mix2-1_726.33377.33377.3	33377	ISQNDTDSIVEAVYR		Hex(9)HexNAc(2)	0.99	0.75	-0.0144996	-0.415037	-0.415037
cwq_mix2-1_726	cwq_mix2-1_726.33390.33390.4	33390	LNDTYTEVAEVMKDDFVFAASDDKELAK	12,Oxidation(+15.9949);	Hex(8)HexNAc(3)	1.7	0.02	0.765535	-5.64386	-5.64386
cwq_mix2-1_726	cwq_mix2-1_726.33397.33397.5	33397	AGHSHTYELAPASPNTSISWIQSYSPR		Hex(8)HexNAc(5)NeuAc(1)Fuc(2)	0.58	0.04	-0.785875	-4.64386	-4.64386
cwq_mix2-1_726	cwq_mix2-1_726.33398.33398.4	33398	LNDTYTEVAEVMKDDFVFAASDDKELAK	12,Oxidation(+15.9949);	Hex(9)HexNAc(3)	2.17	0.03	1.1177	-5.05889	-5.05889
cwq_mix2-1_726	cwq_mix2-1_726.33439.33439.5	33439	LNDTYTEVAEVMKDDFVFAASDDKELAK	12,Oxidation(+15.9949);	Hex(8)HexNAc(3)	1.75	0.19	0.807355	-2.39593	-2.39593
cwq_mix2-1_726	cwq_mix2-1_726.33443.33443.3	33443	SNSNGTYFMTSLANVNR		Hex(5)HexNAc(4)NeuAc(1)Fuc(2)	1.49	0.000976562	0.575312	-10	-10
cwq_mix2-1_726	cwq_mix2-1_726.33449.33449.3	33449	ISQNDTDSIVEAVYR		Hex(9)HexNAc(2)	0.99	0.75	-0.0144996	-0.415037	-0.415037
cwq_mix2-1_726	cwq_mix2-1_726.3345.3345.3	3345	NFNDSSTK		Hex(13)HexNAc(2)	0.98	0.77	-0.0291463	-0.37707	-0.37707
cwq_mix2-1_726	cwq_mix2-1_726.33451.33451.5	33451	LNDTYTEVAEVMKDDFVFAASDDKELAK	12,Oxidation(+15.9949);	Hex(7)HexNAc(3)	1.56	0.11	0.641546	-3.18442	-3.18442
cwq_mix2-1_726	cwq_mix2-1_726.33472.33472.3	33472	ISQNDTDSIVEAVYR		Hex(3)HexNAc(4)NeuAc(2)	128.16	42.24	7.0018	5.40054	7.0018
cwq_mix2-1_726	cwq_mix2-1_726.33488.33488.3	33488	ISQNDTDSIVEAVYR		Hex(8)HexNAc(2)	1.01	1.26	0.0143553	0.333424	0.333424
cwq_mix2-1_726	cwq_mix2-1_726.33494.33494.4	33494	LFPHGIYNFNFSAPNKR		Hex(14)HexNAc(2)	1.46	1.19	0.545968	0.250962	0.545968
cwq_mix2-1_726	cwq_mix2-1_726.33522.33522.4	33522	LFPHGIYNFNFSAPNKR		Hex(16)HexNAc(2)	1.23	0.83	0.298658	-0.268817	0.298658
cwq_mix2-1_726	cwq_mix2-1_726.33524.33524.4	33524	LFPHGIYNFNFSAPNKR		Hex(15)HexNAc(2)	1.06	0.71	0.0840643	-0.494109	-0.494109
cwq_mix2-1_726	cwq_mix2-1_726.33532.33532.3	33532	LFPHGIYNFNFSAPNKR		Hex(7)HexNAc(4)NeuAc(1)Fuc(3)	0.000976562	0.000976562	-10	-10	-10
cwq_mix2-1_726	cwq_mix2-1_726.33538.33538.4	33538	MENITSNEVSLHIASADSAPGFDK		Hex(9)HexNAc(6)NeuAc(2)Fuc(2)	1024	1024	10	10	10
cwq_mix2-1_726	cwq_mix2-1_726.33582.33582.4	33582	LFPHGIYNFNFSAPNKR		Hex(14)HexNAc(2)	1.14	0.89	0.189034	-0.168123	0.189034
cwq_mix2-1_726	cwq_mix2-1_726.33598.33598.4	33598	MENITSNEVSLHIASADSAPGFDK		Hex(9)HexNAc(2)	2.99	1.1	1.58015	0.137504	1.58015
cwq_mix2-1_726	cwq_mix2-1_726.33607.33607.4	33607	LFPHGIYNFNFSAPNKR		Hex(15)HexNAc(2)	1.11	0.7	0.15056	-0.514573	-0.514573
cwq_mix2-1_726	cwq_mix2-1_726.33609.33609.4	33609	LFPHGIYNFNFSAPNKR		Hex(16)HexNAc(2)	0.91	1.2	-0.136062	0.263034	0.263034
cwq_mix2-1_726	cwq_mix2-1_726.33612.33612.3	33612	MENITSNEVSLHIASADSAPGFDK		Hex(9)HexNAc(2)	0.95	0.62	-0.0740006	-0.68966	-0.68966
cwq_mix2-1_726	cwq_mix2-1_726.33615.33615.5	33615	LFPHGIYNFNFSAPNKR		Hex(14)HexNAc(2)	0.12	0.32	-3.05889	-1.64386	-3.05889
cwq_mix2-1_726	cwq_mix2-1_726.33617.33617.5	33617	LNDTYTEVAEVMKDDFVFAASDDKELAK	12,Oxidation(+15.9949);	Hex(8)HexNAc(3)	8.43	0.09	3.07553	-3.47393	-3.47393
cwq_mix2-1_726	cwq_mix2-1_726.33637.33637.3	33637	LFPHGIYNFNFSAPNKR		Hex(14)HexNAc(2)	0.9	0.8	-0.152003	-0.321928	-0.321928
cwq_mix2-1_726	cwq_mix2-1_726.33638.33638.3	33638	MENITSNEVSLHIASADSAPGFDK		Hex(8)HexNAc(2)	1.08	0.95	0.111031	-0.0740006	0.111031
cwq_mix2-1_726	cwq_mix2-1_726.33645.33645.4	33645	MENITSNEVSLHIASADSAPGFDK		Hex(3)HexNAc(4)NeuAc(2)	23.03	8.08	4.52544	3.01436	4.52544
cwq_mix2-1_726	cwq_mix2-1_726.33668.33668.4	33668	LFPHGIYNFNFSAPNKR		Hex(14)HexNAc(2)	1.02	0.8	0.0285692	-0.321928	-0.321928
cwq_mix2-1_726	cwq_mix2-1_726.33673.33673.3	33673	LFPHGIYNFNFSAPNKR		Hex(15)HexNAc(2)	3.38	1.44	1.75702	0.526069	1.75702
cwq_mix2-1_726	cwq_mix2-1_726.33674.33674.3	33674	LFPHGIYNFNFSAPNKR		Hex(8)HexNAc(6)	1024	1024	10	10	10
cwq_mix2-1_726	cwq_mix2-1_726.33681.33681.4	33681	LFPHGIYNFNFSAPNKR		Hex(13)HexNAc(2)	1.11	1	0.15056	0	0.15056
cwq_mix2-1_726	cwq_mix2-1_726.33691.33691.4	33691	LFPHGIYNFNFSAPNKR		Hex(15)HexNAc(2)	1	0.65	0	-0.621488	-0.621488
cwq_mix2-1_726	cwq_mix2-1_726.33709.33709.3	33709	MENITSNEVSLHIASADSAPGFDK		Hex(9)HexNAc(2)	0.95	0.62	-0.0740006	-0.68966	-0.68966
cwq_mix2-1_726	cwq_mix2-1_726.33738.33738.4	33738	LFPHGIYNFNFSAPNKR		Hex(16)HexNAc(2)	0.95	0.61	-0.0740006	-0.713119	-0.713119
cwq_mix2-1_726	cwq_mix2-1_726.33750.33750.4	33750	LFPHGIYNFNFSAPNKR		Hex(14)HexNAc(2)	0.96	0.68	-0.0588937	-0.556393	-0.556393
cwq_mix2-1_726	cwq_mix2-1_726.33762.33762.4	33762	LFPHGIYNFNFSAPNKR		Hex(13)HexNAc(2)	1.06	0.91	0.0840643	-0.136062	-0.136062
cwq_mix2-1_726	cwq_mix2-1_726.33773.33773.4	33773	LFPHGIYNFNFSAPNKR		Hex(15)HexNAc(2)	0.91	0.58	-0.136062	-0.785875	-0.785875
cwq_mix2-1_726	cwq_mix2-1_726.33775.33775.4	33775	LFPHGIYNFNFSAPNKR		Hex(12)HexNAc(2)	1.11	1.26	0.15056	0.333424	0.333424
cwq_mix2-1_726	cwq_mix2-1_726.33777.33777.4	33777	LFPHGIYNFNFSAPNKR		Hex(7)HexNAc(5)NeuAc(2)	7.42	0.000976562	2.89142	-10	-10
cwq_mix2-1_726	cwq_mix2-1_726.33808.33808.3	33808	LFPHGIYNFNFSAPNKR		Hex(14)HexNAc(2)	0.96	0.6	-0.0588937	-0.736966	-0.736966
cwq_mix2-1_726	cwq_mix2-1_726.33833.33833.5	33833	LFPHGIYNFNFSAPNKR		Hex(14)HexNAc(2)	1.92	1.98	0.941106	0.9855	0.9855
cwq_mix2-1_726	cwq_mix2-1_726.33841.33841.4	33841	LFPHGIYNFNFSAPNKR		Hex(14)HexNAc(2)	0.65	0.6	-0.621488	-0.736966	-0.736966
cwq_mix2-1_726	cwq_mix2-1_726.33845.33845.3	33845	LFPHGIYNFNFSAPNKR		Hex(12)HexNAc(2)	1.06	0.76	0.0840643	-0.395929	-0.395929
cwq_mix2-1_726	cwq_mix2-1_726.33854.33854.4	33854	LFPHGIYNFNFSAPNKR		Hex(13)HexNAc(2)	1	0.73	0	-0.454032	-0.454032
cwq_mix2-1_726	cwq_mix2-1_726.33857.33857.4	33857	LFPHGIYNFNFSAPNKR		Hex(15)HexNAc(2)	0.82	0.52	-0.286304	-0.943416	-0.943416
cwq_mix2-1_726	cwq_mix2-1_726.33880.33880.4	33880	LFPHGIYNFNFSAPNKR		Hex(12)HexNAc(2)	1.14	1.12	0.189034	0.163499	0.189034
cwq_mix2-1_726	cwq_mix2-1_726.33884.33884.4	33884	LFPHGIYNFNFSAPNKR		Hex(16)HexNAc(2)	8.56	4.68	3.09761	2.22651	3.09761
cwq_mix2-1_726	cwq_mix2-1_726.33897.33897.3	33897	LFPHGIYNFNFSAPNKR		Hex(14)HexNAc(2)	0.94	0.57	-0.0892673	-0.810966	-0.810966
cwq_mix2-1_726	cwq_mix2-1_726.33911.33911.3	33911	LFPHGIYNFNFSAPNKR		Hex(13)HexNAc(2)	1.04	0.5	0.0565835	-1	-1
cwq_mix2-1_726	cwq_mix2-1_726.33914.33914.5	33914	LFPHGIYNFNFSAPNKR		Hex(8)HexNAc(4)NeuAc(1)Fuc(2)	17.59	0.000976562	4.13668	-10	-10
cwq_mix2-1_726	cwq_mix2-1_726.33922.33922.5	33922	LNDTYTEVAEVMKDDFVFAASDDKELAK	12,Oxidation(+15.9949);	Hex(9)HexNAc(3)	3.73	0.000976562	1.89918	-10	-10
cwq_mix2-1_726	cwq_mix2-1_726.33928.33928.4	33928	LFPHGIYNFNFSAPNKR		Hex(14)HexNAc(2)	0.88	0.56	-0.184425	-0.836501	-0.836501
cwq_mix2-1_726	cwq_mix2-1_726.33930.33930.3	33930	LFPHGIYNFNFSAPNKR		Hex(12)HexNAc(2)	0.98	1.26	-0.0291463	0.333424	0.333424
cwq_mix2-1_726	cwq_mix2-1_726.33944.33944.4	33944	LFPHGIYNFNFSAPNKR		Hex(13)HexNAc(2)	0.97	0.68	-0.0439433	-0.556393	-0.556393
cwq_mix2-1_726	cwq_mix2-1_726.33950.33950.4	33950	LFPHGIYNFNFSAPNKR		Hex(11)HexNAc(2)	1.01	1.26	0.0143553	0.333424	0.333424
cwq_mix2-1_726	cwq_mix2-1_726.33958.33958.4	33958	LFPHGIYNFNFSAPNKR		Hex(15)HexNAc(2)	0.73	0.48	-0.454032	-1.05889	-1.05889
cwq_mix2-1_726	cwq_mix2-1_726.33970.33970.4	33970	LFPHGIYNFNFSAPNKR		Hex(12)HexNAc(2)	1.04	0.96	0.0565835	-0.0588937	-0.0588937
cwq_mix2-1_726	cwq_mix2-1_726.33997.33997.3	33997	LFPHGIYNFNFSAPNKR		Hex(13)HexNAc(2)	0.86	0.58	-0.217591	-0.785875	-0.785875
cwq_mix2-1_726	cwq_mix2-1_726.34017.34017.4	34017	LFPHGIYNFNFSAPNKR		Hex(14)HexNAc(2)	0.82	0.51	-0.286304	-0.971431	-0.971431
cwq_mix2-1_726	cwq_mix2-1_726.34030.34030.4	34030	LFPHGIYNFNFSAPNKR		Hex(8)HexNAc(6)	1024	1024	10	10	10
cwq_mix2-1_726	cwq_mix2-1_726.34033.34033.4	34033	LFPHGIYNFNFSAPNKR		Hex(15)HexNAc(2)	0.27	0.39	-1.88897	-1.35845	-1.88897
cwq_mix2-1_726	cwq_mix2-1_726.34046.34046.4	34046	LFPHGIYNFNFSAPNKR		Hex(12)HexNAc(2)	1	0.89	0	-0.168123	-0.168123
cwq_mix2-1_726	cwq_mix2-1_726.34047.34047.3	34047	LFPHGIYNFNFSAPNKR		Hex(12)HexNAc(2)	0.99	0.25	-0.0144996	-2	-2
cwq_mix2-1_726	cwq_mix2-1_726.34084.34084.3	34084	LFPHGIYNFNFSAPNKR		Hex(14)HexNAc(2)	0.69	0.03	-0.535332	-5.05889	-5.05889
cwq_mix2-1_726	cwq_mix2-1_726.34099.34099.4	34099	LFPHGIYNFNFSAPNKR		Hex(14)HexNAc(2)	0.85	0.51	-0.234465	-0.971431	-0.971431
cwq_mix2-1_726	cwq_mix2-1_726.34127.34127.4	34127	LFPHGIYNFNFSAPNKR		Hex(12)HexNAc(2)	0.97	0.79	-0.0439433	-0.340075	-0.340075
cwq_mix2-1_726	cwq_mix2-1_726.34130.34130.4	34130	LFPHGIYNFNFSAPNKR		Hex(13)HexNAc(2)	0.89	0.55	-0.168123	-0.862496	-0.862496
cwq_mix2-1_726	cwq_mix2-1_726.34133.34133.4	34133	LFPHGIYNFNFSAPNKR		Hex(11)HexNAc(2)	0.81	0.73	-0.304006	-0.454032	-0.454032
cwq_mix2-1_726	cwq_mix2-1_726.34135.34135.3	34135	LFPHGIYNFNFSAPNKR		Hex(13)HexNAc(2)	0.81	0.59	-0.304006	-0.761213	-0.761213
cwq_mix2-1_726	cwq_mix2-1_726.34143.34143.3	34143	LFPHGIYNFNFSAPNKR		Hex(12)HexNAc(2)	0.91	0.6	-0.136062	-0.736966	-0.736966
cwq_mix2-1_726	cwq_mix2-1_726.34188.34188.4	34188	LFPHGIYNFNFSAPNKR		Hex(7)HexNAc(4)NeuAc(1)Fuc(3)	1024	1024	10	10	10
cwq_mix2-1_726	cwq_mix2-1_726.34208.34208.3	34208	LFPHGIYNFNFSAPNKR		Hex(13)HexNAc(2)	0.72	0.3	-0.473931	-1.73697	-1.73697
cwq_mix2-1_726	cwq_mix2-1_726.34216.34216.4	34216	LFPHGIYNFNFSAPNKR		Hex(12)HexNAc(2)	0.88	0.64	-0.184425	-0.643856	-0.643856
cwq_mix2-1_726	cwq_mix2-1_726.34219.34219.4	34219	LFPHGIYNFNFSAPNKR		Hex(13)HexNAc(2)	0.83	0.5	-0.268817	-1	-1
cwq_mix2-1_726	cwq_mix2-1_726.34232.34232.4	34232	LFPHGIYNFNFSAPNKR		Hex(11)HexNAc(2)	1.02	0.82	0.0285692	-0.286304	-0.286304
cwq_mix2-1_726	cwq_mix2-1_726.34235.34235.3	34235	LFPHGIYNFNFSAPNKR		Hex(12)HexNAc(2)	0.91	0.53	-0.136062	-0.915936	-0.915936
cwq_mix2-1_726	cwq_mix2-1_726.34262.34262.3	34262	LFPHGIYNFNFSAPNKR		Hex(11)HexNAc(2)	2.58	0.6	1.36737	-0.736966	1.36737
cwq_mix2-1_726	cwq_mix2-1_726.34270.34270.4	34270	LFPHGIYNFNFSAPNKR		Hex(14)HexNAc(2)	0.94	0.55	-0.0892673	-0.862496	-0.862496
cwq_mix2-1_726	cwq_mix2-1_726.34284.34284.3	34284	LFPHGIYNFNFSAPNKR		Hex(13)HexNAc(2)	0.12	0.18	-3.05889	-2.47393	-3.05889
cwq_mix2-1_726	cwq_mix2-1_726.34295.34295.4	34295	LFPHGIYNFNFSAPNKR		Hex(12)HexNAc(2)	0.88	0.6	-0.184425	-0.736966	-0.736966
cwq_mix2-1_726	cwq_mix2-1_726.34307.34307.4	34307	LFPHGIYNFNFSAPNKR		Hex(13)HexNAc(2)	0.83	0.93	-0.268817	-0.104697	-0.268817
cwq_mix2-1_726	cwq_mix2-1_726.34332.34332.3	34332	SIIHDTLNSSYSDIENLNSR		Hex(8)HexNAc(2)	0.86	0.62	-0.217591	-0.68966	-0.68966
cwq_mix2-1_726	cwq_mix2-1_726.34342.34342.4	34342	LFPHGIYNFNFSAPNKR		Hex(14)HexNAc(2)	0.95	0.65	-0.0740006	-0.621488	-0.621488
cwq_mix2-1_726	cwq_mix2-1_726.34356.34356.3	34356	LFPHGIYNFNFSAPNKR		Hex(12)HexNAc(2)	0.96	0.13	-0.0588937	-2.94342	-2.94342
[truncated: 5,986 more rows]

## Sheet: MSFragger-Glyco (20ppm)
File	Title	Scan	Peptide	Modification	GlycanComposition	Ratio_Sample2/Sample1	Ratio_Sample3/Sample1	15N-log	13C-log	max(15N:U,13C:U)			Mass	Lower	Upper	15N:U	13C:U	15N:U&13C:U
[truncated: 7,810 more rows]
