# Supplementary material for: Glyco-Decipher enables glycan database-independent peptide matching and in-depth characterization of site-specific N-glycosylation
Source: Nat Commun. 2022 Apr 7;13:1900. doi: 10.1038/s41467-022-29530-y (PMC8990002; doi:10.1038/s41467-022-29530-y)
Supplement: Supplementary file 12 — Source Data [file 41467_2022_29530_MOESM12_ESM.zip › Source Data/Figure S28c.xlsx]

## Sheet: Figure S28c
Figure S28c	The MS1 extracted-ion chromatograms (XICs) of the precursor for spectrum “cwq_mix2-2_726. 34572.34572.3” that was differently identified in Glyco-Decipher and pGlyco 3.0.
Software	FileName	MS2Scan	PrecursorCharge	PrecursorScan	MS2RT (min)	MS1Scan	MS1RT (min)	Type	Intensity
Glyco-Decipher	cwq_mix2-2_726	34572	(3+)	34567	157.397	33597	153.414	M + 0 Da (1547.63)	0
Glyco-Decipher	cwq_mix2-2_726	34572	(3+)	34567	157.397	33597	153.414	M + 1 Da (1547.97)	0
Glyco-Decipher	cwq_mix2-2_726	34572	(3+)	34567	157.397	33597	153.414	M + 2 Da (1548.30)	0
Glyco-Decipher	cwq_mix2-2_726	34572	(3+)	34567	157.397	33597	153.414	M + 3 Da (1548.64)	0
Glyco-Decipher	cwq_mix2-2_726	34572	(3+)	34567	157.397	33597	153.414	M + 4 Da (1548.97)	0
Glyco-Decipher	cwq_mix2-2_726	34572	(3+)	34567	157.397	33610	153.462	M + 0 Da (1547.63)	0
Glyco-Decipher	cwq_mix2-2_726	34572	(3+)	34567	157.397	33610	153.462	M + 1 Da (1547.97)	0
Glyco-Decipher	cwq_mix2-2_726	34572	(3+)	34567	157.397	33610	153.462	M + 2 Da (1548.30)	0
Glyco-Decipher	cwq_mix2-2_726	34572	(3+)	34567	157.397	33610	153.462	M + 3 Da (1548.64)	0
Glyco-Decipher	cwq_mix2-2_726	34572	(3+)	34567	157.397	33610	153.462	M + 4 Da (1548.97)	0
Glyco-Decipher	cwq_mix2-2_726	34572	(3+)	34567	157.397	33623	153.512	M + 0 Da (1547.63)	0
Glyco-Decipher	cwq_mix2-2_726	34572	(3+)	34567	157.397	33623	153.512	M + 1 Da (1547.97)	0
Glyco-Decipher	cwq_mix2-2_726	34572	(3+)	34567	157.397	33623	153.512	M + 2 Da (1548.30)	0
Glyco-Decipher	cwq_mix2-2_726	34572	(3+)	34567	157.397	33623	153.512	M + 3 Da (1548.64)	0
Glyco-Decipher	cwq_mix2-2_726	34572	(3+)	34567	157.397	33623	153.512	M + 4 Da (1548.97)	0
Glyco-Decipher	cwq_mix2-2_726	34572	(3+)	34567	157.397	33636	153.562	M + 0 Da (1547.63)	0
Glyco-Decipher	cwq_mix2-2_726	34572	(3+)	34567	157.397	33636	153.562	M + 1 Da (1547.97)	0
Glyco-Decipher	cwq_mix2-2_726	34572	(3+)	34567	157.397	33636	153.562	M + 2 Da (1548.30)	0
Glyco-Decipher	cwq_mix2-2_726	34572	(3+)	34567	157.397	33636	153.562	M + 3 Da (1548.64)	0
Glyco-Decipher	cwq_mix2-2_726	34572	(3+)	34567	157.397	33636	153.562	M + 4 Da (1548.97)	0
Glyco-Decipher	cwq_mix2-2_726	34572	(3+)	34567	157.397	33650	153.612	M + 0 Da (1547.63)	0
Glyco-Decipher	cwq_mix2-2_726	34572	(3+)	34567	157.397	33650	153.612	M + 1 Da (1547.97)	0
Glyco-Decipher	cwq_mix2-2_726	34572	(3+)	34567	157.397	33650	153.612	M + 2 Da (1548.30)	0
Glyco-Decipher	cwq_mix2-2_726	34572	(3+)	34567	157.397	33650	153.612	M + 3 Da (1548.64)	0
Glyco-Decipher	cwq_mix2-2_726	34572	(3+)	34567	157.397	33650	153.612	M + 4 Da (1548.97)	0
Glyco-Decipher	cwq_mix2-2_726	34572	(3+)	34567	157.397	33662	153.662	M + 0 Da (1547.63)	0
Glyco-Decipher	cwq_mix2-2_726	34572	(3+)	34567	157.397	33662	153.662	M + 1 Da (1547.97)	0
Glyco-Decipher	cwq_mix2-2_726	34572	(3+)	34567	157.397	33662	153.662	M + 2 Da (1548.30)	0
Glyco-Decipher	cwq_mix2-2_726	34572	(3+)	34567	157.397	33662	153.662	M + 3 Da (1548.64)	0
Glyco-Decipher	cwq_mix2-2_726	34572	(3+)	34567	157.397	33662	153.662	M + 4 Da (1548.97)	0
Glyco-Decipher	cwq_mix2-2_726	34572	(3+)	34567	157.397	33675	153.711	M + 0 Da (1547.63)	0
Glyco-Decipher	cwq_mix2-2_726	34572	(3+)	34567	157.397	33675	153.711	M + 1 Da (1547.97)	0
Glyco-Decipher	cwq_mix2-2_726	34572	(3+)	34567	157.397	33675	153.711	M + 2 Da (1548.30)	0
Glyco-Decipher	cwq_mix2-2_726	34572	(3+)	34567	157.397	33675	153.711	M + 3 Da (1548.64)	0
Glyco-Decipher	cwq_mix2-2_726	34572	(3+)	34567	157.397	33675	153.711	M + 4 Da (1548.97)	0
Glyco-Decipher	cwq_mix2-2_726	34572	(3+)	34567	157.397	33687	153.759	M + 0 Da (1547.63)	0
Glyco-Decipher	cwq_mix2-2_726	34572	(3+)	34567	157.397	33687	153.759	M + 1 Da (1547.97)	0
Glyco-Decipher	cwq_mix2-2_726	34572	(3+)	34567	157.397	33687	153.759	M + 2 Da (1548.30)	0
Glyco-Decipher	cwq_mix2-2_726	34572	(3+)	34567	157.397	33687	153.759	M + 3 Da (1548.64)	0
Glyco-Decipher	cwq_mix2-2_726	34572	(3+)	34567	157.397	33687	153.759	M + 4 Da (1548.97)	0
Glyco-Decipher	cwq_mix2-2_726	34572	(3+)	34567	157.397	33699	153.809	M + 0 Da (1547.63)	0
Glyco-Decipher	cwq_mix2-2_726	34572	(3+)	34567	157.397	33699	153.809	M + 1 Da (1547.97)	0
Glyco-Decipher	cwq_mix2-2_726	34572	(3+)	34567	157.397	33699	153.809	M + 2 Da (1548.30)	0
Glyco-Decipher	cwq_mix2-2_726	34572	(3+)	34567	157.397	33699	153.809	M + 3 Da (1548.64)	0
Glyco-Decipher	cwq_mix2-2_726	34572	(3+)	34567	157.397	33699	153.809	M + 4 Da (1548.97)	0
Glyco-Decipher	cwq_mix2-2_726	34572	(3+)	34567	157.397	33711	153.858	M + 0 Da (1547.63)	0
Glyco-Decipher	cwq_mix2-2_726	34572	(3+)	34567	157.397	33711	153.858	M + 1 Da (1547.97)	0
Glyco-Decipher	cwq_mix2-2_726	34572	(3+)	34567	157.397	33711	153.858	M + 2 Da (1548.30)	0
Glyco-Decipher	cwq_mix2-2_726	34572	(3+)	34567	157.397	33711	153.858	M + 3 Da (1548.64)	0
Glyco-Decipher	cwq_mix2-2_726	34572	(3+)	34567	157.397	33711	153.858	M + 4 Da (1548.97)	0
Glyco-Decipher	cwq_mix2-2_726	34572	(3+)	34567	157.397	33724	153.908	M + 0 Da (1547.63)	0
Glyco-Decipher	cwq_mix2-2_726	34572	(3+)	34567	157.397	33724	153.908	M + 1 Da (1547.97)	0
Glyco-Decipher	cwq_mix2-2_726	34572	(3+)	34567	157.397	33724	153.908	M + 2 Da (1548.30)	0
Glyco-Decipher	cwq_mix2-2_726	34572	(3+)	34567	157.397	33724	153.908	M + 3 Da (1548.64)	0
Glyco-Decipher	cwq_mix2-2_726	34572	(3+)	34567	157.397	33724	153.908	M + 4 Da (1548.97)	0
Glyco-Decipher	cwq_mix2-2_726	34572	(3+)	34567	157.397	33736	153.959	M + 0 Da (1547.63)	0
Glyco-Decipher	cwq_mix2-2_726	34572	(3+)	34567	157.397	33736	153.959	M + 1 Da (1547.97)	0
Glyco-Decipher	cwq_mix2-2_726	34572	(3+)	34567	157.397	33736	153.959	M + 2 Da (1548.30)	0
Glyco-Decipher	cwq_mix2-2_726	34572	(3+)	34567	157.397	33736	153.959	M + 3 Da (1548.64)	0
Glyco-Decipher	cwq_mix2-2_726	34572	(3+)	34567	157.397	33736	153.959	M + 4 Da (1548.97)	0
Glyco-Decipher	cwq_mix2-2_726	34572	(3+)	34567	157.397	33748	154.008	M + 0 Da (1547.63)	0.1886
Glyco-Decipher	cwq_mix2-2_726	34572	(3+)	34567	157.397	33748	154.008	M + 1 Da (1547.97)	0
Glyco-Decipher	cwq_mix2-2_726	34572	(3+)	34567	157.397	33748	154.008	M + 2 Da (1548.30)	0
Glyco-Decipher	cwq_mix2-2_726	34572	(3+)	34567	157.397	33748	154.008	M + 3 Da (1548.64)	0
Glyco-Decipher	cwq_mix2-2_726	34572	(3+)	34567	157.397	33748	154.008	M + 4 Da (1548.97)	0
Glyco-Decipher	cwq_mix2-2_726	34572	(3+)	34567	157.397	33760	154.056	M + 0 Da (1547.63)	0
Glyco-Decipher	cwq_mix2-2_726	34572	(3+)	34567	157.397	33760	154.056	M + 1 Da (1547.97)	0
Glyco-Decipher	cwq_mix2-2_726	34572	(3+)	34567	157.397	33760	154.056	M + 2 Da (1548.30)	0
Glyco-Decipher	cwq_mix2-2_726	34572	(3+)	34567	157.397	33760	154.056	M + 3 Da (1548.64)	0
Glyco-Decipher	cwq_mix2-2_726	34572	(3+)	34567	157.397	33760	154.056	M + 4 Da (1548.97)	0
Glyco-Decipher	cwq_mix2-2_726	34572	(3+)	34567	157.397	33774	154.106	M + 0 Da (1547.63)	0
Glyco-Decipher	cwq_mix2-2_726	34572	(3+)	34567	157.397	33774	154.106	M + 1 Da (1547.97)	0
Glyco-Decipher	cwq_mix2-2_726	34572	(3+)	34567	157.397	33774	154.106	M + 2 Da (1548.30)	0
Glyco-Decipher	cwq_mix2-2_726	34572	(3+)	34567	157.397	33774	154.106	M + 3 Da (1548.64)	0
Glyco-Decipher	cwq_mix2-2_726	34572	(3+)	34567	157.397	33774	154.106	M + 4 Da (1548.97)	0
Glyco-Decipher	cwq_mix2-2_726	34572	(3+)	34567	157.397	33787	154.157	M + 0 Da (1547.63)	0
Glyco-Decipher	cwq_mix2-2_726	34572	(3+)	34567	157.397	33787	154.157	M + 1 Da (1547.97)	0
Glyco-Decipher	cwq_mix2-2_726	34572	(3+)	34567	157.397	33787	154.157	M + 2 Da (1548.30)	0
Glyco-Decipher	cwq_mix2-2_726	34572	(3+)	34567	157.397	33787	154.157	M + 3 Da (1548.64)	0
Glyco-Decipher	cwq_mix2-2_726	34572	(3+)	34567	157.397	33787	154.157	M + 4 Da (1548.97)	0
Glyco-Decipher	cwq_mix2-2_726	34572	(3+)	34567	157.397	33798	154.207	M + 0 Da (1547.63)	0
Glyco-Decipher	cwq_mix2-2_726	34572	(3+)	34567	157.397	33798	154.207	M + 1 Da (1547.97)	0
Glyco-Decipher	cwq_mix2-2_726	34572	(3+)	34567	157.397	33798	154.207	M + 2 Da (1548.30)	0
Glyco-Decipher	cwq_mix2-2_726	34572	(3+)	34567	157.397	33798	154.207	M + 3 Da (1548.64)	0
Glyco-Decipher	cwq_mix2-2_726	34572	(3+)	34567	157.397	33798	154.207	M + 4 Da (1548.97)	0
Glyco-Decipher	cwq_mix2-2_726	34572	(3+)	34567	157.397	33811	154.257	M + 0 Da (1547.63)	0
Glyco-Decipher	cwq_mix2-2_726	34572	(3+)	34567	157.397	33811	154.257	M + 1 Da (1547.97)	0
Glyco-Decipher	cwq_mix2-2_726	34572	(3+)	34567	157.397	33811	154.257	M + 2 Da (1548.30)	0
Glyco-Decipher	cwq_mix2-2_726	34572	(3+)	34567	157.397	33811	154.257	M + 3 Da (1548.64)	0
Glyco-Decipher	cwq_mix2-2_726	34572	(3+)	34567	157.397	33811	154.257	M + 4 Da (1548.97)	0
Glyco-Decipher	cwq_mix2-2_726	34572	(3+)	34567	157.397	33823	154.306	M + 0 Da (1547.63)	0
Glyco-Decipher	cwq_mix2-2_726	34572	(3+)	34567	157.397	33823	154.306	M + 1 Da (1547.97)	0
Glyco-Decipher	cwq_mix2-2_726	34572	(3+)	34567	157.397	33823	154.306	M + 2 Da (1548.30)	0
Glyco-Decipher	cwq_mix2-2_726	34572	(3+)	34567	157.397	33823	154.306	M + 3 Da (1548.64)	0
Glyco-Decipher	cwq_mix2-2_726	34572	(3+)	34567	157.397	33823	154.306	M + 4 Da (1548.97)	0
Glyco-Decipher	cwq_mix2-2_726	34572	(3+)	34567	157.397	33835	154.355	M + 0 Da (1547.63)	0
Glyco-Decipher	cwq_mix2-2_726	34572	(3+)	34567	157.397	33835	154.355	M + 1 Da (1547.97)	0
Glyco-Decipher	cwq_mix2-2_726	34572	(3+)	34567	157.397	33835	154.355	M + 2 Da (1548.30)	0
Glyco-Decipher	cwq_mix2-2_726	34572	(3+)	34567	157.397	33835	154.355	M + 3 Da (1548.64)	0
Glyco-Decipher	cwq_mix2-2_726	34572	(3+)	34567	157.397	33835	154.355	M + 4 Da (1548.97)	0
Glyco-Decipher	cwq_mix2-2_726	34572	(3+)	34567	157.397	33846	154.404	M + 0 Da (1547.63)	0
Glyco-Decipher	cwq_mix2-2_726	34572	(3+)	34567	157.397	33846	154.404	M + 1 Da (1547.97)	0
Glyco-Decipher	cwq_mix2-2_726	34572	(3+)	34567	157.397	33846	154.404	M + 2 Da (1548.30)	0
Glyco-Decipher	cwq_mix2-2_726	34572	(3+)	34567	157.397	33846	154.404	M + 3 Da (1548.64)	0
Glyco-Decipher	cwq_mix2-2_726	34572	(3+)	34567	157.397	33846	154.404	M + 4 Da (1548.97)	0
Glyco-Decipher	cwq_mix2-2_726	34572	(3+)	34567	157.397	33858	154.454	M + 0 Da (1547.63)	0
Glyco-Decipher	cwq_mix2-2_726	34572	(3+)	34567	157.397	33858	154.454	M + 1 Da (1547.97)	0
Glyco-Decipher	cwq_mix2-2_726	34572	(3+)	34567	157.397	33858	154.454	M + 2 Da (1548.30)	0
Glyco-Decipher	cwq_mix2-2_726	34572	(3+)	34567	157.397	33858	154.454	M + 3 Da (1548.64)	0
Glyco-Decipher	cwq_mix2-2_726	34572	(3+)	34567	157.397	33858	154.454	M + 4 Da (1548.97)	0
Glyco-Decipher	cwq_mix2-2_726	34572	(3+)	34567	157.397	33870	154.504	M + 0 Da (1547.63)	0
Glyco-Decipher	cwq_mix2-2_726	34572	(3+)	34567	157.397	33870	154.504	M + 1 Da (1547.97)	0
Glyco-Decipher	cwq_mix2-2_726	34572	(3+)	34567	157.397	33870	154.504	M + 2 Da (1548.30)	0
Glyco-Decipher	cwq_mix2-2_726	34572	(3+)	34567	157.397	33870	154.504	M + 3 Da (1548.64)	0
Glyco-Decipher	cwq_mix2-2_726	34572	(3+)	34567	157.397	33870	154.504	M + 4 Da (1548.97)	0
Glyco-Decipher	cwq_mix2-2_726	34572	(3+)	34567	157.397	33882	154.553	M + 0 Da (1547.63)	0
Glyco-Decipher	cwq_mix2-2_726	34572	(3+)	34567	157.397	33882	154.553	M + 1 Da (1547.97)	0
Glyco-Decipher	cwq_mix2-2_726	34572	(3+)	34567	157.397	33882	154.553	M + 2 Da (1548.30)	0
Glyco-Decipher	cwq_mix2-2_726	34572	(3+)	34567	157.397	33882	154.553	M + 3 Da (1548.64)	0
Glyco-Decipher	cwq_mix2-2_726	34572	(3+)	34567	157.397	33882	154.553	M + 4 Da (1548.97)	0
Glyco-Decipher	cwq_mix2-2_726	34572	(3+)	34567	157.397	33894	154.607	M + 0 Da (1547.63)	0
Glyco-Decipher	cwq_mix2-2_726	34572	(3+)	34567	157.397	33894	154.607	M + 1 Da (1547.97)	0
Glyco-Decipher	cwq_mix2-2_726	34572	(3+)	34567	157.397	33894	154.607	M + 2 Da (1548.30)	0
Glyco-Decipher	cwq_mix2-2_726	34572	(3+)	34567	157.397	33894	154.607	M + 3 Da (1548.64)	0
Glyco-Decipher	cwq_mix2-2_726	34572	(3+)	34567	157.397	33894	154.607	M + 4 Da (1548.97)	0
Glyco-Decipher	cwq_mix2-2_726	34572	(3+)	34567	157.397	33906	154.654	M + 0 Da (1547.63)	0
Glyco-Decipher	cwq_mix2-2_726	34572	(3+)	34567	157.397	33906	154.654	M + 1 Da (1547.97)	0
Glyco-Decipher	cwq_mix2-2_726	34572	(3+)	34567	157.397	33906	154.654	M + 2 Da (1548.30)	0
Glyco-Decipher	cwq_mix2-2_726	34572	(3+)	34567	157.397	33906	154.654	M + 3 Da (1548.64)	0
Glyco-Decipher	cwq_mix2-2_726	34572	(3+)	34567	157.397	33906	154.654	M + 4 Da (1548.97)	0
Glyco-Decipher	cwq_mix2-2_726	34572	(3+)	34567	157.397	33918	154.704	M + 0 Da (1547.63)	0
Glyco-Decipher	cwq_mix2-2_726	34572	(3+)	34567	157.397	33918	154.704	M + 1 Da (1547.97)	0
Glyco-Decipher	cwq_mix2-2_726	34572	(3+)	34567	157.397	33918	154.704	M + 2 Da (1548.30)	0
Glyco-Decipher	cwq_mix2-2_726	34572	(3+)	34567	157.397	33918	154.704	M + 3 Da (1548.64)	0
Glyco-Decipher	cwq_mix2-2_726	34572	(3+)	34567	157.397	33918	154.704	M + 4 Da (1548.97)	0
Glyco-Decipher	cwq_mix2-2_726	34572	(3+)	34567	157.397	33929	154.753	M + 0 Da (1547.63)	0
Glyco-Decipher	cwq_mix2-2_726	34572	(3+)	34567	157.397	33929	154.753	M + 1 Da (1547.97)	0
Glyco-Decipher	cwq_mix2-2_726	34572	(3+)	34567	157.397	33929	154.753	M + 2 Da (1548.30)	0
Glyco-Decipher	cwq_mix2-2_726	34572	(3+)	34567	157.397	33929	154.753	M + 3 Da (1548.64)	0
Glyco-Decipher	cwq_mix2-2_726	34572	(3+)	34567	157.397	33929	154.753	M + 4 Da (1548.97)	0
Glyco-Decipher	cwq_mix2-2_726	34572	(3+)	34567	157.397	33940	154.802	M + 0 Da (1547.63)	0
Glyco-Decipher	cwq_mix2-2_726	34572	(3+)	34567	157.397	33940	154.802	M + 1 Da (1547.97)	0
Glyco-Decipher	cwq_mix2-2_726	34572	(3+)	34567	157.397	33940	154.802	M + 2 Da (1548.30)	0
Glyco-Decipher	cwq_mix2-2_726	34572	(3+)	34567	157.397	33940	154.802	M + 3 Da (1548.64)	0
Glyco-Decipher	cwq_mix2-2_726	34572	(3+)	34567	157.397	33940	154.802	M + 4 Da (1548.97)	0
Glyco-Decipher	cwq_mix2-2_726	34572	(3+)	34567	157.397	33953	154.853	M + 0 Da (1547.63)	0
Glyco-Decipher	cwq_mix2-2_726	34572	(3+)	34567	157.397	33953	154.853	M + 1 Da (1547.97)	0
Glyco-Decipher	cwq_mix2-2_726	34572	(3+)	34567	157.397	33953	154.853	M + 2 Da (1548.30)	0
Glyco-Decipher	cwq_mix2-2_726	34572	(3+)	34567	157.397	33953	154.853	M + 3 Da (1548.64)	0
Glyco-Decipher	cwq_mix2-2_726	34572	(3+)	34567	157.397	33953	154.853	M + 4 Da (1548.97)	0
Glyco-Decipher	cwq_mix2-2_726	34572	(3+)	34567	157.397	33964	154.9	M + 0 Da (1547.63)	0
Glyco-Decipher	cwq_mix2-2_726	34572	(3+)	34567	157.397	33964	154.9	M + 1 Da (1547.97)	0
Glyco-Decipher	cwq_mix2-2_726	34572	(3+)	34567	157.397	33964	154.9	M + 2 Da (1548.30)	0
Glyco-Decipher	cwq_mix2-2_726	34572	(3+)	34567	157.397	33964	154.9	M + 3 Da (1548.64)	0
Glyco-Decipher	cwq_mix2-2_726	34572	(3+)	34567	157.397	33964	154.9	M + 4 Da (1548.97)	0
Glyco-Decipher	cwq_mix2-2_726	34572	(3+)	34567	157.397	33976	154.95	M + 0 Da (1547.63)	0
Glyco-Decipher	cwq_mix2-2_726	34572	(3+)	34567	157.397	33976	154.95	M + 1 Da (1547.97)	0
Glyco-Decipher	cwq_mix2-2_726	34572	(3+)	34567	157.397	33976	154.95	M + 2 Da (1548.30)	0
Glyco-Decipher	cwq_mix2-2_726	34572	(3+)	34567	157.397	33976	154.95	M + 3 Da (1548.64)	0
Glyco-Decipher	cwq_mix2-2_726	34572	(3+)	34567	157.397	33976	154.95	M + 4 Da (1548.97)	0
Glyco-Decipher	cwq_mix2-2_726	34572	(3+)	34567	157.397	33988	154.998	M + 0 Da (1547.63)	0
Glyco-Decipher	cwq_mix2-2_726	34572	(3+)	34567	157.397	33988	154.998	M + 1 Da (1547.97)	0
Glyco-Decipher	cwq_mix2-2_726	34572	(3+)	34567	157.397	33988	154.998	M + 2 Da (1548.30)	0
Glyco-Decipher	cwq_mix2-2_726	34572	(3+)	34567	157.397	33988	154.998	M + 3 Da (1548.64)	0
Glyco-Decipher	cwq_mix2-2_726	34572	(3+)	34567	157.397	33988	154.998	M + 4 Da (1548.97)	0
Glyco-Decipher	cwq_mix2-2_726	34572	(3+)	34567	157.397	33999	155.047	M + 0 Da (1547.63)	0
Glyco-Decipher	cwq_mix2-2_726	34572	(3+)	34567	157.397	33999	155.047	M + 1 Da (1547.97)	0
Glyco-Decipher	cwq_mix2-2_726	34572	(3+)	34567	157.397	33999	155.047	M + 2 Da (1548.30)	0
Glyco-Decipher	cwq_mix2-2_726	34572	(3+)	34567	157.397	33999	155.047	M + 3 Da (1548.64)	0
Glyco-Decipher	cwq_mix2-2_726	34572	(3+)	34567	157.397	33999	155.047	M + 4 Da (1548.97)	0
Glyco-Decipher	cwq_mix2-2_726	34572	(3+)	34567	157.397	34010	155.097	M + 0 Da (1547.63)	0
Glyco-Decipher	cwq_mix2-2_726	34572	(3+)	34567	157.397	34010	155.097	M + 1 Da (1547.97)	0
Glyco-Decipher	cwq_mix2-2_726	34572	(3+)	34567	157.397	34010	155.097	M + 2 Da (1548.30)	0
Glyco-Decipher	cwq_mix2-2_726	34572	(3+)	34567	157.397	34010	155.097	M + 3 Da (1548.64)	0
Glyco-Decipher	cwq_mix2-2_726	34572	(3+)	34567	157.397	34010	155.097	M + 4 Da (1548.97)	0
Glyco-Decipher	cwq_mix2-2_726	34572	(3+)	34567	157.397	34021	155.145	M + 0 Da (1547.63)	0
Glyco-Decipher	cwq_mix2-2_726	34572	(3+)	34567	157.397	34021	155.145	M + 1 Da (1547.97)	0
Glyco-Decipher	cwq_mix2-2_726	34572	(3+)	34567	157.397	34021	155.145	M + 2 Da (1548.30)	0
Glyco-Decipher	cwq_mix2-2_726	34572	(3+)	34567	157.397	34021	155.145	M + 3 Da (1548.64)	0
Glyco-Decipher	cwq_mix2-2_726	34572	(3+)	34567	157.397	34021	155.145	M + 4 Da (1548.97)	0
Glyco-Decipher	cwq_mix2-2_726	34572	(3+)	34567	157.397	34033	155.194	M + 0 Da (1547.63)	0
Glyco-Decipher	cwq_mix2-2_726	34572	(3+)	34567	157.397	34033	155.194	M + 1 Da (1547.97)	0
Glyco-Decipher	cwq_mix2-2_726	34572	(3+)	34567	157.397	34033	155.194	M + 2 Da (1548.30)	0
Glyco-Decipher	cwq_mix2-2_726	34572	(3+)	34567	157.397	34033	155.194	M + 3 Da (1548.64)	0
Glyco-Decipher	cwq_mix2-2_726	34572	(3+)	34567	157.397	34033	155.194	M + 4 Da (1548.97)	0
Glyco-Decipher	cwq_mix2-2_726	34572	(3+)	34567	157.397	34044	155.243	M + 0 Da (1547.63)	0
Glyco-Decipher	cwq_mix2-2_726	34572	(3+)	34567	157.397	34044	155.243	M + 1 Da (1547.97)	0
Glyco-Decipher	cwq_mix2-2_726	34572	(3+)	34567	157.397	34044	155.243	M + 2 Da (1548.30)	0
Glyco-Decipher	cwq_mix2-2_726	34572	(3+)	34567	157.397	34044	155.243	M + 3 Da (1548.64)	0
Glyco-Decipher	cwq_mix2-2_726	34572	(3+)	34567	157.397	34044	155.243	M + 4 Da (1548.97)	0
Glyco-Decipher	cwq_mix2-2_726	34572	(3+)	34567	157.397	34056	155.292	M + 0 Da (1547.63)	0
Glyco-Decipher	cwq_mix2-2_726	34572	(3+)	34567	157.397	34056	155.292	M + 1 Da (1547.97)	0
Glyco-Decipher	cwq_mix2-2_726	34572	(3+)	34567	157.397	34056	155.292	M + 2 Da (1548.30)	0
Glyco-Decipher	cwq_mix2-2_726	34572	(3+)	34567	157.397	34056	155.292	M + 3 Da (1548.64)	0
Glyco-Decipher	cwq_mix2-2_726	34572	(3+)	34567	157.397	34056	155.292	M + 4 Da (1548.97)	0
Glyco-Decipher	cwq_mix2-2_726	34572	(3+)	34567	157.397	34067	155.342	M + 0 Da (1547.63)	0
Glyco-Decipher	cwq_mix2-2_726	34572	(3+)	34567	157.397	34067	155.342	M + 1 Da (1547.97)	0
Glyco-Decipher	cwq_mix2-2_726	34572	(3+)	34567	157.397	34067	155.342	M + 2 Da (1548.30)	0
Glyco-Decipher	cwq_mix2-2_726	34572	(3+)	34567	157.397	34067	155.342	M + 3 Da (1548.64)	0
Glyco-Decipher	cwq_mix2-2_726	34572	(3+)	34567	157.397	34067	155.342	M + 4 Da (1548.97)	0
Glyco-Decipher	cwq_mix2-2_726	34572	(3+)	34567	157.397	34078	155.391	M + 0 Da (1547.63)	0
Glyco-Decipher	cwq_mix2-2_726	34572	(3+)	34567	157.397	34078	155.391	M + 1 Da (1547.97)	0
Glyco-Decipher	cwq_mix2-2_726	34572	(3+)	34567	157.397	34078	155.391	M + 2 Da (1548.30)	0
Glyco-Decipher	cwq_mix2-2_726	34572	(3+)	34567	157.397	34078	155.391	M + 3 Da (1548.64)	0
Glyco-Decipher	cwq_mix2-2_726	34572	(3+)	34567	157.397	34078	155.391	M + 4 Da (1548.97)	0
Glyco-Decipher	cwq_mix2-2_726	34572	(3+)	34567	157.397	34090	155.441	M + 0 Da (1547.63)	0
Glyco-Decipher	cwq_mix2-2_726	34572	(3+)	34567	157.397	34090	155.441	M + 1 Da (1547.97)	0
Glyco-Decipher	cwq_mix2-2_726	34572	(3+)	34567	157.397	34090	155.441	M + 2 Da (1548.30)	0
Glyco-Decipher	cwq_mix2-2_726	34572	(3+)	34567	157.397	34090	155.441	M + 3 Da (1548.64)	0
Glyco-Decipher	cwq_mix2-2_726	34572	(3+)	34567	157.397	34090	155.441	M + 4 Da (1548.97)	0
Glyco-Decipher	cwq_mix2-2_726	34572	(3+)	34567	157.397	34102	155.49	M + 0 Da (1547.63)	0
Glyco-Decipher	cwq_mix2-2_726	34572	(3+)	34567	157.397	34102	155.49	M + 1 Da (1547.97)	0
Glyco-Decipher	cwq_mix2-2_726	34572	(3+)	34567	157.397	34102	155.49	M + 2 Da (1548.30)	0
Glyco-Decipher	cwq_mix2-2_726	34572	(3+)	34567	157.397	34102	155.49	M + 3 Da (1548.64)	0
Glyco-Decipher	cwq_mix2-2_726	34572	(3+)	34567	157.397	34102	155.49	M + 4 Da (1548.97)	0
Glyco-Decipher	cwq_mix2-2_726	34572	(3+)	34567	157.397	34114	155.54	M + 0 Da (1547.63)	0
Glyco-Decipher	cwq_mix2-2_726	34572	(3+)	34567	157.397	34114	155.54	M + 1 Da (1547.97)	0
Glyco-Decipher	cwq_mix2-2_726	34572	(3+)	34567	157.397	34114	155.54	M + 2 Da (1548.30)	0
Glyco-Decipher	cwq_mix2-2_726	34572	(3+)	34567	157.397	34114	155.54	M + 3 Da (1548.64)	0
Glyco-Decipher	cwq_mix2-2_726	34572	(3+)	34567	157.397	34114	155.54	M + 4 Da (1548.97)	0
Glyco-Decipher	cwq_mix2-2_726	34572	(3+)	34567	157.397	34125	155.588	M + 0 Da (1547.63)	0
Glyco-Decipher	cwq_mix2-2_726	34572	(3+)	34567	157.397	34125	155.588	M + 1 Da (1547.97)	0
Glyco-Decipher	cwq_mix2-2_726	34572	(3+)	34567	157.397	34125	155.588	M + 2 Da (1548.30)	0
Glyco-Decipher	cwq_mix2-2_726	34572	(3+)	34567	157.397	34125	155.588	M + 3 Da (1548.64)	0
Glyco-Decipher	cwq_mix2-2_726	34572	(3+)	34567	157.397	34125	155.588	M + 4 Da (1548.97)	0
Glyco-Decipher	cwq_mix2-2_726	34572	(3+)	34567	157.397	34137	155.638	M + 0 Da (1547.63)	0
Glyco-Decipher	cwq_mix2-2_726	34572	(3+)	34567	157.397	34137	155.638	M + 1 Da (1547.97)	0
Glyco-Decipher	cwq_mix2-2_726	34572	(3+)	34567	157.397	34137	155.638	M + 2 Da (1548.30)	0
Glyco-Decipher	cwq_mix2-2_726	34572	(3+)	34567	157.397	34137	155.638	M + 3 Da (1548.64)	0
Glyco-Decipher	cwq_mix2-2_726	34572	(3+)	34567	157.397	34137	155.638	M + 4 Da (1548.97)	0
Glyco-Decipher	cwq_mix2-2_726	34572	(3+)	34567	157.397	34150	155.687	M + 0 Da (1547.63)	0
Glyco-Decipher	cwq_mix2-2_726	34572	(3+)	34567	157.397	34150	155.687	M + 1 Da (1547.97)	0
Glyco-Decipher	cwq_mix2-2_726	34572	(3+)	34567	157.397	34150	155.687	M + 2 Da (1548.30)	0
Glyco-Decipher	cwq_mix2-2_726	34572	(3+)	34567	157.397	34150	155.687	M + 3 Da (1548.64)	0
Glyco-Decipher	cwq_mix2-2_726	34572	(3+)	34567	157.397	34150	155.687	M + 4 Da (1548.97)	0
Glyco-Decipher	cwq_mix2-2_726	34572	(3+)	34567	157.397	34161	155.736	M + 0 Da (1547.63)	0
Glyco-Decipher	cwq_mix2-2_726	34572	(3+)	34567	157.397	34161	155.736	M + 1 Da (1547.97)	0
Glyco-Decipher	cwq_mix2-2_726	34572	(3+)	34567	157.397	34161	155.736	M + 2 Da (1548.30)	0
Glyco-Decipher	cwq_mix2-2_726	34572	(3+)	34567	157.397	34161	155.736	M + 3 Da (1548.64)	0
Glyco-Decipher	cwq_mix2-2_726	34572	(3+)	34567	157.397	34161	155.736	M + 4 Da (1548.97)	0
Glyco-Decipher	cwq_mix2-2_726	34572	(3+)	34567	157.397	34173	155.786	M + 0 Da (1547.63)	0
Glyco-Decipher	cwq_mix2-2_726	34572	(3+)	34567	157.397	34173	155.786	M + 1 Da (1547.97)	0
Glyco-Decipher	cwq_mix2-2_726	34572	(3+)	34567	157.397	34173	155.786	M + 2 Da (1548.30)	0
Glyco-Decipher	cwq_mix2-2_726	34572	(3+)	34567	157.397	34173	155.786	M + 3 Da (1548.64)	0
Glyco-Decipher	cwq_mix2-2_726	34572	(3+)	34567	157.397	34173	155.786	M + 4 Da (1548.97)	0
Glyco-Decipher	cwq_mix2-2_726	34572	(3+)	34567	157.397	34185	155.834	M + 0 Da (1547.63)	0
Glyco-Decipher	cwq_mix2-2_726	34572	(3+)	34567	157.397	34185	155.834	M + 1 Da (1547.97)	0
Glyco-Decipher	cwq_mix2-2_726	34572	(3+)	34567	157.397	34185	155.834	M + 2 Da (1548.30)	0
Glyco-Decipher	cwq_mix2-2_726	34572	(3+)	34567	157.397	34185	155.834	M + 3 Da (1548.64)	0
Glyco-Decipher	cwq_mix2-2_726	34572	(3+)	34567	157.397	34185	155.834	M + 4 Da (1548.97)	0
Glyco-Decipher	cwq_mix2-2_726	34572	(3+)	34567	157.397	34197	155.884	M + 0 Da (1547.63)	0
Glyco-Decipher	cwq_mix2-2_726	34572	(3+)	34567	157.397	34197	155.884	M + 1 Da (1547.97)	0
Glyco-Decipher	cwq_mix2-2_726	34572	(3+)	34567	157.397	34197	155.884	M + 2 Da (1548.30)	0
Glyco-Decipher	cwq_mix2-2_726	34572	(3+)	34567	157.397	34197	155.884	M + 3 Da (1548.64)	0
Glyco-Decipher	cwq_mix2-2_726	34572	(3+)	34567	157.397	34197	155.884	M + 4 Da (1548.97)	0
Glyco-Decipher	cwq_mix2-2_726	34572	(3+)	34567	157.397	34208	155.933	M + 0 Da (1547.63)	0
Glyco-Decipher	cwq_mix2-2_726	34572	(3+)	34567	157.397	34208	155.933	M + 1 Da (1547.97)	0
Glyco-Decipher	cwq_mix2-2_726	34572	(3+)	34567	157.397	34208	155.933	M + 2 Da (1548.30)	0
Glyco-Decipher	cwq_mix2-2_726	34572	(3+)	34567	157.397	34208	155.933	M + 3 Da (1548.64)	0
Glyco-Decipher	cwq_mix2-2_726	34572	(3+)	34567	157.397	34208	155.933	M + 4 Da (1548.97)	0
Glyco-Decipher	cwq_mix2-2_726	34572	(3+)	34567	157.397	34221	155.982	M + 0 Da (1547.63)	0
Glyco-Decipher	cwq_mix2-2_726	34572	(3+)	34567	157.397	34221	155.982	M + 1 Da (1547.97)	0
Glyco-Decipher	cwq_mix2-2_726	34572	(3+)	34567	157.397	34221	155.982	M + 2 Da (1548.30)	0
Glyco-Decipher	cwq_mix2-2_726	34572	(3+)	34567	157.397	34221	155.982	M + 3 Da (1548.64)	0
Glyco-Decipher	cwq_mix2-2_726	34572	(3+)	34567	157.397	34221	155.982	M + 4 Da (1548.97)	0
Glyco-Decipher	cwq_mix2-2_726	34572	(3+)	34567	157.397	34233	156.032	M + 0 Da (1547.63)	0.2215
Glyco-Decipher	cwq_mix2-2_726	34572	(3+)	34567	157.397	34233	156.032	M + 1 Da (1547.97)	0
Glyco-Decipher	cwq_mix2-2_726	34572	(3+)	34567	157.397	34233	156.032	M + 2 Da (1548.30)	0
Glyco-Decipher	cwq_mix2-2_726	34572	(3+)	34567	157.397	34233	156.032	M + 3 Da (1548.64)	0
Glyco-Decipher	cwq_mix2-2_726	34572	(3+)	34567	157.397	34233	156.032	M + 4 Da (1548.97)	0
Glyco-Decipher	cwq_mix2-2_726	34572	(3+)	34567	157.397	34246	156.082	M + 0 Da (1547.63)	0
Glyco-Decipher	cwq_mix2-2_726	34572	(3+)	34567	157.397	34246	156.082	M + 1 Da (1547.97)	0
Glyco-Decipher	cwq_mix2-2_726	34572	(3+)	34567	157.397	34246	156.082	M + 2 Da (1548.30)	0
Glyco-Decipher	cwq_mix2-2_726	34572	(3+)	34567	157.397	34246	156.082	M + 3 Da (1548.64)	0
Glyco-Decipher	cwq_mix2-2_726	34572	(3+)	34567	157.397	34246	156.082	M + 4 Da (1548.97)	0
Glyco-Decipher	cwq_mix2-2_726	34572	(3+)	34567	157.397	34260	156.132	M + 0 Da (1547.63)	0
Glyco-Decipher	cwq_mix2-2_726	34572	(3+)	34567	157.397	34260	156.132	M + 1 Da (1547.97)	0
Glyco-Decipher	cwq_mix2-2_726	34572	(3+)	34567	157.397	34260	156.132	M + 2 Da (1548.30)	0
Glyco-Decipher	cwq_mix2-2_726	34572	(3+)	34567	157.397	34260	156.132	M + 3 Da (1548.64)	0
Glyco-Decipher	cwq_mix2-2_726	34572	(3+)	34567	157.397	34260	156.132	M + 4 Da (1548.97)	0
Glyco-Decipher	cwq_mix2-2_726	34572	(3+)	34567	157.397	34270	156.181	M + 0 Da (1547.63)	0
Glyco-Decipher	cwq_mix2-2_726	34572	(3+)	34567	157.397	34270	156.181	M + 1 Da (1547.97)	0.1234
Glyco-Decipher	cwq_mix2-2_726	34572	(3+)	34567	157.397	34270	156.181	M + 2 Da (1548.30)	0
Glyco-Decipher	cwq_mix2-2_726	34572	(3+)	34567	157.397	34270	156.181	M + 3 Da (1548.64)	0
Glyco-Decipher	cwq_mix2-2_726	34572	(3+)	34567	157.397	34270	156.181	M + 4 Da (1548.97)	0
Glyco-Decipher	cwq_mix2-2_726	34572	(3+)	34567	157.397	34282	156.23	M + 0 Da (1547.63)	0
Glyco-Decipher	cwq_mix2-2_726	34572	(3+)	34567	157.397	34282	156.23	M + 1 Da (1547.97)	0
Glyco-Decipher	cwq_mix2-2_726	34572	(3+)	34567	157.397	34282	156.23	M + 2 Da (1548.30)	0
Glyco-Decipher	cwq_mix2-2_726	34572	(3+)	34567	157.397	34282	156.23	M + 3 Da (1548.64)	0
Glyco-Decipher	cwq_mix2-2_726	34572	(3+)	34567	157.397	34282	156.23	M + 4 Da (1548.97)	0
Glyco-Decipher	cwq_mix2-2_726	34572	(3+)	34567	157.397	34293	156.279	M + 0 Da (1547.63)	0
Glyco-Decipher	cwq_mix2-2_726	34572	(3+)	34567	157.397	34293	156.279	M + 1 Da (1547.97)	0.2071
Glyco-Decipher	cwq_mix2-2_726	34572	(3+)	34567	157.397	34293	156.279	M + 2 Da (1548.30)	0
Glyco-Decipher	cwq_mix2-2_726	34572	(3+)	34567	157.397	34293	156.279	M + 3 Da (1548.64)	0
Glyco-Decipher	cwq_mix2-2_726	34572	(3+)	34567	157.397	34293	156.279	M + 4 Da (1548.97)	0
Glyco-Decipher	cwq_mix2-2_726	34572	(3+)	34567	157.397	34307	156.33	M + 0 Da (1547.63)	0
Glyco-Decipher	cwq_mix2-2_726	34572	(3+)	34567	157.397	34307	156.33	M + 1 Da (1547.97)	0
Glyco-Decipher	cwq_mix2-2_726	34572	(3+)	34567	157.397	34307	156.33	M + 2 Da (1548.30)	0
Glyco-Decipher	cwq_mix2-2_726	34572	(3+)	34567	157.397	34307	156.33	M + 3 Da (1548.64)	0
Glyco-Decipher	cwq_mix2-2_726	34572	(3+)	34567	157.397	34307	156.33	M + 4 Da (1548.97)	0
Glyco-Decipher	cwq_mix2-2_726	34572	(3+)	34567	157.397	34319	156.379	M + 0 Da (1547.63)	0
Glyco-Decipher	cwq_mix2-2_726	34572	(3+)	34567	157.397	34319	156.379	M + 1 Da (1547.97)	0
Glyco-Decipher	cwq_mix2-2_726	34572	(3+)	34567	157.397	34319	156.379	M + 2 Da (1548.30)	0
Glyco-Decipher	cwq_mix2-2_726	34572	(3+)	34567	157.397	34319	156.379	M + 3 Da (1548.64)	0
Glyco-Decipher	cwq_mix2-2_726	34572	(3+)	34567	157.397	34319	156.379	M + 4 Da (1548.97)	0
Glyco-Decipher	cwq_mix2-2_726	34572	(3+)	34567	157.397	34331	156.429	M + 0 Da (1547.63)	0
Glyco-Decipher	cwq_mix2-2_726	34572	(3+)	34567	157.397	34331	156.429	M + 1 Da (1547.97)	0
Glyco-Decipher	cwq_mix2-2_726	34572	(3+)	34567	157.397	34331	156.429	M + 2 Da (1548.30)	0
Glyco-Decipher	cwq_mix2-2_726	34572	(3+)	34567	157.397	34331	156.429	M + 3 Da (1548.64)	0
Glyco-Decipher	cwq_mix2-2_726	34572	(3+)	34567	157.397	34331	156.429	M + 4 Da (1548.97)	0
Glyco-Decipher	cwq_mix2-2_726	34572	(3+)	34567	157.397	34342	156.477	M + 0 Da (1547.63)	0
Glyco-Decipher	cwq_mix2-2_726	34572	(3+)	34567	157.397	34342	156.477	M + 1 Da (1547.97)	0
Glyco-Decipher	cwq_mix2-2_726	34572	(3+)	34567	157.397	34342	156.477	M + 2 Da (1548.30)	0
Glyco-Decipher	cwq_mix2-2_726	34572	(3+)	34567	157.397	34342	156.477	M + 3 Da (1548.64)	0
Glyco-Decipher	cwq_mix2-2_726	34572	(3+)	34567	157.397	34342	156.477	M + 4 Da (1548.97)	0
Glyco-Decipher	cwq_mix2-2_726	34572	(3+)	34567	157.397	34353	156.526	M + 0 Da (1547.63)	0
Glyco-Decipher	cwq_mix2-2_726	34572	(3+)	34567	157.397	34353	156.526	M + 1 Da (1547.97)	0
Glyco-Decipher	cwq_mix2-2_726	34572	(3+)	34567	157.397	34353	156.526	M + 2 Da (1548.30)	0
Glyco-Decipher	cwq_mix2-2_726	34572	(3+)	34567	157.397	34353	156.526	M + 3 Da (1548.64)	0
Glyco-Decipher	cwq_mix2-2_726	34572	(3+)	34567	157.397	34353	156.526	M + 4 Da (1548.97)	0
Glyco-Decipher	cwq_mix2-2_726	34572	(3+)	34567	157.397	34365	156.574	M + 0 Da (1547.63)	0
Glyco-Decipher	cwq_mix2-2_726	34572	(3+)	34567	157.397	34365	156.574	M + 1 Da (1547.97)	0
Glyco-Decipher	cwq_mix2-2_726	34572	(3+)	34567	157.397	34365	156.574	M + 2 Da (1548.30)	0
Glyco-Decipher	cwq_mix2-2_726	34572	(3+)	34567	157.397	34365	156.574	M + 3 Da (1548.64)	0
Glyco-Decipher	cwq_mix2-2_726	34572	(3+)	34567	157.397	34365	156.574	M + 4 Da (1548.97)	0
Glyco-Decipher	cwq_mix2-2_726	34572	(3+)	34567	157.397	34377	156.624	M + 0 Da (1547.63)	0
Glyco-Decipher	cwq_mix2-2_726	34572	(3+)	34567	157.397	34377	156.624	M + 1 Da (1547.97)	0
Glyco-Decipher	cwq_mix2-2_726	34572	(3+)	34567	157.397	34377	156.624	M + 2 Da (1548.30)	0
Glyco-Decipher	cwq_mix2-2_726	34572	(3+)	34567	157.397	34377	156.624	M + 3 Da (1548.64)	0
Glyco-Decipher	cwq_mix2-2_726	34572	(3+)	34567	157.397	34377	156.624	M + 4 Da (1548.97)	0
Glyco-Decipher	cwq_mix2-2_726	34572	(3+)	34567	157.397	34388	156.671	M + 0 Da (1547.63)	0
Glyco-Decipher	cwq_mix2-2_726	34572	(3+)	34567	157.397	34388	156.671	M + 1 Da (1547.97)	0
Glyco-Decipher	cwq_mix2-2_726	34572	(3+)	34567	157.397	34388	156.671	M + 2 Da (1548.30)	0
Glyco-Decipher	cwq_mix2-2_726	34572	(3+)	34567	157.397	34388	156.671	M + 3 Da (1548.64)	0
Glyco-Decipher	cwq_mix2-2_726	34572	(3+)	34567	157.397	34388	156.671	M + 4 Da (1548.97)	0
Glyco-Decipher	cwq_mix2-2_726	34572	(3+)	34567	157.397	34399	156.719	M + 0 Da (1547.63)	0
Glyco-Decipher	cwq_mix2-2_726	34572	(3+)	34567	157.397	34399	156.719	M + 1 Da (1547.97)	0
Glyco-Decipher	cwq_mix2-2_726	34572	(3+)	34567	157.397	34399	156.719	M + 2 Da (1548.30)	0
Glyco-Decipher	cwq_mix2-2_726	34572	(3+)	34567	157.397	34399	156.719	M + 3 Da (1548.64)	0
Glyco-Decipher	cwq_mix2-2_726	34572	(3+)	34567	157.397	34399	156.719	M + 4 Da (1548.97)	0
Glyco-Decipher	cwq_mix2-2_726	34572	(3+)	34567	157.397	34410	156.769	M + 0 Da (1547.63)	0
Glyco-Decipher	cwq_mix2-2_726	34572	(3+)	34567	157.397	34410	156.769	M + 1 Da (1547.97)	0
Glyco-Decipher	cwq_mix2-2_726	34572	(3+)	34567	157.397	34410	156.769	M + 2 Da (1548.30)	0
Glyco-Decipher	cwq_mix2-2_726	34572	(3+)	34567	157.397	34410	156.769	M + 3 Da (1548.64)	0.1646
Glyco-Decipher	cwq_mix2-2_726	34572	(3+)	34567	157.397	34410	156.769	M + 4 Da (1548.97)	0
Glyco-Decipher	cwq_mix2-2_726	34572	(3+)	34567	157.397	34421	156.819	M + 0 Da (1547.63)	0
Glyco-Decipher	cwq_mix2-2_726	34572	(3+)	34567	157.397	34421	156.819	M + 1 Da (1547.97)	0
Glyco-Decipher	cwq_mix2-2_726	34572	(3+)	34567	157.397	34421	156.819	M + 2 Da (1548.30)	0
Glyco-Decipher	cwq_mix2-2_726	34572	(3+)	34567	157.397	34421	156.819	M + 3 Da (1548.64)	0
Glyco-Decipher	cwq_mix2-2_726	34572	(3+)	34567	157.397	34421	156.819	M + 4 Da (1548.97)	0
Glyco-Decipher	cwq_mix2-2_726	34572	(3+)	34567	157.397	34432	156.868	M + 0 Da (1547.63)	0
Glyco-Decipher	cwq_mix2-2_726	34572	(3+)	34567	157.397	34432	156.868	M + 1 Da (1547.97)	0
Glyco-Decipher	cwq_mix2-2_726	34572	(3+)	34567	157.397	34432	156.868	M + 2 Da (1548.30)	0
Glyco-Decipher	cwq_mix2-2_726	34572	(3+)	34567	157.397	34432	156.868	M + 3 Da (1548.64)	0
Glyco-Decipher	cwq_mix2-2_726	34572	(3+)	34567	157.397	34432	156.868	M + 4 Da (1548.97)	0
Glyco-Decipher	cwq_mix2-2_726	34572	(3+)	34567	157.397	34444	156.917	M + 0 Da (1547.63)	0
Glyco-Decipher	cwq_mix2-2_726	34572	(3+)	34567	157.397	34444	156.917	M + 1 Da (1547.97)	0
Glyco-Decipher	cwq_mix2-2_726	34572	(3+)	34567	157.397	34444	156.917	M + 2 Da (1548.30)	0
Glyco-Decipher	cwq_mix2-2_726	34572	(3+)	34567	157.397	34444	156.917	M + 3 Da (1548.64)	0.2031
Glyco-Decipher	cwq_mix2-2_726	34572	(3+)	34567	157.397	34444	156.917	M + 4 Da (1548.97)	0
Glyco-Decipher	cwq_mix2-2_726	34572	(3+)	34567	157.397	34455	156.965	M + 0 Da (1547.63)	0.1544
Glyco-Decipher	cwq_mix2-2_726	34572	(3+)	34567	157.397	34455	156.965	M + 1 Da (1547.97)	0.1954
Glyco-Decipher	cwq_mix2-2_726	34572	(3+)	34567	157.397	34455	156.965	M + 2 Da (1548.30)	0.1639
Glyco-Decipher	cwq_mix2-2_726	34572	(3+)	34567	157.397	34455	156.965	M + 3 Da (1548.64)	0.1592
Glyco-Decipher	cwq_mix2-2_726	34572	(3+)	34567	157.397	34455	156.965	M + 4 Da (1548.97)	0.1823
Glyco-Decipher	cwq_mix2-2_726	34572	(3+)	34567	157.397	34466	157.014	M + 0 Da (1547.63)	0
Glyco-Decipher	cwq_mix2-2_726	34572	(3+)	34567	157.397	34466	157.014	M + 1 Da (1547.97)	0
Glyco-Decipher	cwq_mix2-2_726	34572	(3+)	34567	157.397	34466	157.014	M + 2 Da (1548.30)	0.121
Glyco-Decipher	cwq_mix2-2_726	34572	(3+)	34567	157.397	34466	157.014	M + 3 Da (1548.64)	0.2613
Glyco-Decipher	cwq_mix2-2_726	34572	(3+)	34567	157.397	34466	157.014	M + 4 Da (1548.97)	0
Glyco-Decipher	cwq_mix2-2_726	34572	(3+)	34567	157.397	34477	157.061	M + 0 Da (1547.63)	0.2677
Glyco-Decipher	cwq_mix2-2_726	34572	(3+)	34567	157.397	34477	157.061	M + 1 Da (1547.97)	0
Glyco-Decipher	cwq_mix2-2_726	34572	(3+)	34567	157.397	34477	157.061	M + 2 Da (1548.30)	0.2195
Glyco-Decipher	cwq_mix2-2_726	34572	(3+)	34567	157.397	34477	157.061	M + 3 Da (1548.64)	0.3436
Glyco-Decipher	cwq_mix2-2_726	34572	(3+)	34567	157.397	34477	157.061	M + 4 Da (1548.97)	0
Glyco-Decipher	cwq_mix2-2_726	34572	(3+)	34567	157.397	34488	157.109	M + 0 Da (1547.63)	0.2148
Glyco-Decipher	cwq_mix2-2_726	34572	(3+)	34567	157.397	34488	157.109	M + 1 Da (1547.97)	0.1513
Glyco-Decipher	cwq_mix2-2_726	34572	(3+)	34567	157.397	34488	157.109	M + 2 Da (1548.30)	0.3517
Glyco-Decipher	cwq_mix2-2_726	34572	(3+)	34567	157.397	34488	157.109	M + 3 Da (1548.64)	0.3259
Glyco-Decipher	cwq_mix2-2_726	34572	(3+)	34567	157.397	34488	157.109	M + 4 Da (1548.97)	0
Glyco-Decipher	cwq_mix2-2_726	34572	(3+)	34567	157.397	34500	157.157	M + 0 Da (1547.63)	0
Glyco-Decipher	cwq_mix2-2_726	34572	(3+)	34567	157.397	34500	157.157	M + 1 Da (1547.97)	0.3032
Glyco-Decipher	cwq_mix2-2_726	34572	(3+)	34567	157.397	34500	157.157	M + 2 Da (1548.30)	0
Glyco-Decipher	cwq_mix2-2_726	34572	(3+)	34567	157.397	34500	157.157	M + 3 Da (1548.64)	0.3202
Glyco-Decipher	cwq_mix2-2_726	34572	(3+)	34567	157.397	34500	157.157	M + 4 Da (1548.97)	0.3105
Glyco-Decipher	cwq_mix2-2_726	34572	(3+)	34567	157.397	34511	157.204	M + 0 Da (1547.63)	0.1425
Glyco-Decipher	cwq_mix2-2_726	34572	(3+)	34567	157.397	34511	157.204	M + 1 Da (1547.97)	0.2145
Glyco-Decipher	cwq_mix2-2_726	34572	(3+)	34567	157.397	34511	157.204	M + 2 Da (1548.30)	0.2123
Glyco-Decipher	cwq_mix2-2_726	34572	(3+)	34567	157.397	34511	157.204	M + 3 Da (1548.64)	0
Glyco-Decipher	cwq_mix2-2_726	34572	(3+)	34567	157.397	34511	157.204	M + 4 Da (1548.97)	0
Glyco-Decipher	cwq_mix2-2_726	34572	(3+)	34567	157.397	34522	157.253	M + 0 Da (1547.63)	0
Glyco-Decipher	cwq_mix2-2_726	34572	(3+)	34567	157.397	34522	157.253	M + 1 Da (1547.97)	0.2212
Glyco-Decipher	cwq_mix2-2_726	34572	(3+)	34567	157.397	34522	157.253	M + 2 Da (1548.30)	0.1991
Glyco-Decipher	cwq_mix2-2_726	34572	(3+)	34567	157.397	34522	157.253	M + 3 Da (1548.64)	0.2351
Glyco-Decipher	cwq_mix2-2_726	34572	(3+)	34567	157.397	34522	157.253	M + 4 Da (1548.97)	0.0955
Glyco-Decipher	cwq_mix2-2_726	34572	(3+)	34567	157.397	34533	157.301	M + 0 Da (1547.63)	0.1215
Glyco-Decipher	cwq_mix2-2_726	34572	(3+)	34567	157.397	34533	157.301	M + 1 Da (1547.97)	0.2975
Glyco-Decipher	cwq_mix2-2_726	34572	(3+)	34567	157.397	34533	157.301	M + 2 Da (1548.30)	0.3496
Glyco-Decipher	cwq_mix2-2_726	34572	(3+)	34567	157.397	34533	157.301	M + 3 Da (1548.64)	0.3124
Glyco-Decipher	cwq_mix2-2_726	34572	(3+)	34567	157.397	34533	157.301	M + 4 Da (1548.97)	0.1631
Glyco-Decipher	cwq_mix2-2_726	34572	(3+)	34567	157.397	34544	157.35	M + 0 Da (1547.63)	0.1811
Glyco-Decipher	cwq_mix2-2_726	34572	(3+)	34567	157.397	34544	157.35	M + 1 Da (1547.97)	0.2749
Glyco-Decipher	cwq_mix2-2_726	34572	(3+)	34567	157.397	34544	157.35	M + 2 Da (1548.30)	0.4579
Glyco-Decipher	cwq_mix2-2_726	34572	(3+)	34567	157.397	34544	157.35	M + 3 Da (1548.64)	0.5305
Glyco-Decipher	cwq_mix2-2_726	34572	(3+)	34567	157.397	34544	157.35	M + 4 Da (1548.97)	0.2281
Glyco-Decipher	cwq_mix2-2_726	34572	(3+)	34567	157.397	34555	157.397	M + 0 Da (1547.63)	0
Glyco-Decipher	cwq_mix2-2_726	34572	(3+)	34567	157.397	34555	157.397	M + 1 Da (1547.97)	0.5903
Glyco-Decipher	cwq_mix2-2_726	34572	(3+)	34567	157.397	34555	157.397	M + 2 Da (1548.30)	0.5297
Glyco-Decipher	cwq_mix2-2_726	34572	(3+)	34567	157.397	34555	157.397	M + 3 Da (1548.64)	0.4689
Glyco-Decipher	cwq_mix2-2_726	34572	(3+)	34567	157.397	34555	157.397	M + 4 Da (1548.97)	0.301
Glyco-Decipher	cwq_mix2-2_726	34572	(3+)	34567	157.397	34567	157.447	M + 0 Da (1547.63)	0
Glyco-Decipher	cwq_mix2-2_726	34572	(3+)	34567	157.397	34567	157.447	M + 1 Da (1547.97)	0.299
Glyco-Decipher	cwq_mix2-2_726	34572	(3+)	34567	157.397	34567	157.447	M + 2 Da (1548.30)	0.2405
Glyco-Decipher	cwq_mix2-2_726	34572	(3+)	34567	157.397	34567	157.447	M + 3 Da (1548.64)	0.2799
Glyco-Decipher	cwq_mix2-2_726	34572	(3+)	34567	157.397	34567	157.447	M + 4 Da (1548.97)	0
Glyco-Decipher	cwq_mix2-2_726	34572	(3+)	34567	157.397	34578	157.496	M + 0 Da (1547.63)	0.4117
Glyco-Decipher	cwq_mix2-2_726	34572	(3+)	34567	157.397	34578	157.496	M + 1 Da (1547.97)	0.3629
Glyco-Decipher	cwq_mix2-2_726	34572	(3+)	34567	157.397	34578	157.496	M + 2 Da (1548.30)	0.7611
Glyco-Decipher	cwq_mix2-2_726	34572	(3+)	34567	157.397	34578	157.496	M + 3 Da (1548.64)	0.5276
Glyco-Decipher	cwq_mix2-2_726	34572	(3+)	34567	157.397	34578	157.496	M + 4 Da (1548.97)	0.2553
Glyco-Decipher	cwq_mix2-2_726	34572	(3+)	34567	157.397	34590	157.543	M + 0 Da (1547.63)	0.2039
Glyco-Decipher	cwq_mix2-2_726	34572	(3+)	34567	157.397	34590	157.543	M + 1 Da (1547.97)	0.4912
Glyco-Decipher	cwq_mix2-2_726	34572	(3+)	34567	157.397	34590	157.543	M + 2 Da (1548.30)	0.2953
Glyco-Decipher	cwq_mix2-2_726	34572	(3+)	34567	157.397	34590	157.543	M + 3 Da (1548.64)	0.2559
Glyco-Decipher	cwq_mix2-2_726	34572	(3+)	34567	157.397	34590	157.543	M + 4 Da (1548.97)	0.2544
Glyco-Decipher	cwq_mix2-2_726	34572	(3+)	34567	157.397	34601	157.591	M + 0 Da (1547.63)	0
Glyco-Decipher	cwq_mix2-2_726	34572	(3+)	34567	157.397	34601	157.591	M + 1 Da (1547.97)	0.2876
Glyco-Decipher	cwq_mix2-2_726	34572	(3+)	34567	157.397	34601	157.591	M + 2 Da (1548.30)	0.3333
Glyco-Decipher	cwq_mix2-2_726	34572	(3+)	34567	157.397	34601	157.591	M + 3 Da (1548.64)	0.2424
Glyco-Decipher	cwq_mix2-2_726	34572	(3+)	34567	157.397	34601	157.591	M + 4 Da (1548.97)	0.2963
Glyco-Decipher	cwq_mix2-2_726	34572	(3+)	34567	157.397	34612	157.64	M + 0 Da (1547.63)	0
Glyco-Decipher	cwq_mix2-2_726	34572	(3+)	34567	157.397	34612	157.64	M + 1 Da (1547.97)	0.273
Glyco-Decipher	cwq_mix2-2_726	34572	(3+)	34567	157.397	34612	157.64	M + 2 Da (1548.30)	0.3067
Glyco-Decipher	cwq_mix2-2_726	34572	(3+)	34567	157.397	34612	157.64	M + 3 Da (1548.64)	0
Glyco-Decipher	cwq_mix2-2_726	34572	(3+)	34567	157.397	34612	157.64	M + 4 Da (1548.97)	0.1588
Glyco-Decipher	cwq_mix2-2_726	34572	(3+)	34567	157.397	34624	157.689	M + 0 Da (1547.63)	0
Glyco-Decipher	cwq_mix2-2_726	34572	(3+)	34567	157.397	34624	157.689	M + 1 Da (1547.97)	0.2938
Glyco-Decipher	cwq_mix2-2_726	34572	(3+)	34567	157.397	34624	157.689	M + 2 Da (1548.30)	0.1526
Glyco-Decipher	cwq_mix2-2_726	34572	(3+)	34567	157.397	34624	157.689	M + 3 Da (1548.64)	0.1172
Glyco-Decipher	cwq_mix2-2_726	34572	(3+)	34567	157.397	34624	157.689	M + 4 Da (1548.97)	0
Glyco-Decipher	cwq_mix2-2_726	34572	(3+)	34567	157.397	34637	157.738	M + 0 Da (1547.63)	0
Glyco-Decipher	cwq_mix2-2_726	34572	(3+)	34567	157.397	34637	157.738	M + 1 Da (1547.97)	0.2576
Glyco-Decipher	cwq_mix2-2_726	34572	(3+)	34567	157.397	34637	157.738	M + 2 Da (1548.30)	0.3238
Glyco-Decipher	cwq_mix2-2_726	34572	(3+)	34567	157.397	34637	157.738	M + 3 Da (1548.64)	0.1719
Glyco-Decipher	cwq_mix2-2_726	34572	(3+)	34567	157.397	34637	157.738	M + 4 Da (1548.97)	0
Glyco-Decipher	cwq_mix2-2_726	34572	(3+)	34567	157.397	34648	157.786	M + 0 Da (1547.63)	0
Glyco-Decipher	cwq_mix2-2_726	34572	(3+)	34567	157.397	34648	157.786	M + 1 Da (1547.97)	0.1982
Glyco-Decipher	cwq_mix2-2_726	34572	(3+)	34567	157.397	34648	157.786	M + 2 Da (1548.30)	0.2566
Glyco-Decipher	cwq_mix2-2_726	34572	(3+)	34567	157.397	34648	157.786	M + 3 Da (1548.64)	0.1535
Glyco-Decipher	cwq_mix2-2_726	34572	(3+)	34567	157.397	34648	157.786	M + 4 Da (1548.97)	0.265
Glyco-Decipher	cwq_mix2-2_726	34572	(3+)	34567	157.397	34659	157.834	M + 0 Da (1547.63)	0
Glyco-Decipher	cwq_mix2-2_726	34572	(3+)	34567	157.397	34659	157.834	M + 1 Da (1547.97)	0.1118
Glyco-Decipher	cwq_mix2-2_726	34572	(3+)	34567	157.397	34659	157.834	M + 2 Da (1548.30)	0
Glyco-Decipher	cwq_mix2-2_726	34572	(3+)	34567	157.397	34659	157.834	M + 3 Da (1548.64)	0
Glyco-Decipher	cwq_mix2-2_726	34572	(3+)	34567	157.397	34659	157.834	M + 4 Da (1548.97)	0
Glyco-Decipher	cwq_mix2-2_726	34572	(3+)	34567	157.397	34670	157.883	M + 0 Da (1547.63)	0
Glyco-Decipher	cwq_mix2-2_726	34572	(3+)	34567	157.397	34670	157.883	M + 1 Da (1547.97)	0
Glyco-Decipher	cwq_mix2-2_726	34572	(3+)	34567	157.397	34670	157.883	M + 2 Da (1548.30)	0
Glyco-Decipher	cwq_mix2-2_726	34572	(3+)	34567	157.397	34670	157.883	M + 3 Da (1548.64)	0.1214
Glyco-Decipher	cwq_mix2-2_726	34572	(3+)	34567	157.397	34670	157.883	M + 4 Da (1548.97)	0
Glyco-Decipher	cwq_mix2-2_726	34572	(3+)	34567	157.397	34680	157.932	M + 0 Da (1547.63)	0
Glyco-Decipher	cwq_mix2-2_726	34572	(3+)	34567	157.397	34680	157.932	M + 1 Da (1547.97)	0
Glyco-Decipher	cwq_mix2-2_726	34572	(3+)	34567	157.397	34680	157.932	M + 2 Da (1548.30)	0
Glyco-Decipher	cwq_mix2-2_726	34572	(3+)	34567	157.397	34680	157.932	M + 3 Da (1548.64)	0
Glyco-Decipher	cwq_mix2-2_726	34572	(3+)	34567	157.397	34680	157.932	M + 4 Da (1548.97)	0
Glyco-Decipher	cwq_mix2-2_726	34572	(3+)	34567	157.397	34691	157.981	M + 0 Da (1547.63)	0
Glyco-Decipher	cwq_mix2-2_726	34572	(3+)	34567	157.397	34691	157.981	M + 1 Da (1547.97)	0
Glyco-Decipher	cwq_mix2-2_726	34572	(3+)	34567	157.397	34691	157.981	M + 2 Da (1548.30)	0.0816
Glyco-Decipher	cwq_mix2-2_726	34572	(3+)	34567	157.397	34691	157.981	M + 3 Da (1548.64)	0
Glyco-Decipher	cwq_mix2-2_726	34572	(3+)	34567	157.397	34691	157.981	M + 4 Da (1548.97)	0
Glyco-Decipher	cwq_mix2-2_726	34572	(3+)	34567	157.397	34702	158.03	M + 0 Da (1547.63)	0
Glyco-Decipher	cwq_mix2-2_726	34572	(3+)	34567	157.397	34702	158.03	M + 1 Da (1547.97)	0
Glyco-Decipher	cwq_mix2-2_726	34572	(3+)	34567	157.397	34702	158.03	M + 2 Da (1548.30)	0
Glyco-Decipher	cwq_mix2-2_726	34572	(3+)	34567	157.397	34702	158.03	M + 3 Da (1548.64)	0
Glyco-Decipher	cwq_mix2-2_726	34572	(3+)	34567	157.397	34702	158.03	M + 4 Da (1548.97)	0
Glyco-Decipher	cwq_mix2-2_726	34572	(3+)	34567	157.397	34713	158.079	M + 0 Da (1547.63)	0
Glyco-Decipher	cwq_mix2-2_726	34572	(3+)	34567	157.397	34713	158.079	M + 1 Da (1547.97)	0
Glyco-Decipher	cwq_mix2-2_726	34572	(3+)	34567	157.397	34713	158.079	M + 2 Da (1548.30)	0
Glyco-Decipher	cwq_mix2-2_726	34572	(3+)	34567	157.397	34713	158.079	M + 3 Da (1548.64)	0
Glyco-Decipher	cwq_mix2-2_726	34572	(3+)	34567	157.397	34713	158.079	M + 4 Da (1548.97)	0
Glyco-Decipher	cwq_mix2-2_726	34572	(3+)	34567	157.397	34724	158.131	M + 0 Da (1547.63)	0
Glyco-Decipher	cwq_mix2-2_726	34572	(3+)	34567	157.397	34724	158.131	M + 1 Da (1547.97)	0
Glyco-Decipher	cwq_mix2-2_726	34572	(3+)	34567	157.397	34724	158.131	M + 2 Da (1548.30)	0
Glyco-Decipher	cwq_mix2-2_726	34572	(3+)	34567	157.397	34724	158.131	M + 3 Da (1548.64)	0
Glyco-Decipher	cwq_mix2-2_726	34572	(3+)	34567	157.397	34724	158.131	M + 4 Da (1548.97)	0
Glyco-Decipher	cwq_mix2-2_726	34572	(3+)	34567	157.397	34734	158.176	M + 0 Da (1547.63)	0
Glyco-Decipher	cwq_mix2-2_726	34572	(3+)	34567	157.397	34734	158.176	M + 1 Da (1547.97)	0
Glyco-Decipher	cwq_mix2-2_726	34572	(3+)	34567	157.397	34734	158.176	M + 2 Da (1548.30)	0
Glyco-Decipher	cwq_mix2-2_726	34572	(3+)	34567	157.397	34734	158.176	M + 3 Da (1548.64)	0
Glyco-Decipher	cwq_mix2-2_726	34572	(3+)	34567	157.397	34734	158.176	M + 4 Da (1548.97)	0
Glyco-Decipher	cwq_mix2-2_726	34572	(3+)	34567	157.397	34745	158.225	M + 0 Da (1547.63)	0
Glyco-Decipher	cwq_mix2-2_726	34572	(3+)	34567	157.397	34745	158.225	M + 1 Da (1547.97)	0
Glyco-Decipher	cwq_mix2-2_726	34572	(3+)	34567	157.397	34745	158.225	M + 2 Da (1548.30)	0
Glyco-Decipher	cwq_mix2-2_726	34572	(3+)	34567	157.397	34745	158.225	M + 3 Da (1548.64)	0
Glyco-Decipher	cwq_mix2-2_726	34572	(3+)	34567	157.397	34745	158.225	M + 4 Da (1548.97)	0
Glyco-Decipher	cwq_mix2-2_726	34572	(3+)	34567	157.397	34756	158.273	M + 0 Da (1547.63)	0
Glyco-Decipher	cwq_mix2-2_726	34572	(3+)	34567	157.397	34756	158.273	M + 1 Da (1547.97)	0
Glyco-Decipher	cwq_mix2-2_726	34572	(3+)	34567	157.397	34756	158.273	M + 2 Da (1548.30)	0
Glyco-Decipher	cwq_mix2-2_726	34572	(3+)	34567	157.397	34756	158.273	M + 3 Da (1548.64)	0
Glyco-Decipher	cwq_mix2-2_726	34572	(3+)	34567	157.397	34756	158.273	M + 4 Da (1548.97)	0
Glyco-Decipher	cwq_mix2-2_726	34572	(3+)	34567	157.397	34767	158.322	M + 0 Da (1547.63)	0
Glyco-Decipher	cwq_mix2-2_726	34572	(3+)	34567	157.397	34767	158.322	M + 1 Da (1547.97)	0
Glyco-Decipher	cwq_mix2-2_726	34572	(3+)	34567	157.397	34767	158.322	M + 2 Da (1548.30)	0
Glyco-Decipher	cwq_mix2-2_726	34572	(3+)	34567	157.397	34767	158.322	M + 3 Da (1548.64)	0
Glyco-Decipher	cwq_mix2-2_726	34572	(3+)	34567	157.397	34767	158.322	M + 4 Da (1548.97)	0
Glyco-Decipher	cwq_mix2-2_726	34572	(3+)	34567	157.397	34778	158.37	M + 0 Da (1547.63)	0
Glyco-Decipher	cwq_mix2-2_726	34572	(3+)	34567	157.397	34778	158.37	M + 1 Da (1547.97)	0
Glyco-Decipher	cwq_mix2-2_726	34572	(3+)	34567	157.397	34778	158.37	M + 2 Da (1548.30)	0
Glyco-Decipher	cwq_mix2-2_726	34572	(3+)	34567	157.397	34778	158.37	M + 3 Da (1548.64)	0
Glyco-Decipher	cwq_mix2-2_726	34572	(3+)	34567	157.397	34778	158.37	M + 4 Da (1548.97)	0
Glyco-Decipher	cwq_mix2-2_726	34572	(3+)	34567	157.397	34789	158.419	M + 0 Da (1547.63)	0
Glyco-Decipher	cwq_mix2-2_726	34572	(3+)	34567	157.397	34789	158.419	M + 1 Da (1547.97)	0
Glyco-Decipher	cwq_mix2-2_726	34572	(3+)	34567	157.397	34789	158.419	M + 2 Da (1548.30)	0
Glyco-Decipher	cwq_mix2-2_726	34572	(3+)	34567	157.397	34789	158.419	M + 3 Da (1548.64)	0
Glyco-Decipher	cwq_mix2-2_726	34572	(3+)	34567	157.397	34789	158.419	M + 4 Da (1548.97)	0
Glyco-Decipher	cwq_mix2-2_726	34572	(3+)	34567	157.397	34800	158.468	M + 0 Da (1547.63)	0
Glyco-Decipher	cwq_mix2-2_726	34572	(3+)	34567	157.397	34800	158.468	M + 1 Da (1547.97)	0
Glyco-Decipher	cwq_mix2-2_726	34572	(3+)	34567	157.397	34800	158.468	M + 2 Da (1548.30)	0
Glyco-Decipher	cwq_mix2-2_726	34572	(3+)	34567	157.397	34800	158.468	M + 3 Da (1548.64)	0
Glyco-Decipher	cwq_mix2-2_726	34572	(3+)	34567	157.397	34800	158.468	M + 4 Da (1548.97)	0
Glyco-Decipher	cwq_mix2-2_726	34572	(3+)	34567	157.397	34811	158.518	M + 0 Da (1547.63)	0
Glyco-Decipher	cwq_mix2-2_726	34572	(3+)	34567	157.397	34811	158.518	M + 1 Da (1547.97)	0
Glyco-Decipher	cwq_mix2-2_726	34572	(3+)	34567	157.397	34811	158.518	M + 2 Da (1548.30)	0
Glyco-Decipher	cwq_mix2-2_726	34572	(3+)	34567	157.397	34811	158.518	M + 3 Da (1548.64)	0
Glyco-Decipher	cwq_mix2-2_726	34572	(3+)	34567	157.397	34811	158.518	M + 4 Da (1548.97)	0
Glyco-Decipher	cwq_mix2-2_726	34572	(3+)	34567	157.397	34822	158.567	M + 0 Da (1547.63)	0
Glyco-Decipher	cwq_mix2-2_726	34572	(3+)	34567	157.397	34822	158.567	M + 1 Da (1547.97)	0
Glyco-Decipher	cwq_mix2-2_726	34572	(3+)	34567	157.397	34822	158.567	M + 2 Da (1548.30)	0
Glyco-Decipher	cwq_mix2-2_726	34572	(3+)	34567	157.397	34822	158.567	M + 3 Da (1548.64)	0
Glyco-Decipher	cwq_mix2-2_726	34572	(3+)	34567	157.397	34822	158.567	M + 4 Da (1548.97)	0
Glyco-Decipher	cwq_mix2-2_726	34572	(3+)	34567	157.397	34833	158.617	M + 0 Da (1547.63)	0
Glyco-Decipher	cwq_mix2-2_726	34572	(3+)	34567	157.397	34833	158.617	M + 1 Da (1547.97)	0
Glyco-Decipher	cwq_mix2-2_726	34572	(3+)	34567	157.397	34833	158.617	M + 2 Da (1548.30)	0
Glyco-Decipher	cwq_mix2-2_726	34572	(3+)	34567	157.397	34833	158.617	M + 3 Da (1548.64)	0
Glyco-Decipher	cwq_mix2-2_726	34572	(3+)	34567	157.397	34833	158.617	M + 4 Da (1548.97)	0
Glyco-Decipher	cwq_mix2-2_726	34572	(3+)	34567	157.397	34844	158.665	M + 0 Da (1547.63)	0
Glyco-Decipher	cwq_mix2-2_726	34572	(3+)	34567	157.397	34844	158.665	M + 1 Da (1547.97)	0
Glyco-Decipher	cwq_mix2-2_726	34572	(3+)	34567	157.397	34844	158.665	M + 2 Da (1548.30)	0
Glyco-Decipher	cwq_mix2-2_726	34572	(3+)	34567	157.397	34844	158.665	M + 3 Da (1548.64)	0
Glyco-Decipher	cwq_mix2-2_726	34572	(3+)	34567	157.397	34844	158.665	M + 4 Da (1548.97)	0
Glyco-Decipher	cwq_mix2-2_726	34572	(3+)	34567	157.397	34854	158.711	M + 0 Da (1547.63)	0
Glyco-Decipher	cwq_mix2-2_726	34572	(3+)	34567	157.397	34854	158.711	M + 1 Da (1547.97)	0
Glyco-Decipher	cwq_mix2-2_726	34572	(3+)	34567	157.397	34854	158.711	M + 2 Da (1548.30)	0
Glyco-Decipher	cwq_mix2-2_726	34572	(3+)	34567	157.397	34854	158.711	M + 3 Da (1548.64)	0
Glyco-Decipher	cwq_mix2-2_726	34572	(3+)	34567	157.397	34854	158.711	M + 4 Da (1548.97)	0
Glyco-Decipher	cwq_mix2-2_726	34572	(3+)	34567	157.397	34865	158.758	M + 0 Da (1547.63)	0
Glyco-Decipher	cwq_mix2-2_726	34572	(3+)	34567	157.397	34865	158.758	M + 1 Da (1547.97)	0
Glyco-Decipher	cwq_mix2-2_726	34572	(3+)	34567	157.397	34865	158.758	M + 2 Da (1548.30)	0
Glyco-Decipher	cwq_mix2-2_726	34572	(3+)	34567	157.397	34865	158.758	M + 3 Da (1548.64)	0
Glyco-Decipher	cwq_mix2-2_726	34572	(3+)	34567	157.397	34865	158.758	M + 4 Da (1548.97)	0
Glyco-Decipher	cwq_mix2-2_726	34572	(3+)	34567	157.397	34877	158.806	M + 0 Da (1547.63)	0
Glyco-Decipher	cwq_mix2-2_726	34572	(3+)	34567	157.397	34877	158.806	M + 1 Da (1547.97)	0
Glyco-Decipher	cwq_mix2-2_726	34572	(3+)	34567	157.397	34877	158.806	M + 2 Da (1548.30)	0
Glyco-Decipher	cwq_mix2-2_726	34572	(3+)	34567	157.397	34877	158.806	M + 3 Da (1548.64)	0
Glyco-Decipher	cwq_mix2-2_726	34572	(3+)	34567	157.397	34877	158.806	M + 4 Da (1548.97)	0
Glyco-Decipher	cwq_mix2-2_726	34572	(3+)	34567	157.397	34888	158.853	M + 0 Da (1547.63)	0
Glyco-Decipher	cwq_mix2-2_726	34572	(3+)	34567	157.397	34888	158.853	M + 1 Da (1547.97)	0
Glyco-Decipher	cwq_mix2-2_726	34572	(3+)	34567	157.397	34888	158.853	M + 2 Da (1548.30)	0
Glyco-Decipher	cwq_mix2-2_726	34572	(3+)	34567	157.397	34888	158.853	M + 3 Da (1548.64)	0
Glyco-Decipher	cwq_mix2-2_726	34572	(3+)	34567	157.397	34888	158.853	M + 4 Da (1548.97)	0
Glyco-Decipher	cwq_mix2-2_726	34572	(3+)	34567	157.397	34899	158.902	M + 0 Da (1547.63)	0
Glyco-Decipher	cwq_mix2-2_726	34572	(3+)	34567	157.397	34899	158.902	M + 1 Da (1547.97)	0
Glyco-Decipher	cwq_mix2-2_726	34572	(3+)	34567	157.397	34899	158.902	M + 2 Da (1548.30)	0
Glyco-Decipher	cwq_mix2-2_726	34572	(3+)	34567	157.397	34899	158.902	M + 3 Da (1548.64)	0
Glyco-Decipher	cwq_mix2-2_726	34572	(3+)	34567	157.397	34899	158.902	M + 4 Da (1548.97)	0
Glyco-Decipher	cwq_mix2-2_726	34572	(3+)	34567	157.397	34911	158.951	M + 0 Da (1547.63)	0
Glyco-Decipher	cwq_mix2-2_726	34572	(3+)	34567	157.397	34911	158.951	M + 1 Da (1547.97)	0
Glyco-Decipher	cwq_mix2-2_726	34572	(3+)	34567	157.397	34911	158.951	M + 2 Da (1548.30)	0
Glyco-Decipher	cwq_mix2-2_726	34572	(3+)	34567	157.397	34911	158.951	M + 3 Da (1548.64)	0
Glyco-Decipher	cwq_mix2-2_726	34572	(3+)	34567	157.397	34911	158.951	M + 4 Da (1548.97)	0
Glyco-Decipher	cwq_mix2-2_726	34572	(3+)	34567	157.397	34923	158.999	M + 0 Da (1547.63)	0
Glyco-Decipher	cwq_mix2-2_726	34572	(3+)	34567	157.397	34923	158.999	M + 1 Da (1547.97)	0
Glyco-Decipher	cwq_mix2-2_726	34572	(3+)	34567	157.397	34923	158.999	M + 2 Da (1548.30)	0
Glyco-Decipher	cwq_mix2-2_726	34572	(3+)	34567	157.397	34923	158.999	M + 3 Da (1548.64)	0
Glyco-Decipher	cwq_mix2-2_726	34572	(3+)	34567	157.397	34923	158.999	M + 4 Da (1548.97)	0
Glyco-Decipher	cwq_mix2-2_726	34572	(3+)	34567	157.397	34934	159.048	M + 0 Da (1547.63)	0
Glyco-Decipher	cwq_mix2-2_726	34572	(3+)	34567	157.397	34934	159.048	M + 1 Da (1547.97)	0
Glyco-Decipher	cwq_mix2-2_726	34572	(3+)	34567	157.397	34934	159.048	M + 2 Da (1548.30)	0
Glyco-Decipher	cwq_mix2-2_726	34572	(3+)	34567	157.397	34934	159.048	M + 3 Da (1548.64)	0
Glyco-Decipher	cwq_mix2-2_726	34572	(3+)	34567	157.397	34934	159.048	M + 4 Da (1548.97)	0
Glyco-Decipher	cwq_mix2-2_726	34572	(3+)	34567	157.397	34946	159.097	M + 0 Da (1547.63)	0
Glyco-Decipher	cwq_mix2-2_726	34572	(3+)	34567	157.397	34946	159.097	M + 1 Da (1547.97)	0
Glyco-Decipher	cwq_mix2-2_726	34572	(3+)	34567	157.397	34946	159.097	M + 2 Da (1548.30)	0
Glyco-Decipher	cwq_mix2-2_726	34572	(3+)	34567	157.397	34946	159.097	M + 3 Da (1548.64)	0
Glyco-Decipher	cwq_mix2-2_726	34572	(3+)	34567	157.397	34946	159.097	M + 4 Da (1548.97)	0
Glyco-Decipher	cwq_mix2-2_726	34572	(3+)	34567	157.397	34958	159.147	M + 0 Da (1547.63)	0
Glyco-Decipher	cwq_mix2-2_726	34572	(3+)	34567	157.397	34958	159.147	M + 1 Da (1547.97)	0
Glyco-Decipher	cwq_mix2-2_726	34572	(3+)	34567	157.397	34958	159.147	M + 2 Da (1548.30)	0
Glyco-Decipher	cwq_mix2-2_726	34572	(3+)	34567	157.397	34958	159.147	M + 3 Da (1548.64)	0
Glyco-Decipher	cwq_mix2-2_726	34572	(3+)	34567	157.397	34958	159.147	M + 4 Da (1548.97)	0
Glyco-Decipher	cwq_mix2-2_726	34572	(3+)	34567	157.397	34970	159.197	M + 0 Da (1547.63)	0
Glyco-Decipher	cwq_mix2-2_726	34572	(3+)	34567	157.397	34970	159.197	M + 1 Da (1547.97)	0
Glyco-Decipher	cwq_mix2-2_726	34572	(3+)	34567	157.397	34970	159.197	M + 2 Da (1548.30)	0
Glyco-Decipher	cwq_mix2-2_726	34572	(3+)	34567	157.397	34970	159.197	M + 3 Da (1548.64)	0
Glyco-Decipher	cwq_mix2-2_726	34572	(3+)	34567	157.397	34970	159.197	M + 4 Da (1548.97)	0
Glyco-Decipher	cwq_mix2-2_726	34572	(3+)	34567	157.397	34982	159.246	M + 0 Da (1547.63)	0
Glyco-Decipher	cwq_mix2-2_726	34572	(3+)	34567	157.397	34982	159.246	M + 1 Da (1547.97)	0
Glyco-Decipher	cwq_mix2-2_726	34572	(3+)	34567	157.397	34982	159.246	M + 2 Da (1548.30)	0
Glyco-Decipher	cwq_mix2-2_726	34572	(3+)	34567	157.397	34982	159.246	M + 3 Da (1548.64)	0
Glyco-Decipher	cwq_mix2-2_726	34572	(3+)	34567	157.397	34982	159.246	M + 4 Da (1548.97)	0
Glyco-Decipher	cwq_mix2-2_726	34572	(3+)	34567	157.397	34994	159.292	M + 0 Da (1547.63)	0
Glyco-Decipher	cwq_mix2-2_726	34572	(3+)	34567	157.397	34994	159.292	M + 1 Da (1547.97)	0
Glyco-Decipher	cwq_mix2-2_726	34572	(3+)	34567	157.397	34994	159.292	M + 2 Da (1548.30)	0
Glyco-Decipher	cwq_mix2-2_726	34572	(3+)	34567	157.397	34994	159.292	M + 3 Da (1548.64)	0
Glyco-Decipher	cwq_mix2-2_726	34572	(3+)	34567	157.397	34994	159.292	M + 4 Da (1548.97)	0
Glyco-Decipher	cwq_mix2-2_726	34572	(3+)	34567	157.397	35006	159.342	M + 0 Da (1547.63)	0
Glyco-Decipher	cwq_mix2-2_726	34572	(3+)	34567	157.397	35006	159.342	M + 1 Da (1547.97)	0
Glyco-Decipher	cwq_mix2-2_726	34572	(3+)	34567	157.397	35006	159.342	M + 2 Da (1548.30)	0
Glyco-Decipher	cwq_mix2-2_726	34572	(3+)	34567	157.397	35006	159.342	M + 3 Da (1548.64)	0
Glyco-Decipher	cwq_mix2-2_726	34572	(3+)	34567	157.397	35006	159.342	M + 4 Da (1548.97)	0
Glyco-Decipher	cwq_mix2-2_726	34572	(3+)	34567	157.397	35018	159.392	M + 0 Da (1547.63)	0
Glyco-Decipher	cwq_mix2-2_726	34572	(3+)	34567	157.397	35018	159.392	M + 1 Da (1547.97)	0
Glyco-Decipher	cwq_mix2-2_726	34572	(3+)	34567	157.397	35018	159.392	M + 2 Da (1548.30)	0
Glyco-Decipher	cwq_mix2-2_726	34572	(3+)	34567	157.397	35018	159.392	M + 3 Da (1548.64)	0
Glyco-Decipher	cwq_mix2-2_726	34572	(3+)	34567	157.397	35018	159.392	M + 4 Da (1548.97)	0
Glyco-Decipher	cwq_mix2-2_726	34572	(3+)	34567	157.397	35031	159.44	M + 0 Da (1547.63)	0
Glyco-Decipher	cwq_mix2-2_726	34572	(3+)	34567	157.397	35031	159.44	M + 1 Da (1547.97)	0
Glyco-Decipher	cwq_mix2-2_726	34572	(3+)	34567	157.397	35031	159.44	M + 2 Da (1548.30)	0
Glyco-Decipher	cwq_mix2-2_726	34572	(3+)	34567	157.397	35031	159.44	M + 3 Da (1548.64)	0
Glyco-Decipher	cwq_mix2-2_726	34572	(3+)	34567	157.397	35031	159.44	M + 4 Da (1548.97)	0
Glyco-Decipher	cwq_mix2-2_726	34572	(3+)	34567	157.397	35042	159.487	M + 0 Da (1547.63)	0
Glyco-Decipher	cwq_mix2-2_726	34572	(3+)	34567	157.397	35042	159.487	M + 1 Da (1547.97)	0
Glyco-Decipher	cwq_mix2-2_726	34572	(3+)	34567	157.397	35042	159.487	M + 2 Da (1548.30)	0
Glyco-Decipher	cwq_mix2-2_726	34572	(3+)	34567	157.397	35042	159.487	M + 3 Da (1548.64)	0
Glyco-Decipher	cwq_mix2-2_726	34572	(3+)	34567	157.397	35042	159.487	M + 4 Da (1548.97)	0
Glyco-Decipher	cwq_mix2-2_726	34572	(3+)	34567	157.397	35054	159.537	M + 0 Da (1547.63)	0
Glyco-Decipher	cwq_mix2-2_726	34572	(3+)	34567	157.397	35054	159.537	M + 1 Da (1547.97)	0
Glyco-Decipher	cwq_mix2-2_726	34572	(3+)	34567	157.397	35054	159.537	M + 2 Da (1548.30)	0
Glyco-Decipher	cwq_mix2-2_726	34572	(3+)	34567	157.397	35054	159.537	M + 3 Da (1548.64)	0
Glyco-Decipher	cwq_mix2-2_726	34572	(3+)	34567	157.397	35054	159.537	M + 4 Da (1548.97)	0
Glyco-Decipher	cwq_mix2-2_726	34572	(3+)	34567	157.397	35066	159.585	M + 0 Da (1547.63)	0
Glyco-Decipher	cwq_mix2-2_726	34572	(3+)	34567	157.397	35066	159.585	M + 1 Da (1547.97)	0
Glyco-Decipher	cwq_mix2-2_726	34572	(3+)	34567	157.397	35066	159.585	M + 2 Da (1548.30)	0
Glyco-Decipher	cwq_mix2-2_726	34572	(3+)	34567	157.397	35066	159.585	M + 3 Da (1548.64)	0
Glyco-Decipher	cwq_mix2-2_726	34572	(3+)	34567	157.397	35066	159.585	M + 4 Da (1548.97)	0
Glyco-Decipher	cwq_mix2-2_726	34572	(3+)	34567	157.397	35078	159.635	M + 0 Da (1547.63)	0
Glyco-Decipher	cwq_mix2-2_726	34572	(3+)	34567	157.397	35078	159.635	M + 1 Da (1547.97)	0
Glyco-Decipher	cwq_mix2-2_726	34572	(3+)	34567	157.397	35078	159.635	M + 2 Da (1548.30)	0
Glyco-Decipher	cwq_mix2-2_726	34572	(3+)	34567	157.397	35078	159.635	M + 3 Da (1548.64)	0
Glyco-Decipher	cwq_mix2-2_726	34572	(3+)	34567	157.397	35078	159.635	M + 4 Da (1548.97)	0
Glyco-Decipher	cwq_mix2-2_726	34572	(3+)	34567	157.397	35092	159.684	M + 0 Da (1547.63)	0
Glyco-Decipher	cwq_mix2-2_726	34572	(3+)	34567	157.397	35092	159.684	M + 1 Da (1547.97)	0
Glyco-Decipher	cwq_mix2-2_726	34572	(3+)	34567	157.397	35092	159.684	M + 2 Da (1548.30)	0
Glyco-Decipher	cwq_mix2-2_726	34572	(3+)	34567	157.397	35092	159.684	M + 3 Da (1548.64)	0
Glyco-Decipher	cwq_mix2-2_726	34572	(3+)	34567	157.397	35092	159.684	M + 4 Da (1548.97)	0
Glyco-Decipher	cwq_mix2-2_726	34572	(3+)	34567	157.397	35104	159.734	M + 0 Da (1547.63)	0
Glyco-Decipher	cwq_mix2-2_726	34572	(3+)	34567	157.397	35104	159.734	M + 1 Da (1547.97)	0
Glyco-Decipher	cwq_mix2-2_726	34572	(3+)	34567	157.397	35104	159.734	M + 2 Da (1548.30)	0
Glyco-Decipher	cwq_mix2-2_726	34572	(3+)	34567	157.397	35104	159.734	M + 3 Da (1548.64)	0
Glyco-Decipher	cwq_mix2-2_726	34572	(3+)	34567	157.397	35104	159.734	M + 4 Da (1548.97)	0
Glyco-Decipher	cwq_mix2-2_726	34572	(3+)	34567	157.397	35117	159.782	M + 0 Da (1547.63)	0
Glyco-Decipher	cwq_mix2-2_726	34572	(3+)	34567	157.397	35117	159.782	M + 1 Da (1547.97)	0
Glyco-Decipher	cwq_mix2-2_726	34572	(3+)	34567	157.397	35117	159.782	M + 2 Da (1548.30)	0
Glyco-Decipher	cwq_mix2-2_726	34572	(3+)	34567	157.397	35117	159.782	M + 3 Da (1548.64)	0
Glyco-Decipher	cwq_mix2-2_726	34572	(3+)	34567	157.397	35117	159.782	M + 4 Da (1548.97)	0
Glyco-Decipher	cwq_mix2-2_726	34572	(3+)	34567	157.397	35118	159.79	M + 0 Da (1547.63)	0
Glyco-Decipher	cwq_mix2-2_726	34572	(3+)	34567	157.397	35118	159.79	M + 1 Da (1547.97)	0
Glyco-Decipher	cwq_mix2-2_726	34572	(3+)	34567	157.397	35118	159.79	M + 2 Da (1548.30)	0
Glyco-Decipher	cwq_mix2-2_726	34572	(3+)	34567	157.397	35118	159.79	M + 3 Da (1548.64)	0
Glyco-Decipher	cwq_mix2-2_726	34572	(3+)	34567	157.397	35118	159.79	M + 4 Da (1548.97)	0
Glyco-Decipher	cwq_mix2-2_726	34572	(3+)	34567	157.397	35130	159.84	M + 0 Da (1547.63)	0
Glyco-Decipher	cwq_mix2-2_726	34572	(3+)	34567	157.397	35130	159.84	M + 1 Da (1547.97)	0
Glyco-Decipher	cwq_mix2-2_726	34572	(3+)	34567	157.397	35130	159.84	M + 2 Da (1548.30)	0
Glyco-Decipher	cwq_mix2-2_726	34572	(3+)	34567	157.397	35130	159.84	M + 3 Da (1548.64)	0
Glyco-Decipher	cwq_mix2-2_726	34572	(3+)	34567	157.397	35130	159.84	M + 4 Da (1548.97)	0
Glyco-Decipher	cwq_mix2-2_726	34572	(3+)	34567	157.397	35141	159.888	M + 0 Da (1547.63)	0
Glyco-Decipher	cwq_mix2-2_726	34572	(3+)	34567	157.397	35141	159.888	M + 1 Da (1547.97)	0
Glyco-Decipher	cwq_mix2-2_726	34572	(3+)	34567	157.397	35141	159.888	M + 2 Da (1548.30)	0
Glyco-Decipher	cwq_mix2-2_726	34572	(3+)	34567	157.397	35141	159.888	M + 3 Da (1548.64)	0
Glyco-Decipher	cwq_mix2-2_726	34572	(3+)	34567	157.397	35141	159.888	M + 4 Da (1548.97)	0
Glyco-Decipher	cwq_mix2-2_726	34572	(3+)	34567	157.397	35154	159.938	M + 0 Da (1547.63)	0
Glyco-Decipher	cwq_mix2-2_726	34572	(3+)	34567	157.397	35154	159.938	M + 1 Da (1547.97)	0
Glyco-Decipher	cwq_mix2-2_726	34572	(3+)	34567	157.397	35154	159.938	M + 2 Da (1548.30)	0
Glyco-Decipher	cwq_mix2-2_726	34572	(3+)	34567	157.397	35154	159.938	M + 3 Da (1548.64)	0
Glyco-Decipher	cwq_mix2-2_726	34572	(3+)	34567	157.397	35154	159.938	M + 4 Da (1548.97)	0
Glyco-Decipher	cwq_mix2-2_726	34572	(3+)	34567	157.397	35166	159.988	M + 0 Da (1547.63)	0
Glyco-Decipher	cwq_mix2-2_726	34572	(3+)	34567	157.397	35166	159.988	M + 1 Da (1547.97)	0
Glyco-Decipher	cwq_mix2-2_726	34572	(3+)	34567	157.397	35166	159.988	M + 2 Da (1548.30)	0
Glyco-Decipher	cwq_mix2-2_726	34572	(3+)	34567	157.397	35166	159.988	M + 3 Da (1548.64)	0
Glyco-Decipher	cwq_mix2-2_726	34572	(3+)	34567	157.397	35166	159.988	M + 4 Da (1548.97)	0
Glyco-Decipher	cwq_mix2-2_726	34572	(3+)	34567	157.397	35179	160.038	M + 0 Da (1547.63)	0
Glyco-Decipher	cwq_mix2-2_726	34572	(3+)	34567	157.397	35179	160.038	M + 1 Da (1547.97)	0
Glyco-Decipher	cwq_mix2-2_726	34572	(3+)	34567	157.397	35179	160.038	M + 2 Da (1548.30)	0
Glyco-Decipher	cwq_mix2-2_726	34572	(3+)	34567	157.397	35179	160.038	M + 3 Da (1548.64)	0
Glyco-Decipher	cwq_mix2-2_726	34572	(3+)	34567	157.397	35179	160.038	M + 4 Da (1548.97)	0
Glyco-Decipher	cwq_mix2-2_726	34572	(3+)	34567	157.397	35190	160.088	M + 0 Da (1547.63)	0
Glyco-Decipher	cwq_mix2-2_726	34572	(3+)	34567	157.397	35190	160.088	M + 1 Da (1547.97)	0
Glyco-Decipher	cwq_mix2-2_726	34572	(3+)	34567	157.397	35190	160.088	M + 2 Da (1548.30)	0
Glyco-Decipher	cwq_mix2-2_726	34572	(3+)	34567	157.397	35190	160.088	M + 3 Da (1548.64)	0
Glyco-Decipher	cwq_mix2-2_726	34572	(3+)	34567	157.397	35190	160.088	M + 4 Da (1548.97)	0
Glyco-Decipher	cwq_mix2-2_726	34572	(3+)	34567	157.397	35202	160.137	M + 0 Da (1547.63)	0
Glyco-Decipher	cwq_mix2-2_726	34572	(3+)	34567	157.397	35202	160.137	M + 1 Da (1547.97)	0
Glyco-Decipher	cwq_mix2-2_726	34572	(3+)	34567	157.397	35202	160.137	M + 2 Da (1548.30)	0
Glyco-Decipher	cwq_mix2-2_726	34572	(3+)	34567	157.397	35202	160.137	M + 3 Da (1548.64)	0
Glyco-Decipher	cwq_mix2-2_726	34572	(3+)	34567	157.397	35202	160.137	M + 4 Da (1548.97)	0
Glyco-Decipher	cwq_mix2-2_726	34572	(3+)	34567	157.397	35214	160.185	M + 0 Da (1547.63)	0
Glyco-Decipher	cwq_mix2-2_726	34572	(3+)	34567	157.397	35214	160.185	M + 1 Da (1547.97)	0
Glyco-Decipher	cwq_mix2-2_726	34572	(3+)	34567	157.397	35214	160.185	M + 2 Da (1548.30)	0
Glyco-Decipher	cwq_mix2-2_726	34572	(3+)	34567	157.397	35214	160.185	M + 3 Da (1548.64)	0
Glyco-Decipher	cwq_mix2-2_726	34572	(3+)	34567	157.397	35214	160.185	M + 4 Da (1548.97)	0
Glyco-Decipher	cwq_mix2-2_726	34572	(3+)	34567	157.397	35227	160.234	M + 0 Da (1547.63)	0
Glyco-Decipher	cwq_mix2-2_726	34572	(3+)	34567	157.397	35227	160.234	M + 1 Da (1547.97)	0
Glyco-Decipher	cwq_mix2-2_726	34572	(3+)	34567	157.397	35227	160.234	M + 2 Da (1548.30)	0
Glyco-Decipher	cwq_mix2-2_726	34572	(3+)	34567	157.397	35227	160.234	M + 3 Da (1548.64)	0
Glyco-Decipher	cwq_mix2-2_726	34572	(3+)	34567	157.397	35227	160.234	M + 4 Da (1548.97)	0
Glyco-Decipher	cwq_mix2-2_726	34572	(3+)	34567	157.397	35238	160.283	M + 0 Da (1547.63)	0
Glyco-Decipher	cwq_mix2-2_726	34572	(3+)	34567	157.397	35238	160.283	M + 1 Da (1547.97)	0
Glyco-Decipher	cwq_mix2-2_726	34572	(3+)	34567	157.397	35238	160.283	M + 2 Da (1548.30)	0
Glyco-Decipher	cwq_mix2-2_726	34572	(3+)	34567	157.397	35238	160.283	M + 3 Da (1548.64)	0
Glyco-Decipher	cwq_mix2-2_726	34572	(3+)	34567	157.397	35238	160.283	M + 4 Da (1548.97)	0
Glyco-Decipher	cwq_mix2-2_726	34572	(3+)	34567	157.397	35249	160.332	M + 0 Da (1547.63)	0
Glyco-Decipher	cwq_mix2-2_726	34572	(3+)	34567	157.397	35249	160.332	M + 1 Da (1547.97)	0
Glyco-Decipher	cwq_mix2-2_726	34572	(3+)	34567	157.397	35249	160.332	M + 2 Da (1548.30)	0
Glyco-Decipher	cwq_mix2-2_726	34572	(3+)	34567	157.397	35249	160.332	M + 3 Da (1548.64)	0
Glyco-Decipher	cwq_mix2-2_726	34572	(3+)	34567	157.397	35249	160.332	M + 4 Da (1548.97)	0
Glyco-Decipher	cwq_mix2-2_726	34572	(3+)	34567	157.397	35262	160.381	M + 0 Da (1547.63)	0
Glyco-Decipher	cwq_mix2-2_726	34572	(3+)	34567	157.397	35262	160.381	M + 1 Da (1547.97)	0
Glyco-Decipher	cwq_mix2-2_726	34572	(3+)	34567	157.397	35262	160.381	M + 2 Da (1548.30)	0
Glyco-Decipher	cwq_mix2-2_726	34572	(3+)	34567	157.397	35262	160.381	M + 3 Da (1548.64)	0
Glyco-Decipher	cwq_mix2-2_726	34572	(3+)	34567	157.397	35262	160.381	M + 4 Da (1548.97)	0
Glyco-Decipher	cwq_mix2-2_726	34572	(3+)	34567	157.397	35274	160.43	M + 0 Da (1547.63)	0
Glyco-Decipher	cwq_mix2-2_726	34572	(3+)	34567	157.397	35274	160.43	M + 1 Da (1547.97)	0
Glyco-Decipher	cwq_mix2-2_726	34572	(3+)	34567	157.397	35274	160.43	M + 2 Da (1548.30)	0
Glyco-Decipher	cwq_mix2-2_726	34572	(3+)	34567	157.397	35274	160.43	M + 3 Da (1548.64)	0
Glyco-Decipher	cwq_mix2-2_726	34572	(3+)	34567	157.397	35274	160.43	M + 4 Da (1548.97)	0
Glyco-Decipher	cwq_mix2-2_726	34572	(3+)	34567	157.397	35285	160.479	M + 0 Da (1547.63)	0
Glyco-Decipher	cwq_mix2-2_726	34572	(3+)	34567	157.397	35285	160.479	M + 1 Da (1547.97)	0
Glyco-Decipher	cwq_mix2-2_726	34572	(3+)	34567	157.397	35285	160.479	M + 2 Da (1548.30)	0
Glyco-Decipher	cwq_mix2-2_726	34572	(3+)	34567	157.397	35285	160.479	M + 3 Da (1548.64)	0
Glyco-Decipher	cwq_mix2-2_726	34572	(3+)	34567	157.397	35285	160.479	M + 4 Da (1548.97)	0
Glyco-Decipher	cwq_mix2-2_726	34572	(3+)	34567	157.397	35295	160.528	M + 0 Da (1547.63)	0
Glyco-Decipher	cwq_mix2-2_726	34572	(3+)	34567	157.397	35295	160.528	M + 1 Da (1547.97)	0
Glyco-Decipher	cwq_mix2-2_726	34572	(3+)	34567	157.397	35295	160.528	M + 2 Da (1548.30)	0
Glyco-Decipher	cwq_mix2-2_726	34572	(3+)	34567	157.397	35295	160.528	M + 3 Da (1548.64)	0
Glyco-Decipher	cwq_mix2-2_726	34572	(3+)	34567	157.397	35295	160.528	M + 4 Da (1548.97)	0
Glyco-Decipher	cwq_mix2-2_726	34572	(3+)	34567	157.397	35306	160.578	M + 0 Da (1547.63)	0
Glyco-Decipher	cwq_mix2-2_726	34572	(3+)	34567	157.397	35306	160.578	M + 1 Da (1547.97)	0
Glyco-Decipher	cwq_mix2-2_726	34572	(3+)	34567	157.397	35306	160.578	M + 2 Da (1548.30)	0
Glyco-Decipher	cwq_mix2-2_726	34572	(3+)	34567	157.397	35306	160.578	M + 3 Da (1548.64)	0
Glyco-Decipher	cwq_mix2-2_726	34572	(3+)	34567	157.397	35306	160.578	M + 4 Da (1548.97)	0
Glyco-Decipher	cwq_mix2-2_726	34572	(3+)	34567	157.397	35317	160.626	M + 0 Da (1547.63)	0
Glyco-Decipher	cwq_mix2-2_726	34572	(3+)	34567	157.397	35317	160.626	M + 1 Da (1547.97)	0
Glyco-Decipher	cwq_mix2-2_726	34572	(3+)	34567	157.397	35317	160.626	M + 2 Da (1548.30)	0
Glyco-Decipher	cwq_mix2-2_726	34572	(3+)	34567	157.397	35317	160.626	M + 3 Da (1548.64)	0
Glyco-Decipher	cwq_mix2-2_726	34572	(3+)	34567	157.397	35317	160.626	M + 4 Da (1548.97)	0
Glyco-Decipher	cwq_mix2-2_726	34572	(3+)	34567	157.397	35328	160.675	M + 0 Da (1547.63)	0
Glyco-Decipher	cwq_mix2-2_726	34572	(3+)	34567	157.397	35328	160.675	M + 1 Da (1547.97)	0
Glyco-Decipher	cwq_mix2-2_726	34572	(3+)	34567	157.397	35328	160.675	M + 2 Da (1548.30)	0
Glyco-Decipher	cwq_mix2-2_726	34572	(3+)	34567	157.397	35328	160.675	M + 3 Da (1548.64)	0
Glyco-Decipher	cwq_mix2-2_726	34572	(3+)	34567	157.397	35328	160.675	M + 4 Da (1548.97)	0
Glyco-Decipher	cwq_mix2-2_726	34572	(3+)	34567	157.397	35339	160.725	M + 0 Da (1547.63)	0.1337
Glyco-Decipher	cwq_mix2-2_726	34572	(3+)	34567	157.397	35339	160.725	M + 1 Da (1547.97)	0
Glyco-Decipher	cwq_mix2-2_726	34572	(3+)	34567	157.397	35339	160.725	M + 2 Da (1548.30)	0
Glyco-Decipher	cwq_mix2-2_726	34572	(3+)	34567	157.397	35339	160.725	M + 3 Da (1548.64)	0
Glyco-Decipher	cwq_mix2-2_726	34572	(3+)	34567	157.397	35339	160.725	M + 4 Da (1548.97)	0
Glyco-Decipher	cwq_mix2-2_726	34572	(3+)	34567	157.397	35352	160.774	M + 0 Da (1547.63)	0
Glyco-Decipher	cwq_mix2-2_726	34572	(3+)	34567	157.397	35352	160.774	M + 1 Da (1547.97)	0
Glyco-Decipher	cwq_mix2-2_726	34572	(3+)	34567	157.397	35352	160.774	M + 2 Da (1548.30)	0
Glyco-Decipher	cwq_mix2-2_726	34572	(3+)	34567	157.397	35352	160.774	M + 3 Da (1548.64)	0
Glyco-Decipher	cwq_mix2-2_726	34572	(3+)	34567	157.397	35352	160.774	M + 4 Da (1548.97)	0
Glyco-Decipher	cwq_mix2-2_726	34572	(3+)	34567	157.397	35363	160.823	M + 0 Da (1547.63)	0
Glyco-Decipher	cwq_mix2-2_726	34572	(3+)	34567	157.397	35363	160.823	M + 1 Da (1547.97)	0
Glyco-Decipher	cwq_mix2-2_726	34572	(3+)	34567	157.397	35363	160.823	M + 2 Da (1548.30)	0
Glyco-Decipher	cwq_mix2-2_726	34572	(3+)	34567	157.397	35363	160.823	M + 3 Da (1548.64)	0
Glyco-Decipher	cwq_mix2-2_726	34572	(3+)	34567	157.397	35363	160.823	M + 4 Da (1548.97)	0
Glyco-Decipher	cwq_mix2-2_726	34572	(3+)	34567	157.397	35374	160.871	M + 0 Da (1547.63)	0
Glyco-Decipher	cwq_mix2-2_726	34572	(3+)	34567	157.397	35374	160.871	M + 1 Da (1547.97)	0
Glyco-Decipher	cwq_mix2-2_726	34572	(3+)	34567	157.397	35374	160.871	M + 2 Da (1548.30)	0
Glyco-Decipher	cwq_mix2-2_726	34572	(3+)	34567	157.397	35374	160.871	M + 3 Da (1548.64)	0
Glyco-Decipher	cwq_mix2-2_726	34572	(3+)	34567	157.397	35374	160.871	M + 4 Da (1548.97)	0
Glyco-Decipher	cwq_mix2-2_726	34572	(3+)	34567	157.397	35385	160.921	M + 0 Da (1547.63)	0
Glyco-Decipher	cwq_mix2-2_726	34572	(3+)	34567	157.397	35385	160.921	M + 1 Da (1547.97)	0
Glyco-Decipher	cwq_mix2-2_726	34572	(3+)	34567	157.397	35385	160.921	M + 2 Da (1548.30)	0
Glyco-Decipher	cwq_mix2-2_726	34572	(3+)	34567	157.397	35385	160.921	M + 3 Da (1548.64)	0
Glyco-Decipher	cwq_mix2-2_726	34572	(3+)	34567	157.397	35385	160.921	M + 4 Da (1548.97)	0
Glyco-Decipher	cwq_mix2-2_726	34572	(3+)	34567	157.397	35396	160.97	M + 0 Da (1547.63)	0
Glyco-Decipher	cwq_mix2-2_726	34572	(3+)	34567	157.397	35396	160.97	M + 1 Da (1547.97)	0
Glyco-Decipher	cwq_mix2-2_726	34572	(3+)	34567	157.397	35396	160.97	M + 2 Da (1548.30)	0
Glyco-Decipher	cwq_mix2-2_726	34572	(3+)	34567	157.397	35396	160.97	M + 3 Da (1548.64)	0
Glyco-Decipher	cwq_mix2-2_726	34572	(3+)	34567	157.397	35396	160.97	M + 4 Da (1548.97)	0
Glyco-Decipher	cwq_mix2-2_726	34572	(3+)	34567	157.397	35407	161.019	M + 0 Da (1547.63)	0
Glyco-Decipher	cwq_mix2-2_726	34572	(3+)	34567	157.397	35407	161.019	M + 1 Da (1547.97)	0
Glyco-Decipher	cwq_mix2-2_726	34572	(3+)	34567	157.397	35407	161.019	M + 2 Da (1548.30)	0
Glyco-Decipher	cwq_mix2-2_726	34572	(3+)	34567	157.397	35407	161.019	M + 3 Da (1548.64)	0
Glyco-Decipher	cwq_mix2-2_726	34572	(3+)	34567	157.397	35407	161.019	M + 4 Da (1548.97)	0
Glyco-Decipher	cwq_mix2-2_726	34572	(3+)	34567	157.397	35418	161.067	M + 0 Da (1547.63)	0
Glyco-Decipher	cwq_mix2-2_726	34572	(3+)	34567	157.397	35418	161.067	M + 1 Da (1547.97)	0
Glyco-Decipher	cwq_mix2-2_726	34572	(3+)	34567	157.397	35418	161.067	M + 2 Da (1548.30)	0
Glyco-Decipher	cwq_mix2-2_726	34572	(3+)	34567	157.397	35418	161.067	M + 3 Da (1548.64)	0
Glyco-Decipher	cwq_mix2-2_726	34572	(3+)	34567	157.397	35418	161.067	M + 4 Da (1548.97)	0
Glyco-Decipher	cwq_mix2-2_726	34572	(3+)	34567	157.397	35429	161.116	M + 0 Da (1547.63)	0
Glyco-Decipher	cwq_mix2-2_726	34572	(3+)	34567	157.397	35429	161.116	M + 1 Da (1547.97)	0
Glyco-Decipher	cwq_mix2-2_726	34572	(3+)	34567	157.397	35429	161.116	M + 2 Da (1548.30)	0
Glyco-Decipher	cwq_mix2-2_726	34572	(3+)	34567	157.397	35429	161.116	M + 3 Da (1548.64)	0
Glyco-Decipher	cwq_mix2-2_726	34572	(3+)	34567	157.397	35429	161.116	M + 4 Da (1548.97)	0
Glyco-Decipher	cwq_mix2-2_726	34572	(3+)	34567	157.397	35441	161.165	M + 0 Da (1547.63)	0
Glyco-Decipher	cwq_mix2-2_726	34572	(3+)	34567	157.397	35441	161.165	M + 1 Da (1547.97)	0
Glyco-Decipher	cwq_mix2-2_726	34572	(3+)	34567	157.397	35441	161.165	M + 2 Da (1548.30)	0
Glyco-Decipher	cwq_mix2-2_726	34572	(3+)	34567	157.397	35441	161.165	M + 3 Da (1548.64)	0
Glyco-Decipher	cwq_mix2-2_726	34572	(3+)	34567	157.397	35441	161.165	M + 4 Da (1548.97)	0
Glyco-Decipher	cwq_mix2-2_726	34572	(3+)	34567	157.397	35452	161.214	M + 0 Da (1547.63)	0
Glyco-Decipher	cwq_mix2-2_726	34572	(3+)	34567	157.397	35452	161.214	M + 1 Da (1547.97)	0
Glyco-Decipher	cwq_mix2-2_726	34572	(3+)	34567	157.397	35452	161.214	M + 2 Da (1548.30)	0
Glyco-Decipher	cwq_mix2-2_726	34572	(3+)	34567	157.397	35452	161.214	M + 3 Da (1548.64)	0
Glyco-Decipher	cwq_mix2-2_726	34572	(3+)	34567	157.397	35452	161.214	M + 4 Da (1548.97)	0
Glyco-Decipher	cwq_mix2-2_726	34572	(3+)	34567	157.397	35463	161.263	M + 0 Da (1547.63)	0
Glyco-Decipher	cwq_mix2-2_726	34572	(3+)	34567	157.397	35463	161.263	M + 1 Da (1547.97)	0
Glyco-Decipher	cwq_mix2-2_726	34572	(3+)	34567	157.397	35463	161.263	M + 2 Da (1548.30)	0
Glyco-Decipher	cwq_mix2-2_726	34572	(3+)	34567	157.397	35463	161.263	M + 3 Da (1548.64)	0
Glyco-Decipher	cwq_mix2-2_726	34572	(3+)	34567	157.397	35463	161.263	M + 4 Da (1548.97)	0
Glyco-Decipher	cwq_mix2-2_726	34572	(3+)	34567	157.397	35475	161.313	M + 0 Da (1547.63)	0
Glyco-Decipher	cwq_mix2-2_726	34572	(3+)	34567	157.397	35475	161.313	M + 1 Da (1547.97)	0
Glyco-Decipher	cwq_mix2-2_726	34572	(3+)	34567	157.397	35475	161.313	M + 2 Da (1548.30)	0
Glyco-Decipher	cwq_mix2-2_726	34572	(3+)	34567	157.397	35475	161.313	M + 3 Da (1548.64)	0
Glyco-Decipher	cwq_mix2-2_726	34572	(3+)	34567	157.397	35475	161.313	M + 4 Da (1548.97)	0
Glyco-Decipher	cwq_mix2-2_726	34572	(3+)	34567	157.397	35486	161.361	M + 0 Da (1547.63)	0
Glyco-Decipher	cwq_mix2-2_726	34572	(3+)	34567	157.397	35486	161.361	M + 1 Da (1547.97)	0
Glyco-Decipher	cwq_mix2-2_726	34572	(3+)	34567	157.397	35486	161.361	M + 2 Da (1548.30)	0
Glyco-Decipher	cwq_mix2-2_726	34572	(3+)	34567	157.397	35486	161.361	M + 3 Da (1548.64)	0
Glyco-Decipher	cwq_mix2-2_726	34572	(3+)	34567	157.397	35486	161.361	M + 4 Da (1548.97)	0
pGlyco 3.0	cwq_mix2-2_726	34572	(3+)	34567	157.397	33597	153.414	M + 0 Da (1547.97)	0
pGlyco 3.0	cwq_mix2-2_726	34572	(3+)	34567	157.397	33597	153.414	M + 1 Da (1548.30)	0
pGlyco 3.0	cwq_mix2-2_726	34572	(3+)	34567	157.397	33597	153.414	M + 2 Da (1548.64)	0
pGlyco 3.0	cwq_mix2-2_726	34572	(3+)	34567	157.397	33597	153.414	M + 3 Da (1548.97)	0
pGlyco 3.0	cwq_mix2-2_726	34572	(3+)	34567	157.397	33597	153.414	M + 4 Da (1549.31)	0
pGlyco 3.0	cwq_mix2-2_726	34572	(3+)	34567	157.397	33610	153.462	M + 0 Da (1547.97)	0
pGlyco 3.0	cwq_mix2-2_726	34572	(3+)	34567	157.397	33610	153.462	M + 1 Da (1548.30)	0
pGlyco 3.0	cwq_mix2-2_726	34572	(3+)	34567	157.397	33610	153.462	M + 2 Da (1548.64)	0
pGlyco 3.0	cwq_mix2-2_726	34572	(3+)	34567	157.397	33610	153.462	M + 3 Da (1548.97)	0
pGlyco 3.0	cwq_mix2-2_726	34572	(3+)	34567	157.397	33610	153.462	M + 4 Da (1549.31)	0
pGlyco 3.0	cwq_mix2-2_726	34572	(3+)	34567	157.397	33623	153.512	M + 0 Da (1547.97)	0
pGlyco 3.0	cwq_mix2-2_726	34572	(3+)	34567	157.397	33623	153.512	M + 1 Da (1548.30)	0
pGlyco 3.0	cwq_mix2-2_726	34572	(3+)	34567	157.397	33623	153.512	M + 2 Da (1548.64)	0
pGlyco 3.0	cwq_mix2-2_726	34572	(3+)	34567	157.397	33623	153.512	M + 3 Da (1548.97)	0
pGlyco 3.0	cwq_mix2-2_726	34572	(3+)	34567	157.397	33623	153.512	M + 4 Da (1549.31)	0
pGlyco 3.0	cwq_mix2-2_726	34572	(3+)	34567	157.397	33636	153.562	M + 0 Da (1547.97)	0
pGlyco 3.0	cwq_mix2-2_726	34572	(3+)	34567	157.397	33636	153.562	M + 1 Da (1548.30)	0
pGlyco 3.0	cwq_mix2-2_726	34572	(3+)	34567	157.397	33636	153.562	M + 2 Da (1548.64)	0
pGlyco 3.0	cwq_mix2-2_726	34572	(3+)	34567	157.397	33636	153.562	M + 3 Da (1548.97)	0
pGlyco 3.0	cwq_mix2-2_726	34572	(3+)	34567	157.397	33636	153.562	M + 4 Da (1549.31)	0
pGlyco 3.0	cwq_mix2-2_726	34572	(3+)	34567	157.397	33650	153.612	M + 0 Da (1547.97)	0
pGlyco 3.0	cwq_mix2-2_726	34572	(3+)	34567	157.397	33650	153.612	M + 1 Da (1548.30)	0
pGlyco 3.0	cwq_mix2-2_726	34572	(3+)	34567	157.397	33650	153.612	M + 2 Da (1548.64)	0
pGlyco 3.0	cwq_mix2-2_726	34572	(3+)	34567	157.397	33650	153.612	M + 3 Da (1548.97)	0
pGlyco 3.0	cwq_mix2-2_726	34572	(3+)	34567	157.397	33650	153.612	M + 4 Da (1549.31)	0
pGlyco 3.0	cwq_mix2-2_726	34572	(3+)	34567	157.397	33662	153.662	M + 0 Da (1547.97)	0
pGlyco 3.0	cwq_mix2-2_726	34572	(3+)	34567	157.397	33662	153.662	M + 1 Da (1548.30)	0
pGlyco 3.0	cwq_mix2-2_726	34572	(3+)	34567	157.397	33662	153.662	M + 2 Da (1548.64)	0
pGlyco 3.0	cwq_mix2-2_726	34572	(3+)	34567	157.397	33662	153.662	M + 3 Da (1548.97)	0
pGlyco 3.0	cwq_mix2-2_726	34572	(3+)	34567	157.397	33662	153.662	M + 4 Da (1549.31)	0
pGlyco 3.0	cwq_mix2-2_726	34572	(3+)	34567	157.397	33675	153.711	M + 0 Da (1547.97)	0
pGlyco 3.0	cwq_mix2-2_726	34572	(3+)	34567	157.397	33675	153.711	M + 1 Da (1548.30)	0
pGlyco 3.0	cwq_mix2-2_726	34572	(3+)	34567	157.397	33675	153.711	M + 2 Da (1548.64)	0
pGlyco 3.0	cwq_mix2-2_726	34572	(3+)	34567	157.397	33675	153.711	M + 3 Da (1548.97)	0
pGlyco 3.0	cwq_mix2-2_726	34572	(3+)	34567	157.397	33675	153.711	M + 4 Da (1549.31)	0
pGlyco 3.0	cwq_mix2-2_726	34572	(3+)	34567	157.397	33687	153.759	M + 0 Da (1547.97)	0
pGlyco 3.0	cwq_mix2-2_726	34572	(3+)	34567	157.397	33687	153.759	M + 1 Da (1548.30)	0
pGlyco 3.0	cwq_mix2-2_726	34572	(3+)	34567	157.397	33687	153.759	M + 2 Da (1548.64)	0
pGlyco 3.0	cwq_mix2-2_726	34572	(3+)	34567	157.397	33687	153.759	M + 3 Da (1548.97)	0
pGlyco 3.0	cwq_mix2-2_726	34572	(3+)	34567	157.397	33687	153.759	M + 4 Da (1549.31)	0
pGlyco 3.0	cwq_mix2-2_726	34572	(3+)	34567	157.397	33699	153.809	M + 0 Da (1547.97)	0
pGlyco 3.0	cwq_mix2-2_726	34572	(3+)	34567	157.397	33699	153.809	M + 1 Da (1548.30)	0
pGlyco 3.0	cwq_mix2-2_726	34572	(3+)	34567	157.397	33699	153.809	M + 2 Da (1548.64)	0
pGlyco 3.0	cwq_mix2-2_726	34572	(3+)	34567	157.397	33699	153.809	M + 3 Da (1548.97)	0
pGlyco 3.0	cwq_mix2-2_726	34572	(3+)	34567	157.397	33699	153.809	M + 4 Da (1549.31)	0
pGlyco 3.0	cwq_mix2-2_726	34572	(3+)	34567	157.397	33711	153.858	M + 0 Da (1547.97)	0
pGlyco 3.0	cwq_mix2-2_726	34572	(3+)	34567	157.397	33711	153.858	M + 1 Da (1548.30)	0
pGlyco 3.0	cwq_mix2-2_726	34572	(3+)	34567	157.397	33711	153.858	M + 2 Da (1548.64)	0
pGlyco 3.0	cwq_mix2-2_726	34572	(3+)	34567	157.397	33711	153.858	M + 3 Da (1548.97)	0
pGlyco 3.0	cwq_mix2-2_726	34572	(3+)	34567	157.397	33711	153.858	M + 4 Da (1549.31)	0
pGlyco 3.0	cwq_mix2-2_726	34572	(3+)	34567	157.397	33724	153.908	M + 0 Da (1547.97)	0
pGlyco 3.0	cwq_mix2-2_726	34572	(3+)	34567	157.397	33724	153.908	M + 1 Da (1548.30)	0
pGlyco 3.0	cwq_mix2-2_726	34572	(3+)	34567	157.397	33724	153.908	M + 2 Da (1548.64)	0
pGlyco 3.0	cwq_mix2-2_726	34572	(3+)	34567	157.397	33724	153.908	M + 3 Da (1548.97)	0
pGlyco 3.0	cwq_mix2-2_726	34572	(3+)	34567	157.397	33724	153.908	M + 4 Da (1549.31)	0
pGlyco 3.0	cwq_mix2-2_726	34572	(3+)	34567	157.397	33736	153.959	M + 0 Da (1547.97)	0
pGlyco 3.0	cwq_mix2-2_726	34572	(3+)	34567	157.397	33736	153.959	M + 1 Da (1548.30)	0
pGlyco 3.0	cwq_mix2-2_726	34572	(3+)	34567	157.397	33736	153.959	M + 2 Da (1548.64)	0
pGlyco 3.0	cwq_mix2-2_726	34572	(3+)	34567	157.397	33736	153.959	M + 3 Da (1548.97)	0
pGlyco 3.0	cwq_mix2-2_726	34572	(3+)	34567	157.397	33736	153.959	M + 4 Da (1549.31)	0
pGlyco 3.0	cwq_mix2-2_726	34572	(3+)	34567	157.397	33748	154.008	M + 0 Da (1547.97)	0
pGlyco 3.0	cwq_mix2-2_726	34572	(3+)	34567	157.397	33748	154.008	M + 1 Da (1548.30)	0
pGlyco 3.0	cwq_mix2-2_726	34572	(3+)	34567	157.397	33748	154.008	M + 2 Da (1548.64)	0
pGlyco 3.0	cwq_mix2-2_726	34572	(3+)	34567	157.397	33748	154.008	M + 3 Da (1548.97)	0
pGlyco 3.0	cwq_mix2-2_726	34572	(3+)	34567	157.397	33748	154.008	M + 4 Da (1549.31)	0
pGlyco 3.0	cwq_mix2-2_726	34572	(3+)	34567	157.397	33760	154.056	M + 0 Da (1547.97)	0
pGlyco 3.0	cwq_mix2-2_726	34572	(3+)	34567	157.397	33760	154.056	M + 1 Da (1548.30)	0
pGlyco 3.0	cwq_mix2-2_726	34572	(3+)	34567	157.397	33760	154.056	M + 2 Da (1548.64)	0
pGlyco 3.0	cwq_mix2-2_726	34572	(3+)	34567	157.397	33760	154.056	M + 3 Da (1548.97)	0
pGlyco 3.0	cwq_mix2-2_726	34572	(3+)	34567	157.397	33760	154.056	M + 4 Da (1549.31)	0
pGlyco 3.0	cwq_mix2-2_726	34572	(3+)	34567	157.397	33774	154.106	M + 0 Da (1547.97)	0
pGlyco 3.0	cwq_mix2-2_726	34572	(3+)	34567	157.397	33774	154.106	M + 1 Da (1548.30)	0
pGlyco 3.0	cwq_mix2-2_726	34572	(3+)	34567	157.397	33774	154.106	M + 2 Da (1548.64)	0
pGlyco 3.0	cwq_mix2-2_726	34572	(3+)	34567	157.397	33774	154.106	M + 3 Da (1548.97)	0
pGlyco 3.0	cwq_mix2-2_726	34572	(3+)	34567	157.397	33774	154.106	M + 4 Da (1549.31)	0
pGlyco 3.0	cwq_mix2-2_726	34572	(3+)	34567	157.397	33787	154.157	M + 0 Da (1547.97)	0
pGlyco 3.0	cwq_mix2-2_726	34572	(3+)	34567	157.397	33787	154.157	M + 1 Da (1548.30)	0
pGlyco 3.0	cwq_mix2-2_726	34572	(3+)	34567	157.397	33787	154.157	M + 2 Da (1548.64)	0
pGlyco 3.0	cwq_mix2-2_726	34572	(3+)	34567	157.397	33787	154.157	M + 3 Da (1548.97)	0
pGlyco 3.0	cwq_mix2-2_726	34572	(3+)	34567	157.397	33787	154.157	M + 4 Da (1549.31)	0
pGlyco 3.0	cwq_mix2-2_726	34572	(3+)	34567	157.397	33798	154.207	M + 0 Da (1547.97)	0
pGlyco 3.0	cwq_mix2-2_726	34572	(3+)	34567	157.397	33798	154.207	M + 1 Da (1548.30)	0
pGlyco 3.0	cwq_mix2-2_726	34572	(3+)	34567	157.397	33798	154.207	M + 2 Da (1548.64)	0
pGlyco 3.0	cwq_mix2-2_726	34572	(3+)	34567	157.397	33798	154.207	M + 3 Da (1548.97)	0
pGlyco 3.0	cwq_mix2-2_726	34572	(3+)	34567	157.397	33798	154.207	M + 4 Da (1549.31)	0
pGlyco 3.0	cwq_mix2-2_726	34572	(3+)	34567	157.397	33811	154.257	M + 0 Da (1547.97)	0
pGlyco 3.0	cwq_mix2-2_726	34572	(3+)	34567	157.397	33811	154.257	M + 1 Da (1548.30)	0
pGlyco 3.0	cwq_mix2-2_726	34572	(3+)	34567	157.397	33811	154.257	M + 2 Da (1548.64)	0
pGlyco 3.0	cwq_mix2-2_726	34572	(3+)	34567	157.397	33811	154.257	M + 3 Da (1548.97)	0
pGlyco 3.0	cwq_mix2-2_726	34572	(3+)	34567	157.397	33811	154.257	M + 4 Da (1549.31)	0
pGlyco 3.0	cwq_mix2-2_726	34572	(3+)	34567	157.397	33823	154.306	M + 0 Da (1547.97)	0
pGlyco 3.0	cwq_mix2-2_726	34572	(3+)	34567	157.397	33823	154.306	M + 1 Da (1548.30)	0
pGlyco 3.0	cwq_mix2-2_726	34572	(3+)	34567	157.397	33823	154.306	M + 2 Da (1548.64)	0
pGlyco 3.0	cwq_mix2-2_726	34572	(3+)	34567	157.397	33823	154.306	M + 3 Da (1548.97)	0
pGlyco 3.0	cwq_mix2-2_726	34572	(3+)	34567	157.397	33823	154.306	M + 4 Da (1549.31)	0
pGlyco 3.0	cwq_mix2-2_726	34572	(3+)	34567	157.397	33835	154.355	M + 0 Da (1547.97)	0
pGlyco 3.0	cwq_mix2-2_726	34572	(3+)	34567	157.397	33835	154.355	M + 1 Da (1548.30)	0
pGlyco 3.0	cwq_mix2-2_726	34572	(3+)	34567	157.397	33835	154.355	M + 2 Da (1548.64)	0
pGlyco 3.0	cwq_mix2-2_726	34572	(3+)	34567	157.397	33835	154.355	M + 3 Da (1548.97)	0
pGlyco 3.0	cwq_mix2-2_726	34572	(3+)	34567	157.397	33835	154.355	M + 4 Da (1549.31)	0
pGlyco 3.0	cwq_mix2-2_726	34572	(3+)	34567	157.397	33846	154.404	M + 0 Da (1547.97)	0
pGlyco 3.0	cwq_mix2-2_726	34572	(3+)	34567	157.397	33846	154.404	M + 1 Da (1548.30)	0
pGlyco 3.0	cwq_mix2-2_726	34572	(3+)	34567	157.397	33846	154.404	M + 2 Da (1548.64)	0
pGlyco 3.0	cwq_mix2-2_726	34572	(3+)	34567	157.397	33846	154.404	M + 3 Da (1548.97)	0
pGlyco 3.0	cwq_mix2-2_726	34572	(3+)	34567	157.397	33846	154.404	M + 4 Da (1549.31)	0
pGlyco 3.0	cwq_mix2-2_726	34572	(3+)	34567	157.397	33858	154.454	M + 0 Da (1547.97)	0
pGlyco 3.0	cwq_mix2-2_726	34572	(3+)	34567	157.397	33858	154.454	M + 1 Da (1548.30)	0
pGlyco 3.0	cwq_mix2-2_726	34572	(3+)	34567	157.397	33858	154.454	M + 2 Da (1548.64)	0
pGlyco 3.0	cwq_mix2-2_726	34572	(3+)	34567	157.397	33858	154.454	M + 3 Da (1548.97)	0
pGlyco 3.0	cwq_mix2-2_726	34572	(3+)	34567	157.397	33858	154.454	M + 4 Da (1549.31)	0
pGlyco 3.0	cwq_mix2-2_726	34572	(3+)	34567	157.397	33870	154.504	M + 0 Da (1547.97)	0
pGlyco 3.0	cwq_mix2-2_726	34572	(3+)	34567	157.397	33870	154.504	M + 1 Da (1548.30)	0
pGlyco 3.0	cwq_mix2-2_726	34572	(3+)	34567	157.397	33870	154.504	M + 2 Da (1548.64)	0
pGlyco 3.0	cwq_mix2-2_726	34572	(3+)	34567	157.397	33870	154.504	M + 3 Da (1548.97)	0
pGlyco 3.0	cwq_mix2-2_726	34572	(3+)	34567	157.397	33870	154.504	M + 4 Da (1549.31)	0
pGlyco 3.0	cwq_mix2-2_726	34572	(3+)	34567	157.397	33882	154.553	M + 0 Da (1547.97)	0
pGlyco 3.0	cwq_mix2-2_726	34572	(3+)	34567	157.397	33882	154.553	M + 1 Da (1548.30)	0
pGlyco 3.0	cwq_mix2-2_726	34572	(3+)	34567	157.397	33882	154.553	M + 2 Da (1548.64)	0
pGlyco 3.0	cwq_mix2-2_726	34572	(3+)	34567	157.397	33882	154.553	M + 3 Da (1548.97)	0
pGlyco 3.0	cwq_mix2-2_726	34572	(3+)	34567	157.397	33882	154.553	M + 4 Da (1549.31)	0
pGlyco 3.0	cwq_mix2-2_726	34572	(3+)	34567	157.397	33894	154.607	M + 0 Da (1547.97)	0
pGlyco 3.0	cwq_mix2-2_726	34572	(3+)	34567	157.397	33894	154.607	M + 1 Da (1548.30)	0
pGlyco 3.0	cwq_mix2-2_726	34572	(3+)	34567	157.397	33894	154.607	M + 2 Da (1548.64)	0
pGlyco 3.0	cwq_mix2-2_726	34572	(3+)	34567	157.397	33894	154.607	M + 3 Da (1548.97)	0
pGlyco 3.0	cwq_mix2-2_726	34572	(3+)	34567	157.397	33894	154.607	M + 4 Da (1549.31)	0
pGlyco 3.0	cwq_mix2-2_726	34572	(3+)	34567	157.397	33906	154.654	M + 0 Da (1547.97)	0
pGlyco 3.0	cwq_mix2-2_726	34572	(3+)	34567	157.397	33906	154.654	M + 1 Da (1548.30)	0
pGlyco 3.0	cwq_mix2-2_726	34572	(3+)	34567	157.397	33906	154.654	M + 2 Da (1548.64)	0
pGlyco 3.0	cwq_mix2-2_726	34572	(3+)	34567	157.397	33906	154.654	M + 3 Da (1548.97)	0
pGlyco 3.0	cwq_mix2-2_726	34572	(3+)	34567	157.397	33906	154.654	M + 4 Da (1549.31)	0
pGlyco 3.0	cwq_mix2-2_726	34572	(3+)	34567	157.397	33918	154.704	M + 0 Da (1547.97)	0
pGlyco 3.0	cwq_mix2-2_726	34572	(3+)	34567	157.397	33918	154.704	M + 1 Da (1548.30)	0
pGlyco 3.0	cwq_mix2-2_726	34572	(3+)	34567	157.397	33918	154.704	M + 2 Da (1548.64)	0
pGlyco 3.0	cwq_mix2-2_726	34572	(3+)	34567	157.397	33918	154.704	M + 3 Da (1548.97)	0
pGlyco 3.0	cwq_mix2-2_726	34572	(3+)	34567	157.397	33918	154.704	M + 4 Da (1549.31)	0
pGlyco 3.0	cwq_mix2-2_726	34572	(3+)	34567	157.397	33929	154.753	M + 0 Da (1547.97)	0
pGlyco 3.0	cwq_mix2-2_726	34572	(3+)	34567	157.397	33929	154.753	M + 1 Da (1548.30)	0
pGlyco 3.0	cwq_mix2-2_726	34572	(3+)	34567	157.397	33929	154.753	M + 2 Da (1548.64)	0
pGlyco 3.0	cwq_mix2-2_726	34572	(3+)	34567	157.397	33929	154.753	M + 3 Da (1548.97)	0
pGlyco 3.0	cwq_mix2-2_726	34572	(3+)	34567	157.397	33929	154.753	M + 4 Da (1549.31)	0
pGlyco 3.0	cwq_mix2-2_726	34572	(3+)	34567	157.397	33940	154.802	M + 0 Da (1547.97)	0
pGlyco 3.0	cwq_mix2-2_726	34572	(3+)	34567	157.397	33940	154.802	M + 1 Da (1548.30)	0
pGlyco 3.0	cwq_mix2-2_726	34572	(3+)	34567	157.397	33940	154.802	M + 2 Da (1548.64)	0
pGlyco 3.0	cwq_mix2-2_726	34572	(3+)	34567	157.397	33940	154.802	M + 3 Da (1548.97)	0
pGlyco 3.0	cwq_mix2-2_726	34572	(3+)	34567	157.397	33940	154.802	M + 4 Da (1549.31)	0
pGlyco 3.0	cwq_mix2-2_726	34572	(3+)	34567	157.397	33953	154.853	M + 0 Da (1547.97)	0
pGlyco 3.0	cwq_mix2-2_726	34572	(3+)	34567	157.397	33953	154.853	M + 1 Da (1548.30)	0
pGlyco 3.0	cwq_mix2-2_726	34572	(3+)	34567	157.397	33953	154.853	M + 2 Da (1548.64)	0
pGlyco 3.0	cwq_mix2-2_726	34572	(3+)	34567	157.397	33953	154.853	M + 3 Da (1548.97)	0
pGlyco 3.0	cwq_mix2-2_726	34572	(3+)	34567	157.397	33953	154.853	M + 4 Da (1549.31)	0
pGlyco 3.0	cwq_mix2-2_726	34572	(3+)	34567	157.397	33964	154.9	M + 0 Da (1547.97)	0
pGlyco 3.0	cwq_mix2-2_726	34572	(3+)	34567	157.397	33964	154.9	M + 1 Da (1548.30)	0
pGlyco 3.0	cwq_mix2-2_726	34572	(3+)	34567	157.397	33964	154.9	M + 2 Da (1548.64)	0
pGlyco 3.0	cwq_mix2-2_726	34572	(3+)	34567	157.397	33964	154.9	M + 3 Da (1548.97)	0
pGlyco 3.0	cwq_mix2-2_726	34572	(3+)	34567	157.397	33964	154.9	M + 4 Da (1549.31)	0
pGlyco 3.0	cwq_mix2-2_726	34572	(3+)	34567	157.397	33976	154.95	M + 0 Da (1547.97)	0
pGlyco 3.0	cwq_mix2-2_726	34572	(3+)	34567	157.397	33976	154.95	M + 1 Da (1548.30)	0
pGlyco 3.0	cwq_mix2-2_726	34572	(3+)	34567	157.397	33976	154.95	M + 2 Da (1548.64)	0
pGlyco 3.0	cwq_mix2-2_726	34572	(3+)	34567	157.397	33976	154.95	M + 3 Da (1548.97)	0
pGlyco 3.0	cwq_mix2-2_726	34572	(3+)	34567	157.397	33976	154.95	M + 4 Da (1549.31)	0
pGlyco 3.0	cwq_mix2-2_726	34572	(3+)	34567	157.397	33988	154.998	M + 0 Da (1547.97)	0
pGlyco 3.0	cwq_mix2-2_726	34572	(3+)	34567	157.397	33988	154.998	M + 1 Da (1548.30)	0
pGlyco 3.0	cwq_mix2-2_726	34572	(3+)	34567	157.397	33988	154.998	M + 2 Da (1548.64)	0
pGlyco 3.0	cwq_mix2-2_726	34572	(3+)	34567	157.397	33988	154.998	M + 3 Da (1548.97)	0
pGlyco 3.0	cwq_mix2-2_726	34572	(3+)	34567	157.397	33988	154.998	M + 4 Da (1549.31)	0
pGlyco 3.0	cwq_mix2-2_726	34572	(3+)	34567	157.397	33999	155.047	M + 0 Da (1547.97)	0
pGlyco 3.0	cwq_mix2-2_726	34572	(3+)	34567	157.397	33999	155.047	M + 1 Da (1548.30)	0
pGlyco 3.0	cwq_mix2-2_726	34572	(3+)	34567	157.397	33999	155.047	M + 2 Da (1548.64)	0
pGlyco 3.0	cwq_mix2-2_726	34572	(3+)	34567	157.397	33999	155.047	M + 3 Da (1548.97)	0
pGlyco 3.0	cwq_mix2-2_726	34572	(3+)	34567	157.397	33999	155.047	M + 4 Da (1549.31)	0
pGlyco 3.0	cwq_mix2-2_726	34572	(3+)	34567	157.397	34010	155.097	M + 0 Da (1547.97)	0
pGlyco 3.0	cwq_mix2-2_726	34572	(3+)	34567	157.397	34010	155.097	M + 1 Da (1548.30)	0
pGlyco 3.0	cwq_mix2-2_726	34572	(3+)	34567	157.397	34010	155.097	M + 2 Da (1548.64)	0
pGlyco 3.0	cwq_mix2-2_726	34572	(3+)	34567	157.397	34010	155.097	M + 3 Da (1548.97)	0
pGlyco 3.0	cwq_mix2-2_726	34572	(3+)	34567	157.397	34010	155.097	M + 4 Da (1549.31)	0
pGlyco 3.0	cwq_mix2-2_726	34572	(3+)	34567	157.397	34021	155.145	M + 0 Da (1547.97)	0
pGlyco 3.0	cwq_mix2-2_726	34572	(3+)	34567	157.397	34021	155.145	M + 1 Da (1548.30)	0
pGlyco 3.0	cwq_mix2-2_726	34572	(3+)	34567	157.397	34021	155.145	M + 2 Da (1548.64)	0
pGlyco 3.0	cwq_mix2-2_726	34572	(3+)	34567	157.397	34021	155.145	M + 3 Da (1548.97)	0
pGlyco 3.0	cwq_mix2-2_726	34572	(3+)	34567	157.397	34021	155.145	M + 4 Da (1549.31)	0
pGlyco 3.0	cwq_mix2-2_726	34572	(3+)	34567	157.397	34033	155.194	M + 0 Da (1547.97)	0
pGlyco 3.0	cwq_mix2-2_726	34572	(3+)	34567	157.397	34033	155.194	M + 1 Da (1548.30)	0
pGlyco 3.0	cwq_mix2-2_726	34572	(3+)	34567	157.397	34033	155.194	M + 2 Da (1548.64)	0
pGlyco 3.0	cwq_mix2-2_726	34572	(3+)	34567	157.397	34033	155.194	M + 3 Da (1548.97)	0
pGlyco 3.0	cwq_mix2-2_726	34572	(3+)	34567	157.397	34033	155.194	M + 4 Da (1549.31)	0
pGlyco 3.0	cwq_mix2-2_726	34572	(3+)	34567	157.397	34044	155.243	M + 0 Da (1547.97)	0
pGlyco 3.0	cwq_mix2-2_726	34572	(3+)	34567	157.397	34044	155.243	M + 1 Da (1548.30)	0
pGlyco 3.0	cwq_mix2-2_726	34572	(3+)	34567	157.397	34044	155.243	M + 2 Da (1548.64)	0
pGlyco 3.0	cwq_mix2-2_726	34572	(3+)	34567	157.397	34044	155.243	M + 3 Da (1548.97)	0
pGlyco 3.0	cwq_mix2-2_726	34572	(3+)	34567	157.397	34044	155.243	M + 4 Da (1549.31)	0
pGlyco 3.0	cwq_mix2-2_726	34572	(3+)	34567	157.397	34056	155.292	M + 0 Da (1547.97)	0
pGlyco 3.0	cwq_mix2-2_726	34572	(3+)	34567	157.397	34056	155.292	M + 1 Da (1548.30)	0
pGlyco 3.0	cwq_mix2-2_726	34572	(3+)	34567	157.397	34056	155.292	M + 2 Da (1548.64)	0
pGlyco 3.0	cwq_mix2-2_726	34572	(3+)	34567	157.397	34056	155.292	M + 3 Da (1548.97)	0
pGlyco 3.0	cwq_mix2-2_726	34572	(3+)	34567	157.397	34056	155.292	M + 4 Da (1549.31)	0
pGlyco 3.0	cwq_mix2-2_726	34572	(3+)	34567	157.397	34067	155.342	M + 0 Da (1547.97)	0
pGlyco 3.0	cwq_mix2-2_726	34572	(3+)	34567	157.397	34067	155.342	M + 1 Da (1548.30)	0
pGlyco 3.0	cwq_mix2-2_726	34572	(3+)	34567	157.397	34067	155.342	M + 2 Da (1548.64)	0
pGlyco 3.0	cwq_mix2-2_726	34572	(3+)	34567	157.397	34067	155.342	M + 3 Da (1548.97)	0
pGlyco 3.0	cwq_mix2-2_726	34572	(3+)	34567	157.397	34067	155.342	M + 4 Da (1549.31)	0
pGlyco 3.0	cwq_mix2-2_726	34572	(3+)	34567	157.397	34078	155.391	M + 0 Da (1547.97)	0
pGlyco 3.0	cwq_mix2-2_726	34572	(3+)	34567	157.397	34078	155.391	M + 1 Da (1548.30)	0
pGlyco 3.0	cwq_mix2-2_726	34572	(3+)	34567	157.397	34078	155.391	M + 2 Da (1548.64)	0
pGlyco 3.0	cwq_mix2-2_726	34572	(3+)	34567	157.397	34078	155.391	M + 3 Da (1548.97)	0
pGlyco 3.0	cwq_mix2-2_726	34572	(3+)	34567	157.397	34078	155.391	M + 4 Da (1549.31)	0
pGlyco 3.0	cwq_mix2-2_726	34572	(3+)	34567	157.397	34090	155.441	M + 0 Da (1547.97)	0
pGlyco 3.0	cwq_mix2-2_726	34572	(3+)	34567	157.397	34090	155.441	M + 1 Da (1548.30)	0
pGlyco 3.0	cwq_mix2-2_726	34572	(3+)	34567	157.397	34090	155.441	M + 2 Da (1548.64)	0
pGlyco 3.0	cwq_mix2-2_726	34572	(3+)	34567	157.397	34090	155.441	M + 3 Da (1548.97)	0
pGlyco 3.0	cwq_mix2-2_726	34572	(3+)	34567	157.397	34090	155.441	M + 4 Da (1549.31)	0
pGlyco 3.0	cwq_mix2-2_726	34572	(3+)	34567	157.397	34102	155.49	M + 0 Da (1547.97)	0
pGlyco 3.0	cwq_mix2-2_726	34572	(3+)	34567	157.397	34102	155.49	M + 1 Da (1548.30)	0
pGlyco 3.0	cwq_mix2-2_726	34572	(3+)	34567	157.397	34102	155.49	M + 2 Da (1548.64)	0
pGlyco 3.0	cwq_mix2-2_726	34572	(3+)	34567	157.397	34102	155.49	M + 3 Da (1548.97)	0
pGlyco 3.0	cwq_mix2-2_726	34572	(3+)	34567	157.397	34102	155.49	M + 4 Da (1549.31)	0
pGlyco 3.0	cwq_mix2-2_726	34572	(3+)	34567	157.397	34114	155.54	M + 0 Da (1547.97)	0
pGlyco 3.0	cwq_mix2-2_726	34572	(3+)	34567	157.397	34114	155.54	M + 1 Da (1548.30)	0
pGlyco 3.0	cwq_mix2-2_726	34572	(3+)	34567	157.397	34114	155.54	M + 2 Da (1548.64)	0
pGlyco 3.0	cwq_mix2-2_726	34572	(3+)	34567	157.397	34114	155.54	M + 3 Da (1548.97)	0
pGlyco 3.0	cwq_mix2-2_726	34572	(3+)	34567	157.397	34114	155.54	M + 4 Da (1549.31)	0
pGlyco 3.0	cwq_mix2-2_726	34572	(3+)	34567	157.397	34125	155.588	M + 0 Da (1547.97)	0
pGlyco 3.0	cwq_mix2-2_726	34572	(3+)	34567	157.397	34125	155.588	M + 1 Da (1548.30)	0
pGlyco 3.0	cwq_mix2-2_726	34572	(3+)	34567	157.397	34125	155.588	M + 2 Da (1548.64)	0
pGlyco 3.0	cwq_mix2-2_726	34572	(3+)	34567	157.397	34125	155.588	M + 3 Da (1548.97)	0
pGlyco 3.0	cwq_mix2-2_726	34572	(3+)	34567	157.397	34125	155.588	M + 4 Da (1549.31)	0
pGlyco 3.0	cwq_mix2-2_726	34572	(3+)	34567	157.397	34137	155.638	M + 0 Da (1547.97)	0
pGlyco 3.0	cwq_mix2-2_726	34572	(3+)	34567	157.397	34137	155.638	M + 1 Da (1548.30)	0
pGlyco 3.0	cwq_mix2-2_726	34572	(3+)	34567	157.397	34137	155.638	M + 2 Da (1548.64)	0
pGlyco 3.0	cwq_mix2-2_726	34572	(3+)	34567	157.397	34137	155.638	M + 3 Da (1548.97)	0
pGlyco 3.0	cwq_mix2-2_726	34572	(3+)	34567	157.397	34137	155.638	M + 4 Da (1549.31)	0
pGlyco 3.0	cwq_mix2-2_726	34572	(3+)	34567	157.397	34150	155.687	M + 0 Da (1547.97)	0
pGlyco 3.0	cwq_mix2-2_726	34572	(3+)	34567	157.397	34150	155.687	M + 1 Da (1548.30)	0
pGlyco 3.0	cwq_mix2-2_726	34572	(3+)	34567	157.397	34150	155.687	M + 2 Da (1548.64)	0
pGlyco 3.0	cwq_mix2-2_726	34572	(3+)	34567	157.397	34150	155.687	M + 3 Da (1548.97)	0
pGlyco 3.0	cwq_mix2-2_726	34572	(3+)	34567	157.397	34150	155.687	M + 4 Da (1549.31)	0
pGlyco 3.0	cwq_mix2-2_726	34572	(3+)	34567	157.397	34161	155.736	M + 0 Da (1547.97)	0
pGlyco 3.0	cwq_mix2-2_726	34572	(3+)	34567	157.397	34161	155.736	M + 1 Da (1548.30)	0
pGlyco 3.0	cwq_mix2-2_726	34572	(3+)	34567	157.397	34161	155.736	M + 2 Da (1548.64)	0
pGlyco 3.0	cwq_mix2-2_726	34572	(3+)	34567	157.397	34161	155.736	M + 3 Da (1548.97)	0
pGlyco 3.0	cwq_mix2-2_726	34572	(3+)	34567	157.397	34161	155.736	M + 4 Da (1549.31)	0
pGlyco 3.0	cwq_mix2-2_726	34572	(3+)	34567	157.397	34173	155.786	M + 0 Da (1547.97)	0
pGlyco 3.0	cwq_mix2-2_726	34572	(3+)	34567	157.397	34173	155.786	M + 1 Da (1548.30)	0
pGlyco 3.0	cwq_mix2-2_726	34572	(3+)	34567	157.397	34173	155.786	M + 2 Da (1548.64)	0
pGlyco 3.0	cwq_mix2-2_726	34572	(3+)	34567	157.397	34173	155.786	M + 3 Da (1548.97)	0
pGlyco 3.0	cwq_mix2-2_726	34572	(3+)	34567	157.397	34173	155.786	M + 4 Da (1549.31)	0
pGlyco 3.0	cwq_mix2-2_726	34572	(3+)	34567	157.397	34185	155.834	M + 0 Da (1547.97)	0
pGlyco 3.0	cwq_mix2-2_726	34572	(3+)	34567	157.397	34185	155.834	M + 1 Da (1548.30)	0
pGlyco 3.0	cwq_mix2-2_726	34572	(3+)	34567	157.397	34185	155.834	M + 2 Da (1548.64)	0
pGlyco 3.0	cwq_mix2-2_726	34572	(3+)	34567	157.397	34185	155.834	M + 3 Da (1548.97)	0
pGlyco 3.0	cwq_mix2-2_726	34572	(3+)	34567	157.397	34185	155.834	M + 4 Da (1549.31)	0
pGlyco 3.0	cwq_mix2-2_726	34572	(3+)	34567	157.397	34197	155.884	M + 0 Da (1547.97)	0
pGlyco 3.0	cwq_mix2-2_726	34572	(3+)	34567	157.397	34197	155.884	M + 1 Da (1548.30)	0
pGlyco 3.0	cwq_mix2-2_726	34572	(3+)	34567	157.397	34197	155.884	M + 2 Da (1548.64)	0
pGlyco 3.0	cwq_mix2-2_726	34572	(3+)	34567	157.397	34197	155.884	M + 3 Da (1548.97)	0
pGlyco 3.0	cwq_mix2-2_726	34572	(3+)	34567	157.397	34197	155.884	M + 4 Da (1549.31)	0
pGlyco 3.0	cwq_mix2-2_726	34572	(3+)	34567	157.397	34208	155.933	M + 0 Da (1547.97)	0
pGlyco 3.0	cwq_mix2-2_726	34572	(3+)	34567	157.397	34208	155.933	M + 1 Da (1548.30)	0
pGlyco 3.0	cwq_mix2-2_726	34572	(3+)	34567	157.397	34208	155.933	M + 2 Da (1548.64)	0
pGlyco 3.0	cwq_mix2-2_726	34572	(3+)	34567	157.397	34208	155.933	M + 3 Da (1548.97)	0
pGlyco 3.0	cwq_mix2-2_726	34572	(3+)	34567	157.397	34208	155.933	M + 4 Da (1549.31)	0
pGlyco 3.0	cwq_mix2-2_726	34572	(3+)	34567	157.397	34221	155.982	M + 0 Da (1547.97)	0
pGlyco 3.0	cwq_mix2-2_726	34572	(3+)	34567	157.397	34221	155.982	M + 1 Da (1548.30)	0.1746
pGlyco 3.0	cwq_mix2-2_726	34572	(3+)	34567	157.397	34221	155.982	M + 2 Da (1548.64)	0
pGlyco 3.0	cwq_mix2-2_726	34572	(3+)	34567	157.397	34221	155.982	M + 3 Da (1548.97)	0
pGlyco 3.0	cwq_mix2-2_726	34572	(3+)	34567	157.397	34221	155.982	M + 4 Da (1549.31)	0
pGlyco 3.0	cwq_mix2-2_726	34572	(3+)	34567	157.397	34233	156.032	M + 0 Da (1547.97)	0
pGlyco 3.0	cwq_mix2-2_726	34572	(3+)	34567	157.397	34233	156.032	M + 1 Da (1548.30)	0
pGlyco 3.0	cwq_mix2-2_726	34572	(3+)	34567	157.397	34233	156.032	M + 2 Da (1548.64)	0
pGlyco 3.0	cwq_mix2-2_726	34572	(3+)	34567	157.397	34233	156.032	M + 3 Da (1548.97)	0
pGlyco 3.0	cwq_mix2-2_726	34572	(3+)	34567	157.397	34233	156.032	M + 4 Da (1549.31)	0
pGlyco 3.0	cwq_mix2-2_726	34572	(3+)	34567	157.397	34246	156.082	M + 0 Da (1547.97)	0
pGlyco 3.0	cwq_mix2-2_726	34572	(3+)	34567	157.397	34246	156.082	M + 1 Da (1548.30)	0
pGlyco 3.0	cwq_mix2-2_726	34572	(3+)	34567	157.397	34246	156.082	M + 2 Da (1548.64)	0
pGlyco 3.0	cwq_mix2-2_726	34572	(3+)	34567	157.397	34246	156.082	M + 3 Da (1548.97)	0
pGlyco 3.0	cwq_mix2-2_726	34572	(3+)	34567	157.397	34246	156.082	M + 4 Da (1549.31)	0
pGlyco 3.0	cwq_mix2-2_726	34572	(3+)	34567	157.397	34260	156.132	M + 0 Da (1547.97)	0
pGlyco 3.0	cwq_mix2-2_726	34572	(3+)	34567	157.397	34260	156.132	M + 1 Da (1548.30)	0
pGlyco 3.0	cwq_mix2-2_726	34572	(3+)	34567	157.397	34260	156.132	M + 2 Da (1548.64)	0
pGlyco 3.0	cwq_mix2-2_726	34572	(3+)	34567	157.397	34260	156.132	M + 3 Da (1548.97)	0
pGlyco 3.0	cwq_mix2-2_726	34572	(3+)	34567	157.397	34260	156.132	M + 4 Da (1549.31)	0
pGlyco 3.0	cwq_mix2-2_726	34572	(3+)	34567	157.397	34270	156.181	M + 0 Da (1547.97)	0.1234
pGlyco 3.0	cwq_mix2-2_726	34572	(3+)	34567	157.397	34270	156.181	M + 1 Da (1548.30)	0
pGlyco 3.0	cwq_mix2-2_726	34572	(3+)	34567	157.397	34270	156.181	M + 2 Da (1548.64)	0
pGlyco 3.0	cwq_mix2-2_726	34572	(3+)	34567	157.397	34270	156.181	M + 3 Da (1548.97)	0
pGlyco 3.0	cwq_mix2-2_726	34572	(3+)	34567	157.397	34270	156.181	M + 4 Da (1549.31)	0
pGlyco 3.0	cwq_mix2-2_726	34572	(3+)	34567	157.397	34282	156.23	M + 0 Da (1547.97)	0
pGlyco 3.0	cwq_mix2-2_726	34572	(3+)	34567	157.397	34282	156.23	M + 1 Da (1548.30)	0
pGlyco 3.0	cwq_mix2-2_726	34572	(3+)	34567	157.397	34282	156.23	M + 2 Da (1548.64)	0
pGlyco 3.0	cwq_mix2-2_726	34572	(3+)	34567	157.397	34282	156.23	M + 3 Da (1548.97)	0
pGlyco 3.0	cwq_mix2-2_726	34572	(3+)	34567	157.397	34282	156.23	M + 4 Da (1549.31)	0
pGlyco 3.0	cwq_mix2-2_726	34572	(3+)	34567	157.397	34293	156.279	M + 0 Da (1547.97)	0.2071
pGlyco 3.0	cwq_mix2-2_726	34572	(3+)	34567	157.397	34293	156.279	M + 1 Da (1548.30)	0
pGlyco 3.0	cwq_mix2-2_726	34572	(3+)	34567	157.397	34293	156.279	M + 2 Da (1548.64)	0
pGlyco 3.0	cwq_mix2-2_726	34572	(3+)	34567	157.397	34293	156.279	M + 3 Da (1548.97)	0
pGlyco 3.0	cwq_mix2-2_726	34572	(3+)	34567	157.397	34293	156.279	M + 4 Da (1549.31)	0
pGlyco 3.0	cwq_mix2-2_726	34572	(3+)	34567	157.397	34307	156.33	M + 0 Da (1547.97)	0
pGlyco 3.0	cwq_mix2-2_726	34572	(3+)	34567	157.397	34307	156.33	M + 1 Da (1548.30)	0
pGlyco 3.0	cwq_mix2-2_726	34572	(3+)	34567	157.397	34307	156.33	M + 2 Da (1548.64)	0
pGlyco 3.0	cwq_mix2-2_726	34572	(3+)	34567	157.397	34307	156.33	M + 3 Da (1548.97)	0
pGlyco 3.0	cwq_mix2-2_726	34572	(3+)	34567	157.397	34307	156.33	M + 4 Da (1549.31)	0
pGlyco 3.0	cwq_mix2-2_726	34572	(3+)	34567	157.397	34319	156.379	M + 0 Da (1547.97)	0
pGlyco 3.0	cwq_mix2-2_726	34572	(3+)	34567	157.397	34319	156.379	M + 1 Da (1548.30)	0
pGlyco 3.0	cwq_mix2-2_726	34572	(3+)	34567	157.397	34319	156.379	M + 2 Da (1548.64)	0
pGlyco 3.0	cwq_mix2-2_726	34572	(3+)	34567	157.397	34319	156.379	M + 3 Da (1548.97)	0
pGlyco 3.0	cwq_mix2-2_726	34572	(3+)	34567	157.397	34319	156.379	M + 4 Da (1549.31)	0
pGlyco 3.0	cwq_mix2-2_726	34572	(3+)	34567	157.397	34331	156.429	M + 0 Da (1547.97)	0
pGlyco 3.0	cwq_mix2-2_726	34572	(3+)	34567	157.397	34331	156.429	M + 1 Da (1548.30)	0
pGlyco 3.0	cwq_mix2-2_726	34572	(3+)	34567	157.397	34331	156.429	M + 2 Da (1548.64)	0
pGlyco 3.0	cwq_mix2-2_726	34572	(3+)	34567	157.397	34331	156.429	M + 3 Da (1548.97)	0
pGlyco 3.0	cwq_mix2-2_726	34572	(3+)	34567	157.397	34331	156.429	M + 4 Da (1549.31)	0
pGlyco 3.0	cwq_mix2-2_726	34572	(3+)	34567	157.397	34342	156.477	M + 0 Da (1547.97)	0
pGlyco 3.0	cwq_mix2-2_726	34572	(3+)	34567	157.397	34342	156.477	M + 1 Da (1548.30)	0
pGlyco 3.0	cwq_mix2-2_726	34572	(3+)	34567	157.397	34342	156.477	M + 2 Da (1548.64)	0
pGlyco 3.0	cwq_mix2-2_726	34572	(3+)	34567	157.397	34342	156.477	M + 3 Da (1548.97)	0
pGlyco 3.0	cwq_mix2-2_726	34572	(3+)	34567	157.397	34342	156.477	M + 4 Da (1549.31)	0
pGlyco 3.0	cwq_mix2-2_726	34572	(3+)	34567	157.397	34353	156.526	M + 0 Da (1547.97)	0
pGlyco 3.0	cwq_mix2-2_726	34572	(3+)	34567	157.397	34353	156.526	M + 1 Da (1548.30)	0
pGlyco 3.0	cwq_mix2-2_726	34572	(3+)	34567	157.397	34353	156.526	M + 2 Da (1548.64)	0
pGlyco 3.0	cwq_mix2-2_726	34572	(3+)	34567	157.397	34353	156.526	M + 3 Da (1548.97)	0
pGlyco 3.0	cwq_mix2-2_726	34572	(3+)	34567	157.397	34353	156.526	M + 4 Da (1549.31)	0
pGlyco 3.0	cwq_mix2-2_726	34572	(3+)	34567	157.397	34365	156.574	M + 0 Da (1547.97)	0
pGlyco 3.0	cwq_mix2-2_726	34572	(3+)	34567	157.397	34365	156.574	M + 1 Da (1548.30)	0
pGlyco 3.0	cwq_mix2-2_726	34572	(3+)	34567	157.397	34365	156.574	M + 2 Da (1548.64)	0
pGlyco 3.0	cwq_mix2-2_726	34572	(3+)	34567	157.397	34365	156.574	M + 3 Da (1548.97)	0
pGlyco 3.0	cwq_mix2-2_726	34572	(3+)	34567	157.397	34365	156.574	M + 4 Da (1549.31)	0
pGlyco 3.0	cwq_mix2-2_726	34572	(3+)	34567	157.397	34377	156.624	M + 0 Da (1547.97)	0
pGlyco 3.0	cwq_mix2-2_726	34572	(3+)	34567	157.397	34377	156.624	M + 1 Da (1548.30)	0
pGlyco 3.0	cwq_mix2-2_726	34572	(3+)	34567	157.397	34377	156.624	M + 2 Da (1548.64)	0
pGlyco 3.0	cwq_mix2-2_726	34572	(3+)	34567	157.397	34377	156.624	M + 3 Da (1548.97)	0
pGlyco 3.0	cwq_mix2-2_726	34572	(3+)	34567	157.397	34377	156.624	M + 4 Da (1549.31)	0
pGlyco 3.0	cwq_mix2-2_726	34572	(3+)	34567	157.397	34388	156.671	M + 0 Da (1547.97)	0
pGlyco 3.0	cwq_mix2-2_726	34572	(3+)	34567	157.397	34388	156.671	M + 1 Da (1548.30)	0
pGlyco 3.0	cwq_mix2-2_726	34572	(3+)	34567	157.397	34388	156.671	M + 2 Da (1548.64)	0
pGlyco 3.0	cwq_mix2-2_726	34572	(3+)	34567	157.397	34388	156.671	M + 3 Da (1548.97)	0
pGlyco 3.0	cwq_mix2-2_726	34572	(3+)	34567	157.397	34388	156.671	M + 4 Da (1549.31)	0
pGlyco 3.0	cwq_mix2-2_726	34572	(3+)	34567	157.397	34399	156.719	M + 0 Da (1547.97)	0
pGlyco 3.0	cwq_mix2-2_726	34572	(3+)	34567	157.397	34399	156.719	M + 1 Da (1548.30)	0
pGlyco 3.0	cwq_mix2-2_726	34572	(3+)	34567	157.397	34399	156.719	M + 2 Da (1548.64)	0
pGlyco 3.0	cwq_mix2-2_726	34572	(3+)	34567	157.397	34399	156.719	M + 3 Da (1548.97)	0
pGlyco 3.0	cwq_mix2-2_726	34572	(3+)	34567	157.397	34399	156.719	M + 4 Da (1549.31)	0
pGlyco 3.0	cwq_mix2-2_726	34572	(3+)	34567	157.397	34410	156.769	M + 0 Da (1547.97)	0
pGlyco 3.0	cwq_mix2-2_726	34572	(3+)	34567	157.397	34410	156.769	M + 1 Da (1548.30)	0
pGlyco 3.0	cwq_mix2-2_726	34572	(3+)	34567	157.397	34410	156.769	M + 2 Da (1548.64)	0.1646
pGlyco 3.0	cwq_mix2-2_726	34572	(3+)	34567	157.397	34410	156.769	M + 3 Da (1548.97)	0
pGlyco 3.0	cwq_mix2-2_726	34572	(3+)	34567	157.397	34410	156.769	M + 4 Da (1549.31)	0
pGlyco 3.0	cwq_mix2-2_726	34572	(3+)	34567	157.397	34421	156.819	M + 0 Da (1547.97)	0
pGlyco 3.0	cwq_mix2-2_726	34572	(3+)	34567	157.397	34421	156.819	M + 1 Da (1548.30)	0
pGlyco 3.0	cwq_mix2-2_726	34572	(3+)	34567	157.397	34421	156.819	M + 2 Da (1548.64)	0
pGlyco 3.0	cwq_mix2-2_726	34572	(3+)	34567	157.397	34421	156.819	M + 3 Da (1548.97)	0
pGlyco 3.0	cwq_mix2-2_726	34572	(3+)	34567	157.397	34421	156.819	M + 4 Da (1549.31)	0
pGlyco 3.0	cwq_mix2-2_726	34572	(3+)	34567	157.397	34432	156.868	M + 0 Da (1547.97)	0
pGlyco 3.0	cwq_mix2-2_726	34572	(3+)	34567	157.397	34432	156.868	M + 1 Da (1548.30)	0
pGlyco 3.0	cwq_mix2-2_726	34572	(3+)	34567	157.397	34432	156.868	M + 2 Da (1548.64)	0
pGlyco 3.0	cwq_mix2-2_726	34572	(3+)	34567	157.397	34432	156.868	M + 3 Da (1548.97)	0
pGlyco 3.0	cwq_mix2-2_726	34572	(3+)	34567	157.397	34432	156.868	M + 4 Da (1549.31)	0
pGlyco 3.0	cwq_mix2-2_726	34572	(3+)	34567	157.397	34444	156.917	M + 0 Da (1547.97)	0
pGlyco 3.0	cwq_mix2-2_726	34572	(3+)	34567	157.397	34444	156.917	M + 1 Da (1548.30)	0
pGlyco 3.0	cwq_mix2-2_726	34572	(3+)	34567	157.397	34444	156.917	M + 2 Da (1548.64)	0.2031
pGlyco 3.0	cwq_mix2-2_726	34572	(3+)	34567	157.397	34444	156.917	M + 3 Da (1548.97)	0
pGlyco 3.0	cwq_mix2-2_726	34572	(3+)	34567	157.397	34444	156.917	M + 4 Da (1549.31)	0
pGlyco 3.0	cwq_mix2-2_726	34572	(3+)	34567	157.397	34455	156.965	M + 0 Da (1547.97)	0.1954
pGlyco 3.0	cwq_mix2-2_726	34572	(3+)	34567	157.397	34455	156.965	M + 1 Da (1548.30)	0.1639
pGlyco 3.0	cwq_mix2-2_726	34572	(3+)	34567	157.397	34455	156.965	M + 2 Da (1548.64)	0.1592
pGlyco 3.0	cwq_mix2-2_726	34572	(3+)	34567	157.397	34455	156.965	M + 3 Da (1548.97)	0.1823
pGlyco 3.0	cwq_mix2-2_726	34572	(3+)	34567	157.397	34455	156.965	M + 4 Da (1549.31)	0
pGlyco 3.0	cwq_mix2-2_726	34572	(3+)	34567	157.397	34466	157.014	M + 0 Da (1547.97)	0
pGlyco 3.0	cwq_mix2-2_726	34572	(3+)	34567	157.397	34466	157.014	M + 1 Da (1548.30)	0.121
pGlyco 3.0	cwq_mix2-2_726	34572	(3+)	34567	157.397	34466	157.014	M + 2 Da (1548.64)	0.2613
pGlyco 3.0	cwq_mix2-2_726	34572	(3+)	34567	157.397	34466	157.014	M + 3 Da (1548.97)	0
pGlyco 3.0	cwq_mix2-2_726	34572	(3+)	34567	157.397	34466	157.014	M + 4 Da (1549.31)	0
pGlyco 3.0	cwq_mix2-2_726	34572	(3+)	34567	157.397	34477	157.061	M + 0 Da (1547.97)	0
pGlyco 3.0	cwq_mix2-2_726	34572	(3+)	34567	157.397	34477	157.061	M + 1 Da (1548.30)	0.2195
pGlyco 3.0	cwq_mix2-2_726	34572	(3+)	34567	157.397	34477	157.061	M + 2 Da (1548.64)	0.3436
pGlyco 3.0	cwq_mix2-2_726	34572	(3+)	34567	157.397	34477	157.061	M + 3 Da (1548.97)	0
pGlyco 3.0	cwq_mix2-2_726	34572	(3+)	34567	157.397	34477	157.061	M + 4 Da (1549.31)	0
pGlyco 3.0	cwq_mix2-2_726	34572	(3+)	34567	157.397	34488	157.109	M + 0 Da (1547.97)	0.1513
pGlyco 3.0	cwq_mix2-2_726	34572	(3+)	34567	157.397	34488	157.109	M + 1 Da (1548.30)	0.3517
pGlyco 3.0	cwq_mix2-2_726	34572	(3+)	34567	157.397	34488	157.109	M + 2 Da (1548.64)	0.3259
pGlyco 3.0	cwq_mix2-2_726	34572	(3+)	34567	157.397	34488	157.109	M + 3 Da (1548.97)	0
pGlyco 3.0	cwq_mix2-2_726	34572	(3+)	34567	157.397	34488	157.109	M + 4 Da (1549.31)	0
pGlyco 3.0	cwq_mix2-2_726	34572	(3+)	34567	157.397	34500	157.157	M + 0 Da (1547.97)	0.3032
pGlyco 3.0	cwq_mix2-2_726	34572	(3+)	34567	157.397	34500	157.157	M + 1 Da (1548.30)	0.467
pGlyco 3.0	cwq_mix2-2_726	34572	(3+)	34567	157.397	34500	157.157	M + 2 Da (1548.64)	0.3202
pGlyco 3.0	cwq_mix2-2_726	34572	(3+)	34567	157.397	34500	157.157	M + 3 Da (1548.97)	0.3105
pGlyco 3.0	cwq_mix2-2_726	34572	(3+)	34567	157.397	34500	157.157	M + 4 Da (1549.31)	0
pGlyco 3.0	cwq_mix2-2_726	34572	(3+)	34567	157.397	34511	157.204	M + 0 Da (1547.97)	0.2145
pGlyco 3.0	cwq_mix2-2_726	34572	(3+)	34567	157.397	34511	157.204	M + 1 Da (1548.30)	0.2123
pGlyco 3.0	cwq_mix2-2_726	34572	(3+)	34567	157.397	34511	157.204	M + 2 Da (1548.64)	0
pGlyco 3.0	cwq_mix2-2_726	34572	(3+)	34567	157.397	34511	157.204	M + 3 Da (1548.97)	0
pGlyco 3.0	cwq_mix2-2_726	34572	(3+)	34567	157.397	34511	157.204	M + 4 Da (1549.31)	0
pGlyco 3.0	cwq_mix2-2_726	34572	(3+)	34567	157.397	34522	157.253	M + 0 Da (1547.97)	0.2212
pGlyco 3.0	cwq_mix2-2_726	34572	(3+)	34567	157.397	34522	157.253	M + 1 Da (1548.30)	0.1991
pGlyco 3.0	cwq_mix2-2_726	34572	(3+)	34567	157.397	34522	157.253	M + 2 Da (1548.64)	0.2351
pGlyco 3.0	cwq_mix2-2_726	34572	(3+)	34567	157.397	34522	157.253	M + 3 Da (1548.97)	0.0955
pGlyco 3.0	cwq_mix2-2_726	34572	(3+)	34567	157.397	34522	157.253	M + 4 Da (1549.31)	0.119
pGlyco 3.0	cwq_mix2-2_726	34572	(3+)	34567	157.397	34533	157.301	M + 0 Da (1547.97)	0.2975
pGlyco 3.0	cwq_mix2-2_726	34572	(3+)	34567	157.397	34533	157.301	M + 1 Da (1548.30)	0.3496
pGlyco 3.0	cwq_mix2-2_726	34572	(3+)	34567	157.397	34533	157.301	M + 2 Da (1548.64)	0.3124
pGlyco 3.0	cwq_mix2-2_726	34572	(3+)	34567	157.397	34533	157.301	M + 3 Da (1548.97)	0.1631
pGlyco 3.0	cwq_mix2-2_726	34572	(3+)	34567	157.397	34533	157.301	M + 4 Da (1549.31)	0
pGlyco 3.0	cwq_mix2-2_726	34572	(3+)	34567	157.397	34544	157.35	M + 0 Da (1547.97)	0.2749
pGlyco 3.0	cwq_mix2-2_726	34572	(3+)	34567	157.397	34544	157.35	M + 1 Da (1548.30)	0.4579
pGlyco 3.0	cwq_mix2-2_726	34572	(3+)	34567	157.397	34544	157.35	M + 2 Da (1548.64)	0.5305
pGlyco 3.0	cwq_mix2-2_726	34572	(3+)	34567	157.397	34544	157.35	M + 3 Da (1548.97)	0.2281
pGlyco 3.0	cwq_mix2-2_726	34572	(3+)	34567	157.397	34544	157.35	M + 4 Da (1549.31)	0
pGlyco 3.0	cwq_mix2-2_726	34572	(3+)	34567	157.397	34555	157.397	M + 0 Da (1547.97)	0.5903
pGlyco 3.0	cwq_mix2-2_726	34572	(3+)	34567	157.397	34555	157.397	M + 1 Da (1548.30)	0.5297
pGlyco 3.0	cwq_mix2-2_726	34572	(3+)	34567	157.397	34555	157.397	M + 2 Da (1548.64)	0.4689
pGlyco 3.0	cwq_mix2-2_726	34572	(3+)	34567	157.397	34555	157.397	M + 3 Da (1548.97)	0.301
pGlyco 3.0	cwq_mix2-2_726	34572	(3+)	34567	157.397	34555	157.397	M + 4 Da (1549.31)	0.2426
pGlyco 3.0	cwq_mix2-2_726	34572	(3+)	34567	157.397	34567	157.447	M + 0 Da (1547.97)	0.299
pGlyco 3.0	cwq_mix2-2_726	34572	(3+)	34567	157.397	34567	157.447	M + 1 Da (1548.30)	0.2405
pGlyco 3.0	cwq_mix2-2_726	34572	(3+)	34567	157.397	34567	157.447	M + 2 Da (1548.64)	0.2799
pGlyco 3.0	cwq_mix2-2_726	34572	(3+)	34567	157.397	34567	157.447	M + 3 Da (1548.97)	0
pGlyco 3.0	cwq_mix2-2_726	34572	(3+)	34567	157.397	34567	157.447	M + 4 Da (1549.31)	0.1315
pGlyco 3.0	cwq_mix2-2_726	34572	(3+)	34567	157.397	34578	157.496	M + 0 Da (1547.97)	0.3629
pGlyco 3.0	cwq_mix2-2_726	34572	(3+)	34567	157.397	34578	157.496	M + 1 Da (1548.30)	0.7611
pGlyco 3.0	cwq_mix2-2_726	34572	(3+)	34567	157.397	34578	157.496	M + 2 Da (1548.64)	0.5276
pGlyco 3.0	cwq_mix2-2_726	34572	(3+)	34567	157.397	34578	157.496	M + 3 Da (1548.97)	0.2553
pGlyco 3.0	cwq_mix2-2_726	34572	(3+)	34567	157.397	34578	157.496	M + 4 Da (1549.31)	0.235
pGlyco 3.0	cwq_mix2-2_726	34572	(3+)	34567	157.397	34590	157.543	M + 0 Da (1547.97)	0.4912
pGlyco 3.0	cwq_mix2-2_726	34572	(3+)	34567	157.397	34590	157.543	M + 1 Da (1548.30)	0.2953
pGlyco 3.0	cwq_mix2-2_726	34572	(3+)	34567	157.397	34590	157.543	M + 2 Da (1548.64)	0.2559
pGlyco 3.0	cwq_mix2-2_726	34572	(3+)	34567	157.397	34590	157.543	M + 3 Da (1548.97)	0.2544
pGlyco 3.0	cwq_mix2-2_726	34572	(3+)	34567	157.397	34590	157.543	M + 4 Da (1549.31)	0
pGlyco 3.0	cwq_mix2-2_726	34572	(3+)	34567	157.397	34601	157.591	M + 0 Da (1547.97)	0.2876
pGlyco 3.0	cwq_mix2-2_726	34572	(3+)	34567	157.397	34601	157.591	M + 1 Da (1548.30)	0.3333
pGlyco 3.0	cwq_mix2-2_726	34572	(3+)	34567	157.397	34601	157.591	M + 2 Da (1548.64)	0.2424
pGlyco 3.0	cwq_mix2-2_726	34572	(3+)	34567	157.397	34601	157.591	M + 3 Da (1548.97)	0.2963
pGlyco 3.0	cwq_mix2-2_726	34572	(3+)	34567	157.397	34601	157.591	M + 4 Da (1549.31)	0
pGlyco 3.0	cwq_mix2-2_726	34572	(3+)	34567	157.397	34612	157.64	M + 0 Da (1547.97)	0.273
pGlyco 3.0	cwq_mix2-2_726	34572	(3+)	34567	157.397	34612	157.64	M + 1 Da (1548.30)	0.3067
pGlyco 3.0	cwq_mix2-2_726	34572	(3+)	34567	157.397	34612	157.64	M + 2 Da (1548.64)	0
pGlyco 3.0	cwq_mix2-2_726	34572	(3+)	34567	157.397	34612	157.64	M + 3 Da (1548.97)	0.1588
pGlyco 3.0	cwq_mix2-2_726	34572	(3+)	34567	157.397	34612	157.64	M + 4 Da (1549.31)	0
pGlyco 3.0	cwq_mix2-2_726	34572	(3+)	34567	157.397	34624	157.689	M + 0 Da (1547.97)	0.2938
pGlyco 3.0	cwq_mix2-2_726	34572	(3+)	34567	157.397	34624	157.689	M + 1 Da (1548.30)	0.1526
pGlyco 3.0	cwq_mix2-2_726	34572	(3+)	34567	157.397	34624	157.689	M + 2 Da (1548.64)	0.1172
pGlyco 3.0	cwq_mix2-2_726	34572	(3+)	34567	157.397	34624	157.689	M + 3 Da (1548.97)	0.1333
pGlyco 3.0	cwq_mix2-2_726	34572	(3+)	34567	157.397	34624	157.689	M + 4 Da (1549.31)	0.2118
pGlyco 3.0	cwq_mix2-2_726	34572	(3+)	34567	157.397	34637	157.738	M + 0 Da (1547.97)	0.2576
pGlyco 3.0	cwq_mix2-2_726	34572	(3+)	34567	157.397	34637	157.738	M + 1 Da (1548.30)	0.3238
pGlyco 3.0	cwq_mix2-2_726	34572	(3+)	34567	157.397	34637	157.738	M + 2 Da (1548.64)	0.1719
pGlyco 3.0	cwq_mix2-2_726	34572	(3+)	34567	157.397	34637	157.738	M + 3 Da (1548.97)	0
pGlyco 3.0	cwq_mix2-2_726	34572	(3+)	34567	157.397	34637	157.738	M + 4 Da (1549.31)	0
pGlyco 3.0	cwq_mix2-2_726	34572	(3+)	34567	157.397	34648	157.786	M + 0 Da (1547.97)	0.1982
pGlyco 3.0	cwq_mix2-2_726	34572	(3+)	34567	157.397	34648	157.786	M + 1 Da (1548.30)	0.2566
pGlyco 3.0	cwq_mix2-2_726	34572	(3+)	34567	157.397	34648	157.786	M + 2 Da (1548.64)	0.1535
pGlyco 3.0	cwq_mix2-2_726	34572	(3+)	34567	157.397	34648	157.786	M + 3 Da (1548.97)	0.265
pGlyco 3.0	cwq_mix2-2_726	34572	(3+)	34567	157.397	34648	157.786	M + 4 Da (1549.31)	0.1148
pGlyco 3.0	cwq_mix2-2_726	34572	(3+)	34567	157.397	34659	157.834	M + 0 Da (1547.97)	0.1118
pGlyco 3.0	cwq_mix2-2_726	34572	(3+)	34567	157.397	34659	157.834	M + 1 Da (1548.30)	0
pGlyco 3.0	cwq_mix2-2_726	34572	(3+)	34567	157.397	34659	157.834	M + 2 Da (1548.64)	0
pGlyco 3.0	cwq_mix2-2_726	34572	(3+)	34567	157.397	34659	157.834	M + 3 Da (1548.97)	0
pGlyco 3.0	cwq_mix2-2_726	34572	(3+)	34567	157.397	34659	157.834	M + 4 Da (1549.31)	0
pGlyco 3.0	cwq_mix2-2_726	34572	(3+)	34567	157.397	34670	157.883	M + 0 Da (1547.97)	0
pGlyco 3.0	cwq_mix2-2_726	34572	(3+)	34567	157.397	34670	157.883	M + 1 Da (1548.30)	0
pGlyco 3.0	cwq_mix2-2_726	34572	(3+)	34567	157.397	34670	157.883	M + 2 Da (1548.64)	0.1214
pGlyco 3.0	cwq_mix2-2_726	34572	(3+)	34567	157.397	34670	157.883	M + 3 Da (1548.97)	0
pGlyco 3.0	cwq_mix2-2_726	34572	(3+)	34567	157.397	34670	157.883	M + 4 Da (1549.31)	0
pGlyco 3.0	cwq_mix2-2_726	34572	(3+)	34567	157.397	34680	157.932	M + 0 Da (1547.97)	0
pGlyco 3.0	cwq_mix2-2_726	34572	(3+)	34567	157.397	34680	157.932	M + 1 Da (1548.30)	0
pGlyco 3.0	cwq_mix2-2_726	34572	(3+)	34567	157.397	34680	157.932	M + 2 Da (1548.64)	0
pGlyco 3.0	cwq_mix2-2_726	34572	(3+)	34567	157.397	34680	157.932	M + 3 Da (1548.97)	0
pGlyco 3.0	cwq_mix2-2_726	34572	(3+)	34567	157.397	34680	157.932	M + 4 Da (1549.31)	0
pGlyco 3.0	cwq_mix2-2_726	34572	(3+)	34567	157.397	34691	157.981	M + 0 Da (1547.97)	0
pGlyco 3.0	cwq_mix2-2_726	34572	(3+)	34567	157.397	34691	157.981	M + 1 Da (1548.30)	0.0816
pGlyco 3.0	cwq_mix2-2_726	34572	(3+)	34567	157.397	34691	157.981	M + 2 Da (1548.64)	0
pGlyco 3.0	cwq_mix2-2_726	34572	(3+)	34567	157.397	34691	157.981	M + 3 Da (1548.97)	0
pGlyco 3.0	cwq_mix2-2_726	34572	(3+)	34567	157.397	34691	157.981	M + 4 Da (1549.31)	0
pGlyco 3.0	cwq_mix2-2_726	34572	(3+)	34567	157.397	34702	158.03	M + 0 Da (1547.97)	0
pGlyco 3.0	cwq_mix2-2_726	34572	(3+)	34567	157.397	34702	158.03	M + 1 Da (1548.30)	0
pGlyco 3.0	cwq_mix2-2_726	34572	(3+)	34567	157.397	34702	158.03	M + 2 Da (1548.64)	0
pGlyco 3.0	cwq_mix2-2_726	34572	(3+)	34567	157.397	34702	158.03	M + 3 Da (1548.97)	0
pGlyco 3.0	cwq_mix2-2_726	34572	(3+)	34567	157.397	34702	158.03	M + 4 Da (1549.31)	0
pGlyco 3.0	cwq_mix2-2_726	34572	(3+)	34567	157.397	34713	158.079	M + 0 Da (1547.97)	0
pGlyco 3.0	cwq_mix2-2_726	34572	(3+)	34567	157.397	34713	158.079	M + 1 Da (1548.30)	0
pGlyco 3.0	cwq_mix2-2_726	34572	(3+)	34567	157.397	34713	158.079	M + 2 Da (1548.64)	0
pGlyco 3.0	cwq_mix2-2_726	34572	(3+)	34567	157.397	34713	158.079	M + 3 Da (1548.97)	0
pGlyco 3.0	cwq_mix2-2_726	34572	(3+)	34567	157.397	34713	158.079	M + 4 Da (1549.31)	0
pGlyco 3.0	cwq_mix2-2_726	34572	(3+)	34567	157.397	34724	158.131	M + 0 Da (1547.97)	0
pGlyco 3.0	cwq_mix2-2_726	34572	(3+)	34567	157.397	34724	158.131	M + 1 Da (1548.30)	0
pGlyco 3.0	cwq_mix2-2_726	34572	(3+)	34567	157.397	34724	158.131	M + 2 Da (1548.64)	0
pGlyco 3.0	cwq_mix2-2_726	34572	(3+)	34567	157.397	34724	158.131	M + 3 Da (1548.97)	0
pGlyco 3.0	cwq_mix2-2_726	34572	(3+)	34567	157.397	34724	158.131	M + 4 Da (1549.31)	0
pGlyco 3.0	cwq_mix2-2_726	34572	(3+)	34567	157.397	34734	158.176	M + 0 Da (1547.97)	0
pGlyco 3.0	cwq_mix2-2_726	34572	(3+)	34567	157.397	34734	158.176	M + 1 Da (1548.30)	0
pGlyco 3.0	cwq_mix2-2_726	34572	(3+)	34567	157.397	34734	158.176	M + 2 Da (1548.64)	0
pGlyco 3.0	cwq_mix2-2_726	34572	(3+)	34567	157.397	34734	158.176	M + 3 Da (1548.97)	0
pGlyco 3.0	cwq_mix2-2_726	34572	(3+)	34567	157.397	34734	158.176	M + 4 Da (1549.31)	0
pGlyco 3.0	cwq_mix2-2_726	34572	(3+)	34567	157.397	34745	158.225	M + 0 Da (1547.97)	0
pGlyco 3.0	cwq_mix2-2_726	34572	(3+)	34567	157.397	34745	158.225	M + 1 Da (1548.30)	0
pGlyco 3.0	cwq_mix2-2_726	34572	(3+)	34567	157.397	34745	158.225	M + 2 Da (1548.64)	0
pGlyco 3.0	cwq_mix2-2_726	34572	(3+)	34567	157.397	34745	158.225	M + 3 Da (1548.97)	0
pGlyco 3.0	cwq_mix2-2_726	34572	(3+)	34567	157.397	34745	158.225	M + 4 Da (1549.31)	0
pGlyco 3.0	cwq_mix2-2_726	34572	(3+)	34567	157.397	34756	158.273	M + 0 Da (1547.97)	0
pGlyco 3.0	cwq_mix2-2_726	34572	(3+)	34567	157.397	34756	158.273	M + 1 Da (1548.30)	0
pGlyco 3.0	cwq_mix2-2_726	34572	(3+)	34567	157.397	34756	158.273	M + 2 Da (1548.64)	0
pGlyco 3.0	cwq_mix2-2_726	34572	(3+)	34567	157.397	34756	158.273	M + 3 Da (1548.97)	0
pGlyco 3.0	cwq_mix2-2_726	34572	(3+)	34567	157.397	34756	158.273	M + 4 Da (1549.31)	0
pGlyco 3.0	cwq_mix2-2_726	34572	(3+)	34567	157.397	34767	158.322	M + 0 Da (1547.97)	0
pGlyco 3.0	cwq_mix2-2_726	34572	(3+)	34567	157.397	34767	158.322	M + 1 Da (1548.30)	0
pGlyco 3.0	cwq_mix2-2_726	34572	(3+)	34567	157.397	34767	158.322	M + 2 Da (1548.64)	0
pGlyco 3.0	cwq_mix2-2_726	34572	(3+)	34567	157.397	34767	158.322	M + 3 Da (1548.97)	0
pGlyco 3.0	cwq_mix2-2_726	34572	(3+)	34567	157.397	34767	158.322	M + 4 Da (1549.31)	0
pGlyco 3.0	cwq_mix2-2_726	34572	(3+)	34567	157.397	34778	158.37	M + 0 Da (1547.97)	0
pGlyco 3.0	cwq_mix2-2_726	34572	(3+)	34567	157.397	34778	158.37	M + 1 Da (1548.30)	0
pGlyco 3.0	cwq_mix2-2_726	34572	(3+)	34567	157.397	34778	158.37	M + 2 Da (1548.64)	0
pGlyco 3.0	cwq_mix2-2_726	34572	(3+)	34567	157.397	34778	158.37	M + 3 Da (1548.97)	0
pGlyco 3.0	cwq_mix2-2_726	34572	(3+)	34567	157.397	34778	158.37	M + 4 Da (1549.31)	0
pGlyco 3.0	cwq_mix2-2_726	34572	(3+)	34567	157.397	34789	158.419	M + 0 Da (1547.97)	0
pGlyco 3.0	cwq_mix2-2_726	34572	(3+)	34567	157.397	34789	158.419	M + 1 Da (1548.30)	0
pGlyco 3.0	cwq_mix2-2_726	34572	(3+)	34567	157.397	34789	158.419	M + 2 Da (1548.64)	0
pGlyco 3.0	cwq_mix2-2_726	34572	(3+)	34567	157.397	34789	158.419	M + 3 Da (1548.97)	0
pGlyco 3.0	cwq_mix2-2_726	34572	(3+)	34567	157.397	34789	158.419	M + 4 Da (1549.31)	0
pGlyco 3.0	cwq_mix2-2_726	34572	(3+)	34567	157.397	34800	158.468	M + 0 Da (1547.97)	0
pGlyco 3.0	cwq_mix2-2_726	34572	(3+)	34567	157.397	34800	158.468	M + 1 Da (1548.30)	0
pGlyco 3.0	cwq_mix2-2_726	34572	(3+)	34567	157.397	34800	158.468	M + 2 Da (1548.64)	0
pGlyco 3.0	cwq_mix2-2_726	34572	(3+)	34567	157.397	34800	158.468	M + 3 Da (1548.97)	0
pGlyco 3.0	cwq_mix2-2_726	34572	(3+)	34567	157.397	34800	158.468	M + 4 Da (1549.31)	0
pGlyco 3.0	cwq_mix2-2_726	34572	(3+)	34567	157.397	34811	158.518	M + 0 Da (1547.97)	0
pGlyco 3.0	cwq_mix2-2_726	34572	(3+)	34567	157.397	34811	158.518	M + 1 Da (1548.30)	0
pGlyco 3.0	cwq_mix2-2_726	34572	(3+)	34567	157.397	34811	158.518	M + 2 Da (1548.64)	0
pGlyco 3.0	cwq_mix2-2_726	34572	(3+)	34567	157.397	34811	158.518	M + 3 Da (1548.97)	0
pGlyco 3.0	cwq_mix2-2_726	34572	(3+)	34567	157.397	34811	158.518	M + 4 Da (1549.31)	0
pGlyco 3.0	cwq_mix2-2_726	34572	(3+)	34567	157.397	34822	158.567	M + 0 Da (1547.97)	0
pGlyco 3.0	cwq_mix2-2_726	34572	(3+)	34567	157.397	34822	158.567	M + 1 Da (1548.30)	0
pGlyco 3.0	cwq_mix2-2_726	34572	(3+)	34567	157.397	34822	158.567	M + 2 Da (1548.64)	0
pGlyco 3.0	cwq_mix2-2_726	34572	(3+)	34567	157.397	34822	158.567	M + 3 Da (1548.97)	0
pGlyco 3.0	cwq_mix2-2_726	34572	(3+)	34567	157.397	34822	158.567	M + 4 Da (1549.31)	0
pGlyco 3.0	cwq_mix2-2_726	34572	(3+)	34567	157.397	34833	158.617	M + 0 Da (1547.97)	0
pGlyco 3.0	cwq_mix2-2_726	34572	(3+)	34567	157.397	34833	158.617	M + 1 Da (1548.30)	0
pGlyco 3.0	cwq_mix2-2_726	34572	(3+)	34567	157.397	34833	158.617	M + 2 Da (1548.64)	0
pGlyco 3.0	cwq_mix2-2_726	34572	(3+)	34567	157.397	34833	158.617	M + 3 Da (1548.97)	0
pGlyco 3.0	cwq_mix2-2_726	34572	(3+)	34567	157.397	34833	158.617	M + 4 Da (1549.31)	0
pGlyco 3.0	cwq_mix2-2_726	34572	(3+)	34567	157.397	34844	158.665	M + 0 Da (1547.97)	0
pGlyco 3.0	cwq_mix2-2_726	34572	(3+)	34567	157.397	34844	158.665	M + 1 Da (1548.30)	0
pGlyco 3.0	cwq_mix2-2_726	34572	(3+)	34567	157.397	34844	158.665	M + 2 Da (1548.64)	0
pGlyco 3.0	cwq_mix2-2_726	34572	(3+)	34567	157.397	34844	158.665	M + 3 Da (1548.97)	0
pGlyco 3.0	cwq_mix2-2_726	34572	(3+)	34567	157.397	34844	158.665	M + 4 Da (1549.31)	0
pGlyco 3.0	cwq_mix2-2_726	34572	(3+)	34567	157.397	34854	158.711	M + 0 Da (1547.97)	0
pGlyco 3.0	cwq_mix2-2_726	34572	(3+)	34567	157.397	34854	158.711	M + 1 Da (1548.30)	0
pGlyco 3.0	cwq_mix2-2_726	34572	(3+)	34567	157.397	34854	158.711	M + 2 Da (1548.64)	0
pGlyco 3.0	cwq_mix2-2_726	34572	(3+)	34567	157.397	34854	158.711	M + 3 Da (1548.97)	0
pGlyco 3.0	cwq_mix2-2_726	34572	(3+)	34567	157.397	34854	158.711	M + 4 Da (1549.31)	0
pGlyco 3.0	cwq_mix2-2_726	34572	(3+)	34567	157.397	34865	158.758	M + 0 Da (1547.97)	0
pGlyco 3.0	cwq_mix2-2_726	34572	(3+)	34567	157.397	34865	158.758	M + 1 Da (1548.30)	0
pGlyco 3.0	cwq_mix2-2_726	34572	(3+)	34567	157.397	34865	158.758	M + 2 Da (1548.64)	0
pGlyco 3.0	cwq_mix2-2_726	34572	(3+)	34567	157.397	34865	158.758	M + 3 Da (1548.97)	0
pGlyco 3.0	cwq_mix2-2_726	34572	(3+)	34567	157.397	34865	158.758	M + 4 Da (1549.31)	0
pGlyco 3.0	cwq_mix2-2_726	34572	(3+)	34567	157.397	34877	158.806	M + 0 Da (1547.97)	0
pGlyco 3.0	cwq_mix2-2_726	34572	(3+)	34567	157.397	34877	158.806	M + 1 Da (1548.30)	0
pGlyco 3.0	cwq_mix2-2_726	34572	(3+)	34567	157.397	34877	158.806	M + 2 Da (1548.64)	0
pGlyco 3.0	cwq_mix2-2_726	34572	(3+)	34567	157.397	34877	158.806	M + 3 Da (1548.97)	0
pGlyco 3.0	cwq_mix2-2_726	34572	(3+)	34567	157.397	34877	158.806	M + 4 Da (1549.31)	0
pGlyco 3.0	cwq_mix2-2_726	34572	(3+)	34567	157.397	34888	158.853	M + 0 Da (1547.97)	0
pGlyco 3.0	cwq_mix2-2_726	34572	(3+)	34567	157.397	34888	158.853	M + 1 Da (1548.30)	0
pGlyco 3.0	cwq_mix2-2_726	34572	(3+)	34567	157.397	34888	158.853	M + 2 Da (1548.64)	0
pGlyco 3.0	cwq_mix2-2_726	34572	(3+)	34567	157.397	34888	158.853	M + 3 Da (1548.97)	0
pGlyco 3.0	cwq_mix2-2_726	34572	(3+)	34567	157.397	34888	158.853	M + 4 Da (1549.31)	0
pGlyco 3.0	cwq_mix2-2_726	34572	(3+)	34567	157.397	34899	158.902	M + 0 Da (1547.97)	0
pGlyco 3.0	cwq_mix2-2_726	34572	(3+)	34567	157.397	34899	158.902	M + 1 Da (1548.30)	0
pGlyco 3.0	cwq_mix2-2_726	34572	(3+)	34567	157.397	34899	158.902	M + 2 Da (1548.64)	0
pGlyco 3.0	cwq_mix2-2_726	34572	(3+)	34567	157.397	34899	158.902	M + 3 Da (1548.97)	0
pGlyco 3.0	cwq_mix2-2_726	34572	(3+)	34567	157.397	34899	158.902	M + 4 Da (1549.31)	0
pGlyco 3.0	cwq_mix2-2_726	34572	(3+)	34567	157.397	34911	158.951	M + 0 Da (1547.97)	0
pGlyco 3.0	cwq_mix2-2_726	34572	(3+)	34567	157.397	34911	158.951	M + 1 Da (1548.30)	0
pGlyco 3.0	cwq_mix2-2_726	34572	(3+)	34567	157.397	34911	158.951	M + 2 Da (1548.64)	0
pGlyco 3.0	cwq_mix2-2_726	34572	(3+)	34567	157.397	34911	158.951	M + 3 Da (1548.97)	0
pGlyco 3.0	cwq_mix2-2_726	34572	(3+)	34567	157.397	34911	158.951	M + 4 Da (1549.31)	0
pGlyco 3.0	cwq_mix2-2_726	34572	(3+)	34567	157.397	34923	158.999	M + 0 Da (1547.97)	0
pGlyco 3.0	cwq_mix2-2_726	34572	(3+)	34567	157.397	34923	158.999	M + 1 Da (1548.30)	0
pGlyco 3.0	cwq_mix2-2_726	34572	(3+)	34567	157.397	34923	158.999	M + 2 Da (1548.64)	0
pGlyco 3.0	cwq_mix2-2_726	34572	(3+)	34567	157.397	34923	158.999	M + 3 Da (1548.97)	0
pGlyco 3.0	cwq_mix2-2_726	34572	(3+)	34567	157.397	34923	158.999	M + 4 Da (1549.31)	0
pGlyco 3.0	cwq_mix2-2_726	34572	(3+)	34567	157.397	34934	159.048	M + 0 Da (1547.97)	0
pGlyco 3.0	cwq_mix2-2_726	34572	(3+)	34567	157.397	34934	159.048	M + 1 Da (1548.30)	0
pGlyco 3.0	cwq_mix2-2_726	34572	(3+)	34567	157.397	34934	159.048	M + 2 Da (1548.64)	0
pGlyco 3.0	cwq_mix2-2_726	34572	(3+)	34567	157.397	34934	159.048	M + 3 Da (1548.97)	0
pGlyco 3.0	cwq_mix2-2_726	34572	(3+)	34567	157.397	34934	159.048	M + 4 Da (1549.31)	0
pGlyco 3.0	cwq_mix2-2_726	34572	(3+)	34567	157.397	34946	159.097	M + 0 Da (1547.97)	0
pGlyco 3.0	cwq_mix2-2_726	34572	(3+)	34567	157.397	34946	159.097	M + 1 Da (1548.30)	0
pGlyco 3.0	cwq_mix2-2_726	34572	(3+)	34567	157.397	34946	159.097	M + 2 Da (1548.64)	0
pGlyco 3.0	cwq_mix2-2_726	34572	(3+)	34567	157.397	34946	159.097	M + 3 Da (1548.97)	0
pGlyco 3.0	cwq_mix2-2_726	34572	(3+)	34567	157.397	34946	159.097	M + 4 Da (1549.31)	0
pGlyco 3.0	cwq_mix2-2_726	34572	(3+)	34567	157.397	34958	159.147	M + 0 Da (1547.97)	0
pGlyco 3.0	cwq_mix2-2_726	34572	(3+)	34567	157.397	34958	159.147	M + 1 Da (1548.30)	0
pGlyco 3.0	cwq_mix2-2_726	34572	(3+)	34567	157.397	34958	159.147	M + 2 Da (1548.64)	0
pGlyco 3.0	cwq_mix2-2_726	34572	(3+)	34567	157.397	34958	159.147	M + 3 Da (1548.97)	0
pGlyco 3.0	cwq_mix2-2_726	34572	(3+)	34567	157.397	34958	159.147	M + 4 Da (1549.31)	0
pGlyco 3.0	cwq_mix2-2_726	34572	(3+)	34567	157.397	34970	159.197	M + 0 Da (1547.97)	0
pGlyco 3.0	cwq_mix2-2_726	34572	(3+)	34567	157.397	34970	159.197	M + 1 Da (1548.30)	0
pGlyco 3.0	cwq_mix2-2_726	34572	(3+)	34567	157.397	34970	159.197	M + 2 Da (1548.64)	0
pGlyco 3.0	cwq_mix2-2_726	34572	(3+)	34567	157.397	34970	159.197	M + 3 Da (1548.97)	0
pGlyco 3.0	cwq_mix2-2_726	34572	(3+)	34567	157.397	34970	159.197	M + 4 Da (1549.31)	0
pGlyco 3.0	cwq_mix2-2_726	34572	(3+)	34567	157.397	34982	159.246	M + 0 Da (1547.97)	0
pGlyco 3.0	cwq_mix2-2_726	34572	(3+)	34567	157.397	34982	159.246	M + 1 Da (1548.30)	0
pGlyco 3.0	cwq_mix2-2_726	34572	(3+)	34567	157.397	34982	159.246	M + 2 Da (1548.64)	0
pGlyco 3.0	cwq_mix2-2_726	34572	(3+)	34567	157.397	34982	159.246	M + 3 Da (1548.97)	0
pGlyco 3.0	cwq_mix2-2_726	34572	(3+)	34567	157.397	34982	159.246	M + 4 Da (1549.31)	0
pGlyco 3.0	cwq_mix2-2_726	34572	(3+)	34567	157.397	34994	159.292	M + 0 Da (1547.97)	0
pGlyco 3.0	cwq_mix2-2_726	34572	(3+)	34567	157.397	34994	159.292	M + 1 Da (1548.30)	0
pGlyco 3.0	cwq_mix2-2_726	34572	(3+)	34567	157.397	34994	159.292	M + 2 Da (1548.64)	0
pGlyco 3.0	cwq_mix2-2_726	34572	(3+)	34567	157.397	34994	159.292	M + 3 Da (1548.97)	0
pGlyco 3.0	cwq_mix2-2_726	34572	(3+)	34567	157.397	34994	159.292	M + 4 Da (1549.31)	0
pGlyco 3.0	cwq_mix2-2_726	34572	(3+)	34567	157.397	35006	159.342	M + 0 Da (1547.97)	0
pGlyco 3.0	cwq_mix2-2_726	34572	(3+)	34567	157.397	35006	159.342	M + 1 Da (1548.30)	0
pGlyco 3.0	cwq_mix2-2_726	34572	(3+)	34567	157.397	35006	159.342	M + 2 Da (1548.64)	0
pGlyco 3.0	cwq_mix2-2_726	34572	(3+)	34567	157.397	35006	159.342	M + 3 Da (1548.97)	0
pGlyco 3.0	cwq_mix2-2_726	34572	(3+)	34567	157.397	35006	159.342	M + 4 Da (1549.31)	0
pGlyco 3.0	cwq_mix2-2_726	34572	(3+)	34567	157.397	35018	159.392	M + 0 Da (1547.97)	0
pGlyco 3.0	cwq_mix2-2_726	34572	(3+)	34567	157.397	35018	159.392	M + 1 Da (1548.30)	0
pGlyco 3.0	cwq_mix2-2_726	34572	(3+)	34567	157.397	35018	159.392	M + 2 Da (1548.64)	0
pGlyco 3.0	cwq_mix2-2_726	34572	(3+)	34567	157.397	35018	159.392	M + 3 Da (1548.97)	0
pGlyco 3.0	cwq_mix2-2_726	34572	(3+)	34567	157.397	35018	159.392	M + 4 Da (1549.31)	0
pGlyco 3.0	cwq_mix2-2_726	34572	(3+)	34567	157.397	35031	159.44	M + 0 Da (1547.97)	0
pGlyco 3.0	cwq_mix2-2_726	34572	(3+)	34567	157.397	35031	159.44	M + 1 Da (1548.30)	0
pGlyco 3.0	cwq_mix2-2_726	34572	(3+)	34567	157.397	35031	159.44	M + 2 Da (1548.64)	0
pGlyco 3.0	cwq_mix2-2_726	34572	(3+)	34567	157.397	35031	159.44	M + 3 Da (1548.97)	0
pGlyco 3.0	cwq_mix2-2_726	34572	(3+)	34567	157.397	35031	159.44	M + 4 Da (1549.31)	0
pGlyco 3.0	cwq_mix2-2_726	34572	(3+)	34567	157.397	35042	159.487	M + 0 Da (1547.97)	0
pGlyco 3.0	cwq_mix2-2_726	34572	(3+)	34567	157.397	35042	159.487	M + 1 Da (1548.30)	0
pGlyco 3.0	cwq_mix2-2_726	34572	(3+)	34567	157.397	35042	159.487	M + 2 Da (1548.64)	0
pGlyco 3.0	cwq_mix2-2_726	34572	(3+)	34567	157.397	35042	159.487	M + 3 Da (1548.97)	0
pGlyco 3.0	cwq_mix2-2_726	34572	(3+)	34567	157.397	35042	159.487	M + 4 Da (1549.31)	0
pGlyco 3.0	cwq_mix2-2_726	34572	(3+)	34567	157.397	35054	159.537	M + 0 Da (1547.97)	0
pGlyco 3.0	cwq_mix2-2_726	34572	(3+)	34567	157.397	35054	159.537	M + 1 Da (1548.30)	0
pGlyco 3.0	cwq_mix2-2_726	34572	(3+)	34567	157.397	35054	159.537	M + 2 Da (1548.64)	0
pGlyco 3.0	cwq_mix2-2_726	34572	(3+)	34567	157.397	35054	159.537	M + 3 Da (1548.97)	0
pGlyco 3.0	cwq_mix2-2_726	34572	(3+)	34567	157.397	35054	159.537	M + 4 Da (1549.31)	0
pGlyco 3.0	cwq_mix2-2_726	34572	(3+)	34567	157.397	35066	159.585	M + 0 Da (1547.97)	0
pGlyco 3.0	cwq_mix2-2_726	34572	(3+)	34567	157.397	35066	159.585	M + 1 Da (1548.30)	0
pGlyco 3.0	cwq_mix2-2_726	34572	(3+)	34567	157.397	35066	159.585	M + 2 Da (1548.64)	0
pGlyco 3.0	cwq_mix2-2_726	34572	(3+)	34567	157.397	35066	159.585	M + 3 Da (1548.97)	0
pGlyco 3.0	cwq_mix2-2_726	34572	(3+)	34567	157.397	35066	159.585	M + 4 Da (1549.31)	0
pGlyco 3.0	cwq_mix2-2_726	34572	(3+)	34567	157.397	35078	159.635	M + 0 Da (1547.97)	0
pGlyco 3.0	cwq_mix2-2_726	34572	(3+)	34567	157.397	35078	159.635	M + 1 Da (1548.30)	0
pGlyco 3.0	cwq_mix2-2_726	34572	(3+)	34567	157.397	35078	159.635	M + 2 Da (1548.64)	0
pGlyco 3.0	cwq_mix2-2_726	34572	(3+)	34567	157.397	35078	159.635	M + 3 Da (1548.97)	0
pGlyco 3.0	cwq_mix2-2_726	34572	(3+)	34567	157.397	35078	159.635	M + 4 Da (1549.31)	0
pGlyco 3.0	cwq_mix2-2_726	34572	(3+)	34567	157.397	35092	159.684	M + 0 Da (1547.97)	0
pGlyco 3.0	cwq_mix2-2_726	34572	(3+)	34567	157.397	35092	159.684	M + 1 Da (1548.30)	0
pGlyco 3.0	cwq_mix2-2_726	34572	(3+)	34567	157.397	35092	159.684	M + 2 Da (1548.64)	0
pGlyco 3.0	cwq_mix2-2_726	34572	(3+)	34567	157.397	35092	159.684	M + 3 Da (1548.97)	0
pGlyco 3.0	cwq_mix2-2_726	34572	(3+)	34567	157.397	35092	159.684	M + 4 Da (1549.31)	0
pGlyco 3.0	cwq_mix2-2_726	34572	(3+)	34567	157.397	35104	159.734	M + 0 Da (1547.97)	0
pGlyco 3.0	cwq_mix2-2_726	34572	(3+)	34567	157.397	35104	159.734	M + 1 Da (1548.30)	0
pGlyco 3.0	cwq_mix2-2_726	34572	(3+)	34567	157.397	35104	159.734	M + 2 Da (1548.64)	0
pGlyco 3.0	cwq_mix2-2_726	34572	(3+)	34567	157.397	35104	159.734	M + 3 Da (1548.97)	0
pGlyco 3.0	cwq_mix2-2_726	34572	(3+)	34567	157.397	35104	159.734	M + 4 Da (1549.31)	0
pGlyco 3.0	cwq_mix2-2_726	34572	(3+)	34567	157.397	35117	159.782	M + 0 Da (1547.97)	0
pGlyco 3.0	cwq_mix2-2_726	34572	(3+)	34567	157.397	35117	159.782	M + 1 Da (1548.30)	0
pGlyco 3.0	cwq_mix2-2_726	34572	(3+)	34567	157.397	35117	159.782	M + 2 Da (1548.64)	0
pGlyco 3.0	cwq_mix2-2_726	34572	(3+)	34567	157.397	35117	159.782	M + 3 Da (1548.97)	0
pGlyco 3.0	cwq_mix2-2_726	34572	(3+)	34567	157.397	35117	159.782	M + 4 Da (1549.31)	0
pGlyco 3.0	cwq_mix2-2_726	34572	(3+)	34567	157.397	35118	159.79	M + 0 Da (1547.97)	0
pGlyco 3.0	cwq_mix2-2_726	34572	(3+)	34567	157.397	35118	159.79	M + 1 Da (1548.30)	0
pGlyco 3.0	cwq_mix2-2_726	34572	(3+)	34567	157.397	35118	159.79	M + 2 Da (1548.64)	0
pGlyco 3.0	cwq_mix2-2_726	34572	(3+)	34567	157.397	35118	159.79	M + 3 Da (1548.97)	0
pGlyco 3.0	cwq_mix2-2_726	34572	(3+)	34567	157.397	35118	159.79	M + 4 Da (1549.31)	0
pGlyco 3.0	cwq_mix2-2_726	34572	(3+)	34567	157.397	35130	159.84	M + 0 Da (1547.97)	0
pGlyco 3.0	cwq_mix2-2_726	34572	(3+)	34567	157.397	35130	159.84	M + 1 Da (1548.30)	0
pGlyco 3.0	cwq_mix2-2_726	34572	(3+)	34567	157.397	35130	159.84	M + 2 Da (1548.64)	0
pGlyco 3.0	cwq_mix2-2_726	34572	(3+)	34567	157.397	35130	159.84	M + 3 Da (1548.97)	0
pGlyco 3.0	cwq_mix2-2_726	34572	(3+)	34567	157.397	35130	159.84	M + 4 Da (1549.31)	0
pGlyco 3.0	cwq_mix2-2_726	34572	(3+)	34567	157.397	35141	159.888	M + 0 Da (1547.97)	0
pGlyco 3.0	cwq_mix2-2_726	34572	(3+)	34567	157.397	35141	159.888	M + 1 Da (1548.30)	0
pGlyco 3.0	cwq_mix2-2_726	34572	(3+)	34567	157.397	35141	159.888	M + 2 Da (1548.64)	0
pGlyco 3.0	cwq_mix2-2_726	34572	(3+)	34567	157.397	35141	159.888	M + 3 Da (1548.97)	0
pGlyco 3.0	cwq_mix2-2_726	34572	(3+)	34567	157.397	35141	159.888	M + 4 Da (1549.31)	0
pGlyco 3.0	cwq_mix2-2_726	34572	(3+)	34567	157.397	35154	159.938	M + 0 Da (1547.97)	0
pGlyco 3.0	cwq_mix2-2_726	34572	(3+)	34567	157.397	35154	159.938	M + 1 Da (1548.30)	0
pGlyco 3.0	cwq_mix2-2_726	34572	(3+)	34567	157.397	35154	159.938	M + 2 Da (1548.64)	0
pGlyco 3.0	cwq_mix2-2_726	34572	(3+)	34567	157.397	35154	159.938	M + 3 Da (1548.97)	0
pGlyco 3.0	cwq_mix2-2_726	34572	(3+)	34567	157.397	35154	159.938	M + 4 Da (1549.31)	0
pGlyco 3.0	cwq_mix2-2_726	34572	(3+)	34567	157.397	35166	159.988	M + 0 Da (1547.97)	0
pGlyco 3.0	cwq_mix2-2_726	34572	(3+)	34567	157.397	35166	159.988	M + 1 Da (1548.30)	0
pGlyco 3.0	cwq_mix2-2_726	34572	(3+)	34567	157.397	35166	159.988	M + 2 Da (1548.64)	0
pGlyco 3.0	cwq_mix2-2_726	34572	(3+)	34567	157.397	35166	159.988	M + 3 Da (1548.97)	0
pGlyco 3.0	cwq_mix2-2_726	34572	(3+)	34567	157.397	35166	159.988	M + 4 Da (1549.31)	0
pGlyco 3.0	cwq_mix2-2_726	34572	(3+)	34567	157.397	35179	160.038	M + 0 Da (1547.97)	0
pGlyco 3.0	cwq_mix2-2_726	34572	(3+)	34567	157.397	35179	160.038	M + 1 Da (1548.30)	0
pGlyco 3.0	cwq_mix2-2_726	34572	(3+)	34567	157.397	35179	160.038	M + 2 Da (1548.64)	0
pGlyco 3.0	cwq_mix2-2_726	34572	(3+)	34567	157.397	35179	160.038	M + 3 Da (1548.97)	0
pGlyco 3.0	cwq_mix2-2_726	34572	(3+)	34567	157.397	35179	160.038	M + 4 Da (1549.31)	0
pGlyco 3.0	cwq_mix2-2_726	34572	(3+)	34567	157.397	35190	160.088	M + 0 Da (1547.97)	0
pGlyco 3.0	cwq_mix2-2_726	34572	(3+)	34567	157.397	35190	160.088	M + 1 Da (1548.30)	0
pGlyco 3.0	cwq_mix2-2_726	34572	(3+)	34567	157.397	35190	160.088	M + 2 Da (1548.64)	0
pGlyco 3.0	cwq_mix2-2_726	34572	(3+)	34567	157.397	35190	160.088	M + 3 Da (1548.97)	0
pGlyco 3.0	cwq_mix2-2_726	34572	(3+)	34567	157.397	35190	160.088	M + 4 Da (1549.31)	0
pGlyco 3.0	cwq_mix2-2_726	34572	(3+)	34567	157.397	35202	160.137	M + 0 Da (1547.97)	0
pGlyco 3.0	cwq_mix2-2_726	34572	(3+)	34567	157.397	35202	160.137	M + 1 Da (1548.30)	0
pGlyco 3.0	cwq_mix2-2_726	34572	(3+)	34567	157.397	35202	160.137	M + 2 Da (1548.64)	0
pGlyco 3.0	cwq_mix2-2_726	34572	(3+)	34567	157.397	35202	160.137	M + 3 Da (1548.97)	0
pGlyco 3.0	cwq_mix2-2_726	34572	(3+)	34567	157.397	35202	160.137	M + 4 Da (1549.31)	0
pGlyco 3.0	cwq_mix2-2_726	34572	(3+)	34567	157.397	35214	160.185	M + 0 Da (1547.97)	0
pGlyco 3.0	cwq_mix2-2_726	34572	(3+)	34567	157.397	35214	160.185	M + 1 Da (1548.30)	0
pGlyco 3.0	cwq_mix2-2_726	34572	(3+)	34567	157.397	35214	160.185	M + 2 Da (1548.64)	0
pGlyco 3.0	cwq_mix2-2_726	34572	(3+)	34567	157.397	35214	160.185	M + 3 Da (1548.97)	0
pGlyco 3.0	cwq_mix2-2_726	34572	(3+)	34567	157.397	35214	160.185	M + 4 Da (1549.31)	0
pGlyco 3.0	cwq_mix2-2_726	34572	(3+)	34567	157.397	35227	160.234	M + 0 Da (1547.97)	0
pGlyco 3.0	cwq_mix2-2_726	34572	(3+)	34567	157.397	35227	160.234	M + 1 Da (1548.30)	0
pGlyco 3.0	cwq_mix2-2_726	34572	(3+)	34567	157.397	35227	160.234	M + 2 Da (1548.64)	0
pGlyco 3.0	cwq_mix2-2_726	34572	(3+)	34567	157.397	35227	160.234	M + 3 Da (1548.97)	0
pGlyco 3.0	cwq_mix2-2_726	34572	(3+)	34567	157.397	35227	160.234	M + 4 Da (1549.31)	0
pGlyco 3.0	cwq_mix2-2_726	34572	(3+)	34567	157.397	35238	160.283	M + 0 Da (1547.97)	0
pGlyco 3.0	cwq_mix2-2_726	34572	(3+)	34567	157.397	35238	160.283	M + 1 Da (1548.30)	0
pGlyco 3.0	cwq_mix2-2_726	34572	(3+)	34567	157.397	35238	160.283	M + 2 Da (1548.64)	0
pGlyco 3.0	cwq_mix2-2_726	34572	(3+)	34567	157.397	35238	160.283	M + 3 Da (1548.97)	0
pGlyco 3.0	cwq_mix2-2_726	34572	(3+)	34567	157.397	35238	160.283	M + 4 Da (1549.31)	0
pGlyco 3.0	cwq_mix2-2_726	34572	(3+)	34567	157.397	35249	160.332	M + 0 Da (1547.97)	0
pGlyco 3.0	cwq_mix2-2_726	34572	(3+)	34567	157.397	35249	160.332	M + 1 Da (1548.30)	0
pGlyco 3.0	cwq_mix2-2_726	34572	(3+)	34567	157.397	35249	160.332	M + 2 Da (1548.64)	0
pGlyco 3.0	cwq_mix2-2_726	34572	(3+)	34567	157.397	35249	160.332	M + 3 Da (1548.97)	0
pGlyco 3.0	cwq_mix2-2_726	34572	(3+)	34567	157.397	35249	160.332	M + 4 Da (1549.31)	0
pGlyco 3.0	cwq_mix2-2_726	34572	(3+)	34567	157.397	35262	160.381	M + 0 Da (1547.97)	0
pGlyco 3.0	cwq_mix2-2_726	34572	(3+)	34567	157.397	35262	160.381	M + 1 Da (1548.30)	0
pGlyco 3.0	cwq_mix2-2_726	34572	(3+)	34567	157.397	35262	160.381	M + 2 Da (1548.64)	0
pGlyco 3.0	cwq_mix2-2_726	34572	(3+)	34567	157.397	35262	160.381	M + 3 Da (1548.97)	0
pGlyco 3.0	cwq_mix2-2_726	34572	(3+)	34567	157.397	35262	160.381	M + 4 Da (1549.31)	0
pGlyco 3.0	cwq_mix2-2_726	34572	(3+)	34567	157.397	35274	160.43	M + 0 Da (1547.97)	0
pGlyco 3.0	cwq_mix2-2_726	34572	(3+)	34567	157.397	35274	160.43	M + 1 Da (1548.30)	0
pGlyco 3.0	cwq_mix2-2_726	34572	(3+)	34567	157.397	35274	160.43	M + 2 Da (1548.64)	0
pGlyco 3.0	cwq_mix2-2_726	34572	(3+)	34567	157.397	35274	160.43	M + 3 Da (1548.97)	0
pGlyco 3.0	cwq_mix2-2_726	34572	(3+)	34567	157.397	35274	160.43	M + 4 Da (1549.31)	0
pGlyco 3.0	cwq_mix2-2_726	34572	(3+)	34567	157.397	35285	160.479	M + 0 Da (1547.97)	0
pGlyco 3.0	cwq_mix2-2_726	34572	(3+)	34567	157.397	35285	160.479	M + 1 Da (1548.30)	0
pGlyco 3.0	cwq_mix2-2_726	34572	(3+)	34567	157.397	35285	160.479	M + 2 Da (1548.64)	0
pGlyco 3.0	cwq_mix2-2_726	34572	(3+)	34567	157.397	35285	160.479	M + 3 Da (1548.97)	0
pGlyco 3.0	cwq_mix2-2_726	34572	(3+)	34567	157.397	35285	160.479	M + 4 Da (1549.31)	0
pGlyco 3.0	cwq_mix2-2_726	34572	(3+)	34567	157.397	35295	160.528	M + 0 Da (1547.97)	0
pGlyco 3.0	cwq_mix2-2_726	34572	(3+)	34567	157.397	35295	160.528	M + 1 Da (1548.30)	0
pGlyco 3.0	cwq_mix2-2_726	34572	(3+)	34567	157.397	35295	160.528	M + 2 Da (1548.64)	0
pGlyco 3.0	cwq_mix2-2_726	34572	(3+)	34567	157.397	35295	160.528	M + 3 Da (1548.97)	0
pGlyco 3.0	cwq_mix2-2_726	34572	(3+)	34567	157.397	35295	160.528	M + 4 Da (1549.31)	0
pGlyco 3.0	cwq_mix2-2_726	34572	(3+)	34567	157.397	35306	160.578	M + 0 Da (1547.97)	0
pGlyco 3.0	cwq_mix2-2_726	34572	(3+)	34567	157.397	35306	160.578	M + 1 Da (1548.30)	0
pGlyco 3.0	cwq_mix2-2_726	34572	(3+)	34567	157.397	35306	160.578	M + 2 Da (1548.64)	0
pGlyco 3.0	cwq_mix2-2_726	34572	(3+)	34567	157.397	35306	160.578	M + 3 Da (1548.97)	0
pGlyco 3.0	cwq_mix2-2_726	34572	(3+)	34567	157.397	35306	160.578	M + 4 Da (1549.31)	0.1481
pGlyco 3.0	cwq_mix2-2_726	34572	(3+)	34567	157.397	35317	160.626	M + 0 Da (1547.97)	0
pGlyco 3.0	cwq_mix2-2_726	34572	(3+)	34567	157.397	35317	160.626	M + 1 Da (1548.30)	0
pGlyco 3.0	cwq_mix2-2_726	34572	(3+)	34567	157.397	35317	160.626	M + 2 Da (1548.64)	0
pGlyco 3.0	cwq_mix2-2_726	34572	(3+)	34567	157.397	35317	160.626	M + 3 Da (1548.97)	0
pGlyco 3.0	cwq_mix2-2_726	34572	(3+)	34567	157.397	35317	160.626	M + 4 Da (1549.31)	0
pGlyco 3.0	cwq_mix2-2_726	34572	(3+)	34567	157.397	35328	160.675	M + 0 Da (1547.97)	0
pGlyco 3.0	cwq_mix2-2_726	34572	(3+)	34567	157.397	35328	160.675	M + 1 Da (1548.30)	0
pGlyco 3.0	cwq_mix2-2_726	34572	(3+)	34567	157.397	35328	160.675	M + 2 Da (1548.64)	0
pGlyco 3.0	cwq_mix2-2_726	34572	(3+)	34567	157.397	35328	160.675	M + 3 Da (1548.97)	0
pGlyco 3.0	cwq_mix2-2_726	34572	(3+)	34567	157.397	35328	160.675	M + 4 Da (1549.31)	0
pGlyco 3.0	cwq_mix2-2_726	34572	(3+)	34567	157.397	35339	160.725	M + 0 Da (1547.97)	0
pGlyco 3.0	cwq_mix2-2_726	34572	(3+)	34567	157.397	35339	160.725	M + 1 Da (1548.30)	0
pGlyco 3.0	cwq_mix2-2_726	34572	(3+)	34567	157.397	35339	160.725	M + 2 Da (1548.64)	0
pGlyco 3.0	cwq_mix2-2_726	34572	(3+)	34567	157.397	35339	160.725	M + 3 Da (1548.97)	0
pGlyco 3.0	cwq_mix2-2_726	34572	(3+)	34567	157.397	35339	160.725	M + 4 Da (1549.31)	0
pGlyco 3.0	cwq_mix2-2_726	34572	(3+)	34567	157.397	35352	160.774	M + 0 Da (1547.97)	0
pGlyco 3.0	cwq_mix2-2_726	34572	(3+)	34567	157.397	35352	160.774	M + 1 Da (1548.30)	0
pGlyco 3.0	cwq_mix2-2_726	34572	(3+)	34567	157.397	35352	160.774	M + 2 Da (1548.64)	0
pGlyco 3.0	cwq_mix2-2_726	34572	(3+)	34567	157.397	35352	160.774	M + 3 Da (1548.97)	0
pGlyco 3.0	cwq_mix2-2_726	34572	(3+)	34567	157.397	35352	160.774	M + 4 Da (1549.31)	0
pGlyco 3.0	cwq_mix2-2_726	34572	(3+)	34567	157.397	35363	160.823	M + 0 Da (1547.97)	0
pGlyco 3.0	cwq_mix2-2_726	34572	(3+)	34567	157.397	35363	160.823	M + 1 Da (1548.30)	0
pGlyco 3.0	cwq_mix2-2_726	34572	(3+)	34567	157.397	35363	160.823	M + 2 Da (1548.64)	0
pGlyco 3.0	cwq_mix2-2_726	34572	(3+)	34567	157.397	35363	160.823	M + 3 Da (1548.97)	0
pGlyco 3.0	cwq_mix2-2_726	34572	(3+)	34567	157.397	35363	160.823	M + 4 Da (1549.31)	0
pGlyco 3.0	cwq_mix2-2_726	34572	(3+)	34567	157.397	35374	160.871	M + 0 Da (1547.97)	0
pGlyco 3.0	cwq_mix2-2_726	34572	(3+)	34567	157.397	35374	160.871	M + 1 Da (1548.30)	0
pGlyco 3.0	cwq_mix2-2_726	34572	(3+)	34567	157.397	35374	160.871	M + 2 Da (1548.64)	0
pGlyco 3.0	cwq_mix2-2_726	34572	(3+)	34567	157.397	35374	160.871	M + 3 Da (1548.97)	0
pGlyco 3.0	cwq_mix2-2_726	34572	(3+)	34567	157.397	35374	160.871	M + 4 Da (1549.31)	0
pGlyco 3.0	cwq_mix2-2_726	34572	(3+)	34567	157.397	35385	160.921	M + 0 Da (1547.97)	0
pGlyco 3.0	cwq_mix2-2_726	34572	(3+)	34567	157.397	35385	160.921	M + 1 Da (1548.30)	0
pGlyco 3.0	cwq_mix2-2_726	34572	(3+)	34567	157.397	35385	160.921	M + 2 Da (1548.64)	0
pGlyco 3.0	cwq_mix2-2_726	34572	(3+)	34567	157.397	35385	160.921	M + 3 Da (1548.97)	0
pGlyco 3.0	cwq_mix2-2_726	34572	(3+)	34567	157.397	35385	160.921	M + 4 Da (1549.31)	0
pGlyco 3.0	cwq_mix2-2_726	34572	(3+)	34567	157.397	35396	160.97	M + 0 Da (1547.97)	0
pGlyco 3.0	cwq_mix2-2_726	34572	(3+)	34567	157.397	35396	160.97	M + 1 Da (1548.30)	0
pGlyco 3.0	cwq_mix2-2_726	34572	(3+)	34567	157.397	35396	160.97	M + 2 Da (1548.64)	0
pGlyco 3.0	cwq_mix2-2_726	34572	(3+)	34567	157.397	35396	160.97	M + 3 Da (1548.97)	0
pGlyco 3.0	cwq_mix2-2_726	34572	(3+)	34567	157.397	35396	160.97	M + 4 Da (1549.31)	0
pGlyco 3.0	cwq_mix2-2_726	34572	(3+)	34567	157.397	35407	161.019	M + 0 Da (1547.97)	0
pGlyco 3.0	cwq_mix2-2_726	34572	(3+)	34567	157.397	35407	161.019	M + 1 Da (1548.30)	0
pGlyco 3.0	cwq_mix2-2_726	34572	(3+)	34567	157.397	35407	161.019	M + 2 Da (1548.64)	0
pGlyco 3.0	cwq_mix2-2_726	34572	(3+)	34567	157.397	35407	161.019	M + 3 Da (1548.97)	0
pGlyco 3.0	cwq_mix2-2_726	34572	(3+)	34567	157.397	35407	161.019	M + 4 Da (1549.31)	0
pGlyco 3.0	cwq_mix2-2_726	34572	(3+)	34567	157.397	35418	161.067	M + 0 Da (1547.97)	0
pGlyco 3.0	cwq_mix2-2_726	34572	(3+)	34567	157.397	35418	161.067	M + 1 Da (1548.30)	0
pGlyco 3.0	cwq_mix2-2_726	34572	(3+)	34567	157.397	35418	161.067	M + 2 Da (1548.64)	0
pGlyco 3.0	cwq_mix2-2_726	34572	(3+)	34567	157.397	35418	161.067	M + 3 Da (1548.97)	0
pGlyco 3.0	cwq_mix2-2_726	34572	(3+)	34567	157.397	35418	161.067	M + 4 Da (1549.31)	0
pGlyco 3.0	cwq_mix2-2_726	34572	(3+)	34567	157.397	35429	161.116	M + 0 Da (1547.97)	0
pGlyco 3.0	cwq_mix2-2_726	34572	(3+)	34567	157.397	35429	161.116	M + 1 Da (1548.30)	0
pGlyco 3.0	cwq_mix2-2_726	34572	(3+)	34567	157.397	35429	161.116	M + 2 Da (1548.64)	0
pGlyco 3.0	cwq_mix2-2_726	34572	(3+)	34567	157.397	35429	161.116	M + 3 Da (1548.97)	0
pGlyco 3.0	cwq_mix2-2_726	34572	(3+)	34567	157.397	35429	161.116	M + 4 Da (1549.31)	0
pGlyco 3.0	cwq_mix2-2_726	34572	(3+)	34567	157.397	35441	161.165	M + 0 Da (1547.97)	0
pGlyco 3.0	cwq_mix2-2_726	34572	(3+)	34567	157.397	35441	161.165	M + 1 Da (1548.30)	0
pGlyco 3.0	cwq_mix2-2_726	34572	(3+)	34567	157.397	35441	161.165	M + 2 Da (1548.64)	0
pGlyco 3.0	cwq_mix2-2_726	34572	(3+)	34567	157.397	35441	161.165	M + 3 Da (1548.97)	0
pGlyco 3.0	cwq_mix2-2_726	34572	(3+)	34567	157.397	35441	161.165	M + 4 Da (1549.31)	0
pGlyco 3.0	cwq_mix2-2_726	34572	(3+)	34567	157.397	35452	161.214	M + 0 Da (1547.97)	0
pGlyco 3.0	cwq_mix2-2_726	34572	(3+)	34567	157.397	35452	161.214	M + 1 Da (1548.30)	0
pGlyco 3.0	cwq_mix2-2_726	34572	(3+)	34567	157.397	35452	161.214	M + 2 Da (1548.64)	0
pGlyco 3.0	cwq_mix2-2_726	34572	(3+)	34567	157.397	35452	161.214	M + 3 Da (1548.97)	0
pGlyco 3.0	cwq_mix2-2_726	34572	(3+)	34567	157.397	35452	161.214	M + 4 Da (1549.31)	0
pGlyco 3.0	cwq_mix2-2_726	34572	(3+)	34567	157.397	35463	161.263	M + 0 Da (1547.97)	0
pGlyco 3.0	cwq_mix2-2_726	34572	(3+)	34567	157.397	35463	161.263	M + 1 Da (1548.30)	0
pGlyco 3.0	cwq_mix2-2_726	34572	(3+)	34567	157.397	35463	161.263	M + 2 Da (1548.64)	0
pGlyco 3.0	cwq_mix2-2_726	34572	(3+)	34567	157.397	35463	161.263	M + 3 Da (1548.97)	0
pGlyco 3.0	cwq_mix2-2_726	34572	(3+)	34567	157.397	35463	161.263	M + 4 Da (1549.31)	0
pGlyco 3.0	cwq_mix2-2_726	34572	(3+)	34567	157.397	35475	161.313	M + 0 Da (1547.97)	0
pGlyco 3.0	cwq_mix2-2_726	34572	(3+)	34567	157.397	35475	161.313	M + 1 Da (1548.30)	0
pGlyco 3.0	cwq_mix2-2_726	34572	(3+)	34567	157.397	35475	161.313	M + 2 Da (1548.64)	0
pGlyco 3.0	cwq_mix2-2_726	34572	(3+)	34567	157.397	35475	161.313	M + 3 Da (1548.97)	0
pGlyco 3.0	cwq_mix2-2_726	34572	(3+)	34567	157.397	35475	161.313	M + 4 Da (1549.31)	0
pGlyco 3.0	cwq_mix2-2_726	34572	(3+)	34567	157.397	35486	161.361	M + 0 Da (1547.97)	0
pGlyco 3.0	cwq_mix2-2_726	34572	(3+)	34567	157.397	35486	161.361	M + 1 Da (1548.30)	0
pGlyco 3.0	cwq_mix2-2_726	34572	(3+)	34567	157.397	35486	161.361	M + 2 Da (1548.64)	0
pGlyco 3.0	cwq_mix2-2_726	34572	(3+)	34567	157.397	35486	161.361	M + 3 Da (1548.97)	0
pGlyco 3.0	cwq_mix2-2_726	34572	(3+)	34567	157.397	35486	161.361	M + 4 Da (1549.31)	0
