# Supplementary material for: Glyco-Decipher enables glycan database-independent peptide matching and in-depth characterization of site-specific N-glycosylation
Source: Nat Commun. 2022 Apr 7;13:1900. doi: 10.1038/s41467-022-29530-y (PMC8990002; doi:10.1038/s41467-022-29530-y)
Supplement: Supplementary file 12 — Source Data [file 41467_2022_29530_MOESM12_ESM.zip › Source Data/Figure S28d.xlsx]

## Sheet: Figure S28d
Figure S28d	The MS1 extracted-ion chromatograms of the precursor for spectrum “cwq_mix2- 1_726.39623.39623.4” that was matched to the same glycopeptide in Glyco-Decipher and pGlyco 3.0.
Software	FileName	MS2Scan	PrecursorCharge	PrecursorScan	MS2RT (min)	MS1Scan	MS1RT (min)	Type	Intensity
Glyco-Decipher	cwq_mix2-1_726	39623	(4+)	39619	178.263	38676	174.278	M + 0 Da (1177.98)	0
Glyco-Decipher	cwq_mix2-1_726	39623	(4+)	39619	178.263	38676	174.278	M + 1 Da (1178.23)	0
Glyco-Decipher	cwq_mix2-1_726	39623	(4+)	39619	178.263	38676	174.278	M + 2 Da (1178.48)	0
Glyco-Decipher	cwq_mix2-1_726	39623	(4+)	39619	178.263	38676	174.278	M + 3 Da (1178.73)	0
Glyco-Decipher	cwq_mix2-1_726	39623	(4+)	39619	178.263	38676	174.278	M + 4 Da (1178.98)	0
Glyco-Decipher	cwq_mix2-1_726	39623	(4+)	39619	178.263	38688	174.327	M + 0 Da (1177.98)	0
Glyco-Decipher	cwq_mix2-1_726	39623	(4+)	39619	178.263	38688	174.327	M + 1 Da (1178.23)	0
Glyco-Decipher	cwq_mix2-1_726	39623	(4+)	39619	178.263	38688	174.327	M + 2 Da (1178.48)	0
Glyco-Decipher	cwq_mix2-1_726	39623	(4+)	39619	178.263	38688	174.327	M + 3 Da (1178.73)	0
Glyco-Decipher	cwq_mix2-1_726	39623	(4+)	39619	178.263	38688	174.327	M + 4 Da (1178.98)	0
Glyco-Decipher	cwq_mix2-1_726	39623	(4+)	39619	178.263	38699	174.375	M + 0 Da (1177.98)	0
Glyco-Decipher	cwq_mix2-1_726	39623	(4+)	39619	178.263	38699	174.375	M + 1 Da (1178.23)	0
Glyco-Decipher	cwq_mix2-1_726	39623	(4+)	39619	178.263	38699	174.375	M + 2 Da (1178.48)	0
Glyco-Decipher	cwq_mix2-1_726	39623	(4+)	39619	178.263	38699	174.375	M + 3 Da (1178.73)	0
Glyco-Decipher	cwq_mix2-1_726	39623	(4+)	39619	178.263	38699	174.375	M + 4 Da (1178.98)	0
Glyco-Decipher	cwq_mix2-1_726	39623	(4+)	39619	178.263	38710	174.424	M + 0 Da (1177.98)	0.2062
Glyco-Decipher	cwq_mix2-1_726	39623	(4+)	39619	178.263	38710	174.424	M + 1 Da (1178.23)	0
Glyco-Decipher	cwq_mix2-1_726	39623	(4+)	39619	178.263	38710	174.424	M + 2 Da (1178.48)	0
Glyco-Decipher	cwq_mix2-1_726	39623	(4+)	39619	178.263	38710	174.424	M + 3 Da (1178.73)	0
Glyco-Decipher	cwq_mix2-1_726	39623	(4+)	39619	178.263	38710	174.424	M + 4 Da (1178.98)	0
Glyco-Decipher	cwq_mix2-1_726	39623	(4+)	39619	178.263	38722	174.476	M + 0 Da (1177.98)	0
Glyco-Decipher	cwq_mix2-1_726	39623	(4+)	39619	178.263	38722	174.476	M + 1 Da (1178.23)	0
Glyco-Decipher	cwq_mix2-1_726	39623	(4+)	39619	178.263	38722	174.476	M + 2 Da (1178.48)	0
Glyco-Decipher	cwq_mix2-1_726	39623	(4+)	39619	178.263	38722	174.476	M + 3 Da (1178.73)	0.1519
Glyco-Decipher	cwq_mix2-1_726	39623	(4+)	39619	178.263	38722	174.476	M + 4 Da (1178.98)	0
Glyco-Decipher	cwq_mix2-1_726	39623	(4+)	39619	178.263	38733	174.521	M + 0 Da (1177.98)	0
Glyco-Decipher	cwq_mix2-1_726	39623	(4+)	39619	178.263	38733	174.521	M + 1 Da (1178.23)	0
Glyco-Decipher	cwq_mix2-1_726	39623	(4+)	39619	178.263	38733	174.521	M + 2 Da (1178.48)	0.252
Glyco-Decipher	cwq_mix2-1_726	39623	(4+)	39619	178.263	38733	174.521	M + 3 Da (1178.73)	0.2142
Glyco-Decipher	cwq_mix2-1_726	39623	(4+)	39619	178.263	38733	174.521	M + 4 Da (1178.98)	0
Glyco-Decipher	cwq_mix2-1_726	39623	(4+)	39619	178.263	38745	174.57	M + 0 Da (1177.98)	0
Glyco-Decipher	cwq_mix2-1_726	39623	(4+)	39619	178.263	38745	174.57	M + 1 Da (1178.23)	0.2911
Glyco-Decipher	cwq_mix2-1_726	39623	(4+)	39619	178.263	38745	174.57	M + 2 Da (1178.48)	0.1244
Glyco-Decipher	cwq_mix2-1_726	39623	(4+)	39619	178.263	38745	174.57	M + 3 Da (1178.73)	0.152
Glyco-Decipher	cwq_mix2-1_726	39623	(4+)	39619	178.263	38745	174.57	M + 4 Da (1178.98)	0
Glyco-Decipher	cwq_mix2-1_726	39623	(4+)	39619	178.263	38756	174.62	M + 0 Da (1177.98)	0
Glyco-Decipher	cwq_mix2-1_726	39623	(4+)	39619	178.263	38756	174.62	M + 1 Da (1178.23)	0
Glyco-Decipher	cwq_mix2-1_726	39623	(4+)	39619	178.263	38756	174.62	M + 2 Da (1178.48)	0
Glyco-Decipher	cwq_mix2-1_726	39623	(4+)	39619	178.263	38756	174.62	M + 3 Da (1178.73)	0
Glyco-Decipher	cwq_mix2-1_726	39623	(4+)	39619	178.263	38756	174.62	M + 4 Da (1178.98)	0
Glyco-Decipher	cwq_mix2-1_726	39623	(4+)	39619	178.263	38768	174.671	M + 0 Da (1177.98)	0
Glyco-Decipher	cwq_mix2-1_726	39623	(4+)	39619	178.263	38768	174.671	M + 1 Da (1178.23)	0
Glyco-Decipher	cwq_mix2-1_726	39623	(4+)	39619	178.263	38768	174.671	M + 2 Da (1178.48)	0
Glyco-Decipher	cwq_mix2-1_726	39623	(4+)	39619	178.263	38768	174.671	M + 3 Da (1178.73)	0
Glyco-Decipher	cwq_mix2-1_726	39623	(4+)	39619	178.263	38768	174.671	M + 4 Da (1178.98)	0
Glyco-Decipher	cwq_mix2-1_726	39623	(4+)	39619	178.263	38779	174.719	M + 0 Da (1177.98)	0
Glyco-Decipher	cwq_mix2-1_726	39623	(4+)	39619	178.263	38779	174.719	M + 1 Da (1178.23)	0.2179
Glyco-Decipher	cwq_mix2-1_726	39623	(4+)	39619	178.263	38779	174.719	M + 2 Da (1178.48)	0
Glyco-Decipher	cwq_mix2-1_726	39623	(4+)	39619	178.263	38779	174.719	M + 3 Da (1178.73)	0
Glyco-Decipher	cwq_mix2-1_726	39623	(4+)	39619	178.263	38779	174.719	M + 4 Da (1178.98)	0
Glyco-Decipher	cwq_mix2-1_726	39623	(4+)	39619	178.263	38790	174.771	M + 0 Da (1177.98)	0
Glyco-Decipher	cwq_mix2-1_726	39623	(4+)	39619	178.263	38790	174.771	M + 1 Da (1178.23)	0
Glyco-Decipher	cwq_mix2-1_726	39623	(4+)	39619	178.263	38790	174.771	M + 2 Da (1178.48)	0
Glyco-Decipher	cwq_mix2-1_726	39623	(4+)	39619	178.263	38790	174.771	M + 3 Da (1178.73)	0
Glyco-Decipher	cwq_mix2-1_726	39623	(4+)	39619	178.263	38790	174.771	M + 4 Da (1178.98)	0
Glyco-Decipher	cwq_mix2-1_726	39623	(4+)	39619	178.263	38801	174.817	M + 0 Da (1177.98)	0
Glyco-Decipher	cwq_mix2-1_726	39623	(4+)	39619	178.263	38801	174.817	M + 1 Da (1178.23)	0
Glyco-Decipher	cwq_mix2-1_726	39623	(4+)	39619	178.263	38801	174.817	M + 2 Da (1178.48)	0
Glyco-Decipher	cwq_mix2-1_726	39623	(4+)	39619	178.263	38801	174.817	M + 3 Da (1178.73)	0
Glyco-Decipher	cwq_mix2-1_726	39623	(4+)	39619	178.263	38801	174.817	M + 4 Da (1178.98)	0
Glyco-Decipher	cwq_mix2-1_726	39623	(4+)	39619	178.263	38812	174.865	M + 0 Da (1177.98)	0
Glyco-Decipher	cwq_mix2-1_726	39623	(4+)	39619	178.263	38812	174.865	M + 1 Da (1178.23)	0
Glyco-Decipher	cwq_mix2-1_726	39623	(4+)	39619	178.263	38812	174.865	M + 2 Da (1178.48)	0.1123
Glyco-Decipher	cwq_mix2-1_726	39623	(4+)	39619	178.263	38812	174.865	M + 3 Da (1178.73)	0
Glyco-Decipher	cwq_mix2-1_726	39623	(4+)	39619	178.263	38812	174.865	M + 4 Da (1178.98)	0.1043
Glyco-Decipher	cwq_mix2-1_726	39623	(4+)	39619	178.263	38824	174.914	M + 0 Da (1177.98)	0
Glyco-Decipher	cwq_mix2-1_726	39623	(4+)	39619	178.263	38824	174.914	M + 1 Da (1178.23)	0
Glyco-Decipher	cwq_mix2-1_726	39623	(4+)	39619	178.263	38824	174.914	M + 2 Da (1178.48)	0
Glyco-Decipher	cwq_mix2-1_726	39623	(4+)	39619	178.263	38824	174.914	M + 3 Da (1178.73)	0
Glyco-Decipher	cwq_mix2-1_726	39623	(4+)	39619	178.263	38824	174.914	M + 4 Da (1178.98)	0
Glyco-Decipher	cwq_mix2-1_726	39623	(4+)	39619	178.263	38835	174.964	M + 0 Da (1177.98)	0
Glyco-Decipher	cwq_mix2-1_726	39623	(4+)	39619	178.263	38835	174.964	M + 1 Da (1178.23)	0
Glyco-Decipher	cwq_mix2-1_726	39623	(4+)	39619	178.263	38835	174.964	M + 2 Da (1178.48)	0.2124
Glyco-Decipher	cwq_mix2-1_726	39623	(4+)	39619	178.263	38835	174.964	M + 3 Da (1178.73)	0
Glyco-Decipher	cwq_mix2-1_726	39623	(4+)	39619	178.263	38835	174.964	M + 4 Da (1178.98)	0
Glyco-Decipher	cwq_mix2-1_726	39623	(4+)	39619	178.263	38846	175.013	M + 0 Da (1177.98)	0
Glyco-Decipher	cwq_mix2-1_726	39623	(4+)	39619	178.263	38846	175.013	M + 1 Da (1178.23)	0
Glyco-Decipher	cwq_mix2-1_726	39623	(4+)	39619	178.263	38846	175.013	M + 2 Da (1178.48)	0
Glyco-Decipher	cwq_mix2-1_726	39623	(4+)	39619	178.263	38846	175.013	M + 3 Da (1178.73)	0
Glyco-Decipher	cwq_mix2-1_726	39623	(4+)	39619	178.263	38846	175.013	M + 4 Da (1178.98)	0
Glyco-Decipher	cwq_mix2-1_726	39623	(4+)	39619	178.263	38858	175.061	M + 0 Da (1177.98)	0
Glyco-Decipher	cwq_mix2-1_726	39623	(4+)	39619	178.263	38858	175.061	M + 1 Da (1178.23)	0
Glyco-Decipher	cwq_mix2-1_726	39623	(4+)	39619	178.263	38858	175.061	M + 2 Da (1178.48)	0
Glyco-Decipher	cwq_mix2-1_726	39623	(4+)	39619	178.263	38858	175.061	M + 3 Da (1178.73)	0
Glyco-Decipher	cwq_mix2-1_726	39623	(4+)	39619	178.263	38858	175.061	M + 4 Da (1178.98)	0
Glyco-Decipher	cwq_mix2-1_726	39623	(4+)	39619	178.263	38869	175.11	M + 0 Da (1177.98)	0
Glyco-Decipher	cwq_mix2-1_726	39623	(4+)	39619	178.263	38869	175.11	M + 1 Da (1178.23)	0
Glyco-Decipher	cwq_mix2-1_726	39623	(4+)	39619	178.263	38869	175.11	M + 2 Da (1178.48)	0
Glyco-Decipher	cwq_mix2-1_726	39623	(4+)	39619	178.263	38869	175.11	M + 3 Da (1178.73)	0
Glyco-Decipher	cwq_mix2-1_726	39623	(4+)	39619	178.263	38869	175.11	M + 4 Da (1178.98)	0
Glyco-Decipher	cwq_mix2-1_726	39623	(4+)	39619	178.263	38881	175.16	M + 0 Da (1177.98)	0
Glyco-Decipher	cwq_mix2-1_726	39623	(4+)	39619	178.263	38881	175.16	M + 1 Da (1178.23)	0
Glyco-Decipher	cwq_mix2-1_726	39623	(4+)	39619	178.263	38881	175.16	M + 2 Da (1178.48)	0
Glyco-Decipher	cwq_mix2-1_726	39623	(4+)	39619	178.263	38881	175.16	M + 3 Da (1178.73)	0
Glyco-Decipher	cwq_mix2-1_726	39623	(4+)	39619	178.263	38881	175.16	M + 4 Da (1178.98)	0
Glyco-Decipher	cwq_mix2-1_726	39623	(4+)	39619	178.263	38893	175.209	M + 0 Da (1177.98)	0
Glyco-Decipher	cwq_mix2-1_726	39623	(4+)	39619	178.263	38893	175.209	M + 1 Da (1178.23)	0
Glyco-Decipher	cwq_mix2-1_726	39623	(4+)	39619	178.263	38893	175.209	M + 2 Da (1178.48)	0
Glyco-Decipher	cwq_mix2-1_726	39623	(4+)	39619	178.263	38893	175.209	M + 3 Da (1178.73)	0
Glyco-Decipher	cwq_mix2-1_726	39623	(4+)	39619	178.263	38893	175.209	M + 4 Da (1178.98)	0
Glyco-Decipher	cwq_mix2-1_726	39623	(4+)	39619	178.263	38905	175.258	M + 0 Da (1177.98)	0
Glyco-Decipher	cwq_mix2-1_726	39623	(4+)	39619	178.263	38905	175.258	M + 1 Da (1178.23)	0
Glyco-Decipher	cwq_mix2-1_726	39623	(4+)	39619	178.263	38905	175.258	M + 2 Da (1178.48)	0
Glyco-Decipher	cwq_mix2-1_726	39623	(4+)	39619	178.263	38905	175.258	M + 3 Da (1178.73)	0
Glyco-Decipher	cwq_mix2-1_726	39623	(4+)	39619	178.263	38905	175.258	M + 4 Da (1178.98)	0
Glyco-Decipher	cwq_mix2-1_726	39623	(4+)	39619	178.263	38917	175.308	M + 0 Da (1177.98)	0
Glyco-Decipher	cwq_mix2-1_726	39623	(4+)	39619	178.263	38917	175.308	M + 1 Da (1178.23)	0
Glyco-Decipher	cwq_mix2-1_726	39623	(4+)	39619	178.263	38917	175.308	M + 2 Da (1178.48)	0
Glyco-Decipher	cwq_mix2-1_726	39623	(4+)	39619	178.263	38917	175.308	M + 3 Da (1178.73)	0
Glyco-Decipher	cwq_mix2-1_726	39623	(4+)	39619	178.263	38917	175.308	M + 4 Da (1178.98)	0
Glyco-Decipher	cwq_mix2-1_726	39623	(4+)	39619	178.263	38929	175.358	M + 0 Da (1177.98)	0
Glyco-Decipher	cwq_mix2-1_726	39623	(4+)	39619	178.263	38929	175.358	M + 1 Da (1178.23)	0
Glyco-Decipher	cwq_mix2-1_726	39623	(4+)	39619	178.263	38929	175.358	M + 2 Da (1178.48)	0
Glyco-Decipher	cwq_mix2-1_726	39623	(4+)	39619	178.263	38929	175.358	M + 3 Da (1178.73)	0.153
Glyco-Decipher	cwq_mix2-1_726	39623	(4+)	39619	178.263	38929	175.358	M + 4 Da (1178.98)	0
Glyco-Decipher	cwq_mix2-1_726	39623	(4+)	39619	178.263	38941	175.408	M + 0 Da (1177.98)	0
Glyco-Decipher	cwq_mix2-1_726	39623	(4+)	39619	178.263	38941	175.408	M + 1 Da (1178.23)	0
Glyco-Decipher	cwq_mix2-1_726	39623	(4+)	39619	178.263	38941	175.408	M + 2 Da (1178.48)	0
Glyco-Decipher	cwq_mix2-1_726	39623	(4+)	39619	178.263	38941	175.408	M + 3 Da (1178.73)	0
Glyco-Decipher	cwq_mix2-1_726	39623	(4+)	39619	178.263	38941	175.408	M + 4 Da (1178.98)	0
Glyco-Decipher	cwq_mix2-1_726	39623	(4+)	39619	178.263	38952	175.458	M + 0 Da (1177.98)	0
Glyco-Decipher	cwq_mix2-1_726	39623	(4+)	39619	178.263	38952	175.458	M + 1 Da (1178.23)	0
Glyco-Decipher	cwq_mix2-1_726	39623	(4+)	39619	178.263	38952	175.458	M + 2 Da (1178.48)	0
Glyco-Decipher	cwq_mix2-1_726	39623	(4+)	39619	178.263	38952	175.458	M + 3 Da (1178.73)	0
Glyco-Decipher	cwq_mix2-1_726	39623	(4+)	39619	178.263	38952	175.458	M + 4 Da (1178.98)	0
Glyco-Decipher	cwq_mix2-1_726	39623	(4+)	39619	178.263	38963	175.506	M + 0 Da (1177.98)	0
Glyco-Decipher	cwq_mix2-1_726	39623	(4+)	39619	178.263	38963	175.506	M + 1 Da (1178.23)	0
Glyco-Decipher	cwq_mix2-1_726	39623	(4+)	39619	178.263	38963	175.506	M + 2 Da (1178.48)	0
Glyco-Decipher	cwq_mix2-1_726	39623	(4+)	39619	178.263	38963	175.506	M + 3 Da (1178.73)	0
Glyco-Decipher	cwq_mix2-1_726	39623	(4+)	39619	178.263	38963	175.506	M + 4 Da (1178.98)	0
Glyco-Decipher	cwq_mix2-1_726	39623	(4+)	39619	178.263	38974	175.555	M + 0 Da (1177.98)	0
Glyco-Decipher	cwq_mix2-1_726	39623	(4+)	39619	178.263	38974	175.555	M + 1 Da (1178.23)	0
Glyco-Decipher	cwq_mix2-1_726	39623	(4+)	39619	178.263	38974	175.555	M + 2 Da (1178.48)	0
Glyco-Decipher	cwq_mix2-1_726	39623	(4+)	39619	178.263	38974	175.555	M + 3 Da (1178.73)	0
Glyco-Decipher	cwq_mix2-1_726	39623	(4+)	39619	178.263	38974	175.555	M + 4 Da (1178.98)	0
Glyco-Decipher	cwq_mix2-1_726	39623	(4+)	39619	178.263	38986	175.604	M + 0 Da (1177.98)	0
Glyco-Decipher	cwq_mix2-1_726	39623	(4+)	39619	178.263	38986	175.604	M + 1 Da (1178.23)	0
Glyco-Decipher	cwq_mix2-1_726	39623	(4+)	39619	178.263	38986	175.604	M + 2 Da (1178.48)	0
Glyco-Decipher	cwq_mix2-1_726	39623	(4+)	39619	178.263	38986	175.604	M + 3 Da (1178.73)	0
Glyco-Decipher	cwq_mix2-1_726	39623	(4+)	39619	178.263	38986	175.604	M + 4 Da (1178.98)	0
Glyco-Decipher	cwq_mix2-1_726	39623	(4+)	39619	178.263	38998	175.654	M + 0 Da (1177.98)	0
Glyco-Decipher	cwq_mix2-1_726	39623	(4+)	39619	178.263	38998	175.654	M + 1 Da (1178.23)	0
Glyco-Decipher	cwq_mix2-1_726	39623	(4+)	39619	178.263	38998	175.654	M + 2 Da (1178.48)	0
Glyco-Decipher	cwq_mix2-1_726	39623	(4+)	39619	178.263	38998	175.654	M + 3 Da (1178.73)	0
Glyco-Decipher	cwq_mix2-1_726	39623	(4+)	39619	178.263	38998	175.654	M + 4 Da (1178.98)	0
Glyco-Decipher	cwq_mix2-1_726	39623	(4+)	39619	178.263	39009	175.702	M + 0 Da (1177.98)	0
Glyco-Decipher	cwq_mix2-1_726	39623	(4+)	39619	178.263	39009	175.702	M + 1 Da (1178.23)	0
Glyco-Decipher	cwq_mix2-1_726	39623	(4+)	39619	178.263	39009	175.702	M + 2 Da (1178.48)	0
Glyco-Decipher	cwq_mix2-1_726	39623	(4+)	39619	178.263	39009	175.702	M + 3 Da (1178.73)	0
Glyco-Decipher	cwq_mix2-1_726	39623	(4+)	39619	178.263	39009	175.702	M + 4 Da (1178.98)	0
Glyco-Decipher	cwq_mix2-1_726	39623	(4+)	39619	178.263	39021	175.752	M + 0 Da (1177.98)	0
Glyco-Decipher	cwq_mix2-1_726	39623	(4+)	39619	178.263	39021	175.752	M + 1 Da (1178.23)	0
Glyco-Decipher	cwq_mix2-1_726	39623	(4+)	39619	178.263	39021	175.752	M + 2 Da (1178.48)	0
Glyco-Decipher	cwq_mix2-1_726	39623	(4+)	39619	178.263	39021	175.752	M + 3 Da (1178.73)	0
Glyco-Decipher	cwq_mix2-1_726	39623	(4+)	39619	178.263	39021	175.752	M + 4 Da (1178.98)	0
Glyco-Decipher	cwq_mix2-1_726	39623	(4+)	39619	178.263	39033	175.801	M + 0 Da (1177.98)	0
Glyco-Decipher	cwq_mix2-1_726	39623	(4+)	39619	178.263	39033	175.801	M + 1 Da (1178.23)	0
Glyco-Decipher	cwq_mix2-1_726	39623	(4+)	39619	178.263	39033	175.801	M + 2 Da (1178.48)	0
Glyco-Decipher	cwq_mix2-1_726	39623	(4+)	39619	178.263	39033	175.801	M + 3 Da (1178.73)	0
Glyco-Decipher	cwq_mix2-1_726	39623	(4+)	39619	178.263	39033	175.801	M + 4 Da (1178.98)	0
Glyco-Decipher	cwq_mix2-1_726	39623	(4+)	39619	178.263	39044	175.85	M + 0 Da (1177.98)	0
Glyco-Decipher	cwq_mix2-1_726	39623	(4+)	39619	178.263	39044	175.85	M + 1 Da (1178.23)	0
Glyco-Decipher	cwq_mix2-1_726	39623	(4+)	39619	178.263	39044	175.85	M + 2 Da (1178.48)	0
Glyco-Decipher	cwq_mix2-1_726	39623	(4+)	39619	178.263	39044	175.85	M + 3 Da (1178.73)	0
Glyco-Decipher	cwq_mix2-1_726	39623	(4+)	39619	178.263	39044	175.85	M + 4 Da (1178.98)	0
Glyco-Decipher	cwq_mix2-1_726	39623	(4+)	39619	178.263	39056	175.899	M + 0 Da (1177.98)	0
Glyco-Decipher	cwq_mix2-1_726	39623	(4+)	39619	178.263	39056	175.899	M + 1 Da (1178.23)	0
Glyco-Decipher	cwq_mix2-1_726	39623	(4+)	39619	178.263	39056	175.899	M + 2 Da (1178.48)	0
Glyco-Decipher	cwq_mix2-1_726	39623	(4+)	39619	178.263	39056	175.899	M + 3 Da (1178.73)	0
Glyco-Decipher	cwq_mix2-1_726	39623	(4+)	39619	178.263	39056	175.899	M + 4 Da (1178.98)	0
Glyco-Decipher	cwq_mix2-1_726	39623	(4+)	39619	178.263	39068	175.947	M + 0 Da (1177.98)	0
Glyco-Decipher	cwq_mix2-1_726	39623	(4+)	39619	178.263	39068	175.947	M + 1 Da (1178.23)	0
Glyco-Decipher	cwq_mix2-1_726	39623	(4+)	39619	178.263	39068	175.947	M + 2 Da (1178.48)	0
Glyco-Decipher	cwq_mix2-1_726	39623	(4+)	39619	178.263	39068	175.947	M + 3 Da (1178.73)	0
Glyco-Decipher	cwq_mix2-1_726	39623	(4+)	39619	178.263	39068	175.947	M + 4 Da (1178.98)	0
Glyco-Decipher	cwq_mix2-1_726	39623	(4+)	39619	178.263	39079	175.997	M + 0 Da (1177.98)	0.1375
Glyco-Decipher	cwq_mix2-1_726	39623	(4+)	39619	178.263	39079	175.997	M + 1 Da (1178.23)	0
Glyco-Decipher	cwq_mix2-1_726	39623	(4+)	39619	178.263	39079	175.997	M + 2 Da (1178.48)	0
Glyco-Decipher	cwq_mix2-1_726	39623	(4+)	39619	178.263	39079	175.997	M + 3 Da (1178.73)	0
Glyco-Decipher	cwq_mix2-1_726	39623	(4+)	39619	178.263	39079	175.997	M + 4 Da (1178.98)	0
Glyco-Decipher	cwq_mix2-1_726	39623	(4+)	39619	178.263	39092	176.047	M + 0 Da (1177.98)	0
Glyco-Decipher	cwq_mix2-1_726	39623	(4+)	39619	178.263	39092	176.047	M + 1 Da (1178.23)	0
Glyco-Decipher	cwq_mix2-1_726	39623	(4+)	39619	178.263	39092	176.047	M + 2 Da (1178.48)	0
Glyco-Decipher	cwq_mix2-1_726	39623	(4+)	39619	178.263	39092	176.047	M + 3 Da (1178.73)	0
Glyco-Decipher	cwq_mix2-1_726	39623	(4+)	39619	178.263	39092	176.047	M + 4 Da (1178.98)	0
Glyco-Decipher	cwq_mix2-1_726	39623	(4+)	39619	178.263	39103	176.095	M + 0 Da (1177.98)	0
Glyco-Decipher	cwq_mix2-1_726	39623	(4+)	39619	178.263	39103	176.095	M + 1 Da (1178.23)	0
Glyco-Decipher	cwq_mix2-1_726	39623	(4+)	39619	178.263	39103	176.095	M + 2 Da (1178.48)	0
Glyco-Decipher	cwq_mix2-1_726	39623	(4+)	39619	178.263	39103	176.095	M + 3 Da (1178.73)	0
Glyco-Decipher	cwq_mix2-1_726	39623	(4+)	39619	178.263	39103	176.095	M + 4 Da (1178.98)	0
Glyco-Decipher	cwq_mix2-1_726	39623	(4+)	39619	178.263	39114	176.143	M + 0 Da (1177.98)	0
Glyco-Decipher	cwq_mix2-1_726	39623	(4+)	39619	178.263	39114	176.143	M + 1 Da (1178.23)	0
Glyco-Decipher	cwq_mix2-1_726	39623	(4+)	39619	178.263	39114	176.143	M + 2 Da (1178.48)	0
Glyco-Decipher	cwq_mix2-1_726	39623	(4+)	39619	178.263	39114	176.143	M + 3 Da (1178.73)	0
Glyco-Decipher	cwq_mix2-1_726	39623	(4+)	39619	178.263	39114	176.143	M + 4 Da (1178.98)	0
Glyco-Decipher	cwq_mix2-1_726	39623	(4+)	39619	178.263	39125	176.191	M + 0 Da (1177.98)	0
Glyco-Decipher	cwq_mix2-1_726	39623	(4+)	39619	178.263	39125	176.191	M + 1 Da (1178.23)	0
Glyco-Decipher	cwq_mix2-1_726	39623	(4+)	39619	178.263	39125	176.191	M + 2 Da (1178.48)	0
Glyco-Decipher	cwq_mix2-1_726	39623	(4+)	39619	178.263	39125	176.191	M + 3 Da (1178.73)	0
Glyco-Decipher	cwq_mix2-1_726	39623	(4+)	39619	178.263	39125	176.191	M + 4 Da (1178.98)	0
Glyco-Decipher	cwq_mix2-1_726	39623	(4+)	39619	178.263	39136	176.24	M + 0 Da (1177.98)	0
Glyco-Decipher	cwq_mix2-1_726	39623	(4+)	39619	178.263	39136	176.24	M + 1 Da (1178.23)	0
Glyco-Decipher	cwq_mix2-1_726	39623	(4+)	39619	178.263	39136	176.24	M + 2 Da (1178.48)	0
Glyco-Decipher	cwq_mix2-1_726	39623	(4+)	39619	178.263	39136	176.24	M + 3 Da (1178.73)	0
Glyco-Decipher	cwq_mix2-1_726	39623	(4+)	39619	178.263	39136	176.24	M + 4 Da (1178.98)	0
Glyco-Decipher	cwq_mix2-1_726	39623	(4+)	39619	178.263	39148	176.289	M + 0 Da (1177.98)	0
Glyco-Decipher	cwq_mix2-1_726	39623	(4+)	39619	178.263	39148	176.289	M + 1 Da (1178.23)	0
Glyco-Decipher	cwq_mix2-1_726	39623	(4+)	39619	178.263	39148	176.289	M + 2 Da (1178.48)	0
Glyco-Decipher	cwq_mix2-1_726	39623	(4+)	39619	178.263	39148	176.289	M + 3 Da (1178.73)	0
Glyco-Decipher	cwq_mix2-1_726	39623	(4+)	39619	178.263	39148	176.289	M + 4 Da (1178.98)	0
Glyco-Decipher	cwq_mix2-1_726	39623	(4+)	39619	178.263	39158	176.338	M + 0 Da (1177.98)	0
Glyco-Decipher	cwq_mix2-1_726	39623	(4+)	39619	178.263	39158	176.338	M + 1 Da (1178.23)	0
Glyco-Decipher	cwq_mix2-1_726	39623	(4+)	39619	178.263	39158	176.338	M + 2 Da (1178.48)	0
Glyco-Decipher	cwq_mix2-1_726	39623	(4+)	39619	178.263	39158	176.338	M + 3 Da (1178.73)	0
Glyco-Decipher	cwq_mix2-1_726	39623	(4+)	39619	178.263	39158	176.338	M + 4 Da (1178.98)	0
Glyco-Decipher	cwq_mix2-1_726	39623	(4+)	39619	178.263	39169	176.387	M + 0 Da (1177.98)	0
Glyco-Decipher	cwq_mix2-1_726	39623	(4+)	39619	178.263	39169	176.387	M + 1 Da (1178.23)	0
Glyco-Decipher	cwq_mix2-1_726	39623	(4+)	39619	178.263	39169	176.387	M + 2 Da (1178.48)	0
Glyco-Decipher	cwq_mix2-1_726	39623	(4+)	39619	178.263	39169	176.387	M + 3 Da (1178.73)	0
Glyco-Decipher	cwq_mix2-1_726	39623	(4+)	39619	178.263	39169	176.387	M + 4 Da (1178.98)	0
Glyco-Decipher	cwq_mix2-1_726	39623	(4+)	39619	178.263	39181	176.438	M + 0 Da (1177.98)	0
Glyco-Decipher	cwq_mix2-1_726	39623	(4+)	39619	178.263	39181	176.438	M + 1 Da (1178.23)	0
Glyco-Decipher	cwq_mix2-1_726	39623	(4+)	39619	178.263	39181	176.438	M + 2 Da (1178.48)	0
Glyco-Decipher	cwq_mix2-1_726	39623	(4+)	39619	178.263	39181	176.438	M + 3 Da (1178.73)	0
Glyco-Decipher	cwq_mix2-1_726	39623	(4+)	39619	178.263	39181	176.438	M + 4 Da (1178.98)	0
Glyco-Decipher	cwq_mix2-1_726	39623	(4+)	39619	178.263	39192	176.487	M + 0 Da (1177.98)	0
Glyco-Decipher	cwq_mix2-1_726	39623	(4+)	39619	178.263	39192	176.487	M + 1 Da (1178.23)	0
Glyco-Decipher	cwq_mix2-1_726	39623	(4+)	39619	178.263	39192	176.487	M + 2 Da (1178.48)	0
Glyco-Decipher	cwq_mix2-1_726	39623	(4+)	39619	178.263	39192	176.487	M + 3 Da (1178.73)	0
Glyco-Decipher	cwq_mix2-1_726	39623	(4+)	39619	178.263	39192	176.487	M + 4 Da (1178.98)	0
Glyco-Decipher	cwq_mix2-1_726	39623	(4+)	39619	178.263	39204	176.535	M + 0 Da (1177.98)	0.2009
Glyco-Decipher	cwq_mix2-1_726	39623	(4+)	39619	178.263	39204	176.535	M + 1 Da (1178.23)	0
Glyco-Decipher	cwq_mix2-1_726	39623	(4+)	39619	178.263	39204	176.535	M + 2 Da (1178.48)	0
Glyco-Decipher	cwq_mix2-1_726	39623	(4+)	39619	178.263	39204	176.535	M + 3 Da (1178.73)	0
Glyco-Decipher	cwq_mix2-1_726	39623	(4+)	39619	178.263	39204	176.535	M + 4 Da (1178.98)	0
Glyco-Decipher	cwq_mix2-1_726	39623	(4+)	39619	178.263	39215	176.584	M + 0 Da (1177.98)	0
Glyco-Decipher	cwq_mix2-1_726	39623	(4+)	39619	178.263	39215	176.584	M + 1 Da (1178.23)	0
Glyco-Decipher	cwq_mix2-1_726	39623	(4+)	39619	178.263	39215	176.584	M + 2 Da (1178.48)	0
Glyco-Decipher	cwq_mix2-1_726	39623	(4+)	39619	178.263	39215	176.584	M + 3 Da (1178.73)	0
Glyco-Decipher	cwq_mix2-1_726	39623	(4+)	39619	178.263	39215	176.584	M + 4 Da (1178.98)	0
Glyco-Decipher	cwq_mix2-1_726	39623	(4+)	39619	178.263	39226	176.633	M + 0 Da (1177.98)	0
Glyco-Decipher	cwq_mix2-1_726	39623	(4+)	39619	178.263	39226	176.633	M + 1 Da (1178.23)	0
Glyco-Decipher	cwq_mix2-1_726	39623	(4+)	39619	178.263	39226	176.633	M + 2 Da (1178.48)	0
Glyco-Decipher	cwq_mix2-1_726	39623	(4+)	39619	178.263	39226	176.633	M + 3 Da (1178.73)	0
Glyco-Decipher	cwq_mix2-1_726	39623	(4+)	39619	178.263	39226	176.633	M + 4 Da (1178.98)	0
Glyco-Decipher	cwq_mix2-1_726	39623	(4+)	39619	178.263	39238	176.683	M + 0 Da (1177.98)	0
Glyco-Decipher	cwq_mix2-1_726	39623	(4+)	39619	178.263	39238	176.683	M + 1 Da (1178.23)	0
Glyco-Decipher	cwq_mix2-1_726	39623	(4+)	39619	178.263	39238	176.683	M + 2 Da (1178.48)	0
Glyco-Decipher	cwq_mix2-1_726	39623	(4+)	39619	178.263	39238	176.683	M + 3 Da (1178.73)	0
Glyco-Decipher	cwq_mix2-1_726	39623	(4+)	39619	178.263	39238	176.683	M + 4 Da (1178.98)	0
Glyco-Decipher	cwq_mix2-1_726	39623	(4+)	39619	178.263	39249	176.732	M + 0 Da (1177.98)	0
Glyco-Decipher	cwq_mix2-1_726	39623	(4+)	39619	178.263	39249	176.732	M + 1 Da (1178.23)	0
Glyco-Decipher	cwq_mix2-1_726	39623	(4+)	39619	178.263	39249	176.732	M + 2 Da (1178.48)	0
Glyco-Decipher	cwq_mix2-1_726	39623	(4+)	39619	178.263	39249	176.732	M + 3 Da (1178.73)	0
Glyco-Decipher	cwq_mix2-1_726	39623	(4+)	39619	178.263	39249	176.732	M + 4 Da (1178.98)	0
Glyco-Decipher	cwq_mix2-1_726	39623	(4+)	39619	178.263	39261	176.782	M + 0 Da (1177.98)	0
Glyco-Decipher	cwq_mix2-1_726	39623	(4+)	39619	178.263	39261	176.782	M + 1 Da (1178.23)	0
Glyco-Decipher	cwq_mix2-1_726	39623	(4+)	39619	178.263	39261	176.782	M + 2 Da (1178.48)	0
Glyco-Decipher	cwq_mix2-1_726	39623	(4+)	39619	178.263	39261	176.782	M + 3 Da (1178.73)	0
Glyco-Decipher	cwq_mix2-1_726	39623	(4+)	39619	178.263	39261	176.782	M + 4 Da (1178.98)	0
Glyco-Decipher	cwq_mix2-1_726	39623	(4+)	39619	178.263	39272	176.831	M + 0 Da (1177.98)	0
Glyco-Decipher	cwq_mix2-1_726	39623	(4+)	39619	178.263	39272	176.831	M + 1 Da (1178.23)	0
Glyco-Decipher	cwq_mix2-1_726	39623	(4+)	39619	178.263	39272	176.831	M + 2 Da (1178.48)	0
Glyco-Decipher	cwq_mix2-1_726	39623	(4+)	39619	178.263	39272	176.831	M + 3 Da (1178.73)	0
Glyco-Decipher	cwq_mix2-1_726	39623	(4+)	39619	178.263	39272	176.831	M + 4 Da (1178.98)	0
Glyco-Decipher	cwq_mix2-1_726	39623	(4+)	39619	178.263	39283	176.878	M + 0 Da (1177.98)	0
Glyco-Decipher	cwq_mix2-1_726	39623	(4+)	39619	178.263	39283	176.878	M + 1 Da (1178.23)	0
Glyco-Decipher	cwq_mix2-1_726	39623	(4+)	39619	178.263	39283	176.878	M + 2 Da (1178.48)	0
Glyco-Decipher	cwq_mix2-1_726	39623	(4+)	39619	178.263	39283	176.878	M + 3 Da (1178.73)	0
Glyco-Decipher	cwq_mix2-1_726	39623	(4+)	39619	178.263	39283	176.878	M + 4 Da (1178.98)	0
Glyco-Decipher	cwq_mix2-1_726	39623	(4+)	39619	178.263	39295	176.928	M + 0 Da (1177.98)	0
Glyco-Decipher	cwq_mix2-1_726	39623	(4+)	39619	178.263	39295	176.928	M + 1 Da (1178.23)	0
Glyco-Decipher	cwq_mix2-1_726	39623	(4+)	39619	178.263	39295	176.928	M + 2 Da (1178.48)	0
Glyco-Decipher	cwq_mix2-1_726	39623	(4+)	39619	178.263	39295	176.928	M + 3 Da (1178.73)	0
Glyco-Decipher	cwq_mix2-1_726	39623	(4+)	39619	178.263	39295	176.928	M + 4 Da (1178.98)	0
Glyco-Decipher	cwq_mix2-1_726	39623	(4+)	39619	178.263	39306	176.977	M + 0 Da (1177.98)	0
Glyco-Decipher	cwq_mix2-1_726	39623	(4+)	39619	178.263	39306	176.977	M + 1 Da (1178.23)	0
Glyco-Decipher	cwq_mix2-1_726	39623	(4+)	39619	178.263	39306	176.977	M + 2 Da (1178.48)	0
Glyco-Decipher	cwq_mix2-1_726	39623	(4+)	39619	178.263	39306	176.977	M + 3 Da (1178.73)	0
Glyco-Decipher	cwq_mix2-1_726	39623	(4+)	39619	178.263	39306	176.977	M + 4 Da (1178.98)	0
Glyco-Decipher	cwq_mix2-1_726	39623	(4+)	39619	178.263	39317	177.028	M + 0 Da (1177.98)	0
Glyco-Decipher	cwq_mix2-1_726	39623	(4+)	39619	178.263	39317	177.028	M + 1 Da (1178.23)	0
Glyco-Decipher	cwq_mix2-1_726	39623	(4+)	39619	178.263	39317	177.028	M + 2 Da (1178.48)	0.1053
Glyco-Decipher	cwq_mix2-1_726	39623	(4+)	39619	178.263	39317	177.028	M + 3 Da (1178.73)	0
Glyco-Decipher	cwq_mix2-1_726	39623	(4+)	39619	178.263	39317	177.028	M + 4 Da (1178.98)	0
Glyco-Decipher	cwq_mix2-1_726	39623	(4+)	39619	178.263	39328	177.076	M + 0 Da (1177.98)	0
Glyco-Decipher	cwq_mix2-1_726	39623	(4+)	39619	178.263	39328	177.076	M + 1 Da (1178.23)	0
Glyco-Decipher	cwq_mix2-1_726	39623	(4+)	39619	178.263	39328	177.076	M + 2 Da (1178.48)	0
Glyco-Decipher	cwq_mix2-1_726	39623	(4+)	39619	178.263	39328	177.076	M + 3 Da (1178.73)	0
Glyco-Decipher	cwq_mix2-1_726	39623	(4+)	39619	178.263	39328	177.076	M + 4 Da (1178.98)	0
Glyco-Decipher	cwq_mix2-1_726	39623	(4+)	39619	178.263	39339	177.125	M + 0 Da (1177.98)	0
Glyco-Decipher	cwq_mix2-1_726	39623	(4+)	39619	178.263	39339	177.125	M + 1 Da (1178.23)	0
Glyco-Decipher	cwq_mix2-1_726	39623	(4+)	39619	178.263	39339	177.125	M + 2 Da (1178.48)	0
Glyco-Decipher	cwq_mix2-1_726	39623	(4+)	39619	178.263	39339	177.125	M + 3 Da (1178.73)	0
Glyco-Decipher	cwq_mix2-1_726	39623	(4+)	39619	178.263	39339	177.125	M + 4 Da (1178.98)	0
Glyco-Decipher	cwq_mix2-1_726	39623	(4+)	39619	178.263	39350	177.174	M + 0 Da (1177.98)	0
Glyco-Decipher	cwq_mix2-1_726	39623	(4+)	39619	178.263	39350	177.174	M + 1 Da (1178.23)	0
Glyco-Decipher	cwq_mix2-1_726	39623	(4+)	39619	178.263	39350	177.174	M + 2 Da (1178.48)	0
Glyco-Decipher	cwq_mix2-1_726	39623	(4+)	39619	178.263	39350	177.174	M + 3 Da (1178.73)	0
Glyco-Decipher	cwq_mix2-1_726	39623	(4+)	39619	178.263	39350	177.174	M + 4 Da (1178.98)	0
Glyco-Decipher	cwq_mix2-1_726	39623	(4+)	39619	178.263	39360	177.224	M + 0 Da (1177.98)	0
Glyco-Decipher	cwq_mix2-1_726	39623	(4+)	39619	178.263	39360	177.224	M + 1 Da (1178.23)	0
Glyco-Decipher	cwq_mix2-1_726	39623	(4+)	39619	178.263	39360	177.224	M + 2 Da (1178.48)	0
Glyco-Decipher	cwq_mix2-1_726	39623	(4+)	39619	178.263	39360	177.224	M + 3 Da (1178.73)	0
Glyco-Decipher	cwq_mix2-1_726	39623	(4+)	39619	178.263	39360	177.224	M + 4 Da (1178.98)	0
Glyco-Decipher	cwq_mix2-1_726	39623	(4+)	39619	178.263	39371	177.272	M + 0 Da (1177.98)	0
Glyco-Decipher	cwq_mix2-1_726	39623	(4+)	39619	178.263	39371	177.272	M + 1 Da (1178.23)	0
Glyco-Decipher	cwq_mix2-1_726	39623	(4+)	39619	178.263	39371	177.272	M + 2 Da (1178.48)	0
Glyco-Decipher	cwq_mix2-1_726	39623	(4+)	39619	178.263	39371	177.272	M + 3 Da (1178.73)	0
Glyco-Decipher	cwq_mix2-1_726	39623	(4+)	39619	178.263	39371	177.272	M + 4 Da (1178.98)	0
Glyco-Decipher	cwq_mix2-1_726	39623	(4+)	39619	178.263	39382	177.322	M + 0 Da (1177.98)	0
Glyco-Decipher	cwq_mix2-1_726	39623	(4+)	39619	178.263	39382	177.322	M + 1 Da (1178.23)	0
Glyco-Decipher	cwq_mix2-1_726	39623	(4+)	39619	178.263	39382	177.322	M + 2 Da (1178.48)	0
Glyco-Decipher	cwq_mix2-1_726	39623	(4+)	39619	178.263	39382	177.322	M + 3 Da (1178.73)	0
Glyco-Decipher	cwq_mix2-1_726	39623	(4+)	39619	178.263	39382	177.322	M + 4 Da (1178.98)	0
Glyco-Decipher	cwq_mix2-1_726	39623	(4+)	39619	178.263	39393	177.371	M + 0 Da (1177.98)	0
Glyco-Decipher	cwq_mix2-1_726	39623	(4+)	39619	178.263	39393	177.371	M + 1 Da (1178.23)	0
Glyco-Decipher	cwq_mix2-1_726	39623	(4+)	39619	178.263	39393	177.371	M + 2 Da (1178.48)	0
Glyco-Decipher	cwq_mix2-1_726	39623	(4+)	39619	178.263	39393	177.371	M + 3 Da (1178.73)	0
Glyco-Decipher	cwq_mix2-1_726	39623	(4+)	39619	178.263	39393	177.371	M + 4 Da (1178.98)	0
Glyco-Decipher	cwq_mix2-1_726	39623	(4+)	39619	178.263	39405	177.421	M + 0 Da (1177.98)	0
Glyco-Decipher	cwq_mix2-1_726	39623	(4+)	39619	178.263	39405	177.421	M + 1 Da (1178.23)	0
Glyco-Decipher	cwq_mix2-1_726	39623	(4+)	39619	178.263	39405	177.421	M + 2 Da (1178.48)	0
Glyco-Decipher	cwq_mix2-1_726	39623	(4+)	39619	178.263	39405	177.421	M + 3 Da (1178.73)	0
Glyco-Decipher	cwq_mix2-1_726	39623	(4+)	39619	178.263	39405	177.421	M + 4 Da (1178.98)	0
Glyco-Decipher	cwq_mix2-1_726	39623	(4+)	39619	178.263	39416	177.47	M + 0 Da (1177.98)	0
Glyco-Decipher	cwq_mix2-1_726	39623	(4+)	39619	178.263	39416	177.47	M + 1 Da (1178.23)	0
Glyco-Decipher	cwq_mix2-1_726	39623	(4+)	39619	178.263	39416	177.47	M + 2 Da (1178.48)	0
Glyco-Decipher	cwq_mix2-1_726	39623	(4+)	39619	178.263	39416	177.47	M + 3 Da (1178.73)	0
Glyco-Decipher	cwq_mix2-1_726	39623	(4+)	39619	178.263	39416	177.47	M + 4 Da (1178.98)	0
Glyco-Decipher	cwq_mix2-1_726	39623	(4+)	39619	178.263	39429	177.52	M + 0 Da (1177.98)	0
Glyco-Decipher	cwq_mix2-1_726	39623	(4+)	39619	178.263	39429	177.52	M + 1 Da (1178.23)	0
Glyco-Decipher	cwq_mix2-1_726	39623	(4+)	39619	178.263	39429	177.52	M + 2 Da (1178.48)	0
Glyco-Decipher	cwq_mix2-1_726	39623	(4+)	39619	178.263	39429	177.52	M + 3 Da (1178.73)	0
Glyco-Decipher	cwq_mix2-1_726	39623	(4+)	39619	178.263	39429	177.52	M + 4 Da (1178.98)	0
Glyco-Decipher	cwq_mix2-1_726	39623	(4+)	39619	178.263	39441	177.57	M + 0 Da (1177.98)	0
Glyco-Decipher	cwq_mix2-1_726	39623	(4+)	39619	178.263	39441	177.57	M + 1 Da (1178.23)	0
Glyco-Decipher	cwq_mix2-1_726	39623	(4+)	39619	178.263	39441	177.57	M + 2 Da (1178.48)	0
Glyco-Decipher	cwq_mix2-1_726	39623	(4+)	39619	178.263	39441	177.57	M + 3 Da (1178.73)	0
Glyco-Decipher	cwq_mix2-1_726	39623	(4+)	39619	178.263	39441	177.57	M + 4 Da (1178.98)	0
Glyco-Decipher	cwq_mix2-1_726	39623	(4+)	39619	178.263	39452	177.619	M + 0 Da (1177.98)	0
Glyco-Decipher	cwq_mix2-1_726	39623	(4+)	39619	178.263	39452	177.619	M + 1 Da (1178.23)	0
Glyco-Decipher	cwq_mix2-1_726	39623	(4+)	39619	178.263	39452	177.619	M + 2 Da (1178.48)	0
Glyco-Decipher	cwq_mix2-1_726	39623	(4+)	39619	178.263	39452	177.619	M + 3 Da (1178.73)	0
Glyco-Decipher	cwq_mix2-1_726	39623	(4+)	39619	178.263	39452	177.619	M + 4 Da (1178.98)	0
Glyco-Decipher	cwq_mix2-1_726	39623	(4+)	39619	178.263	39464	177.668	M + 0 Da (1177.98)	0
Glyco-Decipher	cwq_mix2-1_726	39623	(4+)	39619	178.263	39464	177.668	M + 1 Da (1178.23)	0
Glyco-Decipher	cwq_mix2-1_726	39623	(4+)	39619	178.263	39464	177.668	M + 2 Da (1178.48)	0
Glyco-Decipher	cwq_mix2-1_726	39623	(4+)	39619	178.263	39464	177.668	M + 3 Da (1178.73)	0
Glyco-Decipher	cwq_mix2-1_726	39623	(4+)	39619	178.263	39464	177.668	M + 4 Da (1178.98)	0
Glyco-Decipher	cwq_mix2-1_726	39623	(4+)	39619	178.263	39476	177.717	M + 0 Da (1177.98)	0
Glyco-Decipher	cwq_mix2-1_726	39623	(4+)	39619	178.263	39476	177.717	M + 1 Da (1178.23)	0
Glyco-Decipher	cwq_mix2-1_726	39623	(4+)	39619	178.263	39476	177.717	M + 2 Da (1178.48)	0
Glyco-Decipher	cwq_mix2-1_726	39623	(4+)	39619	178.263	39476	177.717	M + 3 Da (1178.73)	0
Glyco-Decipher	cwq_mix2-1_726	39623	(4+)	39619	178.263	39476	177.717	M + 4 Da (1178.98)	0
Glyco-Decipher	cwq_mix2-1_726	39623	(4+)	39619	178.263	39487	177.767	M + 0 Da (1177.98)	0
Glyco-Decipher	cwq_mix2-1_726	39623	(4+)	39619	178.263	39487	177.767	M + 1 Da (1178.23)	0
Glyco-Decipher	cwq_mix2-1_726	39623	(4+)	39619	178.263	39487	177.767	M + 2 Da (1178.48)	0
Glyco-Decipher	cwq_mix2-1_726	39623	(4+)	39619	178.263	39487	177.767	M + 3 Da (1178.73)	0
Glyco-Decipher	cwq_mix2-1_726	39623	(4+)	39619	178.263	39487	177.767	M + 4 Da (1178.98)	0
Glyco-Decipher	cwq_mix2-1_726	39623	(4+)	39619	178.263	39498	177.816	M + 0 Da (1177.98)	0
Glyco-Decipher	cwq_mix2-1_726	39623	(4+)	39619	178.263	39498	177.816	M + 1 Da (1178.23)	0
Glyco-Decipher	cwq_mix2-1_726	39623	(4+)	39619	178.263	39498	177.816	M + 2 Da (1178.48)	0
Glyco-Decipher	cwq_mix2-1_726	39623	(4+)	39619	178.263	39498	177.816	M + 3 Da (1178.73)	0
Glyco-Decipher	cwq_mix2-1_726	39623	(4+)	39619	178.263	39498	177.816	M + 4 Da (1178.98)	0
Glyco-Decipher	cwq_mix2-1_726	39623	(4+)	39619	178.263	39509	177.864	M + 0 Da (1177.98)	0.192
Glyco-Decipher	cwq_mix2-1_726	39623	(4+)	39619	178.263	39509	177.864	M + 1 Da (1178.23)	0
Glyco-Decipher	cwq_mix2-1_726	39623	(4+)	39619	178.263	39509	177.864	M + 2 Da (1178.48)	0.1611
Glyco-Decipher	cwq_mix2-1_726	39623	(4+)	39619	178.263	39509	177.864	M + 3 Da (1178.73)	0.1614
Glyco-Decipher	cwq_mix2-1_726	39623	(4+)	39619	178.263	39509	177.864	M + 4 Da (1178.98)	0
Glyco-Decipher	cwq_mix2-1_726	39623	(4+)	39619	178.263	39520	177.914	M + 0 Da (1177.98)	0
Glyco-Decipher	cwq_mix2-1_726	39623	(4+)	39619	178.263	39520	177.914	M + 1 Da (1178.23)	0.1484
Glyco-Decipher	cwq_mix2-1_726	39623	(4+)	39619	178.263	39520	177.914	M + 2 Da (1178.48)	0.2052
Glyco-Decipher	cwq_mix2-1_726	39623	(4+)	39619	178.263	39520	177.914	M + 3 Da (1178.73)	0
Glyco-Decipher	cwq_mix2-1_726	39623	(4+)	39619	178.263	39520	177.914	M + 4 Da (1178.98)	0
Glyco-Decipher	cwq_mix2-1_726	39623	(4+)	39619	178.263	39532	177.962	M + 0 Da (1177.98)	0
Glyco-Decipher	cwq_mix2-1_726	39623	(4+)	39619	178.263	39532	177.962	M + 1 Da (1178.23)	0.3102
Glyco-Decipher	cwq_mix2-1_726	39623	(4+)	39619	178.263	39532	177.962	M + 2 Da (1178.48)	0.1327
Glyco-Decipher	cwq_mix2-1_726	39623	(4+)	39619	178.263	39532	177.962	M + 3 Da (1178.73)	0
Glyco-Decipher	cwq_mix2-1_726	39623	(4+)	39619	178.263	39532	177.962	M + 4 Da (1178.98)	0.1539
Glyco-Decipher	cwq_mix2-1_726	39623	(4+)	39619	178.263	39544	178.011	M + 0 Da (1177.98)	0.1502
Glyco-Decipher	cwq_mix2-1_726	39623	(4+)	39619	178.263	39544	178.011	M + 1 Da (1178.23)	0.3297
Glyco-Decipher	cwq_mix2-1_726	39623	(4+)	39619	178.263	39544	178.011	M + 2 Da (1178.48)	0.1975
Glyco-Decipher	cwq_mix2-1_726	39623	(4+)	39619	178.263	39544	178.011	M + 3 Da (1178.73)	0
Glyco-Decipher	cwq_mix2-1_726	39623	(4+)	39619	178.263	39544	178.011	M + 4 Da (1178.98)	0.4498
Glyco-Decipher	cwq_mix2-1_726	39623	(4+)	39619	178.263	39555	178.06	M + 0 Da (1177.98)	0
Glyco-Decipher	cwq_mix2-1_726	39623	(4+)	39619	178.263	39555	178.06	M + 1 Da (1178.23)	0
Glyco-Decipher	cwq_mix2-1_726	39623	(4+)	39619	178.263	39555	178.06	M + 2 Da (1178.48)	0
Glyco-Decipher	cwq_mix2-1_726	39623	(4+)	39619	178.263	39555	178.06	M + 3 Da (1178.73)	0
Glyco-Decipher	cwq_mix2-1_726	39623	(4+)	39619	178.263	39555	178.06	M + 4 Da (1178.98)	0
Glyco-Decipher	cwq_mix2-1_726	39623	(4+)	39619	178.263	39568	178.108	M + 0 Da (1177.98)	0.2535
Glyco-Decipher	cwq_mix2-1_726	39623	(4+)	39619	178.263	39568	178.108	M + 1 Da (1178.23)	0.8607
Glyco-Decipher	cwq_mix2-1_726	39623	(4+)	39619	178.263	39568	178.108	M + 2 Da (1178.48)	0.3956
Glyco-Decipher	cwq_mix2-1_726	39623	(4+)	39619	178.263	39568	178.108	M + 3 Da (1178.73)	0.3657
Glyco-Decipher	cwq_mix2-1_726	39623	(4+)	39619	178.263	39568	178.108	M + 4 Da (1178.98)	0.1294
Glyco-Decipher	cwq_mix2-1_726	39623	(4+)	39619	178.263	39569	178.117	M + 0 Da (1177.98)	0.1027
Glyco-Decipher	cwq_mix2-1_726	39623	(4+)	39619	178.263	39569	178.117	M + 1 Da (1178.23)	0.2137
Glyco-Decipher	cwq_mix2-1_726	39623	(4+)	39619	178.263	39569	178.117	M + 2 Da (1178.48)	0.19
Glyco-Decipher	cwq_mix2-1_726	39623	(4+)	39619	178.263	39569	178.117	M + 3 Da (1178.73)	0.1614
Glyco-Decipher	cwq_mix2-1_726	39623	(4+)	39619	178.263	39569	178.117	M + 4 Da (1178.98)	0
Glyco-Decipher	cwq_mix2-1_726	39623	(4+)	39619	178.263	39582	178.167	M + 0 Da (1177.98)	0.194
Glyco-Decipher	cwq_mix2-1_726	39623	(4+)	39619	178.263	39582	178.167	M + 1 Da (1178.23)	0.2755
Glyco-Decipher	cwq_mix2-1_726	39623	(4+)	39619	178.263	39582	178.167	M + 2 Da (1178.48)	0.22
Glyco-Decipher	cwq_mix2-1_726	39623	(4+)	39619	178.263	39582	178.167	M + 3 Da (1178.73)	0.2387
Glyco-Decipher	cwq_mix2-1_726	39623	(4+)	39619	178.263	39582	178.167	M + 4 Da (1178.98)	0
Glyco-Decipher	cwq_mix2-1_726	39623	(4+)	39619	178.263	39593	178.215	M + 0 Da (1177.98)	0.9177
Glyco-Decipher	cwq_mix2-1_726	39623	(4+)	39619	178.263	39593	178.215	M + 1 Da (1178.23)	0.5982
Glyco-Decipher	cwq_mix2-1_726	39623	(4+)	39619	178.263	39593	178.215	M + 2 Da (1178.48)	0.7536
Glyco-Decipher	cwq_mix2-1_726	39623	(4+)	39619	178.263	39593	178.215	M + 3 Da (1178.73)	0.3337
Glyco-Decipher	cwq_mix2-1_726	39623	(4+)	39619	178.263	39593	178.215	M + 4 Da (1178.98)	0.4314
Glyco-Decipher	cwq_mix2-1_726	39623	(4+)	39619	178.263	39605	178.263	M + 0 Da (1177.98)	0.5256
Glyco-Decipher	cwq_mix2-1_726	39623	(4+)	39619	178.263	39605	178.263	M + 1 Da (1178.23)	0.584
Glyco-Decipher	cwq_mix2-1_726	39623	(4+)	39619	178.263	39605	178.263	M + 2 Da (1178.48)	0
Glyco-Decipher	cwq_mix2-1_726	39623	(4+)	39619	178.263	39605	178.263	M + 3 Da (1178.73)	0.5336
Glyco-Decipher	cwq_mix2-1_726	39623	(4+)	39619	178.263	39605	178.263	M + 4 Da (1178.98)	0.2907
Glyco-Decipher	cwq_mix2-1_726	39623	(4+)	39619	178.263	39619	178.314	M + 0 Da (1177.98)	0.1087
Glyco-Decipher	cwq_mix2-1_726	39623	(4+)	39619	178.263	39619	178.314	M + 1 Da (1178.23)	0.164
Glyco-Decipher	cwq_mix2-1_726	39623	(4+)	39619	178.263	39619	178.314	M + 2 Da (1178.48)	0.1431
Glyco-Decipher	cwq_mix2-1_726	39623	(4+)	39619	178.263	39619	178.314	M + 3 Da (1178.73)	0
Glyco-Decipher	cwq_mix2-1_726	39623	(4+)	39619	178.263	39619	178.314	M + 4 Da (1178.98)	0
Glyco-Decipher	cwq_mix2-1_726	39623	(4+)	39619	178.263	39631	178.364	M + 0 Da (1177.98)	0.1513
Glyco-Decipher	cwq_mix2-1_726	39623	(4+)	39619	178.263	39631	178.364	M + 1 Da (1178.23)	0
Glyco-Decipher	cwq_mix2-1_726	39623	(4+)	39619	178.263	39631	178.364	M + 2 Da (1178.48)	0.2834
Glyco-Decipher	cwq_mix2-1_726	39623	(4+)	39619	178.263	39631	178.364	M + 3 Da (1178.73)	0.1875
Glyco-Decipher	cwq_mix2-1_726	39623	(4+)	39619	178.263	39631	178.364	M + 4 Da (1178.98)	0.3113
Glyco-Decipher	cwq_mix2-1_726	39623	(4+)	39619	178.263	39642	178.411	M + 0 Da (1177.98)	0.1511
Glyco-Decipher	cwq_mix2-1_726	39623	(4+)	39619	178.263	39642	178.411	M + 1 Da (1178.23)	0
Glyco-Decipher	cwq_mix2-1_726	39623	(4+)	39619	178.263	39642	178.411	M + 2 Da (1178.48)	0
Glyco-Decipher	cwq_mix2-1_726	39623	(4+)	39619	178.263	39642	178.411	M + 3 Da (1178.73)	0.1731
Glyco-Decipher	cwq_mix2-1_726	39623	(4+)	39619	178.263	39642	178.411	M + 4 Da (1178.98)	0.1403
Glyco-Decipher	cwq_mix2-1_726	39623	(4+)	39619	178.263	39654	178.461	M + 0 Da (1177.98)	0
Glyco-Decipher	cwq_mix2-1_726	39623	(4+)	39619	178.263	39654	178.461	M + 1 Da (1178.23)	0
Glyco-Decipher	cwq_mix2-1_726	39623	(4+)	39619	178.263	39654	178.461	M + 2 Da (1178.48)	0
Glyco-Decipher	cwq_mix2-1_726	39623	(4+)	39619	178.263	39654	178.461	M + 3 Da (1178.73)	0.1415
Glyco-Decipher	cwq_mix2-1_726	39623	(4+)	39619	178.263	39654	178.461	M + 4 Da (1178.98)	0
Glyco-Decipher	cwq_mix2-1_726	39623	(4+)	39619	178.263	39667	178.51	M + 0 Da (1177.98)	0
Glyco-Decipher	cwq_mix2-1_726	39623	(4+)	39619	178.263	39667	178.51	M + 1 Da (1178.23)	0
Glyco-Decipher	cwq_mix2-1_726	39623	(4+)	39619	178.263	39667	178.51	M + 2 Da (1178.48)	0.2201
Glyco-Decipher	cwq_mix2-1_726	39623	(4+)	39619	178.263	39667	178.51	M + 3 Da (1178.73)	0
Glyco-Decipher	cwq_mix2-1_726	39623	(4+)	39619	178.263	39667	178.51	M + 4 Da (1178.98)	0
Glyco-Decipher	cwq_mix2-1_726	39623	(4+)	39619	178.263	39678	178.56	M + 0 Da (1177.98)	0.106
Glyco-Decipher	cwq_mix2-1_726	39623	(4+)	39619	178.263	39678	178.56	M + 1 Da (1178.23)	0
Glyco-Decipher	cwq_mix2-1_726	39623	(4+)	39619	178.263	39678	178.56	M + 2 Da (1178.48)	0
Glyco-Decipher	cwq_mix2-1_726	39623	(4+)	39619	178.263	39678	178.56	M + 3 Da (1178.73)	0
Glyco-Decipher	cwq_mix2-1_726	39623	(4+)	39619	178.263	39678	178.56	M + 4 Da (1178.98)	0
Glyco-Decipher	cwq_mix2-1_726	39623	(4+)	39619	178.263	39689	178.609	M + 0 Da (1177.98)	0
Glyco-Decipher	cwq_mix2-1_726	39623	(4+)	39619	178.263	39689	178.609	M + 1 Da (1178.23)	0
Glyco-Decipher	cwq_mix2-1_726	39623	(4+)	39619	178.263	39689	178.609	M + 2 Da (1178.48)	0
Glyco-Decipher	cwq_mix2-1_726	39623	(4+)	39619	178.263	39689	178.609	M + 3 Da (1178.73)	0
Glyco-Decipher	cwq_mix2-1_726	39623	(4+)	39619	178.263	39689	178.609	M + 4 Da (1178.98)	0
Glyco-Decipher	cwq_mix2-1_726	39623	(4+)	39619	178.263	39700	178.658	M + 0 Da (1177.98)	0
Glyco-Decipher	cwq_mix2-1_726	39623	(4+)	39619	178.263	39700	178.658	M + 1 Da (1178.23)	0.1815
Glyco-Decipher	cwq_mix2-1_726	39623	(4+)	39619	178.263	39700	178.658	M + 2 Da (1178.48)	0
Glyco-Decipher	cwq_mix2-1_726	39623	(4+)	39619	178.263	39700	178.658	M + 3 Da (1178.73)	0
Glyco-Decipher	cwq_mix2-1_726	39623	(4+)	39619	178.263	39700	178.658	M + 4 Da (1178.98)	0.0752
Glyco-Decipher	cwq_mix2-1_726	39623	(4+)	39619	178.263	39711	178.707	M + 0 Da (1177.98)	0.0058
Glyco-Decipher	cwq_mix2-1_726	39623	(4+)	39619	178.263	39711	178.707	M + 1 Da (1178.23)	0
Glyco-Decipher	cwq_mix2-1_726	39623	(4+)	39619	178.263	39711	178.707	M + 2 Da (1178.48)	0
Glyco-Decipher	cwq_mix2-1_726	39623	(4+)	39619	178.263	39711	178.707	M + 3 Da (1178.73)	0.0047
Glyco-Decipher	cwq_mix2-1_726	39623	(4+)	39619	178.263	39711	178.707	M + 4 Da (1178.98)	0
Glyco-Decipher	cwq_mix2-1_726	39623	(4+)	39619	178.263	39722	178.759	M + 0 Da (1177.98)	0
Glyco-Decipher	cwq_mix2-1_726	39623	(4+)	39619	178.263	39722	178.759	M + 1 Da (1178.23)	0
Glyco-Decipher	cwq_mix2-1_726	39623	(4+)	39619	178.263	39722	178.759	M + 2 Da (1178.48)	0
Glyco-Decipher	cwq_mix2-1_726	39623	(4+)	39619	178.263	39722	178.759	M + 3 Da (1178.73)	0
Glyco-Decipher	cwq_mix2-1_726	39623	(4+)	39619	178.263	39722	178.759	M + 4 Da (1178.98)	0
Glyco-Decipher	cwq_mix2-1_726	39623	(4+)	39619	178.263	39732	178.804	M + 0 Da (1177.98)	0
Glyco-Decipher	cwq_mix2-1_726	39623	(4+)	39619	178.263	39732	178.804	M + 1 Da (1178.23)	0
Glyco-Decipher	cwq_mix2-1_726	39623	(4+)	39619	178.263	39732	178.804	M + 2 Da (1178.48)	0
Glyco-Decipher	cwq_mix2-1_726	39623	(4+)	39619	178.263	39732	178.804	M + 3 Da (1178.73)	0
Glyco-Decipher	cwq_mix2-1_726	39623	(4+)	39619	178.263	39732	178.804	M + 4 Da (1178.98)	0
Glyco-Decipher	cwq_mix2-1_726	39623	(4+)	39619	178.263	39743	178.853	M + 0 Da (1177.98)	0
Glyco-Decipher	cwq_mix2-1_726	39623	(4+)	39619	178.263	39743	178.853	M + 1 Da (1178.23)	0.1183
Glyco-Decipher	cwq_mix2-1_726	39623	(4+)	39619	178.263	39743	178.853	M + 2 Da (1178.48)	0
Glyco-Decipher	cwq_mix2-1_726	39623	(4+)	39619	178.263	39743	178.853	M + 3 Da (1178.73)	0.133
Glyco-Decipher	cwq_mix2-1_726	39623	(4+)	39619	178.263	39743	178.853	M + 4 Da (1178.98)	0
Glyco-Decipher	cwq_mix2-1_726	39623	(4+)	39619	178.263	39755	178.901	M + 0 Da (1177.98)	0
Glyco-Decipher	cwq_mix2-1_726	39623	(4+)	39619	178.263	39755	178.901	M + 1 Da (1178.23)	0.123
Glyco-Decipher	cwq_mix2-1_726	39623	(4+)	39619	178.263	39755	178.901	M + 2 Da (1178.48)	0
Glyco-Decipher	cwq_mix2-1_726	39623	(4+)	39619	178.263	39755	178.901	M + 3 Da (1178.73)	0
Glyco-Decipher	cwq_mix2-1_726	39623	(4+)	39619	178.263	39755	178.901	M + 4 Da (1178.98)	0
Glyco-Decipher	cwq_mix2-1_726	39623	(4+)	39619	178.263	39766	178.95	M + 0 Da (1177.98)	0
Glyco-Decipher	cwq_mix2-1_726	39623	(4+)	39619	178.263	39766	178.95	M + 1 Da (1178.23)	0.1085
Glyco-Decipher	cwq_mix2-1_726	39623	(4+)	39619	178.263	39766	178.95	M + 2 Da (1178.48)	0
Glyco-Decipher	cwq_mix2-1_726	39623	(4+)	39619	178.263	39766	178.95	M + 3 Da (1178.73)	0
Glyco-Decipher	cwq_mix2-1_726	39623	(4+)	39619	178.263	39766	178.95	M + 4 Da (1178.98)	0
Glyco-Decipher	cwq_mix2-1_726	39623	(4+)	39619	178.263	39777	178.998	M + 0 Da (1177.98)	0.1838
Glyco-Decipher	cwq_mix2-1_726	39623	(4+)	39619	178.263	39777	178.998	M + 1 Da (1178.23)	0
Glyco-Decipher	cwq_mix2-1_726	39623	(4+)	39619	178.263	39777	178.998	M + 2 Da (1178.48)	0
Glyco-Decipher	cwq_mix2-1_726	39623	(4+)	39619	178.263	39777	178.998	M + 3 Da (1178.73)	0
Glyco-Decipher	cwq_mix2-1_726	39623	(4+)	39619	178.263	39777	178.998	M + 4 Da (1178.98)	0
Glyco-Decipher	cwq_mix2-1_726	39623	(4+)	39619	178.263	39788	179.047	M + 0 Da (1177.98)	0
Glyco-Decipher	cwq_mix2-1_726	39623	(4+)	39619	178.263	39788	179.047	M + 1 Da (1178.23)	0
Glyco-Decipher	cwq_mix2-1_726	39623	(4+)	39619	178.263	39788	179.047	M + 2 Da (1178.48)	0
Glyco-Decipher	cwq_mix2-1_726	39623	(4+)	39619	178.263	39788	179.047	M + 3 Da (1178.73)	0
Glyco-Decipher	cwq_mix2-1_726	39623	(4+)	39619	178.263	39788	179.047	M + 4 Da (1178.98)	0.1224
Glyco-Decipher	cwq_mix2-1_726	39623	(4+)	39619	178.263	39799	179.095	M + 0 Da (1177.98)	0
Glyco-Decipher	cwq_mix2-1_726	39623	(4+)	39619	178.263	39799	179.095	M + 1 Da (1178.23)	0
Glyco-Decipher	cwq_mix2-1_726	39623	(4+)	39619	178.263	39799	179.095	M + 2 Da (1178.48)	0
Glyco-Decipher	cwq_mix2-1_726	39623	(4+)	39619	178.263	39799	179.095	M + 3 Da (1178.73)	0
Glyco-Decipher	cwq_mix2-1_726	39623	(4+)	39619	178.263	39799	179.095	M + 4 Da (1178.98)	0
Glyco-Decipher	cwq_mix2-1_726	39623	(4+)	39619	178.263	39812	179.145	M + 0 Da (1177.98)	0
Glyco-Decipher	cwq_mix2-1_726	39623	(4+)	39619	178.263	39812	179.145	M + 1 Da (1178.23)	0
Glyco-Decipher	cwq_mix2-1_726	39623	(4+)	39619	178.263	39812	179.145	M + 2 Da (1178.48)	0
Glyco-Decipher	cwq_mix2-1_726	39623	(4+)	39619	178.263	39812	179.145	M + 3 Da (1178.73)	0
Glyco-Decipher	cwq_mix2-1_726	39623	(4+)	39619	178.263	39812	179.145	M + 4 Da (1178.98)	0
Glyco-Decipher	cwq_mix2-1_726	39623	(4+)	39619	178.263	39823	179.194	M + 0 Da (1177.98)	0
Glyco-Decipher	cwq_mix2-1_726	39623	(4+)	39619	178.263	39823	179.194	M + 1 Da (1178.23)	0
Glyco-Decipher	cwq_mix2-1_726	39623	(4+)	39619	178.263	39823	179.194	M + 2 Da (1178.48)	0
Glyco-Decipher	cwq_mix2-1_726	39623	(4+)	39619	178.263	39823	179.194	M + 3 Da (1178.73)	0
Glyco-Decipher	cwq_mix2-1_726	39623	(4+)	39619	178.263	39823	179.194	M + 4 Da (1178.98)	0
Glyco-Decipher	cwq_mix2-1_726	39623	(4+)	39619	178.263	39836	179.243	M + 0 Da (1177.98)	0.1852
Glyco-Decipher	cwq_mix2-1_726	39623	(4+)	39619	178.263	39836	179.243	M + 1 Da (1178.23)	0
Glyco-Decipher	cwq_mix2-1_726	39623	(4+)	39619	178.263	39836	179.243	M + 2 Da (1178.48)	0
Glyco-Decipher	cwq_mix2-1_726	39623	(4+)	39619	178.263	39836	179.243	M + 3 Da (1178.73)	0
Glyco-Decipher	cwq_mix2-1_726	39623	(4+)	39619	178.263	39836	179.243	M + 4 Da (1178.98)	0
Glyco-Decipher	cwq_mix2-1_726	39623	(4+)	39619	178.263	39847	179.292	M + 0 Da (1177.98)	0
Glyco-Decipher	cwq_mix2-1_726	39623	(4+)	39619	178.263	39847	179.292	M + 1 Da (1178.23)	0
Glyco-Decipher	cwq_mix2-1_726	39623	(4+)	39619	178.263	39847	179.292	M + 2 Da (1178.48)	0
Glyco-Decipher	cwq_mix2-1_726	39623	(4+)	39619	178.263	39847	179.292	M + 3 Da (1178.73)	0
Glyco-Decipher	cwq_mix2-1_726	39623	(4+)	39619	178.263	39847	179.292	M + 4 Da (1178.98)	0
Glyco-Decipher	cwq_mix2-1_726	39623	(4+)	39619	178.263	39858	179.341	M + 0 Da (1177.98)	0
Glyco-Decipher	cwq_mix2-1_726	39623	(4+)	39619	178.263	39858	179.341	M + 1 Da (1178.23)	0
Glyco-Decipher	cwq_mix2-1_726	39623	(4+)	39619	178.263	39858	179.341	M + 2 Da (1178.48)	0
Glyco-Decipher	cwq_mix2-1_726	39623	(4+)	39619	178.263	39858	179.341	M + 3 Da (1178.73)	0
Glyco-Decipher	cwq_mix2-1_726	39623	(4+)	39619	178.263	39858	179.341	M + 4 Da (1178.98)	0
Glyco-Decipher	cwq_mix2-1_726	39623	(4+)	39619	178.263	39869	179.39	M + 0 Da (1177.98)	0
Glyco-Decipher	cwq_mix2-1_726	39623	(4+)	39619	178.263	39869	179.39	M + 1 Da (1178.23)	0
Glyco-Decipher	cwq_mix2-1_726	39623	(4+)	39619	178.263	39869	179.39	M + 2 Da (1178.48)	0
Glyco-Decipher	cwq_mix2-1_726	39623	(4+)	39619	178.263	39869	179.39	M + 3 Da (1178.73)	0
Glyco-Decipher	cwq_mix2-1_726	39623	(4+)	39619	178.263	39869	179.39	M + 4 Da (1178.98)	0.1119
Glyco-Decipher	cwq_mix2-1_726	39623	(4+)	39619	178.263	39881	179.439	M + 0 Da (1177.98)	0
Glyco-Decipher	cwq_mix2-1_726	39623	(4+)	39619	178.263	39881	179.439	M + 1 Da (1178.23)	0.1177
Glyco-Decipher	cwq_mix2-1_726	39623	(4+)	39619	178.263	39881	179.439	M + 2 Da (1178.48)	0
Glyco-Decipher	cwq_mix2-1_726	39623	(4+)	39619	178.263	39881	179.439	M + 3 Da (1178.73)	0
Glyco-Decipher	cwq_mix2-1_726	39623	(4+)	39619	178.263	39881	179.439	M + 4 Da (1178.98)	0
Glyco-Decipher	cwq_mix2-1_726	39623	(4+)	39619	178.263	39892	179.488	M + 0 Da (1177.98)	0
Glyco-Decipher	cwq_mix2-1_726	39623	(4+)	39619	178.263	39892	179.488	M + 1 Da (1178.23)	0
Glyco-Decipher	cwq_mix2-1_726	39623	(4+)	39619	178.263	39892	179.488	M + 2 Da (1178.48)	0
Glyco-Decipher	cwq_mix2-1_726	39623	(4+)	39619	178.263	39892	179.488	M + 3 Da (1178.73)	0
Glyco-Decipher	cwq_mix2-1_726	39623	(4+)	39619	178.263	39892	179.488	M + 4 Da (1178.98)	0
Glyco-Decipher	cwq_mix2-1_726	39623	(4+)	39619	178.263	39904	179.537	M + 0 Da (1177.98)	0
Glyco-Decipher	cwq_mix2-1_726	39623	(4+)	39619	178.263	39904	179.537	M + 1 Da (1178.23)	0
Glyco-Decipher	cwq_mix2-1_726	39623	(4+)	39619	178.263	39904	179.537	M + 2 Da (1178.48)	0
Glyco-Decipher	cwq_mix2-1_726	39623	(4+)	39619	178.263	39904	179.537	M + 3 Da (1178.73)	0
Glyco-Decipher	cwq_mix2-1_726	39623	(4+)	39619	178.263	39904	179.537	M + 4 Da (1178.98)	0
Glyco-Decipher	cwq_mix2-1_726	39623	(4+)	39619	178.263	39915	179.586	M + 0 Da (1177.98)	0
Glyco-Decipher	cwq_mix2-1_726	39623	(4+)	39619	178.263	39915	179.586	M + 1 Da (1178.23)	0
Glyco-Decipher	cwq_mix2-1_726	39623	(4+)	39619	178.263	39915	179.586	M + 2 Da (1178.48)	0
Glyco-Decipher	cwq_mix2-1_726	39623	(4+)	39619	178.263	39915	179.586	M + 3 Da (1178.73)	0
Glyco-Decipher	cwq_mix2-1_726	39623	(4+)	39619	178.263	39915	179.586	M + 4 Da (1178.98)	0
Glyco-Decipher	cwq_mix2-1_726	39623	(4+)	39619	178.263	39927	179.635	M + 0 Da (1177.98)	0.2068
Glyco-Decipher	cwq_mix2-1_726	39623	(4+)	39619	178.263	39927	179.635	M + 1 Da (1178.23)	0
Glyco-Decipher	cwq_mix2-1_726	39623	(4+)	39619	178.263	39927	179.635	M + 2 Da (1178.48)	0
Glyco-Decipher	cwq_mix2-1_726	39623	(4+)	39619	178.263	39927	179.635	M + 3 Da (1178.73)	0
Glyco-Decipher	cwq_mix2-1_726	39623	(4+)	39619	178.263	39927	179.635	M + 4 Da (1178.98)	0
Glyco-Decipher	cwq_mix2-1_726	39623	(4+)	39619	178.263	39938	179.684	M + 0 Da (1177.98)	0
Glyco-Decipher	cwq_mix2-1_726	39623	(4+)	39619	178.263	39938	179.684	M + 1 Da (1178.23)	0
Glyco-Decipher	cwq_mix2-1_726	39623	(4+)	39619	178.263	39938	179.684	M + 2 Da (1178.48)	0
Glyco-Decipher	cwq_mix2-1_726	39623	(4+)	39619	178.263	39938	179.684	M + 3 Da (1178.73)	0
Glyco-Decipher	cwq_mix2-1_726	39623	(4+)	39619	178.263	39938	179.684	M + 4 Da (1178.98)	0.1445
Glyco-Decipher	cwq_mix2-1_726	39623	(4+)	39619	178.263	39950	179.734	M + 0 Da (1177.98)	0
Glyco-Decipher	cwq_mix2-1_726	39623	(4+)	39619	178.263	39950	179.734	M + 1 Da (1178.23)	0
Glyco-Decipher	cwq_mix2-1_726	39623	(4+)	39619	178.263	39950	179.734	M + 2 Da (1178.48)	0
Glyco-Decipher	cwq_mix2-1_726	39623	(4+)	39619	178.263	39950	179.734	M + 3 Da (1178.73)	0
Glyco-Decipher	cwq_mix2-1_726	39623	(4+)	39619	178.263	39950	179.734	M + 4 Da (1178.98)	0
Glyco-Decipher	cwq_mix2-1_726	39623	(4+)	39619	178.263	39963	179.785	M + 0 Da (1177.98)	0
Glyco-Decipher	cwq_mix2-1_726	39623	(4+)	39619	178.263	39963	179.785	M + 1 Da (1178.23)	0
Glyco-Decipher	cwq_mix2-1_726	39623	(4+)	39619	178.263	39963	179.785	M + 2 Da (1178.48)	0
Glyco-Decipher	cwq_mix2-1_726	39623	(4+)	39619	178.263	39963	179.785	M + 3 Da (1178.73)	0
Glyco-Decipher	cwq_mix2-1_726	39623	(4+)	39619	178.263	39963	179.785	M + 4 Da (1178.98)	0
Glyco-Decipher	cwq_mix2-1_726	39623	(4+)	39619	178.263	39974	179.834	M + 0 Da (1177.98)	0
Glyco-Decipher	cwq_mix2-1_726	39623	(4+)	39619	178.263	39974	179.834	M + 1 Da (1178.23)	0
Glyco-Decipher	cwq_mix2-1_726	39623	(4+)	39619	178.263	39974	179.834	M + 2 Da (1178.48)	0
Glyco-Decipher	cwq_mix2-1_726	39623	(4+)	39619	178.263	39974	179.834	M + 3 Da (1178.73)	0
Glyco-Decipher	cwq_mix2-1_726	39623	(4+)	39619	178.263	39974	179.834	M + 4 Da (1178.98)	0
Glyco-Decipher	cwq_mix2-1_726	39623	(4+)	39619	178.263	39985	179.883	M + 0 Da (1177.98)	0
Glyco-Decipher	cwq_mix2-1_726	39623	(4+)	39619	178.263	39985	179.883	M + 1 Da (1178.23)	0
Glyco-Decipher	cwq_mix2-1_726	39623	(4+)	39619	178.263	39985	179.883	M + 2 Da (1178.48)	0
Glyco-Decipher	cwq_mix2-1_726	39623	(4+)	39619	178.263	39985	179.883	M + 3 Da (1178.73)	0
Glyco-Decipher	cwq_mix2-1_726	39623	(4+)	39619	178.263	39985	179.883	M + 4 Da (1178.98)	0
Glyco-Decipher	cwq_mix2-1_726	39623	(4+)	39619	178.263	39997	179.933	M + 0 Da (1177.98)	0
Glyco-Decipher	cwq_mix2-1_726	39623	(4+)	39619	178.263	39997	179.933	M + 1 Da (1178.23)	0
Glyco-Decipher	cwq_mix2-1_726	39623	(4+)	39619	178.263	39997	179.933	M + 2 Da (1178.48)	0
Glyco-Decipher	cwq_mix2-1_726	39623	(4+)	39619	178.263	39997	179.933	M + 3 Da (1178.73)	0
Glyco-Decipher	cwq_mix2-1_726	39623	(4+)	39619	178.263	39997	179.933	M + 4 Da (1178.98)	0
Glyco-Decipher	cwq_mix2-1_726	39623	(4+)	39619	178.263	40009	179.982	M + 0 Da (1177.98)	0
Glyco-Decipher	cwq_mix2-1_726	39623	(4+)	39619	178.263	40009	179.982	M + 1 Da (1178.23)	0
Glyco-Decipher	cwq_mix2-1_726	39623	(4+)	39619	178.263	40009	179.982	M + 2 Da (1178.48)	0
Glyco-Decipher	cwq_mix2-1_726	39623	(4+)	39619	178.263	40009	179.982	M + 3 Da (1178.73)	0
Glyco-Decipher	cwq_mix2-1_726	39623	(4+)	39619	178.263	40009	179.982	M + 4 Da (1178.98)	0
Glyco-Decipher	cwq_mix2-1_726	39623	(4+)	39619	178.263	40020	180.031	M + 0 Da (1177.98)	0
Glyco-Decipher	cwq_mix2-1_726	39623	(4+)	39619	178.263	40020	180.031	M + 1 Da (1178.23)	0
Glyco-Decipher	cwq_mix2-1_726	39623	(4+)	39619	178.263	40020	180.031	M + 2 Da (1178.48)	0
Glyco-Decipher	cwq_mix2-1_726	39623	(4+)	39619	178.263	40020	180.031	M + 3 Da (1178.73)	0
Glyco-Decipher	cwq_mix2-1_726	39623	(4+)	39619	178.263	40020	180.031	M + 4 Da (1178.98)	0
Glyco-Decipher	cwq_mix2-1_726	39623	(4+)	39619	178.263	40032	180.081	M + 0 Da (1177.98)	0
Glyco-Decipher	cwq_mix2-1_726	39623	(4+)	39619	178.263	40032	180.081	M + 1 Da (1178.23)	0
Glyco-Decipher	cwq_mix2-1_726	39623	(4+)	39619	178.263	40032	180.081	M + 2 Da (1178.48)	0
Glyco-Decipher	cwq_mix2-1_726	39623	(4+)	39619	178.263	40032	180.081	M + 3 Da (1178.73)	0
Glyco-Decipher	cwq_mix2-1_726	39623	(4+)	39619	178.263	40032	180.081	M + 4 Da (1178.98)	0
Glyco-Decipher	cwq_mix2-1_726	39623	(4+)	39619	178.263	40044	180.131	M + 0 Da (1177.98)	0
Glyco-Decipher	cwq_mix2-1_726	39623	(4+)	39619	178.263	40044	180.131	M + 1 Da (1178.23)	0
Glyco-Decipher	cwq_mix2-1_726	39623	(4+)	39619	178.263	40044	180.131	M + 2 Da (1178.48)	0.102
Glyco-Decipher	cwq_mix2-1_726	39623	(4+)	39619	178.263	40044	180.131	M + 3 Da (1178.73)	0
Glyco-Decipher	cwq_mix2-1_726	39623	(4+)	39619	178.263	40044	180.131	M + 4 Da (1178.98)	0
Glyco-Decipher	cwq_mix2-1_726	39623	(4+)	39619	178.263	40055	180.18	M + 0 Da (1177.98)	0
Glyco-Decipher	cwq_mix2-1_726	39623	(4+)	39619	178.263	40055	180.18	M + 1 Da (1178.23)	0
Glyco-Decipher	cwq_mix2-1_726	39623	(4+)	39619	178.263	40055	180.18	M + 2 Da (1178.48)	0
Glyco-Decipher	cwq_mix2-1_726	39623	(4+)	39619	178.263	40055	180.18	M + 3 Da (1178.73)	0
Glyco-Decipher	cwq_mix2-1_726	39623	(4+)	39619	178.263	40055	180.18	M + 4 Da (1178.98)	0
Glyco-Decipher	cwq_mix2-1_726	39623	(4+)	39619	178.263	40066	180.229	M + 0 Da (1177.98)	0
Glyco-Decipher	cwq_mix2-1_726	39623	(4+)	39619	178.263	40066	180.229	M + 1 Da (1178.23)	0
Glyco-Decipher	cwq_mix2-1_726	39623	(4+)	39619	178.263	40066	180.229	M + 2 Da (1178.48)	0
Glyco-Decipher	cwq_mix2-1_726	39623	(4+)	39619	178.263	40066	180.229	M + 3 Da (1178.73)	0
Glyco-Decipher	cwq_mix2-1_726	39623	(4+)	39619	178.263	40066	180.229	M + 4 Da (1178.98)	0
Glyco-Decipher	cwq_mix2-1_726	39623	(4+)	39619	178.263	40077	180.278	M + 0 Da (1177.98)	0
Glyco-Decipher	cwq_mix2-1_726	39623	(4+)	39619	178.263	40077	180.278	M + 1 Da (1178.23)	0
Glyco-Decipher	cwq_mix2-1_726	39623	(4+)	39619	178.263	40077	180.278	M + 2 Da (1178.48)	0
Glyco-Decipher	cwq_mix2-1_726	39623	(4+)	39619	178.263	40077	180.278	M + 3 Da (1178.73)	0
Glyco-Decipher	cwq_mix2-1_726	39623	(4+)	39619	178.263	40077	180.278	M + 4 Da (1178.98)	0
Glyco-Decipher	cwq_mix2-1_726	39623	(4+)	39619	178.263	40088	180.327	M + 0 Da (1177.98)	0
Glyco-Decipher	cwq_mix2-1_726	39623	(4+)	39619	178.263	40088	180.327	M + 1 Da (1178.23)	0
Glyco-Decipher	cwq_mix2-1_726	39623	(4+)	39619	178.263	40088	180.327	M + 2 Da (1178.48)	0
Glyco-Decipher	cwq_mix2-1_726	39623	(4+)	39619	178.263	40088	180.327	M + 3 Da (1178.73)	0
Glyco-Decipher	cwq_mix2-1_726	39623	(4+)	39619	178.263	40088	180.327	M + 4 Da (1178.98)	0
Glyco-Decipher	cwq_mix2-1_726	39623	(4+)	39619	178.263	40099	180.376	M + 0 Da (1177.98)	0
Glyco-Decipher	cwq_mix2-1_726	39623	(4+)	39619	178.263	40099	180.376	M + 1 Da (1178.23)	0
Glyco-Decipher	cwq_mix2-1_726	39623	(4+)	39619	178.263	40099	180.376	M + 2 Da (1178.48)	0
Glyco-Decipher	cwq_mix2-1_726	39623	(4+)	39619	178.263	40099	180.376	M + 3 Da (1178.73)	0
Glyco-Decipher	cwq_mix2-1_726	39623	(4+)	39619	178.263	40099	180.376	M + 4 Da (1178.98)	0
Glyco-Decipher	cwq_mix2-1_726	39623	(4+)	39619	178.263	40111	180.425	M + 0 Da (1177.98)	0
Glyco-Decipher	cwq_mix2-1_726	39623	(4+)	39619	178.263	40111	180.425	M + 1 Da (1178.23)	0
Glyco-Decipher	cwq_mix2-1_726	39623	(4+)	39619	178.263	40111	180.425	M + 2 Da (1178.48)	0
Glyco-Decipher	cwq_mix2-1_726	39623	(4+)	39619	178.263	40111	180.425	M + 3 Da (1178.73)	0
Glyco-Decipher	cwq_mix2-1_726	39623	(4+)	39619	178.263	40111	180.425	M + 4 Da (1178.98)	0
Glyco-Decipher	cwq_mix2-1_726	39623	(4+)	39619	178.263	40112	180.433	M + 0 Da (1177.98)	0
Glyco-Decipher	cwq_mix2-1_726	39623	(4+)	39619	178.263	40112	180.433	M + 1 Da (1178.23)	0
Glyco-Decipher	cwq_mix2-1_726	39623	(4+)	39619	178.263	40112	180.433	M + 2 Da (1178.48)	0
Glyco-Decipher	cwq_mix2-1_726	39623	(4+)	39619	178.263	40112	180.433	M + 3 Da (1178.73)	0
Glyco-Decipher	cwq_mix2-1_726	39623	(4+)	39619	178.263	40112	180.433	M + 4 Da (1178.98)	0
Glyco-Decipher	cwq_mix2-1_726	39623	(4+)	39619	178.263	40123	180.482	M + 0 Da (1177.98)	0
Glyco-Decipher	cwq_mix2-1_726	39623	(4+)	39619	178.263	40123	180.482	M + 1 Da (1178.23)	0
Glyco-Decipher	cwq_mix2-1_726	39623	(4+)	39619	178.263	40123	180.482	M + 2 Da (1178.48)	0
Glyco-Decipher	cwq_mix2-1_726	39623	(4+)	39619	178.263	40123	180.482	M + 3 Da (1178.73)	0
Glyco-Decipher	cwq_mix2-1_726	39623	(4+)	39619	178.263	40123	180.482	M + 4 Da (1178.98)	0
Glyco-Decipher	cwq_mix2-1_726	39623	(4+)	39619	178.263	40135	180.532	M + 0 Da (1177.98)	0
Glyco-Decipher	cwq_mix2-1_726	39623	(4+)	39619	178.263	40135	180.532	M + 1 Da (1178.23)	0
Glyco-Decipher	cwq_mix2-1_726	39623	(4+)	39619	178.263	40135	180.532	M + 2 Da (1178.48)	0
Glyco-Decipher	cwq_mix2-1_726	39623	(4+)	39619	178.263	40135	180.532	M + 3 Da (1178.73)	0
Glyco-Decipher	cwq_mix2-1_726	39623	(4+)	39619	178.263	40135	180.532	M + 4 Da (1178.98)	0
Glyco-Decipher	cwq_mix2-1_726	39623	(4+)	39619	178.263	40146	180.581	M + 0 Da (1177.98)	0
Glyco-Decipher	cwq_mix2-1_726	39623	(4+)	39619	178.263	40146	180.581	M + 1 Da (1178.23)	0
Glyco-Decipher	cwq_mix2-1_726	39623	(4+)	39619	178.263	40146	180.581	M + 2 Da (1178.48)	0
Glyco-Decipher	cwq_mix2-1_726	39623	(4+)	39619	178.263	40146	180.581	M + 3 Da (1178.73)	0
Glyco-Decipher	cwq_mix2-1_726	39623	(4+)	39619	178.263	40146	180.581	M + 4 Da (1178.98)	0
Glyco-Decipher	cwq_mix2-1_726	39623	(4+)	39619	178.263	40157	180.63	M + 0 Da (1177.98)	0
Glyco-Decipher	cwq_mix2-1_726	39623	(4+)	39619	178.263	40157	180.63	M + 1 Da (1178.23)	0
Glyco-Decipher	cwq_mix2-1_726	39623	(4+)	39619	178.263	40157	180.63	M + 2 Da (1178.48)	0
Glyco-Decipher	cwq_mix2-1_726	39623	(4+)	39619	178.263	40157	180.63	M + 3 Da (1178.73)	0
Glyco-Decipher	cwq_mix2-1_726	39623	(4+)	39619	178.263	40157	180.63	M + 4 Da (1178.98)	0
Glyco-Decipher	cwq_mix2-1_726	39623	(4+)	39619	178.263	40168	180.678	M + 0 Da (1177.98)	0
Glyco-Decipher	cwq_mix2-1_726	39623	(4+)	39619	178.263	40168	180.678	M + 1 Da (1178.23)	0
Glyco-Decipher	cwq_mix2-1_726	39623	(4+)	39619	178.263	40168	180.678	M + 2 Da (1178.48)	0
Glyco-Decipher	cwq_mix2-1_726	39623	(4+)	39619	178.263	40168	180.678	M + 3 Da (1178.73)	0
Glyco-Decipher	cwq_mix2-1_726	39623	(4+)	39619	178.263	40168	180.678	M + 4 Da (1178.98)	0
Glyco-Decipher	cwq_mix2-1_726	39623	(4+)	39619	178.263	40179	180.727	M + 0 Da (1177.98)	0
Glyco-Decipher	cwq_mix2-1_726	39623	(4+)	39619	178.263	40179	180.727	M + 1 Da (1178.23)	0
Glyco-Decipher	cwq_mix2-1_726	39623	(4+)	39619	178.263	40179	180.727	M + 2 Da (1178.48)	0
Glyco-Decipher	cwq_mix2-1_726	39623	(4+)	39619	178.263	40179	180.727	M + 3 Da (1178.73)	0
Glyco-Decipher	cwq_mix2-1_726	39623	(4+)	39619	178.263	40179	180.727	M + 4 Da (1178.98)	0
Glyco-Decipher	cwq_mix2-1_726	39623	(4+)	39619	178.263	40190	180.775	M + 0 Da (1177.98)	0
Glyco-Decipher	cwq_mix2-1_726	39623	(4+)	39619	178.263	40190	180.775	M + 1 Da (1178.23)	0
Glyco-Decipher	cwq_mix2-1_726	39623	(4+)	39619	178.263	40190	180.775	M + 2 Da (1178.48)	0
Glyco-Decipher	cwq_mix2-1_726	39623	(4+)	39619	178.263	40190	180.775	M + 3 Da (1178.73)	0
Glyco-Decipher	cwq_mix2-1_726	39623	(4+)	39619	178.263	40190	180.775	M + 4 Da (1178.98)	0
Glyco-Decipher	cwq_mix2-1_726	39623	(4+)	39619	178.263	40201	180.824	M + 0 Da (1177.98)	0
Glyco-Decipher	cwq_mix2-1_726	39623	(4+)	39619	178.263	40201	180.824	M + 1 Da (1178.23)	0
Glyco-Decipher	cwq_mix2-1_726	39623	(4+)	39619	178.263	40201	180.824	M + 2 Da (1178.48)	0
Glyco-Decipher	cwq_mix2-1_726	39623	(4+)	39619	178.263	40201	180.824	M + 3 Da (1178.73)	0
Glyco-Decipher	cwq_mix2-1_726	39623	(4+)	39619	178.263	40201	180.824	M + 4 Da (1178.98)	0
Glyco-Decipher	cwq_mix2-1_726	39623	(4+)	39619	178.263	40213	180.874	M + 0 Da (1177.98)	0
Glyco-Decipher	cwq_mix2-1_726	39623	(4+)	39619	178.263	40213	180.874	M + 1 Da (1178.23)	0
Glyco-Decipher	cwq_mix2-1_726	39623	(4+)	39619	178.263	40213	180.874	M + 2 Da (1178.48)	0
Glyco-Decipher	cwq_mix2-1_726	39623	(4+)	39619	178.263	40213	180.874	M + 3 Da (1178.73)	0
Glyco-Decipher	cwq_mix2-1_726	39623	(4+)	39619	178.263	40213	180.874	M + 4 Da (1178.98)	0
Glyco-Decipher	cwq_mix2-1_726	39623	(4+)	39619	178.263	40224	180.923	M + 0 Da (1177.98)	0
Glyco-Decipher	cwq_mix2-1_726	39623	(4+)	39619	178.263	40224	180.923	M + 1 Da (1178.23)	0
Glyco-Decipher	cwq_mix2-1_726	39623	(4+)	39619	178.263	40224	180.923	M + 2 Da (1178.48)	0
Glyco-Decipher	cwq_mix2-1_726	39623	(4+)	39619	178.263	40224	180.923	M + 3 Da (1178.73)	0
Glyco-Decipher	cwq_mix2-1_726	39623	(4+)	39619	178.263	40224	180.923	M + 4 Da (1178.98)	0
Glyco-Decipher	cwq_mix2-1_726	39623	(4+)	39619	178.263	40236	180.972	M + 0 Da (1177.98)	0
Glyco-Decipher	cwq_mix2-1_726	39623	(4+)	39619	178.263	40236	180.972	M + 1 Da (1178.23)	0
Glyco-Decipher	cwq_mix2-1_726	39623	(4+)	39619	178.263	40236	180.972	M + 2 Da (1178.48)	0
Glyco-Decipher	cwq_mix2-1_726	39623	(4+)	39619	178.263	40236	180.972	M + 3 Da (1178.73)	0
Glyco-Decipher	cwq_mix2-1_726	39623	(4+)	39619	178.263	40236	180.972	M + 4 Da (1178.98)	0
Glyco-Decipher	cwq_mix2-1_726	39623	(4+)	39619	178.263	40247	181.02	M + 0 Da (1177.98)	0
Glyco-Decipher	cwq_mix2-1_726	39623	(4+)	39619	178.263	40247	181.02	M + 1 Da (1178.23)	0
Glyco-Decipher	cwq_mix2-1_726	39623	(4+)	39619	178.263	40247	181.02	M + 2 Da (1178.48)	0
Glyco-Decipher	cwq_mix2-1_726	39623	(4+)	39619	178.263	40247	181.02	M + 3 Da (1178.73)	0
Glyco-Decipher	cwq_mix2-1_726	39623	(4+)	39619	178.263	40247	181.02	M + 4 Da (1178.98)	0
Glyco-Decipher	cwq_mix2-1_726	39623	(4+)	39619	178.263	40258	181.069	M + 0 Da (1177.98)	0
Glyco-Decipher	cwq_mix2-1_726	39623	(4+)	39619	178.263	40258	181.069	M + 1 Da (1178.23)	0
Glyco-Decipher	cwq_mix2-1_726	39623	(4+)	39619	178.263	40258	181.069	M + 2 Da (1178.48)	0
Glyco-Decipher	cwq_mix2-1_726	39623	(4+)	39619	178.263	40258	181.069	M + 3 Da (1178.73)	0
Glyco-Decipher	cwq_mix2-1_726	39623	(4+)	39619	178.263	40258	181.069	M + 4 Da (1178.98)	0
Glyco-Decipher	cwq_mix2-1_726	39623	(4+)	39619	178.263	40269	181.118	M + 0 Da (1177.98)	0
Glyco-Decipher	cwq_mix2-1_726	39623	(4+)	39619	178.263	40269	181.118	M + 1 Da (1178.23)	0
Glyco-Decipher	cwq_mix2-1_726	39623	(4+)	39619	178.263	40269	181.118	M + 2 Da (1178.48)	0
Glyco-Decipher	cwq_mix2-1_726	39623	(4+)	39619	178.263	40269	181.118	M + 3 Da (1178.73)	0
Glyco-Decipher	cwq_mix2-1_726	39623	(4+)	39619	178.263	40269	181.118	M + 4 Da (1178.98)	0
Glyco-Decipher	cwq_mix2-1_726	39623	(4+)	39619	178.263	40280	181.167	M + 0 Da (1177.98)	0
Glyco-Decipher	cwq_mix2-1_726	39623	(4+)	39619	178.263	40280	181.167	M + 1 Da (1178.23)	0
Glyco-Decipher	cwq_mix2-1_726	39623	(4+)	39619	178.263	40280	181.167	M + 2 Da (1178.48)	0
Glyco-Decipher	cwq_mix2-1_726	39623	(4+)	39619	178.263	40280	181.167	M + 3 Da (1178.73)	0
Glyco-Decipher	cwq_mix2-1_726	39623	(4+)	39619	178.263	40280	181.167	M + 4 Da (1178.98)	0
Glyco-Decipher	cwq_mix2-1_726	39623	(4+)	39619	178.263	40291	181.214	M + 0 Da (1177.98)	0
Glyco-Decipher	cwq_mix2-1_726	39623	(4+)	39619	178.263	40291	181.214	M + 1 Da (1178.23)	0
Glyco-Decipher	cwq_mix2-1_726	39623	(4+)	39619	178.263	40291	181.214	M + 2 Da (1178.48)	0
Glyco-Decipher	cwq_mix2-1_726	39623	(4+)	39619	178.263	40291	181.214	M + 3 Da (1178.73)	0
Glyco-Decipher	cwq_mix2-1_726	39623	(4+)	39619	178.263	40291	181.214	M + 4 Da (1178.98)	0
Glyco-Decipher	cwq_mix2-1_726	39623	(4+)	39619	178.263	40302	181.263	M + 0 Da (1177.98)	0
Glyco-Decipher	cwq_mix2-1_726	39623	(4+)	39619	178.263	40302	181.263	M + 1 Da (1178.23)	0
Glyco-Decipher	cwq_mix2-1_726	39623	(4+)	39619	178.263	40302	181.263	M + 2 Da (1178.48)	0
Glyco-Decipher	cwq_mix2-1_726	39623	(4+)	39619	178.263	40302	181.263	M + 3 Da (1178.73)	0
Glyco-Decipher	cwq_mix2-1_726	39623	(4+)	39619	178.263	40302	181.263	M + 4 Da (1178.98)	0
Glyco-Decipher	cwq_mix2-1_726	39623	(4+)	39619	178.263	40313	181.311	M + 0 Da (1177.98)	0
Glyco-Decipher	cwq_mix2-1_726	39623	(4+)	39619	178.263	40313	181.311	M + 1 Da (1178.23)	0
Glyco-Decipher	cwq_mix2-1_726	39623	(4+)	39619	178.263	40313	181.311	M + 2 Da (1178.48)	0
Glyco-Decipher	cwq_mix2-1_726	39623	(4+)	39619	178.263	40313	181.311	M + 3 Da (1178.73)	0
Glyco-Decipher	cwq_mix2-1_726	39623	(4+)	39619	178.263	40313	181.311	M + 4 Da (1178.98)	0
Glyco-Decipher	cwq_mix2-1_726	39623	(4+)	39619	178.263	40325	181.362	M + 0 Da (1177.98)	0
Glyco-Decipher	cwq_mix2-1_726	39623	(4+)	39619	178.263	40325	181.362	M + 1 Da (1178.23)	0
Glyco-Decipher	cwq_mix2-1_726	39623	(4+)	39619	178.263	40325	181.362	M + 2 Da (1178.48)	0
Glyco-Decipher	cwq_mix2-1_726	39623	(4+)	39619	178.263	40325	181.362	M + 3 Da (1178.73)	0
Glyco-Decipher	cwq_mix2-1_726	39623	(4+)	39619	178.263	40325	181.362	M + 4 Da (1178.98)	0
Glyco-Decipher	cwq_mix2-1_726	39623	(4+)	39619	178.263	40336	181.412	M + 0 Da (1177.98)	0
Glyco-Decipher	cwq_mix2-1_726	39623	(4+)	39619	178.263	40336	181.412	M + 1 Da (1178.23)	0
Glyco-Decipher	cwq_mix2-1_726	39623	(4+)	39619	178.263	40336	181.412	M + 2 Da (1178.48)	0
Glyco-Decipher	cwq_mix2-1_726	39623	(4+)	39619	178.263	40336	181.412	M + 3 Da (1178.73)	0
Glyco-Decipher	cwq_mix2-1_726	39623	(4+)	39619	178.263	40336	181.412	M + 4 Da (1178.98)	0
Glyco-Decipher	cwq_mix2-1_726	39623	(4+)	39619	178.263	40347	181.46	M + 0 Da (1177.98)	0.0168
Glyco-Decipher	cwq_mix2-1_726	39623	(4+)	39619	178.263	40347	181.46	M + 1 Da (1178.23)	0
Glyco-Decipher	cwq_mix2-1_726	39623	(4+)	39619	178.263	40347	181.46	M + 2 Da (1178.48)	0
Glyco-Decipher	cwq_mix2-1_726	39623	(4+)	39619	178.263	40347	181.46	M + 3 Da (1178.73)	0
Glyco-Decipher	cwq_mix2-1_726	39623	(4+)	39619	178.263	40347	181.46	M + 4 Da (1178.98)	0
Glyco-Decipher	cwq_mix2-1_726	39623	(4+)	39619	178.263	40358	181.51	M + 0 Da (1177.98)	0
Glyco-Decipher	cwq_mix2-1_726	39623	(4+)	39619	178.263	40358	181.51	M + 1 Da (1178.23)	0
Glyco-Decipher	cwq_mix2-1_726	39623	(4+)	39619	178.263	40358	181.51	M + 2 Da (1178.48)	0
Glyco-Decipher	cwq_mix2-1_726	39623	(4+)	39619	178.263	40358	181.51	M + 3 Da (1178.73)	0
Glyco-Decipher	cwq_mix2-1_726	39623	(4+)	39619	178.263	40358	181.51	M + 4 Da (1178.98)	0
Glyco-Decipher	cwq_mix2-1_726	39623	(4+)	39619	178.263	40369	181.56	M + 0 Da (1177.98)	0
Glyco-Decipher	cwq_mix2-1_726	39623	(4+)	39619	178.263	40369	181.56	M + 1 Da (1178.23)	0
Glyco-Decipher	cwq_mix2-1_726	39623	(4+)	39619	178.263	40369	181.56	M + 2 Da (1178.48)	0
Glyco-Decipher	cwq_mix2-1_726	39623	(4+)	39619	178.263	40369	181.56	M + 3 Da (1178.73)	0
Glyco-Decipher	cwq_mix2-1_726	39623	(4+)	39619	178.263	40369	181.56	M + 4 Da (1178.98)	0
Glyco-Decipher	cwq_mix2-1_726	39623	(4+)	39619	178.263	40380	181.609	M + 0 Da (1177.98)	0
Glyco-Decipher	cwq_mix2-1_726	39623	(4+)	39619	178.263	40380	181.609	M + 1 Da (1178.23)	0
Glyco-Decipher	cwq_mix2-1_726	39623	(4+)	39619	178.263	40380	181.609	M + 2 Da (1178.48)	0
Glyco-Decipher	cwq_mix2-1_726	39623	(4+)	39619	178.263	40380	181.609	M + 3 Da (1178.73)	0
Glyco-Decipher	cwq_mix2-1_726	39623	(4+)	39619	178.263	40380	181.609	M + 4 Da (1178.98)	0
Glyco-Decipher	cwq_mix2-1_726	39623	(4+)	39619	178.263	40391	181.659	M + 0 Da (1177.98)	0
Glyco-Decipher	cwq_mix2-1_726	39623	(4+)	39619	178.263	40391	181.659	M + 1 Da (1178.23)	0
Glyco-Decipher	cwq_mix2-1_726	39623	(4+)	39619	178.263	40391	181.659	M + 2 Da (1178.48)	0
Glyco-Decipher	cwq_mix2-1_726	39623	(4+)	39619	178.263	40391	181.659	M + 3 Da (1178.73)	0
Glyco-Decipher	cwq_mix2-1_726	39623	(4+)	39619	178.263	40391	181.659	M + 4 Da (1178.98)	0
Glyco-Decipher	cwq_mix2-1_726	39623	(4+)	39619	178.263	40402	181.708	M + 0 Da (1177.98)	0
Glyco-Decipher	cwq_mix2-1_726	39623	(4+)	39619	178.263	40402	181.708	M + 1 Da (1178.23)	0
Glyco-Decipher	cwq_mix2-1_726	39623	(4+)	39619	178.263	40402	181.708	M + 2 Da (1178.48)	0
Glyco-Decipher	cwq_mix2-1_726	39623	(4+)	39619	178.263	40402	181.708	M + 3 Da (1178.73)	0
Glyco-Decipher	cwq_mix2-1_726	39623	(4+)	39619	178.263	40402	181.708	M + 4 Da (1178.98)	0
Glyco-Decipher	cwq_mix2-1_726	39623	(4+)	39619	178.263	40413	181.757	M + 0 Da (1177.98)	0
Glyco-Decipher	cwq_mix2-1_726	39623	(4+)	39619	178.263	40413	181.757	M + 1 Da (1178.23)	0
Glyco-Decipher	cwq_mix2-1_726	39623	(4+)	39619	178.263	40413	181.757	M + 2 Da (1178.48)	0
Glyco-Decipher	cwq_mix2-1_726	39623	(4+)	39619	178.263	40413	181.757	M + 3 Da (1178.73)	0
Glyco-Decipher	cwq_mix2-1_726	39623	(4+)	39619	178.263	40413	181.757	M + 4 Da (1178.98)	0
Glyco-Decipher	cwq_mix2-1_726	39623	(4+)	39619	178.263	40424	181.806	M + 0 Da (1177.98)	0
Glyco-Decipher	cwq_mix2-1_726	39623	(4+)	39619	178.263	40424	181.806	M + 1 Da (1178.23)	0
Glyco-Decipher	cwq_mix2-1_726	39623	(4+)	39619	178.263	40424	181.806	M + 2 Da (1178.48)	0
Glyco-Decipher	cwq_mix2-1_726	39623	(4+)	39619	178.263	40424	181.806	M + 3 Da (1178.73)	0
Glyco-Decipher	cwq_mix2-1_726	39623	(4+)	39619	178.263	40424	181.806	M + 4 Da (1178.98)	0
Glyco-Decipher	cwq_mix2-1_726	39623	(4+)	39619	178.263	40435	181.854	M + 0 Da (1177.98)	0
Glyco-Decipher	cwq_mix2-1_726	39623	(4+)	39619	178.263	40435	181.854	M + 1 Da (1178.23)	0.1001
Glyco-Decipher	cwq_mix2-1_726	39623	(4+)	39619	178.263	40435	181.854	M + 2 Da (1178.48)	0
Glyco-Decipher	cwq_mix2-1_726	39623	(4+)	39619	178.263	40435	181.854	M + 3 Da (1178.73)	0
Glyco-Decipher	cwq_mix2-1_726	39623	(4+)	39619	178.263	40435	181.854	M + 4 Da (1178.98)	0
Glyco-Decipher	cwq_mix2-1_726	39623	(4+)	39619	178.263	40446	181.9	M + 0 Da (1177.98)	0
Glyco-Decipher	cwq_mix2-1_726	39623	(4+)	39619	178.263	40446	181.9	M + 1 Da (1178.23)	0
Glyco-Decipher	cwq_mix2-1_726	39623	(4+)	39619	178.263	40446	181.9	M + 2 Da (1178.48)	0
Glyco-Decipher	cwq_mix2-1_726	39623	(4+)	39619	178.263	40446	181.9	M + 3 Da (1178.73)	0
Glyco-Decipher	cwq_mix2-1_726	39623	(4+)	39619	178.263	40446	181.9	M + 4 Da (1178.98)	0
Glyco-Decipher	cwq_mix2-1_726	39623	(4+)	39619	178.263	40457	181.95	M + 0 Da (1177.98)	0
Glyco-Decipher	cwq_mix2-1_726	39623	(4+)	39619	178.263	40457	181.95	M + 1 Da (1178.23)	0
Glyco-Decipher	cwq_mix2-1_726	39623	(4+)	39619	178.263	40457	181.95	M + 2 Da (1178.48)	0
Glyco-Decipher	cwq_mix2-1_726	39623	(4+)	39619	178.263	40457	181.95	M + 3 Da (1178.73)	0
Glyco-Decipher	cwq_mix2-1_726	39623	(4+)	39619	178.263	40457	181.95	M + 4 Da (1178.98)	0
Glyco-Decipher	cwq_mix2-1_726	39623	(4+)	39619	178.263	40468	181.998	M + 0 Da (1177.98)	0
Glyco-Decipher	cwq_mix2-1_726	39623	(4+)	39619	178.263	40468	181.998	M + 1 Da (1178.23)	0
Glyco-Decipher	cwq_mix2-1_726	39623	(4+)	39619	178.263	40468	181.998	M + 2 Da (1178.48)	0
Glyco-Decipher	cwq_mix2-1_726	39623	(4+)	39619	178.263	40468	181.998	M + 3 Da (1178.73)	0
Glyco-Decipher	cwq_mix2-1_726	39623	(4+)	39619	178.263	40468	181.998	M + 4 Da (1178.98)	0
Glyco-Decipher	cwq_mix2-1_726	39623	(4+)	39619	178.263	40479	182.047	M + 0 Da (1177.98)	0
Glyco-Decipher	cwq_mix2-1_726	39623	(4+)	39619	178.263	40479	182.047	M + 1 Da (1178.23)	0
Glyco-Decipher	cwq_mix2-1_726	39623	(4+)	39619	178.263	40479	182.047	M + 2 Da (1178.48)	0
Glyco-Decipher	cwq_mix2-1_726	39623	(4+)	39619	178.263	40479	182.047	M + 3 Da (1178.73)	0
Glyco-Decipher	cwq_mix2-1_726	39623	(4+)	39619	178.263	40479	182.047	M + 4 Da (1178.98)	0.2105
Glyco-Decipher	cwq_mix2-1_726	39623	(4+)	39619	178.263	40490	182.096	M + 0 Da (1177.98)	0
Glyco-Decipher	cwq_mix2-1_726	39623	(4+)	39619	178.263	40490	182.096	M + 1 Da (1178.23)	0
Glyco-Decipher	cwq_mix2-1_726	39623	(4+)	39619	178.263	40490	182.096	M + 2 Da (1178.48)	0
Glyco-Decipher	cwq_mix2-1_726	39623	(4+)	39619	178.263	40490	182.096	M + 3 Da (1178.73)	0
Glyco-Decipher	cwq_mix2-1_726	39623	(4+)	39619	178.263	40490	182.096	M + 4 Da (1178.98)	0
Glyco-Decipher	cwq_mix2-1_726	39623	(4+)	39619	178.263	40501	182.145	M + 0 Da (1177.98)	0
Glyco-Decipher	cwq_mix2-1_726	39623	(4+)	39619	178.263	40501	182.145	M + 1 Da (1178.23)	0
Glyco-Decipher	cwq_mix2-1_726	39623	(4+)	39619	178.263	40501	182.145	M + 2 Da (1178.48)	0
Glyco-Decipher	cwq_mix2-1_726	39623	(4+)	39619	178.263	40501	182.145	M + 3 Da (1178.73)	0
Glyco-Decipher	cwq_mix2-1_726	39623	(4+)	39619	178.263	40501	182.145	M + 4 Da (1178.98)	0
Glyco-Decipher	cwq_mix2-1_726	39623	(4+)	39619	178.263	40513	182.196	M + 0 Da (1177.98)	0
Glyco-Decipher	cwq_mix2-1_726	39623	(4+)	39619	178.263	40513	182.196	M + 1 Da (1178.23)	0
Glyco-Decipher	cwq_mix2-1_726	39623	(4+)	39619	178.263	40513	182.196	M + 2 Da (1178.48)	0
Glyco-Decipher	cwq_mix2-1_726	39623	(4+)	39619	178.263	40513	182.196	M + 3 Da (1178.73)	0
Glyco-Decipher	cwq_mix2-1_726	39623	(4+)	39619	178.263	40513	182.196	M + 4 Da (1178.98)	0
Glyco-Decipher	cwq_mix2-1_726	39623	(4+)	39619	178.263	40524	182.246	M + 0 Da (1177.98)	0
Glyco-Decipher	cwq_mix2-1_726	39623	(4+)	39619	178.263	40524	182.246	M + 1 Da (1178.23)	0
Glyco-Decipher	cwq_mix2-1_726	39623	(4+)	39619	178.263	40524	182.246	M + 2 Da (1178.48)	0
Glyco-Decipher	cwq_mix2-1_726	39623	(4+)	39619	178.263	40524	182.246	M + 3 Da (1178.73)	0
Glyco-Decipher	cwq_mix2-1_726	39623	(4+)	39619	178.263	40524	182.246	M + 4 Da (1178.98)	0
pGlyco 3.0	cwq_mix2-1_726	39623	(4+)	39619	178.263	38676	174.278	M + 0 Da (1177.73)	0
pGlyco 3.0	cwq_mix2-1_726	39623	(4+)	39619	178.263	38676	174.278	M + 1 Da (1177.98)	0
pGlyco 3.0	cwq_mix2-1_726	39623	(4+)	39619	178.263	38676	174.278	M + 2 Da (1178.23)	0
pGlyco 3.0	cwq_mix2-1_726	39623	(4+)	39619	178.263	38676	174.278	M + 3 Da (1178.48)	0
pGlyco 3.0	cwq_mix2-1_726	39623	(4+)	39619	178.263	38676	174.278	M + 4 Da (1178.73)	0
pGlyco 3.0	cwq_mix2-1_726	39623	(4+)	39619	178.263	38688	174.327	M + 0 Da (1177.73)	0
pGlyco 3.0	cwq_mix2-1_726	39623	(4+)	39619	178.263	38688	174.327	M + 1 Da (1177.98)	0
pGlyco 3.0	cwq_mix2-1_726	39623	(4+)	39619	178.263	38688	174.327	M + 2 Da (1178.23)	0
pGlyco 3.0	cwq_mix2-1_726	39623	(4+)	39619	178.263	38688	174.327	M + 3 Da (1178.48)	0
pGlyco 3.0	cwq_mix2-1_726	39623	(4+)	39619	178.263	38688	174.327	M + 4 Da (1178.73)	0
pGlyco 3.0	cwq_mix2-1_726	39623	(4+)	39619	178.263	38699	174.375	M + 0 Da (1177.73)	0
pGlyco 3.0	cwq_mix2-1_726	39623	(4+)	39619	178.263	38699	174.375	M + 1 Da (1177.98)	0
pGlyco 3.0	cwq_mix2-1_726	39623	(4+)	39619	178.263	38699	174.375	M + 2 Da (1178.23)	0
pGlyco 3.0	cwq_mix2-1_726	39623	(4+)	39619	178.263	38699	174.375	M + 3 Da (1178.48)	0
pGlyco 3.0	cwq_mix2-1_726	39623	(4+)	39619	178.263	38699	174.375	M + 4 Da (1178.73)	0
pGlyco 3.0	cwq_mix2-1_726	39623	(4+)	39619	178.263	38710	174.424	M + 0 Da (1177.73)	0
pGlyco 3.0	cwq_mix2-1_726	39623	(4+)	39619	178.263	38710	174.424	M + 1 Da (1177.98)	0.2062
pGlyco 3.0	cwq_mix2-1_726	39623	(4+)	39619	178.263	38710	174.424	M + 2 Da (1178.23)	0
pGlyco 3.0	cwq_mix2-1_726	39623	(4+)	39619	178.263	38710	174.424	M + 3 Da (1178.48)	0
pGlyco 3.0	cwq_mix2-1_726	39623	(4+)	39619	178.263	38710	174.424	M + 4 Da (1178.73)	0
pGlyco 3.0	cwq_mix2-1_726	39623	(4+)	39619	178.263	38722	174.476	M + 0 Da (1177.73)	0
pGlyco 3.0	cwq_mix2-1_726	39623	(4+)	39619	178.263	38722	174.476	M + 1 Da (1177.98)	0
pGlyco 3.0	cwq_mix2-1_726	39623	(4+)	39619	178.263	38722	174.476	M + 2 Da (1178.23)	0
pGlyco 3.0	cwq_mix2-1_726	39623	(4+)	39619	178.263	38722	174.476	M + 3 Da (1178.48)	0
pGlyco 3.0	cwq_mix2-1_726	39623	(4+)	39619	178.263	38722	174.476	M + 4 Da (1178.73)	0.1519
pGlyco 3.0	cwq_mix2-1_726	39623	(4+)	39619	178.263	38733	174.521	M + 0 Da (1177.73)	0
pGlyco 3.0	cwq_mix2-1_726	39623	(4+)	39619	178.263	38733	174.521	M + 1 Da (1177.98)	0
pGlyco 3.0	cwq_mix2-1_726	39623	(4+)	39619	178.263	38733	174.521	M + 2 Da (1178.23)	0
pGlyco 3.0	cwq_mix2-1_726	39623	(4+)	39619	178.263	38733	174.521	M + 3 Da (1178.48)	0.252
pGlyco 3.0	cwq_mix2-1_726	39623	(4+)	39619	178.263	38733	174.521	M + 4 Da (1178.73)	0
pGlyco 3.0	cwq_mix2-1_726	39623	(4+)	39619	178.263	38745	174.57	M + 0 Da (1177.73)	0
pGlyco 3.0	cwq_mix2-1_726	39623	(4+)	39619	178.263	38745	174.57	M + 1 Da (1177.98)	0
pGlyco 3.0	cwq_mix2-1_726	39623	(4+)	39619	178.263	38745	174.57	M + 2 Da (1178.23)	0.2911
pGlyco 3.0	cwq_mix2-1_726	39623	(4+)	39619	178.263	38745	174.57	M + 3 Da (1178.48)	0.1244
pGlyco 3.0	cwq_mix2-1_726	39623	(4+)	39619	178.263	38745	174.57	M + 4 Da (1178.73)	0.152
pGlyco 3.0	cwq_mix2-1_726	39623	(4+)	39619	178.263	38756	174.62	M + 0 Da (1177.73)	0
pGlyco 3.0	cwq_mix2-1_726	39623	(4+)	39619	178.263	38756	174.62	M + 1 Da (1177.98)	0
pGlyco 3.0	cwq_mix2-1_726	39623	(4+)	39619	178.263	38756	174.62	M + 2 Da (1178.23)	0
pGlyco 3.0	cwq_mix2-1_726	39623	(4+)	39619	178.263	38756	174.62	M + 3 Da (1178.48)	0
pGlyco 3.0	cwq_mix2-1_726	39623	(4+)	39619	178.263	38756	174.62	M + 4 Da (1178.73)	0
pGlyco 3.0	cwq_mix2-1_726	39623	(4+)	39619	178.263	38768	174.671	M + 0 Da (1177.73)	0
pGlyco 3.0	cwq_mix2-1_726	39623	(4+)	39619	178.263	38768	174.671	M + 1 Da (1177.98)	0
pGlyco 3.0	cwq_mix2-1_726	39623	(4+)	39619	178.263	38768	174.671	M + 2 Da (1178.23)	0
pGlyco 3.0	cwq_mix2-1_726	39623	(4+)	39619	178.263	38768	174.671	M + 3 Da (1178.48)	0
pGlyco 3.0	cwq_mix2-1_726	39623	(4+)	39619	178.263	38768	174.671	M + 4 Da (1178.73)	0
pGlyco 3.0	cwq_mix2-1_726	39623	(4+)	39619	178.263	38779	174.719	M + 0 Da (1177.73)	0
pGlyco 3.0	cwq_mix2-1_726	39623	(4+)	39619	178.263	38779	174.719	M + 1 Da (1177.98)	0
pGlyco 3.0	cwq_mix2-1_726	39623	(4+)	39619	178.263	38779	174.719	M + 2 Da (1178.23)	0.2179
pGlyco 3.0	cwq_mix2-1_726	39623	(4+)	39619	178.263	38779	174.719	M + 3 Da (1178.48)	0
pGlyco 3.0	cwq_mix2-1_726	39623	(4+)	39619	178.263	38779	174.719	M + 4 Da (1178.73)	0
pGlyco 3.0	cwq_mix2-1_726	39623	(4+)	39619	178.263	38790	174.771	M + 0 Da (1177.73)	0
pGlyco 3.0	cwq_mix2-1_726	39623	(4+)	39619	178.263	38790	174.771	M + 1 Da (1177.98)	0
pGlyco 3.0	cwq_mix2-1_726	39623	(4+)	39619	178.263	38790	174.771	M + 2 Da (1178.23)	0
pGlyco 3.0	cwq_mix2-1_726	39623	(4+)	39619	178.263	38790	174.771	M + 3 Da (1178.48)	0
pGlyco 3.0	cwq_mix2-1_726	39623	(4+)	39619	178.263	38790	174.771	M + 4 Da (1178.73)	0
pGlyco 3.0	cwq_mix2-1_726	39623	(4+)	39619	178.263	38801	174.817	M + 0 Da (1177.73)	0.1742
pGlyco 3.0	cwq_mix2-1_726	39623	(4+)	39619	178.263	38801	174.817	M + 1 Da (1177.98)	0
pGlyco 3.0	cwq_mix2-1_726	39623	(4+)	39619	178.263	38801	174.817	M + 2 Da (1178.23)	0
pGlyco 3.0	cwq_mix2-1_726	39623	(4+)	39619	178.263	38801	174.817	M + 3 Da (1178.48)	0
pGlyco 3.0	cwq_mix2-1_726	39623	(4+)	39619	178.263	38801	174.817	M + 4 Da (1178.73)	0
pGlyco 3.0	cwq_mix2-1_726	39623	(4+)	39619	178.263	38812	174.865	M + 0 Da (1177.73)	0
pGlyco 3.0	cwq_mix2-1_726	39623	(4+)	39619	178.263	38812	174.865	M + 1 Da (1177.98)	0
pGlyco 3.0	cwq_mix2-1_726	39623	(4+)	39619	178.263	38812	174.865	M + 2 Da (1178.23)	0
pGlyco 3.0	cwq_mix2-1_726	39623	(4+)	39619	178.263	38812	174.865	M + 3 Da (1178.48)	0.1123
pGlyco 3.0	cwq_mix2-1_726	39623	(4+)	39619	178.263	38812	174.865	M + 4 Da (1178.73)	0
pGlyco 3.0	cwq_mix2-1_726	39623	(4+)	39619	178.263	38824	174.914	M + 0 Da (1177.73)	0.0968
pGlyco 3.0	cwq_mix2-1_726	39623	(4+)	39619	178.263	38824	174.914	M + 1 Da (1177.98)	0
pGlyco 3.0	cwq_mix2-1_726	39623	(4+)	39619	178.263	38824	174.914	M + 2 Da (1178.23)	0
pGlyco 3.0	cwq_mix2-1_726	39623	(4+)	39619	178.263	38824	174.914	M + 3 Da (1178.48)	0
pGlyco 3.0	cwq_mix2-1_726	39623	(4+)	39619	178.263	38824	174.914	M + 4 Da (1178.73)	0
pGlyco 3.0	cwq_mix2-1_726	39623	(4+)	39619	178.263	38835	174.964	M + 0 Da (1177.73)	0
pGlyco 3.0	cwq_mix2-1_726	39623	(4+)	39619	178.263	38835	174.964	M + 1 Da (1177.98)	0
pGlyco 3.0	cwq_mix2-1_726	39623	(4+)	39619	178.263	38835	174.964	M + 2 Da (1178.23)	0
pGlyco 3.0	cwq_mix2-1_726	39623	(4+)	39619	178.263	38835	174.964	M + 3 Da (1178.48)	0.2124
pGlyco 3.0	cwq_mix2-1_726	39623	(4+)	39619	178.263	38835	174.964	M + 4 Da (1178.73)	0
pGlyco 3.0	cwq_mix2-1_726	39623	(4+)	39619	178.263	38846	175.013	M + 0 Da (1177.73)	0
pGlyco 3.0	cwq_mix2-1_726	39623	(4+)	39619	178.263	38846	175.013	M + 1 Da (1177.98)	0
pGlyco 3.0	cwq_mix2-1_726	39623	(4+)	39619	178.263	38846	175.013	M + 2 Da (1178.23)	0
pGlyco 3.0	cwq_mix2-1_726	39623	(4+)	39619	178.263	38846	175.013	M + 3 Da (1178.48)	0
pGlyco 3.0	cwq_mix2-1_726	39623	(4+)	39619	178.263	38846	175.013	M + 4 Da (1178.73)	0
pGlyco 3.0	cwq_mix2-1_726	39623	(4+)	39619	178.263	38858	175.061	M + 0 Da (1177.73)	0
pGlyco 3.0	cwq_mix2-1_726	39623	(4+)	39619	178.263	38858	175.061	M + 1 Da (1177.98)	0
pGlyco 3.0	cwq_mix2-1_726	39623	(4+)	39619	178.263	38858	175.061	M + 2 Da (1178.23)	0
pGlyco 3.0	cwq_mix2-1_726	39623	(4+)	39619	178.263	38858	175.061	M + 3 Da (1178.48)	0
pGlyco 3.0	cwq_mix2-1_726	39623	(4+)	39619	178.263	38858	175.061	M + 4 Da (1178.73)	0
pGlyco 3.0	cwq_mix2-1_726	39623	(4+)	39619	178.263	38869	175.11	M + 0 Da (1177.73)	0
pGlyco 3.0	cwq_mix2-1_726	39623	(4+)	39619	178.263	38869	175.11	M + 1 Da (1177.98)	0
pGlyco 3.0	cwq_mix2-1_726	39623	(4+)	39619	178.263	38869	175.11	M + 2 Da (1178.23)	0
pGlyco 3.0	cwq_mix2-1_726	39623	(4+)	39619	178.263	38869	175.11	M + 3 Da (1178.48)	0
pGlyco 3.0	cwq_mix2-1_726	39623	(4+)	39619	178.263	38869	175.11	M + 4 Da (1178.73)	0
pGlyco 3.0	cwq_mix2-1_726	39623	(4+)	39619	178.263	38881	175.16	M + 0 Da (1177.73)	0
pGlyco 3.0	cwq_mix2-1_726	39623	(4+)	39619	178.263	38881	175.16	M + 1 Da (1177.98)	0
pGlyco 3.0	cwq_mix2-1_726	39623	(4+)	39619	178.263	38881	175.16	M + 2 Da (1178.23)	0
pGlyco 3.0	cwq_mix2-1_726	39623	(4+)	39619	178.263	38881	175.16	M + 3 Da (1178.48)	0
pGlyco 3.0	cwq_mix2-1_726	39623	(4+)	39619	178.263	38881	175.16	M + 4 Da (1178.73)	0
pGlyco 3.0	cwq_mix2-1_726	39623	(4+)	39619	178.263	38893	175.209	M + 0 Da (1177.73)	0
pGlyco 3.0	cwq_mix2-1_726	39623	(4+)	39619	178.263	38893	175.209	M + 1 Da (1177.98)	0
pGlyco 3.0	cwq_mix2-1_726	39623	(4+)	39619	178.263	38893	175.209	M + 2 Da (1178.23)	0
pGlyco 3.0	cwq_mix2-1_726	39623	(4+)	39619	178.263	38893	175.209	M + 3 Da (1178.48)	0
pGlyco 3.0	cwq_mix2-1_726	39623	(4+)	39619	178.263	38893	175.209	M + 4 Da (1178.73)	0
pGlyco 3.0	cwq_mix2-1_726	39623	(4+)	39619	178.263	38905	175.258	M + 0 Da (1177.73)	0.1322
pGlyco 3.0	cwq_mix2-1_726	39623	(4+)	39619	178.263	38905	175.258	M + 1 Da (1177.98)	0
pGlyco 3.0	cwq_mix2-1_726	39623	(4+)	39619	178.263	38905	175.258	M + 2 Da (1178.23)	0
pGlyco 3.0	cwq_mix2-1_726	39623	(4+)	39619	178.263	38905	175.258	M + 3 Da (1178.48)	0
pGlyco 3.0	cwq_mix2-1_726	39623	(4+)	39619	178.263	38905	175.258	M + 4 Da (1178.73)	0
pGlyco 3.0	cwq_mix2-1_726	39623	(4+)	39619	178.263	38917	175.308	M + 0 Da (1177.73)	0
pGlyco 3.0	cwq_mix2-1_726	39623	(4+)	39619	178.263	38917	175.308	M + 1 Da (1177.98)	0
pGlyco 3.0	cwq_mix2-1_726	39623	(4+)	39619	178.263	38917	175.308	M + 2 Da (1178.23)	0
pGlyco 3.0	cwq_mix2-1_726	39623	(4+)	39619	178.263	38917	175.308	M + 3 Da (1178.48)	0
pGlyco 3.0	cwq_mix2-1_726	39623	(4+)	39619	178.263	38917	175.308	M + 4 Da (1178.73)	0
pGlyco 3.0	cwq_mix2-1_726	39623	(4+)	39619	178.263	38929	175.358	M + 0 Da (1177.73)	0
pGlyco 3.0	cwq_mix2-1_726	39623	(4+)	39619	178.263	38929	175.358	M + 1 Da (1177.98)	0
pGlyco 3.0	cwq_mix2-1_726	39623	(4+)	39619	178.263	38929	175.358	M + 2 Da (1178.23)	0
pGlyco 3.0	cwq_mix2-1_726	39623	(4+)	39619	178.263	38929	175.358	M + 3 Da (1178.48)	0
pGlyco 3.0	cwq_mix2-1_726	39623	(4+)	39619	178.263	38929	175.358	M + 4 Da (1178.73)	0.153
pGlyco 3.0	cwq_mix2-1_726	39623	(4+)	39619	178.263	38941	175.408	M + 0 Da (1177.73)	0
pGlyco 3.0	cwq_mix2-1_726	39623	(4+)	39619	178.263	38941	175.408	M + 1 Da (1177.98)	0
pGlyco 3.0	cwq_mix2-1_726	39623	(4+)	39619	178.263	38941	175.408	M + 2 Da (1178.23)	0
pGlyco 3.0	cwq_mix2-1_726	39623	(4+)	39619	178.263	38941	175.408	M + 3 Da (1178.48)	0
pGlyco 3.0	cwq_mix2-1_726	39623	(4+)	39619	178.263	38941	175.408	M + 4 Da (1178.73)	0
pGlyco 3.0	cwq_mix2-1_726	39623	(4+)	39619	178.263	38952	175.458	M + 0 Da (1177.73)	0
pGlyco 3.0	cwq_mix2-1_726	39623	(4+)	39619	178.263	38952	175.458	M + 1 Da (1177.98)	0
pGlyco 3.0	cwq_mix2-1_726	39623	(4+)	39619	178.263	38952	175.458	M + 2 Da (1178.23)	0
pGlyco 3.0	cwq_mix2-1_726	39623	(4+)	39619	178.263	38952	175.458	M + 3 Da (1178.48)	0
pGlyco 3.0	cwq_mix2-1_726	39623	(4+)	39619	178.263	38952	175.458	M + 4 Da (1178.73)	0
pGlyco 3.0	cwq_mix2-1_726	39623	(4+)	39619	178.263	38963	175.506	M + 0 Da (1177.73)	0
pGlyco 3.0	cwq_mix2-1_726	39623	(4+)	39619	178.263	38963	175.506	M + 1 Da (1177.98)	0
pGlyco 3.0	cwq_mix2-1_726	39623	(4+)	39619	178.263	38963	175.506	M + 2 Da (1178.23)	0
pGlyco 3.0	cwq_mix2-1_726	39623	(4+)	39619	178.263	38963	175.506	M + 3 Da (1178.48)	0
pGlyco 3.0	cwq_mix2-1_726	39623	(4+)	39619	178.263	38963	175.506	M + 4 Da (1178.73)	0
pGlyco 3.0	cwq_mix2-1_726	39623	(4+)	39619	178.263	38974	175.555	M + 0 Da (1177.73)	0
pGlyco 3.0	cwq_mix2-1_726	39623	(4+)	39619	178.263	38974	175.555	M + 1 Da (1177.98)	0
pGlyco 3.0	cwq_mix2-1_726	39623	(4+)	39619	178.263	38974	175.555	M + 2 Da (1178.23)	0
pGlyco 3.0	cwq_mix2-1_726	39623	(4+)	39619	178.263	38974	175.555	M + 3 Da (1178.48)	0
pGlyco 3.0	cwq_mix2-1_726	39623	(4+)	39619	178.263	38974	175.555	M + 4 Da (1178.73)	0
pGlyco 3.0	cwq_mix2-1_726	39623	(4+)	39619	178.263	38986	175.604	M + 0 Da (1177.73)	0
pGlyco 3.0	cwq_mix2-1_726	39623	(4+)	39619	178.263	38986	175.604	M + 1 Da (1177.98)	0
pGlyco 3.0	cwq_mix2-1_726	39623	(4+)	39619	178.263	38986	175.604	M + 2 Da (1178.23)	0
pGlyco 3.0	cwq_mix2-1_726	39623	(4+)	39619	178.263	38986	175.604	M + 3 Da (1178.48)	0
pGlyco 3.0	cwq_mix2-1_726	39623	(4+)	39619	178.263	38986	175.604	M + 4 Da (1178.73)	0
pGlyco 3.0	cwq_mix2-1_726	39623	(4+)	39619	178.263	38998	175.654	M + 0 Da (1177.73)	0.1269
pGlyco 3.0	cwq_mix2-1_726	39623	(4+)	39619	178.263	38998	175.654	M + 1 Da (1177.98)	0
pGlyco 3.0	cwq_mix2-1_726	39623	(4+)	39619	178.263	38998	175.654	M + 2 Da (1178.23)	0
pGlyco 3.0	cwq_mix2-1_726	39623	(4+)	39619	178.263	38998	175.654	M + 3 Da (1178.48)	0
pGlyco 3.0	cwq_mix2-1_726	39623	(4+)	39619	178.263	38998	175.654	M + 4 Da (1178.73)	0
pGlyco 3.0	cwq_mix2-1_726	39623	(4+)	39619	178.263	39009	175.702	M + 0 Da (1177.73)	0
pGlyco 3.0	cwq_mix2-1_726	39623	(4+)	39619	178.263	39009	175.702	M + 1 Da (1177.98)	0
pGlyco 3.0	cwq_mix2-1_726	39623	(4+)	39619	178.263	39009	175.702	M + 2 Da (1178.23)	0
pGlyco 3.0	cwq_mix2-1_726	39623	(4+)	39619	178.263	39009	175.702	M + 3 Da (1178.48)	0
pGlyco 3.0	cwq_mix2-1_726	39623	(4+)	39619	178.263	39009	175.702	M + 4 Da (1178.73)	0
pGlyco 3.0	cwq_mix2-1_726	39623	(4+)	39619	178.263	39021	175.752	M + 0 Da (1177.73)	0
pGlyco 3.0	cwq_mix2-1_726	39623	(4+)	39619	178.263	39021	175.752	M + 1 Da (1177.98)	0
pGlyco 3.0	cwq_mix2-1_726	39623	(4+)	39619	178.263	39021	175.752	M + 2 Da (1178.23)	0
pGlyco 3.0	cwq_mix2-1_726	39623	(4+)	39619	178.263	39021	175.752	M + 3 Da (1178.48)	0
pGlyco 3.0	cwq_mix2-1_726	39623	(4+)	39619	178.263	39021	175.752	M + 4 Da (1178.73)	0
pGlyco 3.0	cwq_mix2-1_726	39623	(4+)	39619	178.263	39033	175.801	M + 0 Da (1177.73)	0.1747
pGlyco 3.0	cwq_mix2-1_726	39623	(4+)	39619	178.263	39033	175.801	M + 1 Da (1177.98)	0
pGlyco 3.0	cwq_mix2-1_726	39623	(4+)	39619	178.263	39033	175.801	M + 2 Da (1178.23)	0
pGlyco 3.0	cwq_mix2-1_726	39623	(4+)	39619	178.263	39033	175.801	M + 3 Da (1178.48)	0
pGlyco 3.0	cwq_mix2-1_726	39623	(4+)	39619	178.263	39033	175.801	M + 4 Da (1178.73)	0
pGlyco 3.0	cwq_mix2-1_726	39623	(4+)	39619	178.263	39044	175.85	M + 0 Da (1177.73)	0
pGlyco 3.0	cwq_mix2-1_726	39623	(4+)	39619	178.263	39044	175.85	M + 1 Da (1177.98)	0
pGlyco 3.0	cwq_mix2-1_726	39623	(4+)	39619	178.263	39044	175.85	M + 2 Da (1178.23)	0
pGlyco 3.0	cwq_mix2-1_726	39623	(4+)	39619	178.263	39044	175.85	M + 3 Da (1178.48)	0
pGlyco 3.0	cwq_mix2-1_726	39623	(4+)	39619	178.263	39044	175.85	M + 4 Da (1178.73)	0
pGlyco 3.0	cwq_mix2-1_726	39623	(4+)	39619	178.263	39056	175.899	M + 0 Da (1177.73)	0
pGlyco 3.0	cwq_mix2-1_726	39623	(4+)	39619	178.263	39056	175.899	M + 1 Da (1177.98)	0
pGlyco 3.0	cwq_mix2-1_726	39623	(4+)	39619	178.263	39056	175.899	M + 2 Da (1178.23)	0
pGlyco 3.0	cwq_mix2-1_726	39623	(4+)	39619	178.263	39056	175.899	M + 3 Da (1178.48)	0
pGlyco 3.0	cwq_mix2-1_726	39623	(4+)	39619	178.263	39056	175.899	M + 4 Da (1178.73)	0
pGlyco 3.0	cwq_mix2-1_726	39623	(4+)	39619	178.263	39068	175.947	M + 0 Da (1177.73)	0
pGlyco 3.0	cwq_mix2-1_726	39623	(4+)	39619	178.263	39068	175.947	M + 1 Da (1177.98)	0
pGlyco 3.0	cwq_mix2-1_726	39623	(4+)	39619	178.263	39068	175.947	M + 2 Da (1178.23)	0
pGlyco 3.0	cwq_mix2-1_726	39623	(4+)	39619	178.263	39068	175.947	M + 3 Da (1178.48)	0
pGlyco 3.0	cwq_mix2-1_726	39623	(4+)	39619	178.263	39068	175.947	M + 4 Da (1178.73)	0
pGlyco 3.0	cwq_mix2-1_726	39623	(4+)	39619	178.263	39079	175.997	M + 0 Da (1177.73)	0
pGlyco 3.0	cwq_mix2-1_726	39623	(4+)	39619	178.263	39079	175.997	M + 1 Da (1177.98)	0.1375
pGlyco 3.0	cwq_mix2-1_726	39623	(4+)	39619	178.263	39079	175.997	M + 2 Da (1178.23)	0
pGlyco 3.0	cwq_mix2-1_726	39623	(4+)	39619	178.263	39079	175.997	M + 3 Da (1178.48)	0
pGlyco 3.0	cwq_mix2-1_726	39623	(4+)	39619	178.263	39079	175.997	M + 4 Da (1178.73)	0
pGlyco 3.0	cwq_mix2-1_726	39623	(4+)	39619	178.263	39092	176.047	M + 0 Da (1177.73)	0
pGlyco 3.0	cwq_mix2-1_726	39623	(4+)	39619	178.263	39092	176.047	M + 1 Da (1177.98)	0
pGlyco 3.0	cwq_mix2-1_726	39623	(4+)	39619	178.263	39092	176.047	M + 2 Da (1178.23)	0
pGlyco 3.0	cwq_mix2-1_726	39623	(4+)	39619	178.263	39092	176.047	M + 3 Da (1178.48)	0
pGlyco 3.0	cwq_mix2-1_726	39623	(4+)	39619	178.263	39092	176.047	M + 4 Da (1178.73)	0
pGlyco 3.0	cwq_mix2-1_726	39623	(4+)	39619	178.263	39103	176.095	M + 0 Da (1177.73)	0
pGlyco 3.0	cwq_mix2-1_726	39623	(4+)	39619	178.263	39103	176.095	M + 1 Da (1177.98)	0
pGlyco 3.0	cwq_mix2-1_726	39623	(4+)	39619	178.263	39103	176.095	M + 2 Da (1178.23)	0
pGlyco 3.0	cwq_mix2-1_726	39623	(4+)	39619	178.263	39103	176.095	M + 3 Da (1178.48)	0
pGlyco 3.0	cwq_mix2-1_726	39623	(4+)	39619	178.263	39103	176.095	M + 4 Da (1178.73)	0
pGlyco 3.0	cwq_mix2-1_726	39623	(4+)	39619	178.263	39114	176.143	M + 0 Da (1177.73)	0
pGlyco 3.0	cwq_mix2-1_726	39623	(4+)	39619	178.263	39114	176.143	M + 1 Da (1177.98)	0
pGlyco 3.0	cwq_mix2-1_726	39623	(4+)	39619	178.263	39114	176.143	M + 2 Da (1178.23)	0
pGlyco 3.0	cwq_mix2-1_726	39623	(4+)	39619	178.263	39114	176.143	M + 3 Da (1178.48)	0
pGlyco 3.0	cwq_mix2-1_726	39623	(4+)	39619	178.263	39114	176.143	M + 4 Da (1178.73)	0
pGlyco 3.0	cwq_mix2-1_726	39623	(4+)	39619	178.263	39125	176.191	M + 0 Da (1177.73)	0
pGlyco 3.0	cwq_mix2-1_726	39623	(4+)	39619	178.263	39125	176.191	M + 1 Da (1177.98)	0
pGlyco 3.0	cwq_mix2-1_726	39623	(4+)	39619	178.263	39125	176.191	M + 2 Da (1178.23)	0
pGlyco 3.0	cwq_mix2-1_726	39623	(4+)	39619	178.263	39125	176.191	M + 3 Da (1178.48)	0
pGlyco 3.0	cwq_mix2-1_726	39623	(4+)	39619	178.263	39125	176.191	M + 4 Da (1178.73)	0
pGlyco 3.0	cwq_mix2-1_726	39623	(4+)	39619	178.263	39136	176.24	M + 0 Da (1177.73)	0
pGlyco 3.0	cwq_mix2-1_726	39623	(4+)	39619	178.263	39136	176.24	M + 1 Da (1177.98)	0
pGlyco 3.0	cwq_mix2-1_726	39623	(4+)	39619	178.263	39136	176.24	M + 2 Da (1178.23)	0
pGlyco 3.0	cwq_mix2-1_726	39623	(4+)	39619	178.263	39136	176.24	M + 3 Da (1178.48)	0
pGlyco 3.0	cwq_mix2-1_726	39623	(4+)	39619	178.263	39136	176.24	M + 4 Da (1178.73)	0
pGlyco 3.0	cwq_mix2-1_726	39623	(4+)	39619	178.263	39148	176.289	M + 0 Da (1177.73)	0
pGlyco 3.0	cwq_mix2-1_726	39623	(4+)	39619	178.263	39148	176.289	M + 1 Da (1177.98)	0
pGlyco 3.0	cwq_mix2-1_726	39623	(4+)	39619	178.263	39148	176.289	M + 2 Da (1178.23)	0
pGlyco 3.0	cwq_mix2-1_726	39623	(4+)	39619	178.263	39148	176.289	M + 3 Da (1178.48)	0
pGlyco 3.0	cwq_mix2-1_726	39623	(4+)	39619	178.263	39148	176.289	M + 4 Da (1178.73)	0
pGlyco 3.0	cwq_mix2-1_726	39623	(4+)	39619	178.263	39158	176.338	M + 0 Da (1177.73)	0
pGlyco 3.0	cwq_mix2-1_726	39623	(4+)	39619	178.263	39158	176.338	M + 1 Da (1177.98)	0
pGlyco 3.0	cwq_mix2-1_726	39623	(4+)	39619	178.263	39158	176.338	M + 2 Da (1178.23)	0
pGlyco 3.0	cwq_mix2-1_726	39623	(4+)	39619	178.263	39158	176.338	M + 3 Da (1178.48)	0
pGlyco 3.0	cwq_mix2-1_726	39623	(4+)	39619	178.263	39158	176.338	M + 4 Da (1178.73)	0
pGlyco 3.0	cwq_mix2-1_726	39623	(4+)	39619	178.263	39169	176.387	M + 0 Da (1177.73)	0
pGlyco 3.0	cwq_mix2-1_726	39623	(4+)	39619	178.263	39169	176.387	M + 1 Da (1177.98)	0
pGlyco 3.0	cwq_mix2-1_726	39623	(4+)	39619	178.263	39169	176.387	M + 2 Da (1178.23)	0
pGlyco 3.0	cwq_mix2-1_726	39623	(4+)	39619	178.263	39169	176.387	M + 3 Da (1178.48)	0
pGlyco 3.0	cwq_mix2-1_726	39623	(4+)	39619	178.263	39169	176.387	M + 4 Da (1178.73)	0
pGlyco 3.0	cwq_mix2-1_726	39623	(4+)	39619	178.263	39181	176.438	M + 0 Da (1177.73)	0
pGlyco 3.0	cwq_mix2-1_726	39623	(4+)	39619	178.263	39181	176.438	M + 1 Da (1177.98)	0
pGlyco 3.0	cwq_mix2-1_726	39623	(4+)	39619	178.263	39181	176.438	M + 2 Da (1178.23)	0
pGlyco 3.0	cwq_mix2-1_726	39623	(4+)	39619	178.263	39181	176.438	M + 3 Da (1178.48)	0
pGlyco 3.0	cwq_mix2-1_726	39623	(4+)	39619	178.263	39181	176.438	M + 4 Da (1178.73)	0
pGlyco 3.0	cwq_mix2-1_726	39623	(4+)	39619	178.263	39192	176.487	M + 0 Da (1177.73)	0
pGlyco 3.0	cwq_mix2-1_726	39623	(4+)	39619	178.263	39192	176.487	M + 1 Da (1177.98)	0
pGlyco 3.0	cwq_mix2-1_726	39623	(4+)	39619	178.263	39192	176.487	M + 2 Da (1178.23)	0
pGlyco 3.0	cwq_mix2-1_726	39623	(4+)	39619	178.263	39192	176.487	M + 3 Da (1178.48)	0
pGlyco 3.0	cwq_mix2-1_726	39623	(4+)	39619	178.263	39192	176.487	M + 4 Da (1178.73)	0
pGlyco 3.0	cwq_mix2-1_726	39623	(4+)	39619	178.263	39204	176.535	M + 0 Da (1177.73)	0
pGlyco 3.0	cwq_mix2-1_726	39623	(4+)	39619	178.263	39204	176.535	M + 1 Da (1177.98)	0.2009
pGlyco 3.0	cwq_mix2-1_726	39623	(4+)	39619	178.263	39204	176.535	M + 2 Da (1178.23)	0
pGlyco 3.0	cwq_mix2-1_726	39623	(4+)	39619	178.263	39204	176.535	M + 3 Da (1178.48)	0
pGlyco 3.0	cwq_mix2-1_726	39623	(4+)	39619	178.263	39204	176.535	M + 4 Da (1178.73)	0
pGlyco 3.0	cwq_mix2-1_726	39623	(4+)	39619	178.263	39215	176.584	M + 0 Da (1177.73)	0
pGlyco 3.0	cwq_mix2-1_726	39623	(4+)	39619	178.263	39215	176.584	M + 1 Da (1177.98)	0
pGlyco 3.0	cwq_mix2-1_726	39623	(4+)	39619	178.263	39215	176.584	M + 2 Da (1178.23)	0
pGlyco 3.0	cwq_mix2-1_726	39623	(4+)	39619	178.263	39215	176.584	M + 3 Da (1178.48)	0
pGlyco 3.0	cwq_mix2-1_726	39623	(4+)	39619	178.263	39215	176.584	M + 4 Da (1178.73)	0
pGlyco 3.0	cwq_mix2-1_726	39623	(4+)	39619	178.263	39226	176.633	M + 0 Da (1177.73)	0
pGlyco 3.0	cwq_mix2-1_726	39623	(4+)	39619	178.263	39226	176.633	M + 1 Da (1177.98)	0
pGlyco 3.0	cwq_mix2-1_726	39623	(4+)	39619	178.263	39226	176.633	M + 2 Da (1178.23)	0
pGlyco 3.0	cwq_mix2-1_726	39623	(4+)	39619	178.263	39226	176.633	M + 3 Da (1178.48)	0
pGlyco 3.0	cwq_mix2-1_726	39623	(4+)	39619	178.263	39226	176.633	M + 4 Da (1178.73)	0
pGlyco 3.0	cwq_mix2-1_726	39623	(4+)	39619	178.263	39238	176.683	M + 0 Da (1177.73)	0
pGlyco 3.0	cwq_mix2-1_726	39623	(4+)	39619	178.263	39238	176.683	M + 1 Da (1177.98)	0
pGlyco 3.0	cwq_mix2-1_726	39623	(4+)	39619	178.263	39238	176.683	M + 2 Da (1178.23)	0
pGlyco 3.0	cwq_mix2-1_726	39623	(4+)	39619	178.263	39238	176.683	M + 3 Da (1178.48)	0
pGlyco 3.0	cwq_mix2-1_726	39623	(4+)	39619	178.263	39238	176.683	M + 4 Da (1178.73)	0
pGlyco 3.0	cwq_mix2-1_726	39623	(4+)	39619	178.263	39249	176.732	M + 0 Da (1177.73)	0
pGlyco 3.0	cwq_mix2-1_726	39623	(4+)	39619	178.263	39249	176.732	M + 1 Da (1177.98)	0
pGlyco 3.0	cwq_mix2-1_726	39623	(4+)	39619	178.263	39249	176.732	M + 2 Da (1178.23)	0
pGlyco 3.0	cwq_mix2-1_726	39623	(4+)	39619	178.263	39249	176.732	M + 3 Da (1178.48)	0
pGlyco 3.0	cwq_mix2-1_726	39623	(4+)	39619	178.263	39249	176.732	M + 4 Da (1178.73)	0
pGlyco 3.0	cwq_mix2-1_726	39623	(4+)	39619	178.263	39261	176.782	M + 0 Da (1177.73)	0
pGlyco 3.0	cwq_mix2-1_726	39623	(4+)	39619	178.263	39261	176.782	M + 1 Da (1177.98)	0
pGlyco 3.0	cwq_mix2-1_726	39623	(4+)	39619	178.263	39261	176.782	M + 2 Da (1178.23)	0
pGlyco 3.0	cwq_mix2-1_726	39623	(4+)	39619	178.263	39261	176.782	M + 3 Da (1178.48)	0
pGlyco 3.0	cwq_mix2-1_726	39623	(4+)	39619	178.263	39261	176.782	M + 4 Da (1178.73)	0
pGlyco 3.0	cwq_mix2-1_726	39623	(4+)	39619	178.263	39272	176.831	M + 0 Da (1177.73)	0
pGlyco 3.0	cwq_mix2-1_726	39623	(4+)	39619	178.263	39272	176.831	M + 1 Da (1177.98)	0
pGlyco 3.0	cwq_mix2-1_726	39623	(4+)	39619	178.263	39272	176.831	M + 2 Da (1178.23)	0
pGlyco 3.0	cwq_mix2-1_726	39623	(4+)	39619	178.263	39272	176.831	M + 3 Da (1178.48)	0
pGlyco 3.0	cwq_mix2-1_726	39623	(4+)	39619	178.263	39272	176.831	M + 4 Da (1178.73)	0
pGlyco 3.0	cwq_mix2-1_726	39623	(4+)	39619	178.263	39283	176.878	M + 0 Da (1177.73)	0
pGlyco 3.0	cwq_mix2-1_726	39623	(4+)	39619	178.263	39283	176.878	M + 1 Da (1177.98)	0
pGlyco 3.0	cwq_mix2-1_726	39623	(4+)	39619	178.263	39283	176.878	M + 2 Da (1178.23)	0
pGlyco 3.0	cwq_mix2-1_726	39623	(4+)	39619	178.263	39283	176.878	M + 3 Da (1178.48)	0
pGlyco 3.0	cwq_mix2-1_726	39623	(4+)	39619	178.263	39283	176.878	M + 4 Da (1178.73)	0
pGlyco 3.0	cwq_mix2-1_726	39623	(4+)	39619	178.263	39295	176.928	M + 0 Da (1177.73)	0
pGlyco 3.0	cwq_mix2-1_726	39623	(4+)	39619	178.263	39295	176.928	M + 1 Da (1177.98)	0
pGlyco 3.0	cwq_mix2-1_726	39623	(4+)	39619	178.263	39295	176.928	M + 2 Da (1178.23)	0
pGlyco 3.0	cwq_mix2-1_726	39623	(4+)	39619	178.263	39295	176.928	M + 3 Da (1178.48)	0
pGlyco 3.0	cwq_mix2-1_726	39623	(4+)	39619	178.263	39295	176.928	M + 4 Da (1178.73)	0
pGlyco 3.0	cwq_mix2-1_726	39623	(4+)	39619	178.263	39306	176.977	M + 0 Da (1177.73)	0
pGlyco 3.0	cwq_mix2-1_726	39623	(4+)	39619	178.263	39306	176.977	M + 1 Da (1177.98)	0
pGlyco 3.0	cwq_mix2-1_726	39623	(4+)	39619	178.263	39306	176.977	M + 2 Da (1178.23)	0
pGlyco 3.0	cwq_mix2-1_726	39623	(4+)	39619	178.263	39306	176.977	M + 3 Da (1178.48)	0
pGlyco 3.0	cwq_mix2-1_726	39623	(4+)	39619	178.263	39306	176.977	M + 4 Da (1178.73)	0
pGlyco 3.0	cwq_mix2-1_726	39623	(4+)	39619	178.263	39317	177.028	M + 0 Da (1177.73)	0.1331
pGlyco 3.0	cwq_mix2-1_726	39623	(4+)	39619	178.263	39317	177.028	M + 1 Da (1177.98)	0
pGlyco 3.0	cwq_mix2-1_726	39623	(4+)	39619	178.263	39317	177.028	M + 2 Da (1178.23)	0
pGlyco 3.0	cwq_mix2-1_726	39623	(4+)	39619	178.263	39317	177.028	M + 3 Da (1178.48)	0.1053
pGlyco 3.0	cwq_mix2-1_726	39623	(4+)	39619	178.263	39317	177.028	M + 4 Da (1178.73)	0
pGlyco 3.0	cwq_mix2-1_726	39623	(4+)	39619	178.263	39328	177.076	M + 0 Da (1177.73)	0
pGlyco 3.0	cwq_mix2-1_726	39623	(4+)	39619	178.263	39328	177.076	M + 1 Da (1177.98)	0
pGlyco 3.0	cwq_mix2-1_726	39623	(4+)	39619	178.263	39328	177.076	M + 2 Da (1178.23)	0
pGlyco 3.0	cwq_mix2-1_726	39623	(4+)	39619	178.263	39328	177.076	M + 3 Da (1178.48)	0
pGlyco 3.0	cwq_mix2-1_726	39623	(4+)	39619	178.263	39328	177.076	M + 4 Da (1178.73)	0
pGlyco 3.0	cwq_mix2-1_726	39623	(4+)	39619	178.263	39339	177.125	M + 0 Da (1177.73)	0
pGlyco 3.0	cwq_mix2-1_726	39623	(4+)	39619	178.263	39339	177.125	M + 1 Da (1177.98)	0
pGlyco 3.0	cwq_mix2-1_726	39623	(4+)	39619	178.263	39339	177.125	M + 2 Da (1178.23)	0
pGlyco 3.0	cwq_mix2-1_726	39623	(4+)	39619	178.263	39339	177.125	M + 3 Da (1178.48)	0
pGlyco 3.0	cwq_mix2-1_726	39623	(4+)	39619	178.263	39339	177.125	M + 4 Da (1178.73)	0
pGlyco 3.0	cwq_mix2-1_726	39623	(4+)	39619	178.263	39350	177.174	M + 0 Da (1177.73)	0
pGlyco 3.0	cwq_mix2-1_726	39623	(4+)	39619	178.263	39350	177.174	M + 1 Da (1177.98)	0
pGlyco 3.0	cwq_mix2-1_726	39623	(4+)	39619	178.263	39350	177.174	M + 2 Da (1178.23)	0
pGlyco 3.0	cwq_mix2-1_726	39623	(4+)	39619	178.263	39350	177.174	M + 3 Da (1178.48)	0
pGlyco 3.0	cwq_mix2-1_726	39623	(4+)	39619	178.263	39350	177.174	M + 4 Da (1178.73)	0
pGlyco 3.0	cwq_mix2-1_726	39623	(4+)	39619	178.263	39360	177.224	M + 0 Da (1177.73)	0
pGlyco 3.0	cwq_mix2-1_726	39623	(4+)	39619	178.263	39360	177.224	M + 1 Da (1177.98)	0
pGlyco 3.0	cwq_mix2-1_726	39623	(4+)	39619	178.263	39360	177.224	M + 2 Da (1178.23)	0
pGlyco 3.0	cwq_mix2-1_726	39623	(4+)	39619	178.263	39360	177.224	M + 3 Da (1178.48)	0
pGlyco 3.0	cwq_mix2-1_726	39623	(4+)	39619	178.263	39360	177.224	M + 4 Da (1178.73)	0
pGlyco 3.0	cwq_mix2-1_726	39623	(4+)	39619	178.263	39371	177.272	M + 0 Da (1177.73)	0
pGlyco 3.0	cwq_mix2-1_726	39623	(4+)	39619	178.263	39371	177.272	M + 1 Da (1177.98)	0
pGlyco 3.0	cwq_mix2-1_726	39623	(4+)	39619	178.263	39371	177.272	M + 2 Da (1178.23)	0
pGlyco 3.0	cwq_mix2-1_726	39623	(4+)	39619	178.263	39371	177.272	M + 3 Da (1178.48)	0
pGlyco 3.0	cwq_mix2-1_726	39623	(4+)	39619	178.263	39371	177.272	M + 4 Da (1178.73)	0
pGlyco 3.0	cwq_mix2-1_726	39623	(4+)	39619	178.263	39382	177.322	M + 0 Da (1177.73)	0
pGlyco 3.0	cwq_mix2-1_726	39623	(4+)	39619	178.263	39382	177.322	M + 1 Da (1177.98)	0
pGlyco 3.0	cwq_mix2-1_726	39623	(4+)	39619	178.263	39382	177.322	M + 2 Da (1178.23)	0
pGlyco 3.0	cwq_mix2-1_726	39623	(4+)	39619	178.263	39382	177.322	M + 3 Da (1178.48)	0
pGlyco 3.0	cwq_mix2-1_726	39623	(4+)	39619	178.263	39382	177.322	M + 4 Da (1178.73)	0
pGlyco 3.0	cwq_mix2-1_726	39623	(4+)	39619	178.263	39393	177.371	M + 0 Da (1177.73)	0
pGlyco 3.0	cwq_mix2-1_726	39623	(4+)	39619	178.263	39393	177.371	M + 1 Da (1177.98)	0
pGlyco 3.0	cwq_mix2-1_726	39623	(4+)	39619	178.263	39393	177.371	M + 2 Da (1178.23)	0
pGlyco 3.0	cwq_mix2-1_726	39623	(4+)	39619	178.263	39393	177.371	M + 3 Da (1178.48)	0
pGlyco 3.0	cwq_mix2-1_726	39623	(4+)	39619	178.263	39393	177.371	M + 4 Da (1178.73)	0
pGlyco 3.0	cwq_mix2-1_726	39623	(4+)	39619	178.263	39405	177.421	M + 0 Da (1177.73)	0
pGlyco 3.0	cwq_mix2-1_726	39623	(4+)	39619	178.263	39405	177.421	M + 1 Da (1177.98)	0
pGlyco 3.0	cwq_mix2-1_726	39623	(4+)	39619	178.263	39405	177.421	M + 2 Da (1178.23)	0
pGlyco 3.0	cwq_mix2-1_726	39623	(4+)	39619	178.263	39405	177.421	M + 3 Da (1178.48)	0
pGlyco 3.0	cwq_mix2-1_726	39623	(4+)	39619	178.263	39405	177.421	M + 4 Da (1178.73)	0
pGlyco 3.0	cwq_mix2-1_726	39623	(4+)	39619	178.263	39416	177.47	M + 0 Da (1177.73)	0
pGlyco 3.0	cwq_mix2-1_726	39623	(4+)	39619	178.263	39416	177.47	M + 1 Da (1177.98)	0
pGlyco 3.0	cwq_mix2-1_726	39623	(4+)	39619	178.263	39416	177.47	M + 2 Da (1178.23)	0
pGlyco 3.0	cwq_mix2-1_726	39623	(4+)	39619	178.263	39416	177.47	M + 3 Da (1178.48)	0
pGlyco 3.0	cwq_mix2-1_726	39623	(4+)	39619	178.263	39416	177.47	M + 4 Da (1178.73)	0
pGlyco 3.0	cwq_mix2-1_726	39623	(4+)	39619	178.263	39429	177.52	M + 0 Da (1177.73)	0
pGlyco 3.0	cwq_mix2-1_726	39623	(4+)	39619	178.263	39429	177.52	M + 1 Da (1177.98)	0
pGlyco 3.0	cwq_mix2-1_726	39623	(4+)	39619	178.263	39429	177.52	M + 2 Da (1178.23)	0
pGlyco 3.0	cwq_mix2-1_726	39623	(4+)	39619	178.263	39429	177.52	M + 3 Da (1178.48)	0
pGlyco 3.0	cwq_mix2-1_726	39623	(4+)	39619	178.263	39429	177.52	M + 4 Da (1178.73)	0
pGlyco 3.0	cwq_mix2-1_726	39623	(4+)	39619	178.263	39441	177.57	M + 0 Da (1177.73)	0
pGlyco 3.0	cwq_mix2-1_726	39623	(4+)	39619	178.263	39441	177.57	M + 1 Da (1177.98)	0
pGlyco 3.0	cwq_mix2-1_726	39623	(4+)	39619	178.263	39441	177.57	M + 2 Da (1178.23)	0
pGlyco 3.0	cwq_mix2-1_726	39623	(4+)	39619	178.263	39441	177.57	M + 3 Da (1178.48)	0
pGlyco 3.0	cwq_mix2-1_726	39623	(4+)	39619	178.263	39441	177.57	M + 4 Da (1178.73)	0
pGlyco 3.0	cwq_mix2-1_726	39623	(4+)	39619	178.263	39452	177.619	M + 0 Da (1177.73)	0
pGlyco 3.0	cwq_mix2-1_726	39623	(4+)	39619	178.263	39452	177.619	M + 1 Da (1177.98)	0
pGlyco 3.0	cwq_mix2-1_726	39623	(4+)	39619	178.263	39452	177.619	M + 2 Da (1178.23)	0
pGlyco 3.0	cwq_mix2-1_726	39623	(4+)	39619	178.263	39452	177.619	M + 3 Da (1178.48)	0
pGlyco 3.0	cwq_mix2-1_726	39623	(4+)	39619	178.263	39452	177.619	M + 4 Da (1178.73)	0
pGlyco 3.0	cwq_mix2-1_726	39623	(4+)	39619	178.263	39464	177.668	M + 0 Da (1177.73)	0
pGlyco 3.0	cwq_mix2-1_726	39623	(4+)	39619	178.263	39464	177.668	M + 1 Da (1177.98)	0
pGlyco 3.0	cwq_mix2-1_726	39623	(4+)	39619	178.263	39464	177.668	M + 2 Da (1178.23)	0
pGlyco 3.0	cwq_mix2-1_726	39623	(4+)	39619	178.263	39464	177.668	M + 3 Da (1178.48)	0
pGlyco 3.0	cwq_mix2-1_726	39623	(4+)	39619	178.263	39464	177.668	M + 4 Da (1178.73)	0
pGlyco 3.0	cwq_mix2-1_726	39623	(4+)	39619	178.263	39476	177.717	M + 0 Da (1177.73)	0.1332
pGlyco 3.0	cwq_mix2-1_726	39623	(4+)	39619	178.263	39476	177.717	M + 1 Da (1177.98)	0
pGlyco 3.0	cwq_mix2-1_726	39623	(4+)	39619	178.263	39476	177.717	M + 2 Da (1178.23)	0
pGlyco 3.0	cwq_mix2-1_726	39623	(4+)	39619	178.263	39476	177.717	M + 3 Da (1178.48)	0
pGlyco 3.0	cwq_mix2-1_726	39623	(4+)	39619	178.263	39476	177.717	M + 4 Da (1178.73)	0
pGlyco 3.0	cwq_mix2-1_726	39623	(4+)	39619	178.263	39487	177.767	M + 0 Da (1177.73)	0
pGlyco 3.0	cwq_mix2-1_726	39623	(4+)	39619	178.263	39487	177.767	M + 1 Da (1177.98)	0
pGlyco 3.0	cwq_mix2-1_726	39623	(4+)	39619	178.263	39487	177.767	M + 2 Da (1178.23)	0
pGlyco 3.0	cwq_mix2-1_726	39623	(4+)	39619	178.263	39487	177.767	M + 3 Da (1178.48)	0
pGlyco 3.0	cwq_mix2-1_726	39623	(4+)	39619	178.263	39487	177.767	M + 4 Da (1178.73)	0
pGlyco 3.0	cwq_mix2-1_726	39623	(4+)	39619	178.263	39498	177.816	M + 0 Da (1177.73)	0
pGlyco 3.0	cwq_mix2-1_726	39623	(4+)	39619	178.263	39498	177.816	M + 1 Da (1177.98)	0
pGlyco 3.0	cwq_mix2-1_726	39623	(4+)	39619	178.263	39498	177.816	M + 2 Da (1178.23)	0
pGlyco 3.0	cwq_mix2-1_726	39623	(4+)	39619	178.263	39498	177.816	M + 3 Da (1178.48)	0
pGlyco 3.0	cwq_mix2-1_726	39623	(4+)	39619	178.263	39498	177.816	M + 4 Da (1178.73)	0
pGlyco 3.0	cwq_mix2-1_726	39623	(4+)	39619	178.263	39509	177.864	M + 0 Da (1177.73)	0
pGlyco 3.0	cwq_mix2-1_726	39623	(4+)	39619	178.263	39509	177.864	M + 1 Da (1177.98)	0.192
pGlyco 3.0	cwq_mix2-1_726	39623	(4+)	39619	178.263	39509	177.864	M + 2 Da (1178.23)	0
pGlyco 3.0	cwq_mix2-1_726	39623	(4+)	39619	178.263	39509	177.864	M + 3 Da (1178.48)	0.1611
pGlyco 3.0	cwq_mix2-1_726	39623	(4+)	39619	178.263	39509	177.864	M + 4 Da (1178.73)	0.1614
pGlyco 3.0	cwq_mix2-1_726	39623	(4+)	39619	178.263	39520	177.914	M + 0 Da (1177.73)	0
pGlyco 3.0	cwq_mix2-1_726	39623	(4+)	39619	178.263	39520	177.914	M + 1 Da (1177.98)	0
pGlyco 3.0	cwq_mix2-1_726	39623	(4+)	39619	178.263	39520	177.914	M + 2 Da (1178.23)	0.1484
pGlyco 3.0	cwq_mix2-1_726	39623	(4+)	39619	178.263	39520	177.914	M + 3 Da (1178.48)	0.2052
pGlyco 3.0	cwq_mix2-1_726	39623	(4+)	39619	178.263	39520	177.914	M + 4 Da (1178.73)	0
pGlyco 3.0	cwq_mix2-1_726	39623	(4+)	39619	178.263	39532	177.962	M + 0 Da (1177.73)	0
pGlyco 3.0	cwq_mix2-1_726	39623	(4+)	39619	178.263	39532	177.962	M + 1 Da (1177.98)	0
pGlyco 3.0	cwq_mix2-1_726	39623	(4+)	39619	178.263	39532	177.962	M + 2 Da (1178.23)	0.3102
pGlyco 3.0	cwq_mix2-1_726	39623	(4+)	39619	178.263	39532	177.962	M + 3 Da (1178.48)	0.1327
pGlyco 3.0	cwq_mix2-1_726	39623	(4+)	39619	178.263	39532	177.962	M + 4 Da (1178.73)	0
pGlyco 3.0	cwq_mix2-1_726	39623	(4+)	39619	178.263	39544	178.011	M + 0 Da (1177.73)	0.1881
pGlyco 3.0	cwq_mix2-1_726	39623	(4+)	39619	178.263	39544	178.011	M + 1 Da (1177.98)	0.1502
pGlyco 3.0	cwq_mix2-1_726	39623	(4+)	39619	178.263	39544	178.011	M + 2 Da (1178.23)	0.3297
pGlyco 3.0	cwq_mix2-1_726	39623	(4+)	39619	178.263	39544	178.011	M + 3 Da (1178.48)	0.1975
pGlyco 3.0	cwq_mix2-1_726	39623	(4+)	39619	178.263	39544	178.011	M + 4 Da (1178.73)	0
pGlyco 3.0	cwq_mix2-1_726	39623	(4+)	39619	178.263	39555	178.06	M + 0 Da (1177.73)	0
pGlyco 3.0	cwq_mix2-1_726	39623	(4+)	39619	178.263	39555	178.06	M + 1 Da (1177.98)	0
pGlyco 3.0	cwq_mix2-1_726	39623	(4+)	39619	178.263	39555	178.06	M + 2 Da (1178.23)	0
pGlyco 3.0	cwq_mix2-1_726	39623	(4+)	39619	178.263	39555	178.06	M + 3 Da (1178.48)	0
pGlyco 3.0	cwq_mix2-1_726	39623	(4+)	39619	178.263	39555	178.06	M + 4 Da (1178.73)	0
pGlyco 3.0	cwq_mix2-1_726	39623	(4+)	39619	178.263	39568	178.108	M + 0 Da (1177.73)	0.2913
pGlyco 3.0	cwq_mix2-1_726	39623	(4+)	39619	178.263	39568	178.108	M + 1 Da (1177.98)	0.2535
pGlyco 3.0	cwq_mix2-1_726	39623	(4+)	39619	178.263	39568	178.108	M + 2 Da (1178.23)	0.8607
pGlyco 3.0	cwq_mix2-1_726	39623	(4+)	39619	178.263	39568	178.108	M + 3 Da (1178.48)	0.3956
pGlyco 3.0	cwq_mix2-1_726	39623	(4+)	39619	178.263	39568	178.108	M + 4 Da (1178.73)	0.3657
pGlyco 3.0	cwq_mix2-1_726	39623	(4+)	39619	178.263	39569	178.117	M + 0 Da (1177.73)	0.1251
pGlyco 3.0	cwq_mix2-1_726	39623	(4+)	39619	178.263	39569	178.117	M + 1 Da (1177.98)	0.1027
pGlyco 3.0	cwq_mix2-1_726	39623	(4+)	39619	178.263	39569	178.117	M + 2 Da (1178.23)	0.2137
pGlyco 3.0	cwq_mix2-1_726	39623	(4+)	39619	178.263	39569	178.117	M + 3 Da (1178.48)	0.19
pGlyco 3.0	cwq_mix2-1_726	39623	(4+)	39619	178.263	39569	178.117	M + 4 Da (1178.73)	0.1614
pGlyco 3.0	cwq_mix2-1_726	39623	(4+)	39619	178.263	39582	178.167	M + 0 Da (1177.73)	0.0945
pGlyco 3.0	cwq_mix2-1_726	39623	(4+)	39619	178.263	39582	178.167	M + 1 Da (1177.98)	0.194
pGlyco 3.0	cwq_mix2-1_726	39623	(4+)	39619	178.263	39582	178.167	M + 2 Da (1178.23)	0.2755
pGlyco 3.0	cwq_mix2-1_726	39623	(4+)	39619	178.263	39582	178.167	M + 3 Da (1178.48)	0.22
pGlyco 3.0	cwq_mix2-1_726	39623	(4+)	39619	178.263	39582	178.167	M + 4 Da (1178.73)	0.2387
pGlyco 3.0	cwq_mix2-1_726	39623	(4+)	39619	178.263	39593	178.215	M + 0 Da (1177.73)	0.1634
pGlyco 3.0	cwq_mix2-1_726	39623	(4+)	39619	178.263	39593	178.215	M + 1 Da (1177.98)	0.9177
pGlyco 3.0	cwq_mix2-1_726	39623	(4+)	39619	178.263	39593	178.215	M + 2 Da (1178.23)	0.5982
pGlyco 3.0	cwq_mix2-1_726	39623	(4+)	39619	178.263	39593	178.215	M + 3 Da (1178.48)	0.7536
pGlyco 3.0	cwq_mix2-1_726	39623	(4+)	39619	178.263	39593	178.215	M + 4 Da (1178.73)	0.3337
pGlyco 3.0	cwq_mix2-1_726	39623	(4+)	39619	178.263	39605	178.263	M + 0 Da (1177.73)	0.2225
pGlyco 3.0	cwq_mix2-1_726	39623	(4+)	39619	178.263	39605	178.263	M + 1 Da (1177.98)	0.5256
pGlyco 3.0	cwq_mix2-1_726	39623	(4+)	39619	178.263	39605	178.263	M + 2 Da (1178.23)	0.584
pGlyco 3.0	cwq_mix2-1_726	39623	(4+)	39619	178.263	39605	178.263	M + 3 Da (1178.48)	0
pGlyco 3.0	cwq_mix2-1_726	39623	(4+)	39619	178.263	39605	178.263	M + 4 Da (1178.73)	0.5336
pGlyco 3.0	cwq_mix2-1_726	39623	(4+)	39619	178.263	39619	178.314	M + 0 Da (1177.73)	0
pGlyco 3.0	cwq_mix2-1_726	39623	(4+)	39619	178.263	39619	178.314	M + 1 Da (1177.98)	0.1087
pGlyco 3.0	cwq_mix2-1_726	39623	(4+)	39619	178.263	39619	178.314	M + 2 Da (1178.23)	0.164
pGlyco 3.0	cwq_mix2-1_726	39623	(4+)	39619	178.263	39619	178.314	M + 3 Da (1178.48)	0.1431
pGlyco 3.0	cwq_mix2-1_726	39623	(4+)	39619	178.263	39619	178.314	M + 4 Da (1178.73)	0
pGlyco 3.0	cwq_mix2-1_726	39623	(4+)	39619	178.263	39631	178.364	M + 0 Da (1177.73)	0.1278
pGlyco 3.0	cwq_mix2-1_726	39623	(4+)	39619	178.263	39631	178.364	M + 1 Da (1177.98)	0.1513
pGlyco 3.0	cwq_mix2-1_726	39623	(4+)	39619	178.263	39631	178.364	M + 2 Da (1178.23)	0
pGlyco 3.0	cwq_mix2-1_726	39623	(4+)	39619	178.263	39631	178.364	M + 3 Da (1178.48)	0.2834
pGlyco 3.0	cwq_mix2-1_726	39623	(4+)	39619	178.263	39631	178.364	M + 4 Da (1178.73)	0.1875
pGlyco 3.0	cwq_mix2-1_726	39623	(4+)	39619	178.263	39642	178.411	M + 0 Da (1177.73)	0
pGlyco 3.0	cwq_mix2-1_726	39623	(4+)	39619	178.263	39642	178.411	M + 1 Da (1177.98)	0.1511
pGlyco 3.0	cwq_mix2-1_726	39623	(4+)	39619	178.263	39642	178.411	M + 2 Da (1178.23)	0.3816
pGlyco 3.0	cwq_mix2-1_726	39623	(4+)	39619	178.263	39642	178.411	M + 3 Da (1178.48)	0
pGlyco 3.0	cwq_mix2-1_726	39623	(4+)	39619	178.263	39642	178.411	M + 4 Da (1178.73)	0.1731
pGlyco 3.0	cwq_mix2-1_726	39623	(4+)	39619	178.263	39654	178.461	M + 0 Da (1177.73)	0
pGlyco 3.0	cwq_mix2-1_726	39623	(4+)	39619	178.263	39654	178.461	M + 1 Da (1177.98)	0
pGlyco 3.0	cwq_mix2-1_726	39623	(4+)	39619	178.263	39654	178.461	M + 2 Da (1178.23)	0
pGlyco 3.0	cwq_mix2-1_726	39623	(4+)	39619	178.263	39654	178.461	M + 3 Da (1178.48)	0
pGlyco 3.0	cwq_mix2-1_726	39623	(4+)	39619	178.263	39654	178.461	M + 4 Da (1178.73)	0.1415
pGlyco 3.0	cwq_mix2-1_726	39623	(4+)	39619	178.263	39667	178.51	M + 0 Da (1177.73)	0
pGlyco 3.0	cwq_mix2-1_726	39623	(4+)	39619	178.263	39667	178.51	M + 1 Da (1177.98)	0
pGlyco 3.0	cwq_mix2-1_726	39623	(4+)	39619	178.263	39667	178.51	M + 2 Da (1178.23)	0
pGlyco 3.0	cwq_mix2-1_726	39623	(4+)	39619	178.263	39667	178.51	M + 3 Da (1178.48)	0.2201
pGlyco 3.0	cwq_mix2-1_726	39623	(4+)	39619	178.263	39667	178.51	M + 4 Da (1178.73)	0.1355
pGlyco 3.0	cwq_mix2-1_726	39623	(4+)	39619	178.263	39678	178.56	M + 0 Da (1177.73)	0
pGlyco 3.0	cwq_mix2-1_726	39623	(4+)	39619	178.263	39678	178.56	M + 1 Da (1177.98)	0.106
pGlyco 3.0	cwq_mix2-1_726	39623	(4+)	39619	178.263	39678	178.56	M + 2 Da (1178.23)	0.0963
pGlyco 3.0	cwq_mix2-1_726	39623	(4+)	39619	178.263	39678	178.56	M + 3 Da (1178.48)	0
pGlyco 3.0	cwq_mix2-1_726	39623	(4+)	39619	178.263	39678	178.56	M + 4 Da (1178.73)	0
pGlyco 3.0	cwq_mix2-1_726	39623	(4+)	39619	178.263	39689	178.609	M + 0 Da (1177.73)	0
pGlyco 3.0	cwq_mix2-1_726	39623	(4+)	39619	178.263	39689	178.609	M + 1 Da (1177.98)	0
pGlyco 3.0	cwq_mix2-1_726	39623	(4+)	39619	178.263	39689	178.609	M + 2 Da (1178.23)	0
pGlyco 3.0	cwq_mix2-1_726	39623	(4+)	39619	178.263	39689	178.609	M + 3 Da (1178.48)	0
pGlyco 3.0	cwq_mix2-1_726	39623	(4+)	39619	178.263	39689	178.609	M + 4 Da (1178.73)	0
pGlyco 3.0	cwq_mix2-1_726	39623	(4+)	39619	178.263	39700	178.658	M + 0 Da (1177.73)	0
pGlyco 3.0	cwq_mix2-1_726	39623	(4+)	39619	178.263	39700	178.658	M + 1 Da (1177.98)	0
pGlyco 3.0	cwq_mix2-1_726	39623	(4+)	39619	178.263	39700	178.658	M + 2 Da (1178.23)	0.1815
pGlyco 3.0	cwq_mix2-1_726	39623	(4+)	39619	178.263	39700	178.658	M + 3 Da (1178.48)	0
pGlyco 3.0	cwq_mix2-1_726	39623	(4+)	39619	178.263	39700	178.658	M + 4 Da (1178.73)	0
pGlyco 3.0	cwq_mix2-1_726	39623	(4+)	39619	178.263	39711	178.707	M + 0 Da (1177.73)	0
pGlyco 3.0	cwq_mix2-1_726	39623	(4+)	39619	178.263	39711	178.707	M + 1 Da (1177.98)	0.0058
pGlyco 3.0	cwq_mix2-1_726	39623	(4+)	39619	178.263	39711	178.707	M + 2 Da (1178.23)	0
pGlyco 3.0	cwq_mix2-1_726	39623	(4+)	39619	178.263	39711	178.707	M + 3 Da (1178.48)	0
pGlyco 3.0	cwq_mix2-1_726	39623	(4+)	39619	178.263	39711	178.707	M + 4 Da (1178.73)	0.0047
pGlyco 3.0	cwq_mix2-1_726	39623	(4+)	39619	178.263	39722	178.759	M + 0 Da (1177.73)	0
pGlyco 3.0	cwq_mix2-1_726	39623	(4+)	39619	178.263	39722	178.759	M + 1 Da (1177.98)	0
pGlyco 3.0	cwq_mix2-1_726	39623	(4+)	39619	178.263	39722	178.759	M + 2 Da (1178.23)	0
pGlyco 3.0	cwq_mix2-1_726	39623	(4+)	39619	178.263	39722	178.759	M + 3 Da (1178.48)	0
pGlyco 3.0	cwq_mix2-1_726	39623	(4+)	39619	178.263	39722	178.759	M + 4 Da (1178.73)	0
pGlyco 3.0	cwq_mix2-1_726	39623	(4+)	39619	178.263	39732	178.804	M + 0 Da (1177.73)	0
pGlyco 3.0	cwq_mix2-1_726	39623	(4+)	39619	178.263	39732	178.804	M + 1 Da (1177.98)	0
pGlyco 3.0	cwq_mix2-1_726	39623	(4+)	39619	178.263	39732	178.804	M + 2 Da (1178.23)	0
pGlyco 3.0	cwq_mix2-1_726	39623	(4+)	39619	178.263	39732	178.804	M + 3 Da (1178.48)	0
pGlyco 3.0	cwq_mix2-1_726	39623	(4+)	39619	178.263	39732	178.804	M + 4 Da (1178.73)	0
pGlyco 3.0	cwq_mix2-1_726	39623	(4+)	39619	178.263	39743	178.853	M + 0 Da (1177.73)	0
pGlyco 3.0	cwq_mix2-1_726	39623	(4+)	39619	178.263	39743	178.853	M + 1 Da (1177.98)	0
pGlyco 3.0	cwq_mix2-1_726	39623	(4+)	39619	178.263	39743	178.853	M + 2 Da (1178.23)	0.1183
pGlyco 3.0	cwq_mix2-1_726	39623	(4+)	39619	178.263	39743	178.853	M + 3 Da (1178.48)	0
pGlyco 3.0	cwq_mix2-1_726	39623	(4+)	39619	178.263	39743	178.853	M + 4 Da (1178.73)	0.133
pGlyco 3.0	cwq_mix2-1_726	39623	(4+)	39619	178.263	39755	178.901	M + 0 Da (1177.73)	0
pGlyco 3.0	cwq_mix2-1_726	39623	(4+)	39619	178.263	39755	178.901	M + 1 Da (1177.98)	0
pGlyco 3.0	cwq_mix2-1_726	39623	(4+)	39619	178.263	39755	178.901	M + 2 Da (1178.23)	0.123
pGlyco 3.0	cwq_mix2-1_726	39623	(4+)	39619	178.263	39755	178.901	M + 3 Da (1178.48)	0
pGlyco 3.0	cwq_mix2-1_726	39623	(4+)	39619	178.263	39755	178.901	M + 4 Da (1178.73)	0
pGlyco 3.0	cwq_mix2-1_726	39623	(4+)	39619	178.263	39766	178.95	M + 0 Da (1177.73)	0
pGlyco 3.0	cwq_mix2-1_726	39623	(4+)	39619	178.263	39766	178.95	M + 1 Da (1177.98)	0
pGlyco 3.0	cwq_mix2-1_726	39623	(4+)	39619	178.263	39766	178.95	M + 2 Da (1178.23)	0.1085
pGlyco 3.0	cwq_mix2-1_726	39623	(4+)	39619	178.263	39766	178.95	M + 3 Da (1178.48)	0
pGlyco 3.0	cwq_mix2-1_726	39623	(4+)	39619	178.263	39766	178.95	M + 4 Da (1178.73)	0
pGlyco 3.0	cwq_mix2-1_726	39623	(4+)	39619	178.263	39777	178.998	M + 0 Da (1177.73)	0
pGlyco 3.0	cwq_mix2-1_726	39623	(4+)	39619	178.263	39777	178.998	M + 1 Da (1177.98)	0.1838
pGlyco 3.0	cwq_mix2-1_726	39623	(4+)	39619	178.263	39777	178.998	M + 2 Da (1178.23)	0
pGlyco 3.0	cwq_mix2-1_726	39623	(4+)	39619	178.263	39777	178.998	M + 3 Da (1178.48)	0
pGlyco 3.0	cwq_mix2-1_726	39623	(4+)	39619	178.263	39777	178.998	M + 4 Da (1178.73)	0
pGlyco 3.0	cwq_mix2-1_726	39623	(4+)	39619	178.263	39788	179.047	M + 0 Da (1177.73)	0
pGlyco 3.0	cwq_mix2-1_726	39623	(4+)	39619	178.263	39788	179.047	M + 1 Da (1177.98)	0
pGlyco 3.0	cwq_mix2-1_726	39623	(4+)	39619	178.263	39788	179.047	M + 2 Da (1178.23)	0
pGlyco 3.0	cwq_mix2-1_726	39623	(4+)	39619	178.263	39788	179.047	M + 3 Da (1178.48)	0
pGlyco 3.0	cwq_mix2-1_726	39623	(4+)	39619	178.263	39788	179.047	M + 4 Da (1178.73)	0
pGlyco 3.0	cwq_mix2-1_726	39623	(4+)	39619	178.263	39799	179.095	M + 0 Da (1177.73)	0
pGlyco 3.0	cwq_mix2-1_726	39623	(4+)	39619	178.263	39799	179.095	M + 1 Da (1177.98)	0
pGlyco 3.0	cwq_mix2-1_726	39623	(4+)	39619	178.263	39799	179.095	M + 2 Da (1178.23)	0
pGlyco 3.0	cwq_mix2-1_726	39623	(4+)	39619	178.263	39799	179.095	M + 3 Da (1178.48)	0
pGlyco 3.0	cwq_mix2-1_726	39623	(4+)	39619	178.263	39799	179.095	M + 4 Da (1178.73)	0
pGlyco 3.0	cwq_mix2-1_726	39623	(4+)	39619	178.263	39812	179.145	M + 0 Da (1177.73)	0
pGlyco 3.0	cwq_mix2-1_726	39623	(4+)	39619	178.263	39812	179.145	M + 1 Da (1177.98)	0
pGlyco 3.0	cwq_mix2-1_726	39623	(4+)	39619	178.263	39812	179.145	M + 2 Da (1178.23)	0
pGlyco 3.0	cwq_mix2-1_726	39623	(4+)	39619	178.263	39812	179.145	M + 3 Da (1178.48)	0
pGlyco 3.0	cwq_mix2-1_726	39623	(4+)	39619	178.263	39812	179.145	M + 4 Da (1178.73)	0
pGlyco 3.0	cwq_mix2-1_726	39623	(4+)	39619	178.263	39823	179.194	M + 0 Da (1177.73)	0
pGlyco 3.0	cwq_mix2-1_726	39623	(4+)	39619	178.263	39823	179.194	M + 1 Da (1177.98)	0
pGlyco 3.0	cwq_mix2-1_726	39623	(4+)	39619	178.263	39823	179.194	M + 2 Da (1178.23)	0
pGlyco 3.0	cwq_mix2-1_726	39623	(4+)	39619	178.263	39823	179.194	M + 3 Da (1178.48)	0
pGlyco 3.0	cwq_mix2-1_726	39623	(4+)	39619	178.263	39823	179.194	M + 4 Da (1178.73)	0
pGlyco 3.0	cwq_mix2-1_726	39623	(4+)	39619	178.263	39836	179.243	M + 0 Da (1177.73)	0
pGlyco 3.0	cwq_mix2-1_726	39623	(4+)	39619	178.263	39836	179.243	M + 1 Da (1177.98)	0
pGlyco 3.0	cwq_mix2-1_726	39623	(4+)	39619	178.263	39836	179.243	M + 2 Da (1178.23)	0
pGlyco 3.0	cwq_mix2-1_726	39623	(4+)	39619	178.263	39836	179.243	M + 3 Da (1178.48)	0
pGlyco 3.0	cwq_mix2-1_726	39623	(4+)	39619	178.263	39836	179.243	M + 4 Da (1178.73)	0
pGlyco 3.0	cwq_mix2-1_726	39623	(4+)	39619	178.263	39847	179.292	M + 0 Da (1177.73)	0
pGlyco 3.0	cwq_mix2-1_726	39623	(4+)	39619	178.263	39847	179.292	M + 1 Da (1177.98)	0
pGlyco 3.0	cwq_mix2-1_726	39623	(4+)	39619	178.263	39847	179.292	M + 2 Da (1178.23)	0
pGlyco 3.0	cwq_mix2-1_726	39623	(4+)	39619	178.263	39847	179.292	M + 3 Da (1178.48)	0
pGlyco 3.0	cwq_mix2-1_726	39623	(4+)	39619	178.263	39847	179.292	M + 4 Da (1178.73)	0
pGlyco 3.0	cwq_mix2-1_726	39623	(4+)	39619	178.263	39858	179.341	M + 0 Da (1177.73)	0
pGlyco 3.0	cwq_mix2-1_726	39623	(4+)	39619	178.263	39858	179.341	M + 1 Da (1177.98)	0
pGlyco 3.0	cwq_mix2-1_726	39623	(4+)	39619	178.263	39858	179.341	M + 2 Da (1178.23)	0
pGlyco 3.0	cwq_mix2-1_726	39623	(4+)	39619	178.263	39858	179.341	M + 3 Da (1178.48)	0
pGlyco 3.0	cwq_mix2-1_726	39623	(4+)	39619	178.263	39858	179.341	M + 4 Da (1178.73)	0
pGlyco 3.0	cwq_mix2-1_726	39623	(4+)	39619	178.263	39869	179.39	M + 0 Da (1177.73)	0
pGlyco 3.0	cwq_mix2-1_726	39623	(4+)	39619	178.263	39869	179.39	M + 1 Da (1177.98)	0
pGlyco 3.0	cwq_mix2-1_726	39623	(4+)	39619	178.263	39869	179.39	M + 2 Da (1178.23)	0
pGlyco 3.0	cwq_mix2-1_726	39623	(4+)	39619	178.263	39869	179.39	M + 3 Da (1178.48)	0
pGlyco 3.0	cwq_mix2-1_726	39623	(4+)	39619	178.263	39869	179.39	M + 4 Da (1178.73)	0
pGlyco 3.0	cwq_mix2-1_726	39623	(4+)	39619	178.263	39881	179.439	M + 0 Da (1177.73)	0
pGlyco 3.0	cwq_mix2-1_726	39623	(4+)	39619	178.263	39881	179.439	M + 1 Da (1177.98)	0
pGlyco 3.0	cwq_mix2-1_726	39623	(4+)	39619	178.263	39881	179.439	M + 2 Da (1178.23)	0.1177
pGlyco 3.0	cwq_mix2-1_726	39623	(4+)	39619	178.263	39881	179.439	M + 3 Da (1178.48)	0
pGlyco 3.0	cwq_mix2-1_726	39623	(4+)	39619	178.263	39881	179.439	M + 4 Da (1178.73)	0
pGlyco 3.0	cwq_mix2-1_726	39623	(4+)	39619	178.263	39892	179.488	M + 0 Da (1177.73)	0
pGlyco 3.0	cwq_mix2-1_726	39623	(4+)	39619	178.263	39892	179.488	M + 1 Da (1177.98)	0
pGlyco 3.0	cwq_mix2-1_726	39623	(4+)	39619	178.263	39892	179.488	M + 2 Da (1178.23)	0
pGlyco 3.0	cwq_mix2-1_726	39623	(4+)	39619	178.263	39892	179.488	M + 3 Da (1178.48)	0
pGlyco 3.0	cwq_mix2-1_726	39623	(4+)	39619	178.263	39892	179.488	M + 4 Da (1178.73)	0
pGlyco 3.0	cwq_mix2-1_726	39623	(4+)	39619	178.263	39904	179.537	M + 0 Da (1177.73)	0
pGlyco 3.0	cwq_mix2-1_726	39623	(4+)	39619	178.263	39904	179.537	M + 1 Da (1177.98)	0
pGlyco 3.0	cwq_mix2-1_726	39623	(4+)	39619	178.263	39904	179.537	M + 2 Da (1178.23)	0
pGlyco 3.0	cwq_mix2-1_726	39623	(4+)	39619	178.263	39904	179.537	M + 3 Da (1178.48)	0
pGlyco 3.0	cwq_mix2-1_726	39623	(4+)	39619	178.263	39904	179.537	M + 4 Da (1178.73)	0
pGlyco 3.0	cwq_mix2-1_726	39623	(4+)	39619	178.263	39915	179.586	M + 0 Da (1177.73)	0
pGlyco 3.0	cwq_mix2-1_726	39623	(4+)	39619	178.263	39915	179.586	M + 1 Da (1177.98)	0
pGlyco 3.0	cwq_mix2-1_726	39623	(4+)	39619	178.263	39915	179.586	M + 2 Da (1178.23)	0
pGlyco 3.0	cwq_mix2-1_726	39623	(4+)	39619	178.263	39915	179.586	M + 3 Da (1178.48)	0
pGlyco 3.0	cwq_mix2-1_726	39623	(4+)	39619	178.263	39915	179.586	M + 4 Da (1178.73)	0
pGlyco 3.0	cwq_mix2-1_726	39623	(4+)	39619	178.263	39927	179.635	M + 0 Da (1177.73)	0
pGlyco 3.0	cwq_mix2-1_726	39623	(4+)	39619	178.263	39927	179.635	M + 1 Da (1177.98)	0.2068
pGlyco 3.0	cwq_mix2-1_726	39623	(4+)	39619	178.263	39927	179.635	M + 2 Da (1178.23)	0
pGlyco 3.0	cwq_mix2-1_726	39623	(4+)	39619	178.263	39927	179.635	M + 3 Da (1178.48)	0
pGlyco 3.0	cwq_mix2-1_726	39623	(4+)	39619	178.263	39927	179.635	M + 4 Da (1178.73)	0
pGlyco 3.0	cwq_mix2-1_726	39623	(4+)	39619	178.263	39938	179.684	M + 0 Da (1177.73)	0
pGlyco 3.0	cwq_mix2-1_726	39623	(4+)	39619	178.263	39938	179.684	M + 1 Da (1177.98)	0
pGlyco 3.0	cwq_mix2-1_726	39623	(4+)	39619	178.263	39938	179.684	M + 2 Da (1178.23)	0
pGlyco 3.0	cwq_mix2-1_726	39623	(4+)	39619	178.263	39938	179.684	M + 3 Da (1178.48)	0
pGlyco 3.0	cwq_mix2-1_726	39623	(4+)	39619	178.263	39938	179.684	M + 4 Da (1178.73)	0
pGlyco 3.0	cwq_mix2-1_726	39623	(4+)	39619	178.263	39950	179.734	M + 0 Da (1177.73)	0
pGlyco 3.0	cwq_mix2-1_726	39623	(4+)	39619	178.263	39950	179.734	M + 1 Da (1177.98)	0
pGlyco 3.0	cwq_mix2-1_726	39623	(4+)	39619	178.263	39950	179.734	M + 2 Da (1178.23)	0
pGlyco 3.0	cwq_mix2-1_726	39623	(4+)	39619	178.263	39950	179.734	M + 3 Da (1178.48)	0
pGlyco 3.0	cwq_mix2-1_726	39623	(4+)	39619	178.263	39950	179.734	M + 4 Da (1178.73)	0
pGlyco 3.0	cwq_mix2-1_726	39623	(4+)	39619	178.263	39963	179.785	M + 0 Da (1177.73)	0
pGlyco 3.0	cwq_mix2-1_726	39623	(4+)	39619	178.263	39963	179.785	M + 1 Da (1177.98)	0
pGlyco 3.0	cwq_mix2-1_726	39623	(4+)	39619	178.263	39963	179.785	M + 2 Da (1178.23)	0
pGlyco 3.0	cwq_mix2-1_726	39623	(4+)	39619	178.263	39963	179.785	M + 3 Da (1178.48)	0
pGlyco 3.0	cwq_mix2-1_726	39623	(4+)	39619	178.263	39963	179.785	M + 4 Da (1178.73)	0
pGlyco 3.0	cwq_mix2-1_726	39623	(4+)	39619	178.263	39974	179.834	M + 0 Da (1177.73)	0
pGlyco 3.0	cwq_mix2-1_726	39623	(4+)	39619	178.263	39974	179.834	M + 1 Da (1177.98)	0
pGlyco 3.0	cwq_mix2-1_726	39623	(4+)	39619	178.263	39974	179.834	M + 2 Da (1178.23)	0
pGlyco 3.0	cwq_mix2-1_726	39623	(4+)	39619	178.263	39974	179.834	M + 3 Da (1178.48)	0
pGlyco 3.0	cwq_mix2-1_726	39623	(4+)	39619	178.263	39974	179.834	M + 4 Da (1178.73)	0
pGlyco 3.0	cwq_mix2-1_726	39623	(4+)	39619	178.263	39985	179.883	M + 0 Da (1177.73)	0
pGlyco 3.0	cwq_mix2-1_726	39623	(4+)	39619	178.263	39985	179.883	M + 1 Da (1177.98)	0
pGlyco 3.0	cwq_mix2-1_726	39623	(4+)	39619	178.263	39985	179.883	M + 2 Da (1178.23)	0
pGlyco 3.0	cwq_mix2-1_726	39623	(4+)	39619	178.263	39985	179.883	M + 3 Da (1178.48)	0
pGlyco 3.0	cwq_mix2-1_726	39623	(4+)	39619	178.263	39985	179.883	M + 4 Da (1178.73)	0
pGlyco 3.0	cwq_mix2-1_726	39623	(4+)	39619	178.263	39997	179.933	M + 0 Da (1177.73)	0
pGlyco 3.0	cwq_mix2-1_726	39623	(4+)	39619	178.263	39997	179.933	M + 1 Da (1177.98)	0
pGlyco 3.0	cwq_mix2-1_726	39623	(4+)	39619	178.263	39997	179.933	M + 2 Da (1178.23)	0
pGlyco 3.0	cwq_mix2-1_726	39623	(4+)	39619	178.263	39997	179.933	M + 3 Da (1178.48)	0
pGlyco 3.0	cwq_mix2-1_726	39623	(4+)	39619	178.263	39997	179.933	M + 4 Da (1178.73)	0
pGlyco 3.0	cwq_mix2-1_726	39623	(4+)	39619	178.263	40009	179.982	M + 0 Da (1177.73)	0
pGlyco 3.0	cwq_mix2-1_726	39623	(4+)	39619	178.263	40009	179.982	M + 1 Da (1177.98)	0
pGlyco 3.0	cwq_mix2-1_726	39623	(4+)	39619	178.263	40009	179.982	M + 2 Da (1178.23)	0
pGlyco 3.0	cwq_mix2-1_726	39623	(4+)	39619	178.263	40009	179.982	M + 3 Da (1178.48)	0
pGlyco 3.0	cwq_mix2-1_726	39623	(4+)	39619	178.263	40009	179.982	M + 4 Da (1178.73)	0
pGlyco 3.0	cwq_mix2-1_726	39623	(4+)	39619	178.263	40020	180.031	M + 0 Da (1177.73)	0
pGlyco 3.0	cwq_mix2-1_726	39623	(4+)	39619	178.263	40020	180.031	M + 1 Da (1177.98)	0
pGlyco 3.0	cwq_mix2-1_726	39623	(4+)	39619	178.263	40020	180.031	M + 2 Da (1178.23)	0
pGlyco 3.0	cwq_mix2-1_726	39623	(4+)	39619	178.263	40020	180.031	M + 3 Da (1178.48)	0
pGlyco 3.0	cwq_mix2-1_726	39623	(4+)	39619	178.263	40020	180.031	M + 4 Da (1178.73)	0
pGlyco 3.0	cwq_mix2-1_726	39623	(4+)	39619	178.263	40032	180.081	M + 0 Da (1177.73)	0
pGlyco 3.0	cwq_mix2-1_726	39623	(4+)	39619	178.263	40032	180.081	M + 1 Da (1177.98)	0
pGlyco 3.0	cwq_mix2-1_726	39623	(4+)	39619	178.263	40032	180.081	M + 2 Da (1178.23)	0
pGlyco 3.0	cwq_mix2-1_726	39623	(4+)	39619	178.263	40032	180.081	M + 3 Da (1178.48)	0
pGlyco 3.0	cwq_mix2-1_726	39623	(4+)	39619	178.263	40032	180.081	M + 4 Da (1178.73)	0
pGlyco 3.0	cwq_mix2-1_726	39623	(4+)	39619	178.263	40044	180.131	M + 0 Da (1177.73)	0
pGlyco 3.0	cwq_mix2-1_726	39623	(4+)	39619	178.263	40044	180.131	M + 1 Da (1177.98)	0
pGlyco 3.0	cwq_mix2-1_726	39623	(4+)	39619	178.263	40044	180.131	M + 2 Da (1178.23)	0
pGlyco 3.0	cwq_mix2-1_726	39623	(4+)	39619	178.263	40044	180.131	M + 3 Da (1178.48)	0.102
pGlyco 3.0	cwq_mix2-1_726	39623	(4+)	39619	178.263	40044	180.131	M + 4 Da (1178.73)	0
pGlyco 3.0	cwq_mix2-1_726	39623	(4+)	39619	178.263	40055	180.18	M + 0 Da (1177.73)	0
pGlyco 3.0	cwq_mix2-1_726	39623	(4+)	39619	178.263	40055	180.18	M + 1 Da (1177.98)	0
pGlyco 3.0	cwq_mix2-1_726	39623	(4+)	39619	178.263	40055	180.18	M + 2 Da (1178.23)	0
pGlyco 3.0	cwq_mix2-1_726	39623	(4+)	39619	178.263	40055	180.18	M + 3 Da (1178.48)	0
pGlyco 3.0	cwq_mix2-1_726	39623	(4+)	39619	178.263	40055	180.18	M + 4 Da (1178.73)	0
pGlyco 3.0	cwq_mix2-1_726	39623	(4+)	39619	178.263	40066	180.229	M + 0 Da (1177.73)	0
pGlyco 3.0	cwq_mix2-1_726	39623	(4+)	39619	178.263	40066	180.229	M + 1 Da (1177.98)	0
pGlyco 3.0	cwq_mix2-1_726	39623	(4+)	39619	178.263	40066	180.229	M + 2 Da (1178.23)	0
pGlyco 3.0	cwq_mix2-1_726	39623	(4+)	39619	178.263	40066	180.229	M + 3 Da (1178.48)	0
pGlyco 3.0	cwq_mix2-1_726	39623	(4+)	39619	178.263	40066	180.229	M + 4 Da (1178.73)	0
pGlyco 3.0	cwq_mix2-1_726	39623	(4+)	39619	178.263	40077	180.278	M + 0 Da (1177.73)	0
pGlyco 3.0	cwq_mix2-1_726	39623	(4+)	39619	178.263	40077	180.278	M + 1 Da (1177.98)	0
pGlyco 3.0	cwq_mix2-1_726	39623	(4+)	39619	178.263	40077	180.278	M + 2 Da (1178.23)	0
pGlyco 3.0	cwq_mix2-1_726	39623	(4+)	39619	178.263	40077	180.278	M + 3 Da (1178.48)	0
pGlyco 3.0	cwq_mix2-1_726	39623	(4+)	39619	178.263	40077	180.278	M + 4 Da (1178.73)	0
pGlyco 3.0	cwq_mix2-1_726	39623	(4+)	39619	178.263	40088	180.327	M + 0 Da (1177.73)	0
pGlyco 3.0	cwq_mix2-1_726	39623	(4+)	39619	178.263	40088	180.327	M + 1 Da (1177.98)	0
pGlyco 3.0	cwq_mix2-1_726	39623	(4+)	39619	178.263	40088	180.327	M + 2 Da (1178.23)	0
pGlyco 3.0	cwq_mix2-1_726	39623	(4+)	39619	178.263	40088	180.327	M + 3 Da (1178.48)	0
pGlyco 3.0	cwq_mix2-1_726	39623	(4+)	39619	178.263	40088	180.327	M + 4 Da (1178.73)	0
pGlyco 3.0	cwq_mix2-1_726	39623	(4+)	39619	178.263	40099	180.376	M + 0 Da (1177.73)	0
pGlyco 3.0	cwq_mix2-1_726	39623	(4+)	39619	178.263	40099	180.376	M + 1 Da (1177.98)	0
pGlyco 3.0	cwq_mix2-1_726	39623	(4+)	39619	178.263	40099	180.376	M + 2 Da (1178.23)	0
pGlyco 3.0	cwq_mix2-1_726	39623	(4+)	39619	178.263	40099	180.376	M + 3 Da (1178.48)	0
pGlyco 3.0	cwq_mix2-1_726	39623	(4+)	39619	178.263	40099	180.376	M + 4 Da (1178.73)	0
pGlyco 3.0	cwq_mix2-1_726	39623	(4+)	39619	178.263	40111	180.425	M + 0 Da (1177.73)	0
pGlyco 3.0	cwq_mix2-1_726	39623	(4+)	39619	178.263	40111	180.425	M + 1 Da (1177.98)	0
pGlyco 3.0	cwq_mix2-1_726	39623	(4+)	39619	178.263	40111	180.425	M + 2 Da (1178.23)	0
pGlyco 3.0	cwq_mix2-1_726	39623	(4+)	39619	178.263	40111	180.425	M + 3 Da (1178.48)	0
pGlyco 3.0	cwq_mix2-1_726	39623	(4+)	39619	178.263	40111	180.425	M + 4 Da (1178.73)	0
pGlyco 3.0	cwq_mix2-1_726	39623	(4+)	39619	178.263	40112	180.433	M + 0 Da (1177.73)	0
pGlyco 3.0	cwq_mix2-1_726	39623	(4+)	39619	178.263	40112	180.433	M + 1 Da (1177.98)	0
pGlyco 3.0	cwq_mix2-1_726	39623	(4+)	39619	178.263	40112	180.433	M + 2 Da (1178.23)	0
pGlyco 3.0	cwq_mix2-1_726	39623	(4+)	39619	178.263	40112	180.433	M + 3 Da (1178.48)	0
pGlyco 3.0	cwq_mix2-1_726	39623	(4+)	39619	178.263	40112	180.433	M + 4 Da (1178.73)	0
pGlyco 3.0	cwq_mix2-1_726	39623	(4+)	39619	178.263	40123	180.482	M + 0 Da (1177.73)	0
pGlyco 3.0	cwq_mix2-1_726	39623	(4+)	39619	178.263	40123	180.482	M + 1 Da (1177.98)	0
pGlyco 3.0	cwq_mix2-1_726	39623	(4+)	39619	178.263	40123	180.482	M + 2 Da (1178.23)	0
pGlyco 3.0	cwq_mix2-1_726	39623	(4+)	39619	178.263	40123	180.482	M + 3 Da (1178.48)	0
pGlyco 3.0	cwq_mix2-1_726	39623	(4+)	39619	178.263	40123	180.482	M + 4 Da (1178.73)	0
pGlyco 3.0	cwq_mix2-1_726	39623	(4+)	39619	178.263	40135	180.532	M + 0 Da (1177.73)	0
pGlyco 3.0	cwq_mix2-1_726	39623	(4+)	39619	178.263	40135	180.532	M + 1 Da (1177.98)	0
pGlyco 3.0	cwq_mix2-1_726	39623	(4+)	39619	178.263	40135	180.532	M + 2 Da (1178.23)	0
pGlyco 3.0	cwq_mix2-1_726	39623	(4+)	39619	178.263	40135	180.532	M + 3 Da (1178.48)	0
pGlyco 3.0	cwq_mix2-1_726	39623	(4+)	39619	178.263	40135	180.532	M + 4 Da (1178.73)	0
pGlyco 3.0	cwq_mix2-1_726	39623	(4+)	39619	178.263	40146	180.581	M + 0 Da (1177.73)	0
pGlyco 3.0	cwq_mix2-1_726	39623	(4+)	39619	178.263	40146	180.581	M + 1 Da (1177.98)	0
pGlyco 3.0	cwq_mix2-1_726	39623	(4+)	39619	178.263	40146	180.581	M + 2 Da (1178.23)	0
pGlyco 3.0	cwq_mix2-1_726	39623	(4+)	39619	178.263	40146	180.581	M + 3 Da (1178.48)	0
pGlyco 3.0	cwq_mix2-1_726	39623	(4+)	39619	178.263	40146	180.581	M + 4 Da (1178.73)	0
pGlyco 3.0	cwq_mix2-1_726	39623	(4+)	39619	178.263	40157	180.63	M + 0 Da (1177.73)	0
pGlyco 3.0	cwq_mix2-1_726	39623	(4+)	39619	178.263	40157	180.63	M + 1 Da (1177.98)	0
pGlyco 3.0	cwq_mix2-1_726	39623	(4+)	39619	178.263	40157	180.63	M + 2 Da (1178.23)	0
pGlyco 3.0	cwq_mix2-1_726	39623	(4+)	39619	178.263	40157	180.63	M + 3 Da (1178.48)	0
pGlyco 3.0	cwq_mix2-1_726	39623	(4+)	39619	178.263	40157	180.63	M + 4 Da (1178.73)	0
pGlyco 3.0	cwq_mix2-1_726	39623	(4+)	39619	178.263	40168	180.678	M + 0 Da (1177.73)	0
pGlyco 3.0	cwq_mix2-1_726	39623	(4+)	39619	178.263	40168	180.678	M + 1 Da (1177.98)	0
pGlyco 3.0	cwq_mix2-1_726	39623	(4+)	39619	178.263	40168	180.678	M + 2 Da (1178.23)	0
pGlyco 3.0	cwq_mix2-1_726	39623	(4+)	39619	178.263	40168	180.678	M + 3 Da (1178.48)	0
pGlyco 3.0	cwq_mix2-1_726	39623	(4+)	39619	178.263	40168	180.678	M + 4 Da (1178.73)	0
pGlyco 3.0	cwq_mix2-1_726	39623	(4+)	39619	178.263	40179	180.727	M + 0 Da (1177.73)	0
pGlyco 3.0	cwq_mix2-1_726	39623	(4+)	39619	178.263	40179	180.727	M + 1 Da (1177.98)	0
pGlyco 3.0	cwq_mix2-1_726	39623	(4+)	39619	178.263	40179	180.727	M + 2 Da (1178.23)	0
pGlyco 3.0	cwq_mix2-1_726	39623	(4+)	39619	178.263	40179	180.727	M + 3 Da (1178.48)	0
pGlyco 3.0	cwq_mix2-1_726	39623	(4+)	39619	178.263	40179	180.727	M + 4 Da (1178.73)	0
pGlyco 3.0	cwq_mix2-1_726	39623	(4+)	39619	178.263	40190	180.775	M + 0 Da (1177.73)	0
pGlyco 3.0	cwq_mix2-1_726	39623	(4+)	39619	178.263	40190	180.775	M + 1 Da (1177.98)	0
pGlyco 3.0	cwq_mix2-1_726	39623	(4+)	39619	178.263	40190	180.775	M + 2 Da (1178.23)	0
pGlyco 3.0	cwq_mix2-1_726	39623	(4+)	39619	178.263	40190	180.775	M + 3 Da (1178.48)	0
pGlyco 3.0	cwq_mix2-1_726	39623	(4+)	39619	178.263	40190	180.775	M + 4 Da (1178.73)	0
pGlyco 3.0	cwq_mix2-1_726	39623	(4+)	39619	178.263	40201	180.824	M + 0 Da (1177.73)	0
pGlyco 3.0	cwq_mix2-1_726	39623	(4+)	39619	178.263	40201	180.824	M + 1 Da (1177.98)	0
pGlyco 3.0	cwq_mix2-1_726	39623	(4+)	39619	178.263	40201	180.824	M + 2 Da (1178.23)	0
pGlyco 3.0	cwq_mix2-1_726	39623	(4+)	39619	178.263	40201	180.824	M + 3 Da (1178.48)	0
pGlyco 3.0	cwq_mix2-1_726	39623	(4+)	39619	178.263	40201	180.824	M + 4 Da (1178.73)	0
pGlyco 3.0	cwq_mix2-1_726	39623	(4+)	39619	178.263	40213	180.874	M + 0 Da (1177.73)	0
pGlyco 3.0	cwq_mix2-1_726	39623	(4+)	39619	178.263	40213	180.874	M + 1 Da (1177.98)	0
pGlyco 3.0	cwq_mix2-1_726	39623	(4+)	39619	178.263	40213	180.874	M + 2 Da (1178.23)	0
pGlyco 3.0	cwq_mix2-1_726	39623	(4+)	39619	178.263	40213	180.874	M + 3 Da (1178.48)	0
pGlyco 3.0	cwq_mix2-1_726	39623	(4+)	39619	178.263	40213	180.874	M + 4 Da (1178.73)	0
pGlyco 3.0	cwq_mix2-1_726	39623	(4+)	39619	178.263	40224	180.923	M + 0 Da (1177.73)	0
pGlyco 3.0	cwq_mix2-1_726	39623	(4+)	39619	178.263	40224	180.923	M + 1 Da (1177.98)	0
pGlyco 3.0	cwq_mix2-1_726	39623	(4+)	39619	178.263	40224	180.923	M + 2 Da (1178.23)	0
pGlyco 3.0	cwq_mix2-1_726	39623	(4+)	39619	178.263	40224	180.923	M + 3 Da (1178.48)	0
pGlyco 3.0	cwq_mix2-1_726	39623	(4+)	39619	178.263	40224	180.923	M + 4 Da (1178.73)	0
pGlyco 3.0	cwq_mix2-1_726	39623	(4+)	39619	178.263	40236	180.972	M + 0 Da (1177.73)	0
pGlyco 3.0	cwq_mix2-1_726	39623	(4+)	39619	178.263	40236	180.972	M + 1 Da (1177.98)	0
pGlyco 3.0	cwq_mix2-1_726	39623	(4+)	39619	178.263	40236	180.972	M + 2 Da (1178.23)	0
pGlyco 3.0	cwq_mix2-1_726	39623	(4+)	39619	178.263	40236	180.972	M + 3 Da (1178.48)	0
pGlyco 3.0	cwq_mix2-1_726	39623	(4+)	39619	178.263	40236	180.972	M + 4 Da (1178.73)	0
pGlyco 3.0	cwq_mix2-1_726	39623	(4+)	39619	178.263	40247	181.02	M + 0 Da (1177.73)	0
pGlyco 3.0	cwq_mix2-1_726	39623	(4+)	39619	178.263	40247	181.02	M + 1 Da (1177.98)	0
pGlyco 3.0	cwq_mix2-1_726	39623	(4+)	39619	178.263	40247	181.02	M + 2 Da (1178.23)	0
pGlyco 3.0	cwq_mix2-1_726	39623	(4+)	39619	178.263	40247	181.02	M + 3 Da (1178.48)	0
pGlyco 3.0	cwq_mix2-1_726	39623	(4+)	39619	178.263	40247	181.02	M + 4 Da (1178.73)	0
pGlyco 3.0	cwq_mix2-1_726	39623	(4+)	39619	178.263	40258	181.069	M + 0 Da (1177.73)	0
pGlyco 3.0	cwq_mix2-1_726	39623	(4+)	39619	178.263	40258	181.069	M + 1 Da (1177.98)	0
pGlyco 3.0	cwq_mix2-1_726	39623	(4+)	39619	178.263	40258	181.069	M + 2 Da (1178.23)	0
pGlyco 3.0	cwq_mix2-1_726	39623	(4+)	39619	178.263	40258	181.069	M + 3 Da (1178.48)	0
pGlyco 3.0	cwq_mix2-1_726	39623	(4+)	39619	178.263	40258	181.069	M + 4 Da (1178.73)	0
pGlyco 3.0	cwq_mix2-1_726	39623	(4+)	39619	178.263	40269	181.118	M + 0 Da (1177.73)	0
pGlyco 3.0	cwq_mix2-1_726	39623	(4+)	39619	178.263	40269	181.118	M + 1 Da (1177.98)	0
pGlyco 3.0	cwq_mix2-1_726	39623	(4+)	39619	178.263	40269	181.118	M + 2 Da (1178.23)	0
pGlyco 3.0	cwq_mix2-1_726	39623	(4+)	39619	178.263	40269	181.118	M + 3 Da (1178.48)	0
pGlyco 3.0	cwq_mix2-1_726	39623	(4+)	39619	178.263	40269	181.118	M + 4 Da (1178.73)	0
pGlyco 3.0	cwq_mix2-1_726	39623	(4+)	39619	178.263	40280	181.167	M + 0 Da (1177.73)	0
pGlyco 3.0	cwq_mix2-1_726	39623	(4+)	39619	178.263	40280	181.167	M + 1 Da (1177.98)	0
pGlyco 3.0	cwq_mix2-1_726	39623	(4+)	39619	178.263	40280	181.167	M + 2 Da (1178.23)	0
pGlyco 3.0	cwq_mix2-1_726	39623	(4+)	39619	178.263	40280	181.167	M + 3 Da (1178.48)	0
pGlyco 3.0	cwq_mix2-1_726	39623	(4+)	39619	178.263	40280	181.167	M + 4 Da (1178.73)	0
pGlyco 3.0	cwq_mix2-1_726	39623	(4+)	39619	178.263	40291	181.214	M + 0 Da (1177.73)	0
pGlyco 3.0	cwq_mix2-1_726	39623	(4+)	39619	178.263	40291	181.214	M + 1 Da (1177.98)	0
pGlyco 3.0	cwq_mix2-1_726	39623	(4+)	39619	178.263	40291	181.214	M + 2 Da (1178.23)	0
pGlyco 3.0	cwq_mix2-1_726	39623	(4+)	39619	178.263	40291	181.214	M + 3 Da (1178.48)	0
pGlyco 3.0	cwq_mix2-1_726	39623	(4+)	39619	178.263	40291	181.214	M + 4 Da (1178.73)	0
pGlyco 3.0	cwq_mix2-1_726	39623	(4+)	39619	178.263	40302	181.263	M + 0 Da (1177.73)	0
pGlyco 3.0	cwq_mix2-1_726	39623	(4+)	39619	178.263	40302	181.263	M + 1 Da (1177.98)	0
pGlyco 3.0	cwq_mix2-1_726	39623	(4+)	39619	178.263	40302	181.263	M + 2 Da (1178.23)	0
pGlyco 3.0	cwq_mix2-1_726	39623	(4+)	39619	178.263	40302	181.263	M + 3 Da (1178.48)	0
pGlyco 3.0	cwq_mix2-1_726	39623	(4+)	39619	178.263	40302	181.263	M + 4 Da (1178.73)	0
pGlyco 3.0	cwq_mix2-1_726	39623	(4+)	39619	178.263	40313	181.311	M + 0 Da (1177.73)	0
pGlyco 3.0	cwq_mix2-1_726	39623	(4+)	39619	178.263	40313	181.311	M + 1 Da (1177.98)	0
pGlyco 3.0	cwq_mix2-1_726	39623	(4+)	39619	178.263	40313	181.311	M + 2 Da (1178.23)	0
pGlyco 3.0	cwq_mix2-1_726	39623	(4+)	39619	178.263	40313	181.311	M + 3 Da (1178.48)	0
pGlyco 3.0	cwq_mix2-1_726	39623	(4+)	39619	178.263	40313	181.311	M + 4 Da (1178.73)	0
pGlyco 3.0	cwq_mix2-1_726	39623	(4+)	39619	178.263	40325	181.362	M + 0 Da (1177.73)	0
pGlyco 3.0	cwq_mix2-1_726	39623	(4+)	39619	178.263	40325	181.362	M + 1 Da (1177.98)	0
pGlyco 3.0	cwq_mix2-1_726	39623	(4+)	39619	178.263	40325	181.362	M + 2 Da (1178.23)	0
pGlyco 3.0	cwq_mix2-1_726	39623	(4+)	39619	178.263	40325	181.362	M + 3 Da (1178.48)	0
pGlyco 3.0	cwq_mix2-1_726	39623	(4+)	39619	178.263	40325	181.362	M + 4 Da (1178.73)	0
pGlyco 3.0	cwq_mix2-1_726	39623	(4+)	39619	178.263	40336	181.412	M + 0 Da (1177.73)	0
pGlyco 3.0	cwq_mix2-1_726	39623	(4+)	39619	178.263	40336	181.412	M + 1 Da (1177.98)	0
pGlyco 3.0	cwq_mix2-1_726	39623	(4+)	39619	178.263	40336	181.412	M + 2 Da (1178.23)	0
pGlyco 3.0	cwq_mix2-1_726	39623	(4+)	39619	178.263	40336	181.412	M + 3 Da (1178.48)	0
pGlyco 3.0	cwq_mix2-1_726	39623	(4+)	39619	178.263	40336	181.412	M + 4 Da (1178.73)	0
pGlyco 3.0	cwq_mix2-1_726	39623	(4+)	39619	178.263	40347	181.46	M + 0 Da (1177.73)	0
pGlyco 3.0	cwq_mix2-1_726	39623	(4+)	39619	178.263	40347	181.46	M + 1 Da (1177.98)	0.0168
pGlyco 3.0	cwq_mix2-1_726	39623	(4+)	39619	178.263	40347	181.46	M + 2 Da (1178.23)	0
pGlyco 3.0	cwq_mix2-1_726	39623	(4+)	39619	178.263	40347	181.46	M + 3 Da (1178.48)	0
pGlyco 3.0	cwq_mix2-1_726	39623	(4+)	39619	178.263	40347	181.46	M + 4 Da (1178.73)	0
pGlyco 3.0	cwq_mix2-1_726	39623	(4+)	39619	178.263	40358	181.51	M + 0 Da (1177.73)	0
pGlyco 3.0	cwq_mix2-1_726	39623	(4+)	39619	178.263	40358	181.51	M + 1 Da (1177.98)	0
pGlyco 3.0	cwq_mix2-1_726	39623	(4+)	39619	178.263	40358	181.51	M + 2 Da (1178.23)	0
pGlyco 3.0	cwq_mix2-1_726	39623	(4+)	39619	178.263	40358	181.51	M + 3 Da (1178.48)	0
pGlyco 3.0	cwq_mix2-1_726	39623	(4+)	39619	178.263	40358	181.51	M + 4 Da (1178.73)	0
pGlyco 3.0	cwq_mix2-1_726	39623	(4+)	39619	178.263	40369	181.56	M + 0 Da (1177.73)	0
pGlyco 3.0	cwq_mix2-1_726	39623	(4+)	39619	178.263	40369	181.56	M + 1 Da (1177.98)	0
pGlyco 3.0	cwq_mix2-1_726	39623	(4+)	39619	178.263	40369	181.56	M + 2 Da (1178.23)	0
pGlyco 3.0	cwq_mix2-1_726	39623	(4+)	39619	178.263	40369	181.56	M + 3 Da (1178.48)	0
pGlyco 3.0	cwq_mix2-1_726	39623	(4+)	39619	178.263	40369	181.56	M + 4 Da (1178.73)	0
pGlyco 3.0	cwq_mix2-1_726	39623	(4+)	39619	178.263	40380	181.609	M + 0 Da (1177.73)	0
pGlyco 3.0	cwq_mix2-1_726	39623	(4+)	39619	178.263	40380	181.609	M + 1 Da (1177.98)	0
pGlyco 3.0	cwq_mix2-1_726	39623	(4+)	39619	178.263	40380	181.609	M + 2 Da (1178.23)	0
pGlyco 3.0	cwq_mix2-1_726	39623	(4+)	39619	178.263	40380	181.609	M + 3 Da (1178.48)	0
pGlyco 3.0	cwq_mix2-1_726	39623	(4+)	39619	178.263	40380	181.609	M + 4 Da (1178.73)	0
pGlyco 3.0	cwq_mix2-1_726	39623	(4+)	39619	178.263	40391	181.659	M + 0 Da (1177.73)	0
pGlyco 3.0	cwq_mix2-1_726	39623	(4+)	39619	178.263	40391	181.659	M + 1 Da (1177.98)	0
pGlyco 3.0	cwq_mix2-1_726	39623	(4+)	39619	178.263	40391	181.659	M + 2 Da (1178.23)	0
pGlyco 3.0	cwq_mix2-1_726	39623	(4+)	39619	178.263	40391	181.659	M + 3 Da (1178.48)	0
pGlyco 3.0	cwq_mix2-1_726	39623	(4+)	39619	178.263	40391	181.659	M + 4 Da (1178.73)	0
pGlyco 3.0	cwq_mix2-1_726	39623	(4+)	39619	178.263	40402	181.708	M + 0 Da (1177.73)	0
pGlyco 3.0	cwq_mix2-1_726	39623	(4+)	39619	178.263	40402	181.708	M + 1 Da (1177.98)	0
pGlyco 3.0	cwq_mix2-1_726	39623	(4+)	39619	178.263	40402	181.708	M + 2 Da (1178.23)	0
pGlyco 3.0	cwq_mix2-1_726	39623	(4+)	39619	178.263	40402	181.708	M + 3 Da (1178.48)	0
pGlyco 3.0	cwq_mix2-1_726	39623	(4+)	39619	178.263	40402	181.708	M + 4 Da (1178.73)	0
pGlyco 3.0	cwq_mix2-1_726	39623	(4+)	39619	178.263	40413	181.757	M + 0 Da (1177.73)	0
pGlyco 3.0	cwq_mix2-1_726	39623	(4+)	39619	178.263	40413	181.757	M + 1 Da (1177.98)	0
pGlyco 3.0	cwq_mix2-1_726	39623	(4+)	39619	178.263	40413	181.757	M + 2 Da (1178.23)	0
pGlyco 3.0	cwq_mix2-1_726	39623	(4+)	39619	178.263	40413	181.757	M + 3 Da (1178.48)	0
pGlyco 3.0	cwq_mix2-1_726	39623	(4+)	39619	178.263	40413	181.757	M + 4 Da (1178.73)	0
pGlyco 3.0	cwq_mix2-1_726	39623	(4+)	39619	178.263	40424	181.806	M + 0 Da (1177.73)	0
pGlyco 3.0	cwq_mix2-1_726	39623	(4+)	39619	178.263	40424	181.806	M + 1 Da (1177.98)	0
pGlyco 3.0	cwq_mix2-1_726	39623	(4+)	39619	178.263	40424	181.806	M + 2 Da (1178.23)	0
pGlyco 3.0	cwq_mix2-1_726	39623	(4+)	39619	178.263	40424	181.806	M + 3 Da (1178.48)	0
pGlyco 3.0	cwq_mix2-1_726	39623	(4+)	39619	178.263	40424	181.806	M + 4 Da (1178.73)	0
pGlyco 3.0	cwq_mix2-1_726	39623	(4+)	39619	178.263	40435	181.854	M + 0 Da (1177.73)	0
pGlyco 3.0	cwq_mix2-1_726	39623	(4+)	39619	178.263	40435	181.854	M + 1 Da (1177.98)	0
pGlyco 3.0	cwq_mix2-1_726	39623	(4+)	39619	178.263	40435	181.854	M + 2 Da (1178.23)	0.1001
pGlyco 3.0	cwq_mix2-1_726	39623	(4+)	39619	178.263	40435	181.854	M + 3 Da (1178.48)	0
pGlyco 3.0	cwq_mix2-1_726	39623	(4+)	39619	178.263	40435	181.854	M + 4 Da (1178.73)	0
pGlyco 3.0	cwq_mix2-1_726	39623	(4+)	39619	178.263	40446	181.9	M + 0 Da (1177.73)	0
pGlyco 3.0	cwq_mix2-1_726	39623	(4+)	39619	178.263	40446	181.9	M + 1 Da (1177.98)	0
pGlyco 3.0	cwq_mix2-1_726	39623	(4+)	39619	178.263	40446	181.9	M + 2 Da (1178.23)	0
pGlyco 3.0	cwq_mix2-1_726	39623	(4+)	39619	178.263	40446	181.9	M + 3 Da (1178.48)	0
pGlyco 3.0	cwq_mix2-1_726	39623	(4+)	39619	178.263	40446	181.9	M + 4 Da (1178.73)	0
pGlyco 3.0	cwq_mix2-1_726	39623	(4+)	39619	178.263	40457	181.95	M + 0 Da (1177.73)	0
pGlyco 3.0	cwq_mix2-1_726	39623	(4+)	39619	178.263	40457	181.95	M + 1 Da (1177.98)	0
pGlyco 3.0	cwq_mix2-1_726	39623	(4+)	39619	178.263	40457	181.95	M + 2 Da (1178.23)	0
pGlyco 3.0	cwq_mix2-1_726	39623	(4+)	39619	178.263	40457	181.95	M + 3 Da (1178.48)	0
pGlyco 3.0	cwq_mix2-1_726	39623	(4+)	39619	178.263	40457	181.95	M + 4 Da (1178.73)	0
pGlyco 3.0	cwq_mix2-1_726	39623	(4+)	39619	178.263	40468	181.998	M + 0 Da (1177.73)	0
pGlyco 3.0	cwq_mix2-1_726	39623	(4+)	39619	178.263	40468	181.998	M + 1 Da (1177.98)	0
pGlyco 3.0	cwq_mix2-1_726	39623	(4+)	39619	178.263	40468	181.998	M + 2 Da (1178.23)	0
pGlyco 3.0	cwq_mix2-1_726	39623	(4+)	39619	178.263	40468	181.998	M + 3 Da (1178.48)	0
pGlyco 3.0	cwq_mix2-1_726	39623	(4+)	39619	178.263	40468	181.998	M + 4 Da (1178.73)	0
pGlyco 3.0	cwq_mix2-1_726	39623	(4+)	39619	178.263	40479	182.047	M + 0 Da (1177.73)	0
pGlyco 3.0	cwq_mix2-1_726	39623	(4+)	39619	178.263	40479	182.047	M + 1 Da (1177.98)	0
pGlyco 3.0	cwq_mix2-1_726	39623	(4+)	39619	178.263	40479	182.047	M + 2 Da (1178.23)	0
pGlyco 3.0	cwq_mix2-1_726	39623	(4+)	39619	178.263	40479	182.047	M + 3 Da (1178.48)	0
pGlyco 3.0	cwq_mix2-1_726	39623	(4+)	39619	178.263	40479	182.047	M + 4 Da (1178.73)	0
pGlyco 3.0	cwq_mix2-1_726	39623	(4+)	39619	178.263	40490	182.096	M + 0 Da (1177.73)	0
pGlyco 3.0	cwq_mix2-1_726	39623	(4+)	39619	178.263	40490	182.096	M + 1 Da (1177.98)	0
pGlyco 3.0	cwq_mix2-1_726	39623	(4+)	39619	178.263	40490	182.096	M + 2 Da (1178.23)	0
pGlyco 3.0	cwq_mix2-1_726	39623	(4+)	39619	178.263	40490	182.096	M + 3 Da (1178.48)	0
pGlyco 3.0	cwq_mix2-1_726	39623	(4+)	39619	178.263	40490	182.096	M + 4 Da (1178.73)	0
pGlyco 3.0	cwq_mix2-1_726	39623	(4+)	39619	178.263	40501	182.145	M + 0 Da (1177.73)	0
pGlyco 3.0	cwq_mix2-1_726	39623	(4+)	39619	178.263	40501	182.145	M + 1 Da (1177.98)	0
pGlyco 3.0	cwq_mix2-1_726	39623	(4+)	39619	178.263	40501	182.145	M + 2 Da (1178.23)	0
pGlyco 3.0	cwq_mix2-1_726	39623	(4+)	39619	178.263	40501	182.145	M + 3 Da (1178.48)	0
pGlyco 3.0	cwq_mix2-1_726	39623	(4+)	39619	178.263	40501	182.145	M + 4 Da (1178.73)	0
pGlyco 3.0	cwq_mix2-1_726	39623	(4+)	39619	178.263	40513	182.196	M + 0 Da (1177.73)	0
pGlyco 3.0	cwq_mix2-1_726	39623	(4+)	39619	178.263	40513	182.196	M + 1 Da (1177.98)	0
pGlyco 3.0	cwq_mix2-1_726	39623	(4+)	39619	178.263	40513	182.196	M + 2 Da (1178.23)	0
pGlyco 3.0	cwq_mix2-1_726	39623	(4+)	39619	178.263	40513	182.196	M + 3 Da (1178.48)	0
pGlyco 3.0	cwq_mix2-1_726	39623	(4+)	39619	178.263	40513	182.196	M + 4 Da (1178.73)	0
pGlyco 3.0	cwq_mix2-1_726	39623	(4+)	39619	178.263	40524	182.246	M + 0 Da (1177.73)	0
pGlyco 3.0	cwq_mix2-1_726	39623	(4+)	39619	178.263	40524	182.246	M + 1 Da (1177.98)	0
pGlyco 3.0	cwq_mix2-1_726	39623	(4+)	39619	178.263	40524	182.246	M + 2 Da (1178.23)	0
pGlyco 3.0	cwq_mix2-1_726	39623	(4+)	39619	178.263	40524	182.246	M + 3 Da (1178.48)	0
pGlyco 3.0	cwq_mix2-1_726	39623	(4+)	39619	178.263	40524	182.246	M + 4 Da (1178.73)	0
