# Supplementary material for: Glyco-Decipher enables glycan database-independent peptide matching and in-depth characterization of site-specific N-glycosylation
Source: Nat Commun. 2022 Apr 7;13:1900. doi: 10.1038/s41467-022-29530-y (PMC8990002; doi:10.1038/s41467-022-29530-y)
Supplement: Supplementary file 12 — Source Data [file 41467_2022_29530_MOESM12_ESM.zip › Source Data/Figure S35.xlsx]

## Sheet: Figure S35
Figure S35	Example of elution profiles of glycopeptides with the same peptide backbone.
Tissue	SpectrumName	Peptide	Glycan	Charge	RT	Intensity (1e6)
MouseLiver	MouseLiver-Z-T-1	FTFTSHTPGEHQICLHSNSTK 14,Carbamidomethyl(+57.0215);	Hex(3)HexNAc(4)	4+	85	0.23
MouseLiver	MouseLiver-Z-T-1	FTFTSHTPGEHQICLHSNSTK 14,Carbamidomethyl(+57.0215);	Hex(3)HexNAc(4)	4+	85.03	0.49
MouseLiver	MouseLiver-Z-T-1	FTFTSHTPGEHQICLHSNSTK 14,Carbamidomethyl(+57.0215);	Hex(3)HexNAc(4)	4+	85.06	0.62
MouseLiver	MouseLiver-Z-T-1	FTFTSHTPGEHQICLHSNSTK 14,Carbamidomethyl(+57.0215);	Hex(3)HexNAc(4)	4+	85.09	0.81
MouseLiver	MouseLiver-Z-T-1	FTFTSHTPGEHQICLHSNSTK 14,Carbamidomethyl(+57.0215);	Hex(3)HexNAc(4)	4+	85.12	1.13
MouseLiver	MouseLiver-Z-T-1	FTFTSHTPGEHQICLHSNSTK 14,Carbamidomethyl(+57.0215);	Hex(3)HexNAc(4)	4+	85.15	0.43
MouseLiver	MouseLiver-Z-T-1	FTFTSHTPGEHQICLHSNSTK 14,Carbamidomethyl(+57.0215);	Hex(3)HexNAc(4)	4+	85.19	1.61
MouseLiver	MouseLiver-Z-T-1	FTFTSHTPGEHQICLHSNSTK 14,Carbamidomethyl(+57.0215);	Hex(3)HexNAc(4)	4+	85.23	1.65
MouseLiver	MouseLiver-Z-T-1	FTFTSHTPGEHQICLHSNSTK 14,Carbamidomethyl(+57.0215);	Hex(3)HexNAc(4)	4+	85.26	2.24
MouseLiver	MouseLiver-Z-T-1	FTFTSHTPGEHQICLHSNSTK 14,Carbamidomethyl(+57.0215);	Hex(3)HexNAc(4)	4+	85.28	5.22
MouseLiver	MouseLiver-Z-T-1	FTFTSHTPGEHQICLHSNSTK 14,Carbamidomethyl(+57.0215);	Hex(3)HexNAc(4)	4+	85.31	5.65
MouseLiver	MouseLiver-Z-T-1	FTFTSHTPGEHQICLHSNSTK 14,Carbamidomethyl(+57.0215);	Hex(3)HexNAc(4)	4+	85.37	4.54
MouseLiver	MouseLiver-Z-T-1	FTFTSHTPGEHQICLHSNSTK 14,Carbamidomethyl(+57.0215);	Hex(3)HexNAc(4)	4+	85.41	5.45
MouseLiver	MouseLiver-Z-T-1	FTFTSHTPGEHQICLHSNSTK 14,Carbamidomethyl(+57.0215);	Hex(3)HexNAc(4)	4+	85.45	4.46
MouseLiver	MouseLiver-Z-T-1	FTFTSHTPGEHQICLHSNSTK 14,Carbamidomethyl(+57.0215);	Hex(3)HexNAc(4)	4+	85.5	13.46
MouseLiver	MouseLiver-Z-T-1	FTFTSHTPGEHQICLHSNSTK 14,Carbamidomethyl(+57.0215);	Hex(3)HexNAc(4)	4+	85.53	5.05
MouseLiver	MouseLiver-Z-T-1	FTFTSHTPGEHQICLHSNSTK 14,Carbamidomethyl(+57.0215);	Hex(3)HexNAc(4)	4+	85.57	11.02
MouseLiver	MouseLiver-Z-T-1	FTFTSHTPGEHQICLHSNSTK 14,Carbamidomethyl(+57.0215);	Hex(3)HexNAc(4)	4+	85.59	13.75
MouseLiver	MouseLiver-Z-T-1	FTFTSHTPGEHQICLHSNSTK 14,Carbamidomethyl(+57.0215);	Hex(3)HexNAc(4)	4+	85.63	12.59
MouseLiver	MouseLiver-Z-T-1	FTFTSHTPGEHQICLHSNSTK 14,Carbamidomethyl(+57.0215);	Hex(3)HexNAc(4)	4+	85.68	12.53
MouseLiver	MouseLiver-Z-T-1	FTFTSHTPGEHQICLHSNSTK 14,Carbamidomethyl(+57.0215);	Hex(3)HexNAc(4)	4+	85.7	12.04
MouseLiver	MouseLiver-Z-T-1	FTFTSHTPGEHQICLHSNSTK 14,Carbamidomethyl(+57.0215);	Hex(3)HexNAc(4)	4+	85.75	10.24
MouseLiver	MouseLiver-Z-T-1	FTFTSHTPGEHQICLHSNSTK 14,Carbamidomethyl(+57.0215);	Hex(3)HexNAc(4)	4+	85.77	9.8
MouseLiver	MouseLiver-Z-T-1	FTFTSHTPGEHQICLHSNSTK 14,Carbamidomethyl(+57.0215);	Hex(3)HexNAc(4)	4+	85.82	4.44
MouseLiver	MouseLiver-Z-T-1	FTFTSHTPGEHQICLHSNSTK 14,Carbamidomethyl(+57.0215);	Hex(3)HexNAc(4)	4+	85.87	2.79
MouseLiver	MouseLiver-Z-T-1	FTFTSHTPGEHQICLHSNSTK 14,Carbamidomethyl(+57.0215);	Hex(3)HexNAc(4)	4+	85.9	1.48
MouseLiver	MouseLiver-Z-T-1	FTFTSHTPGEHQICLHSNSTK 14,Carbamidomethyl(+57.0215);	Hex(6)HexNAc(2)	4+	83.98	0.04
MouseLiver	MouseLiver-Z-T-1	FTFTSHTPGEHQICLHSNSTK 14,Carbamidomethyl(+57.0215);	Hex(6)HexNAc(2)	4+	84.03	0.11
MouseLiver	MouseLiver-Z-T-1	FTFTSHTPGEHQICLHSNSTK 14,Carbamidomethyl(+57.0215);	Hex(6)HexNAc(2)	4+	84.04	0.05
MouseLiver	MouseLiver-Z-T-1	FTFTSHTPGEHQICLHSNSTK 14,Carbamidomethyl(+57.0215);	Hex(6)HexNAc(2)	4+	84.09	0.27
MouseLiver	MouseLiver-Z-T-1	FTFTSHTPGEHQICLHSNSTK 14,Carbamidomethyl(+57.0215);	Hex(6)HexNAc(2)	4+	84.11	0.33
MouseLiver	MouseLiver-Z-T-1	FTFTSHTPGEHQICLHSNSTK 14,Carbamidomethyl(+57.0215);	Hex(6)HexNAc(2)	4+	84.12	0.39
MouseLiver	MouseLiver-Z-T-1	FTFTSHTPGEHQICLHSNSTK 14,Carbamidomethyl(+57.0215);	Hex(6)HexNAc(2)	4+	84.16	0.29
MouseLiver	MouseLiver-Z-T-1	FTFTSHTPGEHQICLHSNSTK 14,Carbamidomethyl(+57.0215);	Hex(6)HexNAc(2)	4+	84.19	2.25
MouseLiver	MouseLiver-Z-T-1	FTFTSHTPGEHQICLHSNSTK 14,Carbamidomethyl(+57.0215);	Hex(6)HexNAc(2)	4+	84.21	0.29
MouseLiver	MouseLiver-Z-T-1	FTFTSHTPGEHQICLHSNSTK 14,Carbamidomethyl(+57.0215);	Hex(6)HexNAc(2)	4+	84.27	1.74
MouseLiver	MouseLiver-Z-T-1	FTFTSHTPGEHQICLHSNSTK 14,Carbamidomethyl(+57.0215);	Hex(6)HexNAc(2)	4+	84.28	1.8
MouseLiver	MouseLiver-Z-T-1	FTFTSHTPGEHQICLHSNSTK 14,Carbamidomethyl(+57.0215);	Hex(6)HexNAc(2)	4+	84.29	1.96
MouseLiver	MouseLiver-Z-T-1	FTFTSHTPGEHQICLHSNSTK 14,Carbamidomethyl(+57.0215);	Hex(6)HexNAc(2)	4+	84.3	1.73
MouseLiver	MouseLiver-Z-T-1	FTFTSHTPGEHQICLHSNSTK 14,Carbamidomethyl(+57.0215);	Hex(6)HexNAc(2)	4+	84.31	4.99
MouseLiver	MouseLiver-Z-T-1	FTFTSHTPGEHQICLHSNSTK 14,Carbamidomethyl(+57.0215);	Hex(6)HexNAc(2)	4+	84.31	0.95
MouseLiver	MouseLiver-Z-T-1	FTFTSHTPGEHQICLHSNSTK 14,Carbamidomethyl(+57.0215);	Hex(6)HexNAc(2)	4+	84.37	7.3
MouseLiver	MouseLiver-Z-T-1	FTFTSHTPGEHQICLHSNSTK 14,Carbamidomethyl(+57.0215);	Hex(6)HexNAc(2)	4+	84.37	7.81
MouseLiver	MouseLiver-Z-T-1	FTFTSHTPGEHQICLHSNSTK 14,Carbamidomethyl(+57.0215);	Hex(6)HexNAc(2)	4+	84.43	9.59
MouseLiver	MouseLiver-Z-T-1	FTFTSHTPGEHQICLHSNSTK 14,Carbamidomethyl(+57.0215);	Hex(6)HexNAc(2)	4+	84.48	3.1
MouseLiver	MouseLiver-Z-T-1	FTFTSHTPGEHQICLHSNSTK 14,Carbamidomethyl(+57.0215);	Hex(6)HexNAc(2)	4+	84.53	9.7
MouseLiver	MouseLiver-Z-T-1	FTFTSHTPGEHQICLHSNSTK 14,Carbamidomethyl(+57.0215);	Hex(6)HexNAc(2)	4+	84.54	9.56
MouseLiver	MouseLiver-Z-T-1	FTFTSHTPGEHQICLHSNSTK 14,Carbamidomethyl(+57.0215);	Hex(6)HexNAc(2)	4+	84.6	8.61
MouseLiver	MouseLiver-Z-T-1	FTFTSHTPGEHQICLHSNSTK 14,Carbamidomethyl(+57.0215);	Hex(6)HexNAc(2)	4+	84.64	2.61
MouseLiver	MouseLiver-Z-T-1	FTFTSHTPGEHQICLHSNSTK 14,Carbamidomethyl(+57.0215);	Hex(6)HexNAc(2)	4+	84.68	5.62
MouseLiver	MouseLiver-Z-T-1	FTFTSHTPGEHQICLHSNSTK 14,Carbamidomethyl(+57.0215);	Hex(6)HexNAc(2)	4+	84.71	3.29
MouseLiver	MouseLiver-Z-T-1	FTFTSHTPGEHQICLHSNSTK 14,Carbamidomethyl(+57.0215);	Hex(6)HexNAc(2)	4+	84.74	1.27
MouseLiver	MouseLiver-Z-T-1	FTFTSHTPGEHQICLHSNSTK 14,Carbamidomethyl(+57.0215);	Hex(6)HexNAc(2)	4+	84.78	1.79
MouseLiver	MouseLiver-Z-T-1	FTFTSHTPGEHQICLHSNSTK 14,Carbamidomethyl(+57.0215);	Hex(3)HexNAc(4)Fuc(1)	4+	84.64	0.11
MouseLiver	MouseLiver-Z-T-1	FTFTSHTPGEHQICLHSNSTK 14,Carbamidomethyl(+57.0215);	Hex(3)HexNAc(4)Fuc(1)	4+	84.68	0.22
MouseLiver	MouseLiver-Z-T-1	FTFTSHTPGEHQICLHSNSTK 14,Carbamidomethyl(+57.0215);	Hex(3)HexNAc(4)Fuc(1)	4+	84.71	0.59
MouseLiver	MouseLiver-Z-T-1	FTFTSHTPGEHQICLHSNSTK 14,Carbamidomethyl(+57.0215);	Hex(3)HexNAc(4)Fuc(1)	4+	84.74	0.45
MouseLiver	MouseLiver-Z-T-1	FTFTSHTPGEHQICLHSNSTK 14,Carbamidomethyl(+57.0215);	Hex(3)HexNAc(4)Fuc(1)	4+	84.78	1.34
MouseLiver	MouseLiver-Z-T-1	FTFTSHTPGEHQICLHSNSTK 14,Carbamidomethyl(+57.0215);	Hex(3)HexNAc(4)Fuc(1)	4+	84.81	1.58
MouseLiver	MouseLiver-Z-T-1	FTFTSHTPGEHQICLHSNSTK 14,Carbamidomethyl(+57.0215);	Hex(3)HexNAc(4)Fuc(1)	4+	84.84	2.61
MouseLiver	MouseLiver-Z-T-1	FTFTSHTPGEHQICLHSNSTK 14,Carbamidomethyl(+57.0215);	Hex(3)HexNAc(4)Fuc(1)	4+	84.87	2.85
MouseLiver	MouseLiver-Z-T-1	FTFTSHTPGEHQICLHSNSTK 14,Carbamidomethyl(+57.0215);	Hex(3)HexNAc(4)Fuc(1)	4+	84.91	4.1
MouseLiver	MouseLiver-Z-T-1	FTFTSHTPGEHQICLHSNSTK 14,Carbamidomethyl(+57.0215);	Hex(3)HexNAc(4)Fuc(1)	4+	84.94	4.51
MouseLiver	MouseLiver-Z-T-1	FTFTSHTPGEHQICLHSNSTK 14,Carbamidomethyl(+57.0215);	Hex(3)HexNAc(4)Fuc(1)	4+	84.99	5.14
MouseLiver	MouseLiver-Z-T-1	FTFTSHTPGEHQICLHSNSTK 14,Carbamidomethyl(+57.0215);	Hex(3)HexNAc(4)Fuc(1)	4+	85	6.26
MouseLiver	MouseLiver-Z-T-1	FTFTSHTPGEHQICLHSNSTK 14,Carbamidomethyl(+57.0215);	Hex(3)HexNAc(4)Fuc(1)	4+	85.03	6.6
MouseLiver	MouseLiver-Z-T-1	FTFTSHTPGEHQICLHSNSTK 14,Carbamidomethyl(+57.0215);	Hex(3)HexNAc(4)Fuc(1)	4+	85.06	8.99
MouseLiver	MouseLiver-Z-T-1	FTFTSHTPGEHQICLHSNSTK 14,Carbamidomethyl(+57.0215);	Hex(3)HexNAc(4)Fuc(1)	4+	85.09	7.64
MouseLiver	MouseLiver-Z-T-1	FTFTSHTPGEHQICLHSNSTK 14,Carbamidomethyl(+57.0215);	Hex(3)HexNAc(4)Fuc(1)	4+	85.12	8.37
MouseLiver	MouseLiver-Z-T-1	FTFTSHTPGEHQICLHSNSTK 14,Carbamidomethyl(+57.0215);	Hex(3)HexNAc(4)Fuc(1)	4+	85.15	1.77
MouseLiver	MouseLiver-Z-T-1	FTFTSHTPGEHQICLHSNSTK 14,Carbamidomethyl(+57.0215);	Hex(3)HexNAc(4)Fuc(1)	4+	85.19	7.43
MouseLiver	MouseLiver-Z-T-1	FTFTSHTPGEHQICLHSNSTK 14,Carbamidomethyl(+57.0215);	Hex(3)HexNAc(4)Fuc(1)	4+	85.23	6.3
MouseLiver	MouseLiver-Z-T-1	FTFTSHTPGEHQICLHSNSTK 14,Carbamidomethyl(+57.0215);	Hex(3)HexNAc(4)Fuc(1)	4+	85.26	3.36
MouseLiver	MouseLiver-Z-T-1	FTFTSHTPGEHQICLHSNSTK 14,Carbamidomethyl(+57.0215);	Hex(3)HexNAc(4)Fuc(1)	4+	85.28	5.82
MouseLiver	MouseLiver-Z-T-1	FTFTSHTPGEHQICLHSNSTK 14,Carbamidomethyl(+57.0215);	Hex(3)HexNAc(4)Fuc(1)	4+	85.31	5.01
MouseLiver	MouseLiver-Z-T-1	FTFTSHTPGEHQICLHSNSTK 14,Carbamidomethyl(+57.0215);	Hex(3)HexNAc(4)Fuc(1)	4+	85.37	3.61
MouseLiver	MouseLiver-Z-T-1	FTFTSHTPGEHQICLHSNSTK 14,Carbamidomethyl(+57.0215);	Hex(3)HexNAc(4)Fuc(1)	4+	85.41	4.64
MouseLiver	MouseLiver-Z-T-1	FTFTSHTPGEHQICLHSNSTK 14,Carbamidomethyl(+57.0215);	Hex(3)HexNAc(4)Fuc(1)	4+	85.45	1.01
MouseLiver	MouseLiver-Z-T-1	FTFTSHTPGEHQICLHSNSTK 14,Carbamidomethyl(+57.0215);	Hex(3)HexNAc(4)Fuc(1)	4+	85.5	2.35
MouseLiver	MouseLiver-Z-T-1	FTFTSHTPGEHQICLHSNSTK 14,Carbamidomethyl(+57.0215);	Hex(3)HexNAc(4)Fuc(1)	4+	85.53	0.82
MouseLiver	MouseLiver-Z-T-1	FTFTSHTPGEHQICLHSNSTK 14,Carbamidomethyl(+57.0215);	Hex(4)HexNAc(4)	4+	84.43	0.05
MouseLiver	MouseLiver-Z-T-1	FTFTSHTPGEHQICLHSNSTK 14,Carbamidomethyl(+57.0215);	Hex(4)HexNAc(4)	4+	84.53	0.14
MouseLiver	MouseLiver-Z-T-1	FTFTSHTPGEHQICLHSNSTK 14,Carbamidomethyl(+57.0215);	Hex(4)HexNAc(4)	4+	84.54	0.14
MouseLiver	MouseLiver-Z-T-1	FTFTSHTPGEHQICLHSNSTK 14,Carbamidomethyl(+57.0215);	Hex(4)HexNAc(4)	4+	84.6	0.34
MouseLiver	MouseLiver-Z-T-1	FTFTSHTPGEHQICLHSNSTK 14,Carbamidomethyl(+57.0215);	Hex(4)HexNAc(4)	4+	84.64	0.13
MouseLiver	MouseLiver-Z-T-1	FTFTSHTPGEHQICLHSNSTK 14,Carbamidomethyl(+57.0215);	Hex(4)HexNAc(4)	4+	84.68	0.47
MouseLiver	MouseLiver-Z-T-1	FTFTSHTPGEHQICLHSNSTK 14,Carbamidomethyl(+57.0215);	Hex(4)HexNAc(4)	4+	84.71	0.76
MouseLiver	MouseLiver-Z-T-1	FTFTSHTPGEHQICLHSNSTK 14,Carbamidomethyl(+57.0215);	Hex(4)HexNAc(4)	4+	84.74	0.31
MouseLiver	MouseLiver-Z-T-1	FTFTSHTPGEHQICLHSNSTK 14,Carbamidomethyl(+57.0215);	Hex(4)HexNAc(4)	4+	84.78	0.86
MouseLiver	MouseLiver-Z-T-1	FTFTSHTPGEHQICLHSNSTK 14,Carbamidomethyl(+57.0215);	Hex(4)HexNAc(4)	4+	84.81	0.89
MouseLiver	MouseLiver-Z-T-1	FTFTSHTPGEHQICLHSNSTK 14,Carbamidomethyl(+57.0215);	Hex(4)HexNAc(4)	4+	84.84	0.82
MouseLiver	MouseLiver-Z-T-1	FTFTSHTPGEHQICLHSNSTK 14,Carbamidomethyl(+57.0215);	Hex(4)HexNAc(4)	4+	84.87	0.7
MouseLiver	MouseLiver-Z-T-1	FTFTSHTPGEHQICLHSNSTK 14,Carbamidomethyl(+57.0215);	Hex(4)HexNAc(4)	4+	84.91	0.78
MouseLiver	MouseLiver-Z-T-1	FTFTSHTPGEHQICLHSNSTK 14,Carbamidomethyl(+57.0215);	Hex(4)HexNAc(4)	4+	84.94	0.61
MouseLiver	MouseLiver-Z-T-1	FTFTSHTPGEHQICLHSNSTK 14,Carbamidomethyl(+57.0215);	Hex(4)HexNAc(4)	4+	84.99	0.33
MouseLiver	MouseLiver-Z-T-1	FTFTSHTPGEHQICLHSNSTK 14,Carbamidomethyl(+57.0215);	Hex(4)HexNAc(4)	4+	85	0.48
MouseLiver	MouseLiver-Z-T-1	FTFTSHTPGEHQICLHSNSTK 14,Carbamidomethyl(+57.0215);	Hex(4)HexNAc(4)	4+	85.03	0.45
MouseLiver	MouseLiver-Z-T-1	FTFTSHTPGEHQICLHSNSTK 14,Carbamidomethyl(+57.0215);	Hex(4)HexNAc(4)	4+	85.06	0.45
MouseLiver	MouseLiver-Z-T-1	FTFTSHTPGEHQICLHSNSTK 14,Carbamidomethyl(+57.0215);	Hex(4)HexNAc(4)	4+	85.09	0.3
MouseLiver	MouseLiver-Z-T-1	FTFTSHTPGEHQICLHSNSTK 14,Carbamidomethyl(+57.0215);	Hex(4)HexNAc(4)	4+	85.12	0.27
MouseLiver	MouseLiver-Z-T-1	FTFTSHTPGEHQICLHSNSTK 14,Carbamidomethyl(+57.0215);	Hex(4)HexNAc(4)	4+	85.15	0.05
MouseLiver	MouseLiver-Z-T-1	FTFTSHTPGEHQICLHSNSTK 14,Carbamidomethyl(+57.0215);	Hex(3)HexNAc(5)	4+	84.54	0.4
MouseLiver	MouseLiver-Z-T-1	FTFTSHTPGEHQICLHSNSTK 14,Carbamidomethyl(+57.0215);	Hex(3)HexNAc(5)	4+	84.6	0.93
MouseLiver	MouseLiver-Z-T-1	FTFTSHTPGEHQICLHSNSTK 14,Carbamidomethyl(+57.0215);	Hex(3)HexNAc(5)	4+	84.64	0.41
MouseLiver	MouseLiver-Z-T-1	FTFTSHTPGEHQICLHSNSTK 14,Carbamidomethyl(+57.0215);	Hex(3)HexNAc(5)	4+	84.68	1.26
MouseLiver	MouseLiver-Z-T-1	FTFTSHTPGEHQICLHSNSTK 14,Carbamidomethyl(+57.0215);	Hex(3)HexNAc(5)	4+	84.71	2.78
MouseLiver	MouseLiver-Z-T-1	FTFTSHTPGEHQICLHSNSTK 14,Carbamidomethyl(+57.0215);	Hex(3)HexNAc(5)	4+	84.74	1.35
MouseLiver	MouseLiver-Z-T-1	FTFTSHTPGEHQICLHSNSTK 14,Carbamidomethyl(+57.0215);	Hex(3)HexNAc(5)	4+	84.78	4.56
MouseLiver	MouseLiver-Z-T-1	FTFTSHTPGEHQICLHSNSTK 14,Carbamidomethyl(+57.0215);	Hex(3)HexNAc(5)	4+	84.81	4.62
MouseLiver	MouseLiver-Z-T-1	FTFTSHTPGEHQICLHSNSTK 14,Carbamidomethyl(+57.0215);	Hex(3)HexNAc(5)	4+	84.84	5.76
MouseLiver	MouseLiver-Z-T-1	FTFTSHTPGEHQICLHSNSTK 14,Carbamidomethyl(+57.0215);	Hex(3)HexNAc(5)	4+	84.87	5.21
MouseLiver	MouseLiver-Z-T-1	FTFTSHTPGEHQICLHSNSTK 14,Carbamidomethyl(+57.0215);	Hex(3)HexNAc(5)	4+	84.91	5.44
MouseLiver	MouseLiver-Z-T-1	FTFTSHTPGEHQICLHSNSTK 14,Carbamidomethyl(+57.0215);	Hex(3)HexNAc(5)	4+	84.94	4.55
MouseLiver	MouseLiver-Z-T-1	FTFTSHTPGEHQICLHSNSTK 14,Carbamidomethyl(+57.0215);	Hex(3)HexNAc(5)	4+	84.99	3.3
MouseLiver	MouseLiver-Z-T-1	FTFTSHTPGEHQICLHSNSTK 14,Carbamidomethyl(+57.0215);	Hex(3)HexNAc(5)	4+	85	3.52
MouseLiver	MouseLiver-Z-T-1	FTFTSHTPGEHQICLHSNSTK 14,Carbamidomethyl(+57.0215);	Hex(3)HexNAc(5)	4+	85.03	3.29
MouseLiver	MouseLiver-Z-T-1	FTFTSHTPGEHQICLHSNSTK 14,Carbamidomethyl(+57.0215);	Hex(3)HexNAc(5)	4+	85.06	3.64
MouseLiver	MouseLiver-Z-T-1	FTFTSHTPGEHQICLHSNSTK 14,Carbamidomethyl(+57.0215);	Hex(3)HexNAc(5)	4+	85.09	2.3
MouseLiver	MouseLiver-Z-T-1	FTFTSHTPGEHQICLHSNSTK 14,Carbamidomethyl(+57.0215);	Hex(3)HexNAc(5)	4+	85.12	2
MouseLiver	MouseLiver-Z-T-1	FTFTSHTPGEHQICLHSNSTK 14,Carbamidomethyl(+57.0215);	Hex(3)HexNAc(5)	4+	85.15	0.34
MouseLiver	MouseLiver-Z-T-1	FTFTSHTPGEHQICLHSNSTK 14,Carbamidomethyl(+57.0215);	Hex(3)HexNAc(5)	4+	85.19	1.45
MouseLiver	MouseLiver-Z-T-1	FTFTSHTPGEHQICLHSNSTK 14,Carbamidomethyl(+57.0215);	Hex(3)HexNAc(5)	4+	85.23	1.42
MouseLiver	MouseLiver-Z-T-1	FTFTSHTPGEHQICLHSNSTK 14,Carbamidomethyl(+57.0215);	Hex(3)HexNAc(5)	4+	85.26	0.3
MouseLiver	MouseLiver-Z-T-1	FTFTSHTPGEHQICLHSNSTK 14,Carbamidomethyl(+57.0215);	Hex(7)HexNAc(2)	4+	83.72	0.15
MouseLiver	MouseLiver-Z-T-1	FTFTSHTPGEHQICLHSNSTK 14,Carbamidomethyl(+57.0215);	Hex(7)HexNAc(2)	4+	83.73	0.65
MouseLiver	MouseLiver-Z-T-1	FTFTSHTPGEHQICLHSNSTK 14,Carbamidomethyl(+57.0215);	Hex(7)HexNAc(2)	4+	83.75	1.72
MouseLiver	MouseLiver-Z-T-1	FTFTSHTPGEHQICLHSNSTK 14,Carbamidomethyl(+57.0215);	Hex(7)HexNAc(2)	4+	83.8	0.62
MouseLiver	MouseLiver-Z-T-1	FTFTSHTPGEHQICLHSNSTK 14,Carbamidomethyl(+57.0215);	Hex(7)HexNAc(2)	4+	83.85	0.3
MouseLiver	MouseLiver-Z-T-1	FTFTSHTPGEHQICLHSNSTK 14,Carbamidomethyl(+57.0215);	Hex(7)HexNAc(2)	4+	83.86	0.46
MouseLiver	MouseLiver-Z-T-1	FTFTSHTPGEHQICLHSNSTK 14,Carbamidomethyl(+57.0215);	Hex(7)HexNAc(2)	4+	83.87	0.99
MouseLiver	MouseLiver-Z-T-1	FTFTSHTPGEHQICLHSNSTK 14,Carbamidomethyl(+57.0215);	Hex(7)HexNAc(2)	4+	83.87	0.94
MouseLiver	MouseLiver-Z-T-1	FTFTSHTPGEHQICLHSNSTK 14,Carbamidomethyl(+57.0215);	Hex(7)HexNAc(2)	4+	83.9	2.07
MouseLiver	MouseLiver-Z-T-1	FTFTSHTPGEHQICLHSNSTK 14,Carbamidomethyl(+57.0215);	Hex(7)HexNAc(2)	4+	83.91	4.5
MouseLiver	MouseLiver-Z-T-1	FTFTSHTPGEHQICLHSNSTK 14,Carbamidomethyl(+57.0215);	Hex(7)HexNAc(2)	4+	83.95	2.33
MouseLiver	MouseLiver-Z-T-1	FTFTSHTPGEHQICLHSNSTK 14,Carbamidomethyl(+57.0215);	Hex(7)HexNAc(2)	4+	83.96	5.5
MouseLiver	MouseLiver-Z-T-1	FTFTSHTPGEHQICLHSNSTK 14,Carbamidomethyl(+57.0215);	Hex(7)HexNAc(2)	4+	83.98	3.45
MouseLiver	MouseLiver-Z-T-1	FTFTSHTPGEHQICLHSNSTK 14,Carbamidomethyl(+57.0215);	Hex(7)HexNAc(2)	4+	84.03	6.39
MouseLiver	MouseLiver-Z-T-1	FTFTSHTPGEHQICLHSNSTK 14,Carbamidomethyl(+57.0215);	Hex(7)HexNAc(2)	4+	84.04	2.44
MouseLiver	MouseLiver-Z-T-1	FTFTSHTPGEHQICLHSNSTK 14,Carbamidomethyl(+57.0215);	Hex(7)HexNAc(2)	4+	84.09	2.54
MouseLiver	MouseLiver-Z-T-1	FTFTSHTPGEHQICLHSNSTK 14,Carbamidomethyl(+57.0215);	Hex(7)HexNAc(2)	4+	84.11	2.98
MouseLiver	MouseLiver-Z-T-1	FTFTSHTPGEHQICLHSNSTK 14,Carbamidomethyl(+57.0215);	Hex(7)HexNAc(2)	4+	84.12	2.31
MouseLiver	MouseLiver-Z-T-1	FTFTSHTPGEHQICLHSNSTK 14,Carbamidomethyl(+57.0215);	Hex(7)HexNAc(2)	4+	84.16	1.41
MouseLiver	MouseLiver-Z-T-1	FTFTSHTPGEHQICLHSNSTK 14,Carbamidomethyl(+57.0215);	Hex(7)HexNAc(2)	4+	84.19	3.58
MouseLiver	MouseLiver-Z-T-1	FTFTSHTPGEHQICLHSNSTK 14,Carbamidomethyl(+57.0215);	Hex(7)HexNAc(2)	4+	84.21	0.46
MouseLiver	MouseLiver-Z-T-1	FTFTSHTPGEHQICLHSNSTK 14,Carbamidomethyl(+57.0215);	Hex(3)HexNAc(5)Fuc(1)	4+	84.3	0.36
MouseLiver	MouseLiver-Z-T-1	FTFTSHTPGEHQICLHSNSTK 14,Carbamidomethyl(+57.0215);	Hex(3)HexNAc(5)Fuc(1)	4+	84.31	1.72
MouseLiver	MouseLiver-Z-T-1	FTFTSHTPGEHQICLHSNSTK 14,Carbamidomethyl(+57.0215);	Hex(3)HexNAc(5)Fuc(1)	4+	84.31	0.23
MouseLiver	MouseLiver-Z-T-1	FTFTSHTPGEHQICLHSNSTK 14,Carbamidomethyl(+57.0215);	Hex(3)HexNAc(5)Fuc(1)	4+	84.37	2.91
MouseLiver	MouseLiver-Z-T-1	FTFTSHTPGEHQICLHSNSTK 14,Carbamidomethyl(+57.0215);	Hex(3)HexNAc(5)Fuc(1)	4+	84.37	2.85
MouseLiver	MouseLiver-Z-T-1	FTFTSHTPGEHQICLHSNSTK 14,Carbamidomethyl(+57.0215);	Hex(3)HexNAc(5)Fuc(1)	4+	84.43	4.56
MouseLiver	MouseLiver-Z-T-1	FTFTSHTPGEHQICLHSNSTK 14,Carbamidomethyl(+57.0215);	Hex(3)HexNAc(5)Fuc(1)	4+	84.48	1.28
MouseLiver	MouseLiver-Z-T-1	FTFTSHTPGEHQICLHSNSTK 14,Carbamidomethyl(+57.0215);	Hex(3)HexNAc(5)Fuc(1)	4+	84.53	5.93
MouseLiver	MouseLiver-Z-T-1	FTFTSHTPGEHQICLHSNSTK 14,Carbamidomethyl(+57.0215);	Hex(3)HexNAc(5)Fuc(1)	4+	84.54	5.6
MouseLiver	MouseLiver-Z-T-1	FTFTSHTPGEHQICLHSNSTK 14,Carbamidomethyl(+57.0215);	Hex(3)HexNAc(5)Fuc(1)	4+	84.6	7.6
MouseLiver	MouseLiver-Z-T-1	FTFTSHTPGEHQICLHSNSTK 14,Carbamidomethyl(+57.0215);	Hex(3)HexNAc(5)Fuc(1)	4+	84.64	1.66
MouseLiver	MouseLiver-Z-T-1	FTFTSHTPGEHQICLHSNSTK 14,Carbamidomethyl(+57.0215);	Hex(3)HexNAc(5)Fuc(1)	4+	84.68	4.9
MouseLiver	MouseLiver-Z-T-1	FTFTSHTPGEHQICLHSNSTK 14,Carbamidomethyl(+57.0215);	Hex(3)HexNAc(5)Fuc(1)	4+	84.71	4.29
MouseLiver	MouseLiver-Z-T-1	FTFTSHTPGEHQICLHSNSTK 14,Carbamidomethyl(+57.0215);	Hex(3)HexNAc(5)Fuc(1)	4+	84.74	1.6
MouseLiver	MouseLiver-Z-T-1	FTFTSHTPGEHQICLHSNSTK 14,Carbamidomethyl(+57.0215);	Hex(3)HexNAc(5)Fuc(1)	4+	84.78	3.2
MouseLiver	MouseLiver-Z-T-1	FTFTSHTPGEHQICLHSNSTK 14,Carbamidomethyl(+57.0215);	Hex(3)HexNAc(5)Fuc(1)	4+	84.81	2.46
MouseLiver	MouseLiver-Z-T-1	FTFTSHTPGEHQICLHSNSTK 14,Carbamidomethyl(+57.0215);	Hex(3)HexNAc(5)Fuc(1)	4+	84.84	1.7
MouseLiver	MouseLiver-Z-T-1	FTFTSHTPGEHQICLHSNSTK 14,Carbamidomethyl(+57.0215);	Hex(3)HexNAc(5)Fuc(1)	4+	84.87	1.4
MouseLiver	MouseLiver-Z-T-1	FTFTSHTPGEHQICLHSNSTK 14,Carbamidomethyl(+57.0215);	Hex(8)HexNAc(2)	4+	83.52	0.84
MouseLiver	MouseLiver-Z-T-1	FTFTSHTPGEHQICLHSNSTK 14,Carbamidomethyl(+57.0215);	Hex(8)HexNAc(2)	4+	83.56	5
MouseLiver	MouseLiver-Z-T-1	FTFTSHTPGEHQICLHSNSTK 14,Carbamidomethyl(+57.0215);	Hex(8)HexNAc(2)	4+	83.59	5.19
MouseLiver	MouseLiver-Z-T-1	FTFTSHTPGEHQICLHSNSTK 14,Carbamidomethyl(+57.0215);	Hex(8)HexNAc(2)	4+	83.63	4.24
MouseLiver	MouseLiver-Z-T-1	FTFTSHTPGEHQICLHSNSTK 14,Carbamidomethyl(+57.0215);	Hex(8)HexNAc(2)	4+	83.66	7.55
MouseLiver	MouseLiver-Z-T-1	FTFTSHTPGEHQICLHSNSTK 14,Carbamidomethyl(+57.0215);	Hex(8)HexNAc(2)	4+	83.67	7.56
MouseLiver	MouseLiver-Z-T-1	FTFTSHTPGEHQICLHSNSTK 14,Carbamidomethyl(+57.0215);	Hex(8)HexNAc(2)	4+	83.69	4.53
MouseLiver	MouseLiver-Z-T-1	FTFTSHTPGEHQICLHSNSTK 14,Carbamidomethyl(+57.0215);	Hex(8)HexNAc(2)	4+	83.72	6.64
MouseLiver	MouseLiver-Z-T-1	FTFTSHTPGEHQICLHSNSTK 14,Carbamidomethyl(+57.0215);	Hex(8)HexNAc(2)	4+	83.73	17.1
MouseLiver	MouseLiver-Z-T-1	FTFTSHTPGEHQICLHSNSTK 14,Carbamidomethyl(+57.0215);	Hex(8)HexNAc(2)	4+	83.75	14.19
MouseLiver	MouseLiver-Z-T-1	FTFTSHTPGEHQICLHSNSTK 14,Carbamidomethyl(+57.0215);	Hex(8)HexNAc(2)	4+	83.8	4.49
MouseLiver	MouseLiver-Z-T-1	FTFTSHTPGEHQICLHSNSTK 14,Carbamidomethyl(+57.0215);	Hex(8)HexNAc(2)	4+	83.85	2.35
MouseLiver	MouseLiver-Z-T-1	FTFTSHTPGEHQICLHSNSTK 14,Carbamidomethyl(+57.0215);	Hex(8)HexNAc(2)	4+	83.86	4.52
MouseLiver	MouseLiver-Z-T-1	FTFTSHTPGEHQICLHSNSTK 14,Carbamidomethyl(+57.0215);	Hex(8)HexNAc(2)	4+	83.87	7.7
MouseLiver	MouseLiver-Z-T-1	FTFTSHTPGEHQICLHSNSTK 14,Carbamidomethyl(+57.0215);	Hex(8)HexNAc(2)	4+	83.87	7.74
MouseLiver	MouseLiver-Z-T-1	FTFTSHTPGEHQICLHSNSTK 14,Carbamidomethyl(+57.0215);	Hex(8)HexNAc(2)	4+	83.9	14.91
MouseLiver	MouseLiver-Z-T-1	FTFTSHTPGEHQICLHSNSTK 14,Carbamidomethyl(+57.0215);	Hex(8)HexNAc(2)	4+	83.91	6.96
MouseLiver	MouseLiver-Z-T-1	FTFTSHTPGEHQICLHSNSTK 14,Carbamidomethyl(+57.0215);	Hex(8)HexNAc(2)	4+	83.95	2.43
MouseLiver	MouseLiver-Z-T-1	FTFTSHTPGEHQICLHSNSTK 14,Carbamidomethyl(+57.0215);	Hex(8)HexNAc(2)	4+	83.96	5.35
MouseLiver	MouseLiver-Z-T-1	FTFTSHTPGEHQICLHSNSTK 14,Carbamidomethyl(+57.0215);	Hex(8)HexNAc(2)	4+	83.98	2.57
MouseLiver	MouseLiver-Z-T-1	FTFTSHTPGEHQICLHSNSTK 14,Carbamidomethyl(+57.0215);	Hex(4)HexNAc(4)NeuGc(1)	4+	92.78	0.2
MouseLiver	MouseLiver-Z-T-1	FTFTSHTPGEHQICLHSNSTK 14,Carbamidomethyl(+57.0215);	Hex(4)HexNAc(4)NeuGc(1)	4+	92.81	0.61
MouseLiver	MouseLiver-Z-T-1	FTFTSHTPGEHQICLHSNSTK 14,Carbamidomethyl(+57.0215);	Hex(4)HexNAc(4)NeuGc(1)	4+	92.84	1.53
MouseLiver	MouseLiver-Z-T-1	FTFTSHTPGEHQICLHSNSTK 14,Carbamidomethyl(+57.0215);	Hex(4)HexNAc(4)NeuGc(1)	4+	92.86	1.9
MouseLiver	MouseLiver-Z-T-1	FTFTSHTPGEHQICLHSNSTK 14,Carbamidomethyl(+57.0215);	Hex(4)HexNAc(4)NeuGc(1)	4+	92.91	1
MouseLiver	MouseLiver-Z-T-1	FTFTSHTPGEHQICLHSNSTK 14,Carbamidomethyl(+57.0215);	Hex(4)HexNAc(4)NeuGc(1)	4+	92.96	1.15
MouseLiver	MouseLiver-Z-T-1	FTFTSHTPGEHQICLHSNSTK 14,Carbamidomethyl(+57.0215);	Hex(4)HexNAc(4)NeuGc(1)	4+	92.99	2.82
MouseLiver	MouseLiver-Z-T-1	FTFTSHTPGEHQICLHSNSTK 14,Carbamidomethyl(+57.0215);	Hex(4)HexNAc(4)NeuGc(1)	4+	93.04	1.46
MouseLiver	MouseLiver-Z-T-1	FTFTSHTPGEHQICLHSNSTK 14,Carbamidomethyl(+57.0215);	Hex(4)HexNAc(4)NeuGc(1)	4+	93.06	2.07
MouseLiver	MouseLiver-Z-T-1	FTFTSHTPGEHQICLHSNSTK 14,Carbamidomethyl(+57.0215);	Hex(4)HexNAc(4)NeuGc(1)	4+	93.11	1.83
MouseLiver	MouseLiver-Z-T-1	FTFTSHTPGEHQICLHSNSTK 14,Carbamidomethyl(+57.0215);	Hex(4)HexNAc(4)NeuGc(1)	4+	93.16	1
MouseLiver	MouseLiver-Z-T-1	FTFTSHTPGEHQICLHSNSTK 14,Carbamidomethyl(+57.0215);	Hex(4)HexNAc(4)NeuGc(1)	4+	93.21	3.32
MouseLiver	MouseLiver-Z-T-1	FTFTSHTPGEHQICLHSNSTK 14,Carbamidomethyl(+57.0215);	Hex(4)HexNAc(4)NeuGc(1)	4+	93.24	2.25
MouseLiver	MouseLiver-Z-T-1	FTFTSHTPGEHQICLHSNSTK 14,Carbamidomethyl(+57.0215);	Hex(4)HexNAc(4)NeuGc(1)	4+	93.3	4.6
MouseLiver	MouseLiver-Z-T-1	FTFTSHTPGEHQICLHSNSTK 14,Carbamidomethyl(+57.0215);	Hex(4)HexNAc(4)NeuGc(1)	4+	93.34	1.75
MouseLiver	MouseLiver-Z-T-1	FTFTSHTPGEHQICLHSNSTK 14,Carbamidomethyl(+57.0215);	Hex(4)HexNAc(4)NeuGc(1)	4+	93.39	2.18
MouseLiver	MouseLiver-Z-T-1	FTFTSHTPGEHQICLHSNSTK 14,Carbamidomethyl(+57.0215);	Hex(4)HexNAc(4)NeuGc(1)	4+	93.4	2.31
MouseLiver	MouseLiver-Z-T-1	FTFTSHTPGEHQICLHSNSTK 14,Carbamidomethyl(+57.0215);	Hex(4)HexNAc(4)NeuGc(1)	4+	93.41	2.01
MouseLiver	MouseLiver-Z-T-1	FTFTSHTPGEHQICLHSNSTK 14,Carbamidomethyl(+57.0215);	Hex(4)HexNAc(4)NeuGc(1)	4+	93.44	3.09
MouseLiver	MouseLiver-Z-T-1	FTFTSHTPGEHQICLHSNSTK 14,Carbamidomethyl(+57.0215);	Hex(4)HexNAc(4)NeuGc(1)	4+	93.45	2.95
MouseLiver	MouseLiver-Z-T-1	FTFTSHTPGEHQICLHSNSTK 14,Carbamidomethyl(+57.0215);	Hex(4)HexNAc(4)NeuGc(1)	4+	93.49	1
MouseLiver	MouseLiver-Z-T-1	FTFTSHTPGEHQICLHSNSTK 14,Carbamidomethyl(+57.0215);	Hex(4)HexNAc(4)NeuGc(1)	4+	93.54	0.55
MouseLiver	MouseLiver-Z-T-1	FTFTSHTPGEHQICLHSNSTK 14,Carbamidomethyl(+57.0215);	Hex(9)HexNAc(2)	4+	83.43	0.28
MouseLiver	MouseLiver-Z-T-1	FTFTSHTPGEHQICLHSNSTK 14,Carbamidomethyl(+57.0215);	Hex(9)HexNAc(2)	4+	83.47	0.45
MouseLiver	MouseLiver-Z-T-1	FTFTSHTPGEHQICLHSNSTK 14,Carbamidomethyl(+57.0215);	Hex(9)HexNAc(2)	4+	83.52	0.45
MouseLiver	MouseLiver-Z-T-1	FTFTSHTPGEHQICLHSNSTK 14,Carbamidomethyl(+57.0215);	Hex(9)HexNAc(2)	4+	83.56	1.49
MouseLiver	MouseLiver-Z-T-1	FTFTSHTPGEHQICLHSNSTK 14,Carbamidomethyl(+57.0215);	Hex(9)HexNAc(2)	4+	83.59	1.59
MouseLiver	MouseLiver-Z-T-1	FTFTSHTPGEHQICLHSNSTK 14,Carbamidomethyl(+57.0215);	Hex(9)HexNAc(2)	4+	83.63	0.43
MouseLiver	MouseLiver-Z-T-1	FTFTSHTPGEHQICLHSNSTK 14,Carbamidomethyl(+57.0215);	Hex(9)HexNAc(2)	4+	83.66	0.58
MouseLiver	MouseLiver-Z-T-1	FTFTSHTPGEHQICLHSNSTK 14,Carbamidomethyl(+57.0215);	Hex(9)HexNAc(2)	4+	83.67	0.79
MouseLiver	MouseLiver-Z-T-1	FTFTSHTPGEHQICLHSNSTK 14,Carbamidomethyl(+57.0215);	Hex(9)HexNAc(2)	4+	83.69	0.42
MouseLiver	MouseLiver-Z-T-1	FTFTSHTPGEHQICLHSNSTK 14,Carbamidomethyl(+57.0215);	Hex(9)HexNAc(2)	4+	83.72	0.64
MouseLiver	MouseLiver-Z-T-1	FTFTSHTPGEHQICLHSNSTK 14,Carbamidomethyl(+57.0215);	Hex(9)HexNAc(2)	4+	83.73	1.14
MouseLiver	MouseLiver-Z-T-1	FTFTSHTPGEHQICLHSNSTK 14,Carbamidomethyl(+57.0215);	Hex(9)HexNAc(2)	4+	83.75	0.3
MouseLiver	MouseLiver-Z-T-1	FTFTSHTPGEHQICLHSNSTK 14,Carbamidomethyl(+57.0215);	Hex(9)HexNAc(2)	4+	83.8	0.09
MouseLiver	MouseLiver-Z-T-1	FTFTSHTPGEHQICLHSNSTK 14,Carbamidomethyl(+57.0215);	Hex(4)HexNAc(4)NeuGc(1)Fuc(1)	4+	92.17	0.04
MouseLiver	MouseLiver-Z-T-1	FTFTSHTPGEHQICLHSNSTK 14,Carbamidomethyl(+57.0215);	Hex(4)HexNAc(4)NeuGc(1)Fuc(1)	4+	92.22	0.29
MouseLiver	MouseLiver-Z-T-1	FTFTSHTPGEHQICLHSNSTK 14,Carbamidomethyl(+57.0215);	Hex(4)HexNAc(4)NeuGc(1)Fuc(1)	4+	92.27	0.25
MouseLiver	MouseLiver-Z-T-1	FTFTSHTPGEHQICLHSNSTK 14,Carbamidomethyl(+57.0215);	Hex(4)HexNAc(4)NeuGc(1)Fuc(1)	4+	92.32	0.31
MouseLiver	MouseLiver-Z-T-1	FTFTSHTPGEHQICLHSNSTK 14,Carbamidomethyl(+57.0215);	Hex(4)HexNAc(4)NeuGc(1)Fuc(1)	4+	92.35	0.28
MouseLiver	MouseLiver-Z-T-1	FTFTSHTPGEHQICLHSNSTK 14,Carbamidomethyl(+57.0215);	Hex(4)HexNAc(4)NeuGc(1)Fuc(1)	4+	92.38	0.44
MouseLiver	MouseLiver-Z-T-1	FTFTSHTPGEHQICLHSNSTK 14,Carbamidomethyl(+57.0215);	Hex(4)HexNAc(4)NeuGc(1)Fuc(1)	4+	92.4	0.42
MouseLiver	MouseLiver-Z-T-1	FTFTSHTPGEHQICLHSNSTK 14,Carbamidomethyl(+57.0215);	Hex(4)HexNAc(4)NeuGc(1)Fuc(1)	4+	92.44	1.11
MouseLiver	MouseLiver-Z-T-1	FTFTSHTPGEHQICLHSNSTK 14,Carbamidomethyl(+57.0215);	Hex(4)HexNAc(4)NeuGc(1)Fuc(1)	4+	92.47	0.24
MouseLiver	MouseLiver-Z-T-1	FTFTSHTPGEHQICLHSNSTK 14,Carbamidomethyl(+57.0215);	Hex(4)HexNAc(4)NeuGc(1)Fuc(1)	4+	92.52	0.57
MouseLiver	MouseLiver-Z-T-1	FTFTSHTPGEHQICLHSNSTK 14,Carbamidomethyl(+57.0215);	Hex(4)HexNAc(4)NeuGc(1)Fuc(1)	4+	92.56	0.96
MouseLiver	MouseLiver-Z-T-1	FTFTSHTPGEHQICLHSNSTK 14,Carbamidomethyl(+57.0215);	Hex(4)HexNAc(4)NeuGc(1)Fuc(1)	4+	92.58	1.12
MouseLiver	MouseLiver-Z-T-1	FTFTSHTPGEHQICLHSNSTK 14,Carbamidomethyl(+57.0215);	Hex(4)HexNAc(4)NeuGc(1)Fuc(1)	4+	92.62	0.84
MouseLiver	MouseLiver-Z-T-1	FTFTSHTPGEHQICLHSNSTK 14,Carbamidomethyl(+57.0215);	Hex(4)HexNAc(4)NeuGc(1)Fuc(1)	4+	92.68	1.15
MouseLiver	MouseLiver-Z-T-1	FTFTSHTPGEHQICLHSNSTK 14,Carbamidomethyl(+57.0215);	Hex(4)HexNAc(4)NeuGc(1)Fuc(1)	4+	92.72	0.58
MouseLiver	MouseLiver-Z-T-1	FTFTSHTPGEHQICLHSNSTK 14,Carbamidomethyl(+57.0215);	Hex(4)HexNAc(4)NeuGc(1)Fuc(1)	4+	92.78	0.44
MouseLiver	MouseLiver-Z-T-1	FTFTSHTPGEHQICLHSNSTK 14,Carbamidomethyl(+57.0215);	Hex(4)HexNAc(4)NeuGc(1)Fuc(1)	4+	92.81	1.1
MouseLiver	MouseLiver-Z-T-1	FTFTSHTPGEHQICLHSNSTK 14,Carbamidomethyl(+57.0215);	Hex(4)HexNAc(4)NeuGc(1)Fuc(1)	4+	92.84	2.45
MouseLiver	MouseLiver-Z-T-1	FTFTSHTPGEHQICLHSNSTK 14,Carbamidomethyl(+57.0215);	Hex(4)HexNAc(4)NeuGc(1)Fuc(1)	4+	92.86	2.8
MouseLiver	MouseLiver-Z-T-1	FTFTSHTPGEHQICLHSNSTK 14,Carbamidomethyl(+57.0215);	Hex(4)HexNAc(4)NeuGc(1)Fuc(1)	4+	92.91	1.47
MouseLiver	MouseLiver-Z-T-1	FTFTSHTPGEHQICLHSNSTK 14,Carbamidomethyl(+57.0215);	Hex(4)HexNAc(4)NeuGc(1)Fuc(1)	4+	92.96	1.73
MouseLiver	MouseLiver-Z-T-1	FTFTSHTPGEHQICLHSNSTK 14,Carbamidomethyl(+57.0215);	Hex(4)HexNAc(4)NeuGc(1)Fuc(1)	4+	92.99	2.82
MouseLiver	MouseLiver-Z-T-1	FTFTSHTPGEHQICLHSNSTK 14,Carbamidomethyl(+57.0215);	Hex(4)HexNAc(4)NeuGc(1)Fuc(1)	4+	93.04	1.35
MouseLiver	MouseLiver-Z-T-1	FTFTSHTPGEHQICLHSNSTK 14,Carbamidomethyl(+57.0215);	Hex(4)HexNAc(4)NeuGc(1)Fuc(1)	4+	93.06	1.42
MouseLiver	MouseLiver-Z-T-1	FTFTSHTPGEHQICLHSNSTK 14,Carbamidomethyl(+57.0215);	Hex(4)HexNAc(4)NeuGc(1)Fuc(1)	4+	93.11	1.05
MouseLiver	MouseLiver-Z-T-1	FTFTSHTPGEHQICLHSNSTK 14,Carbamidomethyl(+57.0215);	Hex(4)HexNAc(4)NeuGc(1)Fuc(1)	4+	93.16	0.26
MouseLiver	MouseLiver-Z-T-1	FTFTSHTPGEHQICLHSNSTK 14,Carbamidomethyl(+57.0215);	Hex(4)HexNAc(4)NeuGc(1)Fuc(1)	4+	93.21	0.61
MouseLiver	MouseLiver-Z-T-1	FTFTSHTPGEHQICLHSNSTK 14,Carbamidomethyl(+57.0215);	Hex(4)HexNAc(4)NeuGc(1)Fuc(1)	4+	93.24	0.21
MouseLiver	MouseLiver-Z-T-1	FTFTSHTPGEHQICLHSNSTK 14,Carbamidomethyl(+57.0215);	Hex(4)HexNAc(4)NeuGc(1)Fuc(1)	4+	93.3	0.59
MouseLiver	MouseLiver-Z-T-1	FTFTSHTPGEHQICLHSNSTK 14,Carbamidomethyl(+57.0215);	Hex(4)HexNAc(4)NeuGc(1)Fuc(1)	4+	93.34	0.14
MouseLiver	MouseLiver-Z-T-1	FTFTSHTPGEHQICLHSNSTK 14,Carbamidomethyl(+57.0215);	Hex(5)HexNAc(4)NeuGc(1)	4+	91.83	0.02
MouseLiver	MouseLiver-Z-T-1	FTFTSHTPGEHQICLHSNSTK 14,Carbamidomethyl(+57.0215);	Hex(5)HexNAc(4)NeuGc(1)	4+	91.86	0.14
MouseLiver	MouseLiver-Z-T-1	FTFTSHTPGEHQICLHSNSTK 14,Carbamidomethyl(+57.0215);	Hex(5)HexNAc(4)NeuGc(1)	4+	91.96	0.09
MouseLiver	MouseLiver-Z-T-1	FTFTSHTPGEHQICLHSNSTK 14,Carbamidomethyl(+57.0215);	Hex(5)HexNAc(4)NeuGc(1)	4+	92.01	0.07
MouseLiver	MouseLiver-Z-T-1	FTFTSHTPGEHQICLHSNSTK 14,Carbamidomethyl(+57.0215);	Hex(5)HexNAc(4)NeuGc(1)	4+	92.06	0.21
MouseLiver	MouseLiver-Z-T-1	FTFTSHTPGEHQICLHSNSTK 14,Carbamidomethyl(+57.0215);	Hex(5)HexNAc(4)NeuGc(1)	4+	92.11	0.26
MouseLiver	MouseLiver-Z-T-1	FTFTSHTPGEHQICLHSNSTK 14,Carbamidomethyl(+57.0215);	Hex(5)HexNAc(4)NeuGc(1)	4+	92.17	0.2
MouseLiver	MouseLiver-Z-T-1	FTFTSHTPGEHQICLHSNSTK 14,Carbamidomethyl(+57.0215);	Hex(5)HexNAc(4)NeuGc(1)	4+	92.22	0.38
MouseLiver	MouseLiver-Z-T-1	FTFTSHTPGEHQICLHSNSTK 14,Carbamidomethyl(+57.0215);	Hex(5)HexNAc(4)NeuGc(1)	4+	92.27	0.3
MouseLiver	MouseLiver-Z-T-1	FTFTSHTPGEHQICLHSNSTK 14,Carbamidomethyl(+57.0215);	Hex(5)HexNAc(4)NeuGc(1)	4+	92.32	0.15
MouseLiver	MouseLiver-Z-T-1	FTFTSHTPGEHQICLHSNSTK 14,Carbamidomethyl(+57.0215);	Hex(5)HexNAc(4)NeuGc(1)	4+	92.35	0.22
MouseLiver	MouseLiver-Z-T-1	FTFTSHTPGEHQICLHSNSTK 14,Carbamidomethyl(+57.0215);	Hex(5)HexNAc(4)NeuGc(1)	4+	92.38	0.31
MouseLiver	MouseLiver-Z-T-1	FTFTSHTPGEHQICLHSNSTK 14,Carbamidomethyl(+57.0215);	Hex(5)HexNAc(4)NeuGc(1)	4+	92.4	0.21
MouseLiver	MouseLiver-Z-T-1	FTFTSHTPGEHQICLHSNSTK 14,Carbamidomethyl(+57.0215);	Hex(5)HexNAc(4)NeuGc(1)	4+	92.44	0.28
MouseLiver	MouseLiver-Z-T-1	FTFTSHTPGEHQICLHSNSTK 14,Carbamidomethyl(+57.0215);	Hex(5)HexNAc(4)NeuGc(1)	4+	92.47	0.11
MouseLiver	MouseLiver-Z-T-1	FTFTSHTPGEHQICLHSNSTK 14,Carbamidomethyl(+57.0215);	Hex(5)HexNAc(4)NeuGc(1)	4+	92.52	0.21
MouseLiver	MouseLiver-Z-T-1	FTFTSHTPGEHQICLHSNSTK 14,Carbamidomethyl(+57.0215);	Hex(5)HexNAc(4)NeuGc(1)	4+	92.56	0.24
MouseLiver	MouseLiver-Z-T-1	FTFTSHTPGEHQICLHSNSTK 14,Carbamidomethyl(+57.0215);	Hex(5)HexNAc(4)NeuGc(1)	4+	92.58	0.26
MouseLiver	MouseLiver-Z-T-1	FTFTSHTPGEHQICLHSNSTK 14,Carbamidomethyl(+57.0215);	Hex(5)HexNAc(4)NeuGc(1)	4+	92.62	0.19
MouseLiver	MouseLiver-Z-T-1	FTFTSHTPGEHQICLHSNSTK 14,Carbamidomethyl(+57.0215);	Hex(5)HexNAc(4)NeuGc(1)	4+	92.68	0.24
MouseLiver	MouseLiver-Z-T-1	FTFTSHTPGEHQICLHSNSTK 14,Carbamidomethyl(+57.0215);	Hex(5)HexNAc(4)NeuGc(1)	4+	92.72	0.12
MouseLiver	MouseLiver-Z-T-1	FTFTSHTPGEHQICLHSNSTK 14,Carbamidomethyl(+57.0215);	Hex(5)HexNAc(4)NeuGc(1)	4+	92.78	0.07
MouseLiver	MouseLiver-Z-T-1	FTFTSHTPGEHQICLHSNSTK 14,Carbamidomethyl(+57.0215);	Hex(5)HexNAc(4)NeuGc(1)	4+	92.81	0.13
MouseLiver	MouseLiver-Z-T-1	FTFTSHTPGEHQICLHSNSTK 14,Carbamidomethyl(+57.0215);	Hex(5)HexNAc(4)NeuGc(1)	4+	92.84	0.26
MouseLiver	MouseLiver-Z-T-1	FTFTSHTPGEHQICLHSNSTK 14,Carbamidomethyl(+57.0215);	Hex(5)HexNAc(4)NeuGc(1)	4+	92.86	0.22
MouseLiver	MouseLiver-Z-T-1	FTFTSHTPGEHQICLHSNSTK 14,Carbamidomethyl(+57.0215);	Hex(5)HexNAc(4)NeuGc(1)	4+	92.91	0.22
MouseLiver	MouseLiver-Z-T-1	FTFTSHTPGEHQICLHSNSTK 14,Carbamidomethyl(+57.0215);	Hex(5)HexNAc(4)NeuGc(1)	4+	92.96	0.19
MouseLiver	MouseLiver-Z-T-1	FTFTSHTPGEHQICLHSNSTK 14,Carbamidomethyl(+57.0215);	Hex(5)HexNAc(4)NeuGc(1)	4+	92.99	0.43
MouseLiver	MouseLiver-Z-T-1	FTFTSHTPGEHQICLHSNSTK 14,Carbamidomethyl(+57.0215);	Hex(5)HexNAc(4)NeuGc(1)	4+	93.04	0.28
MouseLiver	MouseLiver-Z-T-1	FTFTSHTPGEHQICLHSNSTK 14,Carbamidomethyl(+57.0215);	Hex(5)HexNAc(4)NeuGc(1)	4+	93.06	0.51
MouseLiver	MouseLiver-Z-T-1	FTFTSHTPGEHQICLHSNSTK 14,Carbamidomethyl(+57.0215);	Hex(5)HexNAc(4)NeuGc(1)	4+	93.11	0.57
MouseLiver	MouseLiver-Z-T-1	FTFTSHTPGEHQICLHSNSTK 14,Carbamidomethyl(+57.0215);	Hex(5)HexNAc(4)NeuGc(1)	4+	93.16	0.1
MouseLiver	MouseLiver-Z-T-1	FTFTSHTPGEHQICLHSNSTK 14,Carbamidomethyl(+57.0215);	Hex(5)HexNAc(4)NeuGc(1)	4+	93.21	0.29
MouseLiver	MouseLiver-Z-T-1	FTFTSHTPGEHQICLHSNSTK 14,Carbamidomethyl(+57.0215);	Hex(5)HexNAc(4)NeuGc(1)	4+	93.24	0.05
MouseLiver	MouseLiver-Z-T-1	FTFTSHTPGEHQICLHSNSTK 14,Carbamidomethyl(+57.0215);	Hex(4)HexNAc(6)NeuGc(1)	4+	91.83	0.07
MouseLiver	MouseLiver-Z-T-1	FTFTSHTPGEHQICLHSNSTK 14,Carbamidomethyl(+57.0215);	Hex(4)HexNAc(6)NeuGc(1)	4+	91.92	0.18
MouseLiver	MouseLiver-Z-T-1	FTFTSHTPGEHQICLHSNSTK 14,Carbamidomethyl(+57.0215);	Hex(4)HexNAc(6)NeuGc(1)	4+	91.96	0.18
MouseLiver	MouseLiver-Z-T-1	FTFTSHTPGEHQICLHSNSTK 14,Carbamidomethyl(+57.0215);	Hex(4)HexNAc(6)NeuGc(1)	4+	92.01	0.14
MouseLiver	MouseLiver-Z-T-1	FTFTSHTPGEHQICLHSNSTK 14,Carbamidomethyl(+57.0215);	Hex(4)HexNAc(6)NeuGc(1)	4+	92.06	0.24
MouseLiver	MouseLiver-Z-T-1	FTFTSHTPGEHQICLHSNSTK 14,Carbamidomethyl(+57.0215);	Hex(4)HexNAc(6)NeuGc(1)	4+	92.11	0.38
MouseLiver	MouseLiver-Z-T-1	FTFTSHTPGEHQICLHSNSTK 14,Carbamidomethyl(+57.0215);	Hex(4)HexNAc(6)NeuGc(1)	4+	92.17	0.12
MouseLiver	MouseLiver-Z-T-1	FTFTSHTPGEHQICLHSNSTK 14,Carbamidomethyl(+57.0215);	Hex(4)HexNAc(6)NeuGc(1)	4+	92.22	0.38
MouseLiver	MouseLiver-Z-T-1	FTFTSHTPGEHQICLHSNSTK 14,Carbamidomethyl(+57.0215);	Hex(4)HexNAc(6)NeuGc(1)	4+	92.27	0.24
MouseLiver	MouseLiver-Z-T-1	FTFTSHTPGEHQICLHSNSTK 14,Carbamidomethyl(+57.0215);	Hex(4)HexNAc(6)NeuGc(1)	4+	92.32	0.11
MouseLiver	MouseLiver-Z-T-1	FTFTSHTPGEHQICLHSNSTK 14,Carbamidomethyl(+57.0215);	Hex(4)HexNAc(6)NeuGc(1)	4+	92.35	0.21
MouseLiver	MouseLiver-Z-T-1	FTFTSHTPGEHQICLHSNSTK 14,Carbamidomethyl(+57.0215);	Hex(4)HexNAc(6)NeuGc(1)	4+	92.38	0.22
MouseLiver	MouseLiver-Z-T-1	FTFTSHTPGEHQICLHSNSTK 14,Carbamidomethyl(+57.0215);	Hex(4)HexNAc(6)NeuGc(1)	4+	92.4	0.33
MouseLiver	MouseLiver-Z-T-1	FTFTSHTPGEHQICLHSNSTK 14,Carbamidomethyl(+57.0215);	Hex(4)HexNAc(6)NeuGc(1)	4+	92.44	0.72
MouseLiver	MouseLiver-Z-T-1	FTFTSHTPGEHQICLHSNSTK 14,Carbamidomethyl(+57.0215);	Hex(4)HexNAc(6)NeuGc(1)	4+	92.47	0.18
MouseLiver	MouseLiver-Z-T-1	FTFTSHTPGEHQICLHSNSTK 14,Carbamidomethyl(+57.0215);	Hex(4)HexNAc(6)NeuGc(1)	4+	92.52	0.27
MouseLiver	MouseLiver-Z-T-1	FTFTSHTPGEHQICLHSNSTK 14,Carbamidomethyl(+57.0215);	Hex(4)HexNAc(6)NeuGc(1)	4+	92.56	0.6
MouseLiver	MouseLiver-Z-T-1	FTFTSHTPGEHQICLHSNSTK 14,Carbamidomethyl(+57.0215);	Hex(4)HexNAc(6)NeuGc(1)	4+	92.58	0.64
MouseLiver	MouseLiver-Z-T-1	FTFTSHTPGEHQICLHSNSTK 14,Carbamidomethyl(+57.0215);	Hex(4)HexNAc(6)NeuGc(1)	4+	92.62	0.35
MouseLiver	MouseLiver-Z-T-1	FTFTSHTPGEHQICLHSNSTK 14,Carbamidomethyl(+57.0215);	Hex(4)HexNAc(6)NeuGc(1)	4+	92.68	0.35
MouseLiver	MouseLiver-Z-T-1	FTFTSHTPGEHQICLHSNSTK 14,Carbamidomethyl(+57.0215);	Hex(4)HexNAc(6)NeuGc(1)	4+	92.72	0.12
MouseLiver	MouseLiver-Z-T-1	FTFTSHTPGEHQICLHSNSTK 14,Carbamidomethyl(+57.0215);	Hex(5)HexNAc(4)NeuGc(2)	4+	101.86	0.61
MouseLiver	MouseLiver-Z-T-1	FTFTSHTPGEHQICLHSNSTK 14,Carbamidomethyl(+57.0215);	Hex(5)HexNAc(4)NeuGc(2)	4+	101.91	1.73
MouseLiver	MouseLiver-Z-T-1	FTFTSHTPGEHQICLHSNSTK 14,Carbamidomethyl(+57.0215);	Hex(5)HexNAc(4)NeuGc(2)	4+	101.95	4.54
MouseLiver	MouseLiver-Z-T-1	FTFTSHTPGEHQICLHSNSTK 14,Carbamidomethyl(+57.0215);	Hex(5)HexNAc(4)NeuGc(2)	4+	101.98	2.05
MouseLiver	MouseLiver-Z-T-1	FTFTSHTPGEHQICLHSNSTK 14,Carbamidomethyl(+57.0215);	Hex(5)HexNAc(4)NeuGc(2)	4+	102.03	1.71
MouseLiver	MouseLiver-Z-T-1	FTFTSHTPGEHQICLHSNSTK 14,Carbamidomethyl(+57.0215);	Hex(5)HexNAc(4)NeuGc(2)	4+	102.05	3.27
MouseLiver	MouseLiver-Z-T-1	FTFTSHTPGEHQICLHSNSTK 14,Carbamidomethyl(+57.0215);	Hex(5)HexNAc(4)NeuGc(2)	4+	102.07	6.87
MouseLiver	MouseLiver-Z-T-1	FTFTSHTPGEHQICLHSNSTK 14,Carbamidomethyl(+57.0215);	Hex(5)HexNAc(4)NeuGc(2)	4+	102.1	6.29
MouseLiver	MouseLiver-Z-T-1	FTFTSHTPGEHQICLHSNSTK 14,Carbamidomethyl(+57.0215);	Hex(5)HexNAc(4)NeuGc(2)	4+	102.14	6.05
MouseLiver	MouseLiver-Z-T-1	FTFTSHTPGEHQICLHSNSTK 14,Carbamidomethyl(+57.0215);	Hex(5)HexNAc(4)NeuGc(2)	4+	102.2	1.26
MouseLiver	MouseLiver-Z-T-1	FTFTSHTPGEHQICLHSNSTK 14,Carbamidomethyl(+57.0215);	Hex(5)HexNAc(4)NeuGc(2)	4+	102.25	2.52
MouseLiver	MouseLiver-Z-T-1	FTFTSHTPGEHQICLHSNSTK 14,Carbamidomethyl(+57.0215);	Hex(5)HexNAc(4)NeuGc(2)	4+	102.28	2.18
MouseLiver	MouseLiver-Z-T-1	FTFTSHTPGEHQICLHSNSTK 14,Carbamidomethyl(+57.0215);	Hex(5)HexNAc(4)NeuGc(2)	4+	102.34	1.68
MouseLiver	MouseLiver-Z-T-1	FTFTSHTPGEHQICLHSNSTK 14,Carbamidomethyl(+57.0215);	Hex(5)HexNAc(4)NeuGc(2)	4+	102.37	0.84
MouseLiver	MouseLiver-Z-T-1	FTFTSHTPGEHQICLHSNSTK 14,Carbamidomethyl(+57.0215);	Hex(5)HexNAc(4)NeuGc(2)Fuc(1)	4+	101.38	0.06
MouseLiver	MouseLiver-Z-T-1	FTFTSHTPGEHQICLHSNSTK 14,Carbamidomethyl(+57.0215);	Hex(5)HexNAc(4)NeuGc(2)Fuc(1)	4+	101.41	0.61
MouseLiver	MouseLiver-Z-T-1	FTFTSHTPGEHQICLHSNSTK 14,Carbamidomethyl(+57.0215);	Hex(5)HexNAc(4)NeuGc(2)Fuc(1)	4+	101.44	1.04
MouseLiver	MouseLiver-Z-T-1	FTFTSHTPGEHQICLHSNSTK 14,Carbamidomethyl(+57.0215);	Hex(5)HexNAc(4)NeuGc(2)Fuc(1)	4+	101.48	1.3
MouseLiver	MouseLiver-Z-T-1	FTFTSHTPGEHQICLHSNSTK 14,Carbamidomethyl(+57.0215);	Hex(5)HexNAc(4)NeuGc(2)Fuc(1)	4+	101.53	1.8
MouseLiver	MouseLiver-Z-T-1	FTFTSHTPGEHQICLHSNSTK 14,Carbamidomethyl(+57.0215);	Hex(5)HexNAc(4)NeuGc(2)Fuc(1)	4+	101.58	1.56
MouseLiver	MouseLiver-Z-T-1	FTFTSHTPGEHQICLHSNSTK 14,Carbamidomethyl(+57.0215);	Hex(5)HexNAc(4)NeuGc(2)Fuc(1)	4+	101.6	5.69
MouseLiver	MouseLiver-Z-T-1	FTFTSHTPGEHQICLHSNSTK 14,Carbamidomethyl(+57.0215);	Hex(5)HexNAc(4)NeuGc(2)Fuc(1)	4+	101.63	2.45
MouseLiver	MouseLiver-Z-T-1	FTFTSHTPGEHQICLHSNSTK 14,Carbamidomethyl(+57.0215);	Hex(5)HexNAc(4)NeuGc(2)Fuc(1)	4+	101.67	4.83
MouseLiver	MouseLiver-Z-T-1	FTFTSHTPGEHQICLHSNSTK 14,Carbamidomethyl(+57.0215);	Hex(5)HexNAc(4)NeuGc(2)Fuc(1)	4+	101.68	4.95
MouseLiver	MouseLiver-Z-T-1	FTFTSHTPGEHQICLHSNSTK 14,Carbamidomethyl(+57.0215);	Hex(5)HexNAc(4)NeuGc(2)Fuc(1)	4+	101.7	2.63
MouseLiver	MouseLiver-Z-T-1	FTFTSHTPGEHQICLHSNSTK 14,Carbamidomethyl(+57.0215);	Hex(5)HexNAc(4)NeuGc(2)Fuc(1)	4+	101.74	3.83
MouseLiver	MouseLiver-Z-T-1	FTFTSHTPGEHQICLHSNSTK 14,Carbamidomethyl(+57.0215);	Hex(5)HexNAc(4)NeuGc(2)Fuc(1)	4+	101.76	1.32
MouseLiver	MouseLiver-Z-T-1	FTFTSHTPGEHQICLHSNSTK 14,Carbamidomethyl(+57.0215);	Hex(5)HexNAc(4)NeuGc(2)Fuc(1)	4+	101.81	1.21
MouseLiver	MouseLiver-Z-T-1	FTFTSHTPGEHQICLHSNSTK 14,Carbamidomethyl(+57.0215);	Hex(5)HexNAc(4)NeuGc(2)Fuc(1)	4+	101.84	2.98
MouseLiver	MouseLiver-Z-T-1	FTFTSHTPGEHQICLHSNSTK 14,Carbamidomethyl(+57.0215);	Hex(5)HexNAc(4)NeuGc(2)Fuc(1)	4+	101.86	0.68
MouseLiver	MouseLiver-Z-T-1	FTFTSHTPGEHQICLHSNSTK 14,Carbamidomethyl(+57.0215);	Hex(5)HexNAc(4)NeuGc(3)	4+	112.67	0.03
MouseLiver	MouseLiver-Z-T-1	FTFTSHTPGEHQICLHSNSTK 14,Carbamidomethyl(+57.0215);	Hex(5)HexNAc(4)NeuGc(3)	4+	112.68	0.12
MouseLiver	MouseLiver-Z-T-1	FTFTSHTPGEHQICLHSNSTK 14,Carbamidomethyl(+57.0215);	Hex(5)HexNAc(4)NeuGc(3)	4+	112.72	0.16
MouseLiver	MouseLiver-Z-T-1	FTFTSHTPGEHQICLHSNSTK 14,Carbamidomethyl(+57.0215);	Hex(5)HexNAc(4)NeuGc(3)	4+	112.75	0.51
MouseLiver	MouseLiver-Z-T-1	FTFTSHTPGEHQICLHSNSTK 14,Carbamidomethyl(+57.0215);	Hex(5)HexNAc(4)NeuGc(3)	4+	112.76	0.49
MouseLiver	MouseLiver-Z-T-1	FTFTSHTPGEHQICLHSNSTK 14,Carbamidomethyl(+57.0215);	Hex(5)HexNAc(4)NeuGc(3)	4+	112.79	0.89
MouseLiver	MouseLiver-Z-T-1	FTFTSHTPGEHQICLHSNSTK 14,Carbamidomethyl(+57.0215);	Hex(5)HexNAc(4)NeuGc(3)	4+	112.83	0.73
MouseLiver	MouseLiver-Z-T-1	FTFTSHTPGEHQICLHSNSTK 14,Carbamidomethyl(+57.0215);	Hex(5)HexNAc(4)NeuGc(3)	4+	112.88	1.03
MouseLiver	MouseLiver-Z-T-1	FTFTSHTPGEHQICLHSNSTK 14,Carbamidomethyl(+57.0215);	Hex(5)HexNAc(4)NeuGc(3)	4+	112.91	1.31
MouseLiver	MouseLiver-Z-T-1	FTFTSHTPGEHQICLHSNSTK 14,Carbamidomethyl(+57.0215);	Hex(5)HexNAc(4)NeuGc(3)	4+	112.95	2.9
MouseLiver	MouseLiver-Z-T-1	FTFTSHTPGEHQICLHSNSTK 14,Carbamidomethyl(+57.0215);	Hex(5)HexNAc(4)NeuGc(3)	4+	112.97	2.91
MouseLiver	MouseLiver-Z-T-1	FTFTSHTPGEHQICLHSNSTK 14,Carbamidomethyl(+57.0215);	Hex(5)HexNAc(4)NeuGc(3)	4+	113.03	1.42
MouseLiver	MouseLiver-Z-T-1	FTFTSHTPGEHQICLHSNSTK 14,Carbamidomethyl(+57.0215);	Hex(5)HexNAc(4)NeuGc(3)	4+	113.08	2.27
MouseLiver	MouseLiver-Z-T-1	FTFTSHTPGEHQICLHSNSTK 14,Carbamidomethyl(+57.0215);	Hex(5)HexNAc(4)NeuGc(3)	4+	113.09	2.52
MouseLiver	MouseLiver-Z-T-1	FTFTSHTPGEHQICLHSNSTK 14,Carbamidomethyl(+57.0215);	Hex(5)HexNAc(4)NeuGc(3)	4+	113.15	0.36
MouseLiver	MouseLiver-Z-T-1	FTFTSHTPGEHQICLHSNSTK 14,Carbamidomethyl(+57.0215);	Hex(5)HexNAc(4)NeuGc(3)Fuc(1)	4+	111.99	0.01
MouseLiver	MouseLiver-Z-T-1	FTFTSHTPGEHQICLHSNSTK 14,Carbamidomethyl(+57.0215);	Hex(5)HexNAc(4)NeuGc(3)Fuc(1)	4+	112.06	0.23
MouseLiver	MouseLiver-Z-T-1	FTFTSHTPGEHQICLHSNSTK 14,Carbamidomethyl(+57.0215);	Hex(5)HexNAc(4)NeuGc(3)Fuc(1)	4+	112.1	0.62
MouseLiver	MouseLiver-Z-T-1	FTFTSHTPGEHQICLHSNSTK 14,Carbamidomethyl(+57.0215);	Hex(5)HexNAc(4)NeuGc(3)Fuc(1)	4+	112.13	0.5
MouseLiver	MouseLiver-Z-T-1	FTFTSHTPGEHQICLHSNSTK 14,Carbamidomethyl(+57.0215);	Hex(5)HexNAc(4)NeuGc(3)Fuc(1)	4+	112.17	0.73
MouseLiver	MouseLiver-Z-T-1	FTFTSHTPGEHQICLHSNSTK 14,Carbamidomethyl(+57.0215);	Hex(5)HexNAc(4)NeuGc(3)Fuc(1)	4+	112.18	0.77
MouseLiver	MouseLiver-Z-T-1	FTFTSHTPGEHQICLHSNSTK 14,Carbamidomethyl(+57.0215);	Hex(5)HexNAc(4)NeuGc(3)Fuc(1)	4+	112.2	1.91
MouseLiver	MouseLiver-Z-T-1	FTFTSHTPGEHQICLHSNSTK 14,Carbamidomethyl(+57.0215);	Hex(5)HexNAc(4)NeuGc(3)Fuc(1)	4+	112.23	2.33
MouseLiver	MouseLiver-Z-T-1	FTFTSHTPGEHQICLHSNSTK 14,Carbamidomethyl(+57.0215);	Hex(5)HexNAc(4)NeuGc(3)Fuc(1)	4+	112.27	0.73
MouseLiver	MouseLiver-Z-T-1	FTFTSHTPGEHQICLHSNSTK 14,Carbamidomethyl(+57.0215);	Hex(5)HexNAc(4)NeuGc(3)Fuc(1)	4+	112.33	0.79
MouseLiver	MouseLiver-Z-T-1	FTFTSHTPGEHQICLHSNSTK 14,Carbamidomethyl(+57.0215);	Hex(5)HexNAc(4)NeuGc(3)Fuc(1)	4+	112.36	0.79
MouseLiver	MouseLiver-Z-T-1	FTFTSHTPGEHQICLHSNSTK 14,Carbamidomethyl(+57.0215);	Hex(5)HexNAc(4)NeuGc(3)Fuc(1)	4+	112.38	1.29
MouseLiver	MouseLiver-Z-T-1	FTFTSHTPGEHQICLHSNSTK 14,Carbamidomethyl(+57.0215);	Hex(5)HexNAc(4)NeuGc(3)Fuc(1)	4+	112.43	0.67
MouseLiver	MouseLiver-Z-T-1	FTFTSHTPGEHQICLHSNSTK 14,Carbamidomethyl(+57.0215);	Hex(5)HexNAc(4)NeuGc(3)Fuc(1)	4+	112.48	0.69
MouseLiver	MouseLiver-Z-T-1	FTFTSHTPGEHQICLHSNSTK 14,Carbamidomethyl(+57.0215);	Hex(5)HexNAc(4)NeuGc(3)Fuc(1)	4+	112.5	0.64
MouseLiver	MouseLiver-Z-T-1	FTFTSHTPGEHQICLHSNSTK 14,Carbamidomethyl(+57.0215);	Hex(5)HexNAc(4)NeuGc(3)Fuc(1)	4+	112.54	0.44
