# Supplementary material for: Glyco-Decipher enables glycan database-independent peptide matching and in-depth characterization of site-specific N-glycosylation
Source: Nat Commun. 2022 Apr 7;13:1900. doi: 10.1038/s41467-022-29530-y (PMC8990002; doi:10.1038/s41467-022-29530-y)
Supplement: Supplementary file 12 — Source Data [file 41467_2022_29530_MOESM12_ESM.zip › Source Data/Figure S36b.xlsx]

## Sheet: Figure S36b
Figure S36b	Relative abundance of different types of glycans in five mouse tissues.
Tissue	FileName	GlycanType	RelativeAbundance				Tissue	FileName	GlycanSubType	RelativeAbundance
Brain	MouseBrain-Z-T-1	Truncated	0.27				Brain	MouseBrain-Z-T-1	Fucose&Sialic Acid Free	1.74
Brain	MouseBrain-Z-T-1	Oligo-Mannose	37.48				Brain	MouseBrain-Z-T-1	Fucosylated (Sialic Acid Free)	30.06
Brain	MouseBrain-Z-T-1	Complex/Hybrid	53.34				Brain	MouseBrain-Z-T-1	Sialylated (Fucose Free)	0.87
Brain	MouseBrain-Z-T-1	Mannose-6-Phosphate	0.49				Brain	MouseBrain-Z-T-1	Fucosylated & Sialylated	20.79
Brain	MouseBrain-Z-T-1	Other Modified	8.42				Brain	MouseBrain-Z-T-2	Fucose&Sialic Acid Free	1.53
Brain	MouseBrain-Z-T-2	Truncated	0.16				Brain	MouseBrain-Z-T-2	Fucosylated (Sialic Acid Free)	29.1
Brain	MouseBrain-Z-T-2	Oligo-Mannose	34.27				Brain	MouseBrain-Z-T-2	Sialylated (Fucose Free)	1.04
Brain	MouseBrain-Z-T-2	Complex/Hybrid	57.77				Brain	MouseBrain-Z-T-2	Fucosylated & Sialylated	26.09
Brain	MouseBrain-Z-T-2	Mannose-6-Phosphate	0.52				Brain	MouseBrain-Z-T-3	Fucose&Sialic Acid Free	1.28
Brain	MouseBrain-Z-T-2	Other Modified	7.28				Brain	MouseBrain-Z-T-3	Fucosylated (Sialic Acid Free)	29.95
Brain	MouseBrain-Z-T-3	Truncated	0.18				Brain	MouseBrain-Z-T-3	Sialylated (Fucose Free)	1.32
Brain	MouseBrain-Z-T-3	Oligo-Mannose	31.41				Brain	MouseBrain-Z-T-3	Fucosylated & Sialylated	32.3
Brain	MouseBrain-Z-T-3	Complex/Hybrid	64.76				Brain	MouseBrain-Z-T-4	Fucose&Sialic Acid Free	1.32
Brain	MouseBrain-Z-T-3	Mannose-6-Phosphate	0.43				Brain	MouseBrain-Z-T-4	Fucosylated (Sialic Acid Free)	27.99
Brain	MouseBrain-Z-T-3	Other Modified	3.22				Brain	MouseBrain-Z-T-4	Sialylated (Fucose Free)	0.66
Brain	MouseBrain-Z-T-4	Truncated	0.21				Brain	MouseBrain-Z-T-4	Fucosylated & Sialylated	33.34
Brain	MouseBrain-Z-T-4	Oligo-Mannose	32.14				Brain	MouseBrain-Z-T-5	Fucose&Sialic Acid Free	1.4
Brain	MouseBrain-Z-T-4	Complex/Hybrid	63.06				Brain	MouseBrain-Z-T-5	Fucosylated (Sialic Acid Free)	28.97
Brain	MouseBrain-Z-T-4	Mannose-6-Phosphate	0.37				Brain	MouseBrain-Z-T-5	Sialylated (Fucose Free)	0.73
Brain	MouseBrain-Z-T-4	Other Modified	4.22				Brain	MouseBrain-Z-T-5	Fucosylated & Sialylated	30.98
Brain	MouseBrain-Z-T-5	Truncated	0.18				Heart	MouseHeart-Z-T-1	Fucose&Sialic Acid Free	4.4
Brain	MouseBrain-Z-T-5	Oligo-Mannose	34.18				Heart	MouseHeart-Z-T-1	Fucosylated (Sialic Acid Free)	6.37
Brain	MouseBrain-Z-T-5	Complex/Hybrid	62.04				Heart	MouseHeart-Z-T-1	Sialylated (Fucose Free)	24.96
Brain	MouseBrain-Z-T-5	Mannose-6-Phosphate	0.49				Heart	MouseHeart-Z-T-1	Fucosylated & Sialylated	28.34
Brain	MouseBrain-Z-T-5	Other Modified	3.12				Heart	MouseHeart-Z-T-2	Fucose&Sialic Acid Free	9.37
Heart	MouseHeart-Z-T-1	Truncated	0				Heart	MouseHeart-Z-T-2	Fucosylated (Sialic Acid Free)	8.6
Heart	MouseHeart-Z-T-1	Oligo-Mannose	30.79				Heart	MouseHeart-Z-T-2	Sialylated (Fucose Free)	13.49
Heart	MouseHeart-Z-T-1	Complex/Hybrid	64.07				Heart	MouseHeart-Z-T-2	Fucosylated & Sialylated	16.81
Heart	MouseHeart-Z-T-1	Mannose-6-Phosphate	1.18				Heart	MouseHeart-Z-T-3	Fucose&Sialic Acid Free	7.53
Heart	MouseHeart-Z-T-1	Other Modified	3.96				Heart	MouseHeart-Z-T-3	Fucosylated (Sialic Acid Free)	6.97
Heart	MouseHeart-Z-T-2	Truncated	0.1				Heart	MouseHeart-Z-T-3	Sialylated (Fucose Free)	14.66
Heart	MouseHeart-Z-T-2	Oligo-Mannose	45.07				Heart	MouseHeart-Z-T-3	Fucosylated & Sialylated	16.98
Heart	MouseHeart-Z-T-2	Complex/Hybrid	48.21				Heart	MouseHeart-Z-T-4	Fucose&Sialic Acid Free	6.99
Heart	MouseHeart-Z-T-2	Mannose-6-Phosphate	1.56				Heart	MouseHeart-Z-T-4	Fucosylated (Sialic Acid Free)	8.53
Heart	MouseHeart-Z-T-2	Other Modified	5.06				Heart	MouseHeart-Z-T-4	Sialylated (Fucose Free)	15.03
Heart	MouseHeart-Z-T-3	Truncated	0.17				Heart	MouseHeart-Z-T-4	Fucosylated & Sialylated	18.02
Heart	MouseHeart-Z-T-3	Oligo-Mannose	44.97				Heart	MouseHeart-Z-T-5	Fucose&Sialic Acid Free	8.7
Heart	MouseHeart-Z-T-3	Complex/Hybrid	46.12				Heart	MouseHeart-Z-T-5	Fucosylated (Sialic Acid Free)	7.79
Heart	MouseHeart-Z-T-3	Mannose-6-Phosphate	1.59				Heart	MouseHeart-Z-T-5	Sialylated (Fucose Free)	14.31
Heart	MouseHeart-Z-T-3	Other Modified	7.16				Heart	MouseHeart-Z-T-5	Fucosylated & Sialylated	16.97
Heart	MouseHeart-Z-T-4	Truncated	0.07				Kidney	MouseKidney-Z-T-1	Fucose&Sialic Acid Free	2.49
Heart	MouseHeart-Z-T-4	Oligo-Mannose	44.87				Kidney	MouseKidney-Z-T-1	Fucosylated (Sialic Acid Free)	43.58
Heart	MouseHeart-Z-T-4	Complex/Hybrid	48.55				Kidney	MouseKidney-Z-T-1	Sialylated (Fucose Free)	5.02
Heart	MouseHeart-Z-T-4	Mannose-6-Phosphate	1.76				Kidney	MouseKidney-Z-T-1	Fucosylated & Sialylated	11.16
Heart	MouseHeart-Z-T-4	Other Modified	4.75				Kidney	MouseKidney-Z-T-2	Fucose&Sialic Acid Free	2.56
Heart	MouseHeart-Z-T-5	Truncated	0.08				Kidney	MouseKidney-Z-T-2	Fucosylated (Sialic Acid Free)	43.23
Heart	MouseHeart-Z-T-5	Oligo-Mannose	43.63				Kidney	MouseKidney-Z-T-2	Sialylated (Fucose Free)	4.62
Heart	MouseHeart-Z-T-5	Complex/Hybrid	47.87				Kidney	MouseKidney-Z-T-2	Fucosylated & Sialylated	12.6
Heart	MouseHeart-Z-T-5	Mannose-6-Phosphate	1.98				Kidney	MouseKidney-Z-T-3	Fucose&Sialic Acid Free	2.69
Heart	MouseHeart-Z-T-5	Other Modified	6.43				Kidney	MouseKidney-Z-T-3	Fucosylated (Sialic Acid Free)	44.84
Kidney	MouseKidney-Z-T-1	Truncated	0.54				Kidney	MouseKidney-Z-T-3	Sialylated (Fucose Free)	4.12
Kidney	MouseKidney-Z-T-1	Oligo-Mannose	29.89				Kidney	MouseKidney-Z-T-3	Fucosylated & Sialylated	11.98
Kidney	MouseKidney-Z-T-1	Complex/Hybrid	62.21				Kidney	MouseKidney-Z-T-4	Fucose&Sialic Acid Free	2.58
Kidney	MouseKidney-Z-T-1	Mannose-6-Phosphate	0.08				Kidney	MouseKidney-Z-T-4	Fucosylated (Sialic Acid Free)	44.79
Kidney	MouseKidney-Z-T-1	Other Modified	7.27				Kidney	MouseKidney-Z-T-4	Sialylated (Fucose Free)	4.6
Kidney	MouseKidney-Z-T-2	Truncated	0.53				Kidney	MouseKidney-Z-T-4	Fucosylated & Sialylated	11.11
Kidney	MouseKidney-Z-T-2	Oligo-Mannose	30.06				Kidney	MouseKidney-Z-T-5	Fucose&Sialic Acid Free	2.39
Kidney	MouseKidney-Z-T-2	Complex/Hybrid	62.99				Kidney	MouseKidney-Z-T-5	Fucosylated (Sialic Acid Free)	43.48
Kidney	MouseKidney-Z-T-2	Mannose-6-Phosphate	0.09				Kidney	MouseKidney-Z-T-5	Sialylated (Fucose Free)	4.74
Kidney	MouseKidney-Z-T-2	Other Modified	6.33				Kidney	MouseKidney-Z-T-5	Fucosylated & Sialylated	12.07
Kidney	MouseKidney-Z-T-3	Truncated	0.56				Liver	MouseLiver-Z-T-1	Fucose&Sialic Acid Free	2.01
Kidney	MouseKidney-Z-T-3	Oligo-Mannose	30.09				Liver	MouseLiver-Z-T-1	Fucosylated (Sialic Acid Free)	1.39
Kidney	MouseKidney-Z-T-3	Complex/Hybrid	63.6				Liver	MouseLiver-Z-T-1	Sialylated (Fucose Free)	11.84
Kidney	MouseKidney-Z-T-3	Mannose-6-Phosphate	0.08				Liver	MouseLiver-Z-T-1	Fucosylated & Sialylated	1.45
Kidney	MouseKidney-Z-T-3	Other Modified	5.68				Liver	MouseLiver-Z-T-2	Fucose&Sialic Acid Free	2.08
Kidney	MouseKidney-Z-T-4	Truncated	0.96				Liver	MouseLiver-Z-T-2	Fucosylated (Sialic Acid Free)	1.26
Kidney	MouseKidney-Z-T-4	Oligo-Mannose	28.2				Liver	MouseLiver-Z-T-2	Sialylated (Fucose Free)	11.41
Kidney	MouseKidney-Z-T-4	Complex/Hybrid	63.11				Liver	MouseLiver-Z-T-2	Fucosylated & Sialylated	0.92
Kidney	MouseKidney-Z-T-4	Mannose-6-Phosphate	0.1				Liver	MouseLiver-Z-T-3	Fucose&Sialic Acid Free	2.06
Kidney	MouseKidney-Z-T-4	Other Modified	7.62				Liver	MouseLiver-Z-T-3	Fucosylated (Sialic Acid Free)	1.22
Kidney	MouseKidney-Z-T-5	Truncated	0.52				Liver	MouseLiver-Z-T-3	Sialylated (Fucose Free)	12.5
Kidney	MouseKidney-Z-T-5	Oligo-Mannose	29.1				Liver	MouseLiver-Z-T-3	Fucosylated & Sialylated	1.1
Kidney	MouseKidney-Z-T-5	Complex/Hybrid	62.68				Liver	MouseLiver-Z-T-4	Fucose&Sialic Acid Free	1.9
Kidney	MouseKidney-Z-T-5	Mannose-6-Phosphate	0.09				Liver	MouseLiver-Z-T-4	Fucosylated (Sialic Acid Free)	1.09
Kidney	MouseKidney-Z-T-5	Other Modified	7.62				Liver	MouseLiver-Z-T-4	Sialylated (Fucose Free)	11.62
Liver	MouseLiver-Z-T-1	Truncated	0.57				Liver	MouseLiver-Z-T-4	Fucosylated & Sialylated	0.82
Liver	MouseLiver-Z-T-1	Oligo-Mannose	64.7				Liver	MouseLiver-Z-T-5	Fucose&Sialic Acid Free	2.15
Liver	MouseLiver-Z-T-1	Complex/Hybrid	16.66				Liver	MouseLiver-Z-T-5	Fucosylated (Sialic Acid Free)	1.2
Liver	MouseLiver-Z-T-1	Mannose-6-Phosphate	0.09				Liver	MouseLiver-Z-T-5	Sialylated (Fucose Free)	11.56
Liver	MouseLiver-Z-T-1	Other Modified	17.98				Liver	MouseLiver-Z-T-5	Fucosylated & Sialylated	0.99
Liver	MouseLiver-Z-T-2	Truncated	0.76				Lung	MouseLung-Z-T-1	Fucose&Sialic Acid Free	4.73
Liver	MouseLiver-Z-T-2	Oligo-Mannose	68.35				Lung	MouseLung-Z-T-1	Fucosylated (Sialic Acid Free)	11.96
Liver	MouseLiver-Z-T-2	Complex/Hybrid	15.69				Lung	MouseLung-Z-T-1	Sialylated (Fucose Free)	19.86
Liver	MouseLiver-Z-T-2	Mannose-6-Phosphate	0.04				Lung	MouseLung-Z-T-1	Fucosylated & Sialylated	21.87
Liver	MouseLiver-Z-T-2	Other Modified	15.16				Lung	MouseLung-Z-T-2	Fucose&Sialic Acid Free	4.3
Liver	MouseLiver-Z-T-3	Truncated	0.64				Lung	MouseLung-Z-T-2	Fucosylated (Sialic Acid Free)	11.43
Liver	MouseLiver-Z-T-3	Oligo-Mannose	62.49				Lung	MouseLung-Z-T-2	Sialylated (Fucose Free)	20.58
Liver	MouseLiver-Z-T-3	Complex/Hybrid	16.89				Lung	MouseLung-Z-T-2	Fucosylated & Sialylated	21.61
Liver	MouseLiver-Z-T-3	Mannose-6-Phosphate	0.07				Lung	MouseLung-Z-T-3	Fucose&Sialic Acid Free	4.13
Liver	MouseLiver-Z-T-3	Other Modified	19.91				Lung	MouseLung-Z-T-3	Fucosylated (Sialic Acid Free)	9.46
Liver	MouseLiver-Z-T-4	Truncated	0.58				Lung	MouseLung-Z-T-3	Sialylated (Fucose Free)	22.22
Liver	MouseLiver-Z-T-4	Oligo-Mannose	68.27				Lung	MouseLung-Z-T-3	Fucosylated & Sialylated	22.87
Liver	MouseLiver-Z-T-4	Complex/Hybrid	15.09				Lung	MouseLung-Z-T-4	Fucose&Sialic Acid Free	4.6
Liver	MouseLiver-Z-T-4	Mannose-6-Phosphate	0				Lung	MouseLung-Z-T-4	Fucosylated (Sialic Acid Free)	10.58
Liver	MouseLiver-Z-T-4	Other Modified	16.06				Lung	MouseLung-Z-T-4	Sialylated (Fucose Free)	20.44
Liver	MouseLiver-Z-T-5	Truncated	0.62				Lung	MouseLung-Z-T-4	Fucosylated & Sialylated	23.45
Liver	MouseLiver-Z-T-5	Oligo-Mannose	66.66				Lung	MouseLung-Z-T-5	Fucose&Sialic Acid Free	4.56
Liver	MouseLiver-Z-T-5	Complex/Hybrid	15.52				Lung	MouseLung-Z-T-5	Fucosylated (Sialic Acid Free)	10.75
Liver	MouseLiver-Z-T-5	Mannose-6-Phosphate	0.03				Lung	MouseLung-Z-T-5	Sialylated (Fucose Free)	20.59
Liver	MouseLiver-Z-T-5	Other Modified	17.17				Lung	MouseLung-Z-T-5	Fucosylated & Sialylated	19.91
Lung	MouseLung-Z-T-1	Truncated	0.1
Lung	MouseLung-Z-T-1	Oligo-Mannose	35.79
Lung	MouseLung-Z-T-1	Complex/Hybrid	58.06
Lung	MouseLung-Z-T-1	Mannose-6-Phosphate	0.36
Lung	MouseLung-Z-T-1	Other Modified	5.69
Lung	MouseLung-Z-T-2	Truncated	0.11
Lung	MouseLung-Z-T-2	Oligo-Mannose	35.9
Lung	MouseLung-Z-T-2	Complex/Hybrid	58.38
Lung	MouseLung-Z-T-2	Mannose-6-Phosphate	0.28
Lung	MouseLung-Z-T-2	Other Modified	5.34
Lung	MouseLung-Z-T-3	Truncated	0.18
Lung	MouseLung-Z-T-3	Oligo-Mannose	36.49
Lung	MouseLung-Z-T-3	Complex/Hybrid	58.85
Lung	MouseLung-Z-T-3	Mannose-6-Phosphate	0.39
Lung	MouseLung-Z-T-3	Other Modified	4.1
Lung	MouseLung-Z-T-4	Truncated	0.14
Lung	MouseLung-Z-T-4	Oligo-Mannose	35.62
Lung	MouseLung-Z-T-4	Complex/Hybrid	59.23
Lung	MouseLung-Z-T-4	Mannose-6-Phosphate	0.32
Lung	MouseLung-Z-T-4	Other Modified	4.69
Lung	MouseLung-Z-T-5	Truncated	0.14
Lung	MouseLung-Z-T-5	Oligo-Mannose	36.72
Lung	MouseLung-Z-T-5	Complex/Hybrid	55.75
Lung	MouseLung-Z-T-5	Mannose-6-Phosphate	0.24
Lung	MouseLung-Z-T-5	Other Modified	7.15
