# Supplementary material for: Glyco-Decipher enables glycan database-independent peptide matching and in-depth characterization of site-specific N-glycosylation
Source: Nat Commun. 2022 Apr 7;13:1900. doi: 10.1038/s41467-022-29530-y (PMC8990002; doi:10.1038/s41467-022-29530-y)
Supplement: Supplementary file 12 — Source Data [file 41467_2022_29530_MOESM12_ESM.zip › Source Data/Figure S41b.xlsx]

## Sheet: Figure S41b
Figure S41b	Comparison of the theoretical isotopic pattern derived from the elemental composition of identified glycopeptides with the experimental cluster.
SPECTRUM - MS
MouseKidney-Z-T-3.raw
FTMS + p NSI Full ms [350.0000-2000.0000]
Scan #: 29449
RT: 134.79
Data points: 43046
Mass	Intensity
346.523	0
346.524	0
346.525	0
346.526	0
355.062	0
355.063	0
355.064	0
355.065	0
355.065	0
355.066	14258.5
355.067	57759.2
355.068	139104
355.069	226324
355.07	268913
355.071	201914
355.072	117693
355.073	39788
355.073	4212.9
355.074	0
355.075	0
355.076	0
355.077	0
356.063	0
356.063	0
356.064	0
356.065	0
356.066	8326.29
356.067	22120.6
356.068	39165.7
356.069	49236.1
356.07	45135.6
356.071	29540.1
356.072	12878.4
356.072	0
356.073	0
356.074	0
356.075	0
357.06	0
357.061	0
357.062	0
357.063	0
357.064	7215.87
357.065	21404.4
357.066	38208
357.067	46982.7
357.068	41910.5
357.068	27101.5
357.069	12335
357.07	0
357.071	0
357.072	0
357.073	0
362.096	0
362.097	0
362.098	0
362.099	0
362.099	5839.07
362.1	18728.4
362.101	34031.9
362.102	42400.3
362.103	38190.8
362.104	24802.8
362.105	11133.7
362.106	0
362.107	0
362.108	0
362.109	0
371.092	0
371.093	0
371.094	0
371.095	0
371.096	0
371.097	21901
371.098	123937
371.099	328689
371.1	545671
371.101	714198
371.102	619579
371.103	400983
371.104	195091
371.105	61088.7
371.106	0
371.107	0
371.108	0
371.109	0
371.11	0
371.307	0
371.308	0
371.309	0
371.31	0
371.311	0
371.312	16802.6
371.313	65340.2
371.314	129061
371.315	195193
371.316	203420
371.317	143698
371.318	81307.1
371.319	29023.8
371.32	11656.8
371.321	0
371.322	0
371.323	0
371.324	0
372.094	0
372.094	0
372.095	0
372.096	0
372.097	0
372.098	22448.1
372.099	70722.4
372.1	119726
372.101	143734
372.102	123106
372.103	96019.9
372.104	28140.2
372.105	18671.6
372.106	14549.9
372.107	10122.7
372.108	0
372.109	0
372.11	0
372.111	0
372.312	0
372.313	0
372.314	0
372.315	0
372.316	8808.41
372.317	14013
372.318	16541.6
372.319	14749.3
372.32	9575.19
372.321	0
372.322	0
372.323	0
372.324	0
373.092	0
373.093	0
373.094	0
373.095	0
373.096	5630.27
373.097	14693.2
373.098	28524.7
373.099	40278.9
373.099	42146
373.1	32054.3
373.101	16016.2
373.102	3040.98
373.103	0
373.104	0
373.105	0
373.106	0
374.056	0
374.057	0
374.058	0
374.059	0
374.06	13378.5
374.061	18613.7
374.062	18858.5
374.063	14332.5
374.064	7719.67
374.065	0
374.066	0
374.067	0
374.068	0
377.575	0
377.576	0
377.577	0
377.578	0
377.579	10106.9
377.58	16829
377.581	19409
377.582	15810.4
377.583	8361.74
377.584	0
377.584	0
377.585	0
377.586	0
381.217	0
381.218	0
381.219	0
381.22	0
381.221	10325.1
381.222	16590.1
381.223	19469.1
381.224	16854.1
381.225	10041.4
381.226	0
381.227	0
381.228	0
381.229	0
384.155	0
384.156	0
384.157	0
384.158	0
384.159	8158.78
384.16	15364.8
384.161	18856.8
384.162	15892.4
384.163	8465.45
384.164	0
384.165	0
384.166	0
384.167	0
391.067	0
391.068	0
391.069	0
391.07	0
391.071	4886.05
391.072	14739.5
391.073	22811.3
391.074	22956.6
391.075	15233.5
391.076	5912.44
391.077	0
391.078	0
391.079	0
391.08	0
391.275	0
391.276	0
391.277	0
391.278	0
391.279	0
391.28	29315.2
391.281	164184
391.282	466637
391.283	801435
391.284	1.08701e+06
391.285	963462
391.286	621550
391.287	301165
391.288	94918
391.289	0
391.29	0
391.291	0
391.292	0
391.293	0
392.279	0
392.28	0
392.281	0
392.282	0
392.283	0
392.284	25739.4
392.285	83090.6
392.286	142618
392.287	190284
392.288	166671
392.289	110040
392.29	56870
392.291	15020.5
392.292	5498.79
392.294	0
392.295	0
392.296	0
392.297	0
393.283	0
393.284	0
393.285	0
393.287	0
393.288	11525.8
393.289	20244.9
393.29	27305.9
393.291	28794
393.292	23611.1
393.293	14800.3
393.294	6891.87
393.295	0
393.296	0
393.297	0
393.298	0
394.339	0
394.34	0
394.341	0
394.342	0
394.343	10378.5
394.344	28643.1
394.345	72599.5
394.346	118662
394.347	142335
394.348	108807
394.349	63749.4
394.35	22324.5
394.351	8647.11
394.352	0
394.353	0
394.354	0
394.356	0
394.67	0
394.671	0
394.672	0
394.673	0
394.674	7375.28
394.675	16248.5
394.676	22086.4
394.677	20668.6
394.678	13134.7
394.679	0
394.681	0
394.682	0
394.683	0
395.342	0
395.343	0
395.344	0
395.346	0
395.347	5396.67
395.348	16014.8
395.349	29663.5
395.35	38023.5
395.351	35349.2
395.352	23717.4
395.353	10725.5
395.354	0
395.355	0
395.356	0
395.357	0
396.078	0
396.079	0
396.08	0
396.081	0
396.082	6263.79
396.083	15475.1
396.084	49940.3
396.085	95333.1
396.086	141191
396.087	139542
396.088	91473.8
396.089	45104.5
396.09	9327.71
396.092	0
396.093	0
396.094	0
396.095	0
409.036	0
409.037	0
409.038	0
409.039	0
409.04	8769.4
409.041	15470.3
409.042	18043.8
409.043	14109.5
409.044	6458.91
409.046	0
409.047	0
409.048	0
409.049	0
410.074	0
410.075	0
410.076	0
410.077	0
410.078	11332
410.079	18338.9
410.08	21517.6
410.081	18663.6
410.082	11652.1
410.084	0
410.085	0
410.086	0
410.087	0
410.905	0
410.906	0
410.907	0
410.909	0
410.91	13299.2
410.911	22866.3
410.912	28041
410.913	26162.3
410.914	18947.4
410.915	10375.4
410.916	0
410.918	0
410.919	0
410.92	0
419.307	0
419.308	0
419.309	0
419.31	0
419.311	12703.9
419.312	28078.9
419.313	73654.4
419.315	122904
419.316	148396
419.317	113580
419.318	66866.6
419.319	23802.7
419.32	8242.46
419.322	0
419.323	0
419.324	0
419.325	0
420.312	0
420.313	0
420.315	0
420.316	0
420.317	10047
420.318	17442.9
420.319	19692.4
420.32	15365.6
420.321	7778.97
420.323	0
420.324	0
420.325	0
420.326	0
425.789	0
425.79	0
425.791	0
425.792	0
425.793	10688.3
425.795	15814.2
425.796	17245.7
425.797	14310.9
425.798	8635.7
425.799	0
425.801	0
425.802	0
425.803	0
426.13	0
426.131	0
426.132	0
426.133	0
426.134	11196.4
426.136	22119.2
426.137	29212
426.138	27750.5
426.139	19099.2
426.14	9002.98
426.142	0
426.143	0
426.144	0
426.145	0
427.177	0
427.178	0
427.179	0
427.18	0
427.181	6117.85
427.183	16016.8
427.184	23825.6
427.185	23707.3
427.186	16005
427.187	6630.36
427.189	0
427.19	0
427.191	0
427.192	0
429.079	0
429.08	0
429.082	0
429.083	0
429.084	9651.27
429.085	42948.2
429.086	119883
429.088	202691
429.089	261050
429.09	209097
429.091	124866
429.092	46765.5
429.094	7937.28
429.095	0
429.096	0
429.097	0
429.098	0
430.079	0
430.081	0
430.082	0
430.083	0
430.084	5236.84
430.085	16108.7
430.087	31332.5
430.088	41363.1
430.089	39187.1
430.09	27208.1
430.091	13837.8
430.093	5060.65
430.094	0
430.095	0
430.096	0
430.097	0
430.88	0
430.882	0
430.883	0
430.884	0
430.885	0
430.886	0
430.888	0
430.889	0
430.89	0
430.891	0
430.892	0
430.894	0
430.895	0
430.896	0
431.077	0
431.078	0
431.08	0
431.081	0
431.082	10733
431.083	22581
431.085	31696.8
431.086	30957.5
431.087	20520.1
431.088	8024.8
431.089	0
431.091	0
431.092	0
431.093	0
434.578	0
434.579	0
434.58	0
434.581	0
434.583	9942.4
434.584	16507.8
434.585	19104.8
434.586	16520.7
434.587	10773.9
434.589	0
434.59	0
434.591	0
434.592	0
434.875	0
434.876	0
434.877	0
434.878	0
434.879	12815
434.881	18906.8
434.882	20167.9
434.883	15277.6
434.884	7371.52
434.885	0
434.887	0
434.888	0
434.889	0
445.106	0
445.108	0
445.109	0
445.11	0
445.111	0
445.113	0
445.114	0
445.115	0
445.116	0
445.118	0
445.119	0
445.12	0
445.122	0
445.123	0
445.124	0
445.125	0
445.127	0
445.127	0
445.128	0
445.13	0
445.131	0
446.108	0
446.109	0
446.111	0
446.112	0
446.113	0
446.115	0
446.116	0
446.117	0
446.118	0
446.12	0
446.121	0
446.122	0
446.123	0
446.125	0
446.126	0
446.128	0
446.129	0
446.13	0
446.132	0
447.092	0
447.093	0
447.095	0
447.096	0
447.097	13615.5
447.098	23379.8
447.1	27148.2
447.101	23876.3
447.102	17683
447.103	11685.3
447.104	0
447.105	0
447.107	0
447.108	0
447.109	0
447.11	0
447.112	0
447.113	0
447.114	0
447.115	0
447.117	0
447.118	0
447.119	0
447.12	0
447.122	0
447.123	0
447.125	0
447.126	0
447.128	0
447.129	0
447.337	0
447.338	0
447.34	0
447.341	0
447.342	10596.7
447.343	27266.7
447.345	69372.1
447.346	109353
447.347	118355
447.348	83742.5
447.35	32406.3
447.351	12667.2
447.352	0
447.354	0
447.355	0
447.356	0
448.108	0
448.109	0
448.11	0
448.111	0
448.113	4204.79
448.114	44305.6
448.115	83381
448.117	120283
448.118	110315
448.119	50151.4
448.12	32549.2
448.122	17845.8
448.123	7500.12
448.124	0
448.125	0
448.127	0
448.128	0
449.105	0
449.106	0
449.108	0
449.109	0
449.11	6358.12
449.111	15543.4
449.113	26909.4
449.114	34987.2
449.115	35076.4
449.116	27334
449.118	16354.4
449.119	7030.34
449.12	0
449.122	0
449.123	0
449.124	0
459.164	0
459.165	0
459.167	0
459.168	0
459.169	12765.7
459.171	23209
459.172	28456.9
459.173	24689
459.175	14700.6
459.176	5247.77
459.177	0
459.179	0
459.18	0
459.181	0
461.556	0
461.557	0
461.559	0
461.56	0
461.561	7765.09
461.563	14182.4
461.564	21192
461.565	26290.3
461.567	26437.6
461.568	20905.6
461.569	12578.6
461.571	0
461.572	0
461.573	0
461.575	0
462.131	0
462.133	0
462.134	0
462.135	0
462.137	0
462.138	18835.8
462.139	43439.9
462.141	121278
462.142	436611
462.143	1.35078e+06
462.145	2.5019e+06
462.146	3.62468e+06
462.147	3.35404e+06
462.149	2.12354e+06
462.15	987217
462.151	274931
462.153	35519.5
462.154	0
462.155	0
462.156	0
462.157	0
462.159	0
463.134	0
463.135	0
463.136	0
463.138	0
463.139	0
463.14	26162.5
463.142	223816
463.143	574015
463.144	946228
463.146	1.19346e+06
463.147	1.01978e+06
463.148	678987
463.15	362817
463.151	146031
463.153	4817.1
463.154	0
463.155	0
463.156	0
463.158	0
464.132	0
464.133	0
464.135	0
464.136	0
464.137	0
464.139	76305.7
464.14	285870
464.141	498138
464.143	656306
464.144	541481
464.145	345902
464.147	177789
464.148	105974
464.149	9580.29
464.152	0
464.153	0
464.154	0
464.156	0
465.125	0
465.126	0
465.128	0
465.129	0
465.13	6436.51
465.132	13947.1
465.133	20247.2
465.134	21967.1
465.136	18476.1
465.137	0
465.138	0
465.14	31089.1
465.141	81960.9
465.142	136402
465.144	153925
465.145	135119
465.146	112669
465.148	36173
465.149	21979.6
465.151	11937.1
465.152	0
465.153	0
465.155	0
465.156	0
466.132	0
466.134	0
466.135	0
466.136	0
466.138	11829.1
466.139	18669.6
466.14	20544.6
466.142	14709.2
466.143	4233.15
466.145	0
466.146	0
466.147	0
466.149	0
467.235	0
467.237	0
467.238	0
467.239	0
467.241	6117.75
467.242	16584.5
467.243	27251.6
467.245	31112.8
467.246	25320.7
467.248	13853
467.249	3759.03
467.25	0
467.252	0
467.253	0
467.254	0
471.787	0
471.788	0
471.789	0
471.791	0
471.792	11179.1
471.794	17896.9
471.795	20251
471.796	16041.1
471.798	7783.01
471.799	0
471.8	0
471.802	0
471.803	0
474.278	0
474.279	0
474.281	0
474.282	0
474.283	0
474.285	14966
474.286	62976.9
474.287	119815
474.289	173147
474.29	155969
474.292	97297.3
474.293	42899.9
474.294	9695.09
474.296	0
474.297	0
474.299	0
474.3	0
474.78	0
474.782	0
474.783	0
474.784	0
474.786	5992.73
474.787	17534.7
474.789	52314.8
474.79	87613.4
474.791	107006
474.793	81029.1
474.794	34082.6
474.796	14005.1
474.797	3777.27
474.798	0
474.8	0
474.801	0
474.802	0
476.651	0
476.652	0
476.653	0
476.655	0
476.656	9507.98
476.658	17656.6
476.659	21441.9
476.66	17835.8
476.662	9472.3
476.663	0
476.665	0
476.666	0
476.667	0
477.814	0
477.815	0
477.816	0
477.818	0
477.819	7957.22
477.821	18230.3
477.822	27321.9
477.823	29793.6
477.825	23917.2
477.826	13580.9
477.828	5070.14
477.829	0
477.83	0
477.832	0
477.833	0
478.766	0
478.767	0
478.768	0
478.77	0
478.771	9943.59
478.773	16358.4
478.774	18541
478.775	15405.6
478.777	9168.22
478.778	0
478.78	0
478.781	0
478.782	0
481.193	0
481.195	0
481.196	0
481.198	0
481.199	10450.1
481.2	17653.2
481.202	21832.7
481.203	20603.2
481.205	14771.3
481.206	7476.79
481.207	0
481.209	0
481.21	0
481.212	0
481.361	0
481.362	0
481.363	0
481.365	0
481.366	5879.08
481.368	13453.1
481.369	18308.9
481.37	16433.1
481.372	9080.45
481.373	0
481.375	0
481.376	0
481.378	0
483.43	0
483.431	0
483.433	0
483.434	0
483.435	8538.41
483.437	23171.4
483.438	60218.3
483.44	97805.7
483.441	103096
483.443	65956.1
483.444	29980.9
483.445	10754.2
483.447	0
483.448	0
483.45	0
483.451	0
484.434	0
484.436	0
484.437	0
484.439	0
484.44	4120.74
484.442	13592.9
484.443	23612.4
484.444	26231.1
484.446	19432.8
484.447	8692.64
484.449	0
484.45	0
484.452	0
484.453	0
486.621	0
486.623	0
486.624	0
486.626	0
486.627	12941.7
486.629	19477.1
486.63	20426.2
486.632	14926.5
486.633	7058.38
486.634	0
486.636	0
486.637	0
486.639	0
487.74	0
487.742	0
487.743	0
487.744	0
487.746	7795.46
487.747	13795.4
487.749	17239.8
487.75	16023.6
487.752	10675.5
487.753	0
487.755	0
487.756	0
487.757	0
489.779	0
489.781	0
489.782	0
489.784	0
489.785	10310.6
489.787	23107.4
489.788	32835.1
489.79	32424
489.791	22589
489.792	10452.7
489.794	0
489.795	0
489.797	0
489.798	0
490.28	0
490.282	0
490.283	0
490.285	0
490.286	9867.15
490.288	18765.4
490.289	24725
490.29	24453.7
490.292	18430.7
490.293	10073.8
490.295	0
490.296	0
490.298	0
490.299	0
491.691	0
491.692	0
491.694	0
491.695	0
491.697	10243.6
491.698	14605
491.7	17320
491.701	18301.1
491.703	17895.2
491.704	16255.4
491.706	13269.8
491.707	0
491.708	0
491.71	0
491.711	0
492.504	0
492.506	0
492.507	0
492.509	0
492.51	9377.89
492.511	13896.5
492.513	15406.3
492.514	13420.1
492.516	9388.32
492.517	0
492.519	0
492.52	0
492.522	0
495.432	0
495.434	0
495.435	0
495.437	0
495.438	10789.3
495.44	21029.5
495.441	25301
495.443	20841.8
495.444	11481.4
495.445	0
495.447	0
495.448	0
495.45	0
497.444	0
497.445	0
497.447	0
497.448	0
497.45	3817.52
497.451	36699.5
497.453	143680
497.454	280066
497.456	416496
497.457	397094
497.459	256176
497.46	124163
497.462	37814.9
497.463	6653.85
497.465	0
497.466	0
497.468	0
497.469	0
497.803	0
497.805	0
497.806	0
497.808	0
497.809	10783.1
497.811	20485.9
497.812	28538.2
497.814	30855.1
497.815	26252.3
497.817	17066.2
497.818	7635.63
497.819	0
497.821	0
497.822	0
497.824	0
498.448	0
498.449	0
498.451	0
498.452	0
498.454	12586
498.455	33313.9
498.457	86950.1
498.458	144889
498.46	180750
498.461	143269
498.463	86211.5
498.464	34139.1
498.466	11405.1
498.467	0
498.469	0
498.47	0
498.472	0
498.579	0
498.581	0
498.582	0
498.584	0
498.585	7309.08
498.587	18613
498.588	29990
498.59	33319.2
498.591	26070
498.593	13544.5
498.594	3413.68
498.596	0
498.597	0
498.599	0
498.6	0
498.763	0
498.765	0
498.766	0
498.768	0
498.769	4890.89
498.771	13764
498.772	24214.5
498.774	29400.1
498.775	25214
498.777	14626.6
498.778	5356.19
498.78	0
498.781	0
498.783	0
498.784	0
501.321	0
501.322	0
501.324	0
501.325	0
501.327	8621.81
501.328	18944.4
501.33	33248.6
501.331	42989.8
501.333	42472.8
501.334	32628
501.336	19110.1
501.337	7815
501.339	0
501.34	0
501.342	0
501.343	0
503.097	0
503.099	0
503.1	0
503.102	0
503.103	12639
503.105	27784.7
503.106	41907.7
503.108	45469.6
503.109	35567.6
503.111	18994.5
503.112	5719.6
503.114	0
503.115	0
503.117	0
503.119	0
503.643	0
503.645	0
503.646	0
503.648	0
503.649	11218.9
503.651	20838.7
503.652	27077
503.654	25199.2
503.655	16427.1
503.657	8089.52
503.658	0
503.66	0
503.661	0
503.663	0
503.934	0
503.936	0
503.937	0
503.939	0
503.941	9651.62
503.942	16876
503.944	21749.9
503.945	21162.8
503.947	15066.6
503.948	7191.46
503.95	0
503.951	0
503.953	0
503.954	0
504.605	0
504.606	0
504.608	0
504.609	0
504.611	8216.44
504.612	14243.6
504.614	16775.8
504.615	13882
504.617	7418.59
504.619	0
504.62	0
504.622	0
504.623	0
511.458	0
511.46	0
511.461	0
511.463	0
511.465	7065.15
511.466	39195.6
511.468	132122
511.469	333901
511.471	549271
511.472	683870
511.474	533974
511.475	316858
511.477	115763
511.478	22298.1
511.48	0
511.482	0
511.483	0
511.485	0
511.486	0
511.702	0
511.704	0
511.705	0
511.707	0
511.708	11610.9
511.71	15614.2
511.711	16529.2
511.713	14018.5
511.715	9462.11
511.716	0
511.718	0
511.719	0
511.721	0
512.186	0
512.187	0
512.189	0
512.19	0
512.192	7680.47
512.193	18919.3
512.195	51765.6
512.197	85511.3
512.198	96385.2
512.2	66828.4
512.201	25592.2
512.203	8673.59
512.204	0
512.206	0
512.207	0
512.209	0
512.463	0
512.464	0
512.466	0
512.467	0
512.469	4216.34
512.471	37548.2
512.472	117818
512.474	208111
512.475	284996
512.477	245535
512.478	150955
512.48	62549.6
512.481	12429.9
512.483	0
512.485	0
512.486	0
512.488	0
513.189	0
513.191	0
513.192	0
513.194	0
513.195	8999.63
513.197	20542.3
513.198	33374.6
513.2	41055.2
513.202	38784.7
513.203	27901.7
513.205	14756.5
513.206	5228.96
513.208	0
513.209	0
513.211	0
513.213	0
513.469	0
513.47	0
513.472	0
513.473	0
513.475	7070.94
513.476	17339
513.478	26809.9
513.479	29180.7
513.481	22750.8
513.483	12018.1
513.484	0
513.486	0
513.487	0
513.489	0
513.617	0
513.619	0
513.62	0
513.622	0
513.623	3590.29
513.625	14466.5
513.626	30129.6
513.628	40890
513.629	38712.5
513.631	25327.2
513.633	10528.4
513.634	0
513.636	0
513.637	0
513.639	0
513.919	0
513.92	0
513.922	0
513.923	0
513.925	5932.43
513.926	14344.5
513.928	25179.2
513.93	34203.8
513.931	36637.9
513.933	30516.2
513.934	18952.4
513.936	8212.09
513.936	0
513.938	0
513.94	0
513.941	0
514.47	0
514.472	0
514.473	0
514.475	0
514.476	3449.76
514.478	40881
514.48	92040.6
514.481	146482
514.483	160295
514.484	118626
514.486	72321.4
514.487	19270.9
514.489	6330.92
514.491	0
514.493	0
514.495	0
514.496	0
514.833	0
514.835	0
514.836	0
514.838	0
514.839	9424.9
514.841	24586.2
514.843	40982.7
514.844	48957.6
514.846	43129.5
514.847	27431
514.849	11819.5
514.85	0
514.852	0
514.854	0
514.855	0
515.042	0
515.043	0
515.045	0
515.046	0
515.048	10128.2
515.05	16381
515.051	20996.2
515.053	21884.3
515.054	18266.2
515.056	11575.3
515.057	0
515.059	0
515.061	0
515.062	0
515.475	0
515.477	0
515.478	0
515.48	0
515.481	7505.96
515.483	18098
515.484	28198.9
515.486	31377.7
515.488	25319.8
515.489	14250.8
515.491	0
515.492	0
515.494	0
515.495	0
516.919	0
516.92	0
516.922	0
516.923	0
516.925	10100.4
516.927	18716.5
516.928	23792.5
516.93	21550.3
516.931	13486.4
516.933	0
516.934	0
516.936	0
516.938	0
518.558	0
518.56	0
518.562	0
518.563	0
518.565	7751.24
518.566	17595.8
518.568	24090.7
518.57	22500.4
518.571	14349.9
518.573	0
518.574	0
518.576	0
518.578	0
519.123	0
519.125	0
519.126	0
519.128	0
519.13	4836.37
519.131	19766.4
519.133	87290
519.134	296336
519.136	755834
519.138	1.24703e+06
519.139	1.52544e+06
519.141	1.1544e+06
519.142	673747
519.144	229317
519.145	50245.7
519.147	0
519.149	0
519.15	0
519.152	0
519.153	0
519.598	0
519.6	0
519.601	0
519.603	0
519.605	12538.3
519.606	21700.8
519.608	25511.5
519.609	21225.2
519.611	11810.5
519.612	0
519.614	0
519.615	0
519.617	0
520.124	0
520.126	0
520.128	0
520.129	0
520.131	0
520.132	23389.7
520.134	136646
520.135	322085
520.137	521136
520.139	641345
520.14	536016
520.142	346922
520.143	171088
520.145	53197.7
520.147	0
520.149	0
520.15	0
520.152	0
520.153	0
520.536	0
520.537	0
520.539	0
520.541	0
520.542	6430.37
520.544	16533.2
520.545	28128.1
520.547	34090
520.549	30283.1
520.55	18898
520.552	6751.91
520.552	0
520.554	0
520.556	0
520.557	0
521.122	0
521.124	0
521.125	0
521.127	0
521.128	0
521.13	30479.3
521.132	131053
521.133	245191
521.135	348473
521.136	317106
521.138	214040
521.139	118827
521.141	61260.9
521.143	4798.35
521.145	0
521.147	0
521.149	0
521.15	0
522.124	0
522.126	0
522.127	0
522.129	0
522.13	4399.25
522.132	41199.5
522.134	83049.2
522.135	126315
522.137	132710
522.138	103459
522.14	66155.3
522.142	19091.6
522.143	7166.81
522.145	0
522.146	0
522.148	0
522.15	0
523.404	0
523.406	0
523.408	0
523.409	0
523.411	11434.8
523.412	19406.2
523.414	25695
523.416	28467.5
523.417	27169.1
523.419	22039.8
523.42	14412.9
523.422	0
523.424	0
523.425	0
523.427	0
524.09	0
524.091	0
524.093	0
524.095	0
524.096	9800.11
524.098	23179.5
524.099	34456.6
524.101	35203.9
524.103	24644.7
524.104	10417.3
524.106	0
524.107	0
524.109	0
524.111	0
525.476	0
525.478	0
525.479	0
525.481	0
525.482	7863.96
525.484	20374.2
525.486	36768.8
525.487	47631.9
525.489	45359
525.49	31340.2
525.492	14610.3
525.494	0
525.495	0
525.497	0
525.499	0
527.291	0
527.293	0
527.295	0
527.296	0
527.298	7696.05
527.3	17552.3
527.301	26709.9
527.303	28579.8
527.304	21616.6
527.306	10720.6
527.308	0
527.309	0
527.311	0
527.313	0
527.314	0
527.316	0
527.317	0
527.319	12185.2
527.321	18171.8
527.322	21938.3
527.324	21545
527.326	16252.1
527.327	8259.24
527.329	0
527.331	0
527.332	0
527.334	0
527.517	0
527.519	0
527.521	0
527.522	0
527.524	6854.35
527.526	16894.3
527.527	25013.5
527.529	25493.6
527.53	18236.3
527.532	8578.75
527.534	0
527.535	0
527.537	0
527.539	0
528.222	0
528.224	0
528.226	0
528.227	0
528.229	7544.67
528.231	15299.9
528.232	20136
528.234	19480.9
528.235	14116.4
528.237	0
528.239	0
528.24	0
528.242	0
528.485	0
528.487	0
528.488	0
528.49	0
528.491	7762.36
528.493	25208.6
528.495	80348.6
528.496	160031
528.498	242041
528.5	241671
528.501	157576
528.503	77640.8
528.504	19042.5
528.506	0
528.508	0
528.509	0
528.511	0
528.513	0
529.491	0
529.492	0
529.494	0
529.496	0
529.497	5585.87
529.499	17301.7
529.501	29486
529.502	34612.9
529.504	29516.1
529.506	18171.9
529.507	7429.55
529.509	0
529.51	0
529.512	0
529.514	0
530.772	0
530.774	0
530.775	0
530.777	0
530.779	12449.1
530.78	26872.2
530.782	36853.2
530.784	35753.7
530.785	25096.2
530.787	12458.4
530.788	0
530.79	0
530.792	0
530.793	0
531.617	0
531.618	0
531.62	0
531.622	0
531.623	11681.3
531.625	18559.6
531.627	23362.5
531.628	23182.1
531.63	17630.7
531.632	9636.72
531.633	0
531.635	0
531.636	0
531.638	0
533.762	0
533.764	0
533.765	0
533.767	0
533.769	5662.98
533.77	16625.1
533.772	27015.4
533.774	29350.5
533.775	21776.2
533.777	11154.2
533.779	0
533.78	0
533.782	0
533.784	0
534.499	0
534.501	0
534.503	0
534.504	0
534.506	4398.18
534.508	16648.2
534.509	31958.7
534.511	39849.3
534.513	34783.3
534.514	21187.4
534.516	8206.04
534.518	0
534.519	0
534.521	0
534.523	0
535.574	0
535.576	0
535.578	0
535.579	0
535.581	11004.1
535.583	19567.2
535.584	25602.1
535.586	24791.1
535.588	17046.4
535.589	7195.4
535.591	0
535.593	0
535.594	0
535.596	0
536.149	0
536.15	0
536.152	0
536.154	0
536.155	11210.3
536.157	22488.8
536.159	91903
536.16	314947
536.162	849553
536.164	1.41697e+06
536.165	1.79475e+06
536.167	1.40478e+06
536.169	833298
536.17	302013
536.172	72410.8
536.174	0
536.175	0
536.177	0
536.178	0
536.18	0
537.151	0
537.153	0
537.155	0
537.156	0
537.158	0
537.16	71480.6
537.161	217081
537.163	398921
537.165	578916
537.166	596231
537.168	434132
537.17	260418
537.171	107822
537.173	17284.3
537.175	0
537.176	0
537.177	0
537.179	0
537.181	0
538.148	0
538.15	0
538.151	0
538.153	0
538.155	0
538.156	50513.6
538.158	178505
538.16	317923
538.161	435441
538.163	382282
538.165	251981
538.166	133437
538.168	63180
538.17	10795.1
538.172	0
538.174	0
538.176	0
538.177	0
539.151	0
539.152	0
539.154	0
539.156	0
539.157	13708.1
539.159	56045.5
539.161	99755.5
539.163	137787
539.164	125770
539.166	86187.5
539.168	26766
539.169	10626.3
539.171	0
539.173	0
539.174	0
539.176	0
539.808	0
539.81	0
539.812	0
539.813	0
539.815	12139.7
539.817	22657.6
539.818	25993.8
539.82	20134.3
539.822	10754.1
539.824	0
539.825	0
539.827	0
539.829	0
540.152	0
540.154	0
540.155	0
540.157	0
540.159	14291.6
540.16	21432.9
540.162	26017.1
540.164	26292.2
540.165	21564.8
540.167	13328.6
540.169	0
540.171	0
540.172	0
540.174	0
540.908	0
540.909	0
540.911	0
540.913	0
540.914	12026.9
540.916	25685.6
540.918	41133.3
540.92	47714.9
540.921	40636
540.923	24590.8
540.925	9184.62
540.926	0
540.928	0
540.93	0
540.931	0
543.164	0
543.166	0
543.167	0
543.169	0
543.171	13767.2
543.172	24986.9
543.174	29601.1
543.176	24324.1
543.178	13436.2
543.179	0
543.181	0
543.183	0
543.184	0
546.1	0
546.102	0
546.104	0
546.105	0
546.107	6639.88
546.109	17678
546.11	30862
546.112	40146.9
546.114	40535.8
546.116	31864.6
546.117	18953.4
546.119	8076.19
546.121	0
546.122	0
546.124	0
546.126	0
546.354	0
546.355	0
546.357	0
546.359	0
546.361	7094.97
546.362	15855.5
546.364	24315.3
546.366	28461.1
546.367	26358.7
546.369	19280.7
546.371	10597.2
546.373	0
546.374	0
546.376	0
546.378	0
548.579	0
548.58	0
548.582	0
548.584	0
548.586	14662
548.587	24220.5
548.589	30907
548.591	31858
548.592	26610.8
548.594	17499
548.596	8447.89
548.598	0
548.599	0
548.601	0
548.603	0
548.734	0
548.736	0
548.737	0
548.739	0
548.741	14586.5
548.742	70488.9
548.744	199499
548.746	336534
548.748	432731
548.749	347267
548.751	209422
548.753	81113.2
548.755	21017.5
548.756	0
548.759	0
548.761	0
548.762	0
548.764	0
549.237	0
549.239	0
549.241	0
549.242	0
549.244	14772.6
549.246	51110.8
549.248	96155.9
549.249	142613
549.251	153213
549.253	109480
549.254	61526.4
549.256	17211
549.258	11678.5
549.259	0
549.261	0
549.262	0
549.264	0
549.382	0
549.383	0
549.385	0
549.387	0
549.388	7297.74
549.39	17920.3
549.392	24478.7
549.394	22489.7
549.395	14105.7
549.398	0
549.399	0
549.401	0
549.403	0
549.737	0
549.738	0
549.74	0
549.742	0
549.743	6843.01
549.745	17713.9
549.747	61305.7
549.749	107388
549.75	153360
549.752	152078
549.754	102661
549.756	53797.1
549.757	13070.1
549.759	0
549.76	0
549.762	0
549.764	0
550.784	0
550.786	0
550.788	0
550.789	0
550.791	8689.77
550.793	16398.6
550.795	19191.8
550.796	15128.2
550.798	7255.28
550.8	0
550.802	0
550.803	0
550.805	0
550.982	0
550.984	0
550.986	0
550.987	0
550.989	12901
550.991	25247.5
550.993	35283.2
550.994	35513.1
550.996	26053.8
550.998	13324
550.999	0
551.001	0
551.003	0
551.005	0
551.51	0
551.512	0
551.514	0
551.515	0
551.517	13490.1
551.519	19373.8
551.521	22672.1
551.522	20960.8
551.524	14531.1
551.526	0
551.528	0
551.529	0
551.531	0
551.912	0
551.914	0
551.916	0
551.917	0
551.919	13720.7
551.921	22540.2
551.922	25995.4
551.924	21476.2
551.926	11822.6
551.928	0
551.929	0
551.931	0
551.933	0
552.36	0
552.361	0
552.363	0
[truncated: 41,054 more rows]
