# Supplementary material for: Glyco-Decipher enables glycan database-independent peptide matching and in-depth characterization of site-specific N-glycosylation
Source: Nat Commun. 2022 Apr 7;13:1900. doi: 10.1038/s41467-022-29530-y (PMC8990002; doi:10.1038/s41467-022-29530-y)
Supplement: Supplementary file 12 — Source Data [file 41467_2022_29530_MOESM12_ESM.zip › Source Data/Figure S42b.xlsx]

## Sheet: Figure S42b
Figure S42b	Experimental isotopic cluster of the precursor of glycopeptide spectrum “MouseBrain-Z-T-2.7770.7770.3”.
SPECTRUM - MS
MouseBrain-Z-T-2.raw
FTMS + p NSI Full ms [350.0000-2000.0000]
Scan #: 7767
RT: 39.94
Data points: 33662
Mass	Intensity
346.522	0
346.523	0
346.524	0
346.525	0
351.212	0
351.213	0
351.214	0
351.215	0
351.216	3048.35
351.217	4520.36
351.217	4991.76
351.218	4394.04
351.219	3085.85
351.22	0
351.221	0
351.222	0
351.223	0
351.224	0
351.225	0
351.225	0
351.226	3426.79
351.227	5457.03
351.228	6090.7
351.229	4780.69
351.23	2409.4
351.231	0
351.232	0
351.233	0
351.233	0
352.242	0
352.243	0
352.244	0
352.245	0
352.245	1794.29
352.246	4871.71
352.247	7951.77
352.248	9374.74
352.249	8500.61
352.25	6053.49
352.251	3341.21
352.252	0
352.253	0
352.253	0
352.254	0
354.279	0
354.28	0
354.281	0
354.282	0
354.283	3015.59
354.284	5601.77
354.285	7026.25
354.286	6395.11
354.286	4190.23
354.287	1757.76
354.288	0
354.289	0
354.29	0
354.291	0
355.062	0
355.063	0
355.064	0
355.065	0
355.066	3604.01
355.066	16737.6
355.067	51194
355.068	94321.7
355.069	136803
355.07	128405
355.071	82029.4
355.072	38809.7
355.073	10032.5
355.074	0
355.075	0
355.075	0
355.076	0
355.077	0
356.062	0
356.063	0
356.064	0
356.064	0
356.065	1391.29
356.066	4124.04
356.067	13377.9
356.068	24384.3
356.069	34210.7
356.07	30285.8
356.071	19070.1
356.072	6282.69
356.073	2028.7
356.074	0
356.074	0
356.075	0
356.076	0
357.06	0
357.061	0
357.062	0
357.063	0
357.064	3038.42
357.065	5758.45
357.066	8719.83
357.067	10398.8
357.068	9476.03
357.069	6218.69
357.069	2531.11
357.071	0
357.072	0
357.072	0
357.073	0
358.706	0
358.706	0
358.707	0
358.708	0
358.709	2393.17
358.71	7222.3
358.711	21574
358.712	40994.6
358.713	60643.5
358.714	58444.4
358.715	36914
358.716	16841.2
358.716	2735.26
358.717	0
358.718	0
358.719	0
358.72	0
359.022	0
359.023	0
359.024	0
359.025	0
359.026	3263.16
359.026	5910.12
359.027	7766.74
359.028	7634.17
359.029	5500.03
359.03	2601.72
359.031	0
359.032	0
359.033	0
359.034	0
359.208	0
359.209	0
359.21	0
359.211	0
359.212	2248.73
359.213	5694.55
359.214	9464.27
359.215	11321.8
359.216	9954.86
359.216	6296.62
359.217	2674.94
359.218	0
359.219	0
359.22	0
359.221	0
359.239	0
359.24	0
359.241	0
359.242	0
359.243	3878.41
359.244	9408.81
359.245	13585.2
359.246	19862.9
359.247	10300.9
359.248	5682.16
359.248	2413.26
359.249	0
359.25	0
359.251	0
359.252	0
359.74	0
359.741	0
359.742	0
359.743	0
359.743	3109.14
359.744	5769.54
359.745	7206.3
359.746	6557.85
359.747	4363.61
359.748	1983.76
359.749	0
359.75	0
359.751	0
359.752	0
360.144	0
360.145	0
360.146	0
360.147	0
360.148	1630.42
360.149	4526.85
360.15	7113.61
360.15	7632.72
360.151	5880.56
360.152	3236.35
360.153	0
360.154	0
360.155	0
360.156	0
360.238	0
360.239	0
360.239	0
360.24	0
360.241	2142.85
360.242	4124.71
360.243	5685.43
360.244	6179
360.245	5535.43
360.246	4108.01
360.247	2407.2
360.248	0
360.249	0
360.25	0
360.25	0
361.705	0
361.706	0
361.707	0
361.708	0
361.709	2015.47
361.71	4294.3
361.711	5460.29
361.711	4582.45
361.712	2389.63
361.713	0
361.714	0
361.715	0
361.716	0
362.215	0
362.216	0
362.217	0
362.218	0
362.219	2687.32
362.22	5061.84
362.221	6256.21
362.222	5419.21
362.223	3159.33
362.224	0
362.224	0
362.225	0
362.226	0
362.555	0
362.556	0
362.557	0
362.558	0
362.559	2776.62
362.56	5497.86
362.561	8181.56
362.562	9341.57
362.562	8230.92
362.563	5547.36
362.564	2784.38
362.565	0
362.566	0
362.567	0
362.568	0
362.695	0
362.696	0
362.697	0
362.698	0
362.699	3013.58
362.7	5112.71
362.701	16904.5
362.701	36874.9
362.702	58168
362.703	70443.3
362.704	59020.3
362.705	38043.8
362.706	18516.4
362.707	4792.19
362.708	0
362.709	0
362.71	3105.22
362.711	4382.93
362.712	6217.54
362.713	7370.27
362.714	6683.85
362.714	4318.76
362.715	1754.78
362.717	0
362.717	0
362.718	0
362.719	0
363.197	0
363.198	0
363.199	0
363.2	0
363.201	2634.54
363.202	7938.42
363.203	21566.2
363.204	36644.4
363.205	46912.5
363.206	36807.7
363.207	21661.7
363.208	7141.26
363.208	1571.07
363.209	0
363.21	0
363.211	0
363.212	0
363.7	0
363.701	0
363.702	0
363.703	0
363.704	2522.29
363.705	4475.11
363.706	5177.81
363.707	4108.49
363.708	2065.53
363.709	0
363.71	0
363.711	0
363.711	0
365.21	0
365.211	0
365.212	0
365.213	0
365.214	1419.08
365.215	4851.51
365.216	8261.19
365.217	9216.97
365.218	6966.5
365.219	3374.22
365.22	0
365.221	0
365.222	0
365.223	0
366.134	0
366.135	0
366.136	0
366.137	0
366.138	3287.98
366.139	5315.18
366.14	6272.87
366.141	5599.55
366.142	3668.4
366.142	0
366.143	0
366.144	0
366.145	0
366.227	0
366.228	0
366.229	0
366.23	0
366.23	3641.35
366.231	14655.1
366.232	30019
366.233	45858.8
366.234	49172.2
366.235	36048
366.236	21632.2
366.237	9230.85
366.238	2822.64
366.239	0
366.24	0
366.241	0
366.242	0
369.698	0
369.699	0
369.7	0
369.701	0
369.702	2928.13
369.703	4660.98
369.704	5195.95
369.705	4123.21
369.706	2120.5
369.707	0
369.708	0
369.709	0
369.71	0
370.189	0
370.19	0
370.191	0
370.192	0
370.193	2257.05
370.194	4753.47
370.195	6360.09
370.196	5947.21
370.197	3901.35
370.198	0
370.199	0
370.2	0
370.201	0
371.092	0
371.093	0
371.094	0
371.095	0
371.096	0
371.097	8464.18
371.098	46540.7
371.099	132853
371.1	223662
371.101	294202
371.102	248117
371.103	156116
371.104	71051.2
371.105	23203.3
371.106	0
371.107	0
371.108	0
371.109	0
371.11	0
371.308	0
371.309	0
371.309	0
371.31	0
371.311	1760.71
371.312	11369.3
371.313	31115.7
371.314	52410.9
371.315	67614.4
371.316	55646.3
371.317	34232.2
371.318	14352.2
371.319	3795.22
371.319	0
371.32	0
371.321	0
371.322	0
372.093	0
372.093	0
372.094	0
372.095	0
372.096	244.075
372.097	17432.6
372.098	41413.2
372.099	67178.6
372.1	70024.9
372.101	55355.1
372.102	36306.2
372.103	4622.16
372.104	3246.27
372.106	0
372.107	0
372.108	0
372.109	0
372.217	0
372.218	0
372.219	0
372.22	0
372.221	942.031
372.222	7870.26
372.223	19800.3
372.224	32180.9
372.225	37944.4
372.226	28826.9
372.226	16936.9
372.227	6552.04
372.228	2433.43
372.229	0
372.23	0
372.231	0
372.232	0
372.721	0
372.721	0
372.722	0
372.723	0
372.724	2630.39
372.725	4361.83
372.726	5212.25
372.727	4711.67
372.728	3127.16
372.729	0
372.73	0
372.731	0
372.732	0
373.091	0
373.092	0
373.093	0
373.094	0
373.094	3140.12
373.095	14235
373.096	30081.3
373.097	46929.1
373.098	48946.7
373.099	33545.7
373.1	18321
373.101	6862.48
373.102	3122.25
373.103	0
373.104	0
373.105	0
373.106	0
373.234	0
373.235	0
373.236	0
373.237	0
373.238	1775.69
373.239	4341.88
373.24	14543.1
373.24	28120.8
373.241	41766.9
373.242	41549.7
373.243	28449.1
373.244	15610.2
373.245	4019.17
373.247	0
373.247	0
373.248	0
373.249	0
373.563	0
373.564	0
373.565	0
373.566	0
373.567	2457.11
373.568	4397.41
373.569	5158.28
373.57	4280.59
373.571	2426.58
373.572	0
373.573	0
373.574	0
373.575	0
373.737	0
373.738	0
373.739	0
373.74	0
373.741	3519.17
373.742	8069.15
373.743	19689
373.744	25634.2
373.745	22602.3
373.745	9735.21
373.746	5115.21
373.747	1960.3
373.748	0
373.749	0
373.75	0
373.751	0
377.203	0
377.204	0
377.205	0
377.206	0
377.207	4015.21
377.207	5840.45
377.208	6025.46
377.209	4589.78
377.21	2484.92
377.211	0
377.212	0
377.213	0
377.214	0
378.719	0
378.72	0
378.72	0
378.721	0
378.722	3029.09
378.723	4835.79
378.724	5668.59
378.725	4903.82
378.726	2925.72
378.726	0
378.727	0
378.728	0
378.729	0
379.715	0
379.716	0
379.717	0
379.718	0
379.719	0
379.72	5720.81
379.721	18337.4
379.722	31202.3
379.723	40407.2
379.724	36812
379.725	26256.9
379.726	15550.8
379.727	4345.99
379.729	0
379.73	0
379.731	0
379.732	0
384.2	0
384.201	0
384.202	0
384.203	0
384.204	3197.94
384.205	5056.01
384.206	5665.87
384.207	4586.44
384.208	2526.49
384.209	0
384.21	0
384.211	0
384.212	0
385.686	0
385.687	0
385.688	0
385.689	0
385.69	2753.44
385.691	5332.96
385.692	6672.61
385.693	5787.78
385.694	3317.11
385.695	0
385.696	0
385.697	0
385.698	0
388.209	0
388.21	0
388.211	0
388.212	0
388.213	2724.18
388.214	4811.5
388.215	5758.78
388.216	4816
388.217	2611.26
388.219	0
388.22	0
388.221	0
388.222	0
390.708	0
390.709	0
390.71	0
390.711	0
390.712	2137.19
390.713	4367.57
390.714	6165.32
390.715	6724.87
390.716	5760.91
390.717	3698.03
390.718	0
390.719	0
390.72	0
390.721	0
391.208	0
391.209	0
391.21	0
391.211	0
391.212	3933.68
391.213	6493.65
391.214	7614.9
391.215	6522.87
391.216	3993.71
391.217	0
391.218	0
391.219	0
391.22	0
391.275	0
391.276	0
391.277	0
391.278	0
391.279	0
391.28	22777
391.281	81488
391.282	155691
391.283	230753
391.285	233740
391.286	165435
391.287	96468.5
391.288	40753
391.289	9674.6
391.29	0
391.291	0
391.292	0
391.293	0
391.294	0
392.279	0
392.28	0
392.281	0
392.282	0
392.283	2992.64
392.284	5057.39
392.285	17869.2
392.286	32771.4
392.287	46995.4
392.288	46225.5
392.289	32781
392.29	18998.3
392.291	7569.37
392.292	2754.22
392.294	0
392.295	0
392.296	0
392.297	0
392.591	0
392.592	0
392.593	0
392.594	0
392.595	2368.83
392.596	5325.37
392.597	8162.95
392.598	9013.46
392.599	7382.81
392.6	4486.07
392.601	1944.22
392.602	0
392.604	0
392.605	0
392.606	0
393.569	0
393.57	0
393.571	0
393.572	0
393.573	2514.71
393.574	4832.61
393.575	5848
393.576	4977.6
393.577	2918.55
393.579	0
393.58	0
393.581	0
393.582	0
394.215	0
394.217	0
394.218	0
394.219	0
394.22	1552.01
394.221	4831.05
394.222	14874.7
394.223	24729.8
394.224	29830.4
394.225	22286.3
394.226	12870.8
394.227	3727.48
394.228	0
394.229	0
394.23	0
394.231	0
394.338	0
394.339	0
394.341	0
394.342	0
394.343	1697.51
394.344	4837.6
394.345	9908.49
394.346	20432.8
394.347	23359.8
394.348	11742.8
394.349	6605.67
394.35	2535.05
394.351	0
394.352	0
394.353	0
394.354	0
394.552	0
394.553	0
394.554	0
394.555	0
394.556	2352.75
394.557	5184.33
394.558	7534.66
394.559	7747.33
394.56	5591.54
394.561	2521.32
394.562	0
394.563	0
394.564	0
394.565	0
397.245	0
397.246	0
397.247	0
397.248	0
397.249	2917.82
397.25	20053.3
397.251	64229.2
397.252	120844
397.253	178066
397.254	174574
397.255	117153
397.256	62086
397.258	21581.7
397.259	3065.48
397.26	0
397.261	0
397.262	0
397.263	0
397.474	0
397.475	0
397.476	0
397.477	0
397.478	1619.7
397.479	4423.2
397.48	7662.37
397.481	8962.92
397.482	7370.13
397.483	4167.13
397.484	0
397.485	0
397.486	0
397.487	0
397.747	0
397.748	0
397.749	0
397.75	0
397.751	2815.37
397.752	5802.67
397.753	9522.5
397.754	12548.8
397.756	13270.1
397.757	11200.7
397.758	7537.5
397.759	4157.31
397.76	0
397.761	0
397.762	0
397.763	0
402.173	0
402.174	0
402.175	0
402.176	0
402.177	2142.75
402.178	5057.51
402.179	7666.23
402.18	8134.7
402.181	6041.65
402.182	2888.91
402.183	0
402.184	0
402.186	0
402.187	0
404.23	0
404.231	0
404.232	0
404.233	0
404.234	1641.28
404.235	4389.2
404.236	6918.79
404.237	7812.42
404.238	6939.91
404.24	5209.43
404.241	3451.72
404.242	0
404.243	0
404.244	0
404.245	0
404.722	0
404.723	0
404.724	0
404.725	0
404.727	4270.54
404.728	9055.7
404.729	20069.7
404.73	24190.9
404.731	12716
404.732	8318.33
404.733	4204.82
404.734	0
404.735	0
404.736	0
404.737	0
405.712	0
405.713	0
405.714	0
405.715	0
405.716	4336.93
405.717	8698.26
405.719	12343
405.72	12740.8
405.721	9462.36
405.722	4816.1
405.723	1622.69
405.724	0
405.725	0
405.726	0
405.727	0
406.74	0
406.741	0
406.742	0
406.743	0
406.744	2637.49
406.745	5874.82
406.746	9240.89
406.747	10899.9
406.748	9816.21
406.749	6779.28
406.751	3640.35
406.752	0
406.753	0
406.754	0
406.755	0
407.253	0
407.254	0
407.255	0
407.256	0
407.258	2014.34
407.259	5119.29
407.26	8863.49
407.261	11249.8
407.262	10677
407.263	7482.64
407.264	3683.09
407.265	0
407.266	0
407.267	0
407.269	0
408.702	0
408.703	0
408.704	0
408.705	0
408.707	4317.5
408.708	7519.81
408.709	9191.97
408.71	8167.63
408.711	5101.42
408.712	1864.01
408.713	0
408.714	0
408.715	0
408.717	0
409.725	0
409.727	0
409.728	0
409.729	0
409.73	2519.19
409.731	4664.11
409.732	5845.74
409.733	5158.92
409.734	2936.51
409.735	0
409.737	0
409.738	0
409.739	0
411.166	0
411.168	0
411.169	0
411.17	0
411.171	3624.03
411.172	13358
411.173	28073.6
411.174	43883.3
411.175	47760.9
411.176	33699.3
411.178	18723.7
411.179	6041.07
411.18	2736.99
411.181	0
411.182	0
411.183	0
411.184	0
411.668	0
411.669	0
411.67	0
411.672	0
411.673	2692.74
411.674	6306.02
411.675	11023.3
411.676	14357.8
411.677	13997.6
411.678	10087.4
411.679	5227.94
411.681	2020.21
411.682	0
411.683	0
411.684	0
411.685	0
413.717	0
413.719	0
413.72	0
413.721	0
413.722	4075.48
413.723	14233.9
413.724	25987.1
413.725	36828.3
413.727	32695.8
413.728	19816.6
413.729	7636.12
413.73	3210.87
413.731	0
413.732	0
413.733	0
413.734	0
414.532	0
414.533	0
414.534	0
414.535	0
414.536	2917.98
414.538	5012.04
414.539	5736.38
414.54	4613.7
414.541	2472.26
414.542	0
414.543	0
414.544	0
414.546	0
416.232	0
416.233	0
416.234	0
416.235	0
416.236	3929.17
416.238	6306.82
416.239	6931.28
416.24	5430.57
416.241	2877.1
416.241	0
416.242	0
416.244	0
416.245	0
416.767	0
416.768	0
416.769	0
416.771	0
416.772	2403.98
416.773	16683.1
416.774	34111.5
416.775	51753.9
416.776	52842.2
416.777	38985.6
416.779	24233.7
416.78	4964.77
416.781	1610.69
416.783	0
416.784	0
416.785	0
416.786	0
416.965	0
416.966	0
416.967	0
416.968	0
416.969	3839.37
416.97	6990.71
416.972	8402.29
416.973	7033.02
416.974	3953.5
416.975	0
416.976	0
416.977	0
416.978	0
417.268	0
417.269	0
417.27	0
417.271	0
417.272	711.115
417.273	17037.4
417.275	74701.2
417.276	229906
417.277	435150
417.278	645162
417.279	634433
417.28	420560
417.281	217230
417.283	68523.6
417.284	8968.18
417.285	0
417.286	0
417.287	0
417.288	0
417.289	0
417.75	0
417.751	0
417.752	0
417.753	0
417.754	3709.7
417.755	5915.95
417.757	6729.1
417.758	5474.82
417.759	2825.13
417.76	0
417.761	0
417.763	0
417.764	0
417.769	0
417.771	0
417.772	0
417.773	0
417.774	0
417.775	6321.24
417.776	33277.5
417.777	92151.1
417.779	165241
417.78	237467
417.781	229572
417.782	152283
417.783	77907.3
417.784	23245
417.785	507.574
417.786	0
417.788	0
417.789	0
417.79	0
418.272	0
418.273	0
418.274	0
418.275	0
418.276	2357.78
418.277	5306.19
418.279	16142.9
418.28	27122.5
418.281	37195.5
418.282	36628.2
418.283	25051.6
418.284	13373.5
418.286	3208.38
418.287	0
418.288	0
418.289	0
418.29	0
419.306	0
419.307	0
419.308	0
419.309	0
419.311	1718.95
419.312	4996.73
419.313	14850.7
419.314	25210.9
419.315	32479.2
419.316	26884.6
419.317	16515.9
419.319	5227.89
419.32	1645.03
419.321	0
419.322	0
419.323	0
419.324	0
421.969	0
421.97	0
421.972	0
421.973	0
421.974	3580.31
421.975	7757.99
421.976	11416.5
421.977	12214.7
421.979	9704.2
421.98	5605.54
421.981	2174.19
421.982	0
421.983	0
421.984	0
421.986	0
423.617	0
423.618	0
423.619	0
423.62	0
423.622	2805.38
423.623	4922.02
423.624	5671.36
423.625	4469.56
423.626	2260.4
423.627	0
423.629	0
423.63	0
423.631	0
423.741	0
423.742	0
423.743	0
423.745	0
423.746	2541.5
423.747	5569.74
423.748	8160.5
423.749	8789.86
423.75	7063.82
423.752	4081.76
423.753	0
423.754	0
423.755	0
423.756	0
423.786	0
423.787	0
423.788	0
423.789	0
423.79	4122.56
423.791	14610.6
423.793	28440.3
423.794	42786.1
423.795	42038.6
423.796	27425.1
423.797	13673.3
423.798	3795.98
423.8	0
423.801	0
423.802	0
423.803	0
424.228	0
424.23	0
424.231	0
424.232	0
424.233	3471.29
424.234	7445.42
424.236	11260.3
424.237	12635.6
424.238	10640.2
424.239	6613.47
424.24	2900.44
424.241	0
424.243	0
424.244	0
424.245	0
424.287	0
424.288	0
424.289	0
424.291	0
424.292	3815.96
424.293	7248.13
424.294	10232.5
424.295	11244.5
424.297	9818.23
424.298	6780.55
424.299	3586.32
424.3	0
424.301	0
424.302	0
424.304	0
424.717	0
424.718	0
424.719	0
424.72	0
424.722	3214.46
424.723	5935.51
424.724	7359.11
424.725	6521.52
424.726	3967.08
424.727	0
424.729	0
424.73	0
424.731	0
424.732	0
424.733	0
424.734	0
424.736	2721.53
424.737	4766.33
424.738	6060.29
424.739	5971.49
424.74	4613.2
424.741	2773.08
424.743	0
424.744	0
424.745	0
424.746	0
425.736	0
425.737	0
425.738	0
425.74	0
425.741	1800.66
425.742	5041.64
425.743	7977.48
425.744	8450.87
425.746	6195.75
425.747	2968.43
425.748	0
425.749	0
425.75	0
425.751	0
427.221	0
427.222	0
427.223	0
427.224	0
427.226	3214.38
427.227	6072.66
427.228	7866.73
427.229	7414.72
427.23	5036.02
427.232	2303.43
427.233	0
427.234	0
427.235	0
427.236	0
429.078	0
429.08	0
429.081	0
429.082	0
429.083	4339.47
429.084	18468.9
429.086	58055.5
429.087	111556
429.088	167316
429.089	165249
429.09	108429
429.092	54902.8
429.093	15830.5
429.094	1467.84
429.095	0
429.096	0
429.097	0
429.099	0
429.723	0
429.725	0
429.726	0
429.727	0
429.728	4240.79
429.729	8577.18
429.731	12936.2
429.732	22797.5
429.733	12117.1
429.734	7101.47
429.735	2752.44
429.736	0
429.738	0
429.739	0
429.74	0
430.08	0
430.081	0
430.082	0
430.083	0
430.085	2692.52
430.086	16661.6
430.087	31105.8
430.088	43485
430.089	39119.6
430.091	29408.9
430.092	8127.34
430.093	3903.7
430.094	0
430.095	0
430.097	0
430.098	0
430.226	0
430.227	0
430.228	0
430.23	0
430.231	4060.25
430.232	7099.76
430.233	8701.79
430.234	7860.05
430.236	5205.76
430.237	2421.57
430.238	0
430.239	0
430.24	0
430.242	0
430.243	1953.21
430.244	4485.6
430.245	7018.31
430.246	8102.44
430.248	7190.9
430.249	4908.47
430.25	2425.94
430.251	0
430.252	0
430.254	0
430.255	0
430.256	0
430.257	0
430.258	0
430.26	0
430.261	2231.53
430.262	5087.39
430.263	7353.05
430.264	7378.25
430.265	5091.99
430.267	2177.29
430.268	0
430.269	0
430.27	0
430.271	0
430.727	0
430.728	0
430.729	0
430.731	0
430.732	1419.82
430.733	4940.94
430.734	8990.26
430.735	11004.9
430.737	9815.03
430.738	6503.94
430.739	3180.14
430.74	0
430.741	0
430.743	0
430.744	0
430.88	0
430.881	0
430.882	0
430.883	0
430.884	2398.28
430.886	6920.08
430.887	17457.7
430.888	25131.3
430.889	22144.4
430.89	13328.4
430.892	4950.67
430.893	1721.49
430.893	0
430.894	0
430.895	0
430.897	0
431.076	0
431.077	0
431.078	0
431.079	0
431.08	0
431.082	9720.53
431.083	25968
431.084	42959.1
431.085	48122.5
431.086	35745.6
431.088	21772.5
431.089	10647.5
431.09	1310.71
431.092	0
431.093	0
431.094	0
431.096	0
432.272	0
432.273	0
432.274	0
432.276	0
432.277	1616.17
432.278	4624.87
432.279	7368.45
432.28	7853.53
432.282	5836.89
432.283	2867.53
432.284	0
432.285	0
432.286	0
432.288	0
432.702	0
432.703	0
432.704	0
432.705	0
432.707	3476.94
432.708	6924.95
432.709	8508.72
432.71	7006.91
432.711	3769.88
432.713	0
432.714	0
432.715	0
432.716	0
432.877	0
432.878	0
432.879	0
432.881	0
432.882	3273.22
432.883	6413.99
432.884	8860.4
432.885	9076.12
432.887	7009.87
432.888	3926.56
432.889	0
432.89	0
432.891	0
432.893	0
433.265	0
433.266	0
433.268	0
433.269	0
433.27	2674.54
433.271	4709.83
433.273	6393.37
433.274	6773.86
433.275	5385.52
433.276	2940.15
433.277	0
433.279	0
433.28	0
433.281	0
434.706	0
434.707	0
434.708	0
434.709	0
434.711	1493.48
434.712	7331.36
434.713	20942.8
434.714	35199.1
434.715	44305.8
434.717	33852.6
434.718	19230.5
434.719	5802.55
434.72	2883.23
434.722	0
434.723	0
434.724	0
434.725	0
434.933	0
434.935	0
434.936	0
434.937	0
434.938	2936.35
434.939	5725.19
434.941	15031.8
434.942	24844.7
434.943	28886
434.944	24004
434.945	9400.34
434.947	5060.63
434.948	2399.89
434.949	0
434.95	0
434.952	0
434.953	0
435.209	0
435.21	0
435.211	0
435.212	0
435.213	2846.41
435.215	6009.26
435.216	9221.13
435.217	10550
435.218	9025.74
435.22	5574.44
435.221	2218.5
435.222	0
435.223	0
435.224	0
435.226	0
435.267	0
435.268	0
435.269	0
435.271	0
435.272	0
435.273	8450.65
435.274	32660.7
435.276	76400.8
435.277	123137
435.278	143169
435.279	106392
435.28	62486.2
435.282	22453.7
435.283	4813.06
435.284	0
435.286	0
435.287	0
435.288	0
435.289	0
435.603	0
435.604	0
435.605	0
435.606	0
435.608	3451.71
435.609	13905.6
435.61	31064.8
435.611	49450.7
435.612	57678
435.614	43142.5
435.615	24983.6
435.616	8434.26
435.617	1151.85
435.618	0
435.62	0
435.621	0
435.622	0
435.786	0
435.787	0
435.788	0
435.789	0
435.79	1318.73
435.792	4395.62
435.793	8616.82
435.794	11268.4
435.795	10310.1
435.797	6552.53
435.798	2670.76
435.799	0
435.8	0
435.801	0
435.803	0
435.937	0
435.938	0
435.94	0
435.941	0
435.942	1920.6
435.943	5152
435.944	9535.47
435.946	12643.3
435.947	12320.7
435.948	8837.51
435.949	4527.85
435.95	1586.52
435.952	0
435.953	0
435.954	0
435.956	0
436.238	0
436.239	0
436.24	0
436.242	0
436.243	2880.19
436.244	12652.9
436.245	34818.2
436.246	59023.3
436.248	79020.8
436.249	66870.4
436.25	40870.4
436.251	16322.1
436.253	3286.18
436.254	0
436.255	0
436.256	0
436.257	0
436.272	0
436.273	0
436.274	0
436.276	0
436.277	2583.8
436.278	4553.87
436.279	5626.86
436.281	5339.45
436.282	3931.78
436.283	0
436.284	0
436.285	0
436.287	0
436.74	0
436.741	0
436.742	0
436.743	0
436.745	2503.06
436.746	4787.58
436.747	14047
436.748	23888.8
436.749	27625.8
436.751	19472.1
436.752	7680.8
436.753	2807.38
436.754	0
436.756	0
436.757	0
436.758	0
436.921	0
436.922	0
436.923	0
436.925	0
436.926	4319.12
436.927	6742.34
436.928	7905.48
436.93	6937.65
436.931	4326.93
436.932	0
436.933	0
436.934	0
436.936	0
437.245	0
437.246	0
437.247	0
437.248	0
437.25	2923.79
437.251	5294.62
437.252	6549.79
437.253	5740.89
437.255	3366.05
437.256	0
437.257	0
437.258	0
437.26	0
437.264	0
437.266	0
437.267	0
437.268	0
437.269	2655.88
437.271	5058.46
437.272	6388.21
437.273	5674.02
437.274	3478.82
437.275	0
437.277	0
437.278	0
437.279	0
437.781	0
437.783	0
437.784	0
437.785	0
437.786	0
437.788	6248.8
437.789	20953.6
437.79	36398.6
437.791	48816.6
437.793	41471.4
437.794	25542.9
437.795	10539.2
437.796	1952.2
437.798	0
437.799	0
437.8	0
437.801	0
439.915	0
439.916	0
439.918	0
439.919	0
439.92	2549.09
439.921	6411.18
439.923	11528.5
439.924	23862.7
439.925	24303.7
439.926	16312.5
439.928	7041.43
439.929	2874.94
439.93	0
439.931	0
439.933	0
439.934	0
440.734	0
440.735	0
440.736	0
440.737	0
440.739	3011.04
440.74	6659.27
440.741	10152.8
440.742	11498.8
440.744	9884.29
440.745	6364.52
440.746	2922.22
440.747	0
440.749	0
440.75	0
440.751	0
441.533	0
441.535	0
441.536	0
441.537	0
441.538	1987.12
441.54	4863.62
441.541	7101.2
441.542	7012.15
441.543	4776.6
441.545	2090.94
441.546	0
441.547	0
441.548	0
441.55	0
441.946	0
441.947	0
441.948	0
441.95	0
441.951	1952.67
441.952	5000.54
441.953	7425.23
441.955	7443.01
441.956	5102.76
441.957	2224.3
441.958	0
441.96	0
441.961	0
441.962	0
442.701	0
442.703	0
442.704	0
442.705	0
442.706	0
442.708	17569.6
442.709	68402.3
442.71	187825
442.711	316806
442.713	416086
442.714	342290
442.715	207720
442.716	81954.4
442.718	19367.1
442.719	0
442.72	0
442.721	0
442.723	0
442.724	0
442.947	0
442.948	0
442.949	0
442.95	0
442.952	2357.67
442.953	4950.24
442.954	6078.13
442.955	4701.42
442.957	2085.99
442.958	0
442.959	0
442.961	0
442.962	0
443.203	0
443.205	0
443.206	0
443.207	0
443.208	117.045
443.21	13516
443.211	41677.9
443.212	92899.4
443.213	148316
443.215	176689
443.216	133958
443.217	78437.2
443.218	26266.2
443.22	2231.24
443.221	0
443.222	0
443.223	8318.53
443.224	6545.4
443.226	6046.85
443.227	5036
443.228	2839.21
443.229	0
443.231	0
443.232	0
443.233	0
443.708	0
443.71	0
443.711	0
443.712	0
443.713	2540.06
443.715	8786.93
443.716	25027.3
443.717	25548.2
443.718	15207.3
443.72	6410.13
443.721	3204.28
443.722	0
443.723	0
443.725	0
443.726	0
444.788	0
444.789	0
444.79	0
444.792	0
444.793	3525.97
444.794	6084.99
444.795	7548.22
444.797	6847.99
444.798	4414.2
444.799	1814.79
444.801	0
444.802	0
444.803	0
444.804	0
444.89	0
444.891	0
444.892	0
444.894	0
444.895	2214.07
444.896	5105
444.897	12900.9
444.899	22072.7
444.9	28362.8
444.901	23205.8
444.903	14076.9
444.904	4876.56
444.905	1671.79
444.906	0
444.908	0
444.909	0
444.91	0
445.105	0
445.107	0
445.108	0
445.109	0
445.11	0
445.112	0
445.113	0
445.114	0
445.116	0
445.117	0
445.118	0
445.119	0
445.121	0
445.122	0
445.123	0
445.124	0
445.126	0
445.127	0
445.128	0
445.129	0
445.13	0
445.132	0
445.287	0
445.288	0
445.289	0
445.291	0
445.292	270.839
445.293	9175.02
445.294	26860.1
445.296	45849.5
445.297	60370.8
445.298	51993.9
445.299	33131.5
445.301	15415.7
445.302	3929.96
445.303	0
445.305	0
445.306	0
445.307	0
445.561	0
445.562	0
445.563	0
445.565	0
445.566	2329.17
445.567	5394.91
445.568	7152.79
445.57	6068.53
445.571	3137.44
445.572	0
445.573	0
445.575	0
445.576	0
445.586	0
445.587	0
445.589	0
445.59	0
445.591	2067.9
445.592	4671.36
445.594	6239.86
445.595	5630.35
445.596	3486.31
445.597	0
445.599	0
445.6	0
445.601	0
445.782	0
445.783	0
445.784	0
445.786	0
445.787	2454.74
445.788	5399.22
445.789	7503.15
445.791	7098.95
445.792	4493.75
445.793	2060.13
445.794	2126.8
445.796	4875.68
445.797	8371.29
445.798	10332.2
445.799	9744.89
445.801	7215.53
445.802	4233.72
445.803	0
445.804	0
445.805	0
445.806	0
446.108	0
446.11	0
446.111	0
446.112	0
446.113	0
446.115	0
446.116	0
446.117	0
446.119	0
446.12	0
446.121	0
446.122	0
446.124	0
446.125	0
446.126	0
446.128	0
446.129	0
446.131	0
446.132	0
446.293	0
446.294	0
446.295	0
446.296	0
446.298	4151.21
446.299	6074.29
446.3	6470.94
446.301	4902.57
446.303	2282.96
446.304	0
446.305	0
446.307	0
446.308	0
446.83	0
446.831	0
446.832	0
446.833	0
446.835	3842.22
446.836	6118.42
446.837	7166.6
446.839	6396.33
446.84	4226.58
446.841	0
446.842	0
446.844	0
446.845	0
446.875	0
446.877	0
446.878	0
446.879	0
446.88	1906.84
446.882	5170.88
446.883	8672.45
446.884	10002.7
446.885	8283.93
446.887	4937.87
446.888	2033.88
446.889	0
446.891	0
446.892	0
446.893	0
447.091	0
447.092	0
447.093	0
447.095	0
447.096	2569.15
447.097	5755.07
447.099	8085.38
447.1	8240.49
447.101	7161.19
447.102	6450.91
447.104	5792.28
447.105	3974.01
447.106	0
447.107	0
447.108	0
447.109	0
447.111	0
447.112	0
447.113	0
447.114	0
447.116	0
447.117	0
447.118	0
447.12	0
447.121	0
447.122	0
447.123	0
447.125	0
447.126	0
447.128	0
447.129	0
447.13	0
[truncated: 31,670 more rows]
