# Supplementary material for: Glyco-Decipher enables glycan database-independent peptide matching and in-depth characterization of site-specific N-glycosylation
Source: Nat Commun. 2022 Apr 7;13:1900. doi: 10.1038/s41467-022-29530-y (PMC8990002; doi:10.1038/s41467-022-29530-y)
Supplement: Supplementary file 12 — Source Data [file 41467_2022_29530_MOESM12_ESM.zip › Source Data/Figure S43a.xlsx]

## Sheet: Figure S43a
Figure S43a	Experimental isotopic cluster of the precursor of glycopeptide spectrum “MouseLung-Z-T-1.52425.52425.4”.
SPECTRUM - MS
MouseLung-Z-T-1.raw
FTMS + p NSI Full ms [350.0000-2000.0000]
Scan #: 52424
RT: 231.07
Data points: 40866
Mass	Intensity
346.523	0
346.524	0
346.525	0
346.526	0
355.063	0
355.064	0
355.065	0
355.066	0
355.066	14406.6
355.067	44763
355.068	105335
355.069	170865
355.07	202056
355.071	150181
355.072	85177.7
355.073	25090.5
355.074	13647.9
355.074	0
355.075	0
355.076	0
355.077	0
371.093	0
371.094	0
371.095	0
371.096	0
371.097	865.111
371.098	72114.8
371.099	228829
371.1	406271
371.101	568643
371.102	532477
371.103	360096
371.104	193585
371.105	70936.5
371.106	3150.34
371.107	0
371.108	0
371.109	0
371.11	0
371.308	0
371.309	0
371.31	0
371.311	0
371.312	7292.82
371.313	20412.3
371.314	39457.2
371.315	54039
371.316	54405.1
371.317	40688.5
371.318	22279.6
371.319	8501.14
371.32	0
371.321	0
371.322	0
371.323	0
372.093	0
372.094	0
372.095	0
372.096	0
372.097	9977.1
372.098	24061.9
372.099	45277.3
372.1	61563
372.101	62213.4
372.102	47436.9
372.103	27092.9
372.104	11262
372.105	0
372.106	0
372.107	0
372.108	0
373.091	0
373.092	0
373.093	0
373.094	0
373.095	9188.25
373.096	26974.6
373.097	46327.2
373.098	55500.3
373.099	48442.2
373.1	30387.2
373.101	12942.8
373.102	0
373.103	0
373.104	0
373.105	0
391.275	0
391.276	0
391.277	0
391.278	0
391.279	697.811
391.28	43129.5
391.281	170242
391.282	356468
391.283	551844
391.284	582224
391.285	405203
391.287	224215
391.288	80007.6
391.289	15104.7
391.29	0
391.291	0
391.292	0
391.293	0
392.28	0
392.281	0
392.282	0
392.283	0
392.284	8715.55
392.285	24988
392.286	51404.1
392.287	114270
392.288	135036
392.289	105393
392.29	42569.1
392.291	18941.9
392.292	5789.48
392.293	0
392.294	0
392.295	0
392.296	0
414.166	0
414.167	0
414.168	0
414.169	0
414.17	9577.81
414.172	20826
414.173	29751.9
414.174	31560.5
414.175	25493.7
414.176	15619.3
414.177	0
414.178	0
414.18	0
414.181	0
420.604	0
420.605	0
420.606	0
420.607	0
420.609	9568.62
420.61	18247
420.611	22752.5
420.612	20032.8
420.613	12121.8
420.614	0
420.616	0
420.617	0
420.618	0
424.614	0
424.615	0
424.617	0
424.618	0
424.619	7620.16
424.62	18456.3
424.621	24911.8
424.622	21877.7
424.624	11748.3
424.625	0
424.626	0
424.627	0
424.628	0
429.079	0
429.08	0
429.082	0
429.083	0
429.084	3584.34
429.085	39279.1
429.086	111161
429.087	188131
429.089	239316
429.09	192078
429.091	115708
429.092	44565.9
429.093	8138.28
429.095	0
429.096	0
429.097	0
429.098	0
430.082	0
430.083	0
430.084	0
430.085	0
430.087	15486
430.088	25069.8
430.089	30347.2
430.09	30233.1
430.091	25690.4
430.093	18029.4
430.094	9424.12
430.095	0
430.096	0
430.097	0
430.099	0
431.124	0
431.125	0
431.127	0
431.128	0
431.129	10833.8
431.13	30899.9
431.131	87795.4
431.133	149499
431.134	193525
431.135	153927
431.136	90151.4
431.137	30886.1
431.139	13501.7
431.14	0
431.141	0
431.142	0
431.143	0
432.129	0
432.13	0
432.132	0
432.133	0
432.134	13075.8
432.135	28379.1
432.136	41174.7
432.138	42781.6
432.139	31855.2
432.14	15711.6
432.141	0
432.142	0
432.144	0
432.145	0
445.107	0
445.109	0
445.11	0
445.111	0
445.113	0
445.114	0
445.115	0
445.116	0
445.118	0
445.119	0
445.12	0
445.121	0
445.123	0
445.124	0
445.125	0
445.126	0
445.127	0
445.128	0
445.129	0
445.13	0
446.109	0
446.11	0
446.111	0
446.113	0
446.114	0
446.115	0
446.116	0
446.118	0
446.119	0
446.12	0
446.122	0
446.123	0
446.124	0
446.125	0
446.127	0
446.128	0
446.13	0
446.131	0
447.106	0
447.108	0
447.109	0
447.11	0
447.111	0
447.113	0
447.114	0
447.115	0
447.116	0
447.118	0
447.119	0
447.12	0
447.122	0
447.123	0
447.125	0
447.126	0
447.127	0
447.129	0
448.107	0
448.109	0
448.11	0
448.111	0
448.112	10728.7
448.114	27218.2
448.115	45363.8
448.116	54057.5
448.118	47654.9
448.119	31174.1
448.12	14598.1
448.121	0
448.123	0
448.124	0
448.125	0
449.134	0
449.135	0
449.137	0
449.138	0
449.139	7507.55
449.141	22444.7
449.142	46668.2
449.143	67827.9
449.144	70810.9
449.146	52819.1
449.147	27074.6
449.148	9871.85
449.149	0
449.151	0
449.152	0
449.153	0
450.14	0
450.141	0
450.143	0
450.144	0
450.145	11934.9
450.146	20710.3
450.148	23479.9
450.149	18653.1
450.15	9767.87
450.152	0
450.153	0
450.154	0
450.155	0
456.199	0
456.2	0
456.201	0
456.203	0
456.204	17257.2
456.205	24464.6
456.206	31035
456.208	32247.5
456.209	25794.2
456.21	14788.4
456.212	0
456.213	0
456.214	0
456.216	0
462.134	0
462.135	0
462.136	0
462.138	0
462.139	13216.5
462.14	42829.2
462.142	171560
462.143	576720
462.144	1.32348e+06
462.146	2.13204e+06
462.147	2433388
462.148	1.74089e+06
462.15	970015
462.151	311509
462.152	69082
462.154	0
462.154	0
462.155	0
462.157	0
462.158	0
463.134	0
463.136	0
463.137	0
463.138	0
463.14	0
463.141	66744
463.142	257144
463.144	483854
463.145	707453
463.147	714822
463.148	524209
463.149	324715
463.151	156602
463.152	44293.8
463.153	0
463.155	0
463.156	0
463.157	0
463.159	0
464.131	0
464.133	0
464.134	0
464.135	0
464.137	0
464.138	19038.5
464.139	138840
464.141	288384
464.142	443291
464.144	433619
464.145	293970
464.146	164519
464.148	87885.9
464.149	10381.4
464.151	0
464.152	0
464.154	0
464.155	0
465.134	0
465.135	0
465.137	0
465.138	0
465.139	16461.8
465.141	35631.8
465.142	56310.9
465.143	66900.9
465.145	61486.9
465.146	44973.4
465.147	27337.9
465.149	14808.8
465.15	0
465.151	0
465.153	0
465.154	0
466.164	0
466.166	0
466.167	0
466.168	0
466.17	11479.8
466.171	20368.4
466.172	23765
466.174	19190.4
466.175	9768.21
466.176	0
466.178	0
466.179	0
466.181	0
475.573	0
475.575	0
475.576	0
475.578	0
475.579	9874.5
475.58	18113.2
475.582	22906.4
475.583	21417.7
475.585	14891.1
475.586	0
475.587	0
475.589	0
475.59	0
475.592	0
475.593	12429.2
475.594	19497.5
475.596	22424.9
475.597	18368.9
475.599	9504.66
475.6	0
475.601	0
475.603	0
475.604	0
475.67	0
475.671	0
475.672	0
475.674	0
475.675	11945.6
475.676	19291.2
475.678	21981.9
475.679	18185.2
475.681	10462
475.682	0
475.683	0
475.685	0
475.686	0
482	0
482.001	0
482.003	0
482.004	0
482.005	6116.13
482.007	17412.7
482.008	30913.5
482.01	39475.8
482.011	37706.6
482.013	26445.2
482.014	12549.9
482.015	0
482.017	0
482.018	0
482.02	0
482.669	0
482.671	0
482.672	0
482.674	0
482.675	9594.23
482.677	17798.3
482.678	21549.9
482.679	18110.7
482.681	9841.04
482.682	0
482.684	0
482.685	0
482.687	0
493.252	0
493.254	0
493.255	0
493.257	0
493.258	8236.37
493.26	21873.2
493.261	30102.5
493.263	26677.2
493.264	16034.1
493.265	0
493.267	16530.4
493.268	28970.3
493.27	35066.5
493.271	28483.9
493.273	14172.5
493.274	0
493.276	0
493.277	0
493.279	0
494.13	0
494.131	0
494.133	0
494.134	0
494.136	10590.1
494.137	22824
494.139	30747.7
494.14	27772.9
494.142	16031.3
494.143	0
494.145	0
494.146	0
494.147	0
497.445	0
497.446	0
497.448	0
497.449	0
497.45	11282.2
497.452	24656.7
497.453	76111.9
497.455	131164
497.456	170391
497.458	139831
497.459	84791.9
497.461	29001.5
497.462	10503.7
497.464	0
497.465	0
497.467	0
497.468	0
503.096	0
503.098	0
503.099	0
503.101	0
503.102	4600.52
503.104	18270.7
503.105	40223.6
503.107	58164.1
503.108	59577.2
503.11	43738.7
503.111	22197.6
503.113	7509.75
503.114	0
503.116	0
503.117	0
503.119	0
503.677	0
503.678	0
503.68	0
503.681	0
503.683	16549
503.684	27047.4
503.686	31838.6
503.687	28265.4
503.689	18672.3
503.69	8541.26
503.692	0
503.693	0
503.695	0
503.697	0
503.839	0
503.841	0
503.842	0
503.844	0
503.845	6276.92
503.847	17656.4
503.848	27311.2
503.85	28563.4
503.851	20942.1
503.853	10209.1
503.854	0
503.856	0
503.857	0
503.859	0
503.941	0
503.942	0
503.944	0
503.945	0
503.947	11227.6
503.948	23106.1
503.95	34676
503.952	40291.3
503.953	37686.7
503.955	28620.3
503.956	17075.6
503.958	0
503.959	0
503.961	0
503.962	0
507.518	0
507.519	0
507.521	0
507.522	0
507.524	9731.92
507.525	17587.4
507.527	22570.6
507.528	21228
507.53	13932.5
507.531	0
507.533	0
507.535	0
507.536	0
511.46	0
511.462	0
511.463	0
511.465	0
511.466	7118.93
511.468	19589.6
511.469	42265.8
511.471	65688.7
511.472	118847
511.474	65224.4
511.476	41684.4
511.477	19032.8
511.479	6011.33
511.48	0
511.482	0
511.483	0
511.485	0
518.873	0
518.874	0
518.876	0
518.877	0
518.879	7392.29
518.881	20533.7
518.882	36290.4
518.884	42963.8
518.885	35194.1
518.887	19114
518.888	5345.71
518.89	0
518.892	0
518.893	0
518.895	0
519.084	0
519.085	0
519.087	0
519.088	0
519.09	12046.9
519.092	28275
519.093	39838.7
519.095	38402.9
519.096	25444.5
519.098	10502.3
519.1	0
519.101	0
519.103	0
519.104	0
519.125	0
519.127	0
519.128	0
519.13	0
519.131	6067.48
519.133	47914.1
519.135	175381
519.136	409059
519.138	663217
519.139	763086
519.141	547560
519.142	304371
519.144	92237.9
519.146	12169.9
519.147	0
519.148	0
519.15	0
519.151	0
520.126	0
520.128	0
520.129	0
520.131	0
520.132	4621.22
520.134	43175.9
520.136	106768
520.137	174169
520.139	205920
520.14	159830
520.142	97318.5
520.144	41193.2
520.145	13843
520.147	0
520.149	0
520.15	0
520.152	0
521.123	0
521.125	0
521.126	0
521.128	0
521.13	10161.5
521.131	23023.2
521.133	58190
521.134	110206
521.136	158079
521.138	146608
521.139	99038.2
521.141	29589.6
521.142	9991.59
521.144	0
521.145	0
521.147	0
521.149	0
522.126	0
522.127	0
522.129	0
522.131	0
522.132	15888.8
522.134	21458.5
522.135	22693.3
522.137	19055.6
522.139	12904.8
522.14	0
522.142	0
522.143	0
522.145	0
524.054	0
524.056	0
524.058	0
524.059	0
524.061	9649.43
524.062	25312.7
524.064	45701
524.066	58310.9
524.067	55667
524.069	40447.9
524.071	22107.6
524.072	9180.61
524.074	0
524.075	0
524.077	0
524.079	0
525.34	0
525.342	0
525.343	0
525.345	0
525.347	14740.3
525.348	20446.6
525.35	23912.7
525.351	22153.3
525.353	15294.6
525.355	0
525.356	0
525.358	0
525.36	0
528.49	0
528.491	0
528.493	0
528.495	0
528.496	12962.6
528.498	22990.1
528.5	27331.7
528.501	23451.7
528.503	14192.2
528.504	0
528.506	0
528.508	0
528.509	0
530.741	0
530.743	0
530.744	0
530.746	0
530.747	16573.7
530.749	29089.6
530.751	29921.1
530.752	18900
530.754	6471.96
530.756	0
530.757	0
530.759	0
530.761	0
533.514	0
533.516	0
533.517	0
533.519	0
533.52	11900
533.522	21775.1
533.524	26948
533.525	24191
533.527	15581
533.529	0
533.53	0
533.532	0
533.534	0
534.516	0
534.518	0
534.519	0
534.521	0
534.523	11850.4
534.524	28309.9
534.526	50064.5
534.528	66373.3
534.529	66283.2
534.531	49259.3
534.533	26210.7
534.534	9164.86
534.536	0
534.538	0
534.539	0
534.541	0
536.15	0
536.152	0
536.154	0
536.155	0
536.157	10218.5
536.159	69341.9
536.16	261203
536.162	762118
536.164	1.31913e+06
536.165	1.77608e+06
536.167	1487998
536.169	903805
536.17	366321
536.172	91913.1
536.174	0
536.175	0
536.177	0
536.178	0
536.18	0
537.151	0
537.153	0
537.154	0
537.156	0
537.158	0
537.159	31562.4
537.161	151603
537.163	329491
537.164	518790
537.166	606626
537.168	484144
537.169	305172
537.171	141887
537.173	38765.2
537.174	0
537.175	0
537.177	0
537.179	0
537.18	0
538.148	0
538.149	0
538.151	0
538.153	0
538.154	0
538.156	36612.3
538.158	139103
538.159	250135
538.161	345934
538.163	314269
538.164	217099
538.166	125542
538.168	23290.2
538.169	8227.09
538.172	0
538.174	0
538.176	0
538.177	0
539.149	0
539.151	0
539.152	0
539.154	0
539.156	11989.7
539.157	29671
539.159	69804.7
539.161	119078
539.162	143534
539.164	110873
539.166	38245.7
539.167	12599.8
539.169	0
539.171	0
539.172	0
539.174	0
539.746	0
539.748	0
539.749	0
539.751	0
539.753	14346
539.754	26228.2
539.756	33134.1
539.758	31712.6
539.759	23935.7
539.761	14547.2
539.763	0
539.764	0
539.766	0
539.768	0
547.757	0
547.758	0
547.76	0
547.762	0
547.764	9583.47
547.765	18224.6
547.767	23226.8
547.769	20857.8
547.77	12563.7
547.772	0
547.774	0
547.776	0
547.777	0
550.732	0
550.734	0
550.735	0
550.737	0
550.739	13617.7
550.741	23261.4
550.742	27639.6
550.744	23762.5
550.746	14309.3
550.748	0
550.749	0
550.751	0
550.753	0
553.139	0
553.141	0
553.143	0
553.144	0
553.146	14324.7
553.148	22198.2
553.149	23980.8
553.151	18655.2
553.153	10612.4
553.155	0
553.156	0
553.158	0
553.16	0
555.267	0
555.268	0
555.27	0
555.272	0
555.274	8497.14
555.275	20432.9
555.277	27061.6
555.279	23121.8
555.281	12107.3
555.283	0
555.284	0
555.286	0
555.288	0
559.501	0
559.502	0
559.504	0
559.506	0
559.508	11048.7
559.509	19451
559.511	26758.7
559.513	31567.3
559.515	33507.3
559.517	31914
559.518	25871.5
559.52	16480.6
559.522	0
559.524	0
559.525	0
559.527	0
564.576	0
564.578	0
564.58	0
564.582	0
564.583	13800.2
564.585	23749.1
564.587	32020.1
564.589	33869.1
564.591	27126
564.592	15204.3
564.594	0
564.596	0
564.598	0
564.6	0
564.668	0
564.67	0
564.672	0
564.674	0
564.675	15401.1
564.677	22976.5
564.679	24432.2
564.681	18392.5
564.683	8729.62
564.684	0
564.686	0
564.688	0
564.69	0
568.586	0
568.588	0
568.59	0
568.591	0
568.593	12838.7
568.595	20488.6
568.597	23993.7
568.599	21963.5
568.6	15950.1
568.602	0
568.604	0
568.606	0
568.608	0
573.64	0
573.642	0
573.644	0
573.646	0
573.648	9676.53
573.65	24200.7
573.651	39954.6
573.653	47198.4
573.655	41339.9
573.657	26635.3
573.659	11873.9
573.661	0
573.662	0
573.664	0
573.666	0
576.868	0
576.87	0
576.872	0
576.874	0
576.876	6828.74
576.878	18405.2
576.879	32852
576.881	41031.3
576.883	36550.6
576.885	22275.3
576.887	7550.44
576.889	0
576.891	0
576.892	0
576.894	0
577.406	0
577.408	0
577.41	0
577.412	0
577.414	11338.9
577.415	25897.4
577.417	41008.2
577.419	49133.6
577.421	46681.6
577.423	36203.8
577.425	23273.6
577.427	12258
577.428	0
577.43	0
577.432	0
577.434	0
578.891	0
578.893	0
578.895	0
578.897	0
578.899	5722.44
578.901	18500.9
578.903	30731.3
578.905	34438.3
578.906	27086.2
578.908	14085.9
578.91	0
578.912	0
578.914	0
578.916	0
586.683	0
586.685	0
586.687	0
586.689	0
586.691	13680.8
586.693	21966.1
586.694	27289
586.696	28017.1
586.698	24577
586.7	18596.5
586.702	11814.1
586.704	0
586.706	0
586.708	0
586.71	0
588.195	0
588.197	0
588.198	0
588.2	0
588.202	12429
588.204	22499
588.206	25586.6
588.208	19373.9
588.21	8719.5
588.212	0
588.214	0
588.216	0
588.218	0
589.042	0
589.044	0
589.046	0
589.048	0
589.05	12374.6
589.052	21900.6
589.053	25433.4
589.055	21161.1
589.057	12717
589.059	0
589.061	0
589.063	0
589.065	0
591.349	0
591.351	0
591.353	0
591.355	0
591.357	9666.09
591.359	20638.7
591.361	28453.3
591.363	28329.9
591.365	20542.9
591.367	10048.9
591.369	0
591.371	0
591.373	0
591.375	0
592.98	0
592.982	0
592.984	0
592.986	0
592.988	15815.3
592.99	28309.3
592.992	34757
592.994	31003.9
592.996	19745.3
592.997	7917.44
592.999	0
593.001	0
593.003	0
593.005	0
593.143	0
593.145	0
593.147	0
593.149	0
593.151	11255.6
593.153	29786.3
593.154	69008.6
593.156	111233
593.158	116317
593.16	54934.4
593.162	27425.4
593.164	8367.08
593.166	0
593.168	0
593.17	0
593.172	0
595.141	0
595.143	0
595.145	0
595.147	0
595.149	5292.77
595.151	18039.6
595.153	33752.3
595.155	42437.6
595.157	38356.6
595.159	25124
595.161	11355.8
595.163	0
595.165	0
595.167	0
595.168	0
595.91	0
595.912	0
595.914	0
595.916	0
595.918	5690.43
595.92	18576.6
595.921	29733.6
595.923	30852.3
595.925	21834.1
595.927	9835.32
595.929	0
595.931	0
595.933	0
595.935	0
597.865	0
597.867	0
597.869	0
597.871	0
597.873	11044.4
597.875	17678.6
597.877	20600.4
597.879	17904.5
597.881	10717.3
597.883	0
597.885	0
597.887	9262.75
597.889	18474.2
597.891	23185.7
597.893	19923.7
597.895	11436.2
597.897	0
597.899	0
597.901	0
597.903	0
599.021	0
599.023	0
599.025	0
599.027	0
599.029	14908.9
599.031	24611.5
599.032	27178.3
599.034	21165.1
599.036	11303.2
599.038	0
599.04	0
599.042	0
599.044	12660.1
599.046	19331.3
599.048	22710.9
599.05	20256.1
599.052	12686.9
599.054	0
599.056	0
599.058	0
599.06	0
600.14	0
600.142	0
600.144	0
600.146	0
600.148	13122.3
600.15	28896.9
600.152	42783.9
600.154	47771
600.156	41352.9
600.158	27126.8
600.16	12902.4
600.162	0
600.164	0
600.166	0
600.168	0
608.42	0
608.422	0
608.424	0
608.426	0
608.428	17585.4
608.43	26157.7
608.432	26866.9
608.434	20911.5
608.436	13507.6
608.438	0
608.44	0
608.443	0
608.445	0
608.447	14675.5
608.449	25262.4
608.451	30739.6
608.453	26504
608.455	14976.6
608.457	0
608.459	0
608.461	0
608.463	0
608.535	0
608.537	0
608.539	0
608.541	0
608.543	8341.64
608.545	18715.2
608.547	26706.6
608.549	26670
608.551	18652.1
608.553	8685.53
608.555	0
608.557	0
608.559	0
608.561	0
610.167	0
610.169	0
610.171	0
610.173	0
610.175	4167.32
610.177	20502.1
610.179	75781.7
610.181	193778
610.183	319443
610.185	382265
610.187	280791
610.189	157556
610.191	48791.7
610.193	5934.61
610.195	0
610.197	0
610.199	0
610.201	0
610.669	0
610.671	0
610.673	0
610.675	0
610.677	10595.6
610.679	19355.4
610.681	24402.4
610.683	23103
610.685	16441.2
610.687	0
610.689	0
610.691	0
610.693	0
611.169	0
611.171	0
611.173	0
611.175	0
611.177	11081.9
611.179	36122
611.181	89345.1
611.183	146495
611.185	177571
611.187	136709
611.189	80024.5
611.191	27359.6
611.193	10632.9
611.196	0
611.198	0
611.2	0
611.202	0
611.482	0
611.484	0
611.486	0
611.488	0
611.49	5665.49
611.492	17638.3
611.494	26840
611.496	25210.4
611.498	14315.5
611.5	0
611.502	0
611.504	0
611.506	0
612.168	0
612.17	0
612.172	0
612.174	0
612.176	11041.1
612.178	29462.8
612.18	47238.8
612.182	51483.1
612.184	38796
612.186	18841.9
612.189	4295.34
612.191	0
612.193	0
612.195	0
612.197	0
612.95	0
612.952	0
612.954	0
612.956	0
612.958	9563.29
612.96	19079
612.962	24820.3
612.964	22678.5
612.966	13677
612.968	0
612.97	0
612.972	0
612.974	0
613.172	0
613.174	0
613.176	0
613.178	0
613.18	12985.6
613.182	22385.2
613.184	25463.7
613.186	20515.6
613.188	11549.3
613.19	0
613.192	0
613.194	0
613.196	0
615.943	0
615.945	0
615.947	0
615.949	0
615.951	14844.4
615.953	24441.3
615.955	31887
615.957	35359.7
615.959	34884.1
615.961	30910.7
615.963	23748.6
615.965	14653.2
615.967	0
615.969	0
615.971	0
615.973	0
619.553	0
619.555	0
619.557	0
619.56	0
619.562	14742.9
619.564	21541.1
619.566	26258.1
619.568	28211.7
619.57	27854.4
619.572	26015
619.574	22975.6
619.576	18329.9
619.578	12135.1
619.58	0
619.582	0
619.584	0
619.586	0
621.327	0
621.329	0
621.331	0
621.333	0
621.335	10260.8
621.337	22065.8
621.339	28014
621.341	23056.3
621.344	11557.8
621.346	0
621.348	0
621.35	0
621.352	0
623.317	0
623.319	0
623.321	0
623.323	0
623.325	17497.8
623.327	28766.6
623.33	35698.1
623.332	34736.8
623.334	26041.3
623.336	13741.3
623.338	0
623.34	0
623.342	0
623.344	0
623.639	0
623.641	0
623.643	0
623.645	0
623.647	9955.61
623.649	18144.9
623.651	25786.7
623.653	30641.8
623.656	31066.4
623.658	26978.8
623.66	19992.9
623.662	12753.4
623.664	0
623.666	9755.17
623.668	18041.2
623.67	30568.2
623.672	41342.3
623.674	44759.2
623.676	39527.6
623.679	28925.6
623.681	17571.2
623.683	0
623.685	0
623.687	0
623.689	0
627.229	0
627.231	0
627.233	0
627.235	0
627.237	13354.1
627.239	27260.5
627.242	35258.3
627.244	32058.7
627.246	20531.3
627.248	8429.05
627.25	0
627.252	0
627.254	0
627.256	0
627.955	0
627.957	0
627.959	0
627.961	0
627.963	16610.9
627.965	25192.6
627.968	26413.6
627.97	18807
627.972	7934.03
627.974	0
627.976	0
627.978	0
627.98	0
628.198	0
628.2	0
628.202	0
628.204	0
628.206	8634.11
628.208	20029.9
628.211	29027.3
628.213	30028.2
628.215	22490.8
628.217	11387.2
628.219	0
628.221	0
628.223	0
628.225	0
628.342	0
628.344	0
628.346	0
628.348	0
628.35	10055.9
628.352	23351.1
628.354	34292.2
628.356	35469.9
628.358	26321.7
628.361	13322.1
628.363	0
628.365	0
628.367	0
628.369	0
629.209	0
629.211	0
629.213	0
629.216	0
629.218	10217.5
629.22	19516.1
629.222	24123.6
629.224	20725
629.226	11641.8
629.228	0
629.23	0
629.233	0
629.235	0
629.951	0
629.954	0
629.956	0
629.958	0
629.96	12571.9
629.962	19263.4
629.964	22278.7
629.966	19437.5
629.968	11982
629.971	0
629.973	0
629.975	0
629.977	0
632.406	0
632.408	0
632.41	0
632.412	0
632.414	8497.7
632.416	22910.5
632.418	37509.7
632.42	42523.1
632.423	34459.7
632.425	19361.3
632.427	6495.83
632.429	0
632.431	0
632.433	0
632.435	0
633.738	0
633.74	0
633.742	0
633.744	0
633.746	6733.8
633.748	19096.1
633.75	31226.7
633.753	34700.4
633.755	26535.8
633.757	12877.1
633.759	0
633.761	0
633.763	0
633.765	0
634.003	0
634.005	0
634.007	0
634.01	0
634.012	8421.16
634.014	21647.8
634.016	29979.9
634.018	27268
634.02	16381.4
634.022	0
634.025	0
634.027	0
634.029	0
634.145	0
634.147	0
634.149	0
634.151	0
634.153	10781.6
634.155	22165.9
634.157	27189.4
634.16	22086.2
634.162	11625.4
634.164	0
634.166	0
634.168	0
634.17	0
636.029	0
636.031	0
636.033	0
636.035	0
636.037	7796.75
636.039	20079
636.042	29516.6
636.044	29577.3
636.046	20191.4
636.048	8229.93
636.05	0
636.052	0
636.054	0
636.057	0
636.059	0
636.061	0
636.063	15451.4
636.065	32658.4
636.067	44038.5
636.07	42314.7
636.072	29479.6
636.074	14981.2
636.076	0
636.078	0
636.08	0
636.082	0
636.634	0
636.636	0
636.638	0
636.641	0
636.643	10039.5
636.645	19830.4
636.647	25201
636.649	22082.3
636.651	12533.2
636.654	0
636.656	0
636.658	0
636.66	0
637.117	0
637.12	0
637.122	0
637.124	0
637.126	12754.6
637.128	22526.3
637.13	25722.6
637.132	20292.4
637.135	10387
637.137	0
637.139	0
637.141	0
637.143	0
638.98	0
638.982	0
638.984	0
638.986	0
638.989	16002.5
638.991	29768
638.993	36388.8
638.995	30703
638.997	16979.5
638.999	0
639.002	0
639.004	0
639.006	0
641.206	0
641.208	0
641.21	0
641.212	0
641.215	14028.9
641.217	20880.6
641.219	23554.7
641.221	20294.8
641.223	12832.3
641.225	0
641.228	0
641.23	0
641.232	0
643.877	0
643.88	0
643.882	0
643.884	0
643.886	10587.3
643.888	21943.2
643.891	27662.1
643.893	23533.1
643.895	12890.8
643.897	0
643.899	0
643.902	0
643.904	0
645.836	0
645.838	0
645.84	0
645.842	0
645.845	11529.3
645.847	25718.7
645.849	42189.3
645.851	52222.2
645.853	49346.7
645.856	35234
645.858	18570.4
645.86	7790.83
645.862	0
645.865	0
645.867	0
645.869	0
646.297	0
646.299	0
646.301	0
646.303	0
646.305	13957.7
646.308	22564
646.31	24359.5
646.312	19301.9
646.314	11318.4
646.316	0
646.319	0
646.321	0
646.323	0
647.124	0
647.127	0
647.129	0
647.131	0
647.133	12789.6
647.135	30106.5
647.138	40806.3
647.14	36577.1
647.142	22192.2
647.144	11689.5
647.146	13620.1
647.149	22478.3
647.151	26055.8
647.153	19026.1
647.155	6856.53
647.158	0
647.16	0
647.162	0
647.164	0
648.727	0
648.729	0
648.732	0
648.734	0
648.736	11075.5
648.738	26400.8
648.74	36470.7
648.743	34119
648.745	21503.4
648.747	7638.65
648.749	0
648.752	0
648.754	0
648.756	0
648.854	0
648.856	0
648.858	0
648.86	0
648.862	10547.7
648.865	21892.2
648.867	29258.4
648.869	27494.3
648.871	17638.3
648.874	6344.78
648.876	0
648.878	0
648.88	0
648.882	0
648.978	0
648.98	0
648.982	0
648.984	0
648.987	10079.6
648.989	20820.8
648.991	27035.6
648.993	24616.1
648.996	15695.6
648.998	0
649	0
649.002	0
649.004	0
650.456	0
650.458	0
650.461	0
650.463	0
650.465	14966.8
650.467	24636
650.469	26953.5
650.472	21032.5
650.474	11273.4
650.476	0
650.478	0
650.481	0
650.483	0
653.665	0
653.668	0
653.67	0
653.672	0
653.674	10480.2
653.677	26276.3
653.679	36966.6
653.681	34653.4
653.683	21807.4
653.686	9259.52
653.688	0
653.69	0
653.692	0
653.695	0
654.33	0
654.332	0
654.334	0
654.337	0
654.339	11804.3
654.341	22126
654.343	26400
654.346	21075.6
654.348	10415
654.35	0
654.352	0
654.355	0
654.357	0
655.518	0
655.52	0
655.522	0
655.525	0
655.527	10361.7
655.529	19552.5
655.531	24919.8
655.534	23172.7
655.536	15506
655.538	0
655.54	0
655.543	0
655.545	0
655.768	0
655.77	0
655.772	0
655.775	0
655.777	12782.2
655.779	26688.7
655.782	36505.8
655.784	35040.7
655.786	23403.2
655.788	9868.01
655.791	0
655.793	0
655.795	0
655.797	0
655.987	0
655.989	0
655.991	0
655.993	0
655.996	10852.4
655.998	19987.2
656	24841
656.002	21407.9
656.005	11837.9
656.007	0
656.009	0
656.011	0
656.014	0
657.222	0
657.224	0
657.227	0
657.229	0
657.231	14169.9
657.233	26480.2
657.236	31953.8
657.238	26316.6
657.24	13611.4
657.242	0
657.245	0
657.247	0
657.249	0
657.647	0
657.65	0
657.652	0
657.654	0
657.656	15739.1
657.659	29778
657.661	38608.4
657.663	37546.2
657.666	28080.2
657.668	15587.1
657.67	0
657.672	0
657.675	0
657.677	0
658.177	0
658.18	0
658.182	0
658.184	0
658.186	11781.7
658.189	27268.5
658.191	49032.5
658.193	63703.4
658.196	61838.6
658.198	45301.8
658.2	24635.6
658.202	9738.92
658.205	0
658.207	0
658.209	0
658.211	0
658.279	0
658.282	0
658.284	0
658.286	0
658.289	16882.9
658.291	28868.1
658.293	32942.5
658.295	25688.8
658.298	12392
658.3	0
658.302	0
658.304	0
658.307	0
659.528	0
659.53	0
659.533	0
659.535	0
659.537	11055.5
659.539	21040.5
659.542	25489
659.544	21422.6
659.546	11869.5
659.549	0
659.551	0
659.553	0
659.555	0
661.056	0
661.059	0
661.061	0
661.063	0
661.065	15262.3
661.068	30206.6
661.07	37776.2
661.072	31918.7
661.074	17128.3
661.077	0
661.079	0
661.081	0
661.084	0
661.449	0
661.451	0
661.453	0
661.456	0
661.458	12755.7
661.46	24574.7
661.463	28310.7
661.465	20569.2
661.467	8089.55
661.469	0
661.472	0
661.474	0
661.476	0
662.677	0
662.679	0
662.681	0
662.684	0
662.686	13756.1
662.688	30698
662.69	43731
662.693	43563.4
662.695	30758.3
662.697	14508.7
662.7	0
662.702	0
662.704	0
662.706	0
663.44	0
663.442	0
663.444	0
663.447	0
663.449	17444.8
663.451	28123.8
663.454	31669.8
663.456	25563
663.458	14209.3
663.461	0
663.463	0
663.465	0
663.467	0
663.47	0
663.472	15348.3
663.474	30662.4
663.477	41467.3
663.479	40220.4
663.481	27921.8
663.483	13049.2
663.486	0
663.488	0
663.49	0
663.493	0
663.559	0
663.561	0
663.564	0
663.566	0
663.568	11324
663.571	19734.3
663.573	23501
663.575	20398.2
663.578	12437
663.58	0
663.582	0
663.584	0
[truncated: 38,874 more rows]
