# Supplementary material for: Glyco-Decipher enables glycan database-independent peptide matching and in-depth characterization of site-specific N-glycosylation
Source: Nat Commun. 2022 Apr 7;13:1900. doi: 10.1038/s41467-022-29530-y (PMC8990002; doi:10.1038/s41467-022-29530-y)
Supplement: Supplementary file 12 — Source Data [file 41467_2022_29530_MOESM12_ESM.zip › Source Data/Figure S46b.xlsx]

## Sheet: Figure S46b
Figure S46b	PSM identification results achieved by Glyco-Decipher and MAGIC at different confidence levels.
qValue	Glyco-Decipher	MAGIC	Overlap
0.05	163.576	103.107	75.027
0.049	162.773	102.802	74.906
0.048	161.991	102.433	74.789
0.047	161.42	102.09	74.684
0.046	160.73	101.696	74.578
0.045	160.021	101.366	74.458
0.044	159.175	101.019	74.338
0.043	158.336	100.685	74.225
0.042	157.662	100.347	74.116
0.041	156.998	99.99	73.985
0.04	156.372	99.629	73.842
0.039	155.749	99.209	73.688
0.038	154.991	98.775	73.526
0.037	154.382	98.401	73.375
0.036	153.633	98.087	73.257
0.035	153.002	97.724	73.1
0.034	152.304	97.33	72.932
0.033	151.71	96.903	72.754
0.032	150.93	96.457	72.562
0.031	150.194	96.017	72.361
0.03	149.522	95.652	72.207
0.029	148.898	95.246	72.039
0.028	148.203	94.846	71.86
0.027	147.502	94.425	71.656
0.026	146.632	94.034	71.465
0.025	145.848	93.52	71.235
0.024	144.999	93.093	71.039
0.023	144.279	92.663	70.85
0.022	143.442	92.264	70.655
0.021	142.748	91.695	70.369
0.02	141.936	91.211	70.113
0.019	141.099	90.607	69.81
0.018	140.261	90.111	69.556
0.017	139.399	89.587	69.264
0.016	138.377	89.105	68.96
0.015	137.466	88.603	68.669
0.014	136.486	88.049	68.331
0.013	135.45	87.309	67.93
0.012	134.468	86.637	67.545
0.011	133.533	86.018	67.19
0.01	132.534	85.319	66.781
0.009	131.434	84.35	66.179
0.008	130.133	83.6	65.66
0.007	128.598	82.686	65.007
0.006	127.101	81.559	64.242
0.005	124.926	79.971	63.088
0.004	122.701	78.057	61.73
0.003	120.497	76.398	60.477
0.002	116.834	74.249	58.782
0.001	110.923	71.218	56.048
0	93.728	64.009	47.962
