# Supplementary material for: Glyco-Decipher enables glycan database-independent peptide matching and in-depth characterization of site-specific N-glycosylation
Source: Nat Commun. 2022 Apr 7;13:1900. doi: 10.1038/s41467-022-29530-y (PMC8990002; doi:10.1038/s41467-022-29530-y)
Supplement: Supplementary file 12 — Source Data [file 41467_2022_29530_MOESM12_ESM.zip › Source Data/Figure S46c.xlsx]

## Sheet: Figure S46c
Figure S46c	Numbers of PSMs achieved by Glyco-Decipher and MAGIC from the spectra with penta-saccharide core structures matched by both Glyco-Decipher and MAGIC.
qValue	Glyco-Decipher [HN Considered]	Glyco-Decipher [HN Not Considered]	MAGIC
0.05	146.656	134.392	99.014
0.049	146.061	133.996	98.751
0.048	145.506	133.592	98.433
0.047	145.081	133.249	98.139
0.046	144.582	132.887	97.797
0.045	144.077	132.453	97.496
0.044	143.471	132.072	97.193
0.043	142.875	131.671	96.9
0.042	142.378	131.314	96.596
0.041	141.883	130.945	96.288
0.04	141.416	130.525	95.961
0.039	140.958	130.038	95.597
0.038	140.392	129.53	95.203
0.037	139.943	129.088	94.867
0.036	139.385	128.688	94.583
0.035	138.923	128.283	94.252
0.034	138.413	127.813	93.891
0.033	137.969	127.371	93.513
0.032	137.393	126.947	93.108
0.031	136.835	126.351	92.705
0.03	136.335	125.869	92.375
0.029	135.873	125.415	92.005
0.028	135.357	124.942	91.641
0.027	134.842	124.494	91.263
0.026	134.193	124.08	90.908
0.025	133.617	123.617	90.432
0.024	132.987	122.96	90.039
0.023	132.446	122.466	89.647
0.022	131.809	121.897	89.28
0.021	131.287	121.348	88.745
0.02	130.651	120.722	88.304
0.019	129.992	120.075	87.755
0.018	129.333	119.509	87.302
0.017	128.651	118.913	86.818
0.016	127.851	118.233	86.385
0.015	127.143	117.676	85.914
0.014	126.377	117.057	85.393
0.013	125.542	116.237	84.697
0.012	124.761	115.402	84.067
0.011	124.025	114.484	83.482
0.01	123.237	113.756	82.834
0.009	122.337	112.91	81.928
0.008	121.301	111.972	81.228
0.007	120.025	111.028	80.364
0.006	118.751	109.756	79.296
0.005	116.963	108.526	77.798
0.004	115.068	106.986	75.954
0.003	113.182	105.301	74.359
0.002	109.951	102.049	72.279
0.001	104.745	97.662	69.36
0	89.249	85.967	62.319
