# Supplementary material for: Glyco-Decipher enables glycan database-independent peptide matching and in-depth characterization of site-specific N-glycosylation
Source: Nat Commun. 2022 Apr 7;13:1900. doi: 10.1038/s41467-022-29530-y (PMC8990002; doi:10.1038/s41467-022-29530-y)
Supplement: Supplementary file 12 — Source Data [file 41467_2022_29530_MOESM12_ESM.zip › Source Data/Figure S47b.xlsx]

## Sheet: Figure S47b
Figure S47b	Statistics of peptide fragment ions in the in silico degycosylated spectra.
Title	Intensity Percentage	Resource
MouseBrain-Z-T-1.1756.1756.2	0.167	MAGIC
MouseBrain-Z-T-1.1756.1756.2	0.164	Glyco-Decipher
MouseBrain-Z-T-1.1803.1803.3	0.496	MAGIC
MouseBrain-Z-T-1.1803.1803.3	0.532	Glyco-Decipher
MouseBrain-Z-T-1.1810.1810.2	0.517	MAGIC
MouseBrain-Z-T-1.1810.1810.2	0.602	Glyco-Decipher
MouseBrain-Z-T-1.1848.1848.2	0.421	MAGIC
MouseBrain-Z-T-1.1848.1848.2	0.575	Glyco-Decipher
MouseBrain-Z-T-1.1884.1884.2	0.175	MAGIC
MouseBrain-Z-T-1.1884.1884.2	0.236	Glyco-Decipher
MouseBrain-Z-T-1.1887.1887.3	0.467	MAGIC
MouseBrain-Z-T-1.1887.1887.3	0.475	Glyco-Decipher
MouseBrain-Z-T-1.1890.1890.3	0.173	MAGIC
MouseBrain-Z-T-1.1890.1890.3	0.219	Glyco-Decipher
MouseBrain-Z-T-1.1902.1902.3	0.224	MAGIC
MouseBrain-Z-T-1.1902.1902.3	0.22	Glyco-Decipher
MouseBrain-Z-T-1.1911.1911.3	0.156	MAGIC
MouseBrain-Z-T-1.1911.1911.3	0.216	Glyco-Decipher
MouseBrain-Z-T-1.1914.1914.3	0.171	MAGIC
MouseBrain-Z-T-1.1914.1914.3	0.155	Glyco-Decipher
MouseBrain-Z-T-1.1923.1923.3	0.172	MAGIC
MouseBrain-Z-T-1.1923.1923.3	0.229	Glyco-Decipher
MouseBrain-Z-T-1.1935.1935.3	0.135	MAGIC
MouseBrain-Z-T-1.1935.1935.3	0.173	Glyco-Decipher
MouseBrain-Z-T-1.1944.1944.3	0.152	MAGIC
MouseBrain-Z-T-1.1944.1944.3	0.124	Glyco-Decipher
MouseBrain-Z-T-1.1947.1947.3	0.086	MAGIC
MouseBrain-Z-T-1.1947.1947.3	0.088	Glyco-Decipher
MouseBrain-Z-T-1.1954.1954.3	0.231	MAGIC
MouseBrain-Z-T-1.1954.1954.3	0.254	Glyco-Decipher
MouseBrain-Z-T-1.1961.1961.2	0.319	MAGIC
MouseBrain-Z-T-1.1961.1961.2	0.298	Glyco-Decipher
MouseBrain-Z-T-1.1981.1981.3	0.11	MAGIC
MouseBrain-Z-T-1.1981.1981.3	0.074	Glyco-Decipher
MouseBrain-Z-T-1.1982.1982.2	0.34	MAGIC
MouseBrain-Z-T-1.1982.1982.2	0.419	Glyco-Decipher
MouseBrain-Z-T-1.1984.1984.2	0.164	MAGIC
MouseBrain-Z-T-1.1984.1984.2	0.197	Glyco-Decipher
MouseBrain-Z-T-1.1988.1988.2	0.316	MAGIC
MouseBrain-Z-T-1.1988.1988.2	0.484	Glyco-Decipher
MouseBrain-Z-T-1.1989.1989.3	0.206	MAGIC
MouseBrain-Z-T-1.1989.1989.3	0.222	Glyco-Decipher
MouseBrain-Z-T-1.2000.2000.3	0.264	MAGIC
MouseBrain-Z-T-1.2000.2000.3	0.26	Glyco-Decipher
MouseBrain-Z-T-1.2001.2001.2	0.199	MAGIC
MouseBrain-Z-T-1.2001.2001.2	0.328	Glyco-Decipher
MouseBrain-Z-T-1.2003.2003.3	0.166	MAGIC
MouseBrain-Z-T-1.2003.2003.3	0.203	Glyco-Decipher
MouseBrain-Z-T-1.2005.2005.2	0.226	MAGIC
MouseBrain-Z-T-1.2005.2005.2	0.268	Glyco-Decipher
MouseBrain-Z-T-1.2021.2021.3	0.245	MAGIC
MouseBrain-Z-T-1.2021.2021.3	0.295	Glyco-Decipher
MouseBrain-Z-T-1.2036.2036.2	0.313	MAGIC
MouseBrain-Z-T-1.2036.2036.2	0.375	Glyco-Decipher
MouseBrain-Z-T-1.2055.2055.2	0.458	MAGIC
MouseBrain-Z-T-1.2055.2055.2	0.466	Glyco-Decipher
MouseBrain-Z-T-1.2057.2057.2	0.144	MAGIC
MouseBrain-Z-T-1.2057.2057.2	0.218	Glyco-Decipher
MouseBrain-Z-T-1.2061.2061.2	0.234	MAGIC
MouseBrain-Z-T-1.2061.2061.2	0.224	Glyco-Decipher
MouseBrain-Z-T-1.2076.2076.3	0.156	MAGIC
MouseBrain-Z-T-1.2076.2076.3	0.154	Glyco-Decipher
MouseBrain-Z-T-1.2079.2079.2	0.31	MAGIC
MouseBrain-Z-T-1.2079.2079.2	0.326	Glyco-Decipher
MouseBrain-Z-T-1.2091.2091.3	0.147	MAGIC
MouseBrain-Z-T-1.2091.2091.3	0.178	Glyco-Decipher
MouseBrain-Z-T-1.2094.2094.2	0.426	MAGIC
MouseBrain-Z-T-1.2094.2094.2	0.462	Glyco-Decipher
MouseBrain-Z-T-1.2099.2099.2	0.283	MAGIC
MouseBrain-Z-T-1.2099.2099.2	0.378	Glyco-Decipher
MouseBrain-Z-T-1.2109.2109.3	0.225	MAGIC
MouseBrain-Z-T-1.2109.2109.3	0.225	Glyco-Decipher
MouseBrain-Z-T-1.2110.2110.2	0.451	MAGIC
MouseBrain-Z-T-1.2110.2110.2	0.525	Glyco-Decipher
MouseBrain-Z-T-1.2113.2113.2	0.43	MAGIC
MouseBrain-Z-T-1.2113.2113.2	0.583	Glyco-Decipher
MouseBrain-Z-T-1.2125.2125.3	0.332	MAGIC
MouseBrain-Z-T-1.2125.2125.3	0.363	Glyco-Decipher
MouseBrain-Z-T-1.2127.2127.2	0.331	MAGIC
MouseBrain-Z-T-1.2127.2127.2	0.381	Glyco-Decipher
MouseBrain-Z-T-1.2128.2128.2	0.434	MAGIC
MouseBrain-Z-T-1.2128.2128.2	0.433	Glyco-Decipher
MouseBrain-Z-T-1.2157.2157.3	0.16	MAGIC
MouseBrain-Z-T-1.2157.2157.3	0.159	Glyco-Decipher
MouseBrain-Z-T-1.2158.2158.2	0.24	MAGIC
MouseBrain-Z-T-1.2158.2158.2	0.375	Glyco-Decipher
MouseBrain-Z-T-1.2165.2165.2	0.297	MAGIC
MouseBrain-Z-T-1.2165.2165.2	0.662	Glyco-Decipher
MouseBrain-Z-T-1.2209.2209.2	0.209	MAGIC
MouseBrain-Z-T-1.2209.2209.2	0.225	Glyco-Decipher
MouseBrain-Z-T-1.2216.2216.2	0.319	MAGIC
MouseBrain-Z-T-1.2216.2216.2	0.274	Glyco-Decipher
MouseBrain-Z-T-1.2225.2225.3	0.083	MAGIC
MouseBrain-Z-T-1.2225.2225.3	0.08	Glyco-Decipher
MouseBrain-Z-T-1.2239.2239.2	0.263	MAGIC
MouseBrain-Z-T-1.2239.2239.2	0.23	Glyco-Decipher
MouseBrain-Z-T-1.2262.2262.2	0.438	MAGIC
MouseBrain-Z-T-1.2262.2262.2	0.479	Glyco-Decipher
MouseBrain-Z-T-1.2267.2267.2	0.116	MAGIC
MouseBrain-Z-T-1.2267.2267.2	0.138	Glyco-Decipher
MouseBrain-Z-T-1.2277.2277.2	0.273	MAGIC
MouseBrain-Z-T-1.2277.2277.2	0.357	Glyco-Decipher
MouseBrain-Z-T-1.2283.2283.2	0.252	MAGIC
MouseBrain-Z-T-1.2283.2283.2	0.289	Glyco-Decipher
MouseBrain-Z-T-1.2290.2290.3	0.18	MAGIC
MouseBrain-Z-T-1.2290.2290.3	0.177	Glyco-Decipher
MouseBrain-Z-T-1.2291.2291.3	0.194	MAGIC
MouseBrain-Z-T-1.2291.2291.3	0.2	Glyco-Decipher
MouseBrain-Z-T-1.2292.2292.3	0.182	MAGIC
MouseBrain-Z-T-1.2292.2292.3	0.179	Glyco-Decipher
MouseBrain-Z-T-1.2294.2294.2	0.144	MAGIC
MouseBrain-Z-T-1.2294.2294.2	0.185	Glyco-Decipher
MouseBrain-Z-T-1.2297.2297.3	0.17	MAGIC
MouseBrain-Z-T-1.2297.2297.3	0.199	Glyco-Decipher
MouseBrain-Z-T-1.2324.2324.2	0.39	MAGIC
MouseBrain-Z-T-1.2324.2324.2	0.438	Glyco-Decipher
MouseBrain-Z-T-1.2325.2325.3	0.174	MAGIC
MouseBrain-Z-T-1.2325.2325.3	0.185	Glyco-Decipher
MouseBrain-Z-T-1.2333.2333.2	0.253	MAGIC
MouseBrain-Z-T-1.2333.2333.2	0.315	Glyco-Decipher
MouseBrain-Z-T-1.2339.2339.2	0.271	MAGIC
MouseBrain-Z-T-1.2339.2339.2	0.386	Glyco-Decipher
MouseBrain-Z-T-1.2358.2358.2	0.176	MAGIC
MouseBrain-Z-T-1.2358.2358.2	0.16	Glyco-Decipher
MouseBrain-Z-T-1.2362.2362.3	0.137	MAGIC
MouseBrain-Z-T-1.2362.2362.3	0.142	Glyco-Decipher
MouseBrain-Z-T-1.2363.2363.3	0.087	MAGIC
MouseBrain-Z-T-1.2363.2363.3	0.093	Glyco-Decipher
MouseBrain-Z-T-1.2366.2366.2	0.495	MAGIC
MouseBrain-Z-T-1.2366.2366.2	0.524	Glyco-Decipher
MouseBrain-Z-T-1.2367.2367.3	0.44	MAGIC
MouseBrain-Z-T-1.2367.2367.3	0.384	Glyco-Decipher
MouseBrain-Z-T-1.2368.2368.3	0.321	MAGIC
MouseBrain-Z-T-1.2368.2368.3	0.319	Glyco-Decipher
MouseBrain-Z-T-1.2377.2377.2	0.333	MAGIC
MouseBrain-Z-T-1.2377.2377.2	0.32	Glyco-Decipher
MouseBrain-Z-T-1.2381.2381.2	0.47	MAGIC
MouseBrain-Z-T-1.2381.2381.2	0.483	Glyco-Decipher
MouseBrain-Z-T-1.2419.2419.2	0.5	MAGIC
MouseBrain-Z-T-1.2419.2419.2	0.566	Glyco-Decipher
MouseBrain-Z-T-1.2421.2421.3	0.233	MAGIC
MouseBrain-Z-T-1.2421.2421.3	0.266	Glyco-Decipher
MouseBrain-Z-T-1.2425.2425.3	0.042	MAGIC
MouseBrain-Z-T-1.2425.2425.3	0.052	Glyco-Decipher
MouseBrain-Z-T-1.2427.2427.2	0.188	MAGIC
MouseBrain-Z-T-1.2427.2427.2	0.231	Glyco-Decipher
MouseBrain-Z-T-1.2434.2434.3	0.137	MAGIC
MouseBrain-Z-T-1.2434.2434.3	0.073	Glyco-Decipher
MouseBrain-Z-T-1.2435.2435.2	0.259	MAGIC
MouseBrain-Z-T-1.2435.2435.2	0.281	Glyco-Decipher
MouseBrain-Z-T-1.2455.2455.2	0.417	MAGIC
MouseBrain-Z-T-1.2455.2455.2	0.408	Glyco-Decipher
MouseBrain-Z-T-1.2461.2461.2	0.435	MAGIC
MouseBrain-Z-T-1.2461.2461.2	0.444	Glyco-Decipher
MouseBrain-Z-T-1.2483.2483.3	0.296	MAGIC
MouseBrain-Z-T-1.2483.2483.3	0.276	Glyco-Decipher
MouseBrain-Z-T-1.2487.2487.2	0.26	MAGIC
MouseBrain-Z-T-1.2487.2487.2	0.271	Glyco-Decipher
MouseBrain-Z-T-1.2488.2488.3	0.218	MAGIC
MouseBrain-Z-T-1.2488.2488.3	0.214	Glyco-Decipher
MouseBrain-Z-T-1.2489.2489.2	0.482	MAGIC
MouseBrain-Z-T-1.2489.2489.2	0.527	Glyco-Decipher
MouseBrain-Z-T-1.2496.2496.3	0.055	MAGIC
MouseBrain-Z-T-1.2496.2496.3	0.075	Glyco-Decipher
MouseBrain-Z-T-1.2505.2505.2	0.407	MAGIC
MouseBrain-Z-T-1.2505.2505.2	0.536	Glyco-Decipher
MouseBrain-Z-T-1.2507.2507.3	0.25	MAGIC
MouseBrain-Z-T-1.2507.2507.3	0.264	Glyco-Decipher
MouseBrain-Z-T-1.2518.2518.3	0.199	MAGIC
MouseBrain-Z-T-1.2518.2518.3	0.136	Glyco-Decipher
MouseBrain-Z-T-1.2519.2519.3	0.329	MAGIC
MouseBrain-Z-T-1.2519.2519.3	0.397	Glyco-Decipher
MouseBrain-Z-T-1.2523.2523.2	0.312	MAGIC
MouseBrain-Z-T-1.2523.2523.2	0.315	Glyco-Decipher
MouseBrain-Z-T-1.2524.2524.2	0.334	MAGIC
MouseBrain-Z-T-1.2524.2524.2	0.365	Glyco-Decipher
MouseBrain-Z-T-1.2527.2527.2	0.381	MAGIC
MouseBrain-Z-T-1.2527.2527.2	0.489	Glyco-Decipher
MouseBrain-Z-T-1.2529.2529.2	0.233	MAGIC
MouseBrain-Z-T-1.2529.2529.2	0.3	Glyco-Decipher
MouseBrain-Z-T-1.2538.2538.3	0.1	MAGIC
MouseBrain-Z-T-1.2538.2538.3	0.148	Glyco-Decipher
MouseBrain-Z-T-1.2554.2554.2	0.298	MAGIC
MouseBrain-Z-T-1.2554.2554.2	0.293	Glyco-Decipher
MouseBrain-Z-T-1.2556.2556.3	0.187	MAGIC
MouseBrain-Z-T-1.2556.2556.3	0.177	Glyco-Decipher
MouseBrain-Z-T-1.2558.2558.2	0.274	MAGIC
MouseBrain-Z-T-1.2558.2558.2	0.391	Glyco-Decipher
MouseBrain-Z-T-1.2568.2568.3	0.178	MAGIC
MouseBrain-Z-T-1.2568.2568.3	0.177	Glyco-Decipher
MouseBrain-Z-T-1.2573.2573.3	0.21	MAGIC
MouseBrain-Z-T-1.2573.2573.3	0.291	Glyco-Decipher
MouseBrain-Z-T-1.2584.2584.3	0.163	MAGIC
MouseBrain-Z-T-1.2584.2584.3	0.087	Glyco-Decipher
MouseBrain-Z-T-1.2588.2588.3	0.054	MAGIC
MouseBrain-Z-T-1.2588.2588.3	0.047	Glyco-Decipher
MouseBrain-Z-T-1.2598.2598.3	0.151	MAGIC
MouseBrain-Z-T-1.2598.2598.3	0.182	Glyco-Decipher
MouseBrain-Z-T-1.2602.2602.3	0.108	MAGIC
MouseBrain-Z-T-1.2602.2602.3	0.117	Glyco-Decipher
MouseBrain-Z-T-1.2650.2650.2	0.302	MAGIC
MouseBrain-Z-T-1.2650.2650.2	0.357	Glyco-Decipher
MouseBrain-Z-T-1.2664.2664.3	0.084	MAGIC
MouseBrain-Z-T-1.2664.2664.3	0.078	Glyco-Decipher
MouseBrain-Z-T-1.2667.2667.3	0.086	MAGIC
MouseBrain-Z-T-1.2667.2667.3	0.085	Glyco-Decipher
MouseBrain-Z-T-1.2698.2698.2	0.466	MAGIC
MouseBrain-Z-T-1.2698.2698.2	0.535	Glyco-Decipher
MouseBrain-Z-T-1.2699.2699.2	0.327	MAGIC
MouseBrain-Z-T-1.2699.2699.2	0.424	Glyco-Decipher
MouseBrain-Z-T-1.2706.2706.2	0.331	MAGIC
MouseBrain-Z-T-1.2706.2706.2	0.312	Glyco-Decipher
MouseBrain-Z-T-1.2716.2716.3	0.293	MAGIC
MouseBrain-Z-T-1.2716.2716.3	0.307	Glyco-Decipher
MouseBrain-Z-T-1.2730.2730.3	0.079	MAGIC
MouseBrain-Z-T-1.2730.2730.3	0.093	Glyco-Decipher
MouseBrain-Z-T-1.2732.2732.2	0.273	MAGIC
MouseBrain-Z-T-1.2732.2732.2	0.249	Glyco-Decipher
MouseBrain-Z-T-1.2754.2754.2	0.149	MAGIC
MouseBrain-Z-T-1.2754.2754.2	0.141	Glyco-Decipher
MouseBrain-Z-T-1.2760.2760.3	0.068	MAGIC
MouseBrain-Z-T-1.2760.2760.3	0.044	Glyco-Decipher
MouseBrain-Z-T-1.2763.2763.2	0.461	MAGIC
MouseBrain-Z-T-1.2763.2763.2	0.6	Glyco-Decipher
MouseBrain-Z-T-1.2765.2765.3	0.156	MAGIC
MouseBrain-Z-T-1.2765.2765.3	0.14	Glyco-Decipher
MouseBrain-Z-T-1.2794.2794.3	0.512	MAGIC
MouseBrain-Z-T-1.2794.2794.3	0.512	Glyco-Decipher
MouseBrain-Z-T-1.2805.2805.4	0.141	MAGIC
MouseBrain-Z-T-1.2805.2805.4	0.152	Glyco-Decipher
MouseBrain-Z-T-1.2809.2809.2	0.491	MAGIC
MouseBrain-Z-T-1.2809.2809.2	0.59	Glyco-Decipher
MouseBrain-Z-T-1.2812.2812.2	0.615	MAGIC
MouseBrain-Z-T-1.2812.2812.2	0.694	Glyco-Decipher
MouseBrain-Z-T-1.2834.2834.2	0.507	MAGIC
MouseBrain-Z-T-1.2834.2834.2	0.581	Glyco-Decipher
MouseBrain-Z-T-1.2843.2843.3	0.095	MAGIC
MouseBrain-Z-T-1.2843.2843.3	0.047	Glyco-Decipher
MouseBrain-Z-T-1.2855.2855.2	0.408	MAGIC
MouseBrain-Z-T-1.2855.2855.2	0.501	Glyco-Decipher
MouseBrain-Z-T-1.2860.2860.3	0.201	MAGIC
MouseBrain-Z-T-1.2860.2860.3	0.221	Glyco-Decipher
MouseBrain-Z-T-1.2868.2868.3	0.084	MAGIC
MouseBrain-Z-T-1.2868.2868.3	0.098	Glyco-Decipher
MouseBrain-Z-T-1.2876.2876.3	0.448	MAGIC
MouseBrain-Z-T-1.2876.2876.3	0.58	Glyco-Decipher
MouseBrain-Z-T-1.2886.2886.2	0.506	MAGIC
MouseBrain-Z-T-1.2886.2886.2	0.586	Glyco-Decipher
MouseBrain-Z-T-1.2896.2896.2	0.516	MAGIC
MouseBrain-Z-T-1.2896.2896.2	0.655	Glyco-Decipher
MouseBrain-Z-T-1.2899.2899.3	0.193	MAGIC
MouseBrain-Z-T-1.2899.2899.3	0.203	Glyco-Decipher
MouseBrain-Z-T-1.2900.2900.2	0.304	MAGIC
MouseBrain-Z-T-1.2900.2900.2	0.354	Glyco-Decipher
MouseBrain-Z-T-1.2908.2908.2	0.504	MAGIC
MouseBrain-Z-T-1.2908.2908.2	0.618	Glyco-Decipher
MouseBrain-Z-T-1.2911.2911.3	0.086	MAGIC
MouseBrain-Z-T-1.2911.2911.3	0.097	Glyco-Decipher
MouseBrain-Z-T-1.2918.2918.2	0.439	MAGIC
MouseBrain-Z-T-1.2918.2918.2	0.603	Glyco-Decipher
MouseBrain-Z-T-1.2921.2921.3	0.357	MAGIC
MouseBrain-Z-T-1.2921.2921.3	0.186	Glyco-Decipher
MouseBrain-Z-T-1.2932.2932.3	0.373	MAGIC
MouseBrain-Z-T-1.2932.2932.3	0.458	Glyco-Decipher
MouseBrain-Z-T-1.2939.2939.3	0.221	MAGIC
MouseBrain-Z-T-1.2939.2939.3	0.14	Glyco-Decipher
MouseBrain-Z-T-1.2982.2982.2	0.442	MAGIC
MouseBrain-Z-T-1.2982.2982.2	0.487	Glyco-Decipher
MouseBrain-Z-T-1.3022.3022.2	0.459	MAGIC
MouseBrain-Z-T-1.3022.3022.2	0.606	Glyco-Decipher
MouseBrain-Z-T-1.3041.3041.2	0.325	MAGIC
MouseBrain-Z-T-1.3041.3041.2	0.371	Glyco-Decipher
MouseBrain-Z-T-1.3046.3046.2	0.488	MAGIC
MouseBrain-Z-T-1.3046.3046.2	0.559	Glyco-Decipher
MouseBrain-Z-T-1.3053.3053.2	0.402	MAGIC
MouseBrain-Z-T-1.3053.3053.2	0.469	Glyco-Decipher
MouseBrain-Z-T-1.3063.3063.3	0.308	MAGIC
MouseBrain-Z-T-1.3063.3063.3	0.145	Glyco-Decipher
MouseBrain-Z-T-1.3066.3066.2	0.687	MAGIC
MouseBrain-Z-T-1.3066.3066.2	0.725	Glyco-Decipher
MouseBrain-Z-T-1.3107.3107.3	0.336	MAGIC
MouseBrain-Z-T-1.3107.3107.3	0.399	Glyco-Decipher
MouseBrain-Z-T-1.3108.3108.2	0.366	MAGIC
MouseBrain-Z-T-1.3108.3108.2	0.332	Glyco-Decipher
MouseBrain-Z-T-1.3110.3110.2	0.394	MAGIC
MouseBrain-Z-T-1.3110.3110.2	0.506	Glyco-Decipher
MouseBrain-Z-T-1.3113.3113.2	0.521	MAGIC
MouseBrain-Z-T-1.3113.3113.2	0.585	Glyco-Decipher
MouseBrain-Z-T-1.3118.3118.3	0.404	MAGIC
MouseBrain-Z-T-1.3118.3118.3	0.248	Glyco-Decipher
MouseBrain-Z-T-1.3120.3120.2	0.442	MAGIC
MouseBrain-Z-T-1.3120.3120.2	0.357	Glyco-Decipher
MouseBrain-Z-T-1.3129.3129.2	0.652	MAGIC
MouseBrain-Z-T-1.3129.3129.2	0.698	Glyco-Decipher
MouseBrain-Z-T-1.3135.3135.2	0.135	MAGIC
MouseBrain-Z-T-1.3135.3135.2	0.207	Glyco-Decipher
MouseBrain-Z-T-1.3149.3149.3	0.372	MAGIC
MouseBrain-Z-T-1.3149.3149.3	0.288	Glyco-Decipher
MouseBrain-Z-T-1.3190.3190.3	0.323	MAGIC
MouseBrain-Z-T-1.3190.3190.3	0.158	Glyco-Decipher
MouseBrain-Z-T-1.3196.3196.2	0.427	MAGIC
MouseBrain-Z-T-1.3196.3196.2	0.49	Glyco-Decipher
MouseBrain-Z-T-1.3205.3205.3	0.238	MAGIC
MouseBrain-Z-T-1.3205.3205.3	0.222	Glyco-Decipher
MouseBrain-Z-T-1.3206.3206.3	0.348	MAGIC
MouseBrain-Z-T-1.3206.3206.3	0.495	Glyco-Decipher
MouseBrain-Z-T-1.3262.3262.3	0.291	MAGIC
MouseBrain-Z-T-1.3262.3262.3	0.144	Glyco-Decipher
MouseBrain-Z-T-1.3271.3271.3	0.202	MAGIC
MouseBrain-Z-T-1.3271.3271.3	0.204	Glyco-Decipher
MouseBrain-Z-T-1.3288.3288.2	0.45	MAGIC
MouseBrain-Z-T-1.3288.3288.2	0.344	Glyco-Decipher
MouseBrain-Z-T-1.3289.3289.3	0.287	MAGIC
MouseBrain-Z-T-1.3289.3289.3	0.311	Glyco-Decipher
MouseBrain-Z-T-1.3323.3323.3	0.081	MAGIC
MouseBrain-Z-T-1.3323.3323.3	0.068	Glyco-Decipher
MouseBrain-Z-T-1.3330.3330.3	0.326	MAGIC
MouseBrain-Z-T-1.3330.3330.3	0.348	Glyco-Decipher
MouseBrain-Z-T-1.3331.3331.2	0.11	MAGIC
MouseBrain-Z-T-1.3331.3331.2	0.071	Glyco-Decipher
MouseBrain-Z-T-1.3340.3340.2	0.539	MAGIC
MouseBrain-Z-T-1.3340.3340.2	0.658	Glyco-Decipher
MouseBrain-Z-T-1.3349.3349.2	0.41	MAGIC
MouseBrain-Z-T-1.3349.3349.2	0.314	Glyco-Decipher
MouseBrain-Z-T-1.3357.3357.2	0.168	MAGIC
MouseBrain-Z-T-1.3357.3357.2	0.298	Glyco-Decipher
MouseBrain-Z-T-1.3377.3377.2	0.532	MAGIC
MouseBrain-Z-T-1.3377.3377.2	0.565	Glyco-Decipher
MouseBrain-Z-T-1.3399.3399.3	0.185	MAGIC
MouseBrain-Z-T-1.3399.3399.3	0.109	Glyco-Decipher
MouseBrain-Z-T-1.3400.3400.2	0.107	MAGIC
MouseBrain-Z-T-1.3400.3400.2	0.136	Glyco-Decipher
MouseBrain-Z-T-1.3405.3405.3	0.228	MAGIC
MouseBrain-Z-T-1.3405.3405.3	0.155	Glyco-Decipher
MouseBrain-Z-T-1.3413.3413.2	0.36	MAGIC
MouseBrain-Z-T-1.3413.3413.2	0.532	Glyco-Decipher
MouseBrain-Z-T-1.3417.3417.3	0.188	MAGIC
MouseBrain-Z-T-1.3417.3417.3	0.195	Glyco-Decipher
MouseBrain-Z-T-1.3446.3446.3	0.653	MAGIC
MouseBrain-Z-T-1.3446.3446.3	0.335	Glyco-Decipher
MouseBrain-Z-T-1.3452.3452.2	0.68	MAGIC
MouseBrain-Z-T-1.3452.3452.2	0.643	Glyco-Decipher
MouseBrain-Z-T-1.3461.3461.2	0.177	MAGIC
MouseBrain-Z-T-1.3461.3461.2	0.132	Glyco-Decipher
MouseBrain-Z-T-1.3481.3481.3	0.125	MAGIC
MouseBrain-Z-T-1.3481.3481.3	0.145	Glyco-Decipher
MouseBrain-Z-T-1.3487.3487.2	0.292	MAGIC
MouseBrain-Z-T-1.3487.3487.2	0.396	Glyco-Decipher
MouseBrain-Z-T-1.3501.3501.2	0.175	MAGIC
MouseBrain-Z-T-1.3501.3501.2	0.178	Glyco-Decipher
MouseBrain-Z-T-1.3509.3509.2	0.426	MAGIC
MouseBrain-Z-T-1.3509.3509.2	0.563	Glyco-Decipher
MouseBrain-Z-T-1.3528.3528.3	0.346	MAGIC
MouseBrain-Z-T-1.3528.3528.3	0.189	Glyco-Decipher
MouseBrain-Z-T-1.3550.3550.2	0.472	MAGIC
MouseBrain-Z-T-1.3550.3550.2	0.579	Glyco-Decipher
MouseBrain-Z-T-1.3560.3560.4	0.262	MAGIC
MouseBrain-Z-T-1.3560.3560.4	0.292	Glyco-Decipher
MouseBrain-Z-T-1.3564.3564.2	0.35	MAGIC
MouseBrain-Z-T-1.3564.3564.2	0.342	Glyco-Decipher
MouseBrain-Z-T-1.3565.3565.3	0.166	MAGIC
MouseBrain-Z-T-1.3565.3565.3	0.258	Glyco-Decipher
MouseBrain-Z-T-1.3569.3569.3	0.334	MAGIC
MouseBrain-Z-T-1.3569.3569.3	0.243	Glyco-Decipher
MouseBrain-Z-T-1.3574.3574.2	0.459	MAGIC
MouseBrain-Z-T-1.3574.3574.2	0.562	Glyco-Decipher
MouseBrain-Z-T-1.3580.3580.3	0.356	MAGIC
MouseBrain-Z-T-1.3580.3580.3	0.412	Glyco-Decipher
MouseBrain-Z-T-1.3581.3581.2	0.192	MAGIC
MouseBrain-Z-T-1.3581.3581.2	0.213	Glyco-Decipher
MouseBrain-Z-T-1.3594.3594.2	0.245	MAGIC
MouseBrain-Z-T-1.3594.3594.2	0.341	Glyco-Decipher
MouseBrain-Z-T-1.3597.3597.2	0.464	MAGIC
MouseBrain-Z-T-1.3597.3597.2	0.549	Glyco-Decipher
MouseBrain-Z-T-1.3598.3598.3	0.135	MAGIC
MouseBrain-Z-T-1.3598.3598.3	0.158	Glyco-Decipher
MouseBrain-Z-T-1.3602.3602.3	0.211	MAGIC
MouseBrain-Z-T-1.3602.3602.3	0.161	Glyco-Decipher
MouseBrain-Z-T-1.3603.3603.3	0.319	MAGIC
MouseBrain-Z-T-1.3603.3603.3	0.139	Glyco-Decipher
MouseBrain-Z-T-1.3612.3612.3	0.295	MAGIC
MouseBrain-Z-T-1.3612.3612.3	0.441	Glyco-Decipher
MouseBrain-Z-T-1.3613.3613.2	0.43	MAGIC
MouseBrain-Z-T-1.3613.3613.2	0.312	Glyco-Decipher
MouseBrain-Z-T-1.3614.3614.3	0.099	MAGIC
MouseBrain-Z-T-1.3614.3614.3	0.084	Glyco-Decipher
MouseBrain-Z-T-1.3615.3615.2	0.679	MAGIC
MouseBrain-Z-T-1.3615.3615.2	0.693	Glyco-Decipher
MouseBrain-Z-T-1.3616.3616.3	0.299	MAGIC
MouseBrain-Z-T-1.3616.3616.3	0.226	Glyco-Decipher
MouseBrain-Z-T-1.3622.3622.2	0.472	MAGIC
MouseBrain-Z-T-1.3622.3622.2	0.499	Glyco-Decipher
MouseBrain-Z-T-1.3624.3624.3	0.261	MAGIC
MouseBrain-Z-T-1.3624.3624.3	0.295	Glyco-Decipher
MouseBrain-Z-T-1.3625.3625.2	0.28	MAGIC
MouseBrain-Z-T-1.3625.3625.2	0.366	Glyco-Decipher
MouseBrain-Z-T-1.3630.3630.3	0.333	MAGIC
MouseBrain-Z-T-1.3630.3630.3	0.248	Glyco-Decipher
MouseBrain-Z-T-1.3636.3636.2	0.42	MAGIC
MouseBrain-Z-T-1.3636.3636.2	0.671	Glyco-Decipher
MouseBrain-Z-T-1.3638.3638.3	0.394	MAGIC
MouseBrain-Z-T-1.3638.3638.3	0.477	Glyco-Decipher
MouseBrain-Z-T-1.3644.3644.3	0.332	MAGIC
MouseBrain-Z-T-1.3644.3644.3	0.252	Glyco-Decipher
MouseBrain-Z-T-1.3645.3645.2	0.42	MAGIC
MouseBrain-Z-T-1.3645.3645.2	0.551	Glyco-Decipher
MouseBrain-Z-T-1.3655.3655.3	0.081	MAGIC
MouseBrain-Z-T-1.3655.3655.3	0.123	Glyco-Decipher
MouseBrain-Z-T-1.3658.3658.3	0.193	MAGIC
MouseBrain-Z-T-1.3658.3658.3	0.157	Glyco-Decipher
MouseBrain-Z-T-1.3659.3659.3	0.224	MAGIC
MouseBrain-Z-T-1.3659.3659.3	0.085	Glyco-Decipher
MouseBrain-Z-T-1.3665.3665.2	0.506	MAGIC
MouseBrain-Z-T-1.3665.3665.2	0.564	Glyco-Decipher
MouseBrain-Z-T-1.3676.3676.2	0.323	MAGIC
MouseBrain-Z-T-1.3676.3676.2	0.377	Glyco-Decipher
MouseBrain-Z-T-1.3683.3683.2	0.395	MAGIC
MouseBrain-Z-T-1.3683.3683.2	0.302	Glyco-Decipher
MouseBrain-Z-T-1.3691.3691.2	0.488	MAGIC
MouseBrain-Z-T-1.3691.3691.2	0.579	Glyco-Decipher
MouseBrain-Z-T-1.3693.3693.3	0.293	MAGIC
MouseBrain-Z-T-1.3693.3693.3	0.349	Glyco-Decipher
MouseBrain-Z-T-1.3694.3694.3	0.318	MAGIC
MouseBrain-Z-T-1.3694.3694.3	0.342	Glyco-Decipher
MouseBrain-Z-T-1.3695.3695.3	0.227	MAGIC
MouseBrain-Z-T-1.3695.3695.3	0.171	Glyco-Decipher
MouseBrain-Z-T-1.3696.3696.2	0.607	MAGIC
MouseBrain-Z-T-1.3696.3696.2	0.628	Glyco-Decipher
MouseBrain-Z-T-1.3699.3699.2	0.283	MAGIC
MouseBrain-Z-T-1.3699.3699.2	0.353	Glyco-Decipher
MouseBrain-Z-T-1.3703.3703.2	0.389	MAGIC
MouseBrain-Z-T-1.3703.3703.2	0.453	Glyco-Decipher
MouseBrain-Z-T-1.3705.3705.3	0.267	MAGIC
MouseBrain-Z-T-1.3705.3705.3	0.344	Glyco-Decipher
MouseBrain-Z-T-1.3706.3706.2	0.706	MAGIC
MouseBrain-Z-T-1.3706.3706.2	0.764	Glyco-Decipher
MouseBrain-Z-T-1.3710.3710.4	0.159	MAGIC
MouseBrain-Z-T-1.3710.3710.4	0.136	Glyco-Decipher
MouseBrain-Z-T-1.3716.3716.2	0.364	MAGIC
MouseBrain-Z-T-1.3716.3716.2	0.436	Glyco-Decipher
MouseBrain-Z-T-1.3731.3731.3	0.272	MAGIC
MouseBrain-Z-T-1.3731.3731.3	0.36	Glyco-Decipher
MouseBrain-Z-T-1.3732.3732.3	0.162	MAGIC
MouseBrain-Z-T-1.3732.3732.3	0.199	Glyco-Decipher
MouseBrain-Z-T-1.3741.3741.3	0.167	MAGIC
MouseBrain-Z-T-1.3741.3741.3	0.173	Glyco-Decipher
MouseBrain-Z-T-1.3742.3742.3	0.114	MAGIC
MouseBrain-Z-T-1.3742.3742.3	0.181	Glyco-Decipher
MouseBrain-Z-T-1.3744.3744.3	0.173	MAGIC
MouseBrain-Z-T-1.3744.3744.3	0.125	Glyco-Decipher
MouseBrain-Z-T-1.3751.3751.4	0.225	MAGIC
MouseBrain-Z-T-1.3751.3751.4	0.193	Glyco-Decipher
MouseBrain-Z-T-1.3754.3754.2	0.292	MAGIC
MouseBrain-Z-T-1.3754.3754.2	0.254	Glyco-Decipher
MouseBrain-Z-T-1.3774.3774.4	0.175	MAGIC
MouseBrain-Z-T-1.3774.3774.4	0.111	Glyco-Decipher
MouseBrain-Z-T-1.3783.3783.3	0.335	MAGIC
MouseBrain-Z-T-1.3783.3783.3	0.304	Glyco-Decipher
MouseBrain-Z-T-1.3784.3784.3	0.285	MAGIC
MouseBrain-Z-T-1.3784.3784.3	0.165	Glyco-Decipher
MouseBrain-Z-T-1.3786.3786.3	0.205	MAGIC
MouseBrain-Z-T-1.3786.3786.3	0.279	Glyco-Decipher
MouseBrain-Z-T-1.3790.3790.3	0.302	MAGIC
MouseBrain-Z-T-1.3790.3790.3	0.284	Glyco-Decipher
MouseBrain-Z-T-1.3796.3796.3	0.192	MAGIC
MouseBrain-Z-T-1.3796.3796.3	0.12	Glyco-Decipher
MouseBrain-Z-T-1.3797.3797.4	0.333	MAGIC
MouseBrain-Z-T-1.3797.3797.4	0.381	Glyco-Decipher
MouseBrain-Z-T-1.3798.3798.3	0.212	MAGIC
MouseBrain-Z-T-1.3798.3798.3	0.18	Glyco-Decipher
MouseBrain-Z-T-1.3802.3802.3	0.149	MAGIC
MouseBrain-Z-T-1.3802.3802.3	0.145	Glyco-Decipher
MouseBrain-Z-T-1.3808.3808.3	0.164	MAGIC
MouseBrain-Z-T-1.3808.3808.3	0.066	Glyco-Decipher
MouseBrain-Z-T-1.3809.3809.3	0.135	MAGIC
MouseBrain-Z-T-1.3809.3809.3	0.131	Glyco-Decipher
MouseBrain-Z-T-1.3816.3816.2	0.235	MAGIC
MouseBrain-Z-T-1.3816.3816.2	0.255	Glyco-Decipher
MouseBrain-Z-T-1.3820.3820.3	0.424	MAGIC
MouseBrain-Z-T-1.3820.3820.3	0.473	Glyco-Decipher
MouseBrain-Z-T-1.3831.3831.3	0.281	MAGIC
MouseBrain-Z-T-1.3831.3831.3	0.32	Glyco-Decipher
MouseBrain-Z-T-1.3835.3835.2	0.163	MAGIC
MouseBrain-Z-T-1.3835.3835.2	0.157	Glyco-Decipher
MouseBrain-Z-T-1.3844.3844.3	0.355	MAGIC
MouseBrain-Z-T-1.3844.3844.3	0.316	Glyco-Decipher
MouseBrain-Z-T-1.3848.3848.3	0.228	MAGIC
MouseBrain-Z-T-1.3848.3848.3	0.103	Glyco-Decipher
MouseBrain-Z-T-1.3849.3849.3	0.195	MAGIC
MouseBrain-Z-T-1.3849.3849.3	0.227	Glyco-Decipher
MouseBrain-Z-T-1.3854.3854.4	0.275	MAGIC
MouseBrain-Z-T-1.3854.3854.4	0.19	Glyco-Decipher
MouseBrain-Z-T-1.3856.3856.3	0.187	MAGIC
MouseBrain-Z-T-1.3856.3856.3	0.22	Glyco-Decipher
MouseBrain-Z-T-1.3858.3858.3	0.213	MAGIC
MouseBrain-Z-T-1.3858.3858.3	0.12	Glyco-Decipher
MouseBrain-Z-T-1.3861.3861.2	0.203	MAGIC
MouseBrain-Z-T-1.3861.3861.2	0.46	Glyco-Decipher
MouseBrain-Z-T-1.3862.3862.2	0.241	MAGIC
MouseBrain-Z-T-1.3862.3862.2	0.316	Glyco-Decipher
MouseBrain-Z-T-1.3864.3864.2	0.56	MAGIC
MouseBrain-Z-T-1.3864.3864.2	0.574	Glyco-Decipher
MouseBrain-Z-T-1.3865.3865.3	0.294	MAGIC
MouseBrain-Z-T-1.3865.3865.3	0.192	Glyco-Decipher
MouseBrain-Z-T-1.3867.3867.3	0.156	MAGIC
MouseBrain-Z-T-1.3867.3867.3	0.144	Glyco-Decipher
MouseBrain-Z-T-1.3868.3868.3	0.123	MAGIC
MouseBrain-Z-T-1.3868.3868.3	0.136	Glyco-Decipher
MouseBrain-Z-T-1.3873.3873.3	0.24	MAGIC
MouseBrain-Z-T-1.3873.3873.3	0.13	Glyco-Decipher
MouseBrain-Z-T-1.3876.3876.3	0.236	MAGIC
MouseBrain-Z-T-1.3876.3876.3	0.231	Glyco-Decipher
MouseBrain-Z-T-1.3877.3877.3	0.104	MAGIC
MouseBrain-Z-T-1.3877.3877.3	0.082	Glyco-Decipher
MouseBrain-Z-T-1.3880.3880.2	0.687	MAGIC
MouseBrain-Z-T-1.3880.3880.2	0.671	Glyco-Decipher
MouseBrain-Z-T-1.3883.3883.2	0.146	MAGIC
MouseBrain-Z-T-1.3883.3883.2	0.167	Glyco-Decipher
MouseBrain-Z-T-1.3887.3887.3	0.336	MAGIC
MouseBrain-Z-T-1.3887.3887.3	0.268	Glyco-Decipher
MouseBrain-Z-T-1.3888.3888.3	0.258	MAGIC
MouseBrain-Z-T-1.3888.3888.3	0.248	Glyco-Decipher
MouseBrain-Z-T-1.3889.3889.3	0.201	MAGIC
MouseBrain-Z-T-1.3889.3889.3	0.27	Glyco-Decipher
MouseBrain-Z-T-1.3891.3891.3	0.605	MAGIC
MouseBrain-Z-T-1.3891.3891.3	0.544	Glyco-Decipher
MouseBrain-Z-T-1.3894.3894.3	0.089	MAGIC
MouseBrain-Z-T-1.3894.3894.3	0.081	Glyco-Decipher
MouseBrain-Z-T-1.3896.3896.3	0.271	MAGIC
MouseBrain-Z-T-1.3896.3896.3	0.291	Glyco-Decipher
MouseBrain-Z-T-1.3899.3899.3	0.138	MAGIC
MouseBrain-Z-T-1.3899.3899.3	0.182	Glyco-Decipher
MouseBrain-Z-T-1.3900.3900.4	0.135	MAGIC
MouseBrain-Z-T-1.3900.3900.4	0.101	Glyco-Decipher
MouseBrain-Z-T-1.3906.3906.2	0.193	MAGIC
MouseBrain-Z-T-1.3906.3906.2	0.29	Glyco-Decipher
MouseBrain-Z-T-1.3912.3912.3	0.254	MAGIC
MouseBrain-Z-T-1.3912.3912.3	0.384	Glyco-Decipher
MouseBrain-Z-T-1.3913.3913.3	0.221	MAGIC
MouseBrain-Z-T-1.3913.3913.3	0.203	Glyco-Decipher
MouseBrain-Z-T-1.3917.3917.3	0.23	MAGIC
MouseBrain-Z-T-1.3917.3917.3	0.112	Glyco-Decipher
MouseBrain-Z-T-1.3922.3922.3	0.211	MAGIC
MouseBrain-Z-T-1.3922.3922.3	0.191	Glyco-Decipher
MouseBrain-Z-T-1.3924.3924.3	0.352	MAGIC
MouseBrain-Z-T-1.3924.3924.3	0.404	Glyco-Decipher
MouseBrain-Z-T-1.3925.3925.2	0.603	MAGIC
MouseBrain-Z-T-1.3925.3925.2	0.714	Glyco-Decipher
MouseBrain-Z-T-1.3933.3933.3	0.244	MAGIC
MouseBrain-Z-T-1.3933.3933.3	0.215	Glyco-Decipher
MouseBrain-Z-T-1.3934.3934.3	0.192	MAGIC
MouseBrain-Z-T-1.3934.3934.3	0.192	Glyco-Decipher
MouseBrain-Z-T-1.3935.3935.2	0.579	MAGIC
MouseBrain-Z-T-1.3935.3935.2	0.596	Glyco-Decipher
MouseBrain-Z-T-1.3938.3938.3	0.269	MAGIC
MouseBrain-Z-T-1.3938.3938.3	0.17	Glyco-Decipher
MouseBrain-Z-T-1.3945.3945.2	0.326	MAGIC
MouseBrain-Z-T-1.3945.3945.2	0.297	Glyco-Decipher
MouseBrain-Z-T-1.3946.3946.3	0.4	MAGIC
MouseBrain-Z-T-1.3946.3946.3	0.406	Glyco-Decipher
MouseBrain-Z-T-1.3951.3951.3	0.105	MAGIC
MouseBrain-Z-T-1.3951.3951.3	0.138	Glyco-Decipher
MouseBrain-Z-T-1.3954.3954.2	0.531	MAGIC
MouseBrain-Z-T-1.3954.3954.2	0.539	Glyco-Decipher
MouseBrain-Z-T-1.3958.3958.2	0.666	MAGIC
MouseBrain-Z-T-1.3958.3958.2	0.622	Glyco-Decipher
MouseBrain-Z-T-1.3959.3959.3	0.184	MAGIC
MouseBrain-Z-T-1.3959.3959.3	0.207	Glyco-Decipher
MouseBrain-Z-T-1.3965.3965.3	0.218	MAGIC
MouseBrain-Z-T-1.3965.3965.3	0.245	Glyco-Decipher
MouseBrain-Z-T-1.3970.3970.2	0.277	MAGIC
MouseBrain-Z-T-1.3970.3970.2	0.298	Glyco-Decipher
MouseBrain-Z-T-1.3974.3974.3	0.086	MAGIC
MouseBrain-Z-T-1.3974.3974.3	0.105	Glyco-Decipher
MouseBrain-Z-T-1.3975.3975.2	0.467	MAGIC
MouseBrain-Z-T-1.3975.3975.2	0.564	Glyco-Decipher
MouseBrain-Z-T-1.3979.3979.2	0.554	MAGIC
MouseBrain-Z-T-1.3979.3979.2	0.589	Glyco-Decipher
MouseBrain-Z-T-1.3982.3982.3	0.422	MAGIC
MouseBrain-Z-T-1.3982.3982.3	0.438	Glyco-Decipher
MouseBrain-Z-T-1.3983.3983.3	0.471	MAGIC
MouseBrain-Z-T-1.3983.3983.3	0.514	Glyco-Decipher
MouseBrain-Z-T-1.3984.3984.3	0.406	MAGIC
MouseBrain-Z-T-1.3984.3984.3	0.49	Glyco-Decipher
MouseBrain-Z-T-1.3986.3986.3	0.461	MAGIC
MouseBrain-Z-T-1.3986.3986.3	0.5	Glyco-Decipher
MouseBrain-Z-T-1.3987.3987.3	0.248	MAGIC
MouseBrain-Z-T-1.3987.3987.3	0.144	Glyco-Decipher
MouseBrain-Z-T-1.3988.3988.3	0.234	MAGIC
MouseBrain-Z-T-1.3988.3988.3	0.131	Glyco-Decipher
MouseBrain-Z-T-1.3989.3989.3	0.107	MAGIC
MouseBrain-Z-T-1.3989.3989.3	0.115	Glyco-Decipher
MouseBrain-Z-T-1.3990.3990.2	0.435	MAGIC
MouseBrain-Z-T-1.3990.3990.2	0.518	Glyco-Decipher
MouseBrain-Z-T-1.3993.3993.3	0.09	MAGIC
MouseBrain-Z-T-1.3993.3993.3	0.087	Glyco-Decipher
MouseBrain-Z-T-1.3995.3995.3	0.227	MAGIC
MouseBrain-Z-T-1.3995.3995.3	0.267	Glyco-Decipher
MouseBrain-Z-T-1.3998.3998.3	0.153	MAGIC
MouseBrain-Z-T-1.3998.3998.3	0.103	Glyco-Decipher
MouseBrain-Z-T-1.4003.4003.3	0.174	MAGIC
MouseBrain-Z-T-1.4003.4003.3	0.175	Glyco-Decipher
MouseBrain-Z-T-1.4005.4005.3	0.274	MAGIC
MouseBrain-Z-T-1.4005.4005.3	0.169	Glyco-Decipher
MouseBrain-Z-T-1.4010.4010.3	0.273	MAGIC
MouseBrain-Z-T-1.4010.4010.3	0.238	Glyco-Decipher
MouseBrain-Z-T-1.4011.4011.2	0.318	MAGIC
MouseBrain-Z-T-1.4011.4011.2	0.342	Glyco-Decipher
MouseBrain-Z-T-1.4017.4017.3	0.424	MAGIC
MouseBrain-Z-T-1.4017.4017.3	0.382	Glyco-Decipher
MouseBrain-Z-T-1.4026.4026.3	0.214	MAGIC
MouseBrain-Z-T-1.4026.4026.3	0.173	Glyco-Decipher
MouseBrain-Z-T-1.4031.4031.2	0.348	MAGIC
MouseBrain-Z-T-1.4031.4031.2	0.379	Glyco-Decipher
MouseBrain-Z-T-1.4032.4032.2	0.479	MAGIC
MouseBrain-Z-T-1.4032.4032.2	0.639	Glyco-Decipher
MouseBrain-Z-T-1.4033.4033.2	0.289	MAGIC
MouseBrain-Z-T-1.4033.4033.2	0.397	Glyco-Decipher
MouseBrain-Z-T-1.4035.4035.2	0.269	MAGIC
MouseBrain-Z-T-1.4035.4035.2	0.33	Glyco-Decipher
MouseBrain-Z-T-1.4041.4041.2	0.545	MAGIC
MouseBrain-Z-T-1.4041.4041.2	0.578	Glyco-Decipher
MouseBrain-Z-T-1.4042.4042.3	0.243	MAGIC
MouseBrain-Z-T-1.4042.4042.3	0.255	Glyco-Decipher
MouseBrain-Z-T-1.4045.4045.2	0.322	MAGIC
MouseBrain-Z-T-1.4045.4045.2	0.507	Glyco-Decipher
MouseBrain-Z-T-1.4053.4053.3	0.198	MAGIC
MouseBrain-Z-T-1.4053.4053.3	0.211	Glyco-Decipher
MouseBrain-Z-T-1.4063.4063.3	0.249	MAGIC
MouseBrain-Z-T-1.4063.4063.3	0.155	Glyco-Decipher
MouseBrain-Z-T-1.4066.4066.3	0.13	MAGIC
MouseBrain-Z-T-1.4066.4066.3	0.059	Glyco-Decipher
MouseBrain-Z-T-1.4075.4075.3	0.192	MAGIC
MouseBrain-Z-T-1.4075.4075.3	0.157	Glyco-Decipher
MouseBrain-Z-T-1.4078.4078.3	0.317	MAGIC
MouseBrain-Z-T-1.4078.4078.3	0.138	Glyco-Decipher
MouseBrain-Z-T-1.4083.4083.3	0.22	MAGIC
MouseBrain-Z-T-1.4083.4083.3	0.199	Glyco-Decipher
MouseBrain-Z-T-1.4085.4085.3	0.257	MAGIC
MouseBrain-Z-T-1.4085.4085.3	0.276	Glyco-Decipher
MouseBrain-Z-T-1.4096.4096.3	0.281	MAGIC
MouseBrain-Z-T-1.4096.4096.3	0.126	Glyco-Decipher
MouseBrain-Z-T-1.4097.4097.3	0.267	MAGIC
MouseBrain-Z-T-1.4097.4097.3	0.226	Glyco-Decipher
MouseBrain-Z-T-1.4098.4098.3	0.209	MAGIC
MouseBrain-Z-T-1.4098.4098.3	0.187	Glyco-Decipher
MouseBrain-Z-T-1.4109.4109.3	0.22	MAGIC
MouseBrain-Z-T-1.4109.4109.3	0.095	Glyco-Decipher
MouseBrain-Z-T-1.4118.4118.3	0.25	MAGIC
MouseBrain-Z-T-1.4118.4118.3	0.156	Glyco-Decipher
MouseBrain-Z-T-1.4120.4120.3	0.181	MAGIC
MouseBrain-Z-T-1.4120.4120.3	0.083	Glyco-Decipher
MouseBrain-Z-T-1.4122.4122.2	0.27	MAGIC
MouseBrain-Z-T-1.4122.4122.2	0.307	Glyco-Decipher
MouseBrain-Z-T-1.4138.4138.3	0.244	MAGIC
MouseBrain-Z-T-1.4138.4138.3	0.214	Glyco-Decipher
MouseBrain-Z-T-1.4140.4140.3	0.136	MAGIC
MouseBrain-Z-T-1.4140.4140.3	0.097	Glyco-Decipher
MouseBrain-Z-T-1.4141.4141.2	0.513	MAGIC
MouseBrain-Z-T-1.4141.4141.2	0.591	Glyco-Decipher
MouseBrain-Z-T-1.4142.4142.3	0.279	MAGIC
MouseBrain-Z-T-1.4142.4142.3	0.24	Glyco-Decipher
MouseBrain-Z-T-1.4161.4161.3	0.33	MAGIC
MouseBrain-Z-T-1.4161.4161.3	0.358	Glyco-Decipher
MouseBrain-Z-T-1.4162.4162.3	0.068	MAGIC
MouseBrain-Z-T-1.4162.4162.3	0.081	Glyco-Decipher
MouseBrain-Z-T-1.4163.4163.3	0.208	MAGIC
MouseBrain-Z-T-1.4163.4163.3	0.162	Glyco-Decipher
MouseBrain-Z-T-1.4164.4164.3	0.38	MAGIC
MouseBrain-Z-T-1.4164.4164.3	0.403	Glyco-Decipher
MouseBrain-Z-T-1.4173.4173.3	0.177	MAGIC
MouseBrain-Z-T-1.4173.4173.3	0.235	Glyco-Decipher
MouseBrain-Z-T-1.4185.4185.3	0.073	MAGIC
MouseBrain-Z-T-1.4185.4185.3	0.078	Glyco-Decipher
MouseBrain-Z-T-1.4205.4205.3	0.2	MAGIC
MouseBrain-Z-T-1.4205.4205.3	0.14	Glyco-Decipher
MouseBrain-Z-T-1.4206.4206.2	0.517	MAGIC
MouseBrain-Z-T-1.4206.4206.2	0.528	Glyco-Decipher
MouseBrain-Z-T-1.4207.4207.3	0.262	MAGIC
MouseBrain-Z-T-1.4207.4207.3	0.245	Glyco-Decipher
MouseBrain-Z-T-1.4211.4211.3	0.082	MAGIC
MouseBrain-Z-T-1.4211.4211.3	0.052	Glyco-Decipher
MouseBrain-Z-T-1.4217.4217.3	0.25	MAGIC
MouseBrain-Z-T-1.4217.4217.3	0.19	Glyco-Decipher
MouseBrain-Z-T-1.4224.4224.3	0.308	MAGIC
MouseBrain-Z-T-1.4224.4224.3	0.402	Glyco-Decipher
MouseBrain-Z-T-1.4243.4243.3	0.234	MAGIC
MouseBrain-Z-T-1.4243.4243.3	0.19	Glyco-Decipher
MouseBrain-Z-T-1.4247.4247.3	0.109	MAGIC
MouseBrain-Z-T-1.4247.4247.3	0.136	Glyco-Decipher
MouseBrain-Z-T-1.4259.4259.2	0.381	MAGIC
MouseBrain-Z-T-1.4259.4259.2	0.461	Glyco-Decipher
MouseBrain-Z-T-1.4262.4262.2	0.207	MAGIC
MouseBrain-Z-T-1.4262.4262.2	0.216	Glyco-Decipher
MouseBrain-Z-T-1.4263.4263.4	0.231	MAGIC
MouseBrain-Z-T-1.4263.4263.4	0.142	Glyco-Decipher
MouseBrain-Z-T-1.4290.4290.3	0.097	MAGIC
MouseBrain-Z-T-1.4290.4290.3	0.104	Glyco-Decipher
MouseBrain-Z-T-1.4311.4311.3	0.303	MAGIC
MouseBrain-Z-T-1.4311.4311.3	0.218	Glyco-Decipher
MouseBrain-Z-T-1.4313.4313.2	0.399	MAGIC
MouseBrain-Z-T-1.4313.4313.2	0.526	Glyco-Decipher
MouseBrain-Z-T-1.4332.4332.3	0.479	MAGIC
MouseBrain-Z-T-1.4332.4332.3	0.474	Glyco-Decipher
MouseBrain-Z-T-1.4335.4335.3	0.159	MAGIC
MouseBrain-Z-T-1.4335.4335.3	0.101	Glyco-Decipher
MouseBrain-Z-T-1.4340.4340.2	0.505	MAGIC
MouseBrain-Z-T-1.4340.4340.2	0.59	Glyco-Decipher
MouseBrain-Z-T-1.4348.4348.3	0.073	MAGIC
MouseBrain-Z-T-1.4348.4348.3	0.08	Glyco-Decipher
MouseBrain-Z-T-1.4354.4354.3	0.463	MAGIC
MouseBrain-Z-T-1.4354.4354.3	0.571	Glyco-Decipher
MouseBrain-Z-T-1.4365.4365.3	0.278	MAGIC
MouseBrain-Z-T-1.4365.4365.3	0.425	Glyco-Decipher
MouseBrain-Z-T-1.4367.4367.2	0.358	MAGIC
MouseBrain-Z-T-1.4367.4367.2	0.406	Glyco-Decipher
MouseBrain-Z-T-1.4381.4381.2	0.263	MAGIC
MouseBrain-Z-T-1.4381.4381.2	0.516	Glyco-Decipher
MouseBrain-Z-T-1.4393.4393.3	0.051	MAGIC
MouseBrain-Z-T-1.4393.4393.3	0.036	Glyco-Decipher
MouseBrain-Z-T-1.4403.4403.3	0.151	MAGIC
MouseBrain-Z-T-1.4403.4403.3	0.087	Glyco-Decipher
MouseBrain-Z-T-1.4409.4409.3	0.186	MAGIC
MouseBrain-Z-T-1.4409.4409.3	0.118	Glyco-Decipher
MouseBrain-Z-T-1.4429.4429.3	0.499	MAGIC
MouseBrain-Z-T-1.4429.4429.3	0.518	Glyco-Decipher
MouseBrain-Z-T-1.4430.4430.2	0.318	MAGIC
MouseBrain-Z-T-1.4430.4430.2	0.31	Glyco-Decipher
MouseBrain-Z-T-1.4434.4434.3	0.165	MAGIC
MouseBrain-Z-T-1.4434.4434.3	0.145	Glyco-Decipher
MouseBrain-Z-T-1.4436.4436.3	0.138	MAGIC
MouseBrain-Z-T-1.4436.4436.3	0.138	Glyco-Decipher
MouseBrain-Z-T-1.4439.4439.2	0.416	MAGIC
MouseBrain-Z-T-1.4439.4439.2	0.478	Glyco-Decipher
MouseBrain-Z-T-1.4441.4441.3	0.258	MAGIC
MouseBrain-Z-T-1.4441.4441.3	0.269	Glyco-Decipher
MouseBrain-Z-T-1.4450.4450.2	0.302	MAGIC
MouseBrain-Z-T-1.4450.4450.2	0.348	Glyco-Decipher
MouseBrain-Z-T-1.4451.4451.3	0.132	MAGIC
MouseBrain-Z-T-1.4451.4451.3	0.106	Glyco-Decipher
MouseBrain-Z-T-1.4453.4453.3	0.258	MAGIC
MouseBrain-Z-T-1.4453.4453.3	0.167	Glyco-Decipher
MouseBrain-Z-T-1.4459.4459.3	0.514	MAGIC
MouseBrain-Z-T-1.4459.4459.3	0.52	Glyco-Decipher
MouseBrain-Z-T-1.4496.4496.2	0.358	MAGIC
MouseBrain-Z-T-1.4496.4496.2	0.342	Glyco-Decipher
MouseBrain-Z-T-1.4498.4498.2	0.125	MAGIC
MouseBrain-Z-T-1.4498.4498.2	0.129	Glyco-Decipher
MouseBrain-Z-T-1.4513.4513.3	0.269	MAGIC
MouseBrain-Z-T-1.4513.4513.3	0.163	Glyco-Decipher
MouseBrain-Z-T-1.4529.4529.3	0.29	MAGIC
MouseBrain-Z-T-1.4529.4529.3	0.35	Glyco-Decipher
MouseBrain-Z-T-1.4558.4558.3	0.225	MAGIC
MouseBrain-Z-T-1.4558.4558.3	0.158	Glyco-Decipher
MouseBrain-Z-T-1.4559.4559.3	0.218	MAGIC
MouseBrain-Z-T-1.4559.4559.3	0.155	Glyco-Decipher
MouseBrain-Z-T-1.4565.4565.2	0.437	MAGIC
MouseBrain-Z-T-1.4565.4565.2	0.484	Glyco-Decipher
MouseBrain-Z-T-1.4585.4585.3	0.166	MAGIC
MouseBrain-Z-T-1.4585.4585.3	0.218	Glyco-Decipher
MouseBrain-Z-T-1.4597.4597.3	0.184	MAGIC
MouseBrain-Z-T-1.4597.4597.3	0.248	Glyco-Decipher
MouseBrain-Z-T-1.4600.4600.2	0.162	MAGIC
MouseBrain-Z-T-1.4600.4600.2	0.192	Glyco-Decipher
MouseBrain-Z-T-1.4604.4604.3	0.433	MAGIC
MouseBrain-Z-T-1.4604.4604.3	0.561	Glyco-Decipher
MouseBrain-Z-T-1.4606.4606.3	0.297	MAGIC
MouseBrain-Z-T-1.4606.4606.3	0.302	Glyco-Decipher
MouseBrain-Z-T-1.4608.4608.2	0.242	MAGIC
MouseBrain-Z-T-1.4608.4608.2	0.274	Glyco-Decipher
MouseBrain-Z-T-1.4615.4615.3	0.294	MAGIC
MouseBrain-Z-T-1.4615.4615.3	0.317	Glyco-Decipher
MouseBrain-Z-T-1.4631.4631.3	0.206	MAGIC
MouseBrain-Z-T-1.4631.4631.3	0.136	Glyco-Decipher
MouseBrain-Z-T-1.4638.4638.2	0.246	MAGIC
MouseBrain-Z-T-1.4638.4638.2	0.341	Glyco-Decipher
MouseBrain-Z-T-1.4664.4664.3	0.205	MAGIC
MouseBrain-Z-T-1.4664.4664.3	0.217	Glyco-Decipher
MouseBrain-Z-T-1.4692.4692.3	0.252	MAGIC
MouseBrain-Z-T-1.4692.4692.3	0.188	Glyco-Decipher
MouseBrain-Z-T-1.4712.4712.3	0.07	MAGIC
MouseBrain-Z-T-1.4712.4712.3	0.044	Glyco-Decipher
MouseBrain-Z-T-1.4722.4722.3	0.139	MAGIC
MouseBrain-Z-T-1.4722.4722.3	0.162	Glyco-Decipher
MouseBrain-Z-T-1.4723.4723.2	0.174	MAGIC
MouseBrain-Z-T-1.4723.4723.2	0.219	Glyco-Decipher
MouseBrain-Z-T-1.4734.4734.2	0.348	MAGIC
MouseBrain-Z-T-1.4734.4734.2	0.415	Glyco-Decipher
MouseBrain-Z-T-1.4750.4750.2	0.151	MAGIC
MouseBrain-Z-T-1.4750.4750.2	0.197	Glyco-Decipher
MouseBrain-Z-T-1.4756.4756.2	0.267	MAGIC
MouseBrain-Z-T-1.4756.4756.2	0.224	Glyco-Decipher
MouseBrain-Z-T-1.4757.4757.3	0.31	MAGIC
MouseBrain-Z-T-1.4757.4757.3	0.322	Glyco-Decipher
MouseBrain-Z-T-1.4764.4764.3	0.228	MAGIC
MouseBrain-Z-T-1.4764.4764.3	0.099	Glyco-Decipher
MouseBrain-Z-T-1.4767.4767.2	0.337	MAGIC
MouseBrain-Z-T-1.4767.4767.2	0.415	Glyco-Decipher
MouseBrain-Z-T-1.4780.4780.3	0.188	MAGIC
MouseBrain-Z-T-1.4780.4780.3	0.209	Glyco-Decipher
MouseBrain-Z-T-1.4784.4784.3	0.18	MAGIC
MouseBrain-Z-T-1.4784.4784.3	0.185	Glyco-Decipher
MouseBrain-Z-T-1.4799.4799.3	0.125	MAGIC
MouseBrain-Z-T-1.4799.4799.3	0.136	Glyco-Decipher
MouseBrain-Z-T-1.4813.4813.2	0.223	MAGIC
MouseBrain-Z-T-1.4813.4813.2	0.323	Glyco-Decipher
MouseBrain-Z-T-1.4848.4848.3	0.129	MAGIC
MouseBrain-Z-T-1.4848.4848.3	0.124	Glyco-Decipher
MouseBrain-Z-T-1.4868.4868.3	0.057	MAGIC
MouseBrain-Z-T-1.4868.4868.3	0.031	Glyco-Decipher
MouseBrain-Z-T-1.4871.4871.3	0.198	MAGIC
MouseBrain-Z-T-1.4871.4871.3	0.169	Glyco-Decipher
MouseBrain-Z-T-1.4872.4872.3	0.272	MAGIC
MouseBrain-Z-T-1.4872.4872.3	0.3	Glyco-Decipher
MouseBrain-Z-T-1.4883.4883.2	0.364	MAGIC
MouseBrain-Z-T-1.4883.4883.2	0.327	Glyco-Decipher
MouseBrain-Z-T-1.4894.4894.2	0.421	MAGIC
MouseBrain-Z-T-1.4894.4894.2	0.423	Glyco-Decipher
MouseBrain-Z-T-1.4904.4904.2	0.28	MAGIC
MouseBrain-Z-T-1.4904.4904.2	0.292	Glyco-Decipher
MouseBrain-Z-T-1.4908.4908.4	0.276	MAGIC
MouseBrain-Z-T-1.4908.4908.4	0.279	Glyco-Decipher
MouseBrain-Z-T-1.4933.4933.3	0.176	MAGIC
MouseBrain-Z-T-1.4933.4933.3	0.149	Glyco-Decipher
MouseBrain-Z-T-1.4937.4937.3	0.171	MAGIC
MouseBrain-Z-T-1.4937.4937.3	0.136	Glyco-Decipher
MouseBrain-Z-T-1.4974.4974.3	0.178	MAGIC
MouseBrain-Z-T-1.4974.4974.3	0.194	Glyco-Decipher
MouseBrain-Z-T-1.4988.4988.3	0.328	MAGIC
MouseBrain-Z-T-1.4988.4988.3	0.446	Glyco-Decipher
MouseBrain-Z-T-1.5001.5001.3	0.18	MAGIC
MouseBrain-Z-T-1.5001.5001.3	0.168	Glyco-Decipher
MouseBrain-Z-T-1.5002.5002.3	0.186	MAGIC
MouseBrain-Z-T-1.5002.5002.3	0.131	Glyco-Decipher
MouseBrain-Z-T-1.5009.5009.2	0.183	MAGIC
MouseBrain-Z-T-1.5009.5009.2	0.202	Glyco-Decipher
MouseBrain-Z-T-1.5011.5011.3	0.215	MAGIC
MouseBrain-Z-T-1.5011.5011.3	0.307	Glyco-Decipher
MouseBrain-Z-T-1.5022.5022.2	0.346	MAGIC
MouseBrain-Z-T-1.5022.5022.2	0.332	Glyco-Decipher
MouseBrain-Z-T-1.5023.5023.3	0.161	MAGIC
MouseBrain-Z-T-1.5023.5023.3	0.133	Glyco-Decipher
MouseBrain-Z-T-1.5041.5041.3	0.352	MAGIC
MouseBrain-Z-T-1.5041.5041.3	0.4	Glyco-Decipher
MouseBrain-Z-T-1.5048.5048.2	0.299	MAGIC
MouseBrain-Z-T-1.5048.5048.2	0.305	Glyco-Decipher
MouseBrain-Z-T-1.5055.5055.3	0.168	MAGIC
MouseBrain-Z-T-1.5055.5055.3	0.177	Glyco-Decipher
MouseBrain-Z-T-1.5066.5066.3	0.292	MAGIC
MouseBrain-Z-T-1.5066.5066.3	0.202	Glyco-Decipher
MouseBrain-Z-T-1.5068.5068.3	0.213	MAGIC
MouseBrain-Z-T-1.5068.5068.3	0.332	Glyco-Decipher
MouseBrain-Z-T-1.5080.5080.3	0.154	MAGIC
MouseBrain-Z-T-1.5080.5080.3	0.168	Glyco-Decipher
MouseBrain-Z-T-1.5093.5093.3	0.171	MAGIC
MouseBrain-Z-T-1.5093.5093.3	0.134	Glyco-Decipher
MouseBrain-Z-T-1.5101.5101.4	0.257	MAGIC
MouseBrain-Z-T-1.5101.5101.4	0.332	Glyco-Decipher
MouseBrain-Z-T-1.5109.5109.3	0.151	MAGIC
MouseBrain-Z-T-1.5109.5109.3	0.164	Glyco-Decipher
MouseBrain-Z-T-1.5111.5111.2	0.31	MAGIC
MouseBrain-Z-T-1.5111.5111.2	0.327	Glyco-Decipher
MouseBrain-Z-T-1.5112.5112.3	0.276	MAGIC
MouseBrain-Z-T-1.5112.5112.3	0.372	Glyco-Decipher
MouseBrain-Z-T-1.5121.5121.3	0.163	MAGIC
MouseBrain-Z-T-1.5121.5121.3	0.194	Glyco-Decipher
MouseBrain-Z-T-1.5132.5132.3	0.208	MAGIC
MouseBrain-Z-T-1.5132.5132.3	0.188	Glyco-Decipher
MouseBrain-Z-T-1.5134.5134.3	0.372	MAGIC
MouseBrain-Z-T-1.5134.5134.3	0.476	Glyco-Decipher
MouseBrain-Z-T-1.5138.5138.2	0.392	MAGIC
MouseBrain-Z-T-1.5138.5138.2	0.422	Glyco-Decipher
MouseBrain-Z-T-1.5139.5139.3	0.151	MAGIC
MouseBrain-Z-T-1.5139.5139.3	0.144	Glyco-Decipher
MouseBrain-Z-T-1.5141.5141.2	0.507	MAGIC
MouseBrain-Z-T-1.5141.5141.2	0.22	Glyco-Decipher
MouseBrain-Z-T-1.5145.5145.4	0.202	MAGIC
MouseBrain-Z-T-1.5145.5145.4	0.215	Glyco-Decipher
MouseBrain-Z-T-1.5146.5146.2	0.16	MAGIC
MouseBrain-Z-T-1.5146.5146.2	0.19	Glyco-Decipher
MouseBrain-Z-T-1.5147.5147.2	0.223	MAGIC
MouseBrain-Z-T-1.5147.5147.2	0.344	Glyco-Decipher
MouseBrain-Z-T-1.5151.5151.3	0.278	MAGIC
MouseBrain-Z-T-1.5151.5151.3	0.254	Glyco-Decipher
MouseBrain-Z-T-1.5152.5152.3	0.136	MAGIC
MouseBrain-Z-T-1.5152.5152.3	0.168	Glyco-Decipher
MouseBrain-Z-T-1.5167.5167.4	0.342	MAGIC
MouseBrain-Z-T-1.5167.5167.4	0.463	Glyco-Decipher
MouseBrain-Z-T-1.5175.5175.3	0.314	MAGIC
MouseBrain-Z-T-1.5175.5175.3	0.346	Glyco-Decipher
MouseBrain-Z-T-1.5177.5177.2	0.236	MAGIC
MouseBrain-Z-T-1.5177.5177.2	0.358	Glyco-Decipher
MouseBrain-Z-T-1.5179.5179.2	0.312	MAGIC
MouseBrain-Z-T-1.5179.5179.2	0.406	Glyco-Decipher
MouseBrain-Z-T-1.5181.5181.3	0.197	MAGIC
MouseBrain-Z-T-1.5181.5181.3	0.374	Glyco-Decipher
MouseBrain-Z-T-1.5183.5183.3	0.19	MAGIC
MouseBrain-Z-T-1.5183.5183.3	0.191	Glyco-Decipher
MouseBrain-Z-T-1.5194.5194.3	0.312	MAGIC
MouseBrain-Z-T-1.5194.5194.3	0.424	Glyco-Decipher
MouseBrain-Z-T-1.5198.5198.3	0.26	MAGIC
MouseBrain-Z-T-1.5198.5198.3	0.344	Glyco-Decipher
MouseBrain-Z-T-1.5202.5202.3	0.302	MAGIC
MouseBrain-Z-T-1.5202.5202.3	0.426	Glyco-Decipher
MouseBrain-Z-T-1.5236.5236.3	0.309	MAGIC
MouseBrain-Z-T-1.5236.5236.3	0.218	Glyco-Decipher
MouseBrain-Z-T-1.5247.5247.2	0.434	MAGIC
MouseBrain-Z-T-1.5247.5247.2	0.478	Glyco-Decipher
MouseBrain-Z-T-1.5251.5251.3	0.469	MAGIC
MouseBrain-Z-T-1.5251.5251.3	0.417	Glyco-Decipher
MouseBrain-Z-T-1.5259.5259.3	0.305	MAGIC
MouseBrain-Z-T-1.5259.5259.3	0.188	Glyco-Decipher
MouseBrain-Z-T-1.5261.5261.3	0.296	MAGIC
MouseBrain-Z-T-1.5261.5261.3	0.37	Glyco-Decipher
MouseBrain-Z-T-1.5263.5263.2	0.454	MAGIC
MouseBrain-Z-T-1.5263.5263.2	0.511	Glyco-Decipher
MouseBrain-Z-T-1.5271.5271.3	0.472	MAGIC
MouseBrain-Z-T-1.5271.5271.3	0.465	Glyco-Decipher
MouseBrain-Z-T-1.5280.5280.3	0.158	MAGIC
MouseBrain-Z-T-1.5280.5280.3	0.156	Glyco-Decipher
MouseBrain-Z-T-1.5281.5281.2	0.427	MAGIC
MouseBrain-Z-T-1.5281.5281.2	0.523	Glyco-Decipher
MouseBrain-Z-T-1.5282.5282.3	0.099	MAGIC
MouseBrain-Z-T-1.5282.5282.3	0.135	Glyco-Decipher
MouseBrain-Z-T-1.5283.5283.4	0.182	MAGIC
MouseBrain-Z-T-1.5283.5283.4	0.198	Glyco-Decipher
MouseBrain-Z-T-1.5290.5290.3	0.252	MAGIC
MouseBrain-Z-T-1.5290.5290.3	0.171	Glyco-Decipher
MouseBrain-Z-T-1.5292.5292.2	0.381	MAGIC
MouseBrain-Z-T-1.5292.5292.2	0.341	Glyco-Decipher
MouseBrain-Z-T-1.5295.5295.3	0.282	MAGIC
MouseBrain-Z-T-1.5295.5295.3	0.176	Glyco-Decipher
MouseBrain-Z-T-1.5298.5298.2	0.333	MAGIC
MouseBrain-Z-T-1.5298.5298.2	0.389	Glyco-Decipher
MouseBrain-Z-T-1.5302.5302.3	0.482	MAGIC
MouseBrain-Z-T-1.5302.5302.3	0.522	Glyco-Decipher
MouseBrain-Z-T-1.5305.5305.3	0.282	MAGIC
MouseBrain-Z-T-1.5305.5305.3	0.373	Glyco-Decipher
MouseBrain-Z-T-1.5313.5313.3	0.224	MAGIC
MouseBrain-Z-T-1.5313.5313.3	0.214	Glyco-Decipher
MouseBrain-Z-T-1.5323.5323.3	0.391	MAGIC
MouseBrain-Z-T-1.5323.5323.3	0.321	Glyco-Decipher
MouseBrain-Z-T-1.5324.5324.3	0.268	MAGIC
MouseBrain-Z-T-1.5324.5324.3	0.335	Glyco-Decipher
MouseBrain-Z-T-1.5333.5333.3	0.286	MAGIC
MouseBrain-Z-T-1.5333.5333.3	0.303	Glyco-Decipher
MouseBrain-Z-T-1.5349.5349.3	0.149	MAGIC
MouseBrain-Z-T-1.5349.5349.3	0.178	Glyco-Decipher
MouseBrain-Z-T-1.5354.5354.3	0.212	MAGIC
MouseBrain-Z-T-1.5354.5354.3	0.178	Glyco-Decipher
MouseBrain-Z-T-1.5364.5364.3	0.108	MAGIC
MouseBrain-Z-T-1.5364.5364.3	0.131	Glyco-Decipher
MouseBrain-Z-T-1.5368.5368.2	0.48	MAGIC
MouseBrain-Z-T-1.5368.5368.2	0.509	Glyco-Decipher
MouseBrain-Z-T-1.5371.5371.3	0.074	MAGIC
MouseBrain-Z-T-1.5371.5371.3	0.099	Glyco-Decipher
MouseBrain-Z-T-1.5372.5372.3	0.23	MAGIC
MouseBrain-Z-T-1.5372.5372.3	0.16	Glyco-Decipher
MouseBrain-Z-T-1.5374.5374.2	0.34	MAGIC
MouseBrain-Z-T-1.5374.5374.2	0.449	Glyco-Decipher
MouseBrain-Z-T-1.5382.5382.3	0.285	MAGIC
MouseBrain-Z-T-1.5382.5382.3	0.531	Glyco-Decipher
MouseBrain-Z-T-1.5385.5385.2	0.153	MAGIC
MouseBrain-Z-T-1.5385.5385.2	0.216	Glyco-Decipher
MouseBrain-Z-T-1.5392.5392.3	0.104	MAGIC
MouseBrain-Z-T-1.5392.5392.3	0.087	Glyco-Decipher
MouseBrain-Z-T-1.5394.5394.3	0.306	MAGIC
MouseBrain-Z-T-1.5394.5394.3	0.199	Glyco-Decipher
MouseBrain-Z-T-1.5422.5422.3	0.109	MAGIC
MouseBrain-Z-T-1.5422.5422.3	0.083	Glyco-Decipher
MouseBrain-Z-T-1.5451.5451.2	0.463	MAGIC
MouseBrain-Z-T-1.5451.5451.2	0.533	Glyco-Decipher
MouseBrain-Z-T-1.5464.5464.3	0.225	MAGIC
MouseBrain-Z-T-1.5464.5464.3	0.295	Glyco-Decipher
MouseBrain-Z-T-1.5468.5468.3	0.212	MAGIC
MouseBrain-Z-T-1.5468.5468.3	0.236	Glyco-Decipher
MouseBrain-Z-T-1.5470.5470.2	0.352	MAGIC
MouseBrain-Z-T-1.5470.5470.2	0.448	Glyco-Decipher
MouseBrain-Z-T-1.5472.5472.3	0.339	MAGIC
MouseBrain-Z-T-1.5472.5472.3	0.415	Glyco-Decipher
MouseBrain-Z-T-1.5483.5483.3	0.307	MAGIC
MouseBrain-Z-T-1.5483.5483.3	0.524	Glyco-Decipher
MouseBrain-Z-T-1.5487.5487.3	0.278	MAGIC
MouseBrain-Z-T-1.5487.5487.3	0.317	Glyco-Decipher
MouseBrain-Z-T-1.5507.5507.3	0.144	MAGIC
MouseBrain-Z-T-1.5507.5507.3	0.173	Glyco-Decipher
MouseBrain-Z-T-1.5520.5520.2	0.484	MAGIC
MouseBrain-Z-T-1.5520.5520.2	0.6	Glyco-Decipher
MouseBrain-Z-T-1.5524.5524.2	0.264	MAGIC
MouseBrain-Z-T-1.5524.5524.2	0.368	Glyco-Decipher
MouseBrain-Z-T-1.5525.5525.3	0.247	MAGIC
MouseBrain-Z-T-1.5525.5525.3	0.349	Glyco-Decipher
MouseBrain-Z-T-1.5531.5531.3	0.303	MAGIC
MouseBrain-Z-T-1.5531.5531.3	0.225	Glyco-Decipher
MouseBrain-Z-T-1.5532.5532.3	0.168	MAGIC
MouseBrain-Z-T-1.5532.5532.3	0.233	Glyco-Decipher
MouseBrain-Z-T-1.5533.5533.3	0.156	MAGIC
MouseBrain-Z-T-1.5533.5533.3	0.175	Glyco-Decipher
MouseBrain-Z-T-1.5542.5542.2	0.534	MAGIC
MouseBrain-Z-T-1.5542.5542.2	0.593	Glyco-Decipher
MouseBrain-Z-T-1.5547.5547.2	0.413	MAGIC
MouseBrain-Z-T-1.5547.5547.2	0.523	Glyco-Decipher
MouseBrain-Z-T-1.5548.5548.3	0.279	MAGIC
MouseBrain-Z-T-1.5548.5548.3	0.344	Glyco-Decipher
MouseBrain-Z-T-1.5549.5549.3	0.145	MAGIC
MouseBrain-Z-T-1.5549.5549.3	0.067	Glyco-Decipher
MouseBrain-Z-T-1.5551.5551.2	0.549	MAGIC
MouseBrain-Z-T-1.5551.5551.2	0.668	Glyco-Decipher
MouseBrain-Z-T-1.5557.5557.2	0.298	MAGIC
MouseBrain-Z-T-1.5557.5557.2	0.361	Glyco-Decipher
MouseBrain-Z-T-1.5559.5559.3	0.253	MAGIC
MouseBrain-Z-T-1.5559.5559.3	0.24	Glyco-Decipher
MouseBrain-Z-T-1.5560.5560.3	0.294	MAGIC
MouseBrain-Z-T-1.5560.5560.3	0.351	Glyco-Decipher
MouseBrain-Z-T-1.5565.5565.3	0.337	MAGIC
MouseBrain-Z-T-1.5565.5565.3	0.387	Glyco-Decipher
MouseBrain-Z-T-1.5566.5566.3	0.425	MAGIC
MouseBrain-Z-T-1.5566.5566.3	0.423	Glyco-Decipher
MouseBrain-Z-T-1.5567.5567.3	0.301	MAGIC
MouseBrain-Z-T-1.5567.5567.3	0.337	Glyco-Decipher
MouseBrain-Z-T-1.5569.5569.3	0.313	MAGIC
MouseBrain-Z-T-1.5569.5569.3	0.447	Glyco-Decipher
MouseBrain-Z-T-1.5570.5570.2	0.566	MAGIC
MouseBrain-Z-T-1.5570.5570.2	0.599	Glyco-Decipher
MouseBrain-Z-T-1.5573.5573.3	0.18	MAGIC
MouseBrain-Z-T-1.5573.5573.3	0.15	Glyco-Decipher
MouseBrain-Z-T-1.5574.5574.3	0.453	MAGIC
MouseBrain-Z-T-1.5574.5574.3	0.533	Glyco-Decipher
MouseBrain-Z-T-1.5578.5578.3	0.138	MAGIC
MouseBrain-Z-T-1.5578.5578.3	0.085	Glyco-Decipher
MouseBrain-Z-T-1.5580.5580.3	0.383	MAGIC
MouseBrain-Z-T-1.5580.5580.3	0.497	Glyco-Decipher
MouseBrain-Z-T-1.5581.5581.3	0.325	MAGIC
MouseBrain-Z-T-1.5581.5581.3	0.598	Glyco-Decipher
MouseBrain-Z-T-1.5585.5585.2	0.548	MAGIC
MouseBrain-Z-T-1.5585.5585.2	0.618	Glyco-Decipher
MouseBrain-Z-T-1.5586.5586.4	0.506	MAGIC
MouseBrain-Z-T-1.5586.5586.4	0.608	Glyco-Decipher
MouseBrain-Z-T-1.5588.5588.3	0.228	MAGIC
MouseBrain-Z-T-1.5588.5588.3	0.251	Glyco-Decipher
MouseBrain-Z-T-1.5589.5589.2	0.312	MAGIC
MouseBrain-Z-T-1.5589.5589.2	0.383	Glyco-Decipher
MouseBrain-Z-T-1.5592.5592.3	0.339	MAGIC
MouseBrain-Z-T-1.5592.5592.3	0.464	Glyco-Decipher
MouseBrain-Z-T-1.5596.5596.3	0.34	MAGIC
MouseBrain-Z-T-1.5596.5596.3	0.376	Glyco-Decipher
MouseBrain-Z-T-1.5597.5597.2	0.513	MAGIC
MouseBrain-Z-T-1.5597.5597.2	0.554	Glyco-Decipher
MouseBrain-Z-T-1.5598.5598.4	0.366	MAGIC
MouseBrain-Z-T-1.5598.5598.4	0.49	Glyco-Decipher
MouseBrain-Z-T-1.5599.5599.3	0.309	MAGIC
MouseBrain-Z-T-1.5599.5599.3	0.185	Glyco-Decipher
MouseBrain-Z-T-1.5600.5600.2	0.366	MAGIC
MouseBrain-Z-T-1.5600.5600.2	0.28	Glyco-Decipher
MouseBrain-Z-T-1.5601.5601.2	0.261	MAGIC
MouseBrain-Z-T-1.5601.5601.2	0.168	Glyco-Decipher
MouseBrain-Z-T-1.5603.5603.2	0.287	MAGIC
MouseBrain-Z-T-1.5603.5603.2	0.302	Glyco-Decipher
MouseBrain-Z-T-1.5604.5604.3	0.206	MAGIC
MouseBrain-Z-T-1.5604.5604.3	0.173	Glyco-Decipher
MouseBrain-Z-T-1.5606.5606.4	0.351	MAGIC
MouseBrain-Z-T-1.5606.5606.4	0.316	Glyco-Decipher
MouseBrain-Z-T-1.5608.5608.3	0.194	MAGIC
MouseBrain-Z-T-1.5608.5608.3	0.099	Glyco-Decipher
MouseBrain-Z-T-1.5609.5609.5	0.577	MAGIC
MouseBrain-Z-T-1.5609.5609.5	0.631	Glyco-Decipher
MouseBrain-Z-T-1.5610.5610.3	0.157	MAGIC
MouseBrain-Z-T-1.5610.5610.3	0.133	Glyco-Decipher
MouseBrain-Z-T-1.5611.5611.3	0.245	MAGIC
MouseBrain-Z-T-1.5611.5611.3	0.318	Glyco-Decipher
MouseBrain-Z-T-1.5612.5612.3	0.194	MAGIC
MouseBrain-Z-T-1.5612.5612.3	0.204	Glyco-Decipher
MouseBrain-Z-T-1.5614.5614.2	0.439	MAGIC
MouseBrain-Z-T-1.5614.5614.2	0.493	Glyco-Decipher
MouseBrain-Z-T-1.5619.5619.2	0.482	MAGIC
MouseBrain-Z-T-1.5619.5619.2	0.506	Glyco-Decipher
MouseBrain-Z-T-1.5620.5620.3	0.349	MAGIC
MouseBrain-Z-T-1.5620.5620.3	0.393	Glyco-Decipher
MouseBrain-Z-T-1.5622.5622.2	0.411	MAGIC
MouseBrain-Z-T-1.5622.5622.2	0.494	Glyco-Decipher
MouseBrain-Z-T-1.5623.5623.2	0.385	MAGIC
MouseBrain-Z-T-1.5623.5623.2	0.552	Glyco-Decipher
MouseBrain-Z-T-1.5628.5628.3	0.334	MAGIC
MouseBrain-Z-T-1.5628.5628.3	0.416	Glyco-Decipher
MouseBrain-Z-T-1.5629.5629.2	0.531	MAGIC
MouseBrain-Z-T-1.5629.5629.2	0.583	Glyco-Decipher
MouseBrain-Z-T-1.5631.5631.2	0.264	MAGIC
MouseBrain-Z-T-1.5631.5631.2	0.392	Glyco-Decipher
MouseBrain-Z-T-1.5640.5640.3	0.467	MAGIC
MouseBrain-Z-T-1.5640.5640.3	0.514	Glyco-Decipher
MouseBrain-Z-T-1.5641.5641.2	0.583	MAGIC
MouseBrain-Z-T-1.5641.5641.2	0.633	Glyco-Decipher
MouseBrain-Z-T-1.5643.5643.2	0.328	MAGIC
MouseBrain-Z-T-1.5643.5643.2	0.377	Glyco-Decipher
MouseBrain-Z-T-1.5652.5652.3	0.319	MAGIC
MouseBrain-Z-T-1.5652.5652.3	0.366	Glyco-Decipher
MouseBrain-Z-T-1.5653.5653.3	0.444	MAGIC
MouseBrain-Z-T-1.5653.5653.3	0.489	Glyco-Decipher
MouseBrain-Z-T-1.5655.5655.2	0.537	MAGIC
MouseBrain-Z-T-1.5655.5655.2	0.603	Glyco-Decipher
MouseBrain-Z-T-1.5656.5656.3	0.204	MAGIC
MouseBrain-Z-T-1.5656.5656.3	0.193	Glyco-Decipher
MouseBrain-Z-T-1.5658.5658.3	0.195	MAGIC
MouseBrain-Z-T-1.5658.5658.3	0.276	Glyco-Decipher
MouseBrain-Z-T-1.5662.5662.3	0.333	MAGIC
MouseBrain-Z-T-1.5662.5662.3	0.503	Glyco-Decipher
MouseBrain-Z-T-1.5664.5664.3	0.327	MAGIC
MouseBrain-Z-T-1.5664.5664.3	0.429	Glyco-Decipher
MouseBrain-Z-T-1.5666.5666.2	0.284	MAGIC
MouseBrain-Z-T-1.5666.5666.2	0.344	Glyco-Decipher
MouseBrain-Z-T-1.5667.5667.2	0.402	MAGIC
MouseBrain-Z-T-1.5667.5667.2	0.67	Glyco-Decipher
MouseBrain-Z-T-1.5675.5675.3	0.171	MAGIC
MouseBrain-Z-T-1.5675.5675.3	0.27	Glyco-Decipher
MouseBrain-Z-T-1.5676.5676.2	0.341	MAGIC
MouseBrain-Z-T-1.5676.5676.2	0.422	Glyco-Decipher
MouseBrain-Z-T-1.5677.5677.3	0.294	MAGIC
MouseBrain-Z-T-1.5677.5677.3	0.367	Glyco-Decipher
MouseBrain-Z-T-1.5687.5687.3	0.242	MAGIC
MouseBrain-Z-T-1.5687.5687.3	0.257	Glyco-Decipher
MouseBrain-Z-T-1.5696.5696.2	0.49	MAGIC
MouseBrain-Z-T-1.5696.5696.2	0.52	Glyco-Decipher
MouseBrain-Z-T-1.5697.5697.3	0.274	MAGIC
MouseBrain-Z-T-1.5697.5697.3	0.366	Glyco-Decipher
MouseBrain-Z-T-1.5698.5698.3	0.233	MAGIC
MouseBrain-Z-T-1.5698.5698.3	0.297	Glyco-Decipher
MouseBrain-Z-T-1.5700.5700.3	0.181	MAGIC
MouseBrain-Z-T-1.5700.5700.3	0.277	Glyco-Decipher
MouseBrain-Z-T-1.5701.5701.2	0.226	MAGIC
MouseBrain-Z-T-1.5701.5701.2	0.32	Glyco-Decipher
MouseBrain-Z-T-1.5704.5704.2	0.256	MAGIC
MouseBrain-Z-T-1.5704.5704.2	0.487	Glyco-Decipher
MouseBrain-Z-T-1.5706.5706.3	0.223	MAGIC
MouseBrain-Z-T-1.5706.5706.3	0.253	Glyco-Decipher
MouseBrain-Z-T-1.5731.5731.2	0.495	MAGIC
MouseBrain-Z-T-1.5731.5731.2	0.526	Glyco-Decipher
MouseBrain-Z-T-1.5732.5732.2	0.303	MAGIC
MouseBrain-Z-T-1.5732.5732.2	0.327	Glyco-Decipher
MouseBrain-Z-T-1.5735.5735.3	0.178	MAGIC
MouseBrain-Z-T-1.5735.5735.3	0.248	Glyco-Decipher
MouseBrain-Z-T-1.5737.5737.3	0.338	MAGIC
MouseBrain-Z-T-1.5737.5737.3	0.189	Glyco-Decipher
MouseBrain-Z-T-1.5743.5743.2	0.293	MAGIC
MouseBrain-Z-T-1.5743.5743.2	0.402	Glyco-Decipher
MouseBrain-Z-T-1.5744.5744.2	0.211	MAGIC
MouseBrain-Z-T-1.5744.5744.2	0.271	Glyco-Decipher
MouseBrain-Z-T-1.5748.5748.3	0.108	MAGIC
MouseBrain-Z-T-1.5748.5748.3	0.09	Glyco-Decipher
MouseBrain-Z-T-1.5754.5754.3	0.186	MAGIC
MouseBrain-Z-T-1.5754.5754.3	0.285	Glyco-Decipher
MouseBrain-Z-T-1.5757.5757.3	0.158	MAGIC
MouseBrain-Z-T-1.5757.5757.3	0.197	Glyco-Decipher
MouseBrain-Z-T-1.5760.5760.3	0.346	MAGIC
MouseBrain-Z-T-1.5760.5760.3	0.187	Glyco-Decipher
MouseBrain-Z-T-1.5766.5766.2	0.519	MAGIC
MouseBrain-Z-T-1.5766.5766.2	0.561	Glyco-Decipher
MouseBrain-Z-T-1.5770.5770.2	0.429	MAGIC
MouseBrain-Z-T-1.5770.5770.2	0.575	Glyco-Decipher
MouseBrain-Z-T-1.5778.5778.2	0.226	MAGIC
MouseBrain-Z-T-1.5778.5778.2	0.279	Glyco-Decipher
MouseBrain-Z-T-1.5792.5792.2	0.329	MAGIC
MouseBrain-Z-T-1.5792.5792.2	0.355	Glyco-Decipher
MouseBrain-Z-T-1.5793.5793.3	0.214	MAGIC
MouseBrain-Z-T-1.5793.5793.3	0.28	Glyco-Decipher
MouseBrain-Z-T-1.5794.5794.3	0.252	MAGIC
MouseBrain-Z-T-1.5794.5794.3	0.21	Glyco-Decipher
MouseBrain-Z-T-1.5796.5796.3	0.427	MAGIC
MouseBrain-Z-T-1.5796.5796.3	0.52	Glyco-Decipher
MouseBrain-Z-T-1.5798.5798.2	0.327	MAGIC
MouseBrain-Z-T-1.5798.5798.2	0.373	Glyco-Decipher
MouseBrain-Z-T-1.5800.5800.3	0.26	MAGIC
MouseBrain-Z-T-1.5800.5800.3	0.352	Glyco-Decipher
MouseBrain-Z-T-1.5802.5802.2	0.317	MAGIC
MouseBrain-Z-T-1.5802.5802.2	0.341	Glyco-Decipher
MouseBrain-Z-T-1.5803.5803.2	0.529	MAGIC
MouseBrain-Z-T-1.5803.5803.2	0.608	Glyco-Decipher
MouseBrain-Z-T-1.5804.5804.3	0.219	MAGIC
MouseBrain-Z-T-1.5804.5804.3	0.172	Glyco-Decipher
MouseBrain-Z-T-1.5805.5805.2	0.259	MAGIC
MouseBrain-Z-T-1.5805.5805.2	0.371	Glyco-Decipher
MouseBrain-Z-T-1.5808.5808.3	0.253	MAGIC
MouseBrain-Z-T-1.5808.5808.3	0.349	Glyco-Decipher
MouseBrain-Z-T-1.5811.5811.3	0.327	MAGIC
MouseBrain-Z-T-1.5811.5811.3	0.433	Glyco-Decipher
MouseBrain-Z-T-1.5814.5814.3	0.203	MAGIC
MouseBrain-Z-T-1.5814.5814.3	0.257	Glyco-Decipher
MouseBrain-Z-T-1.5815.5815.3	0.284	MAGIC
MouseBrain-Z-T-1.5815.5815.3	0.31	Glyco-Decipher
MouseBrain-Z-T-1.5826.5826.3	0.374	MAGIC
MouseBrain-Z-T-1.5826.5826.3	0.426	Glyco-Decipher
MouseBrain-Z-T-1.5828.5828.3	0.388	MAGIC
MouseBrain-Z-T-1.5828.5828.3	0.458	Glyco-Decipher
MouseBrain-Z-T-1.5829.5829.2	0.411	MAGIC
MouseBrain-Z-T-1.5829.5829.2	0.519	Glyco-Decipher
MouseBrain-Z-T-1.5830.5830.3	0.22	MAGIC
MouseBrain-Z-T-1.5830.5830.3	0.224	Glyco-Decipher
MouseBrain-Z-T-1.5831.5831.3	0.068	MAGIC
MouseBrain-Z-T-1.5831.5831.3	0.091	Glyco-Decipher
MouseBrain-Z-T-1.5832.5832.2	0.432	MAGIC
MouseBrain-Z-T-1.5832.5832.2	0.5	Glyco-Decipher
MouseBrain-Z-T-1.5833.5833.3	0.208	MAGIC
MouseBrain-Z-T-1.5833.5833.3	0.225	Glyco-Decipher
MouseBrain-Z-T-1.5835.5835.3	0.297	MAGIC
MouseBrain-Z-T-1.5835.5835.3	0.327	Glyco-Decipher
MouseBrain-Z-T-1.5836.5836.3	0.475	MAGIC
MouseBrain-Z-T-1.5836.5836.3	0.431	Glyco-Decipher
MouseBrain-Z-T-1.5838.5838.2	0.523	MAGIC
MouseBrain-Z-T-1.5838.5838.2	0.565	Glyco-Decipher
MouseBrain-Z-T-1.5843.5843.2	0.552	MAGIC
MouseBrain-Z-T-1.5843.5843.2	0.611	Glyco-Decipher
MouseBrain-Z-T-1.5845.5845.3	0.446	MAGIC
MouseBrain-Z-T-1.5845.5845.3	0.446	Glyco-Decipher
MouseBrain-Z-T-1.5850.5850.3	0.217	MAGIC
MouseBrain-Z-T-1.5850.5850.3	0.295	Glyco-Decipher
MouseBrain-Z-T-1.5855.5855.3	0.309	MAGIC
MouseBrain-Z-T-1.5855.5855.3	0.398	Glyco-Decipher
MouseBrain-Z-T-1.5860.5860.2	0.253	MAGIC
MouseBrain-Z-T-1.5860.5860.2	0.301	Glyco-Decipher
MouseBrain-Z-T-1.5863.5863.3	0.268	MAGIC
MouseBrain-Z-T-1.5863.5863.3	0.315	Glyco-Decipher
MouseBrain-Z-T-1.5864.5864.2	0.468	MAGIC
MouseBrain-Z-T-1.5864.5864.2	0.516	Glyco-Decipher
MouseBrain-Z-T-1.5874.5874.2	0.476	MAGIC
MouseBrain-Z-T-1.5874.5874.2	0.507	Glyco-Decipher
MouseBrain-Z-T-1.5875.5875.2	0.398	MAGIC
MouseBrain-Z-T-1.5875.5875.2	0.401	Glyco-Decipher
MouseBrain-Z-T-1.5876.5876.3	0.432	MAGIC
MouseBrain-Z-T-1.5876.5876.3	0.428	Glyco-Decipher
MouseBrain-Z-T-1.5879.5879.3	0.288	MAGIC
MouseBrain-Z-T-1.5879.5879.3	0.386	Glyco-Decipher
MouseBrain-Z-T-1.5886.5886.2	0.382	MAGIC
MouseBrain-Z-T-1.5886.5886.2	0.472	Glyco-Decipher
MouseBrain-Z-T-1.5887.5887.3	0.456	MAGIC
MouseBrain-Z-T-1.5887.5887.3	0.474	Glyco-Decipher
MouseBrain-Z-T-1.5888.5888.3	0.329	MAGIC
MouseBrain-Z-T-1.5888.5888.3	0.395	Glyco-Decipher
MouseBrain-Z-T-1.5892.5892.3	0.158	MAGIC
MouseBrain-Z-T-1.5892.5892.3	0.182	Glyco-Decipher
MouseBrain-Z-T-1.5893.5893.3	0.276	MAGIC
MouseBrain-Z-T-1.5893.5893.3	0.324	Glyco-Decipher
MouseBrain-Z-T-1.5894.5894.2	0.197	MAGIC
MouseBrain-Z-T-1.5894.5894.2	0.237	Glyco-Decipher
MouseBrain-Z-T-1.5898.5898.3	0.363	MAGIC
MouseBrain-Z-T-1.5898.5898.3	0.407	Glyco-Decipher
MouseBrain-Z-T-1.5900.5900.2	0.391	MAGIC
MouseBrain-Z-T-1.5900.5900.2	0.503	Glyco-Decipher
MouseBrain-Z-T-1.5902.5902.2	0.295	MAGIC
MouseBrain-Z-T-1.5902.5902.2	0.388	Glyco-Decipher
MouseBrain-Z-T-1.5903.5903.2	0.373	MAGIC
MouseBrain-Z-T-1.5903.5903.2	0.441	Glyco-Decipher
MouseBrain-Z-T-1.5908.5908.2	0.219	MAGIC
MouseBrain-Z-T-1.5908.5908.2	0.365	Glyco-Decipher
MouseBrain-Z-T-1.5910.5910.3	0.181	MAGIC
MouseBrain-Z-T-1.5910.5910.3	0.199	Glyco-Decipher
MouseBrain-Z-T-1.5911.5911.2	0.52	MAGIC
MouseBrain-Z-T-1.5911.5911.2	0.565	Glyco-Decipher
MouseBrain-Z-T-1.5913.5913.3	0.257	MAGIC
MouseBrain-Z-T-1.5913.5913.3	0.272	Glyco-Decipher
MouseBrain-Z-T-1.5914.5914.3	0.237	MAGIC
MouseBrain-Z-T-1.5914.5914.3	0.357	Glyco-Decipher
MouseBrain-Z-T-1.5916.5916.2	0.51	MAGIC
MouseBrain-Z-T-1.5916.5916.2	0.569	Glyco-Decipher
MouseBrain-Z-T-1.5922.5922.2	0.32	MAGIC
MouseBrain-Z-T-1.5922.5922.2	0.386	Glyco-Decipher
MouseBrain-Z-T-1.5923.5923.2	0.516	MAGIC
MouseBrain-Z-T-1.5923.5923.2	0.563	Glyco-Decipher
MouseBrain-Z-T-1.5924.5924.2	0.338	MAGIC
MouseBrain-Z-T-1.5924.5924.2	0.439	Glyco-Decipher
MouseBrain-Z-T-1.5926.5926.3	0.148	MAGIC
MouseBrain-Z-T-1.5926.5926.3	0.106	Glyco-Decipher
MouseBrain-Z-T-1.5933.5933.2	0.387	MAGIC
MouseBrain-Z-T-1.5933.5933.2	0.388	Glyco-Decipher
MouseBrain-Z-T-1.5940.5940.2	0.54	MAGIC
MouseBrain-Z-T-1.5940.5940.2	0.605	Glyco-Decipher
MouseBrain-Z-T-1.5941.5941.3	0.199	MAGIC
MouseBrain-Z-T-1.5941.5941.3	0.265	Glyco-Decipher
MouseBrain-Z-T-1.5946.5946.3	0.213	MAGIC
MouseBrain-Z-T-1.5946.5946.3	0.244	Glyco-Decipher
MouseBrain-Z-T-1.5948.5948.2	0.407	MAGIC
MouseBrain-Z-T-1.5948.5948.2	0.528	Glyco-Decipher
MouseBrain-Z-T-1.5954.5954.3	0.316	MAGIC
MouseBrain-Z-T-1.5954.5954.3	0.331	Glyco-Decipher
MouseBrain-Z-T-1.5958.5958.3	0.299	MAGIC
MouseBrain-Z-T-1.5958.5958.3	0.303	Glyco-Decipher
MouseBrain-Z-T-1.5959.5959.3	0.321	MAGIC
MouseBrain-Z-T-1.5959.5959.3	0.393	Glyco-Decipher
MouseBrain-Z-T-1.5961.5961.3	0.169	MAGIC
MouseBrain-Z-T-1.5961.5961.3	0.137	Glyco-Decipher
MouseBrain-Z-T-1.5965.5965.3	0.327	MAGIC
MouseBrain-Z-T-1.5965.5965.3	0.349	Glyco-Decipher
MouseBrain-Z-T-1.5966.5966.2	0.44	MAGIC
MouseBrain-Z-T-1.5966.5966.2	0.537	Glyco-Decipher
MouseBrain-Z-T-1.5968.5968.2	0.344	MAGIC
MouseBrain-Z-T-1.5968.5968.2	0.451	Glyco-Decipher
MouseBrain-Z-T-1.5977.5977.2	0.331	MAGIC
MouseBrain-Z-T-1.5977.5977.2	0.404	Glyco-Decipher
MouseBrain-Z-T-1.5982.5982.2	0.17	MAGIC
MouseBrain-Z-T-1.5982.5982.2	0.114	Glyco-Decipher
MouseBrain-Z-T-1.5986.5986.2	0.554	MAGIC
MouseBrain-Z-T-1.5986.5986.2	0.614	Glyco-Decipher
MouseBrain-Z-T-1.5987.5987.2	0.315	MAGIC
MouseBrain-Z-T-1.5987.5987.2	0.343	Glyco-Decipher
MouseBrain-Z-T-1.5988.5988.3	0.406	MAGIC
MouseBrain-Z-T-1.5988.5988.3	0.478	Glyco-Decipher
MouseBrain-Z-T-1.5989.5989.3	0.442	MAGIC
MouseBrain-Z-T-1.5989.5989.3	0.261	Glyco-Decipher
MouseBrain-Z-T-1.5991.5991.4	0.102	MAGIC
MouseBrain-Z-T-1.5991.5991.4	0.127	Glyco-Decipher
MouseBrain-Z-T-1.5997.5997.2	0.497	MAGIC
MouseBrain-Z-T-1.5997.5997.2	0.554	Glyco-Decipher
MouseBrain-Z-T-1.5998.5998.2	0.357	MAGIC
MouseBrain-Z-T-1.5998.5998.2	0.413	Glyco-Decipher
MouseBrain-Z-T-1.5999.5999.3	0.344	MAGIC
MouseBrain-Z-T-1.5999.5999.3	0.336	Glyco-Decipher
MouseBrain-Z-T-1.6000.6000.3	0.231	MAGIC
MouseBrain-Z-T-1.6000.6000.3	0.235	Glyco-Decipher
MouseBrain-Z-T-1.6004.6004.2	0.515	MAGIC
MouseBrain-Z-T-1.6004.6004.2	0.587	Glyco-Decipher
MouseBrain-Z-T-1.6005.6005.3	0.28	MAGIC
MouseBrain-Z-T-1.6005.6005.3	0.394	Glyco-Decipher
MouseBrain-Z-T-1.6006.6006.3	0.032	MAGIC
MouseBrain-Z-T-1.6006.6006.3	0.041	Glyco-Decipher
MouseBrain-Z-T-1.6017.6017.3	0.103	MAGIC
MouseBrain-Z-T-1.6017.6017.3	0.097	Glyco-Decipher
MouseBrain-Z-T-1.6018.6018.3	0.166	MAGIC
MouseBrain-Z-T-1.6018.6018.3	0.243	Glyco-Decipher
MouseBrain-Z-T-1.6019.6019.3	0.355	MAGIC
MouseBrain-Z-T-1.6019.6019.3	0.377	Glyco-Decipher
MouseBrain-Z-T-1.6023.6023.3	0.214	MAGIC
MouseBrain-Z-T-1.6023.6023.3	0.205	Glyco-Decipher
MouseBrain-Z-T-1.6034.6034.3	0.32	MAGIC
MouseBrain-Z-T-1.6034.6034.3	0.275	Glyco-Decipher
MouseBrain-Z-T-1.6035.6035.3	0.357	MAGIC
MouseBrain-Z-T-1.6035.6035.3	0.402	Glyco-Decipher
MouseBrain-Z-T-1.6036.6036.2	0.288	MAGIC
MouseBrain-Z-T-1.6036.6036.2	0.281	Glyco-Decipher
MouseBrain-Z-T-1.6052.6052.2	0.407	MAGIC
MouseBrain-Z-T-1.6052.6052.2	0.441	Glyco-Decipher
MouseBrain-Z-T-1.6053.6053.3	0.492	MAGIC
MouseBrain-Z-T-1.6053.6053.3	0.538	Glyco-Decipher
MouseBrain-Z-T-1.6054.6054.2	0.264	MAGIC
MouseBrain-Z-T-1.6054.6054.2	0.165	Glyco-Decipher
MouseBrain-Z-T-1.6055.6055.2	0.561	MAGIC
MouseBrain-Z-T-1.6055.6055.2	0.624	Glyco-Decipher
MouseBrain-Z-T-1.6064.6064.3	0.196	MAGIC
MouseBrain-Z-T-1.6064.6064.3	0.354	Glyco-Decipher
MouseBrain-Z-T-1.6070.6070.3	0.295	MAGIC
MouseBrain-Z-T-1.6070.6070.3	0.29	Glyco-Decipher
MouseBrain-Z-T-1.6071.6071.2	0.241	MAGIC
MouseBrain-Z-T-1.6071.6071.2	0.408	Glyco-Decipher
MouseBrain-Z-T-1.6082.6082.2	0.486	MAGIC
MouseBrain-Z-T-1.6082.6082.2	0.632	Glyco-Decipher
MouseBrain-Z-T-1.6084.6084.2	0.307	MAGIC
MouseBrain-Z-T-1.6084.6084.2	0.356	Glyco-Decipher
MouseBrain-Z-T-1.6086.6086.3	0.168	MAGIC
MouseBrain-Z-T-1.6086.6086.3	0.206	Glyco-Decipher
MouseBrain-Z-T-1.6088.6088.3	0.152	MAGIC
MouseBrain-Z-T-1.6088.6088.3	0.157	Glyco-Decipher
MouseBrain-Z-T-1.6090.6090.3	0.275	MAGIC
MouseBrain-Z-T-1.6090.6090.3	0.324	Glyco-Decipher
MouseBrain-Z-T-1.6091.6091.3	0.377	MAGIC
MouseBrain-Z-T-1.6091.6091.3	0.321	Glyco-Decipher
MouseBrain-Z-T-1.6092.6092.3	0.196	MAGIC
MouseBrain-Z-T-1.6092.6092.3	0.299	Glyco-Decipher
MouseBrain-Z-T-1.6100.6100.3	0.268	MAGIC
MouseBrain-Z-T-1.6100.6100.3	0.303	Glyco-Decipher
MouseBrain-Z-T-1.6102.6102.2	0.415	MAGIC
MouseBrain-Z-T-1.6102.6102.2	0.477	Glyco-Decipher
MouseBrain-Z-T-1.6105.6105.3	0.098	MAGIC
MouseBrain-Z-T-1.6105.6105.3	0.179	Glyco-Decipher
MouseBrain-Z-T-1.6109.6109.2	0.344	MAGIC
MouseBrain-Z-T-1.6109.6109.2	0.46	Glyco-Decipher
MouseBrain-Z-T-1.6114.6114.3	0.184	MAGIC
MouseBrain-Z-T-1.6114.6114.3	0.16	Glyco-Decipher
MouseBrain-Z-T-1.6115.6115.3	0.133	MAGIC
MouseBrain-Z-T-1.6115.6115.3	0.195	Glyco-Decipher
MouseBrain-Z-T-1.6116.6116.2	0.198	MAGIC
MouseBrain-Z-T-1.6116.6116.2	0.27	Glyco-Decipher
MouseBrain-Z-T-1.6117.6117.3	0.308	MAGIC
MouseBrain-Z-T-1.6117.6117.3	0.385	Glyco-Decipher
MouseBrain-Z-T-1.6121.6121.2	0.28	MAGIC
MouseBrain-Z-T-1.6121.6121.2	0.328	Glyco-Decipher
MouseBrain-Z-T-1.6122.6122.2	0.23	MAGIC
MouseBrain-Z-T-1.6122.6122.2	0.32	Glyco-Decipher
MouseBrain-Z-T-1.6127.6127.2	0.332	MAGIC
MouseBrain-Z-T-1.6127.6127.2	0.351	Glyco-Decipher
MouseBrain-Z-T-1.6128.6128.3	0.371	MAGIC
MouseBrain-Z-T-1.6128.6128.3	0.443	Glyco-Decipher
MouseBrain-Z-T-1.6129.6129.2	0.542	MAGIC
MouseBrain-Z-T-1.6129.6129.2	0.657	Glyco-Decipher
MouseBrain-Z-T-1.6130.6130.3	0.188	MAGIC
MouseBrain-Z-T-1.6130.6130.3	0.283	Glyco-Decipher
MouseBrain-Z-T-1.6131.6131.3	0.198	MAGIC
MouseBrain-Z-T-1.6131.6131.3	0.189	Glyco-Decipher
MouseBrain-Z-T-1.6132.6132.2	0.343	MAGIC
MouseBrain-Z-T-1.6132.6132.2	0.445	Glyco-Decipher
MouseBrain-Z-T-1.6138.6138.3	0.221	MAGIC
MouseBrain-Z-T-1.6138.6138.3	0.293	Glyco-Decipher
MouseBrain-Z-T-1.6140.6140.3	0.136	MAGIC
MouseBrain-Z-T-1.6140.6140.3	0.06	Glyco-Decipher
MouseBrain-Z-T-1.6141.6141.2	0.321	MAGIC
MouseBrain-Z-T-1.6141.6141.2	0.421	Glyco-Decipher
MouseBrain-Z-T-1.6142.6142.3	0.269	MAGIC
MouseBrain-Z-T-1.6142.6142.3	0.299	Glyco-Decipher
MouseBrain-Z-T-1.6144.6144.3	0.313	MAGIC
MouseBrain-Z-T-1.6144.6144.3	0.399	Glyco-Decipher
MouseBrain-Z-T-1.6145.6145.3	0.249	MAGIC
MouseBrain-Z-T-1.6145.6145.3	0.304	Glyco-Decipher
MouseBrain-Z-T-1.6148.6148.3	0.391	MAGIC
MouseBrain-Z-T-1.6148.6148.3	0.435	Glyco-Decipher
MouseBrain-Z-T-1.6151.6151.3	0.274	MAGIC
MouseBrain-Z-T-1.6151.6151.3	0.407	Glyco-Decipher
MouseBrain-Z-T-1.6152.6152.3	0.156	MAGIC
MouseBrain-Z-T-1.6152.6152.3	0.188	Glyco-Decipher
MouseBrain-Z-T-1.6154.6154.2	0.387	MAGIC
MouseBrain-Z-T-1.6154.6154.2	0.454	Glyco-Decipher
MouseBrain-Z-T-1.6156.6156.2	0.099	MAGIC
MouseBrain-Z-T-1.6156.6156.2	0.166	Glyco-Decipher
MouseBrain-Z-T-1.6157.6157.2	0.194	MAGIC
MouseBrain-Z-T-1.6157.6157.2	0.245	Glyco-Decipher
MouseBrain-Z-T-1.6162.6162.3	0.292	MAGIC
MouseBrain-Z-T-1.6162.6162.3	0.335	Glyco-Decipher
MouseBrain-Z-T-1.6163.6163.3	0.256	MAGIC
MouseBrain-Z-T-1.6163.6163.3	0.259	Glyco-Decipher
MouseBrain-Z-T-1.6164.6164.2	0.306	MAGIC
MouseBrain-Z-T-1.6164.6164.2	0.353	Glyco-Decipher
MouseBrain-Z-T-1.6167.6167.3	0.205	MAGIC
MouseBrain-Z-T-1.6167.6167.3	0.317	Glyco-Decipher
MouseBrain-Z-T-1.6169.6169.2	0.474	MAGIC
MouseBrain-Z-T-1.6169.6169.2	0.564	Glyco-Decipher
MouseBrain-Z-T-1.6172.6172.3	0.262	MAGIC
MouseBrain-Z-T-1.6172.6172.3	0.2	Glyco-Decipher
MouseBrain-Z-T-1.6174.6174.2	0.339	MAGIC
MouseBrain-Z-T-1.6174.6174.2	0.434	Glyco-Decipher
MouseBrain-Z-T-1.6178.6178.3	0.137	MAGIC
MouseBrain-Z-T-1.6178.6178.3	0.17	Glyco-Decipher
MouseBrain-Z-T-1.6179.6179.2	0.23	MAGIC
MouseBrain-Z-T-1.6179.6179.2	0.414	Glyco-Decipher
MouseBrain-Z-T-1.6186.6186.3	0.203	MAGIC
MouseBrain-Z-T-1.6186.6186.3	0.285	Glyco-Decipher
MouseBrain-Z-T-1.6187.6187.2	0.346	MAGIC
MouseBrain-Z-T-1.6187.6187.2	0.454	Glyco-Decipher
MouseBrain-Z-T-1.6188.6188.3	0.335	MAGIC
MouseBrain-Z-T-1.6188.6188.3	0.434	Glyco-Decipher
MouseBrain-Z-T-1.6192.6192.2	0.337	MAGIC
MouseBrain-Z-T-1.6192.6192.2	0.39	Glyco-Decipher
MouseBrain-Z-T-1.6193.6193.3	0.071	MAGIC
MouseBrain-Z-T-1.6193.6193.3	0.067	Glyco-Decipher
MouseBrain-Z-T-1.6198.6198.3	0.209	MAGIC
MouseBrain-Z-T-1.6198.6198.3	0.275	Glyco-Decipher
MouseBrain-Z-T-1.6199.6199.2	0.507	MAGIC
MouseBrain-Z-T-1.6199.6199.2	0.555	Glyco-Decipher
MouseBrain-Z-T-1.6202.6202.2	0.55	MAGIC
MouseBrain-Z-T-1.6202.6202.2	0.608	Glyco-Decipher
MouseBrain-Z-T-1.6203.6203.3	0.189	MAGIC
MouseBrain-Z-T-1.6203.6203.3	0.256	Glyco-Decipher
MouseBrain-Z-T-1.6212.6212.3	0.181	MAGIC
MouseBrain-Z-T-1.6212.6212.3	0.21	Glyco-Decipher
MouseBrain-Z-T-1.6213.6213.3	0.257	MAGIC
MouseBrain-Z-T-1.6213.6213.3	0.244	Glyco-Decipher
MouseBrain-Z-T-1.6216.6216.2	0.241	MAGIC
MouseBrain-Z-T-1.6216.6216.2	0.355	Glyco-Decipher
MouseBrain-Z-T-1.6217.6217.2	0.192	MAGIC
MouseBrain-Z-T-1.6217.6217.2	0.271	Glyco-Decipher
MouseBrain-Z-T-1.6222.6222.2	0.277	MAGIC
MouseBrain-Z-T-1.6222.6222.2	0.357	Glyco-Decipher
MouseBrain-Z-T-1.6225.6225.3	0.167	MAGIC
MouseBrain-Z-T-1.6225.6225.3	0.193	Glyco-Decipher
MouseBrain-Z-T-1.6227.6227.3	0.198	MAGIC
MouseBrain-Z-T-1.6227.6227.3	0.224	Glyco-Decipher
MouseBrain-Z-T-1.6229.6229.3	0.205	MAGIC
MouseBrain-Z-T-1.6229.6229.3	0.211	Glyco-Decipher
MouseBrain-Z-T-1.6230.6230.3	0.185	MAGIC
MouseBrain-Z-T-1.6230.6230.3	0.24	Glyco-Decipher
MouseBrain-Z-T-1.6232.6232.3	0.045	MAGIC
MouseBrain-Z-T-1.6232.6232.3	0.058	Glyco-Decipher
MouseBrain-Z-T-1.6242.6242.2	0.279	MAGIC
MouseBrain-Z-T-1.6242.6242.2	0.372	Glyco-Decipher
MouseBrain-Z-T-1.6246.6246.3	0.318	MAGIC
MouseBrain-Z-T-1.6246.6246.3	0.342	Glyco-Decipher
MouseBrain-Z-T-1.6250.6250.2	0.432	MAGIC
MouseBrain-Z-T-1.6250.6250.2	0.597	Glyco-Decipher
MouseBrain-Z-T-1.6254.6254.2	0.246	MAGIC
MouseBrain-Z-T-1.6254.6254.2	0.308	Glyco-Decipher
MouseBrain-Z-T-1.6258.6258.3	0.216	MAGIC
MouseBrain-Z-T-1.6258.6258.3	0.283	Glyco-Decipher
MouseBrain-Z-T-1.6259.6259.2	0.275	MAGIC
MouseBrain-Z-T-1.6259.6259.2	0.302	Glyco-Decipher
MouseBrain-Z-T-1.6266.6266.3	0.195	MAGIC
MouseBrain-Z-T-1.6266.6266.3	0.285	Glyco-Decipher
MouseBrain-Z-T-1.6268.6268.2	0.295	MAGIC
MouseBrain-Z-T-1.6268.6268.2	0.266	Glyco-Decipher
MouseBrain-Z-T-1.6270.6270.2	0.494	MAGIC
MouseBrain-Z-T-1.6270.6270.2	0.543	Glyco-Decipher
MouseBrain-Z-T-1.6272.6272.2	0.405	MAGIC
MouseBrain-Z-T-1.6272.6272.2	0.424	Glyco-Decipher
MouseBrain-Z-T-1.6277.6277.3	0.196	MAGIC
MouseBrain-Z-T-1.6277.6277.3	0.249	Glyco-Decipher
MouseBrain-Z-T-1.6283.6283.2	0.397	MAGIC
MouseBrain-Z-T-1.6283.6283.2	0.461	Glyco-Decipher
MouseBrain-Z-T-1.6285.6285.3	0.193	MAGIC
MouseBrain-Z-T-1.6285.6285.3	0.229	Glyco-Decipher
MouseBrain-Z-T-1.6286.6286.2	0.295	MAGIC
MouseBrain-Z-T-1.6286.6286.2	0.423	Glyco-Decipher
MouseBrain-Z-T-1.6294.6294.4	0.273	MAGIC
MouseBrain-Z-T-1.6294.6294.4	0.179	Glyco-Decipher
MouseBrain-Z-T-1.6306.6306.3	0.224	MAGIC
MouseBrain-Z-T-1.6306.6306.3	0.233	Glyco-Decipher
MouseBrain-Z-T-1.6307.6307.3	0.291	MAGIC
MouseBrain-Z-T-1.6307.6307.3	0.334	Glyco-Decipher
MouseBrain-Z-T-1.6308.6308.2	0.19	MAGIC
MouseBrain-Z-T-1.6308.6308.2	0.295	Glyco-Decipher
MouseBrain-Z-T-1.6316.6316.2	0.323	MAGIC
MouseBrain-Z-T-1.6316.6316.2	0.368	Glyco-Decipher
MouseBrain-Z-T-1.6319.6319.2	0.343	MAGIC
MouseBrain-Z-T-1.6319.6319.2	0.376	Glyco-Decipher
MouseBrain-Z-T-1.6322.6322.3	0.372	MAGIC
MouseBrain-Z-T-1.6322.6322.3	0.379	Glyco-Decipher
MouseBrain-Z-T-1.6323.6323.3	0.152	MAGIC
MouseBrain-Z-T-1.6323.6323.3	0.224	Glyco-Decipher
MouseBrain-Z-T-1.6324.6324.3	0.306	MAGIC
MouseBrain-Z-T-1.6324.6324.3	0.357	Glyco-Decipher
MouseBrain-Z-T-1.6325.6325.2	0.401	MAGIC
MouseBrain-Z-T-1.6325.6325.2	0.528	Glyco-Decipher
MouseBrain-Z-T-1.6326.6326.3	0.194	MAGIC
MouseBrain-Z-T-1.6326.6326.3	0.176	Glyco-Decipher
MouseBrain-Z-T-1.6329.6329.3	0.268	MAGIC
MouseBrain-Z-T-1.6329.6329.3	0.261	Glyco-Decipher
MouseBrain-Z-T-1.6330.6330.3	0.385	MAGIC
MouseBrain-Z-T-1.6330.6330.3	0.412	Glyco-Decipher
MouseBrain-Z-T-1.6332.6332.3	0.174	MAGIC
MouseBrain-Z-T-1.6332.6332.3	0.212	Glyco-Decipher
MouseBrain-Z-T-1.6338.6338.2	0.337	MAGIC
MouseBrain-Z-T-1.6338.6338.2	0.39	Glyco-Decipher
MouseBrain-Z-T-1.6342.6342.3	0.193	MAGIC
MouseBrain-Z-T-1.6342.6342.3	0.129	Glyco-Decipher
MouseBrain-Z-T-1.6343.6343.2	0.484	MAGIC
MouseBrain-Z-T-1.6343.6343.2	0.519	Glyco-Decipher
MouseBrain-Z-T-1.6344.6344.3	0.16	MAGIC
MouseBrain-Z-T-1.6344.6344.3	0.138	Glyco-Decipher
MouseBrain-Z-T-1.6351.6351.2	0.289	MAGIC
MouseBrain-Z-T-1.6351.6351.2	0.355	Glyco-Decipher
MouseBrain-Z-T-1.6353.6353.3	0.199	MAGIC
MouseBrain-Z-T-1.6353.6353.3	0.267	Glyco-Decipher
MouseBrain-Z-T-1.6354.6354.2	0.404	MAGIC
MouseBrain-Z-T-1.6354.6354.2	0.468	Glyco-Decipher
MouseBrain-Z-T-1.6355.6355.3	0.191	MAGIC
MouseBrain-Z-T-1.6355.6355.3	0.264	Glyco-Decipher
MouseBrain-Z-T-1.6358.6358.3	0.226	MAGIC
MouseBrain-Z-T-1.6358.6358.3	0.155	Glyco-Decipher
MouseBrain-Z-T-1.6359.6359.3	0.286	MAGIC
MouseBrain-Z-T-1.6359.6359.3	0.324	Glyco-Decipher
MouseBrain-Z-T-1.6365.6365.3	0.329	MAGIC
MouseBrain-Z-T-1.6365.6365.3	0.339	Glyco-Decipher
MouseBrain-Z-T-1.6368.6368.3	0.117	MAGIC
MouseBrain-Z-T-1.6368.6368.3	0.112	Glyco-Decipher
MouseBrain-Z-T-1.6369.6369.2	0.298	MAGIC
MouseBrain-Z-T-1.6369.6369.2	0.264	Glyco-Decipher
MouseBrain-Z-T-1.6375.6375.3	0.216	MAGIC
MouseBrain-Z-T-1.6375.6375.3	0.217	Glyco-Decipher
MouseBrain-Z-T-1.6377.6377.4	0.285	MAGIC
MouseBrain-Z-T-1.6377.6377.4	0.15	Glyco-Decipher
MouseBrain-Z-T-1.6379.6379.3	0.147	MAGIC
MouseBrain-Z-T-1.6379.6379.3	0.228	Glyco-Decipher
MouseBrain-Z-T-1.6381.6381.3	0.09	MAGIC
MouseBrain-Z-T-1.6381.6381.3	0.112	Glyco-Decipher
MouseBrain-Z-T-1.6390.6390.2	0.293	MAGIC
MouseBrain-Z-T-1.6390.6390.2	0.34	Glyco-Decipher
MouseBrain-Z-T-1.6391.6391.3	0.213	MAGIC
MouseBrain-Z-T-1.6391.6391.3	0.301	Glyco-Decipher
MouseBrain-Z-T-1.6393.6393.3	0.158	MAGIC
MouseBrain-Z-T-1.6393.6393.3	0.237	Glyco-Decipher
MouseBrain-Z-T-1.6401.6401.3	0.389	MAGIC
MouseBrain-Z-T-1.6401.6401.3	0.394	Glyco-Decipher
MouseBrain-Z-T-1.6403.6403.5	0.194	MAGIC
MouseBrain-Z-T-1.6403.6403.5	0.191	Glyco-Decipher
MouseBrain-Z-T-1.6408.6408.2	0.202	MAGIC
MouseBrain-Z-T-1.6408.6408.2	0.268	Glyco-Decipher
MouseBrain-Z-T-1.6414.6414.5	0.236	MAGIC
MouseBrain-Z-T-1.6414.6414.5	0.229	Glyco-Decipher
MouseBrain-Z-T-1.6415.6415.3	0.486	MAGIC
MouseBrain-Z-T-1.6415.6415.3	0.52	Glyco-Decipher
MouseBrain-Z-T-1.6422.6422.2	0.22	MAGIC
MouseBrain-Z-T-1.6422.6422.2	0.186	Glyco-Decipher
MouseBrain-Z-T-1.6425.6425.3	0.214	MAGIC
MouseBrain-Z-T-1.6425.6425.3	0.279	Glyco-Decipher
MouseBrain-Z-T-1.6426.6426.3	0.182	MAGIC
MouseBrain-Z-T-1.6426.6426.3	0.246	Glyco-Decipher
MouseBrain-Z-T-1.6428.6428.2	0.306	MAGIC
MouseBrain-Z-T-1.6428.6428.2	0.377	Glyco-Decipher
MouseBrain-Z-T-1.6438.6438.3	0.169	MAGIC
MouseBrain-Z-T-1.6438.6438.3	0.171	Glyco-Decipher
MouseBrain-Z-T-1.6439.6439.2	0.261	MAGIC
MouseBrain-Z-T-1.6439.6439.2	0.302	Glyco-Decipher
MouseBrain-Z-T-1.6449.6449.3	0.305	MAGIC
MouseBrain-Z-T-1.6449.6449.3	0.228	Glyco-Decipher
MouseBrain-Z-T-1.6457.6457.2	0.339	MAGIC
MouseBrain-Z-T-1.6457.6457.2	0.417	Glyco-Decipher
MouseBrain-Z-T-1.6461.6461.2	0.266	MAGIC
MouseBrain-Z-T-1.6461.6461.2	0.381	Glyco-Decipher
MouseBrain-Z-T-1.6462.6462.2	0.381	MAGIC
MouseBrain-Z-T-1.6462.6462.2	0.428	Glyco-Decipher
MouseBrain-Z-T-1.6468.6468.3	0.224	MAGIC
MouseBrain-Z-T-1.6468.6468.3	0.26	Glyco-Decipher
MouseBrain-Z-T-1.6471.6471.3	0.236	MAGIC
MouseBrain-Z-T-1.6471.6471.3	0.248	Glyco-Decipher
MouseBrain-Z-T-1.6473.6473.2	0.278	MAGIC
MouseBrain-Z-T-1.6473.6473.2	0.338	Glyco-Decipher
MouseBrain-Z-T-1.6474.6474.3	0.154	MAGIC
MouseBrain-Z-T-1.6474.6474.3	0.167	Glyco-Decipher
MouseBrain-Z-T-1.6477.6477.3	0.177	MAGIC
MouseBrain-Z-T-1.6477.6477.3	0.104	Glyco-Decipher
MouseBrain-Z-T-1.6478.6478.2	0.293	MAGIC
MouseBrain-Z-T-1.6478.6478.2	0.358	Glyco-Decipher
MouseBrain-Z-T-1.6480.6480.2	0.303	MAGIC
MouseBrain-Z-T-1.6480.6480.2	0.362	Glyco-Decipher
MouseBrain-Z-T-1.6485.6485.3	0.21	MAGIC
MouseBrain-Z-T-1.6485.6485.3	0.258	Glyco-Decipher
MouseBrain-Z-T-1.6486.6486.3	0.231	MAGIC
MouseBrain-Z-T-1.6486.6486.3	0.2	Glyco-Decipher
MouseBrain-Z-T-1.6487.6487.2	0.452	MAGIC
MouseBrain-Z-T-1.6487.6487.2	0.489	Glyco-Decipher
MouseBrain-Z-T-1.6490.6490.2	0.286	MAGIC
MouseBrain-Z-T-1.6490.6490.2	0.387	Glyco-Decipher
MouseBrain-Z-T-1.6493.6493.2	0.461	MAGIC
MouseBrain-Z-T-1.6493.6493.2	0.587	Glyco-Decipher
MouseBrain-Z-T-1.6497.6497.3	0.191	MAGIC
MouseBrain-Z-T-1.6497.6497.3	0.255	Glyco-Decipher
MouseBrain-Z-T-1.6503.6503.2	0.228	MAGIC
MouseBrain-Z-T-1.6503.6503.2	0.242	Glyco-Decipher
MouseBrain-Z-T-1.6509.6509.2	0.302	MAGIC
MouseBrain-Z-T-1.6509.6509.2	0.37	Glyco-Decipher
MouseBrain-Z-T-1.6510.6510.2	0.313	MAGIC
MouseBrain-Z-T-1.6510.6510.2	0.376	Glyco-Decipher
MouseBrain-Z-T-1.6511.6511.3	0.207	MAGIC
MouseBrain-Z-T-1.6511.6511.3	0.247	Glyco-Decipher
MouseBrain-Z-T-1.6512.6512.3	0.187	MAGIC
MouseBrain-Z-T-1.6512.6512.3	0.26	Glyco-Decipher
MouseBrain-Z-T-1.6514.6514.3	0.182	MAGIC
MouseBrain-Z-T-1.6514.6514.3	0.147	Glyco-Decipher
MouseBrain-Z-T-1.6516.6516.3	0.271	MAGIC
MouseBrain-Z-T-1.6516.6516.3	0.285	Glyco-Decipher
MouseBrain-Z-T-1.6520.6520.3	0.221	MAGIC
MouseBrain-Z-T-1.6520.6520.3	0.278	Glyco-Decipher
MouseBrain-Z-T-1.6528.6528.3	0.133	MAGIC
MouseBrain-Z-T-1.6528.6528.3	0.126	Glyco-Decipher
MouseBrain-Z-T-1.6533.6533.2	0.268	MAGIC
MouseBrain-Z-T-1.6533.6533.2	0.379	Glyco-Decipher
MouseBrain-Z-T-1.6538.6538.3	0.261	MAGIC
MouseBrain-Z-T-1.6538.6538.3	0.308	Glyco-Decipher
MouseBrain-Z-T-1.6544.6544.3	0.213	MAGIC
MouseBrain-Z-T-1.6544.6544.3	0.277	Glyco-Decipher
MouseBrain-Z-T-1.6545.6545.2	0.208	MAGIC
MouseBrain-Z-T-1.6545.6545.2	0.281	Glyco-Decipher
MouseBrain-Z-T-1.6546.6546.3	0.298	MAGIC
MouseBrain-Z-T-1.6546.6546.3	0.315	Glyco-Decipher
MouseBrain-Z-T-1.6550.6550.2	0.187	MAGIC
MouseBrain-Z-T-1.6550.6550.2	0.26	Glyco-Decipher
MouseBrain-Z-T-1.6552.6552.2	0.316	MAGIC
MouseBrain-Z-T-1.6552.6552.2	0.347	Glyco-Decipher
MouseBrain-Z-T-1.6556.6556.3	0.226	MAGIC
MouseBrain-Z-T-1.6556.6556.3	0.268	Glyco-Decipher
MouseBrain-Z-T-1.6557.6557.3	0.27	MAGIC
MouseBrain-Z-T-1.6557.6557.3	0.298	Glyco-Decipher
MouseBrain-Z-T-1.6558.6558.2	0.289	MAGIC
MouseBrain-Z-T-1.6558.6558.2	0.342	Glyco-Decipher
MouseBrain-Z-T-1.6560.6560.3	0.225	MAGIC
MouseBrain-Z-T-1.6560.6560.3	0.23	Glyco-Decipher
MouseBrain-Z-T-1.6561.6561.2	0.466	MAGIC
MouseBrain-Z-T-1.6561.6561.2	0.596	Glyco-Decipher
MouseBrain-Z-T-1.6562.6562.3	0.437	MAGIC
MouseBrain-Z-T-1.6562.6562.3	0.515	Glyco-Decipher
MouseBrain-Z-T-1.6563.6563.3	0.196	MAGIC
MouseBrain-Z-T-1.6563.6563.3	0.159	Glyco-Decipher
MouseBrain-Z-T-1.6566.6566.3	0.2	MAGIC
MouseBrain-Z-T-1.6566.6566.3	0.202	Glyco-Decipher
MouseBrain-Z-T-1.6568.6568.3	0.205	MAGIC
MouseBrain-Z-T-1.6568.6568.3	0.264	Glyco-Decipher
MouseBrain-Z-T-1.6571.6571.3	0.185	MAGIC
MouseBrain-Z-T-1.6571.6571.3	0.178	Glyco-Decipher
MouseBrain-Z-T-1.6573.6573.3	0.205	MAGIC
MouseBrain-Z-T-1.6573.6573.3	0.202	Glyco-Decipher
MouseBrain-Z-T-1.6580.6580.2	0.311	MAGIC
MouseBrain-Z-T-1.6580.6580.2	0.377	Glyco-Decipher
MouseBrain-Z-T-1.6581.6581.2	0.256	MAGIC
MouseBrain-Z-T-1.6581.6581.2	0.351	Glyco-Decipher
MouseBrain-Z-T-1.6583.6583.3	0.187	MAGIC
MouseBrain-Z-T-1.6583.6583.3	0.232	Glyco-Decipher
MouseBrain-Z-T-1.6586.6586.3	0.185	MAGIC
MouseBrain-Z-T-1.6586.6586.3	0.259	Glyco-Decipher
MouseBrain-Z-T-1.6587.6587.2	0.398	MAGIC
MouseBrain-Z-T-1.6587.6587.2	0.528	Glyco-Decipher
MouseBrain-Z-T-1.6592.6592.3	0.245	MAGIC
MouseBrain-Z-T-1.6592.6592.3	0.272	Glyco-Decipher
MouseBrain-Z-T-1.6597.6597.3	0.164	MAGIC
MouseBrain-Z-T-1.6597.6597.3	0.183	Glyco-Decipher
MouseBrain-Z-T-1.6598.6598.2	0.182	MAGIC
MouseBrain-Z-T-1.6598.6598.2	0.184	Glyco-Decipher
MouseBrain-Z-T-1.6605.6605.3	0.123	MAGIC
MouseBrain-Z-T-1.6605.6605.3	0.118	Glyco-Decipher
MouseBrain-Z-T-1.6607.6607.3	0.175	MAGIC
MouseBrain-Z-T-1.6607.6607.3	0.218	Glyco-Decipher
MouseBrain-Z-T-1.6608.6608.3	0.404	MAGIC
MouseBrain-Z-T-1.6608.6608.3	0.234	Glyco-Decipher
MouseBrain-Z-T-1.6617.6617.3	0.16	MAGIC
MouseBrain-Z-T-1.6617.6617.3	0.142	Glyco-Decipher
MouseBrain-Z-T-1.6619.6619.2	0.211	MAGIC
MouseBrain-Z-T-1.6619.6619.2	0.235	Glyco-Decipher
MouseBrain-Z-T-1.6627.6627.3	0.244	MAGIC
MouseBrain-Z-T-1.6627.6627.3	0.231	Glyco-Decipher
MouseBrain-Z-T-1.6630.6630.3	0.158	MAGIC
MouseBrain-Z-T-1.6630.6630.3	0.234	Glyco-Decipher
MouseBrain-Z-T-1.6635.6635.3	0.27	MAGIC
MouseBrain-Z-T-1.6635.6635.3	0.232	Glyco-Decipher
MouseBrain-Z-T-1.6639.6639.3	0.186	MAGIC
MouseBrain-Z-T-1.6639.6639.3	0.236	Glyco-Decipher
MouseBrain-Z-T-1.6640.6640.3	0.188	MAGIC
MouseBrain-Z-T-1.6640.6640.3	0.275	Glyco-Decipher
MouseBrain-Z-T-1.6641.6641.3	0.316	MAGIC
MouseBrain-Z-T-1.6641.6641.3	0.304	Glyco-Decipher
MouseBrain-Z-T-1.6651.6651.3	0.173	MAGIC
MouseBrain-Z-T-1.6651.6651.3	0.218	Glyco-Decipher
MouseBrain-Z-T-1.6654.6654.2	0.19	MAGIC
MouseBrain-Z-T-1.6654.6654.2	0.183	Glyco-Decipher
MouseBrain-Z-T-1.6663.6663.2	0.25	MAGIC
MouseBrain-Z-T-1.6663.6663.2	0.289	Glyco-Decipher
MouseBrain-Z-T-1.6675.6675.2	0.224	MAGIC
MouseBrain-Z-T-1.6675.6675.2	0.249	Glyco-Decipher
MouseBrain-Z-T-1.6677.6677.3	0.183	MAGIC
MouseBrain-Z-T-1.6677.6677.3	0.267	Glyco-Decipher
MouseBrain-Z-T-1.6679.6679.2	0.261	MAGIC
MouseBrain-Z-T-1.6679.6679.2	0.276	Glyco-Decipher
MouseBrain-Z-T-1.6690.6690.2	0.414	MAGIC
MouseBrain-Z-T-1.6690.6690.2	0.64	Glyco-Decipher
MouseBrain-Z-T-1.6698.6698.3	0.368	MAGIC
MouseBrain-Z-T-1.6698.6698.3	0.402	Glyco-Decipher
MouseBrain-Z-T-1.6707.6707.3	0.147	MAGIC
MouseBrain-Z-T-1.6707.6707.3	0.267	Glyco-Decipher
MouseBrain-Z-T-1.6712.6712.3	0.154	MAGIC
MouseBrain-Z-T-1.6712.6712.3	0.158	Glyco-Decipher
MouseBrain-Z-T-1.6717.6717.3	0.167	MAGIC
MouseBrain-Z-T-1.6717.6717.3	0.243	Glyco-Decipher
MouseBrain-Z-T-1.6719.6719.3	0.361	MAGIC
MouseBrain-Z-T-1.6719.6719.3	0.403	Glyco-Decipher
MouseBrain-Z-T-1.6727.6727.3	0.171	MAGIC
MouseBrain-Z-T-1.6727.6727.3	0.232	Glyco-Decipher
MouseBrain-Z-T-1.6728.6728.3	0.164	MAGIC
MouseBrain-Z-T-1.6728.6728.3	0.186	Glyco-Decipher
MouseBrain-Z-T-1.6740.6740.3	0.127	MAGIC
MouseBrain-Z-T-1.6740.6740.3	0.133	Glyco-Decipher
MouseBrain-Z-T-1.6752.6752.3	0.226	MAGIC
MouseBrain-Z-T-1.6752.6752.3	0.239	Glyco-Decipher
MouseBrain-Z-T-1.6757.6757.2	0.314	MAGIC
MouseBrain-Z-T-1.6757.6757.2	0.351	Glyco-Decipher
MouseBrain-Z-T-1.6758.6758.2	0.387	MAGIC
MouseBrain-Z-T-1.6758.6758.2	0.477	Glyco-Decipher
MouseBrain-Z-T-1.6763.6763.3	0.213	MAGIC
MouseBrain-Z-T-1.6763.6763.3	0.233	Glyco-Decipher
MouseBrain-Z-T-1.6765.6765.3	0.354	MAGIC
MouseBrain-Z-T-1.6765.6765.3	0.427	Glyco-Decipher
MouseBrain-Z-T-1.6766.6766.2	0.449	MAGIC
MouseBrain-Z-T-1.6766.6766.2	0.512	Glyco-Decipher
MouseBrain-Z-T-1.6783.6783.2	0.188	MAGIC
MouseBrain-Z-T-1.6783.6783.2	0.202	Glyco-Decipher
MouseBrain-Z-T-1.6790.6790.3	0.181	MAGIC
MouseBrain-Z-T-1.6790.6790.3	0.108	Glyco-Decipher
MouseBrain-Z-T-1.6791.6791.3	0.202	MAGIC
MouseBrain-Z-T-1.6791.6791.3	0.204	Glyco-Decipher
MouseBrain-Z-T-1.6793.6793.2	0.561	MAGIC
MouseBrain-Z-T-1.6793.6793.2	0.605	Glyco-Decipher
MouseBrain-Z-T-1.6799.6799.3	0.221	MAGIC
MouseBrain-Z-T-1.6799.6799.3	0.186	Glyco-Decipher
MouseBrain-Z-T-1.6801.6801.3	0.364	MAGIC
MouseBrain-Z-T-1.6801.6801.3	0.115	Glyco-Decipher
MouseBrain-Z-T-1.6805.6805.3	0.105	MAGIC
MouseBrain-Z-T-1.6805.6805.3	0.126	Glyco-Decipher
MouseBrain-Z-T-1.6808.6808.2	0.215	MAGIC
MouseBrain-Z-T-1.6808.6808.2	0.184	Glyco-Decipher
MouseBrain-Z-T-1.6816.6816.3	0.358	MAGIC
MouseBrain-Z-T-1.6816.6816.3	0.297	Glyco-Decipher
MouseBrain-Z-T-1.6819.6819.3	0.342	MAGIC
MouseBrain-Z-T-1.6819.6819.3	0.366	Glyco-Decipher
MouseBrain-Z-T-1.6821.6821.2	0.303	MAGIC
MouseBrain-Z-T-1.6821.6821.2	0.334	Glyco-Decipher
MouseBrain-Z-T-1.6822.6822.3	0.223	MAGIC
MouseBrain-Z-T-1.6822.6822.3	0.239	Glyco-Decipher
MouseBrain-Z-T-1.6823.6823.3	0.271	MAGIC
MouseBrain-Z-T-1.6823.6823.3	0.277	Glyco-Decipher
MouseBrain-Z-T-1.6824.6824.3	0.129	MAGIC
MouseBrain-Z-T-1.6824.6824.3	0.151	Glyco-Decipher
MouseBrain-Z-T-1.6825.6825.2	0.542	MAGIC
MouseBrain-Z-T-1.6825.6825.2	0.576	Glyco-Decipher
MouseBrain-Z-T-1.6826.6826.2	0.275	MAGIC
MouseBrain-Z-T-1.6826.6826.2	0.297	Glyco-Decipher
MouseBrain-Z-T-1.6827.6827.3	0.359	MAGIC
MouseBrain-Z-T-1.6827.6827.3	0.41	Glyco-Decipher
MouseBrain-Z-T-1.6828.6828.3	0.126	MAGIC
MouseBrain-Z-T-1.6828.6828.3	0.121	Glyco-Decipher
MouseBrain-Z-T-1.6837.6837.3	0.083	MAGIC
MouseBrain-Z-T-1.6837.6837.3	0.072	Glyco-Decipher
MouseBrain-Z-T-1.6845.6845.3	0.494	MAGIC
MouseBrain-Z-T-1.6845.6845.3	0.497	Glyco-Decipher
MouseBrain-Z-T-1.6847.6847.2	0.44	MAGIC
MouseBrain-Z-T-1.6847.6847.2	0.533	Glyco-Decipher
MouseBrain-Z-T-1.6849.6849.3	0.195	MAGIC
MouseBrain-Z-T-1.6849.6849.3	0.215	Glyco-Decipher
MouseBrain-Z-T-1.6855.6855.2	0.213	MAGIC
MouseBrain-Z-T-1.6855.6855.2	0.45	Glyco-Decipher
MouseBrain-Z-T-1.6859.6859.3	0.144	MAGIC
MouseBrain-Z-T-1.6859.6859.3	0.14	Glyco-Decipher
MouseBrain-Z-T-1.6869.6869.3	0.284	MAGIC
MouseBrain-Z-T-1.6869.6869.3	0.301	Glyco-Decipher
MouseBrain-Z-T-1.6870.6870.3	0.364	MAGIC
MouseBrain-Z-T-1.6870.6870.3	0.435	Glyco-Decipher
MouseBrain-Z-T-1.6872.6872.2	0.595	MAGIC
MouseBrain-Z-T-1.6872.6872.2	0.594	Glyco-Decipher
MouseBrain-Z-T-1.6873.6873.2	0.608	MAGIC
MouseBrain-Z-T-1.6873.6873.2	0.641	Glyco-Decipher
MouseBrain-Z-T-1.6874.6874.3	0.202	MAGIC
MouseBrain-Z-T-1.6874.6874.3	0.215	Glyco-Decipher
MouseBrain-Z-T-1.6881.6881.2	0.311	MAGIC
MouseBrain-Z-T-1.6881.6881.2	0.382	Glyco-Decipher
MouseBrain-Z-T-1.6882.6882.3	0.114	MAGIC
MouseBrain-Z-T-1.6882.6882.3	0.067	Glyco-Decipher
MouseBrain-Z-T-1.6885.6885.2	0.303	MAGIC
MouseBrain-Z-T-1.6885.6885.2	0.308	Glyco-Decipher
MouseBrain-Z-T-1.6887.6887.3	0.319	MAGIC
MouseBrain-Z-T-1.6887.6887.3	0.37	Glyco-Decipher
MouseBrain-Z-T-1.6893.6893.3	0.493	MAGIC
MouseBrain-Z-T-1.6893.6893.3	0.451	Glyco-Decipher
MouseBrain-Z-T-1.6894.6894.2	0.533	MAGIC
MouseBrain-Z-T-1.6894.6894.2	0.571	Glyco-Decipher
MouseBrain-Z-T-1.6895.6895.3	0.291	MAGIC
MouseBrain-Z-T-1.6895.6895.3	0.241	Glyco-Decipher
MouseBrain-Z-T-1.6896.6896.2	0.287	MAGIC
MouseBrain-Z-T-1.6896.6896.2	0.332	Glyco-Decipher
MouseBrain-Z-T-1.6898.6898.3	0.438	MAGIC
MouseBrain-Z-T-1.6898.6898.3	0.422	Glyco-Decipher
MouseBrain-Z-T-1.6900.6900.3	0.114	MAGIC
MouseBrain-Z-T-1.6900.6900.3	0.122	Glyco-Decipher
MouseBrain-Z-T-1.6901.6901.3	0.223	MAGIC
MouseBrain-Z-T-1.6901.6901.3	0.116	Glyco-Decipher
MouseBrain-Z-T-1.6904.6904.2	0.365	MAGIC
MouseBrain-Z-T-1.6904.6904.2	0.386	Glyco-Decipher
MouseBrain-Z-T-1.6906.6906.4	0.391	MAGIC
MouseBrain-Z-T-1.6906.6906.4	0.44	Glyco-Decipher
MouseBrain-Z-T-1.6907.6907.3	0.334	MAGIC
MouseBrain-Z-T-1.6907.6907.3	0.437	Glyco-Decipher
MouseBrain-Z-T-1.6908.6908.2	0.518	MAGIC
MouseBrain-Z-T-1.6908.6908.2	0.468	Glyco-Decipher
MouseBrain-Z-T-1.6909.6909.3	0.225	MAGIC
MouseBrain-Z-T-1.6909.6909.3	0.208	Glyco-Decipher
MouseBrain-Z-T-1.6916.6916.2	0.507	MAGIC
MouseBrain-Z-T-1.6916.6916.2	0.507	Glyco-Decipher
MouseBrain-Z-T-1.6918.6918.2	0.17	MAGIC
MouseBrain-Z-T-1.6918.6918.2	0.187	Glyco-Decipher
MouseBrain-Z-T-1.6922.6922.2	0.471	MAGIC
MouseBrain-Z-T-1.6922.6922.2	0.579	Glyco-Decipher
MouseBrain-Z-T-1.6925.6925.2	0.427	MAGIC
MouseBrain-Z-T-1.6925.6925.2	0.542	Glyco-Decipher
MouseBrain-Z-T-1.6926.6926.2	0.321	MAGIC
MouseBrain-Z-T-1.6926.6926.2	0.383	Glyco-Decipher
MouseBrain-Z-T-1.6928.6928.2	0.519	MAGIC
MouseBrain-Z-T-1.6928.6928.2	0.445	Glyco-Decipher
MouseBrain-Z-T-1.6929.6929.3	0.238	MAGIC
MouseBrain-Z-T-1.6929.6929.3	0.256	Glyco-Decipher
MouseBrain-Z-T-1.6930.6930.3	0.4	MAGIC
MouseBrain-Z-T-1.6930.6930.3	0.398	Glyco-Decipher
MouseBrain-Z-T-1.6932.6932.2	0.413	MAGIC
MouseBrain-Z-T-1.6932.6932.2	0.441	Glyco-Decipher
MouseBrain-Z-T-1.6937.6937.3	0.413	MAGIC
MouseBrain-Z-T-1.6937.6937.3	0.432	Glyco-Decipher
MouseBrain-Z-T-1.6940.6940.2	0.468	MAGIC
MouseBrain-Z-T-1.6940.6940.2	0.463	Glyco-Decipher
MouseBrain-Z-T-1.6941.6941.2	0.583	MAGIC
MouseBrain-Z-T-1.6941.6941.2	0.592	Glyco-Decipher
MouseBrain-Z-T-1.6943.6943.3	0.289	MAGIC
MouseBrain-Z-T-1.6943.6943.3	0.26	Glyco-Decipher
MouseBrain-Z-T-1.6944.6944.3	0.453	MAGIC
MouseBrain-Z-T-1.6944.6944.3	0.44	Glyco-Decipher
MouseBrain-Z-T-1.6946.6946.3	0.351	MAGIC
MouseBrain-Z-T-1.6946.6946.3	0.367	Glyco-Decipher
MouseBrain-Z-T-1.6949.6949.3	0.266	MAGIC
MouseBrain-Z-T-1.6949.6949.3	0.275	Glyco-Decipher
MouseBrain-Z-T-1.6952.6952.3	0.258	MAGIC
MouseBrain-Z-T-1.6952.6952.3	0.308	Glyco-Decipher
MouseBrain-Z-T-1.6964.6964.3	0.495	MAGIC
MouseBrain-Z-T-1.6964.6964.3	0.475	Glyco-Decipher
MouseBrain-Z-T-1.6965.6965.3	0.234	MAGIC
MouseBrain-Z-T-1.6965.6965.3	0.301	Glyco-Decipher
MouseBrain-Z-T-1.6966.6966.2	0.298	MAGIC
MouseBrain-Z-T-1.6966.6966.2	0.331	Glyco-Decipher
MouseBrain-Z-T-1.6976.6976.2	0.523	MAGIC
MouseBrain-Z-T-1.6976.6976.2	0.527	Glyco-Decipher
MouseBrain-Z-T-1.6977.6977.3	0.243	MAGIC
MouseBrain-Z-T-1.6977.6977.3	0.225	Glyco-Decipher
MouseBrain-Z-T-1.6978.6978.3	0.353	MAGIC
MouseBrain-Z-T-1.6978.6978.3	0.359	Glyco-Decipher
MouseBrain-Z-T-1.6979.6979.2	0.184	MAGIC
MouseBrain-Z-T-1.6979.6979.2	0.169	Glyco-Decipher
MouseBrain-Z-T-1.6982.6982.4	0.182	MAGIC
MouseBrain-Z-T-1.6982.6982.4	0.126	Glyco-Decipher
MouseBrain-Z-T-1.6988.6988.2	0.472	MAGIC
MouseBrain-Z-T-1.6988.6988.2	0.488	Glyco-Decipher
MouseBrain-Z-T-1.6990.6990.2	0.174	MAGIC
MouseBrain-Z-T-1.6990.6990.2	0.193	Glyco-Decipher
MouseBrain-Z-T-1.6991.6991.3	0.419	MAGIC
MouseBrain-Z-T-1.6991.6991.3	0.447	Glyco-Decipher
MouseBrain-Z-T-1.6994.6994.3	0.155	MAGIC
MouseBrain-Z-T-1.6994.6994.3	0.136	Glyco-Decipher
MouseBrain-Z-T-1.7000.7000.3	0.301	MAGIC
MouseBrain-Z-T-1.7000.7000.3	0.344	Glyco-Decipher
MouseBrain-Z-T-1.7001.7001.2	0.333	MAGIC
MouseBrain-Z-T-1.7001.7001.2	0.304	Glyco-Decipher
MouseBrain-Z-T-1.7002.7002.3	0.202	MAGIC
MouseBrain-Z-T-1.7002.7002.3	0.148	Glyco-Decipher
MouseBrain-Z-T-1.7004.7004.2	0.256	MAGIC
MouseBrain-Z-T-1.7004.7004.2	0.251	Glyco-Decipher
MouseBrain-Z-T-1.7007.7007.2	0.269	MAGIC
MouseBrain-Z-T-1.7007.7007.2	0.322	Glyco-Decipher
MouseBrain-Z-T-1.7013.7013.4	0.375	MAGIC
MouseBrain-Z-T-1.7013.7013.4	0.15	Glyco-Decipher
MouseBrain-Z-T-1.7014.7014.3	0.2	MAGIC
MouseBrain-Z-T-1.7014.7014.3	0.275	Glyco-Decipher
MouseBrain-Z-T-1.7015.7015.2	0.23	MAGIC
MouseBrain-Z-T-1.7015.7015.2	0.333	Glyco-Decipher
MouseBrain-Z-T-1.7024.7024.3	0.254	MAGIC
MouseBrain-Z-T-1.7024.7024.3	0.293	Glyco-Decipher
MouseBrain-Z-T-1.7026.7026.3	0.154	MAGIC
MouseBrain-Z-T-1.7026.7026.3	0.176	Glyco-Decipher
MouseBrain-Z-T-1.7027.7027.2	0.516	MAGIC
MouseBrain-Z-T-1.7027.7027.2	0.508	Glyco-Decipher
MouseBrain-Z-T-1.7036.7036.3	0.228	MAGIC
MouseBrain-Z-T-1.7036.7036.3	0.295	Glyco-Decipher
MouseBrain-Z-T-1.7037.7037.2	0.288	MAGIC
MouseBrain-Z-T-1.7037.7037.2	0.358	Glyco-Decipher
MouseBrain-Z-T-1.7038.7038.2	0.261	MAGIC
MouseBrain-Z-T-1.7038.7038.2	0.362	Glyco-Decipher
MouseBrain-Z-T-1.7041.7041.3	0.201	MAGIC
MouseBrain-Z-T-1.7041.7041.3	0.183	Glyco-Decipher
MouseBrain-Z-T-1.7042.7042.2	0.466	MAGIC
MouseBrain-Z-T-1.7042.7042.2	0.538	Glyco-Decipher
MouseBrain-Z-T-1.7046.7046.3	0.352	MAGIC
MouseBrain-Z-T-1.7046.7046.3	0.415	Glyco-Decipher
MouseBrain-Z-T-1.7054.7054.2	0.413	MAGIC
MouseBrain-Z-T-1.7054.7054.2	0.464	Glyco-Decipher
MouseBrain-Z-T-1.7060.7060.2	0.291	MAGIC
MouseBrain-Z-T-1.7060.7060.2	0.325	Glyco-Decipher
MouseBrain-Z-T-1.7061.7061.3	0.453	MAGIC
MouseBrain-Z-T-1.7061.7061.3	0.495	Glyco-Decipher
MouseBrain-Z-T-1.7065.7065.2	0.481	MAGIC
MouseBrain-Z-T-1.7065.7065.2	0.532	Glyco-Decipher
MouseBrain-Z-T-1.7072.7072.3	0.32	MAGIC
MouseBrain-Z-T-1.7072.7072.3	0.359	Glyco-Decipher
MouseBrain-Z-T-1.7076.7076.4	0.223	MAGIC
MouseBrain-Z-T-1.7076.7076.4	0.322	Glyco-Decipher
MouseBrain-Z-T-1.7084.7084.3	0.232	MAGIC
MouseBrain-Z-T-1.7084.7084.3	0.295	Glyco-Decipher
MouseBrain-Z-T-1.7085.7085.3	0.198	MAGIC
MouseBrain-Z-T-1.7085.7085.3	0.258	Glyco-Decipher
MouseBrain-Z-T-1.7086.7086.2	0.479	MAGIC
MouseBrain-Z-T-1.7086.7086.2	0.451	Glyco-Decipher
MouseBrain-Z-T-1.7087.7087.3	0.333	MAGIC
MouseBrain-Z-T-1.7087.7087.3	0.372	Glyco-Decipher
MouseBrain-Z-T-1.7094.7094.3	0.366	MAGIC
MouseBrain-Z-T-1.7094.7094.3	0.429	Glyco-Decipher
MouseBrain-Z-T-1.7097.7097.2	0.345	MAGIC
MouseBrain-Z-T-1.7097.7097.2	0.308	Glyco-Decipher
MouseBrain-Z-T-1.7107.7107.3	0.238	MAGIC
MouseBrain-Z-T-1.7107.7107.3	0.329	Glyco-Decipher
MouseBrain-Z-T-1.7108.7108.2	0.276	MAGIC
MouseBrain-Z-T-1.7108.7108.2	0.37	Glyco-Decipher
MouseBrain-Z-T-1.7112.7112.3	0.224	MAGIC
MouseBrain-Z-T-1.7112.7112.3	0.344	Glyco-Decipher
MouseBrain-Z-T-1.7113.7113.2	0.303	MAGIC
MouseBrain-Z-T-1.7113.7113.2	0.512	Glyco-Decipher
MouseBrain-Z-T-1.7119.7119.3	0.424	MAGIC
MouseBrain-Z-T-1.7119.7119.3	0.482	Glyco-Decipher
MouseBrain-Z-T-1.7121.7121.2	0.29	MAGIC
MouseBrain-Z-T-1.7121.7121.2	0.217	Glyco-Decipher
MouseBrain-Z-T-1.7122.7122.2	0.493	MAGIC
MouseBrain-Z-T-1.7122.7122.2	0.554	Glyco-Decipher
MouseBrain-Z-T-1.7125.7125.2	0.229	MAGIC
MouseBrain-Z-T-1.7125.7125.2	0.333	Glyco-Decipher
MouseBrain-Z-T-1.7127.7127.3	0.217	MAGIC
MouseBrain-Z-T-1.7127.7127.3	0.079	Glyco-Decipher
MouseBrain-Z-T-1.7130.7130.2	0.313	MAGIC
MouseBrain-Z-T-1.7130.7130.2	0.322	Glyco-Decipher
MouseBrain-Z-T-1.7133.7133.2	0.151	MAGIC
MouseBrain-Z-T-1.7133.7133.2	0.163	Glyco-Decipher
MouseBrain-Z-T-1.7135.7135.3	0.247	MAGIC
MouseBrain-Z-T-1.7135.7135.3	0.281	Glyco-Decipher
MouseBrain-Z-T-1.7141.7141.3	0.309	MAGIC
MouseBrain-Z-T-1.7141.7141.3	0.334	Glyco-Decipher
MouseBrain-Z-T-1.7142.7142.3	0.294	MAGIC
MouseBrain-Z-T-1.7142.7142.3	0.347	Glyco-Decipher
MouseBrain-Z-T-1.7143.7143.2	0.485	MAGIC
MouseBrain-Z-T-1.7143.7143.2	0.555	Glyco-Decipher
[truncated: 143,530 more rows]
