# Supplementary material for: Glyco-Decipher enables glycan database-independent peptide matching and in-depth characterization of site-specific N-glycosylation
Source: Nat Commun. 2022 Apr 7;13:1900. doi: 10.1038/s41467-022-29530-y (PMC8990002; doi:10.1038/s41467-022-29530-y)
Supplement: Supplementary file 12 — Source Data [file 41467_2022_29530_MOESM12_ESM.zip › Source Data/Figure S48a.xlsx]

## Sheet: Figure S48a
Figure S48a	Statistics of b/y +HexNAc ions in glycopeptide spectra.
Title	Peak Number	IonType
MouseBrain-Z-T-1.41831.41831.3	7	b/y+HexNAc
MouseBrain-Z-T-1.41831.41831.3	5	b/y+Hex
MouseBrain-Z-T-1.41831.41831.3	8	b/y+HexNAc(2)
MouseBrain-Z-T-1.42480.42480.3	8	b/y+HexNAc
MouseBrain-Z-T-1.42480.42480.3	6	b/y+Hex
MouseBrain-Z-T-1.42480.42480.3	2	b/y+HexNAc(2)
MouseBrain-Z-T-1.50277.50277.3	3	b/y+HexNAc
MouseBrain-Z-T-1.50277.50277.3	2	b/y+Hex
MouseBrain-Z-T-1.50277.50277.3	2	b/y+HexNAc(2)
MouseBrain-Z-T-1.38306.38306.3	16	b/y+HexNAc
MouseBrain-Z-T-1.38306.38306.3	4	b/y+Hex
MouseBrain-Z-T-1.38306.38306.3	3	b/y+HexNAc(2)
MouseBrain-Z-T-1.36743.36743.4	29	b/y+HexNAc
MouseBrain-Z-T-1.36743.36743.4	7	b/y+Hex
MouseBrain-Z-T-1.36743.36743.4	6	b/y+HexNAc(2)
MouseBrain-Z-T-1.50707.50707.3	26	b/y+HexNAc
MouseBrain-Z-T-1.50707.50707.3	6	b/y+Hex
MouseBrain-Z-T-1.50707.50707.3	5	b/y+HexNAc(2)
MouseBrain-Z-T-1.15338.15338.3	17	b/y+HexNAc
MouseBrain-Z-T-1.15338.15338.3	13	b/y+Hex
MouseBrain-Z-T-1.15338.15338.3	8	b/y+HexNAc(2)
MouseBrain-Z-T-1.43809.43809.4	6	b/y+HexNAc
MouseBrain-Z-T-1.43809.43809.4	4	b/y+Hex
MouseBrain-Z-T-1.43809.43809.4	5	b/y+HexNAc(2)
MouseBrain-Z-T-1.37574.37574.3	26	b/y+HexNAc
MouseBrain-Z-T-1.37574.37574.3	10	b/y+Hex
MouseBrain-Z-T-1.37574.37574.3	8	b/y+HexNAc(2)
MouseBrain-Z-T-1.36814.36814.4	23	b/y+HexNAc
MouseBrain-Z-T-1.36814.36814.4	7	b/y+Hex
MouseBrain-Z-T-1.36814.36814.4	6	b/y+HexNAc(2)
MouseBrain-Z-T-1.36754.36754.4	26	b/y+HexNAc
MouseBrain-Z-T-1.36754.36754.4	8	b/y+Hex
MouseBrain-Z-T-1.36754.36754.4	7	b/y+HexNAc(2)
MouseBrain-Z-T-1.41331.41331.3	11	b/y+HexNAc
MouseBrain-Z-T-1.41331.41331.3	5	b/y+Hex
MouseBrain-Z-T-1.41331.41331.3	8	b/y+HexNAc(2)
MouseBrain-Z-T-1.26322.26322.3	29	b/y+HexNAc
MouseBrain-Z-T-1.26322.26322.3	5	b/y+Hex
MouseBrain-Z-T-1.26322.26322.3	14	b/y+HexNAc(2)
MouseBrain-Z-T-1.15327.15327.3	8	b/y+HexNAc
MouseBrain-Z-T-1.15327.15327.3	8	b/y+Hex
MouseBrain-Z-T-1.15327.15327.3	4	b/y+HexNAc(2)
MouseBrain-Z-T-1.38390.38390.3	13	b/y+HexNAc
MouseBrain-Z-T-1.38390.38390.3	4	b/y+Hex
MouseBrain-Z-T-1.38390.38390.3	3	b/y+HexNAc(2)
MouseBrain-Z-T-1.50776.50776.3	2	b/y+HexNAc
MouseBrain-Z-T-1.50776.50776.3	1	b/y+Hex
MouseBrain-Z-T-1.50776.50776.3	1	b/y+HexNAc(2)
MouseBrain-Z-T-1.32720.32720.3	32	b/y+HexNAc
MouseBrain-Z-T-1.32720.32720.3	8	b/y+Hex
MouseBrain-Z-T-1.32720.32720.3	18	b/y+HexNAc(2)
MouseBrain-Z-T-1.50756.50756.3	10	b/y+HexNAc
MouseBrain-Z-T-1.50756.50756.3	2	b/y+Hex
MouseBrain-Z-T-1.50756.50756.3	1	b/y+HexNAc(2)
MouseBrain-Z-T-1.30702.30702.3	13	b/y+HexNAc
MouseBrain-Z-T-1.30702.30702.3	18	b/y+Hex
MouseBrain-Z-T-1.30702.30702.3	9	b/y+HexNAc(2)
MouseBrain-Z-T-1.43668.43668.4	25	b/y+HexNAc
MouseBrain-Z-T-1.43668.43668.4	5	b/y+Hex
MouseBrain-Z-T-1.43668.43668.4	9	b/y+HexNAc(2)
MouseBrain-Z-T-1.34662.34662.3	2	b/y+HexNAc
MouseBrain-Z-T-1.34662.34662.3	2	b/y+Hex
MouseBrain-Z-T-1.34662.34662.3	0	b/y+HexNAc(2)
MouseBrain-Z-T-1.47533.47533.3	9	b/y+HexNAc
MouseBrain-Z-T-1.47533.47533.3	5	b/y+Hex
MouseBrain-Z-T-1.47533.47533.3	4	b/y+HexNAc(2)
MouseBrain-Z-T-1.41368.41368.4	5	b/y+HexNAc
MouseBrain-Z-T-1.41368.41368.4	1	b/y+Hex
MouseBrain-Z-T-1.41368.41368.4	1	b/y+HexNAc(2)
MouseBrain-Z-T-1.42528.42528.4	16	b/y+HexNAc
MouseBrain-Z-T-1.42528.42528.4	6	b/y+Hex
MouseBrain-Z-T-1.42528.42528.4	5	b/y+HexNAc(2)
MouseBrain-Z-T-1.33833.33833.4	14	b/y+HexNAc
MouseBrain-Z-T-1.33833.33833.4	4	b/y+Hex
MouseBrain-Z-T-1.33833.33833.4	2	b/y+HexNAc(2)
MouseBrain-Z-T-1.32583.32583.3	16	b/y+HexNAc
MouseBrain-Z-T-1.32583.32583.3	1	b/y+Hex
MouseBrain-Z-T-1.32583.32583.3	5	b/y+HexNAc(2)
MouseBrain-Z-T-1.35295.35295.3	27	b/y+HexNAc
MouseBrain-Z-T-1.35295.35295.3	7	b/y+Hex
MouseBrain-Z-T-1.35295.35295.3	7	b/y+HexNAc(2)
MouseBrain-Z-T-1.31214.31214.4	14	b/y+HexNAc
MouseBrain-Z-T-1.31214.31214.4	3	b/y+Hex
MouseBrain-Z-T-1.31214.31214.4	1	b/y+HexNAc(2)
MouseBrain-Z-T-1.21084.21084.4	12	b/y+HexNAc
MouseBrain-Z-T-1.21084.21084.4	2	b/y+Hex
MouseBrain-Z-T-1.21084.21084.4	1	b/y+HexNAc(2)
MouseBrain-Z-T-1.26180.26180.3	19	b/y+HexNAc
MouseBrain-Z-T-1.26180.26180.3	2	b/y+Hex
MouseBrain-Z-T-1.26180.26180.3	6	b/y+HexNAc(2)
MouseBrain-Z-T-1.42680.42680.4	13	b/y+HexNAc
MouseBrain-Z-T-1.42680.42680.4	4	b/y+Hex
MouseBrain-Z-T-1.42680.42680.4	5	b/y+HexNAc(2)
MouseBrain-Z-T-1.30772.30772.3	4	b/y+HexNAc
MouseBrain-Z-T-1.30772.30772.3	14	b/y+Hex
MouseBrain-Z-T-1.30772.30772.3	6	b/y+HexNAc(2)
MouseBrain-Z-T-1.36108.36108.3	32	b/y+HexNAc
MouseBrain-Z-T-1.36108.36108.3	7	b/y+Hex
MouseBrain-Z-T-1.36108.36108.3	14	b/y+HexNAc(2)
MouseBrain-Z-T-1.47424.47424.4	40	b/y+HexNAc
MouseBrain-Z-T-1.47424.47424.4	8	b/y+Hex
MouseBrain-Z-T-1.47424.47424.4	12	b/y+HexNAc(2)
MouseBrain-Z-T-1.39108.39108.3	2	b/y+HexNAc
MouseBrain-Z-T-1.39108.39108.3	0	b/y+Hex
MouseBrain-Z-T-1.39108.39108.3	1	b/y+HexNAc(2)
MouseBrain-Z-T-1.32498.32498.3	26	b/y+HexNAc
MouseBrain-Z-T-1.32498.32498.3	13	b/y+Hex
MouseBrain-Z-T-1.32498.32498.3	14	b/y+HexNAc(2)
MouseBrain-Z-T-1.52350.52350.3	36	b/y+HexNAc
MouseBrain-Z-T-1.52350.52350.3	14	b/y+Hex
MouseBrain-Z-T-1.52350.52350.3	15	b/y+HexNAc(2)
MouseBrain-Z-T-1.25943.25943.3	24	b/y+HexNAc
MouseBrain-Z-T-1.25943.25943.3	3	b/y+Hex
MouseBrain-Z-T-1.25943.25943.3	12	b/y+HexNAc(2)
MouseBrain-Z-T-1.32696.32696.3	11	b/y+HexNAc
MouseBrain-Z-T-1.32696.32696.3	8	b/y+Hex
MouseBrain-Z-T-1.32696.32696.3	8	b/y+HexNAc(2)
MouseBrain-Z-T-1.33760.33760.4	22	b/y+HexNAc
MouseBrain-Z-T-1.33760.33760.4	0	b/y+Hex
MouseBrain-Z-T-1.33760.33760.4	4	b/y+HexNAc(2)
MouseBrain-Z-T-1.34734.34734.3	5	b/y+HexNAc
MouseBrain-Z-T-1.34734.34734.3	2	b/y+Hex
MouseBrain-Z-T-1.34734.34734.3	2	b/y+HexNAc(2)
MouseBrain-Z-T-1.32380.32380.3	4	b/y+HexNAc
MouseBrain-Z-T-1.32380.32380.3	2	b/y+Hex
MouseBrain-Z-T-1.32380.32380.3	3	b/y+HexNAc(2)
MouseBrain-Z-T-1.12566.12566.3	8	b/y+HexNAc
MouseBrain-Z-T-1.12566.12566.3	5	b/y+Hex
MouseBrain-Z-T-1.12566.12566.3	3	b/y+HexNAc(2)
MouseBrain-Z-T-1.33071.33071.3	3	b/y+HexNAc
MouseBrain-Z-T-1.33071.33071.3	0	b/y+Hex
MouseBrain-Z-T-1.33071.33071.3	3	b/y+HexNAc(2)
MouseBrain-Z-T-1.49636.49636.4	6	b/y+HexNAc
MouseBrain-Z-T-1.49636.49636.4	3	b/y+Hex
MouseBrain-Z-T-1.49636.49636.4	1	b/y+HexNAc(2)
MouseBrain-Z-T-1.41369.41369.3	20	b/y+HexNAc
MouseBrain-Z-T-1.41369.41369.3	3	b/y+Hex
MouseBrain-Z-T-1.41369.41369.3	6	b/y+HexNAc(2)
MouseBrain-Z-T-1.31381.31381.3	14	b/y+HexNAc
MouseBrain-Z-T-1.31381.31381.3	2	b/y+Hex
MouseBrain-Z-T-1.31381.31381.3	12	b/y+HexNAc(2)
MouseBrain-Z-T-1.32936.32936.3	10	b/y+HexNAc
MouseBrain-Z-T-1.32936.32936.3	2	b/y+Hex
MouseBrain-Z-T-1.32936.32936.3	1	b/y+HexNAc(2)
MouseBrain-Z-T-1.20338.20338.4	25	b/y+HexNAc
MouseBrain-Z-T-1.20338.20338.4	5	b/y+Hex
MouseBrain-Z-T-1.20338.20338.4	5	b/y+HexNAc(2)
MouseBrain-Z-T-1.12430.12430.3	33	b/y+HexNAc
MouseBrain-Z-T-1.12430.12430.3	5	b/y+Hex
MouseBrain-Z-T-1.12430.12430.3	11	b/y+HexNAc(2)
MouseBrain-Z-T-1.36086.36086.3	24	b/y+HexNAc
MouseBrain-Z-T-1.36086.36086.3	5	b/y+Hex
MouseBrain-Z-T-1.36086.36086.3	10	b/y+HexNAc(2)
MouseBrain-Z-T-1.34711.34711.3	8	b/y+HexNAc
MouseBrain-Z-T-1.34711.34711.3	5	b/y+Hex
MouseBrain-Z-T-1.34711.34711.3	2	b/y+HexNAc(2)
MouseBrain-Z-T-1.32677.32677.3	30	b/y+HexNAc
MouseBrain-Z-T-1.32677.32677.3	8	b/y+Hex
MouseBrain-Z-T-1.32677.32677.3	20	b/y+HexNAc(2)
MouseBrain-Z-T-1.39095.39095.3	5	b/y+HexNAc
MouseBrain-Z-T-1.39095.39095.3	0	b/y+Hex
MouseBrain-Z-T-1.39095.39095.3	1	b/y+HexNAc(2)
MouseBrain-Z-T-1.37503.37503.3	42	b/y+HexNAc
MouseBrain-Z-T-1.37503.37503.3	8	b/y+Hex
MouseBrain-Z-T-1.37503.37503.3	12	b/y+HexNAc(2)
MouseBrain-Z-T-1.12407.12407.3	21	b/y+HexNAc
MouseBrain-Z-T-1.12407.12407.3	4	b/y+Hex
MouseBrain-Z-T-1.12407.12407.3	10	b/y+HexNAc(2)
MouseBrain-Z-T-1.14190.14190.3	2	b/y+HexNAc
MouseBrain-Z-T-1.14190.14190.3	2	b/y+Hex
MouseBrain-Z-T-1.14190.14190.3	4	b/y+HexNAc(2)
MouseBrain-Z-T-1.57080.57080.3	7	b/y+HexNAc
MouseBrain-Z-T-1.57080.57080.3	1	b/y+Hex
MouseBrain-Z-T-1.57080.57080.3	0	b/y+HexNAc(2)
MouseBrain-Z-T-1.24486.24486.3	31	b/y+HexNAc
MouseBrain-Z-T-1.24486.24486.3	5	b/y+Hex
MouseBrain-Z-T-1.24486.24486.3	13	b/y+HexNAc(2)
MouseBrain-Z-T-1.33252.33252.3	10	b/y+HexNAc
MouseBrain-Z-T-1.33252.33252.3	0	b/y+Hex
MouseBrain-Z-T-1.33252.33252.3	5	b/y+HexNAc(2)
MouseBrain-Z-T-1.18097.18097.3	9	b/y+HexNAc
MouseBrain-Z-T-1.18097.18097.3	2	b/y+Hex
MouseBrain-Z-T-1.18097.18097.3	12	b/y+HexNAc(2)
MouseBrain-Z-T-1.43502.43502.3	8	b/y+HexNAc
MouseBrain-Z-T-1.43502.43502.3	6	b/y+Hex
MouseBrain-Z-T-1.43502.43502.3	0	b/y+HexNAc(2)
MouseBrain-Z-T-1.39168.39168.4	2	b/y+HexNAc
MouseBrain-Z-T-1.39168.39168.4	1	b/y+Hex
MouseBrain-Z-T-1.39168.39168.4	3	b/y+HexNAc(2)
MouseBrain-Z-T-1.17668.17668.3	39	b/y+HexNAc
MouseBrain-Z-T-1.17668.17668.3	8	b/y+Hex
MouseBrain-Z-T-1.17668.17668.3	17	b/y+HexNAc(2)
MouseBrain-Z-T-1.17700.17700.3	44	b/y+HexNAc
MouseBrain-Z-T-1.17700.17700.3	7	b/y+Hex
MouseBrain-Z-T-1.17700.17700.3	23	b/y+HexNAc(2)
MouseBrain-Z-T-1.17975.17975.3	50	b/y+HexNAc
MouseBrain-Z-T-1.17975.17975.3	18	b/y+Hex
MouseBrain-Z-T-1.17975.17975.3	28	b/y+HexNAc(2)
MouseBrain-Z-T-1.32617.32617.4	3	b/y+HexNAc
MouseBrain-Z-T-1.32617.32617.4	3	b/y+Hex
MouseBrain-Z-T-1.32617.32617.4	0	b/y+HexNAc(2)
MouseBrain-Z-T-1.24518.24518.4	24	b/y+HexNAc
MouseBrain-Z-T-1.24518.24518.4	4	b/y+Hex
MouseBrain-Z-T-1.24518.24518.4	5	b/y+HexNAc(2)
MouseBrain-Z-T-1.41392.41392.3	25	b/y+HexNAc
MouseBrain-Z-T-1.41392.41392.3	7	b/y+Hex
MouseBrain-Z-T-1.41392.41392.3	13	b/y+HexNAc(2)
MouseBrain-Z-T-1.33439.33439.4	24	b/y+HexNAc
MouseBrain-Z-T-1.33439.33439.4	1	b/y+Hex
MouseBrain-Z-T-1.33439.33439.4	5	b/y+HexNAc(2)
MouseBrain-Z-T-1.47496.47496.4	43	b/y+HexNAc
MouseBrain-Z-T-1.47496.47496.4	10	b/y+Hex
MouseBrain-Z-T-1.47496.47496.4	11	b/y+HexNAc(2)
MouseBrain-Z-T-1.31786.31786.3	29	b/y+HexNAc
MouseBrain-Z-T-1.31786.31786.3	8	b/y+Hex
MouseBrain-Z-T-1.31786.31786.3	12	b/y+HexNAc(2)
MouseBrain-Z-T-1.32994.32994.4	33	b/y+HexNAc
MouseBrain-Z-T-1.32994.32994.4	6	b/y+Hex
MouseBrain-Z-T-1.32994.32994.4	5	b/y+HexNAc(2)
MouseBrain-Z-T-1.20610.20610.3	15	b/y+HexNAc
MouseBrain-Z-T-1.20610.20610.3	10	b/y+Hex
MouseBrain-Z-T-1.20610.20610.3	7	b/y+HexNAc(2)
MouseBrain-Z-T-1.44359.44359.3	14	b/y+HexNAc
MouseBrain-Z-T-1.44359.44359.3	4	b/y+Hex
MouseBrain-Z-T-1.44359.44359.3	12	b/y+HexNAc(2)
MouseBrain-Z-T-1.18099.18099.3	17	b/y+HexNAc
MouseBrain-Z-T-1.18099.18099.3	6	b/y+Hex
MouseBrain-Z-T-1.18099.18099.3	10	b/y+HexNAc(2)
MouseBrain-Z-T-1.27530.27530.4	7	b/y+HexNAc
MouseBrain-Z-T-1.27530.27530.4	4	b/y+Hex
MouseBrain-Z-T-1.27530.27530.4	1	b/y+HexNAc(2)
MouseBrain-Z-T-1.47518.47518.3	6	b/y+HexNAc
MouseBrain-Z-T-1.47518.47518.3	7	b/y+Hex
MouseBrain-Z-T-1.47518.47518.3	3	b/y+HexNAc(2)
MouseBrain-Z-T-1.42828.42828.5	18	b/y+HexNAc
MouseBrain-Z-T-1.42828.42828.5	5	b/y+Hex
MouseBrain-Z-T-1.42828.42828.5	10	b/y+HexNAc(2)
MouseBrain-Z-T-1.12775.12775.3	7	b/y+HexNAc
MouseBrain-Z-T-1.12775.12775.3	6	b/y+Hex
MouseBrain-Z-T-1.12775.12775.3	5	b/y+HexNAc(2)
MouseBrain-Z-T-1.24699.24699.3	17	b/y+HexNAc
MouseBrain-Z-T-1.24699.24699.3	2	b/y+Hex
MouseBrain-Z-T-1.24699.24699.3	6	b/y+HexNAc(2)
MouseBrain-Z-T-1.18774.18774.4	40	b/y+HexNAc
MouseBrain-Z-T-1.18774.18774.4	4	b/y+Hex
MouseBrain-Z-T-1.18774.18774.4	9	b/y+HexNAc(2)
MouseBrain-Z-T-1.12695.12695.3	4	b/y+HexNAc
MouseBrain-Z-T-1.12695.12695.3	4	b/y+Hex
MouseBrain-Z-T-1.12695.12695.3	5	b/y+HexNAc(2)
MouseBrain-Z-T-1.29934.29934.3	21	b/y+HexNAc
MouseBrain-Z-T-1.29934.29934.3	12	b/y+Hex
MouseBrain-Z-T-1.29934.29934.3	9	b/y+HexNAc(2)
MouseBrain-Z-T-1.32664.32664.3	7	b/y+HexNAc
MouseBrain-Z-T-1.32664.32664.3	1	b/y+Hex
MouseBrain-Z-T-1.32664.32664.3	2	b/y+HexNAc(2)
MouseBrain-Z-T-1.13867.13867.4	38	b/y+HexNAc
MouseBrain-Z-T-1.13867.13867.4	3	b/y+Hex
MouseBrain-Z-T-1.13867.13867.4	7	b/y+HexNAc(2)
MouseBrain-Z-T-1.13041.13041.5	18	b/y+HexNAc
MouseBrain-Z-T-1.13041.13041.5	0	b/y+Hex
MouseBrain-Z-T-1.13041.13041.5	6	b/y+HexNAc(2)
MouseBrain-Z-T-1.33804.33804.3	3	b/y+HexNAc
MouseBrain-Z-T-1.33804.33804.3	0	b/y+Hex
MouseBrain-Z-T-1.33804.33804.3	0	b/y+HexNAc(2)
MouseBrain-Z-T-1.37786.37786.3	5	b/y+HexNAc
MouseBrain-Z-T-1.37786.37786.3	3	b/y+Hex
MouseBrain-Z-T-1.37786.37786.3	3	b/y+HexNAc(2)
MouseBrain-Z-T-1.20369.20369.3	5	b/y+HexNAc
MouseBrain-Z-T-1.20369.20369.3	3	b/y+Hex
MouseBrain-Z-T-1.20369.20369.3	6	b/y+HexNAc(2)
MouseBrain-Z-T-1.34628.34628.3	1	b/y+HexNAc
MouseBrain-Z-T-1.34628.34628.3	1	b/y+Hex
MouseBrain-Z-T-1.34628.34628.3	0	b/y+HexNAc(2)
MouseBrain-Z-T-1.34748.34748.3	1	b/y+HexNAc
MouseBrain-Z-T-1.34748.34748.3	1	b/y+Hex
MouseBrain-Z-T-1.34748.34748.3	0	b/y+HexNAc(2)
MouseBrain-Z-T-1.26288.26288.3	17	b/y+HexNAc
MouseBrain-Z-T-1.26288.26288.3	3	b/y+Hex
MouseBrain-Z-T-1.26288.26288.3	8	b/y+HexNAc(2)
MouseBrain-Z-T-1.33548.33548.4	16	b/y+HexNAc
MouseBrain-Z-T-1.33548.33548.4	2	b/y+Hex
MouseBrain-Z-T-1.33548.33548.4	3	b/y+HexNAc(2)
MouseBrain-Z-T-1.32878.32878.3	6	b/y+HexNAc
MouseBrain-Z-T-1.32878.32878.3	2	b/y+Hex
MouseBrain-Z-T-1.32878.32878.3	4	b/y+HexNAc(2)
MouseBrain-Z-T-1.36661.36661.3	23	b/y+HexNAc
MouseBrain-Z-T-1.36661.36661.3	7	b/y+Hex
MouseBrain-Z-T-1.36661.36661.3	7	b/y+HexNAc(2)
MouseBrain-Z-T-1.20704.20704.3	3	b/y+HexNAc
MouseBrain-Z-T-1.20704.20704.3	5	b/y+Hex
MouseBrain-Z-T-1.20704.20704.3	6	b/y+HexNAc(2)
MouseBrain-Z-T-1.38331.38331.3	6	b/y+HexNAc
MouseBrain-Z-T-1.38331.38331.3	4	b/y+Hex
MouseBrain-Z-T-1.38331.38331.3	1	b/y+HexNAc(2)
MouseBrain-Z-T-1.31249.31249.3	14	b/y+HexNAc
MouseBrain-Z-T-1.31249.31249.3	5	b/y+Hex
MouseBrain-Z-T-1.31249.31249.3	9	b/y+HexNAc(2)
MouseBrain-Z-T-1.13072.13072.4	17	b/y+HexNAc
MouseBrain-Z-T-1.13072.13072.4	2	b/y+Hex
MouseBrain-Z-T-1.13072.13072.4	8	b/y+HexNAc(2)
MouseBrain-Z-T-1.21012.21012.4	9	b/y+HexNAc
MouseBrain-Z-T-1.21012.21012.4	6	b/y+Hex
MouseBrain-Z-T-1.21012.21012.4	4	b/y+HexNAc(2)
MouseBrain-Z-T-1.18582.18582.4	9	b/y+HexNAc
MouseBrain-Z-T-1.18582.18582.4	8	b/y+Hex
MouseBrain-Z-T-1.18582.18582.4	1	b/y+HexNAc(2)
MouseBrain-Z-T-1.57225.57225.3	11	b/y+HexNAc
MouseBrain-Z-T-1.57225.57225.3	2	b/y+Hex
MouseBrain-Z-T-1.57225.57225.3	2	b/y+HexNAc(2)
MouseBrain-Z-T-1.35012.35012.3	15	b/y+HexNAc
MouseBrain-Z-T-1.35012.35012.3	4	b/y+Hex
MouseBrain-Z-T-1.35012.35012.3	5	b/y+HexNAc(2)
MouseBrain-Z-T-1.36583.36583.3	28	b/y+HexNAc
MouseBrain-Z-T-1.36583.36583.3	11	b/y+Hex
MouseBrain-Z-T-1.36583.36583.3	8	b/y+HexNAc(2)
MouseBrain-Z-T-1.13761.13761.3	10	b/y+HexNAc
MouseBrain-Z-T-1.13761.13761.3	2	b/y+Hex
MouseBrain-Z-T-1.13761.13761.3	1	b/y+HexNAc(2)
MouseBrain-Z-T-1.45369.45369.4	42	b/y+HexNAc
MouseBrain-Z-T-1.45369.45369.4	10	b/y+Hex
MouseBrain-Z-T-1.45369.45369.4	6	b/y+HexNAc(2)
MouseBrain-Z-T-1.18215.18215.3	13	b/y+HexNAc
MouseBrain-Z-T-1.18215.18215.3	6	b/y+Hex
MouseBrain-Z-T-1.18215.18215.3	12	b/y+HexNAc(2)
MouseBrain-Z-T-1.35855.35855.3	9	b/y+HexNAc
MouseBrain-Z-T-1.35855.35855.3	3	b/y+Hex
MouseBrain-Z-T-1.35855.35855.3	6	b/y+HexNAc(2)
MouseBrain-Z-T-1.29723.29723.3	52	b/y+HexNAc
MouseBrain-Z-T-1.29723.29723.3	5	b/y+Hex
MouseBrain-Z-T-1.29723.29723.3	15	b/y+HexNAc(2)
MouseBrain-Z-T-1.46387.46387.3	21	b/y+HexNAc
MouseBrain-Z-T-1.46387.46387.3	5	b/y+Hex
MouseBrain-Z-T-1.46387.46387.3	11	b/y+HexNAc(2)
MouseBrain-Z-T-1.46248.46248.3	27	b/y+HexNAc
MouseBrain-Z-T-1.46248.46248.3	5	b/y+Hex
MouseBrain-Z-T-1.46248.46248.3	12	b/y+HexNAc(2)
MouseBrain-Z-T-1.54214.54214.3	19	b/y+HexNAc
MouseBrain-Z-T-1.54214.54214.3	7	b/y+Hex
MouseBrain-Z-T-1.54214.54214.3	5	b/y+HexNAc(2)
MouseBrain-Z-T-1.13048.13048.5	36	b/y+HexNAc
MouseBrain-Z-T-1.13048.13048.5	2	b/y+Hex
MouseBrain-Z-T-1.13048.13048.5	8	b/y+HexNAc(2)
MouseBrain-Z-T-1.35199.35199.3	24	b/y+HexNAc
MouseBrain-Z-T-1.35199.35199.3	8	b/y+Hex
MouseBrain-Z-T-1.35199.35199.3	4	b/y+HexNAc(2)
MouseBrain-Z-T-1.20548.20548.3	21	b/y+HexNAc
MouseBrain-Z-T-1.20548.20548.3	5	b/y+Hex
MouseBrain-Z-T-1.20548.20548.3	6	b/y+HexNAc(2)
MouseBrain-Z-T-1.36168.36168.3	18	b/y+HexNAc
MouseBrain-Z-T-1.36168.36168.3	3	b/y+Hex
MouseBrain-Z-T-1.36168.36168.3	6	b/y+HexNAc(2)
MouseBrain-Z-T-1.47535.47535.3	7	b/y+HexNAc
MouseBrain-Z-T-1.47535.47535.3	7	b/y+Hex
MouseBrain-Z-T-1.47535.47535.3	4	b/y+HexNAc(2)
MouseBrain-Z-T-1.42886.42886.5	30	b/y+HexNAc
MouseBrain-Z-T-1.42886.42886.5	5	b/y+Hex
MouseBrain-Z-T-1.42886.42886.5	15	b/y+HexNAc(2)
MouseBrain-Z-T-1.31179.31179.3	19	b/y+HexNAc
MouseBrain-Z-T-1.31179.31179.3	5	b/y+Hex
MouseBrain-Z-T-1.31179.31179.3	9	b/y+HexNAc(2)
MouseBrain-Z-T-1.43588.43588.3	6	b/y+HexNAc
MouseBrain-Z-T-1.43588.43588.3	6	b/y+Hex
MouseBrain-Z-T-1.43588.43588.3	4	b/y+HexNAc(2)
MouseBrain-Z-T-1.13025.13025.3	25	b/y+HexNAc
MouseBrain-Z-T-1.13025.13025.3	9	b/y+Hex
MouseBrain-Z-T-1.13025.13025.3	11	b/y+HexNAc(2)
MouseBrain-Z-T-1.36625.36625.4	7	b/y+HexNAc
MouseBrain-Z-T-1.36625.36625.4	2	b/y+Hex
MouseBrain-Z-T-1.36625.36625.4	2	b/y+HexNAc(2)
MouseBrain-Z-T-1.37897.37897.3	19	b/y+HexNAc
MouseBrain-Z-T-1.37897.37897.3	14	b/y+Hex
MouseBrain-Z-T-1.37897.37897.3	8	b/y+HexNAc(2)
MouseBrain-Z-T-1.15233.15233.3	22	b/y+HexNAc
MouseBrain-Z-T-1.15233.15233.3	16	b/y+Hex
MouseBrain-Z-T-1.15233.15233.3	18	b/y+HexNAc(2)
MouseBrain-Z-T-1.57230.57230.3	4	b/y+HexNAc
MouseBrain-Z-T-1.57230.57230.3	1	b/y+Hex
MouseBrain-Z-T-1.57230.57230.3	1	b/y+HexNAc(2)
MouseBrain-Z-T-1.6964.6964.3	24	b/y+HexNAc
MouseBrain-Z-T-1.6964.6964.3	3	b/y+Hex
MouseBrain-Z-T-1.6964.6964.3	10	b/y+HexNAc(2)
MouseBrain-Z-T-1.30954.30954.3	11	b/y+HexNAc
MouseBrain-Z-T-1.30954.30954.3	7	b/y+Hex
MouseBrain-Z-T-1.30954.30954.3	9	b/y+HexNAc(2)
MouseBrain-Z-T-1.12547.12547.3	0	b/y+HexNAc
MouseBrain-Z-T-1.12547.12547.3	5	b/y+Hex
MouseBrain-Z-T-1.12547.12547.3	1	b/y+HexNAc(2)
MouseBrain-Z-T-1.33737.33737.4	4	b/y+HexNAc
MouseBrain-Z-T-1.33737.33737.4	4	b/y+Hex
MouseBrain-Z-T-1.33737.33737.4	3	b/y+HexNAc(2)
MouseBrain-Z-T-1.52456.52456.3	26	b/y+HexNAc
MouseBrain-Z-T-1.52456.52456.3	7	b/y+Hex
MouseBrain-Z-T-1.52456.52456.3	12	b/y+HexNAc(2)
MouseBrain-Z-T-1.46295.46295.3	23	b/y+HexNAc
MouseBrain-Z-T-1.46295.46295.3	5	b/y+Hex
MouseBrain-Z-T-1.46295.46295.3	10	b/y+HexNAc(2)
MouseBrain-Z-T-1.20522.20522.2	1	b/y+HexNAc
MouseBrain-Z-T-1.20522.20522.2	3	b/y+Hex
MouseBrain-Z-T-1.20522.20522.2	0	b/y+HexNAc(2)
MouseBrain-Z-T-1.34765.34765.4	2	b/y+HexNAc
MouseBrain-Z-T-1.34765.34765.4	0	b/y+Hex
MouseBrain-Z-T-1.34765.34765.4	1	b/y+HexNAc(2)
MouseBrain-Z-T-1.37781.37781.3	1	b/y+HexNAc
MouseBrain-Z-T-1.37781.37781.3	2	b/y+Hex
MouseBrain-Z-T-1.37781.37781.3	0	b/y+HexNAc(2)
MouseBrain-Z-T-1.36039.36039.3	26	b/y+HexNAc
MouseBrain-Z-T-1.36039.36039.3	4	b/y+Hex
MouseBrain-Z-T-1.36039.36039.3	11	b/y+HexNAc(2)
MouseBrain-Z-T-1.13880.13880.3	18	b/y+HexNAc
MouseBrain-Z-T-1.13880.13880.3	3	b/y+Hex
MouseBrain-Z-T-1.13880.13880.3	6	b/y+HexNAc(2)
MouseBrain-Z-T-1.17895.17895.4	16	b/y+HexNAc
MouseBrain-Z-T-1.17895.17895.4	6	b/y+Hex
MouseBrain-Z-T-1.17895.17895.4	9	b/y+HexNAc(2)
MouseBrain-Z-T-1.29724.29724.3	40	b/y+HexNAc
MouseBrain-Z-T-1.29724.29724.3	7	b/y+Hex
MouseBrain-Z-T-1.29724.29724.3	8	b/y+HexNAc(2)
MouseBrain-Z-T-1.38919.38919.3	2	b/y+HexNAc
MouseBrain-Z-T-1.38919.38919.3	0	b/y+Hex
MouseBrain-Z-T-1.38919.38919.3	1	b/y+HexNAc(2)
MouseBrain-Z-T-1.17909.17909.3	57	b/y+HexNAc
MouseBrain-Z-T-1.17909.17909.3	12	b/y+Hex
MouseBrain-Z-T-1.17909.17909.3	30	b/y+HexNAc(2)
MouseBrain-Z-T-1.20633.20633.3	9	b/y+HexNAc
MouseBrain-Z-T-1.20633.20633.3	13	b/y+Hex
MouseBrain-Z-T-1.20633.20633.3	11	b/y+HexNAc(2)
MouseBrain-Z-T-1.36581.36581.3	25	b/y+HexNAc
MouseBrain-Z-T-1.36581.36581.3	10	b/y+Hex
MouseBrain-Z-T-1.36581.36581.3	10	b/y+HexNAc(2)
MouseBrain-Z-T-1.29795.29795.3	33	b/y+HexNAc
MouseBrain-Z-T-1.29795.29795.3	6	b/y+Hex
MouseBrain-Z-T-1.29795.29795.3	11	b/y+HexNAc(2)
MouseBrain-Z-T-1.21525.21525.3	34	b/y+HexNAc
MouseBrain-Z-T-1.21525.21525.3	4	b/y+Hex
MouseBrain-Z-T-1.21525.21525.3	10	b/y+HexNAc(2)
MouseBrain-Z-T-1.11615.11615.3	5	b/y+HexNAc
MouseBrain-Z-T-1.11615.11615.3	0	b/y+Hex
MouseBrain-Z-T-1.11615.11615.3	0	b/y+HexNAc(2)
MouseBrain-Z-T-1.13236.13236.3	11	b/y+HexNAc
MouseBrain-Z-T-1.13236.13236.3	7	b/y+Hex
MouseBrain-Z-T-1.13236.13236.3	4	b/y+HexNAc(2)
MouseBrain-Z-T-1.36595.36595.4	10	b/y+HexNAc
MouseBrain-Z-T-1.36595.36595.4	3	b/y+Hex
MouseBrain-Z-T-1.36595.36595.4	1	b/y+HexNAc(2)
MouseBrain-Z-T-1.34593.34593.3	0	b/y+HexNAc
MouseBrain-Z-T-1.34593.34593.3	1	b/y+Hex
MouseBrain-Z-T-1.34593.34593.3	1	b/y+HexNAc(2)
MouseBrain-Z-T-1.34831.34831.3	7	b/y+HexNAc
MouseBrain-Z-T-1.34831.34831.3	0	b/y+Hex
MouseBrain-Z-T-1.34831.34831.3	1	b/y+HexNAc(2)
MouseBrain-Z-T-1.38988.38988.3	3	b/y+HexNAc
MouseBrain-Z-T-1.38988.38988.3	1	b/y+Hex
MouseBrain-Z-T-1.38988.38988.3	1	b/y+HexNAc(2)
MouseBrain-Z-T-1.57297.57297.3	8	b/y+HexNAc
MouseBrain-Z-T-1.57297.57297.3	2	b/y+Hex
MouseBrain-Z-T-1.57297.57297.3	3	b/y+HexNAc(2)
MouseBrain-Z-T-1.19228.19228.4	41	b/y+HexNAc
MouseBrain-Z-T-1.19228.19228.4	4	b/y+Hex
MouseBrain-Z-T-1.19228.19228.4	6	b/y+HexNAc(2)
MouseBrain-Z-T-1.28454.28454.3	15	b/y+HexNAc
MouseBrain-Z-T-1.28454.28454.3	3	b/y+Hex
MouseBrain-Z-T-1.28454.28454.3	12	b/y+HexNAc(2)
MouseBrain-Z-T-1.20320.20320.3	2	b/y+HexNAc
MouseBrain-Z-T-1.20320.20320.3	4	b/y+Hex
MouseBrain-Z-T-1.20320.20320.3	3	b/y+HexNAc(2)
MouseBrain-Z-T-1.57512.57512.3	7	b/y+HexNAc
MouseBrain-Z-T-1.57512.57512.3	1	b/y+Hex
MouseBrain-Z-T-1.57512.57512.3	1	b/y+HexNAc(2)
MouseBrain-Z-T-1.13090.13090.4	42	b/y+HexNAc
MouseBrain-Z-T-1.13090.13090.4	13	b/y+Hex
MouseBrain-Z-T-1.13090.13090.4	9	b/y+HexNAc(2)
MouseBrain-Z-T-1.13204.13204.5	41	b/y+HexNAc
MouseBrain-Z-T-1.13204.13204.5	1	b/y+Hex
MouseBrain-Z-T-1.13204.13204.5	8	b/y+HexNAc(2)
MouseBrain-Z-T-1.25982.25982.3	4	b/y+HexNAc
MouseBrain-Z-T-1.25982.25982.3	4	b/y+Hex
MouseBrain-Z-T-1.25982.25982.3	0	b/y+HexNAc(2)
MouseBrain-Z-T-1.21848.21848.3	47	b/y+HexNAc
MouseBrain-Z-T-1.21848.21848.3	12	b/y+Hex
MouseBrain-Z-T-1.21848.21848.3	16	b/y+HexNAc(2)
MouseBrain-Z-T-1.17785.17785.3	39	b/y+HexNAc
MouseBrain-Z-T-1.17785.17785.3	6	b/y+Hex
MouseBrain-Z-T-1.17785.17785.3	15	b/y+HexNAc(2)
MouseBrain-Z-T-1.39204.39204.4	2	b/y+HexNAc
MouseBrain-Z-T-1.39204.39204.4	2	b/y+Hex
MouseBrain-Z-T-1.39204.39204.4	1	b/y+HexNAc(2)
MouseBrain-Z-T-1.35563.35563.3	0	b/y+HexNAc
MouseBrain-Z-T-1.35563.35563.3	0	b/y+Hex
MouseBrain-Z-T-1.35563.35563.3	0	b/y+HexNAc(2)
MouseBrain-Z-T-1.33764.33764.3	24	b/y+HexNAc
MouseBrain-Z-T-1.33764.33764.3	3	b/y+Hex
MouseBrain-Z-T-1.33764.33764.3	6	b/y+HexNAc(2)
MouseBrain-Z-T-1.30858.30858.3	16	b/y+HexNAc
MouseBrain-Z-T-1.30858.30858.3	7	b/y+Hex
MouseBrain-Z-T-1.30858.30858.3	4	b/y+HexNAc(2)
MouseBrain-Z-T-1.46923.46923.3	23	b/y+HexNAc
MouseBrain-Z-T-1.46923.46923.3	6	b/y+Hex
MouseBrain-Z-T-1.46923.46923.3	6	b/y+HexNAc(2)
MouseBrain-Z-T-1.47356.47356.4	35	b/y+HexNAc
MouseBrain-Z-T-1.47356.47356.4	1	b/y+Hex
MouseBrain-Z-T-1.47356.47356.4	5	b/y+HexNAc(2)
MouseBrain-Z-T-1.33132.33132.3	14	b/y+HexNAc
MouseBrain-Z-T-1.33132.33132.3	3	b/y+Hex
MouseBrain-Z-T-1.33132.33132.3	10	b/y+HexNAc(2)
MouseBrain-Z-T-1.20526.20526.3	7	b/y+HexNAc
MouseBrain-Z-T-1.20526.20526.3	6	b/y+Hex
MouseBrain-Z-T-1.20526.20526.3	9	b/y+HexNAc(2)
MouseBrain-Z-T-1.29450.29450.3	19	b/y+HexNAc
MouseBrain-Z-T-1.29450.29450.3	3	b/y+Hex
MouseBrain-Z-T-1.29450.29450.3	5	b/y+HexNAc(2)
MouseBrain-Z-T-1.6870.6870.3	9	b/y+HexNAc
MouseBrain-Z-T-1.6870.6870.3	3	b/y+Hex
MouseBrain-Z-T-1.6870.6870.3	5	b/y+HexNAc(2)
MouseBrain-Z-T-1.36180.36180.3	22	b/y+HexNAc
MouseBrain-Z-T-1.36180.36180.3	6	b/y+Hex
MouseBrain-Z-T-1.36180.36180.3	10	b/y+HexNAc(2)
MouseBrain-Z-T-1.28216.28216.5	28	b/y+HexNAc
MouseBrain-Z-T-1.28216.28216.5	13	b/y+Hex
MouseBrain-Z-T-1.28216.28216.5	13	b/y+HexNAc(2)
MouseBrain-Z-T-1.29652.29652.3	36	b/y+HexNAc
MouseBrain-Z-T-1.29652.29652.3	6	b/y+Hex
MouseBrain-Z-T-1.29652.29652.3	7	b/y+HexNAc(2)
MouseBrain-Z-T-1.28522.28522.3	15	b/y+HexNAc
MouseBrain-Z-T-1.28522.28522.3	3	b/y+Hex
MouseBrain-Z-T-1.28522.28522.3	8	b/y+HexNAc(2)
MouseBrain-Z-T-1.39239.39239.3	5	b/y+HexNAc
MouseBrain-Z-T-1.39239.39239.3	2	b/y+Hex
MouseBrain-Z-T-1.39239.39239.3	2	b/y+HexNAc(2)
MouseBrain-Z-T-1.33595.33595.3	3	b/y+HexNAc
MouseBrain-Z-T-1.33595.33595.3	1	b/y+Hex
MouseBrain-Z-T-1.33595.33595.3	0	b/y+HexNAc(2)
MouseBrain-Z-T-1.57100.57100.3	6	b/y+HexNAc
MouseBrain-Z-T-1.57100.57100.3	1	b/y+Hex
MouseBrain-Z-T-1.57100.57100.3	1	b/y+HexNAc(2)
MouseBrain-Z-T-1.36880.36880.3	16	b/y+HexNAc
MouseBrain-Z-T-1.36880.36880.3	9	b/y+Hex
MouseBrain-Z-T-1.36880.36880.3	6	b/y+HexNAc(2)
MouseBrain-Z-T-1.29653.29653.3	20	b/y+HexNAc
MouseBrain-Z-T-1.29653.29653.3	3	b/y+Hex
MouseBrain-Z-T-1.29653.29653.3	3	b/y+HexNAc(2)
MouseBrain-Z-T-1.6823.6823.3	13	b/y+HexNAc
MouseBrain-Z-T-1.6823.6823.3	2	b/y+Hex
MouseBrain-Z-T-1.6823.6823.3	6	b/y+HexNAc(2)
MouseBrain-Z-T-1.34012.34012.3	2	b/y+HexNAc
MouseBrain-Z-T-1.34012.34012.3	3	b/y+Hex
MouseBrain-Z-T-1.34012.34012.3	2	b/y+HexNAc(2)
MouseBrain-Z-T-1.19623.19623.3	11	b/y+HexNAc
MouseBrain-Z-T-1.19623.19623.3	3	b/y+Hex
MouseBrain-Z-T-1.19623.19623.3	11	b/y+HexNAc(2)
MouseBrain-Z-T-1.20598.20598.3	4	b/y+HexNAc
MouseBrain-Z-T-1.20598.20598.3	9	b/y+Hex
MouseBrain-Z-T-1.20598.20598.3	7	b/y+HexNAc(2)
MouseBrain-Z-T-1.20350.20350.3	3	b/y+HexNAc
MouseBrain-Z-T-1.20350.20350.3	5	b/y+Hex
MouseBrain-Z-T-1.20350.20350.3	3	b/y+HexNAc(2)
MouseBrain-Z-T-1.36442.36442.3	9	b/y+HexNAc
MouseBrain-Z-T-1.36442.36442.3	6	b/y+Hex
MouseBrain-Z-T-1.36442.36442.3	3	b/y+HexNAc(2)
MouseBrain-Z-T-1.48527.48527.3	3	b/y+HexNAc
MouseBrain-Z-T-1.48527.48527.3	7	b/y+Hex
MouseBrain-Z-T-1.48527.48527.3	1	b/y+HexNAc(2)
MouseBrain-Z-T-1.36558.36558.4	7	b/y+HexNAc
MouseBrain-Z-T-1.36558.36558.4	5	b/y+Hex
MouseBrain-Z-T-1.36558.36558.4	2	b/y+HexNAc(2)
MouseBrain-Z-T-1.6893.6893.3	37	b/y+HexNAc
MouseBrain-Z-T-1.6893.6893.3	8	b/y+Hex
MouseBrain-Z-T-1.6893.6893.3	13	b/y+HexNAc(2)
MouseBrain-Z-T-1.38933.38933.3	0	b/y+HexNAc
MouseBrain-Z-T-1.38933.38933.3	1	b/y+Hex
MouseBrain-Z-T-1.38933.38933.3	1	b/y+HexNAc(2)
MouseBrain-Z-T-1.20478.20478.3	3	b/y+HexNAc
MouseBrain-Z-T-1.20478.20478.3	6	b/y+Hex
MouseBrain-Z-T-1.20478.20478.3	6	b/y+HexNAc(2)
MouseBrain-Z-T-1.36512.36512.3	23	b/y+HexNAc
MouseBrain-Z-T-1.36512.36512.3	12	b/y+Hex
MouseBrain-Z-T-1.36512.36512.3	9	b/y+HexNAc(2)
MouseBrain-Z-T-1.17736.17736.3	55	b/y+HexNAc
MouseBrain-Z-T-1.17736.17736.3	16	b/y+Hex
MouseBrain-Z-T-1.17736.17736.3	34	b/y+HexNAc(2)
MouseBrain-Z-T-1.29654.29654.2	8	b/y+HexNAc
MouseBrain-Z-T-1.29654.29654.2	1	b/y+Hex
MouseBrain-Z-T-1.29654.29654.2	2	b/y+HexNAc(2)
MouseBrain-Z-T-1.41463.41463.3	38	b/y+HexNAc
MouseBrain-Z-T-1.41463.41463.3	9	b/y+Hex
MouseBrain-Z-T-1.41463.41463.3	16	b/y+HexNAc(2)
MouseBrain-Z-T-1.37904.37904.3	13	b/y+HexNAc
MouseBrain-Z-T-1.37904.37904.3	10	b/y+Hex
MouseBrain-Z-T-1.37904.37904.3	2	b/y+HexNAc(2)
MouseBrain-Z-T-1.37464.37464.4	60	b/y+HexNAc
MouseBrain-Z-T-1.37464.37464.4	10	b/y+Hex
MouseBrain-Z-T-1.37464.37464.4	10	b/y+HexNAc(2)
MouseBrain-Z-T-1.38283.38283.3	5	b/y+HexNAc
MouseBrain-Z-T-1.38283.38283.3	5	b/y+Hex
MouseBrain-Z-T-1.38283.38283.3	4	b/y+HexNAc(2)
MouseBrain-Z-T-1.39172.39172.3	4	b/y+HexNAc
MouseBrain-Z-T-1.39172.39172.3	0	b/y+Hex
MouseBrain-Z-T-1.39172.39172.3	1	b/y+HexNAc(2)
MouseBrain-Z-T-1.34531.34531.4	22	b/y+HexNAc
MouseBrain-Z-T-1.34531.34531.4	4	b/y+Hex
MouseBrain-Z-T-1.34531.34531.4	6	b/y+HexNAc(2)
MouseBrain-Z-T-1.42609.42609.3	13	b/y+HexNAc
MouseBrain-Z-T-1.42609.42609.3	4	b/y+Hex
MouseBrain-Z-T-1.42609.42609.3	6	b/y+HexNAc(2)
MouseBrain-Z-T-1.57155.57155.3	12	b/y+HexNAc
MouseBrain-Z-T-1.57155.57155.3	2	b/y+Hex
MouseBrain-Z-T-1.57155.57155.3	4	b/y+HexNAc(2)
MouseBrain-Z-T-1.54280.54280.3	20	b/y+HexNAc
MouseBrain-Z-T-1.54280.54280.3	6	b/y+Hex
MouseBrain-Z-T-1.54280.54280.3	5	b/y+HexNAc(2)
MouseBrain-Z-T-1.31323.31323.3	14	b/y+HexNAc
MouseBrain-Z-T-1.31323.31323.3	3	b/y+Hex
MouseBrain-Z-T-1.31323.31323.3	1	b/y+HexNAc(2)
MouseBrain-Z-T-1.7900.7900.3	12	b/y+HexNAc
MouseBrain-Z-T-1.7900.7900.3	0	b/y+Hex
MouseBrain-Z-T-1.7900.7900.3	0	b/y+HexNAc(2)
MouseBrain-Z-T-1.18808.18808.3	22	b/y+HexNAc
MouseBrain-Z-T-1.18808.18808.3	3	b/y+Hex
MouseBrain-Z-T-1.18808.18808.3	8	b/y+HexNAc(2)
MouseBrain-Z-T-1.12395.12395.3	14	b/y+HexNAc
MouseBrain-Z-T-1.12395.12395.3	3	b/y+Hex
MouseBrain-Z-T-1.12395.12395.3	3	b/y+HexNAc(2)
MouseBrain-Z-T-1.33172.33172.3	10	b/y+HexNAc
MouseBrain-Z-T-1.33172.33172.3	3	b/y+Hex
MouseBrain-Z-T-1.33172.33172.3	3	b/y+HexNAc(2)
MouseBrain-Z-T-1.6928.6928.2	5	b/y+HexNAc
MouseBrain-Z-T-1.6928.6928.2	1	b/y+Hex
MouseBrain-Z-T-1.6928.6928.2	0	b/y+HexNAc(2)
MouseBrain-Z-T-1.28240.28240.4	51	b/y+HexNAc
MouseBrain-Z-T-1.28240.28240.4	5	b/y+Hex
MouseBrain-Z-T-1.28240.28240.4	10	b/y+HexNAc(2)
MouseBrain-Z-T-1.33589.33589.3	2	b/y+HexNAc
MouseBrain-Z-T-1.33589.33589.3	0	b/y+Hex
MouseBrain-Z-T-1.33589.33589.3	0	b/y+HexNAc(2)
MouseBrain-Z-T-1.37607.37607.3	2	b/y+HexNAc
MouseBrain-Z-T-1.37607.37607.3	0	b/y+Hex
MouseBrain-Z-T-1.37607.37607.3	0	b/y+HexNAc(2)
MouseBrain-Z-T-1.19715.19715.3	11	b/y+HexNAc
MouseBrain-Z-T-1.19715.19715.3	4	b/y+Hex
MouseBrain-Z-T-1.19715.19715.3	2	b/y+HexNAc(2)
MouseBrain-Z-T-1.29544.29544.3	16	b/y+HexNAc
MouseBrain-Z-T-1.29544.29544.3	4	b/y+Hex
MouseBrain-Z-T-1.29544.29544.3	4	b/y+HexNAc(2)
MouseBrain-Z-T-1.40963.40963.3	20	b/y+HexNAc
MouseBrain-Z-T-1.40963.40963.3	0	b/y+Hex
MouseBrain-Z-T-1.40963.40963.3	10	b/y+HexNAc(2)
MouseBrain-Z-T-1.17986.17986.3	58	b/y+HexNAc
MouseBrain-Z-T-1.17986.17986.3	23	b/y+Hex
MouseBrain-Z-T-1.17986.17986.3	27	b/y+HexNAc(2)
MouseBrain-Z-T-1.52212.52212.4	22	b/y+HexNAc
MouseBrain-Z-T-1.52212.52212.4	4	b/y+Hex
MouseBrain-Z-T-1.52212.52212.4	11	b/y+HexNAc(2)
MouseBrain-Z-T-1.13105.13105.4	26	b/y+HexNAc
MouseBrain-Z-T-1.13105.13105.4	6	b/y+Hex
MouseBrain-Z-T-1.13105.13105.4	7	b/y+HexNAc(2)
MouseBrain-Z-T-1.46878.46878.3	22	b/y+HexNAc
MouseBrain-Z-T-1.46878.46878.3	10	b/y+Hex
MouseBrain-Z-T-1.46878.46878.3	10	b/y+HexNAc(2)
MouseBrain-Z-T-1.12452.12452.3	18	b/y+HexNAc
MouseBrain-Z-T-1.12452.12452.3	1	b/y+Hex
MouseBrain-Z-T-1.12452.12452.3	5	b/y+HexNAc(2)
MouseBrain-Z-T-1.34212.34212.3	10	b/y+HexNAc
MouseBrain-Z-T-1.34212.34212.3	0	b/y+Hex
MouseBrain-Z-T-1.34212.34212.3	4	b/y+HexNAc(2)
MouseBrain-Z-T-1.14842.14842.3	13	b/y+HexNAc
MouseBrain-Z-T-1.14842.14842.3	7	b/y+Hex
MouseBrain-Z-T-1.14842.14842.3	11	b/y+HexNAc(2)
MouseBrain-Z-T-1.39290.39290.3	0	b/y+HexNAc
MouseBrain-Z-T-1.39290.39290.3	0	b/y+Hex
MouseBrain-Z-T-1.39290.39290.3	0	b/y+HexNAc(2)
MouseBrain-Z-T-1.18487.18487.4	8	b/y+HexNAc
MouseBrain-Z-T-1.18487.18487.4	9	b/y+Hex
MouseBrain-Z-T-1.18487.18487.4	5	b/y+HexNAc(2)
MouseBrain-Z-T-1.30976.30976.3	10	b/y+HexNAc
MouseBrain-Z-T-1.30976.30976.3	4	b/y+Hex
MouseBrain-Z-T-1.30976.30976.3	4	b/y+HexNAc(2)
MouseBrain-Z-T-1.41418.41418.3	1	b/y+HexNAc
MouseBrain-Z-T-1.41418.41418.3	1	b/y+Hex
MouseBrain-Z-T-1.41418.41418.3	1	b/y+HexNAc(2)
MouseBrain-Z-T-1.38079.38079.3	4	b/y+HexNAc
MouseBrain-Z-T-1.38079.38079.3	2	b/y+Hex
MouseBrain-Z-T-1.38079.38079.3	1	b/y+HexNAc(2)
MouseBrain-Z-T-1.21335.21335.3	5	b/y+HexNAc
MouseBrain-Z-T-1.21335.21335.3	5	b/y+Hex
MouseBrain-Z-T-1.21335.21335.3	2	b/y+HexNAc(2)
MouseBrain-Z-T-1.8067.8067.3	15	b/y+HexNAc
MouseBrain-Z-T-1.8067.8067.3	2	b/y+Hex
MouseBrain-Z-T-1.8067.8067.3	0	b/y+HexNAc(2)
MouseBrain-Z-T-1.34592.34592.3	2	b/y+HexNAc
MouseBrain-Z-T-1.34592.34592.3	0	b/y+Hex
MouseBrain-Z-T-1.34592.34592.3	0	b/y+HexNAc(2)
MouseBrain-Z-T-1.13118.13118.5	49	b/y+HexNAc
MouseBrain-Z-T-1.13118.13118.5	8	b/y+Hex
MouseBrain-Z-T-1.13118.13118.5	7	b/y+HexNAc(2)
MouseBrain-Z-T-1.41880.41880.3	31	b/y+HexNAc
MouseBrain-Z-T-1.41880.41880.3	1	b/y+Hex
MouseBrain-Z-T-1.41880.41880.3	10	b/y+HexNAc(2)
MouseBrain-Z-T-1.41403.41403.3	35	b/y+HexNAc
MouseBrain-Z-T-1.41403.41403.3	3	b/y+Hex
MouseBrain-Z-T-1.41403.41403.3	12	b/y+HexNAc(2)
MouseBrain-Z-T-1.59611.59611.3	27	b/y+HexNAc
MouseBrain-Z-T-1.59611.59611.3	2	b/y+Hex
MouseBrain-Z-T-1.59611.59611.3	1	b/y+HexNAc(2)
MouseBrain-Z-T-1.52373.52373.4	30	b/y+HexNAc
MouseBrain-Z-T-1.52373.52373.4	7	b/y+Hex
MouseBrain-Z-T-1.52373.52373.4	12	b/y+HexNAc(2)
MouseBrain-Z-T-1.29796.29796.3	15	b/y+HexNAc
MouseBrain-Z-T-1.29796.29796.3	2	b/y+Hex
MouseBrain-Z-T-1.29796.29796.3	1	b/y+HexNAc(2)
MouseBrain-Z-T-1.41616.41616.3	53	b/y+HexNAc
MouseBrain-Z-T-1.41616.41616.3	9	b/y+Hex
MouseBrain-Z-T-1.41616.41616.3	17	b/y+HexNAc(2)
MouseBrain-Z-T-1.35968.35968.3	10	b/y+HexNAc
MouseBrain-Z-T-1.35968.35968.3	0	b/y+Hex
MouseBrain-Z-T-1.35968.35968.3	6	b/y+HexNAc(2)
MouseBrain-Z-T-1.34239.34239.3	8	b/y+HexNAc
MouseBrain-Z-T-1.34239.34239.3	2	b/y+Hex
MouseBrain-Z-T-1.34239.34239.3	3	b/y+HexNAc(2)
MouseBrain-Z-T-1.13253.13253.3	18	b/y+HexNAc
MouseBrain-Z-T-1.13253.13253.3	3	b/y+Hex
MouseBrain-Z-T-1.13253.13253.3	7	b/y+HexNAc(2)
MouseBrain-Z-T-1.38920.38920.4	5	b/y+HexNAc
MouseBrain-Z-T-1.38920.38920.4	2	b/y+Hex
MouseBrain-Z-T-1.38920.38920.4	1	b/y+HexNAc(2)
MouseBrain-Z-T-1.32615.32615.3	5	b/y+HexNAc
MouseBrain-Z-T-1.32615.32615.3	3	b/y+Hex
MouseBrain-Z-T-1.32615.32615.3	2	b/y+HexNAc(2)
MouseBrain-Z-T-1.32917.32917.3	1	b/y+HexNAc
MouseBrain-Z-T-1.32917.32917.3	2	b/y+Hex
MouseBrain-Z-T-1.32917.32917.3	3	b/y+HexNAc(2)
MouseBrain-Z-T-1.44057.44057.3	7	b/y+HexNAc
MouseBrain-Z-T-1.44057.44057.3	0	b/y+Hex
MouseBrain-Z-T-1.44057.44057.3	4	b/y+HexNAc(2)
MouseBrain-Z-T-1.36521.36521.4	5	b/y+HexNAc
MouseBrain-Z-T-1.36521.36521.4	5	b/y+Hex
MouseBrain-Z-T-1.36521.36521.4	1	b/y+HexNAc(2)
MouseBrain-Z-T-1.35068.35068.3	5	b/y+HexNAc
MouseBrain-Z-T-1.35068.35068.3	1	b/y+Hex
MouseBrain-Z-T-1.35068.35068.3	2	b/y+HexNAc(2)
MouseBrain-Z-T-1.12403.12403.3	9	b/y+HexNAc
MouseBrain-Z-T-1.12403.12403.3	6	b/y+Hex
MouseBrain-Z-T-1.12403.12403.3	12	b/y+HexNAc(2)
MouseBrain-Z-T-1.28505.28505.2	0	b/y+HexNAc
MouseBrain-Z-T-1.28505.28505.2	0	b/y+Hex
MouseBrain-Z-T-1.28505.28505.2	0	b/y+HexNAc(2)
MouseBrain-Z-T-1.42101.42101.3	37	b/y+HexNAc
MouseBrain-Z-T-1.42101.42101.3	8	b/y+Hex
MouseBrain-Z-T-1.42101.42101.3	18	b/y+HexNAc(2)
MouseBrain-Z-T-1.13344.13344.4	39	b/y+HexNAc
MouseBrain-Z-T-1.13344.13344.4	5	b/y+Hex
MouseBrain-Z-T-1.13344.13344.4	10	b/y+HexNAc(2)
MouseBrain-Z-T-1.34615.34615.4	20	b/y+HexNAc
MouseBrain-Z-T-1.34615.34615.4	10	b/y+Hex
MouseBrain-Z-T-1.34615.34615.4	7	b/y+HexNAc(2)
MouseBrain-Z-T-1.37954.37954.3	1	b/y+HexNAc
MouseBrain-Z-T-1.37954.37954.3	2	b/y+Hex
MouseBrain-Z-T-1.37954.37954.3	0	b/y+HexNAc(2)
MouseBrain-Z-T-1.33486.33486.3	6	b/y+HexNAc
MouseBrain-Z-T-1.33486.33486.3	6	b/y+Hex
MouseBrain-Z-T-1.33486.33486.3	8	b/y+HexNAc(2)
MouseBrain-Z-T-1.28677.28677.3	26	b/y+HexNAc
MouseBrain-Z-T-1.28677.28677.3	6	b/y+Hex
MouseBrain-Z-T-1.28677.28677.3	18	b/y+HexNAc(2)
MouseBrain-Z-T-1.12384.12384.3	8	b/y+HexNAc
MouseBrain-Z-T-1.12384.12384.3	0	b/y+Hex
MouseBrain-Z-T-1.12384.12384.3	5	b/y+HexNAc(2)
MouseBrain-Z-T-1.46211.46211.3	20	b/y+HexNAc
MouseBrain-Z-T-1.46211.46211.3	5	b/y+Hex
MouseBrain-Z-T-1.46211.46211.3	9	b/y+HexNAc(2)
MouseBrain-Z-T-1.39261.39261.4	2	b/y+HexNAc
MouseBrain-Z-T-1.39261.39261.4	1	b/y+Hex
MouseBrain-Z-T-1.39261.39261.4	1	b/y+HexNAc(2)
MouseBrain-Z-T-1.19418.19418.3	4	b/y+HexNAc
MouseBrain-Z-T-1.19418.19418.3	0	b/y+Hex
MouseBrain-Z-T-1.19418.19418.3	0	b/y+HexNAc(2)
MouseBrain-Z-T-1.13274.13274.4	17	b/y+HexNAc
MouseBrain-Z-T-1.13274.13274.4	3	b/y+Hex
MouseBrain-Z-T-1.13274.13274.4	5	b/y+HexNAc(2)
MouseBrain-Z-T-1.20267.20267.3	25	b/y+HexNAc
MouseBrain-Z-T-1.20267.20267.3	16	b/y+Hex
MouseBrain-Z-T-1.20267.20267.3	15	b/y+HexNAc(2)
MouseBrain-Z-T-1.18558.18558.4	8	b/y+HexNAc
MouseBrain-Z-T-1.18558.18558.4	3	b/y+Hex
MouseBrain-Z-T-1.18558.18558.4	6	b/y+HexNAc(2)
MouseBrain-Z-T-1.29880.29880.3	16	b/y+HexNAc
MouseBrain-Z-T-1.29880.29880.3	8	b/y+Hex
MouseBrain-Z-T-1.29880.29880.3	1	b/y+HexNAc(2)
MouseBrain-Z-T-1.37457.37457.4	39	b/y+HexNAc
MouseBrain-Z-T-1.37457.37457.4	11	b/y+Hex
MouseBrain-Z-T-1.37457.37457.4	13	b/y+HexNAc(2)
MouseBrain-Z-T-1.41758.41758.3	50	b/y+HexNAc
MouseBrain-Z-T-1.41758.41758.3	4	b/y+Hex
MouseBrain-Z-T-1.41758.41758.3	17	b/y+HexNAc(2)
MouseBrain-Z-T-1.12248.12248.3	15	b/y+HexNAc
MouseBrain-Z-T-1.12248.12248.3	12	b/y+Hex
MouseBrain-Z-T-1.12248.12248.3	12	b/y+HexNAc(2)
MouseBrain-Z-T-1.46931.46931.4	4	b/y+HexNAc
MouseBrain-Z-T-1.46931.46931.4	4	b/y+Hex
MouseBrain-Z-T-1.46931.46931.4	0	b/y+HexNAc(2)
MouseBrain-Z-T-1.31980.31980.4	8	b/y+HexNAc
MouseBrain-Z-T-1.31980.31980.4	7	b/y+Hex
MouseBrain-Z-T-1.31980.31980.4	8	b/y+HexNAc(2)
MouseBrain-Z-T-1.48726.48726.3	4	b/y+HexNAc
MouseBrain-Z-T-1.48726.48726.3	5	b/y+Hex
MouseBrain-Z-T-1.48726.48726.3	7	b/y+HexNAc(2)
MouseBrain-Z-T-1.29236.29236.3	13	b/y+HexNAc
MouseBrain-Z-T-1.29236.29236.3	4	b/y+Hex
MouseBrain-Z-T-1.29236.29236.3	3	b/y+HexNAc(2)
MouseBrain-Z-T-1.29958.29958.4	17	b/y+HexNAc
MouseBrain-Z-T-1.29958.29958.4	13	b/y+Hex
MouseBrain-Z-T-1.29958.29958.4	11	b/y+HexNAc(2)
MouseBrain-Z-T-1.29555.29555.3	10	b/y+HexNAc
MouseBrain-Z-T-1.29555.29555.3	0	b/y+Hex
MouseBrain-Z-T-1.29555.29555.3	1	b/y+HexNAc(2)
MouseBrain-Z-T-1.29235.29235.3	8	b/y+HexNAc
MouseBrain-Z-T-1.29235.29235.3	2	b/y+Hex
MouseBrain-Z-T-1.29235.29235.3	1	b/y+HexNAc(2)
MouseBrain-Z-T-1.29456.29456.3	3	b/y+HexNAc
MouseBrain-Z-T-1.29456.29456.3	0	b/y+Hex
MouseBrain-Z-T-1.29456.29456.3	1	b/y+HexNAc(2)
MouseBrain-Z-T-1.44063.44063.3	4	b/y+HexNAc
MouseBrain-Z-T-1.44063.44063.3	0	b/y+Hex
MouseBrain-Z-T-1.44063.44063.3	3	b/y+HexNAc(2)
MouseBrain-Z-T-1.13022.13022.4	34	b/y+HexNAc
MouseBrain-Z-T-1.13022.13022.4	10	b/y+Hex
MouseBrain-Z-T-1.13022.13022.4	8	b/y+HexNAc(2)
MouseBrain-Z-T-1.15434.15434.3	14	b/y+HexNAc
MouseBrain-Z-T-1.15434.15434.3	8	b/y+Hex
MouseBrain-Z-T-1.15434.15434.3	9	b/y+HexNAc(2)
MouseBrain-Z-T-1.44891.44891.3	26	b/y+HexNAc
MouseBrain-Z-T-1.44891.44891.3	4	b/y+Hex
MouseBrain-Z-T-1.44891.44891.3	6	b/y+HexNAc(2)
MouseBrain-Z-T-1.57010.57010.3	2	b/y+HexNAc
MouseBrain-Z-T-1.57010.57010.3	0	b/y+Hex
MouseBrain-Z-T-1.57010.57010.3	0	b/y+HexNAc(2)
MouseBrain-Z-T-1.13144.13144.4	12	b/y+HexNAc
MouseBrain-Z-T-1.13144.13144.4	0	b/y+Hex
MouseBrain-Z-T-1.13144.13144.4	5	b/y+HexNAc(2)
MouseBrain-Z-T-1.44763.44763.3	4	b/y+HexNAc
MouseBrain-Z-T-1.44763.44763.3	1	b/y+Hex
MouseBrain-Z-T-1.44763.44763.3	0	b/y+HexNAc(2)
MouseBrain-Z-T-1.32002.32002.3	2	b/y+HexNAc
MouseBrain-Z-T-1.32002.32002.3	1	b/y+Hex
MouseBrain-Z-T-1.32002.32002.3	1	b/y+HexNAc(2)
MouseBrain-Z-T-1.35020.35020.3	1	b/y+HexNAc
MouseBrain-Z-T-1.35020.35020.3	0	b/y+Hex
MouseBrain-Z-T-1.35020.35020.3	0	b/y+HexNAc(2)
MouseBrain-Z-T-1.11878.11878.3	14	b/y+HexNAc
MouseBrain-Z-T-1.11878.11878.3	10	b/y+Hex
MouseBrain-Z-T-1.11878.11878.3	15	b/y+HexNAc(2)
MouseBrain-Z-T-1.34632.34632.4	6	b/y+HexNAc
MouseBrain-Z-T-1.34632.34632.4	2	b/y+Hex
MouseBrain-Z-T-1.34632.34632.4	1	b/y+HexNAc(2)
MouseBrain-Z-T-1.57467.57467.3	2	b/y+HexNAc
MouseBrain-Z-T-1.57467.57467.3	0	b/y+Hex
MouseBrain-Z-T-1.57467.57467.3	0	b/y+HexNAc(2)
MouseBrain-Z-T-1.10172.10172.3	31	b/y+HexNAc
MouseBrain-Z-T-1.10172.10172.3	4	b/y+Hex
MouseBrain-Z-T-1.10172.10172.3	11	b/y+HexNAc(2)
MouseBrain-Z-T-1.34972.34972.3	5	b/y+HexNAc
MouseBrain-Z-T-1.34972.34972.3	2	b/y+Hex
MouseBrain-Z-T-1.34972.34972.3	3	b/y+HexNAc(2)
MouseBrain-Z-T-1.21346.21346.4	8	b/y+HexNAc
MouseBrain-Z-T-1.21346.21346.4	3	b/y+Hex
MouseBrain-Z-T-1.21346.21346.4	0	b/y+HexNAc(2)
MouseBrain-Z-T-1.41523.41523.3	31	b/y+HexNAc
MouseBrain-Z-T-1.41523.41523.3	1	b/y+Hex
MouseBrain-Z-T-1.41523.41523.3	13	b/y+HexNAc(2)
MouseBrain-Z-T-1.41475.41475.3	48	b/y+HexNAc
MouseBrain-Z-T-1.41475.41475.3	6	b/y+Hex
MouseBrain-Z-T-1.41475.41475.3	17	b/y+HexNAc(2)
MouseBrain-Z-T-1.57165.57165.3	11	b/y+HexNAc
MouseBrain-Z-T-1.57165.57165.3	1	b/y+Hex
MouseBrain-Z-T-1.57165.57165.3	1	b/y+HexNAc(2)
MouseBrain-Z-T-1.13148.13148.5	14	b/y+HexNAc
MouseBrain-Z-T-1.13148.13148.5	2	b/y+Hex
MouseBrain-Z-T-1.13148.13148.5	6	b/y+HexNAc(2)
MouseBrain-Z-T-1.14865.14865.3	8	b/y+HexNAc
MouseBrain-Z-T-1.14865.14865.3	6	b/y+Hex
MouseBrain-Z-T-1.14865.14865.3	6	b/y+HexNAc(2)
MouseBrain-Z-T-1.10186.10186.3	29	b/y+HexNAc
MouseBrain-Z-T-1.10186.10186.3	2	b/y+Hex
MouseBrain-Z-T-1.10186.10186.3	7	b/y+HexNAc(2)
MouseBrain-Z-T-1.10264.10264.3	28	b/y+HexNAc
MouseBrain-Z-T-1.10264.10264.3	0	b/y+Hex
MouseBrain-Z-T-1.10264.10264.3	8	b/y+HexNAc(2)
MouseBrain-Z-T-1.11962.11962.3	15	b/y+HexNAc
MouseBrain-Z-T-1.11962.11962.3	7	b/y+Hex
MouseBrain-Z-T-1.11962.11962.3	13	b/y+HexNAc(2)
MouseBrain-Z-T-1.36276.36276.3	31	b/y+HexNAc
MouseBrain-Z-T-1.36276.36276.3	13	b/y+Hex
MouseBrain-Z-T-1.36276.36276.3	20	b/y+HexNAc(2)
MouseBrain-Z-T-1.14263.14263.3	1	b/y+HexNAc
MouseBrain-Z-T-1.14263.14263.3	2	b/y+Hex
MouseBrain-Z-T-1.14263.14263.3	0	b/y+HexNAc(2)
MouseBrain-Z-T-1.34949.34949.3	2	b/y+HexNAc
MouseBrain-Z-T-1.34949.34949.3	1	b/y+Hex
MouseBrain-Z-T-1.34949.34949.3	2	b/y+HexNAc(2)
MouseBrain-Z-T-1.18581.18581.3	18	b/y+HexNAc
MouseBrain-Z-T-1.18581.18581.3	16	b/y+Hex
MouseBrain-Z-T-1.18581.18581.3	12	b/y+HexNAc(2)
MouseBrain-Z-T-1.18617.18617.3	10	b/y+HexNAc
MouseBrain-Z-T-1.18617.18617.3	8	b/y+Hex
MouseBrain-Z-T-1.18617.18617.3	7	b/y+HexNAc(2)
MouseBrain-Z-T-1.41664.41664.3	35	b/y+HexNAc
MouseBrain-Z-T-1.41664.41664.3	3	b/y+Hex
MouseBrain-Z-T-1.41664.41664.3	16	b/y+HexNAc(2)
MouseBrain-Z-T-1.10090.10090.3	20	b/y+HexNAc
MouseBrain-Z-T-1.10090.10090.3	0	b/y+Hex
MouseBrain-Z-T-1.10090.10090.3	6	b/y+HexNAc(2)
MouseBrain-Z-T-1.43379.43379.3	5	b/y+HexNAc
MouseBrain-Z-T-1.43379.43379.3	8	b/y+Hex
MouseBrain-Z-T-1.43379.43379.3	0	b/y+HexNAc(2)
MouseBrain-Z-T-1.15171.15171.3	9	b/y+HexNAc
MouseBrain-Z-T-1.15171.15171.3	7	b/y+Hex
MouseBrain-Z-T-1.15171.15171.3	2	b/y+HexNAc(2)
MouseBrain-Z-T-1.46653.46653.3	10	b/y+HexNAc
MouseBrain-Z-T-1.46653.46653.3	2	b/y+Hex
MouseBrain-Z-T-1.46653.46653.3	4	b/y+HexNAc(2)
MouseBrain-Z-T-1.41903.41903.3	34	b/y+HexNAc
MouseBrain-Z-T-1.41903.41903.3	1	b/y+Hex
MouseBrain-Z-T-1.41903.41903.3	13	b/y+HexNAc(2)
MouseBrain-Z-T-1.32815.32815.3	3	b/y+HexNAc
MouseBrain-Z-T-1.32815.32815.3	2	b/y+Hex
MouseBrain-Z-T-1.32815.32815.3	1	b/y+HexNAc(2)
MouseBrain-Z-T-1.39633.39633.3	0	b/y+HexNAc
MouseBrain-Z-T-1.39633.39633.3	0	b/y+Hex
MouseBrain-Z-T-1.39633.39633.3	0	b/y+HexNAc(2)
MouseBrain-Z-T-1.12422.12422.3	4	b/y+HexNAc
MouseBrain-Z-T-1.12422.12422.3	1	b/y+Hex
MouseBrain-Z-T-1.12422.12422.3	2	b/y+HexNAc(2)
MouseBrain-Z-T-1.32063.32063.3	0	b/y+HexNAc
MouseBrain-Z-T-1.32063.32063.3	4	b/y+Hex
MouseBrain-Z-T-1.32063.32063.3	1	b/y+HexNAc(2)
MouseBrain-Z-T-1.10217.10217.3	22	b/y+HexNAc
MouseBrain-Z-T-1.10217.10217.3	0	b/y+Hex
MouseBrain-Z-T-1.10217.10217.3	3	b/y+HexNAc(2)
MouseBrain-Z-T-1.13134.13134.3	28	b/y+HexNAc
MouseBrain-Z-T-1.13134.13134.3	9	b/y+Hex
MouseBrain-Z-T-1.13134.13134.3	9	b/y+HexNAc(2)
MouseBrain-Z-T-1.14898.14898.3	15	b/y+HexNAc
MouseBrain-Z-T-1.14898.14898.3	6	b/y+Hex
MouseBrain-Z-T-1.14898.14898.3	9	b/y+HexNAc(2)
MouseBrain-Z-T-1.39134.39134.4	2	b/y+HexNAc
MouseBrain-Z-T-1.39134.39134.4	0	b/y+Hex
MouseBrain-Z-T-1.39134.39134.4	1	b/y+HexNAc(2)
MouseBrain-Z-T-1.12296.12296.3	18	b/y+HexNAc
MouseBrain-Z-T-1.12296.12296.3	9	b/y+Hex
MouseBrain-Z-T-1.12296.12296.3	12	b/y+HexNAc(2)
MouseBrain-Z-T-1.6019.6019.3	1	b/y+HexNAc
MouseBrain-Z-T-1.6019.6019.3	5	b/y+Hex
MouseBrain-Z-T-1.6019.6019.3	5	b/y+HexNAc(2)
MouseBrain-Z-T-1.10326.10326.3	12	b/y+HexNAc
MouseBrain-Z-T-1.10326.10326.3	4	b/y+Hex
MouseBrain-Z-T-1.10326.10326.3	2	b/y+HexNAc(2)
MouseBrain-Z-T-1.14122.14122.3	3	b/y+HexNAc
MouseBrain-Z-T-1.14122.14122.3	7	b/y+Hex
MouseBrain-Z-T-1.14122.14122.3	1	b/y+HexNAc(2)
MouseBrain-Z-T-1.10581.10581.3	25	b/y+HexNAc
MouseBrain-Z-T-1.10581.10581.3	0	b/y+Hex
MouseBrain-Z-T-1.10581.10581.3	1	b/y+HexNAc(2)
MouseBrain-Z-T-1.13807.13807.4	29	b/y+HexNAc
MouseBrain-Z-T-1.13807.13807.4	7	b/y+Hex
MouseBrain-Z-T-1.13807.13807.4	12	b/y+HexNAc(2)
MouseBrain-Z-T-1.41946.41946.3	31	b/y+HexNAc
MouseBrain-Z-T-1.41946.41946.3	2	b/y+Hex
MouseBrain-Z-T-1.41946.41946.3	13	b/y+HexNAc(2)
MouseBrain-Z-T-1.6906.6906.4	9	b/y+HexNAc
MouseBrain-Z-T-1.6906.6906.4	0	b/y+Hex
MouseBrain-Z-T-1.6906.6906.4	1	b/y+HexNAc(2)
MouseBrain-Z-T-1.11166.11166.3	8	b/y+HexNAc
MouseBrain-Z-T-1.11166.11166.3	0	b/y+Hex
MouseBrain-Z-T-1.11166.11166.3	1	b/y+HexNAc(2)
MouseBrain-Z-T-1.17164.17164.4	20	b/y+HexNAc
MouseBrain-Z-T-1.17164.17164.4	2	b/y+Hex
MouseBrain-Z-T-1.17164.17164.4	3	b/y+HexNAc(2)
MouseBrain-Z-T-1.24601.24601.3	10	b/y+HexNAc
MouseBrain-Z-T-1.24601.24601.3	6	b/y+Hex
MouseBrain-Z-T-1.24601.24601.3	5	b/y+HexNAc(2)
MouseBrain-Z-T-1.24950.24950.3	12	b/y+HexNAc
MouseBrain-Z-T-1.24950.24950.3	2	b/y+Hex
MouseBrain-Z-T-1.24950.24950.3	4	b/y+HexNAc(2)
MouseBrain-Z-T-1.42080.42080.4	30	b/y+HexNAc
MouseBrain-Z-T-1.42080.42080.4	7	b/y+Hex
MouseBrain-Z-T-1.42080.42080.4	4	b/y+HexNAc(2)
MouseBrain-Z-T-1.48518.48518.4	9	b/y+HexNAc
MouseBrain-Z-T-1.48518.48518.4	1	b/y+Hex
MouseBrain-Z-T-1.48518.48518.4	1	b/y+HexNAc(2)
MouseBrain-Z-T-1.29321.29321.3	2	b/y+HexNAc
MouseBrain-Z-T-1.29321.29321.3	3	b/y+Hex
MouseBrain-Z-T-1.29321.29321.3	2	b/y+HexNAc(2)
MouseBrain-Z-T-1.44843.44843.3	5	b/y+HexNAc
MouseBrain-Z-T-1.44843.44843.3	1	b/y+Hex
MouseBrain-Z-T-1.44843.44843.3	1	b/y+HexNAc(2)
MouseBrain-Z-T-1.27318.27318.3	13	b/y+HexNAc
MouseBrain-Z-T-1.27318.27318.3	0	b/y+Hex
MouseBrain-Z-T-1.27318.27318.3	4	b/y+HexNAc(2)
MouseBrain-Z-T-1.18689.18689.3	9	b/y+HexNAc
MouseBrain-Z-T-1.18689.18689.3	11	b/y+Hex
MouseBrain-Z-T-1.18689.18689.3	4	b/y+HexNAc(2)
MouseBrain-Z-T-1.12038.12038.3	8	b/y+HexNAc
MouseBrain-Z-T-1.12038.12038.3	3	b/y+Hex
MouseBrain-Z-T-1.12038.12038.3	3	b/y+HexNAc(2)
MouseBrain-Z-T-1.10394.10394.3	25	b/y+HexNAc
MouseBrain-Z-T-1.10394.10394.3	0	b/y+Hex
MouseBrain-Z-T-1.10394.10394.3	5	b/y+HexNAc(2)
MouseBrain-Z-T-1.13237.13237.4	29	b/y+HexNAc
MouseBrain-Z-T-1.13237.13237.4	2	b/y+Hex
MouseBrain-Z-T-1.13237.13237.4	4	b/y+HexNAc(2)
MouseBrain-Z-T-1.46027.46027.3	7	b/y+HexNAc
MouseBrain-Z-T-1.46027.46027.3	0	b/y+Hex
MouseBrain-Z-T-1.46027.46027.3	3	b/y+HexNAc(2)
MouseBrain-Z-T-1.26078.26078.3	5	b/y+HexNAc
MouseBrain-Z-T-1.26078.26078.3	3	b/y+Hex
MouseBrain-Z-T-1.26078.26078.3	2	b/y+HexNAc(2)
MouseBrain-Z-T-1.59547.59547.3	27	b/y+HexNAc
MouseBrain-Z-T-1.59547.59547.3	2	b/y+Hex
MouseBrain-Z-T-1.59547.59547.3	1	b/y+HexNAc(2)
MouseBrain-Z-T-1.46959.46959.3	31	b/y+HexNAc
MouseBrain-Z-T-1.46959.46959.3	8	b/y+Hex
MouseBrain-Z-T-1.46959.46959.3	16	b/y+HexNAc(2)
MouseBrain-Z-T-1.26729.26729.4	37	b/y+HexNAc
MouseBrain-Z-T-1.26729.26729.4	8	b/y+Hex
MouseBrain-Z-T-1.26729.26729.4	6	b/y+HexNAc(2)
MouseBrain-Z-T-1.20451.20451.3	2	b/y+HexNAc
MouseBrain-Z-T-1.20451.20451.3	6	b/y+Hex
MouseBrain-Z-T-1.20451.20451.3	2	b/y+HexNAc(2)
MouseBrain-Z-T-1.29193.29193.3	6	b/y+HexNAc
MouseBrain-Z-T-1.29193.29193.3	3	b/y+Hex
MouseBrain-Z-T-1.29193.29193.3	5	b/y+HexNAc(2)
MouseBrain-Z-T-1.36959.36959.3	8	b/y+HexNAc
MouseBrain-Z-T-1.36959.36959.3	7	b/y+Hex
MouseBrain-Z-T-1.36959.36959.3	5	b/y+HexNAc(2)
MouseBrain-Z-T-1.32186.32186.3	5	b/y+HexNAc
MouseBrain-Z-T-1.32186.32186.3	2	b/y+Hex
MouseBrain-Z-T-1.32186.32186.3	1	b/y+HexNAc(2)
MouseBrain-Z-T-1.14855.14855.3	5	b/y+HexNAc
MouseBrain-Z-T-1.14855.14855.3	3	b/y+Hex
MouseBrain-Z-T-1.14855.14855.3	3	b/y+HexNAc(2)
MouseBrain-Z-T-1.27919.27919.3	20	b/y+HexNAc
MouseBrain-Z-T-1.27919.27919.3	6	b/y+Hex
MouseBrain-Z-T-1.27919.27919.3	4	b/y+HexNAc(2)
MouseBrain-Z-T-1.12332.12332.3	26	b/y+HexNAc
MouseBrain-Z-T-1.12332.12332.3	10	b/y+Hex
MouseBrain-Z-T-1.12332.12332.3	12	b/y+HexNAc(2)
MouseBrain-Z-T-1.18321.18321.3	17	b/y+HexNAc
MouseBrain-Z-T-1.18321.18321.3	12	b/y+Hex
MouseBrain-Z-T-1.18321.18321.3	10	b/y+HexNAc(2)
MouseBrain-Z-T-1.29922.29922.3	21	b/y+HexNAc
MouseBrain-Z-T-1.29922.29922.3	3	b/y+Hex
MouseBrain-Z-T-1.29922.29922.3	1	b/y+HexNAc(2)
MouseBrain-Z-T-1.10337.10337.3	24	b/y+HexNAc
MouseBrain-Z-T-1.10337.10337.3	1	b/y+Hex
MouseBrain-Z-T-1.10337.10337.3	4	b/y+HexNAc(2)
MouseBrain-Z-T-1.11967.11967.3	7	b/y+HexNAc
MouseBrain-Z-T-1.11967.11967.3	6	b/y+Hex
MouseBrain-Z-T-1.11967.11967.3	8	b/y+HexNAc(2)
MouseBrain-Z-T-1.18416.18416.4	7	b/y+HexNAc
MouseBrain-Z-T-1.18416.18416.4	1	b/y+Hex
MouseBrain-Z-T-1.18416.18416.4	4	b/y+HexNAc(2)
MouseBrain-Z-T-1.39883.39883.4	19	b/y+HexNAc
MouseBrain-Z-T-1.39883.39883.4	2	b/y+Hex
MouseBrain-Z-T-1.39883.39883.4	3	b/y+HexNAc(2)
MouseBrain-Z-T-1.27485.27485.3	8	b/y+HexNAc
MouseBrain-Z-T-1.27485.27485.3	1	b/y+Hex
MouseBrain-Z-T-1.27485.27485.3	2	b/y+HexNAc(2)
MouseBrain-Z-T-1.40454.40454.3	10	b/y+HexNAc
MouseBrain-Z-T-1.40454.40454.3	5	b/y+Hex
MouseBrain-Z-T-1.40454.40454.3	4	b/y+HexNAc(2)
MouseBrain-Z-T-1.35128.35128.3	27	b/y+HexNAc
MouseBrain-Z-T-1.35128.35128.3	7	b/y+Hex
MouseBrain-Z-T-1.35128.35128.3	4	b/y+HexNAc(2)
MouseBrain-Z-T-1.12009.12009.3	10	b/y+HexNAc
MouseBrain-Z-T-1.12009.12009.3	6	b/y+Hex
MouseBrain-Z-T-1.12009.12009.3	10	b/y+HexNAc(2)
MouseBrain-Z-T-1.12260.12260.3	15	b/y+HexNAc
MouseBrain-Z-T-1.12260.12260.3	5	b/y+Hex
MouseBrain-Z-T-1.12260.12260.3	6	b/y+HexNAc(2)
MouseBrain-Z-T-1.40527.40527.3	7	b/y+HexNAc
MouseBrain-Z-T-1.40527.40527.3	2	b/y+Hex
MouseBrain-Z-T-1.40527.40527.3	5	b/y+HexNAc(2)
MouseBrain-Z-T-1.10558.10558.3	10	b/y+HexNAc
MouseBrain-Z-T-1.10558.10558.3	0	b/y+Hex
MouseBrain-Z-T-1.10558.10558.3	2	b/y+HexNAc(2)
MouseBrain-Z-T-1.14853.14853.3	5	b/y+HexNAc
MouseBrain-Z-T-1.14853.14853.3	2	b/y+Hex
MouseBrain-Z-T-1.14853.14853.3	6	b/y+HexNAc(2)
MouseBrain-Z-T-1.9025.9025.3	3	b/y+HexNAc
MouseBrain-Z-T-1.9025.9025.3	0	b/y+Hex
MouseBrain-Z-T-1.9025.9025.3	2	b/y+HexNAc(2)
MouseBrain-Z-T-1.26206.26206.3	10	b/y+HexNAc
MouseBrain-Z-T-1.26206.26206.3	5	b/y+Hex
MouseBrain-Z-T-1.26206.26206.3	10	b/y+HexNAc(2)
MouseBrain-Z-T-1.15100.15100.3	7	b/y+HexNAc
MouseBrain-Z-T-1.15100.15100.3	2	b/y+Hex
MouseBrain-Z-T-1.15100.15100.3	3	b/y+HexNAc(2)
MouseBrain-Z-T-1.47026.47026.3	27	b/y+HexNAc
MouseBrain-Z-T-1.47026.47026.3	8	b/y+Hex
MouseBrain-Z-T-1.47026.47026.3	12	b/y+HexNAc(2)
MouseBrain-Z-T-1.51262.51262.3	19	b/y+HexNAc
MouseBrain-Z-T-1.51262.51262.3	0	b/y+Hex
MouseBrain-Z-T-1.51262.51262.3	5	b/y+HexNAc(2)
MouseBrain-Z-T-1.41545.41545.3	54	b/y+HexNAc
MouseBrain-Z-T-1.41545.41545.3	5	b/y+Hex
MouseBrain-Z-T-1.41545.41545.3	20	b/y+HexNAc(2)
MouseBrain-Z-T-1.6608.6608.3	3	b/y+HexNAc
MouseBrain-Z-T-1.6608.6608.3	0	b/y+Hex
MouseBrain-Z-T-1.6608.6608.3	0	b/y+HexNAc(2)
MouseBrain-Z-T-1.19603.19603.3	15	b/y+HexNAc
MouseBrain-Z-T-1.19603.19603.3	4	b/y+Hex
MouseBrain-Z-T-1.19603.19603.3	13	b/y+HexNAc(2)
MouseBrain-Z-T-1.29509.29509.3	5	b/y+HexNAc
MouseBrain-Z-T-1.29509.29509.3	3	b/y+Hex
MouseBrain-Z-T-1.29509.29509.3	0	b/y+HexNAc(2)
MouseBrain-Z-T-1.30297.30297.3	20	b/y+HexNAc
MouseBrain-Z-T-1.30297.30297.3	11	b/y+Hex
MouseBrain-Z-T-1.30297.30297.3	10	b/y+HexNAc(2)
MouseBrain-Z-T-1.35401.35401.3	4	b/y+HexNAc
MouseBrain-Z-T-1.35401.35401.3	4	b/y+Hex
MouseBrain-Z-T-1.35401.35401.3	1	b/y+HexNAc(2)
MouseBrain-Z-T-1.33324.33324.3	14	b/y+HexNAc
MouseBrain-Z-T-1.33324.33324.3	4	b/y+Hex
MouseBrain-Z-T-1.33324.33324.3	9	b/y+HexNAc(2)
MouseBrain-Z-T-1.11963.11963.3	16	b/y+HexNAc
MouseBrain-Z-T-1.11963.11963.3	6	b/y+Hex
MouseBrain-Z-T-1.11963.11963.3	12	b/y+HexNAc(2)
MouseBrain-Z-T-1.34700.34700.3	0	b/y+HexNAc
MouseBrain-Z-T-1.34700.34700.3	0	b/y+Hex
MouseBrain-Z-T-1.34700.34700.3	0	b/y+HexNAc(2)
MouseBrain-Z-T-1.35177.35177.3	18	b/y+HexNAc
MouseBrain-Z-T-1.35177.35177.3	5	b/y+Hex
MouseBrain-Z-T-1.35177.35177.3	2	b/y+HexNAc(2)
MouseBrain-Z-T-1.38937.38937.4	3	b/y+HexNAc
MouseBrain-Z-T-1.38937.38937.4	1	b/y+Hex
MouseBrain-Z-T-1.38937.38937.4	0	b/y+HexNAc(2)
MouseBrain-Z-T-1.24778.24778.3	47	b/y+HexNAc
MouseBrain-Z-T-1.24778.24778.3	17	b/y+Hex
MouseBrain-Z-T-1.24778.24778.3	30	b/y+HexNAc(2)
MouseBrain-Z-T-1.45103.45103.3	6	b/y+HexNAc
MouseBrain-Z-T-1.45103.45103.3	1	b/y+Hex
MouseBrain-Z-T-1.45103.45103.3	7	b/y+HexNAc(2)
MouseBrain-Z-T-1.34578.34578.3	3	b/y+HexNAc
MouseBrain-Z-T-1.34578.34578.3	0	b/y+Hex
MouseBrain-Z-T-1.34578.34578.3	0	b/y+HexNAc(2)
MouseBrain-Z-T-1.16236.16236.3	5	b/y+HexNAc
MouseBrain-Z-T-1.16236.16236.3	4	b/y+Hex
MouseBrain-Z-T-1.16236.16236.3	3	b/y+HexNAc(2)
MouseBrain-Z-T-1.26265.26265.5	25	b/y+HexNAc
MouseBrain-Z-T-1.26265.26265.5	9	b/y+Hex
MouseBrain-Z-T-1.26265.26265.5	3	b/y+HexNAc(2)
MouseBrain-Z-T-1.11879.11879.3	6	b/y+HexNAc
MouseBrain-Z-T-1.11879.11879.3	4	b/y+Hex
MouseBrain-Z-T-1.11879.11879.3	10	b/y+HexNAc(2)
MouseBrain-Z-T-1.44587.44587.3	6	b/y+HexNAc
MouseBrain-Z-T-1.44587.44587.3	1	b/y+Hex
MouseBrain-Z-T-1.44587.44587.3	0	b/y+HexNAc(2)
MouseBrain-Z-T-1.27691.27691.3	19	b/y+HexNAc
MouseBrain-Z-T-1.27691.27691.3	2	b/y+Hex
MouseBrain-Z-T-1.27691.27691.3	1	b/y+HexNAc(2)
MouseBrain-Z-T-1.33060.33060.3	13	b/y+HexNAc
MouseBrain-Z-T-1.33060.33060.3	2	b/y+Hex
MouseBrain-Z-T-1.33060.33060.3	2	b/y+HexNAc(2)
MouseBrain-Z-T-1.18619.18619.2	4	b/y+HexNAc
MouseBrain-Z-T-1.18619.18619.2	4	b/y+Hex
MouseBrain-Z-T-1.18619.18619.2	2	b/y+HexNAc(2)
MouseBrain-Z-T-1.12272.12272.3	8	b/y+HexNAc
MouseBrain-Z-T-1.12272.12272.3	1	b/y+Hex
MouseBrain-Z-T-1.12272.12272.3	4	b/y+HexNAc(2)
MouseBrain-Z-T-1.21954.21954.3	10	b/y+HexNAc
MouseBrain-Z-T-1.21954.21954.3	4	b/y+Hex
MouseBrain-Z-T-1.21954.21954.3	5	b/y+HexNAc(2)
MouseBrain-Z-T-1.16151.16151.3	20	b/y+HexNAc
MouseBrain-Z-T-1.16151.16151.3	10	b/y+Hex
MouseBrain-Z-T-1.16151.16151.3	7	b/y+HexNAc(2)
MouseBrain-Z-T-1.18062.18062.4	11	b/y+HexNAc
MouseBrain-Z-T-1.18062.18062.4	5	b/y+Hex
MouseBrain-Z-T-1.18062.18062.4	10	b/y+HexNAc(2)
MouseBrain-Z-T-1.29689.29689.3	1	b/y+HexNAc
MouseBrain-Z-T-1.29689.29689.3	0	b/y+Hex
MouseBrain-Z-T-1.29689.29689.3	0	b/y+HexNAc(2)
MouseBrain-Z-T-1.38840.38840.3	3	b/y+HexNAc
MouseBrain-Z-T-1.38840.38840.3	0	b/y+Hex
MouseBrain-Z-T-1.38840.38840.3	0	b/y+HexNAc(2)
MouseBrain-Z-T-1.41010.41010.3	13	b/y+HexNAc
MouseBrain-Z-T-1.41010.41010.3	3	b/y+Hex
MouseBrain-Z-T-1.41010.41010.3	3	b/y+HexNAc(2)
MouseBrain-Z-T-1.11729.11729.3	1	b/y+HexNAc
MouseBrain-Z-T-1.11729.11729.3	4	b/y+Hex
MouseBrain-Z-T-1.11729.11729.3	11	b/y+HexNAc(2)
MouseBrain-Z-T-1.37705.37705.4	24	b/y+HexNAc
MouseBrain-Z-T-1.37705.37705.4	4	b/y+Hex
MouseBrain-Z-T-1.37705.37705.4	6	b/y+HexNAc(2)
MouseBrain-Z-T-1.46458.46458.3	16	b/y+HexNAc
MouseBrain-Z-T-1.46458.46458.3	4	b/y+Hex
MouseBrain-Z-T-1.46458.46458.3	11	b/y+HexNAc(2)
MouseBrain-Z-T-1.11602.11602.3	3	b/y+HexNAc
MouseBrain-Z-T-1.11602.11602.3	2	b/y+Hex
MouseBrain-Z-T-1.11602.11602.3	0	b/y+HexNAc(2)
MouseBrain-Z-T-1.44133.44133.3	0	b/y+HexNAc
MouseBrain-Z-T-1.44133.44133.3	0	b/y+Hex
MouseBrain-Z-T-1.44133.44133.3	0	b/y+HexNAc(2)
MouseBrain-Z-T-1.29786.29786.4	14	b/y+HexNAc
MouseBrain-Z-T-1.29786.29786.4	10	b/y+Hex
MouseBrain-Z-T-1.29786.29786.4	7	b/y+HexNAc(2)
MouseBrain-Z-T-1.36205.36205.3	3	b/y+HexNAc
MouseBrain-Z-T-1.36205.36205.3	3	b/y+Hex
MouseBrain-Z-T-1.36205.36205.3	2	b/y+HexNAc(2)
MouseBrain-Z-T-1.12368.12368.3	9	b/y+HexNAc
MouseBrain-Z-T-1.12368.12368.3	8	b/y+Hex
MouseBrain-Z-T-1.12368.12368.3	14	b/y+HexNAc(2)
MouseBrain-Z-T-1.12105.12105.3	2	b/y+HexNAc
MouseBrain-Z-T-1.12105.12105.3	5	b/y+Hex
MouseBrain-Z-T-1.12105.12105.3	10	b/y+HexNAc(2)
MouseBrain-Z-T-1.12464.12464.3	1	b/y+HexNAc
MouseBrain-Z-T-1.12464.12464.3	4	b/y+Hex
MouseBrain-Z-T-1.12464.12464.3	1	b/y+HexNAc(2)
MouseBrain-Z-T-1.13736.13736.4	12	b/y+HexNAc
MouseBrain-Z-T-1.13736.13736.4	2	b/y+Hex
MouseBrain-Z-T-1.13736.13736.4	3	b/y+HexNAc(2)
MouseBrain-Z-T-1.11942.11942.3	0	b/y+HexNAc
MouseBrain-Z-T-1.11942.11942.3	4	b/y+Hex
MouseBrain-Z-T-1.11942.11942.3	5	b/y+HexNAc(2)
MouseBrain-Z-T-1.42023.42023.3	32	b/y+HexNAc
MouseBrain-Z-T-1.42023.42023.3	2	b/y+Hex
MouseBrain-Z-T-1.42023.42023.3	20	b/y+HexNAc(2)
MouseBrain-Z-T-1.21978.21978.3	11	b/y+HexNAc
MouseBrain-Z-T-1.21978.21978.3	5	b/y+Hex
MouseBrain-Z-T-1.21978.21978.3	5	b/y+HexNAc(2)
MouseBrain-Z-T-1.33808.33808.3	3	b/y+HexNAc
MouseBrain-Z-T-1.33808.33808.3	5	b/y+Hex
MouseBrain-Z-T-1.33808.33808.3	2	b/y+HexNAc(2)
MouseBrain-Z-T-1.10091.10091.3	22	b/y+HexNAc
MouseBrain-Z-T-1.10091.10091.3	1	b/y+Hex
MouseBrain-Z-T-1.10091.10091.3	5	b/y+HexNAc(2)
MouseBrain-Z-T-1.26669.26669.2	16	b/y+HexNAc
MouseBrain-Z-T-1.26669.26669.2	10	b/y+Hex
MouseBrain-Z-T-1.26669.26669.2	7	b/y+HexNAc(2)
MouseBrain-Z-T-1.38892.38892.4	5	b/y+HexNAc
MouseBrain-Z-T-1.38892.38892.4	0	b/y+Hex
MouseBrain-Z-T-1.38892.38892.4	2	b/y+HexNAc(2)
MouseBrain-Z-T-1.47002.47002.3	20	b/y+HexNAc
MouseBrain-Z-T-1.47002.47002.3	5	b/y+Hex
MouseBrain-Z-T-1.47002.47002.3	8	b/y+HexNAc(2)
MouseBrain-Z-T-1.31812.31812.4	10	b/y+HexNAc
MouseBrain-Z-T-1.31812.31812.4	5	b/y+Hex
MouseBrain-Z-T-1.31812.31812.4	5	b/y+HexNAc(2)
MouseBrain-Z-T-1.34916.34916.4	3	b/y+HexNAc
MouseBrain-Z-T-1.34916.34916.4	2	b/y+Hex
MouseBrain-Z-T-1.34916.34916.4	2	b/y+HexNAc(2)
MouseBrain-Z-T-1.39144.39144.3	2	b/y+HexNAc
MouseBrain-Z-T-1.39144.39144.3	2	b/y+Hex
MouseBrain-Z-T-1.39144.39144.3	1	b/y+HexNAc(2)
MouseBrain-Z-T-1.10289.10289.3	22	b/y+HexNAc
MouseBrain-Z-T-1.10289.10289.3	1	b/y+Hex
MouseBrain-Z-T-1.10289.10289.3	0	b/y+HexNAc(2)
MouseBrain-Z-T-1.6091.6091.3	13	b/y+HexNAc
MouseBrain-Z-T-1.6091.6091.3	10	b/y+Hex
MouseBrain-Z-T-1.6091.6091.3	4	b/y+HexNAc(2)
MouseBrain-Z-T-1.17165.17165.3	3	b/y+HexNAc
MouseBrain-Z-T-1.17165.17165.3	0	b/y+Hex
MouseBrain-Z-T-1.17165.17165.3	2	b/y+HexNAc(2)
MouseBrain-Z-T-1.32405.32405.3	1	b/y+HexNAc
MouseBrain-Z-T-1.32405.32405.3	2	b/y+Hex
MouseBrain-Z-T-1.32405.32405.3	3	b/y+HexNAc(2)
MouseBrain-Z-T-1.24706.24706.3	47	b/y+HexNAc
MouseBrain-Z-T-1.24706.24706.3	19	b/y+Hex
MouseBrain-Z-T-1.24706.24706.3	35	b/y+HexNAc(2)
MouseBrain-Z-T-1.18565.18565.3	6	b/y+HexNAc
MouseBrain-Z-T-1.18565.18565.3	0	b/y+Hex
MouseBrain-Z-T-1.18565.18565.3	3	b/y+HexNAc(2)
MouseBrain-Z-T-1.34099.34099.4	8	b/y+HexNAc
MouseBrain-Z-T-1.34099.34099.4	1	b/y+Hex
MouseBrain-Z-T-1.34099.34099.4	3	b/y+HexNAc(2)
MouseBrain-Z-T-1.30201.30201.3	7	b/y+HexNAc
MouseBrain-Z-T-1.30201.30201.3	10	b/y+Hex
MouseBrain-Z-T-1.30201.30201.3	8	b/y+HexNAc(2)
MouseBrain-Z-T-1.10880.10880.2	10	b/y+HexNAc
MouseBrain-Z-T-1.10880.10880.2	0	b/y+Hex
MouseBrain-Z-T-1.10880.10880.2	8	b/y+HexNAc(2)
MouseBrain-Z-T-1.39104.39104.3	0	b/y+HexNAc
MouseBrain-Z-T-1.39104.39104.3	0	b/y+Hex
MouseBrain-Z-T-1.39104.39104.3	0	b/y+HexNAc(2)
MouseBrain-Z-T-1.16079.16079.3	20	b/y+HexNAc
MouseBrain-Z-T-1.16079.16079.3	10	b/y+Hex
MouseBrain-Z-T-1.16079.16079.3	8	b/y+HexNAc(2)
MouseBrain-Z-T-1.45981.45981.3	1	b/y+HexNAc
MouseBrain-Z-T-1.45981.45981.3	2	b/y+Hex
MouseBrain-Z-T-1.45981.45981.3	0	b/y+HexNAc(2)
MouseBrain-Z-T-1.14968.14968.3	19	b/y+HexNAc
MouseBrain-Z-T-1.14968.14968.3	6	b/y+Hex
MouseBrain-Z-T-1.14968.14968.3	12	b/y+HexNAc(2)
MouseBrain-Z-T-1.11938.11938.3	3	b/y+HexNAc
MouseBrain-Z-T-1.11938.11938.3	5	b/y+Hex
MouseBrain-Z-T-1.11938.11938.3	14	b/y+HexNAc(2)
MouseBrain-Z-T-1.21991.21991.3	16	b/y+HexNAc
MouseBrain-Z-T-1.21991.21991.3	4	b/y+Hex
MouseBrain-Z-T-1.21991.21991.3	4	b/y+HexNAc(2)
MouseBrain-Z-T-1.38629.38629.4	2	b/y+HexNAc
MouseBrain-Z-T-1.38629.38629.4	3	b/y+Hex
MouseBrain-Z-T-1.38629.38629.4	0	b/y+HexNAc(2)
MouseBrain-Z-T-1.15165.15165.4	5	b/y+HexNAc
MouseBrain-Z-T-1.15165.15165.4	5	b/y+Hex
MouseBrain-Z-T-1.15165.15165.4	5	b/y+HexNAc(2)
MouseBrain-Z-T-1.43766.43766.3	24	b/y+HexNAc
MouseBrain-Z-T-1.43766.43766.3	3	b/y+Hex
MouseBrain-Z-T-1.43766.43766.3	10	b/y+HexNAc(2)
MouseBrain-Z-T-1.6322.6322.3	13	b/y+HexNAc
MouseBrain-Z-T-1.6322.6322.3	11	b/y+Hex
MouseBrain-Z-T-1.6322.6322.3	3	b/y+HexNAc(2)
MouseBrain-Z-T-1.41688.41688.3	57	b/y+HexNAc
MouseBrain-Z-T-1.41688.41688.3	8	b/y+Hex
MouseBrain-Z-T-1.41688.41688.3	16	b/y+HexNAc(2)
MouseBrain-Z-T-1.20581.20581.3	16	b/y+HexNAc
MouseBrain-Z-T-1.20581.20581.3	2	b/y+Hex
MouseBrain-Z-T-1.20581.20581.3	4	b/y+HexNAc(2)
MouseBrain-Z-T-1.19683.19683.3	11	b/y+HexNAc
MouseBrain-Z-T-1.19683.19683.3	4	b/y+Hex
MouseBrain-Z-T-1.19683.19683.3	12	b/y+HexNAc(2)
MouseBrain-Z-T-1.38859.38859.3	2	b/y+HexNAc
MouseBrain-Z-T-1.38859.38859.3	1	b/y+Hex
MouseBrain-Z-T-1.38859.38859.3	2	b/y+HexNAc(2)
MouseBrain-Z-T-1.39141.39141.3	1	b/y+HexNAc
MouseBrain-Z-T-1.39141.39141.3	0	b/y+Hex
MouseBrain-Z-T-1.39141.39141.3	1	b/y+HexNAc(2)
MouseBrain-Z-T-1.40265.40265.3	8	b/y+HexNAc
MouseBrain-Z-T-1.40265.40265.3	1	b/y+Hex
MouseBrain-Z-T-1.40265.40265.3	1	b/y+HexNAc(2)
MouseBrain-Z-T-1.10361.10361.3	31	b/y+HexNAc
MouseBrain-Z-T-1.10361.10361.3	2	b/y+Hex
MouseBrain-Z-T-1.10361.10361.3	5	b/y+HexNAc(2)
MouseBrain-Z-T-1.6878.6878.3	4	b/y+HexNAc
MouseBrain-Z-T-1.6878.6878.3	0	b/y+Hex
MouseBrain-Z-T-1.6878.6878.3	4	b/y+HexNAc(2)
MouseBrain-Z-T-1.12350.12350.3	6	b/y+HexNAc
MouseBrain-Z-T-1.12350.12350.3	3	b/y+Hex
MouseBrain-Z-T-1.12350.12350.3	4	b/y+HexNAc(2)
MouseBrain-Z-T-1.22393.22393.3	6	b/y+HexNAc
MouseBrain-Z-T-1.22393.22393.3	5	b/y+Hex
MouseBrain-Z-T-1.22393.22393.3	7	b/y+HexNAc(2)
MouseBrain-Z-T-1.35284.35284.3	0	b/y+HexNAc
MouseBrain-Z-T-1.35284.35284.3	0	b/y+Hex
MouseBrain-Z-T-1.35284.35284.3	2	b/y+HexNAc(2)
MouseBrain-Z-T-1.14946.14946.3	22	b/y+HexNAc
MouseBrain-Z-T-1.14946.14946.3	4	b/y+Hex
MouseBrain-Z-T-1.14946.14946.3	9	b/y+HexNAc(2)
MouseBrain-Z-T-1.19507.19507.3	1	b/y+HexNAc
MouseBrain-Z-T-1.19507.19507.3	3	b/y+Hex
MouseBrain-Z-T-1.19507.19507.3	1	b/y+HexNAc(2)
MouseBrain-Z-T-1.42175.42175.3	42	b/y+HexNAc
MouseBrain-Z-T-1.42175.42175.3	1	b/y+Hex
MouseBrain-Z-T-1.42175.42175.3	18	b/y+HexNAc(2)
MouseBrain-Z-T-1.21895.21895.3	5	b/y+HexNAc
MouseBrain-Z-T-1.21895.21895.3	4	b/y+Hex
MouseBrain-Z-T-1.21895.21895.3	2	b/y+HexNAc(2)
MouseBrain-Z-T-1.32757.32757.3	6	b/y+HexNAc
MouseBrain-Z-T-1.32757.32757.3	1	b/y+Hex
MouseBrain-Z-T-1.32757.32757.3	2	b/y+HexNAc(2)
MouseBrain-Z-T-1.27246.27246.3	10	b/y+HexNAc
MouseBrain-Z-T-1.27246.27246.3	0	b/y+Hex
MouseBrain-Z-T-1.27246.27246.3	1	b/y+HexNAc(2)
MouseBrain-Z-T-1.29520.29520.3	24	b/y+HexNAc
MouseBrain-Z-T-1.29520.29520.3	1	b/y+Hex
MouseBrain-Z-T-1.29520.29520.3	2	b/y+HexNAc(2)
MouseBrain-Z-T-1.29543.29543.3	20	b/y+HexNAc
MouseBrain-Z-T-1.29543.29543.3	0	b/y+Hex
MouseBrain-Z-T-1.29543.29543.3	0	b/y+HexNAc(2)
MouseBrain-Z-T-1.12265.12265.3	0	b/y+HexNAc
MouseBrain-Z-T-1.12265.12265.3	3	b/y+Hex
MouseBrain-Z-T-1.12265.12265.3	7	b/y+HexNAc(2)
MouseBrain-Z-T-1.42243.42243.3	45	b/y+HexNAc
MouseBrain-Z-T-1.42243.42243.3	7	b/y+Hex
MouseBrain-Z-T-1.42243.42243.3	16	b/y+HexNAc(2)
MouseBrain-Z-T-1.20011.20011.3	14	b/y+HexNAc
MouseBrain-Z-T-1.20011.20011.3	6	b/y+Hex
MouseBrain-Z-T-1.20011.20011.3	4	b/y+HexNAc(2)
MouseBrain-Z-T-1.20069.20069.2	6	b/y+HexNAc
MouseBrain-Z-T-1.20069.20069.2	2	b/y+Hex
MouseBrain-Z-T-1.20069.20069.2	0	b/y+HexNAc(2)
MouseBrain-Z-T-1.28665.28665.3	16	b/y+HexNAc
MouseBrain-Z-T-1.28665.28665.3	2	b/y+Hex
MouseBrain-Z-T-1.28665.28665.3	6	b/y+HexNAc(2)
MouseBrain-Z-T-1.46320.46320.3	22	b/y+HexNAc
MouseBrain-Z-T-1.46320.46320.3	5	b/y+Hex
MouseBrain-Z-T-1.46320.46320.3	7	b/y+HexNAc(2)
MouseBrain-Z-T-1.33496.33496.4	1	b/y+HexNAc
MouseBrain-Z-T-1.33496.33496.4	1	b/y+Hex
MouseBrain-Z-T-1.33496.33496.4	1	b/y+HexNAc(2)
MouseBrain-Z-T-1.33404.33404.4	4	b/y+HexNAc
MouseBrain-Z-T-1.33404.33404.4	3	b/y+Hex
MouseBrain-Z-T-1.33404.33404.4	1	b/y+HexNAc(2)
MouseBrain-Z-T-1.24705.24705.3	42	b/y+HexNAc
MouseBrain-Z-T-1.24705.24705.3	15	b/y+Hex
MouseBrain-Z-T-1.24705.24705.3	27	b/y+HexNAc(2)
MouseBrain-Z-T-1.19505.19505.3	9	b/y+HexNAc
MouseBrain-Z-T-1.19505.19505.3	4	b/y+Hex
MouseBrain-Z-T-1.19505.19505.3	10	b/y+HexNAc(2)
MouseBrain-Z-T-1.45160.45160.3	17	b/y+HexNAc
MouseBrain-Z-T-1.45160.45160.3	8	b/y+Hex
MouseBrain-Z-T-1.45160.45160.3	8	b/y+HexNAc(2)
MouseBrain-Z-T-1.39205.39205.3	2	b/y+HexNAc
MouseBrain-Z-T-1.39205.39205.3	1	b/y+Hex
MouseBrain-Z-T-1.39205.39205.3	3	b/y+HexNAc(2)
MouseBrain-Z-T-1.13332.13332.3	22	b/y+HexNAc
MouseBrain-Z-T-1.13332.13332.3	5	b/y+Hex
MouseBrain-Z-T-1.13332.13332.3	7	b/y+HexNAc(2)
MouseBrain-Z-T-1.32355.32355.3	34	b/y+HexNAc
MouseBrain-Z-T-1.32355.32355.3	8	b/y+Hex
MouseBrain-Z-T-1.32355.32355.3	11	b/y+HexNAc(2)
MouseBrain-Z-T-1.29178.29178.3	5	b/y+HexNAc
MouseBrain-Z-T-1.29178.29178.3	2	b/y+Hex
MouseBrain-Z-T-1.29178.29178.3	6	b/y+HexNAc(2)
MouseBrain-Z-T-1.9713.9713.3	20	b/y+HexNAc
MouseBrain-Z-T-1.9713.9713.3	7	b/y+Hex
MouseBrain-Z-T-1.9713.9713.3	4	b/y+HexNAc(2)
MouseBrain-Z-T-1.44323.44323.3	0	b/y+HexNAc
MouseBrain-Z-T-1.44323.44323.3	0	b/y+Hex
MouseBrain-Z-T-1.44323.44323.3	1	b/y+HexNAc(2)
MouseBrain-Z-T-1.26334.26334.4	26	b/y+HexNAc
MouseBrain-Z-T-1.26334.26334.4	11	b/y+Hex
MouseBrain-Z-T-1.26334.26334.4	4	b/y+HexNAc(2)
MouseBrain-Z-T-1.27667.27667.3	12	b/y+HexNAc
MouseBrain-Z-T-1.27667.27667.3	0	b/y+Hex
MouseBrain-Z-T-1.27667.27667.3	1	b/y+HexNAc(2)
MouseBrain-Z-T-1.33323.33323.3	10	b/y+HexNAc
MouseBrain-Z-T-1.33323.33323.3	4	b/y+Hex
MouseBrain-Z-T-1.33323.33323.3	5	b/y+HexNAc(2)
MouseBrain-Z-T-1.41830.41830.3	48	b/y+HexNAc
MouseBrain-Z-T-1.41830.41830.3	10	b/y+Hex
MouseBrain-Z-T-1.41830.41830.3	18	b/y+HexNAc(2)
MouseBrain-Z-T-1.24571.24571.3	3	b/y+HexNAc
MouseBrain-Z-T-1.24571.24571.3	1	b/y+Hex
MouseBrain-Z-T-1.24571.24571.3	2	b/y+HexNAc(2)
MouseBrain-Z-T-1.15237.15237.3	14	b/y+HexNAc
MouseBrain-Z-T-1.15237.15237.3	6	b/y+Hex
MouseBrain-Z-T-1.15237.15237.3	5	b/y+HexNAc(2)
MouseBrain-Z-T-1.12358.12358.3	0	b/y+HexNAc
MouseBrain-Z-T-1.12358.12358.3	3	b/y+Hex
MouseBrain-Z-T-1.12358.12358.3	8	b/y+HexNAc(2)
MouseBrain-Z-T-1.28985.28985.3	13	b/y+HexNAc
MouseBrain-Z-T-1.28985.28985.3	3	b/y+Hex
MouseBrain-Z-T-1.28985.28985.3	4	b/y+HexNAc(2)
MouseBrain-Z-T-1.21788.21788.3	17	b/y+HexNAc
MouseBrain-Z-T-1.21788.21788.3	2	b/y+Hex
MouseBrain-Z-T-1.21788.21788.3	7	b/y+HexNAc(2)
MouseBrain-Z-T-1.21716.21716.3	10	b/y+HexNAc
MouseBrain-Z-T-1.21716.21716.3	4	b/y+Hex
MouseBrain-Z-T-1.21716.21716.3	9	b/y+HexNAc(2)
MouseBrain-Z-T-1.45205.45205.3	3	b/y+HexNAc
MouseBrain-Z-T-1.45205.45205.3	7	b/y+Hex
MouseBrain-Z-T-1.45205.45205.3	7	b/y+HexNAc(2)
MouseBrain-Z-T-1.25289.25289.3	6	b/y+HexNAc
MouseBrain-Z-T-1.25289.25289.3	2	b/y+Hex
MouseBrain-Z-T-1.25289.25289.3	1	b/y+HexNAc(2)
MouseBrain-Z-T-1.20858.20858.3	5	b/y+HexNAc
MouseBrain-Z-T-1.20858.20858.3	5	b/y+Hex
MouseBrain-Z-T-1.20858.20858.3	8	b/y+HexNAc(2)
MouseBrain-Z-T-1.20927.20927.3	6	b/y+HexNAc
MouseBrain-Z-T-1.20927.20927.3	3	b/y+Hex
MouseBrain-Z-T-1.20927.20927.3	5	b/y+HexNAc(2)
MouseBrain-Z-T-1.21000.21000.3	6	b/y+HexNAc
MouseBrain-Z-T-1.21000.21000.3	4	b/y+Hex
MouseBrain-Z-T-1.21000.21000.3	4	b/y+HexNAc(2)
MouseBrain-Z-T-1.21585.21585.2	5	b/y+HexNAc
MouseBrain-Z-T-1.21585.21585.2	4	b/y+Hex
MouseBrain-Z-T-1.21585.21585.2	3	b/y+HexNAc(2)
MouseBrain-Z-T-1.39155.39155.4	5	b/y+HexNAc
MouseBrain-Z-T-1.39155.39155.4	1	b/y+Hex
MouseBrain-Z-T-1.39155.39155.4	1	b/y+HexNAc(2)
MouseBrain-Z-T-1.56937.56937.3	4	b/y+HexNAc
MouseBrain-Z-T-1.56937.56937.3	0	b/y+Hex
MouseBrain-Z-T-1.56937.56937.3	0	b/y+HexNAc(2)
MouseBrain-Z-T-1.6546.6546.3	2	b/y+HexNAc
MouseBrain-Z-T-1.6546.6546.3	1	b/y+Hex
MouseBrain-Z-T-1.6546.6546.3	0	b/y+HexNAc(2)
MouseBrain-Z-T-1.45054.45054.3	10	b/y+HexNAc
MouseBrain-Z-T-1.45054.45054.3	7	b/y+Hex
MouseBrain-Z-T-1.45054.45054.3	4	b/y+HexNAc(2)
MouseBrain-Z-T-1.26472.26472.3	3	b/y+HexNAc
MouseBrain-Z-T-1.26472.26472.3	2	b/y+Hex
MouseBrain-Z-T-1.26472.26472.3	0	b/y+HexNAc(2)
MouseBrain-Z-T-1.39953.39953.4	9	b/y+HexNAc
MouseBrain-Z-T-1.39953.39953.4	0	b/y+Hex
MouseBrain-Z-T-1.39953.39953.4	1	b/y+HexNAc(2)
MouseBrain-Z-T-1.27954.27954.3	5	b/y+HexNAc
MouseBrain-Z-T-1.27954.27954.3	6	b/y+Hex
MouseBrain-Z-T-1.27954.27954.3	3	b/y+HexNAc(2)
MouseBrain-Z-T-1.32690.32690.3	4	b/y+HexNAc
MouseBrain-Z-T-1.32690.32690.3	4	b/y+Hex
MouseBrain-Z-T-1.32690.32690.3	2	b/y+HexNAc(2)
MouseBrain-Z-T-1.37467.37467.3	0	b/y+HexNAc
MouseBrain-Z-T-1.37467.37467.3	3	b/y+Hex
MouseBrain-Z-T-1.37467.37467.3	1	b/y+HexNAc(2)
MouseBrain-Z-T-1.14992.14992.3	15	b/y+HexNAc
MouseBrain-Z-T-1.14992.14992.3	7	b/y+Hex
MouseBrain-Z-T-1.14992.14992.3	3	b/y+HexNAc(2)
MouseBrain-Z-T-1.24718.24718.2	23	b/y+HexNAc
MouseBrain-Z-T-1.24718.24718.2	13	b/y+Hex
MouseBrain-Z-T-1.24718.24718.2	13	b/y+HexNAc(2)
MouseBrain-Z-T-1.21704.21704.3	47	b/y+HexNAc
MouseBrain-Z-T-1.21704.21704.3	4	b/y+Hex
MouseBrain-Z-T-1.21704.21704.3	15	b/y+HexNAc(2)
MouseBrain-Z-T-1.21752.21752.3	52	b/y+HexNAc
MouseBrain-Z-T-1.21752.21752.3	5	b/y+Hex
MouseBrain-Z-T-1.21752.21752.3	15	b/y+HexNAc(2)
MouseBrain-Z-T-1.21778.21778.3	48	b/y+HexNAc
MouseBrain-Z-T-1.21778.21778.3	2	b/y+Hex
MouseBrain-Z-T-1.21778.21778.3	13	b/y+HexNAc(2)
MouseBrain-Z-T-1.21847.21847.3	53	b/y+HexNAc
MouseBrain-Z-T-1.21847.21847.3	4	b/y+Hex
MouseBrain-Z-T-1.21847.21847.3	15	b/y+HexNAc(2)
MouseBrain-Z-T-1.38292.38292.5	3	b/y+HexNAc
MouseBrain-Z-T-1.38292.38292.5	0	b/y+Hex
MouseBrain-Z-T-1.38292.38292.5	1	b/y+HexNAc(2)
MouseBrain-Z-T-1.27284.27284.3	10	b/y+HexNAc
MouseBrain-Z-T-1.27284.27284.3	2	b/y+Hex
MouseBrain-Z-T-1.27284.27284.3	3	b/y+HexNAc(2)
MouseBrain-Z-T-1.21644.21644.3	44	b/y+HexNAc
MouseBrain-Z-T-1.21644.21644.3	3	b/y+Hex
MouseBrain-Z-T-1.21644.21644.3	8	b/y+HexNAc(2)
MouseBrain-Z-T-1.21918.21918.3	50	b/y+HexNAc
MouseBrain-Z-T-1.21918.21918.3	1	b/y+Hex
MouseBrain-Z-T-1.21918.21918.3	12	b/y+HexNAc(2)
MouseBrain-Z-T-1.21960.21960.3	29	b/y+HexNAc
MouseBrain-Z-T-1.21960.21960.3	2	b/y+Hex
MouseBrain-Z-T-1.21960.21960.3	5	b/y+HexNAc(2)
MouseBrain-Z-T-1.21990.21990.3	34	b/y+HexNAc
MouseBrain-Z-T-1.21990.21990.3	2	b/y+Hex
MouseBrain-Z-T-1.21990.21990.3	6	b/y+HexNAc(2)
MouseBrain-Z-T-1.33966.33966.3	37	b/y+HexNAc
MouseBrain-Z-T-1.33966.33966.3	5	b/y+Hex
MouseBrain-Z-T-1.33966.33966.3	12	b/y+HexNAc(2)
MouseBrain-Z-T-1.21753.21753.3	12	b/y+HexNAc
MouseBrain-Z-T-1.21753.21753.3	7	b/y+Hex
MouseBrain-Z-T-1.21753.21753.3	13	b/y+HexNAc(2)
MouseBrain-Z-T-1.3790.3790.3	15	b/y+HexNAc
MouseBrain-Z-T-1.3790.3790.3	5	b/y+Hex
MouseBrain-Z-T-1.3790.3790.3	1	b/y+HexNAc(2)
MouseBrain-Z-T-1.3844.3844.3	18	b/y+HexNAc
MouseBrain-Z-T-1.3844.3844.3	6	b/y+Hex
MouseBrain-Z-T-1.3844.3844.3	5	b/y+HexNAc(2)
MouseBrain-Z-T-1.3873.3873.3	5	b/y+HexNAc
MouseBrain-Z-T-1.3873.3873.3	1	b/y+Hex
MouseBrain-Z-T-1.3873.3873.3	0	b/y+HexNAc(2)
MouseBrain-Z-T-1.47705.47705.3	4	b/y+HexNAc
MouseBrain-Z-T-1.47705.47705.3	1	b/y+Hex
MouseBrain-Z-T-1.47705.47705.3	1	b/y+HexNAc(2)
MouseBrain-Z-T-1.38378.38378.4	17	b/y+HexNAc
MouseBrain-Z-T-1.38378.38378.4	1	b/y+Hex
MouseBrain-Z-T-1.38378.38378.4	5	b/y+HexNAc(2)
MouseBrain-Z-T-1.35378.35378.3	15	b/y+HexNAc
MouseBrain-Z-T-1.35378.35378.3	9	b/y+Hex
MouseBrain-Z-T-1.35378.35378.3	4	b/y+HexNAc(2)
MouseBrain-Z-T-1.21837.21837.3	9	b/y+HexNAc
MouseBrain-Z-T-1.21837.21837.3	3	b/y+Hex
MouseBrain-Z-T-1.21837.21837.3	6	b/y+HexNAc(2)
MouseBrain-Z-T-1.15080.15080.4	18	b/y+HexNAc
MouseBrain-Z-T-1.15080.15080.4	3	b/y+Hex
MouseBrain-Z-T-1.15080.15080.4	4	b/y+HexNAc(2)
MouseBrain-Z-T-1.12429.12429.3	10	b/y+HexNAc
MouseBrain-Z-T-1.12429.12429.3	5	b/y+Hex
MouseBrain-Z-T-1.12429.12429.3	3	b/y+HexNAc(2)
MouseBrain-Z-T-1.21824.21824.3	27	b/y+HexNAc
MouseBrain-Z-T-1.21824.21824.3	2	b/y+Hex
MouseBrain-Z-T-1.21824.21824.3	3	b/y+HexNAc(2)
MouseBrain-Z-T-1.30725.30725.3	26	b/y+HexNAc
MouseBrain-Z-T-1.30725.30725.3	2	b/y+Hex
MouseBrain-Z-T-1.30725.30725.3	9	b/y+HexNAc(2)
MouseBrain-Z-T-1.32283.32283.3	48	b/y+HexNAc
MouseBrain-Z-T-1.32283.32283.3	6	b/y+Hex
MouseBrain-Z-T-1.32283.32283.3	12	b/y+HexNAc(2)
MouseBrain-Z-T-1.47020.47020.3	3	b/y+HexNAc
MouseBrain-Z-T-1.47020.47020.3	0	b/y+Hex
MouseBrain-Z-T-1.47020.47020.3	2	b/y+HexNAc(2)
MouseBrain-Z-T-1.15346.15346.3	1	b/y+HexNAc
MouseBrain-Z-T-1.15346.15346.3	3	b/y+Hex
MouseBrain-Z-T-1.15346.15346.3	5	b/y+HexNAc(2)
MouseBrain-Z-T-1.32805.32805.3	3	b/y+HexNAc
MouseBrain-Z-T-1.32805.32805.3	3	b/y+Hex
MouseBrain-Z-T-1.32805.32805.3	1	b/y+HexNAc(2)
MouseBrain-Z-T-1.14958.14958.3	3	b/y+HexNAc
MouseBrain-Z-T-1.14958.14958.3	3	b/y+Hex
MouseBrain-Z-T-1.14958.14958.3	4	b/y+HexNAc(2)
MouseBrain-Z-T-1.63900.63900.4	9	b/y+HexNAc
MouseBrain-Z-T-1.63900.63900.4	2	b/y+Hex
MouseBrain-Z-T-1.63900.63900.4	2	b/y+HexNAc(2)
MouseBrain-Z-T-1.11940.11940.3	3	b/y+HexNAc
MouseBrain-Z-T-1.11940.11940.3	2	b/y+Hex
MouseBrain-Z-T-1.11940.11940.3	0	b/y+HexNAc(2)
MouseBrain-Z-T-1.29380.29380.3	3	b/y+HexNAc
MouseBrain-Z-T-1.29380.29380.3	3	b/y+Hex
MouseBrain-Z-T-1.29380.29380.3	1	b/y+HexNAc(2)
MouseBrain-Z-T-1.22038.22038.3	49	b/y+HexNAc
MouseBrain-Z-T-1.22038.22038.3	0	b/y+Hex
MouseBrain-Z-T-1.22038.22038.3	11	b/y+HexNAc(2)
MouseBrain-Z-T-1.11882.11882.3	3	b/y+HexNAc
MouseBrain-Z-T-1.11882.11882.3	4	b/y+Hex
MouseBrain-Z-T-1.11882.11882.3	8	b/y+HexNAc(2)
MouseBrain-Z-T-1.13559.13559.3	26	b/y+HexNAc
MouseBrain-Z-T-1.13559.13559.3	2	b/y+Hex
MouseBrain-Z-T-1.13559.13559.3	7	b/y+HexNAc(2)
MouseBrain-Z-T-1.16224.16224.3	7	b/y+HexNAc
MouseBrain-Z-T-1.16224.16224.3	4	b/y+Hex
MouseBrain-Z-T-1.16224.16224.3	2	b/y+HexNAc(2)
MouseBrain-Z-T-1.41889.41889.3	30	b/y+HexNAc
MouseBrain-Z-T-1.41889.41889.3	1	b/y+Hex
MouseBrain-Z-T-1.41889.41889.3	12	b/y+HexNAc(2)
MouseBrain-Z-T-1.28275.28275.3	21	b/y+HexNAc
MouseBrain-Z-T-1.28275.28275.3	6	b/y+Hex
MouseBrain-Z-T-1.28275.28275.3	4	b/y+HexNAc(2)
MouseBrain-Z-T-1.26148.26148.3	8	b/y+HexNAc
MouseBrain-Z-T-1.26148.26148.3	7	b/y+Hex
MouseBrain-Z-T-1.26148.26148.3	5	b/y+HexNAc(2)
MouseBrain-Z-T-1.15899.15899.3	40	b/y+HexNAc
MouseBrain-Z-T-1.15899.15899.3	8	b/y+Hex
MouseBrain-Z-T-1.15899.15899.3	13	b/y+HexNAc(2)
MouseBrain-Z-T-1.23384.23384.3	19	b/y+HexNAc
MouseBrain-Z-T-1.23384.23384.3	1	b/y+Hex
MouseBrain-Z-T-1.23384.23384.3	6	b/y+HexNAc(2)
MouseBrain-Z-T-1.24629.24629.4	5	b/y+HexNAc
MouseBrain-Z-T-1.24629.24629.4	0	b/y+Hex
MouseBrain-Z-T-1.24629.24629.4	4	b/y+HexNAc(2)
MouseBrain-Z-T-1.18882.18882.4	18	b/y+HexNAc
MouseBrain-Z-T-1.18882.18882.4	3	b/y+Hex
MouseBrain-Z-T-1.18882.18882.4	4	b/y+HexNAc(2)
MouseBrain-Z-T-1.21920.21920.3	3	b/y+HexNAc
MouseBrain-Z-T-1.21920.21920.3	3	b/y+Hex
MouseBrain-Z-T-1.21920.21920.3	5	b/y+HexNAc(2)
MouseBrain-Z-T-1.24789.24789.2	22	b/y+HexNAc
MouseBrain-Z-T-1.24789.24789.2	7	b/y+Hex
MouseBrain-Z-T-1.24789.24789.2	13	b/y+HexNAc(2)
MouseBrain-Z-T-1.31869.31869.3	9	b/y+HexNAc
MouseBrain-Z-T-1.31869.31869.3	1	b/y+Hex
MouseBrain-Z-T-1.31869.31869.3	0	b/y+HexNAc(2)
MouseBrain-Z-T-1.34948.34948.4	6	b/y+HexNAc
MouseBrain-Z-T-1.34948.34948.4	1	b/y+Hex
MouseBrain-Z-T-1.34948.34948.4	3	b/y+HexNAc(2)
MouseBrain-Z-T-1.20606.20606.3	10	b/y+HexNAc
MouseBrain-Z-T-1.20606.20606.3	3	b/y+Hex
MouseBrain-Z-T-1.20606.20606.3	4	b/y+HexNAc(2)
MouseBrain-Z-T-1.33554.33554.3	2	b/y+HexNAc
MouseBrain-Z-T-1.33554.33554.3	2	b/y+Hex
MouseBrain-Z-T-1.33554.33554.3	1	b/y+HexNAc(2)
MouseBrain-Z-T-1.13064.13064.5	3	b/y+HexNAc
MouseBrain-Z-T-1.13064.13064.5	2	b/y+Hex
MouseBrain-Z-T-1.13064.13064.5	2	b/y+HexNAc(2)
MouseBrain-Z-T-1.21332.21332.3	4	b/y+HexNAc
MouseBrain-Z-T-1.21332.21332.3	2	b/y+Hex
MouseBrain-Z-T-1.21332.21332.3	1	b/y+HexNAc(2)
MouseBrain-Z-T-1.20055.20055.3	17	b/y+HexNAc
MouseBrain-Z-T-1.20055.20055.3	3	b/y+Hex
MouseBrain-Z-T-1.20055.20055.3	3	b/y+HexNAc(2)
MouseBrain-Z-T-1.33356.33356.3	13	b/y+HexNAc
MouseBrain-Z-T-1.33356.33356.3	9	b/y+Hex
MouseBrain-Z-T-1.33356.33356.3	7	b/y+HexNAc(2)
MouseBrain-Z-T-1.24637.24637.3	36	b/y+HexNAc
MouseBrain-Z-T-1.24637.24637.3	9	b/y+Hex
MouseBrain-Z-T-1.24637.24637.3	21	b/y+HexNAc(2)
MouseBrain-Z-T-1.34260.34260.3	6	b/y+HexNAc
MouseBrain-Z-T-1.34260.34260.3	2	b/y+Hex
MouseBrain-Z-T-1.34260.34260.3	1	b/y+HexNAc(2)
MouseBrain-Z-T-1.38116.38116.3	12	b/y+HexNAc
MouseBrain-Z-T-1.38116.38116.3	2	b/y+Hex
MouseBrain-Z-T-1.38116.38116.3	6	b/y+HexNAc(2)
MouseBrain-Z-T-1.29040.29040.3	4	b/y+HexNAc
MouseBrain-Z-T-1.29040.29040.3	2	b/y+Hex
MouseBrain-Z-T-1.29040.29040.3	2	b/y+HexNAc(2)
MouseBrain-Z-T-1.18082.18082.3	40	b/y+HexNAc
MouseBrain-Z-T-1.18082.18082.3	3	b/y+Hex
MouseBrain-Z-T-1.18082.18082.3	9	b/y+HexNAc(2)
MouseBrain-Z-T-1.21373.21373.2	1	b/y+HexNAc
MouseBrain-Z-T-1.21373.21373.2	5	b/y+Hex
MouseBrain-Z-T-1.21373.21373.2	4	b/y+HexNAc(2)
MouseBrain-Z-T-1.33415.33415.3	9	b/y+HexNAc
MouseBrain-Z-T-1.33415.33415.3	5	b/y+Hex
MouseBrain-Z-T-1.33415.33415.3	7	b/y+HexNAc(2)
MouseBrain-Z-T-1.48459.48459.4	3	b/y+HexNAc
MouseBrain-Z-T-1.48459.48459.4	2	b/y+Hex
MouseBrain-Z-T-1.48459.48459.4	3	b/y+HexNAc(2)
MouseBrain-Z-T-1.28499.28499.3	30	b/y+HexNAc
MouseBrain-Z-T-1.28499.28499.3	8	b/y+Hex
MouseBrain-Z-T-1.28499.28499.3	28	b/y+HexNAc(2)
MouseBrain-Z-T-1.44518.44518.3	4	b/y+HexNAc
MouseBrain-Z-T-1.44518.44518.3	3	b/y+Hex
MouseBrain-Z-T-1.44518.44518.3	1	b/y+HexNAc(2)
MouseBrain-Z-T-1.12073.12073.3	6	b/y+HexNAc
MouseBrain-Z-T-1.12073.12073.3	1	b/y+Hex
MouseBrain-Z-T-1.12073.12073.3	0	b/y+HexNAc(2)
MouseBrain-Z-T-1.17793.17793.3	8	b/y+HexNAc
MouseBrain-Z-T-1.17793.17793.3	3	b/y+Hex
MouseBrain-Z-T-1.17793.17793.3	3	b/y+HexNAc(2)
MouseBrain-Z-T-1.38839.38839.3	39	b/y+HexNAc
MouseBrain-Z-T-1.38839.38839.3	7	b/y+Hex
MouseBrain-Z-T-1.38839.38839.3	15	b/y+HexNAc(2)
MouseBrain-Z-T-1.31529.31529.3	0	b/y+HexNAc
MouseBrain-Z-T-1.31529.31529.3	0	b/y+Hex
MouseBrain-Z-T-1.31529.31529.3	1	b/y+HexNAc(2)
MouseBrain-Z-T-1.30857.30857.3	33	b/y+HexNAc
MouseBrain-Z-T-1.30857.30857.3	11	b/y+Hex
MouseBrain-Z-T-1.30857.30857.3	10	b/y+HexNAc(2)
MouseBrain-Z-T-1.20904.20904.3	1	b/y+HexNAc
MouseBrain-Z-T-1.20904.20904.3	2	b/y+Hex
MouseBrain-Z-T-1.20904.20904.3	6	b/y+HexNAc(2)
MouseBrain-Z-T-1.13171.13171.4	6	b/y+HexNAc
MouseBrain-Z-T-1.13171.13171.4	6	b/y+Hex
MouseBrain-Z-T-1.13171.13171.4	2	b/y+HexNAc(2)
MouseBrain-Z-T-1.42247.42247.3	21	b/y+HexNAc
MouseBrain-Z-T-1.42247.42247.3	2	b/y+Hex
MouseBrain-Z-T-1.42247.42247.3	12	b/y+HexNAc(2)
MouseBrain-Z-T-1.33031.33031.3	23	b/y+HexNAc
MouseBrain-Z-T-1.33031.33031.3	3	b/y+Hex
MouseBrain-Z-T-1.33031.33031.3	1	b/y+HexNAc(2)
MouseBrain-Z-T-1.27524.27524.3	11	b/y+HexNAc
MouseBrain-Z-T-1.27524.27524.3	1	b/y+Hex
MouseBrain-Z-T-1.27524.27524.3	3	b/y+HexNAc(2)
MouseBrain-Z-T-1.19754.19754.3	21	b/y+HexNAc
MouseBrain-Z-T-1.19754.19754.3	10	b/y+Hex
MouseBrain-Z-T-1.19754.19754.3	18	b/y+HexNAc(2)
MouseBrain-Z-T-1.39564.39564.3	7	b/y+HexNAc
MouseBrain-Z-T-1.39564.39564.3	3	b/y+Hex
MouseBrain-Z-T-1.39564.39564.3	3	b/y+HexNAc(2)
MouseBrain-Z-T-1.10173.10173.2	9	b/y+HexNAc
MouseBrain-Z-T-1.10173.10173.2	0	b/y+Hex
MouseBrain-Z-T-1.10173.10173.2	0	b/y+HexNAc(2)
MouseBrain-Z-T-1.3854.3854.4	8	b/y+HexNAc
MouseBrain-Z-T-1.3854.3854.4	1	b/y+Hex
MouseBrain-Z-T-1.3854.3854.4	1	b/y+HexNAc(2)
MouseBrain-Z-T-1.39241.39241.4	2	b/y+HexNAc
MouseBrain-Z-T-1.39241.39241.4	2	b/y+Hex
MouseBrain-Z-T-1.39241.39241.4	1	b/y+HexNAc(2)
MouseBrain-Z-T-1.29774.29774.3	11	b/y+HexNAc
MouseBrain-Z-T-1.29774.29774.3	2	b/y+Hex
MouseBrain-Z-T-1.29774.29774.3	3	b/y+HexNAc(2)
MouseBrain-Z-T-1.13054.13054.3	11	b/y+HexNAc
MouseBrain-Z-T-1.13054.13054.3	5	b/y+Hex
MouseBrain-Z-T-1.13054.13054.3	3	b/y+HexNAc(2)
MouseBrain-Z-T-1.12441.12441.3	0	b/y+HexNAc
MouseBrain-Z-T-1.12441.12441.3	2	b/y+Hex
MouseBrain-Z-T-1.12441.12441.3	7	b/y+HexNAc(2)
MouseBrain-Z-T-1.3848.3848.3	5	b/y+HexNAc
MouseBrain-Z-T-1.3848.3848.3	1	b/y+Hex
MouseBrain-Z-T-1.3848.3848.3	1	b/y+HexNAc(2)
MouseBrain-Z-T-1.14622.14622.3	3	b/y+HexNAc
MouseBrain-Z-T-1.14622.14622.3	3	b/y+Hex
MouseBrain-Z-T-1.14622.14622.3	4	b/y+HexNAc(2)
MouseBrain-Z-T-1.20584.20584.4	29	b/y+HexNAc
MouseBrain-Z-T-1.20584.20584.4	4	b/y+Hex
MouseBrain-Z-T-1.20584.20584.4	4	b/y+HexNAc(2)
MouseBrain-Z-T-1.33293.33293.4	5	b/y+HexNAc
MouseBrain-Z-T-1.33293.33293.4	3	b/y+Hex
MouseBrain-Z-T-1.33293.33293.4	0	b/y+HexNAc(2)
MouseBrain-Z-T-1.41783.41783.3	34	b/y+HexNAc
MouseBrain-Z-T-1.41783.41783.3	2	b/y+Hex
MouseBrain-Z-T-1.41783.41783.3	19	b/y+HexNAc(2)
MouseBrain-Z-T-1.31254.31254.3	6	b/y+HexNAc
MouseBrain-Z-T-1.31254.31254.3	2	b/y+Hex
MouseBrain-Z-T-1.31254.31254.3	3	b/y+HexNAc(2)
MouseBrain-Z-T-1.33712.33712.3	38	b/y+HexNAc
MouseBrain-Z-T-1.33712.33712.3	7	b/y+Hex
MouseBrain-Z-T-1.33712.33712.3	14	b/y+HexNAc(2)
MouseBrain-Z-T-1.12036.12036.3	0	b/y+HexNAc
MouseBrain-Z-T-1.12036.12036.3	4	b/y+Hex
MouseBrain-Z-T-1.12036.12036.3	8	b/y+HexNAc(2)
MouseBrain-Z-T-1.37659.37659.3	0	b/y+HexNAc
MouseBrain-Z-T-1.37659.37659.3	1	b/y+Hex
MouseBrain-Z-T-1.37659.37659.3	0	b/y+HexNAc(2)
MouseBrain-Z-T-1.42244.42244.3	51	b/y+HexNAc
MouseBrain-Z-T-1.42244.42244.3	8	b/y+Hex
MouseBrain-Z-T-1.42244.42244.3	25	b/y+HexNAc(2)
MouseBrain-Z-T-1.27344.27344.3	8	b/y+HexNAc
MouseBrain-Z-T-1.27344.27344.3	4	b/y+Hex
MouseBrain-Z-T-1.27344.27344.3	10	b/y+HexNAc(2)
MouseBrain-Z-T-1.8584.8584.3	14	b/y+HexNAc
MouseBrain-Z-T-1.8584.8584.3	1	b/y+Hex
MouseBrain-Z-T-1.8584.8584.3	4	b/y+HexNAc(2)
MouseBrain-Z-T-1.18145.18145.3	1	b/y+HexNAc
MouseBrain-Z-T-1.18145.18145.3	1	b/y+Hex
MouseBrain-Z-T-1.18145.18145.3	2	b/y+HexNAc(2)
MouseBrain-Z-T-1.10102.10102.3	18	b/y+HexNAc
MouseBrain-Z-T-1.10102.10102.3	4	b/y+Hex
MouseBrain-Z-T-1.10102.10102.3	0	b/y+HexNAc(2)
MouseBrain-Z-T-1.28084.28084.5	10	b/y+HexNAc
MouseBrain-Z-T-1.28084.28084.5	6	b/y+Hex
MouseBrain-Z-T-1.28084.28084.5	9	b/y+HexNAc(2)
MouseBrain-Z-T-1.33774.33774.3	10	b/y+HexNAc
MouseBrain-Z-T-1.33774.33774.3	3	b/y+Hex
MouseBrain-Z-T-1.33774.33774.3	4	b/y+HexNAc(2)
MouseBrain-Z-T-1.31177.31177.4	13	b/y+HexNAc
MouseBrain-Z-T-1.31177.31177.4	2	b/y+Hex
MouseBrain-Z-T-1.31177.31177.4	3	b/y+HexNAc(2)
MouseBrain-Z-T-1.20198.20198.4	30	b/y+HexNAc
MouseBrain-Z-T-1.20198.20198.4	3	b/y+Hex
MouseBrain-Z-T-1.20198.20198.4	5	b/y+HexNAc(2)
MouseBrain-Z-T-1.18678.18678.3	13	b/y+HexNAc
MouseBrain-Z-T-1.18678.18678.3	8	b/y+Hex
MouseBrain-Z-T-1.18678.18678.3	5	b/y+HexNAc(2)
MouseBrain-Z-T-1.33102.33102.3	7	b/y+HexNAc
MouseBrain-Z-T-1.33102.33102.3	4	b/y+Hex
MouseBrain-Z-T-1.33102.33102.3	5	b/y+HexNAc(2)
MouseBrain-Z-T-1.24777.24777.3	36	b/y+HexNAc
MouseBrain-Z-T-1.24777.24777.3	15	b/y+Hex
MouseBrain-Z-T-1.24777.24777.3	27	b/y+HexNAc(2)
MouseBrain-Z-T-1.46777.46777.4	13	b/y+HexNAc
MouseBrain-Z-T-1.46777.46777.4	5	b/y+Hex
MouseBrain-Z-T-1.46777.46777.4	7	b/y+HexNAc(2)
MouseBrain-Z-T-1.64236.64236.4	1	b/y+HexNAc
MouseBrain-Z-T-1.64236.64236.4	1	b/y+Hex
MouseBrain-Z-T-1.64236.64236.4	0	b/y+HexNAc(2)
MouseBrain-Z-T-1.12033.12033.3	4	b/y+HexNAc
MouseBrain-Z-T-1.12033.12033.3	6	b/y+Hex
MouseBrain-Z-T-1.12033.12033.3	11	b/y+HexNAc(2)
MouseBrain-Z-T-1.14970.14970.3	13	b/y+HexNAc
MouseBrain-Z-T-1.14970.14970.3	10	b/y+Hex
MouseBrain-Z-T-1.14970.14970.3	10	b/y+HexNAc(2)
MouseBrain-Z-T-1.12310.12310.4	7	b/y+HexNAc
MouseBrain-Z-T-1.12310.12310.4	0	b/y+Hex
MouseBrain-Z-T-1.12310.12310.4	0	b/y+HexNAc(2)
MouseBrain-Z-T-1.39143.39143.3	0	b/y+HexNAc
MouseBrain-Z-T-1.39143.39143.3	2	b/y+Hex
MouseBrain-Z-T-1.39143.39143.3	0	b/y+HexNAc(2)
MouseBrain-Z-T-1.3695.3695.3	9	b/y+HexNAc
MouseBrain-Z-T-1.3695.3695.3	5	b/y+Hex
MouseBrain-Z-T-1.3695.3695.3	2	b/y+HexNAc(2)
MouseBrain-Z-T-1.24417.24417.3	16	b/y+HexNAc
MouseBrain-Z-T-1.24417.24417.3	7	b/y+Hex
MouseBrain-Z-T-1.24417.24417.3	11	b/y+HexNAc(2)
MouseBrain-Z-T-1.23098.23098.3	30	b/y+HexNAc
MouseBrain-Z-T-1.23098.23098.3	5	b/y+Hex
MouseBrain-Z-T-1.23098.23098.3	8	b/y+HexNAc(2)
MouseBrain-Z-T-1.16009.16009.3	10	b/y+HexNAc
MouseBrain-Z-T-1.16009.16009.3	9	b/y+Hex
MouseBrain-Z-T-1.16009.16009.3	5	b/y+HexNAc(2)
MouseBrain-Z-T-1.38966.38966.3	22	b/y+HexNAc
MouseBrain-Z-T-1.38966.38966.3	3	b/y+Hex
MouseBrain-Z-T-1.38966.38966.3	8	b/y+HexNAc(2)
MouseBrain-Z-T-1.18464.18464.3	2	b/y+HexNAc
MouseBrain-Z-T-1.18464.18464.3	0	b/y+Hex
MouseBrain-Z-T-1.18464.18464.3	2	b/y+HexNAc(2)
MouseBrain-Z-T-1.28469.28469.3	0	b/y+HexNAc
MouseBrain-Z-T-1.28469.28469.3	0	b/y+Hex
MouseBrain-Z-T-1.28469.28469.3	2	b/y+HexNAc(2)
MouseBrain-Z-T-1.41034.41034.3	20	b/y+HexNAc
MouseBrain-Z-T-1.41034.41034.3	2	b/y+Hex
MouseBrain-Z-T-1.41034.41034.3	7	b/y+HexNAc(2)
MouseBrain-Z-T-1.10039.10039.3	44	b/y+HexNAc
MouseBrain-Z-T-1.10039.10039.3	5	b/y+Hex
MouseBrain-Z-T-1.10039.10039.3	15	b/y+HexNAc(2)
MouseBrain-Z-T-1.46804.46804.3	10	b/y+HexNAc
MouseBrain-Z-T-1.46804.46804.3	4	b/y+Hex
MouseBrain-Z-T-1.46804.46804.3	6	b/y+HexNAc(2)
MouseBrain-Z-T-1.42173.42173.3	32	b/y+HexNAc
MouseBrain-Z-T-1.42173.42173.3	4	b/y+Hex
MouseBrain-Z-T-1.42173.42173.3	15	b/y+HexNAc(2)
MouseBrain-Z-T-1.28051.28051.2	5	b/y+HexNAc
MouseBrain-Z-T-1.28051.28051.2	1	b/y+Hex
MouseBrain-Z-T-1.28051.28051.2	2	b/y+HexNAc(2)
MouseBrain-Z-T-1.26205.26205.3	24	b/y+HexNAc
MouseBrain-Z-T-1.26205.26205.3	3	b/y+Hex
MouseBrain-Z-T-1.26205.26205.3	2	b/y+HexNAc(2)
MouseBrain-Z-T-1.15162.15162.4	8	b/y+HexNAc
MouseBrain-Z-T-1.15162.15162.4	9	b/y+Hex
MouseBrain-Z-T-1.15162.15162.4	6	b/y+HexNAc(2)
MouseBrain-Z-T-1.34591.34591.4	0	b/y+HexNAc
MouseBrain-Z-T-1.34591.34591.4	1	b/y+Hex
MouseBrain-Z-T-1.34591.34591.4	1	b/y+HexNAc(2)
MouseBrain-Z-T-1.28075.28075.3	2	b/y+HexNAc
MouseBrain-Z-T-1.28075.28075.3	0	b/y+Hex
MouseBrain-Z-T-1.28075.28075.3	0	b/y+HexNAc(2)
MouseBrain-Z-T-1.26749.26749.4	51	b/y+HexNAc
MouseBrain-Z-T-1.26749.26749.4	6	b/y+Hex
MouseBrain-Z-T-1.26749.26749.4	19	b/y+HexNAc(2)
MouseBrain-Z-T-1.38057.38057.3	10	b/y+HexNAc
MouseBrain-Z-T-1.38057.38057.3	2	b/y+Hex
MouseBrain-Z-T-1.38057.38057.3	5	b/y+HexNAc(2)
MouseBrain-Z-T-1.43633.43633.3	21	b/y+HexNAc
MouseBrain-Z-T-1.43633.43633.3	4	b/y+Hex
MouseBrain-Z-T-1.43633.43633.3	12	b/y+HexNAc(2)
MouseBrain-Z-T-1.4643.4643.4	15	b/y+HexNAc
MouseBrain-Z-T-1.4643.4643.4	2	b/y+Hex
MouseBrain-Z-T-1.4643.4643.4	1	b/y+HexNAc(2)
MouseBrain-Z-T-1.36174.36174.2	0	b/y+HexNAc
MouseBrain-Z-T-1.36174.36174.2	1	b/y+Hex
MouseBrain-Z-T-1.36174.36174.2	0	b/y+HexNAc(2)
MouseBrain-Z-T-1.12147.12147.3	0	b/y+HexNAc
MouseBrain-Z-T-1.12147.12147.3	5	b/y+Hex
MouseBrain-Z-T-1.12147.12147.3	6	b/y+HexNAc(2)
MouseBrain-Z-T-1.45262.45262.3	3	b/y+HexNAc
MouseBrain-Z-T-1.45262.45262.3	4	b/y+Hex
MouseBrain-Z-T-1.45262.45262.3	7	b/y+HexNAc(2)
MouseBrain-Z-T-1.19216.19216.3	29	b/y+HexNAc
MouseBrain-Z-T-1.19216.19216.3	2	b/y+Hex
MouseBrain-Z-T-1.19216.19216.3	7	b/y+HexNAc(2)
MouseBrain-Z-T-1.18904.18904.3	28	b/y+HexNAc
MouseBrain-Z-T-1.18904.18904.3	2	b/y+Hex
MouseBrain-Z-T-1.18904.18904.3	6	b/y+HexNAc(2)
MouseBrain-Z-T-1.14365.14365.4	38	b/y+HexNAc
MouseBrain-Z-T-1.14365.14365.4	6	b/y+Hex
MouseBrain-Z-T-1.14365.14365.4	7	b/y+HexNAc(2)
MouseBrain-Z-T-1.29971.29971.3	14	b/y+HexNAc
MouseBrain-Z-T-1.29971.29971.3	0	b/y+Hex
MouseBrain-Z-T-1.29971.29971.3	0	b/y+HexNAc(2)
MouseBrain-Z-T-1.37373.37373.3	1	b/y+HexNAc
MouseBrain-Z-T-1.37373.37373.3	3	b/y+Hex
MouseBrain-Z-T-1.37373.37373.3	0	b/y+HexNAc(2)
MouseBrain-Z-T-1.13783.13783.3	47	b/y+HexNAc
MouseBrain-Z-T-1.13783.13783.3	9	b/y+Hex
MouseBrain-Z-T-1.13783.13783.3	18	b/y+HexNAc(2)
MouseBrain-Z-T-1.46519.46519.3	17	b/y+HexNAc
MouseBrain-Z-T-1.46519.46519.3	1	b/y+Hex
MouseBrain-Z-T-1.46519.46519.3	5	b/y+HexNAc(2)
MouseBrain-Z-T-1.24543.24543.4	4	b/y+HexNAc
MouseBrain-Z-T-1.24543.24543.4	0	b/y+Hex
MouseBrain-Z-T-1.24543.24543.4	3	b/y+HexNAc(2)
MouseBrain-Z-T-1.52234.52234.4	20	b/y+HexNAc
MouseBrain-Z-T-1.52234.52234.4	3	b/y+Hex
MouseBrain-Z-T-1.52234.52234.4	6	b/y+HexNAc(2)
MouseBrain-Z-T-1.34987.34987.3	0	b/y+HexNAc
MouseBrain-Z-T-1.34987.34987.3	1	b/y+Hex
MouseBrain-Z-T-1.34987.34987.3	0	b/y+HexNAc(2)
MouseBrain-Z-T-1.47100.47100.3	10	b/y+HexNAc
MouseBrain-Z-T-1.47100.47100.3	5	b/y+Hex
MouseBrain-Z-T-1.47100.47100.3	3	b/y+HexNAc(2)
MouseBrain-Z-T-1.29474.29474.4	6	b/y+HexNAc
MouseBrain-Z-T-1.29474.29474.4	7	b/y+Hex
MouseBrain-Z-T-1.29474.29474.4	1	b/y+HexNAc(2)
MouseBrain-Z-T-1.37182.37182.4	11	b/y+HexNAc
MouseBrain-Z-T-1.37182.37182.4	2	b/y+Hex
MouseBrain-Z-T-1.37182.37182.4	4	b/y+HexNAc(2)
MouseBrain-Z-T-1.28373.28373.3	13	b/y+HexNAc
MouseBrain-Z-T-1.28373.28373.3	4	b/y+Hex
MouseBrain-Z-T-1.28373.28373.3	5	b/y+HexNAc(2)
MouseBrain-Z-T-1.18335.18335.4	6	b/y+HexNAc
MouseBrain-Z-T-1.18335.18335.4	1	b/y+Hex
MouseBrain-Z-T-1.18335.18335.4	4	b/y+HexNAc(2)
MouseBrain-Z-T-1.39356.39356.4	6	b/y+HexNAc
MouseBrain-Z-T-1.39356.39356.4	1	b/y+Hex
MouseBrain-Z-T-1.39356.39356.4	2	b/y+HexNAc(2)
MouseBrain-Z-T-1.28788.28788.3	7	b/y+HexNAc
MouseBrain-Z-T-1.28788.28788.3	4	b/y+Hex
MouseBrain-Z-T-1.28788.28788.3	6	b/y+HexNAc(2)
MouseBrain-Z-T-1.24647.24647.2	9	b/y+HexNAc
MouseBrain-Z-T-1.24647.24647.2	4	b/y+Hex
MouseBrain-Z-T-1.24647.24647.2	8	b/y+HexNAc(2)
MouseBrain-Z-T-1.30811.30811.3	22	b/y+HexNAc
MouseBrain-Z-T-1.30811.30811.3	3	b/y+Hex
MouseBrain-Z-T-1.30811.30811.3	8	b/y+HexNAc(2)
MouseBrain-Z-T-1.14649.14649.3	5	b/y+HexNAc
MouseBrain-Z-T-1.14649.14649.3	3	b/y+Hex
MouseBrain-Z-T-1.14649.14649.3	3	b/y+HexNAc(2)
MouseBrain-Z-T-1.18608.18608.3	1	b/y+HexNAc
MouseBrain-Z-T-1.18608.18608.3	4	b/y+Hex
MouseBrain-Z-T-1.18608.18608.3	2	b/y+HexNAc(2)
MouseBrain-Z-T-1.35347.35347.3	2	b/y+HexNAc
MouseBrain-Z-T-1.35347.35347.3	1	b/y+Hex
MouseBrain-Z-T-1.35347.35347.3	0	b/y+HexNAc(2)
MouseBrain-Z-T-1.26099.26099.3	8	b/y+HexNAc
MouseBrain-Z-T-1.26099.26099.3	4	b/y+Hex
MouseBrain-Z-T-1.26099.26099.3	3	b/y+HexNAc(2)
MouseBrain-Z-T-1.22601.22601.4	14	b/y+HexNAc
MouseBrain-Z-T-1.22601.22601.4	9	b/y+Hex
MouseBrain-Z-T-1.22601.22601.4	16	b/y+HexNAc(2)
MouseBrain-Z-T-1.21494.21494.2	0	b/y+HexNAc
MouseBrain-Z-T-1.21494.21494.2	1	b/y+Hex
MouseBrain-Z-T-1.21494.21494.2	2	b/y+HexNAc(2)
MouseBrain-Z-T-1.39112.39112.4	1	b/y+HexNAc
MouseBrain-Z-T-1.39112.39112.4	0	b/y+Hex
MouseBrain-Z-T-1.39112.39112.4	0	b/y+HexNAc(2)
MouseBrain-Z-T-1.12034.12034.3	1	b/y+HexNAc
MouseBrain-Z-T-1.12034.12034.3	5	b/y+Hex
MouseBrain-Z-T-1.12034.12034.3	10	b/y+HexNAc(2)
MouseBrain-Z-T-1.11881.11881.3	2	b/y+HexNAc
MouseBrain-Z-T-1.11881.11881.3	3	b/y+Hex
MouseBrain-Z-T-1.11881.11881.3	7	b/y+HexNAc(2)
MouseBrain-Z-T-1.20065.20065.2	28	b/y+HexNAc
MouseBrain-Z-T-1.20065.20065.2	6	b/y+Hex
MouseBrain-Z-T-1.20065.20065.2	9	b/y+HexNAc(2)
MouseBrain-Z-T-1.50082.50082.4	29	b/y+HexNAc
MouseBrain-Z-T-1.50082.50082.4	3	b/y+Hex
MouseBrain-Z-T-1.50082.50082.4	5	b/y+HexNAc(2)
MouseBrain-Z-T-1.12770.12770.3	23	b/y+HexNAc
MouseBrain-Z-T-1.12770.12770.3	7	b/y+Hex
MouseBrain-Z-T-1.12770.12770.3	9	b/y+HexNAc(2)
MouseBrain-Z-T-1.21882.21882.2	38	b/y+HexNAc
MouseBrain-Z-T-1.21882.21882.2	6	b/y+Hex
MouseBrain-Z-T-1.21882.21882.2	9	b/y+HexNAc(2)
MouseBrain-Z-T-1.14718.14718.3	3	b/y+HexNAc
MouseBrain-Z-T-1.14718.14718.3	5	b/y+Hex
MouseBrain-Z-T-1.14718.14718.3	2	b/y+HexNAc(2)
MouseBrain-Z-T-1.15744.15744.4	2	b/y+HexNAc
MouseBrain-Z-T-1.15744.15744.4	1	b/y+Hex
MouseBrain-Z-T-1.15744.15744.4	1	b/y+HexNAc(2)
MouseBrain-Z-T-1.21907.21907.3	10	b/y+HexNAc
MouseBrain-Z-T-1.21907.21907.3	3	b/y+Hex
MouseBrain-Z-T-1.21907.21907.3	5	b/y+HexNAc(2)
MouseBrain-Z-T-1.20182.20182.3	43	b/y+HexNAc
MouseBrain-Z-T-1.20182.20182.3	8	b/y+Hex
MouseBrain-Z-T-1.20182.20182.3	13	b/y+HexNAc(2)
MouseBrain-Z-T-1.33642.33642.3	6	b/y+HexNAc
MouseBrain-Z-T-1.33642.33642.3	6	b/y+Hex
MouseBrain-Z-T-1.33642.33642.3	4	b/y+HexNAc(2)
[truncated: 362,089+ more rows]
