# Supplementary material for: Glyco-Decipher enables glycan database-independent peptide matching and in-depth characterization of site-specific N-glycosylation
Source: Nat Commun. 2022 Apr 7;13:1900. doi: 10.1038/s41467-022-29530-y (PMC8990002; doi:10.1038/s41467-022-29530-y)
Supplement: Supplementary file 12 — Source Data [file 41467_2022_29530_MOESM12_ESM.zip › Source Data/Figure S48b.xlsx]

## Sheet: Figure S48b
Figure S48b	Statistics of b/y +HexNAc ions in glycopeptide spectra.
Title	Log10(Intensity)	IonType
MouseBrain-Z-T-1.41831.41831.3	4.267	b/y+HexNAc
MouseBrain-Z-T-1.41831.41831.3	4.511	b/y+Hex
MouseBrain-Z-T-1.41831.41831.3	4.772	b/y+HexNAc(2)
MouseBrain-Z-T-1.42480.42480.3	4.06	b/y+HexNAc
MouseBrain-Z-T-1.42480.42480.3	4.969	b/y+Hex
MouseBrain-Z-T-1.42480.42480.3	3.142	b/y+HexNAc(2)
MouseBrain-Z-T-1.50277.50277.3	3.701	b/y+HexNAc
MouseBrain-Z-T-1.50277.50277.3	4.084	b/y+Hex
MouseBrain-Z-T-1.50277.50277.3	3.262	b/y+HexNAc(2)
MouseBrain-Z-T-1.38306.38306.3	4.74	b/y+HexNAc
MouseBrain-Z-T-1.38306.38306.3	3.786	b/y+Hex
MouseBrain-Z-T-1.38306.38306.3	3.669	b/y+HexNAc(2)
MouseBrain-Z-T-1.36743.36743.4	5.219	b/y+HexNAc
MouseBrain-Z-T-1.36743.36743.4	4.539	b/y+Hex
MouseBrain-Z-T-1.36743.36743.4	4.537	b/y+HexNAc(2)
MouseBrain-Z-T-1.50707.50707.3	4.929	b/y+HexNAc
MouseBrain-Z-T-1.50707.50707.3	3.954	b/y+Hex
MouseBrain-Z-T-1.50707.50707.3	4.035	b/y+HexNAc(2)
MouseBrain-Z-T-1.15338.15338.3	4.822	b/y+HexNAc
MouseBrain-Z-T-1.15338.15338.3	4.72	b/y+Hex
MouseBrain-Z-T-1.15338.15338.3	5.033	b/y+HexNAc(2)
MouseBrain-Z-T-1.43809.43809.4	4.042	b/y+HexNAc
MouseBrain-Z-T-1.43809.43809.4	3.608	b/y+Hex
MouseBrain-Z-T-1.43809.43809.4	4.208	b/y+HexNAc(2)
MouseBrain-Z-T-1.37574.37574.3	5	b/y+HexNAc
MouseBrain-Z-T-1.37574.37574.3	4.748	b/y+Hex
MouseBrain-Z-T-1.37574.37574.3	4.48	b/y+HexNAc(2)
MouseBrain-Z-T-1.36814.36814.4	4.869	b/y+HexNAc
MouseBrain-Z-T-1.36814.36814.4	4.287	b/y+Hex
MouseBrain-Z-T-1.36814.36814.4	4.516	b/y+HexNAc(2)
MouseBrain-Z-T-1.36754.36754.4	5.091	b/y+HexNAc
MouseBrain-Z-T-1.36754.36754.4	4.642	b/y+Hex
MouseBrain-Z-T-1.36754.36754.4	4.799	b/y+HexNAc(2)
MouseBrain-Z-T-1.41331.41331.3	4.625	b/y+HexNAc
MouseBrain-Z-T-1.41331.41331.3	4.689	b/y+Hex
MouseBrain-Z-T-1.41331.41331.3	4.976	b/y+HexNAc(2)
MouseBrain-Z-T-1.26322.26322.3	5.632	b/y+HexNAc
MouseBrain-Z-T-1.26322.26322.3	5.202	b/y+Hex
MouseBrain-Z-T-1.26322.26322.3	4.944	b/y+HexNAc(2)
MouseBrain-Z-T-1.15327.15327.3	4.436	b/y+HexNAc
MouseBrain-Z-T-1.15327.15327.3	4.438	b/y+Hex
MouseBrain-Z-T-1.15327.15327.3	4.758	b/y+HexNAc(2)
MouseBrain-Z-T-1.38390.38390.3	4.732	b/y+HexNAc
MouseBrain-Z-T-1.38390.38390.3	3.967	b/y+Hex
MouseBrain-Z-T-1.38390.38390.3	3.57	b/y+HexNAc(2)
MouseBrain-Z-T-1.50776.50776.3	3.326	b/y+HexNAc
MouseBrain-Z-T-1.50776.50776.3	3.828	b/y+Hex
MouseBrain-Z-T-1.50776.50776.3	3.403	b/y+HexNAc(2)
MouseBrain-Z-T-1.32720.32720.3	5.348	b/y+HexNAc
MouseBrain-Z-T-1.32720.32720.3	4.374	b/y+Hex
MouseBrain-Z-T-1.32720.32720.3	4.678	b/y+HexNAc(2)
MouseBrain-Z-T-1.50756.50756.3	4.234	b/y+HexNAc
MouseBrain-Z-T-1.50756.50756.3	4.622	b/y+Hex
MouseBrain-Z-T-1.50756.50756.3	3.092	b/y+HexNAc(2)
MouseBrain-Z-T-1.30702.30702.3	4.903	b/y+HexNAc
MouseBrain-Z-T-1.30702.30702.3	5.075	b/y+Hex
MouseBrain-Z-T-1.30702.30702.3	4.858	b/y+HexNAc(2)
MouseBrain-Z-T-1.43668.43668.4	5.473	b/y+HexNAc
MouseBrain-Z-T-1.43668.43668.4	4.012	b/y+Hex
MouseBrain-Z-T-1.43668.43668.4	4.388	b/y+HexNAc(2)
MouseBrain-Z-T-1.34662.34662.3	3.446	b/y+HexNAc
MouseBrain-Z-T-1.34662.34662.3	3.66	b/y+Hex
MouseBrain-Z-T-1.34662.34662.3	0	b/y+HexNAc(2)
MouseBrain-Z-T-1.47533.47533.3	4.366	b/y+HexNAc
MouseBrain-Z-T-1.47533.47533.3	4.545	b/y+Hex
MouseBrain-Z-T-1.47533.47533.3	4.081	b/y+HexNAc(2)
MouseBrain-Z-T-1.41368.41368.4	3.985	b/y+HexNAc
MouseBrain-Z-T-1.41368.41368.4	4.032	b/y+Hex
MouseBrain-Z-T-1.41368.41368.4	3.108	b/y+HexNAc(2)
MouseBrain-Z-T-1.42528.42528.4	4.501	b/y+HexNAc
MouseBrain-Z-T-1.42528.42528.4	4.845	b/y+Hex
MouseBrain-Z-T-1.42528.42528.4	3.814	b/y+HexNAc(2)
MouseBrain-Z-T-1.33833.33833.4	4.848	b/y+HexNAc
MouseBrain-Z-T-1.33833.33833.4	3.81	b/y+Hex
MouseBrain-Z-T-1.33833.33833.4	3.772	b/y+HexNAc(2)
MouseBrain-Z-T-1.32583.32583.3	4.737	b/y+HexNAc
MouseBrain-Z-T-1.32583.32583.3	3.042	b/y+Hex
MouseBrain-Z-T-1.32583.32583.3	4.149	b/y+HexNAc(2)
MouseBrain-Z-T-1.35295.35295.3	5.487	b/y+HexNAc
MouseBrain-Z-T-1.35295.35295.3	4.776	b/y+Hex
MouseBrain-Z-T-1.35295.35295.3	4.232	b/y+HexNAc(2)
MouseBrain-Z-T-1.31214.31214.4	4.752	b/y+HexNAc
MouseBrain-Z-T-1.31214.31214.4	3.958	b/y+Hex
MouseBrain-Z-T-1.31214.31214.4	3.419	b/y+HexNAc(2)
MouseBrain-Z-T-1.21084.21084.4	5.224	b/y+HexNAc
MouseBrain-Z-T-1.21084.21084.4	4.54	b/y+Hex
MouseBrain-Z-T-1.21084.21084.4	3.128	b/y+HexNAc(2)
MouseBrain-Z-T-1.26180.26180.3	5.261	b/y+HexNAc
MouseBrain-Z-T-1.26180.26180.3	4.793	b/y+Hex
MouseBrain-Z-T-1.26180.26180.3	4.429	b/y+HexNAc(2)
MouseBrain-Z-T-1.42680.42680.4	4.684	b/y+HexNAc
MouseBrain-Z-T-1.42680.42680.4	4.035	b/y+Hex
MouseBrain-Z-T-1.42680.42680.4	5.19	b/y+HexNAc(2)
MouseBrain-Z-T-1.30772.30772.3	4.593	b/y+HexNAc
MouseBrain-Z-T-1.30772.30772.3	4.881	b/y+Hex
MouseBrain-Z-T-1.30772.30772.3	4.618	b/y+HexNAc(2)
MouseBrain-Z-T-1.36108.36108.3	5.161	b/y+HexNAc
MouseBrain-Z-T-1.36108.36108.3	4.579	b/y+Hex
MouseBrain-Z-T-1.36108.36108.3	4.455	b/y+HexNAc(2)
MouseBrain-Z-T-1.47424.47424.4	6.15	b/y+HexNAc
MouseBrain-Z-T-1.47424.47424.4	5.495	b/y+Hex
MouseBrain-Z-T-1.47424.47424.4	5.225	b/y+HexNAc(2)
MouseBrain-Z-T-1.39108.39108.3	4.526	b/y+HexNAc
MouseBrain-Z-T-1.39108.39108.3	0	b/y+Hex
MouseBrain-Z-T-1.39108.39108.3	3.014	b/y+HexNAc(2)
MouseBrain-Z-T-1.32498.32498.3	5.266	b/y+HexNAc
MouseBrain-Z-T-1.32498.32498.3	4.762	b/y+Hex
MouseBrain-Z-T-1.32498.32498.3	4.841	b/y+HexNAc(2)
MouseBrain-Z-T-1.52350.52350.3	5.426	b/y+HexNAc
MouseBrain-Z-T-1.52350.52350.3	4.888	b/y+Hex
MouseBrain-Z-T-1.52350.52350.3	6.005	b/y+HexNAc(2)
MouseBrain-Z-T-1.25943.25943.3	5.5	b/y+HexNAc
MouseBrain-Z-T-1.25943.25943.3	5.117	b/y+Hex
MouseBrain-Z-T-1.25943.25943.3	4.779	b/y+HexNAc(2)
MouseBrain-Z-T-1.32696.32696.3	4.567	b/y+HexNAc
MouseBrain-Z-T-1.32696.32696.3	4.387	b/y+Hex
MouseBrain-Z-T-1.32696.32696.3	4.289	b/y+HexNAc(2)
MouseBrain-Z-T-1.33760.33760.4	5.015	b/y+HexNAc
MouseBrain-Z-T-1.33760.33760.4	0	b/y+Hex
MouseBrain-Z-T-1.33760.33760.4	4.117	b/y+HexNAc(2)
MouseBrain-Z-T-1.34734.34734.3	4.409	b/y+HexNAc
MouseBrain-Z-T-1.34734.34734.3	3.573	b/y+Hex
MouseBrain-Z-T-1.34734.34734.3	3.767	b/y+HexNAc(2)
MouseBrain-Z-T-1.32380.32380.3	3.845	b/y+HexNAc
MouseBrain-Z-T-1.32380.32380.3	4.401	b/y+Hex
MouseBrain-Z-T-1.32380.32380.3	3.902	b/y+HexNAc(2)
MouseBrain-Z-T-1.12566.12566.3	3.902	b/y+HexNAc
MouseBrain-Z-T-1.12566.12566.3	5.447	b/y+Hex
MouseBrain-Z-T-1.12566.12566.3	3.646	b/y+HexNAc(2)
MouseBrain-Z-T-1.33071.33071.3	3.633	b/y+HexNAc
MouseBrain-Z-T-1.33071.33071.3	0	b/y+Hex
MouseBrain-Z-T-1.33071.33071.3	3.733	b/y+HexNAc(2)
MouseBrain-Z-T-1.49636.49636.4	4.127	b/y+HexNAc
MouseBrain-Z-T-1.49636.49636.4	4.848	b/y+Hex
MouseBrain-Z-T-1.49636.49636.4	2.984	b/y+HexNAc(2)
MouseBrain-Z-T-1.41369.41369.3	4.712	b/y+HexNAc
MouseBrain-Z-T-1.41369.41369.3	3.703	b/y+Hex
MouseBrain-Z-T-1.41369.41369.3	4.133	b/y+HexNAc(2)
MouseBrain-Z-T-1.31381.31381.3	4.809	b/y+HexNAc
MouseBrain-Z-T-1.31381.31381.3	4.414	b/y+Hex
MouseBrain-Z-T-1.31381.31381.3	4.48	b/y+HexNAc(2)
MouseBrain-Z-T-1.32936.32936.3	4.412	b/y+HexNAc
MouseBrain-Z-T-1.32936.32936.3	3.402	b/y+Hex
MouseBrain-Z-T-1.32936.32936.3	3.005	b/y+HexNAc(2)
MouseBrain-Z-T-1.20338.20338.4	5.277	b/y+HexNAc
MouseBrain-Z-T-1.20338.20338.4	4.041	b/y+Hex
MouseBrain-Z-T-1.20338.20338.4	4.43	b/y+HexNAc(2)
MouseBrain-Z-T-1.12430.12430.3	5.555	b/y+HexNAc
MouseBrain-Z-T-1.12430.12430.3	4.016	b/y+Hex
MouseBrain-Z-T-1.12430.12430.3	4.649	b/y+HexNAc(2)
MouseBrain-Z-T-1.36086.36086.3	4.839	b/y+HexNAc
MouseBrain-Z-T-1.36086.36086.3	4.275	b/y+Hex
MouseBrain-Z-T-1.36086.36086.3	4.241	b/y+HexNAc(2)
MouseBrain-Z-T-1.34711.34711.3	4.159	b/y+HexNAc
MouseBrain-Z-T-1.34711.34711.3	4.38	b/y+Hex
MouseBrain-Z-T-1.34711.34711.3	3.674	b/y+HexNAc(2)
MouseBrain-Z-T-1.32677.32677.3	5.414	b/y+HexNAc
MouseBrain-Z-T-1.32677.32677.3	4.399	b/y+Hex
MouseBrain-Z-T-1.32677.32677.3	4.771	b/y+HexNAc(2)
MouseBrain-Z-T-1.39095.39095.3	3.932	b/y+HexNAc
MouseBrain-Z-T-1.39095.39095.3	0	b/y+Hex
MouseBrain-Z-T-1.39095.39095.3	3.519	b/y+HexNAc(2)
MouseBrain-Z-T-1.37503.37503.3	5.246	b/y+HexNAc
MouseBrain-Z-T-1.37503.37503.3	4.852	b/y+Hex
MouseBrain-Z-T-1.37503.37503.3	4.775	b/y+HexNAc(2)
MouseBrain-Z-T-1.12407.12407.3	5.433	b/y+HexNAc
MouseBrain-Z-T-1.12407.12407.3	3.813	b/y+Hex
MouseBrain-Z-T-1.12407.12407.3	4.551	b/y+HexNAc(2)
MouseBrain-Z-T-1.14190.14190.3	3.186	b/y+HexNAc
MouseBrain-Z-T-1.14190.14190.3	4.882	b/y+Hex
MouseBrain-Z-T-1.14190.14190.3	3.858	b/y+HexNAc(2)
MouseBrain-Z-T-1.57080.57080.3	4.15	b/y+HexNAc
MouseBrain-Z-T-1.57080.57080.3	3.496	b/y+Hex
MouseBrain-Z-T-1.57080.57080.3	0	b/y+HexNAc(2)
MouseBrain-Z-T-1.24486.24486.3	5.91	b/y+HexNAc
MouseBrain-Z-T-1.24486.24486.3	4.42	b/y+Hex
MouseBrain-Z-T-1.24486.24486.3	6.44	b/y+HexNAc(2)
MouseBrain-Z-T-1.33252.33252.3	4.43	b/y+HexNAc
MouseBrain-Z-T-1.33252.33252.3	0	b/y+Hex
MouseBrain-Z-T-1.33252.33252.3	4.176	b/y+HexNAc(2)
MouseBrain-Z-T-1.18097.18097.3	5.163	b/y+HexNAc
MouseBrain-Z-T-1.18097.18097.3	3.413	b/y+Hex
MouseBrain-Z-T-1.18097.18097.3	5.389	b/y+HexNAc(2)
MouseBrain-Z-T-1.43502.43502.3	3.919	b/y+HexNAc
MouseBrain-Z-T-1.43502.43502.3	4.346	b/y+Hex
MouseBrain-Z-T-1.43502.43502.3	0	b/y+HexNAc(2)
MouseBrain-Z-T-1.39168.39168.4	4.131	b/y+HexNAc
MouseBrain-Z-T-1.39168.39168.4	3.089	b/y+Hex
MouseBrain-Z-T-1.39168.39168.4	3.418	b/y+HexNAc(2)
MouseBrain-Z-T-1.17668.17668.3	5.549	b/y+HexNAc
MouseBrain-Z-T-1.17668.17668.3	4.319	b/y+Hex
MouseBrain-Z-T-1.17668.17668.3	5.427	b/y+HexNAc(2)
MouseBrain-Z-T-1.17700.17700.3	5.667	b/y+HexNAc
MouseBrain-Z-T-1.17700.17700.3	4.24	b/y+Hex
MouseBrain-Z-T-1.17700.17700.3	5.591	b/y+HexNAc(2)
MouseBrain-Z-T-1.17975.17975.3	6.54	b/y+HexNAc
MouseBrain-Z-T-1.17975.17975.3	5.367	b/y+Hex
MouseBrain-Z-T-1.17975.17975.3	6.334	b/y+HexNAc(2)
MouseBrain-Z-T-1.32617.32617.4	3.465	b/y+HexNAc
MouseBrain-Z-T-1.32617.32617.4	3.856	b/y+Hex
MouseBrain-Z-T-1.32617.32617.4	0	b/y+HexNAc(2)
MouseBrain-Z-T-1.24518.24518.4	4.918	b/y+HexNAc
MouseBrain-Z-T-1.24518.24518.4	3.773	b/y+Hex
MouseBrain-Z-T-1.24518.24518.4	4.117	b/y+HexNAc(2)
MouseBrain-Z-T-1.41392.41392.3	4.982	b/y+HexNAc
MouseBrain-Z-T-1.41392.41392.3	4.235	b/y+Hex
MouseBrain-Z-T-1.41392.41392.3	4.44	b/y+HexNAc(2)
MouseBrain-Z-T-1.33439.33439.4	4.903	b/y+HexNAc
MouseBrain-Z-T-1.33439.33439.4	3.31	b/y+Hex
MouseBrain-Z-T-1.33439.33439.4	4.251	b/y+HexNAc(2)
MouseBrain-Z-T-1.47496.47496.4	5.699	b/y+HexNAc
MouseBrain-Z-T-1.47496.47496.4	4.875	b/y+Hex
MouseBrain-Z-T-1.47496.47496.4	4.822	b/y+HexNAc(2)
MouseBrain-Z-T-1.31786.31786.3	5.273	b/y+HexNAc
MouseBrain-Z-T-1.31786.31786.3	4.483	b/y+Hex
MouseBrain-Z-T-1.31786.31786.3	4.939	b/y+HexNAc(2)
MouseBrain-Z-T-1.32994.32994.4	5.247	b/y+HexNAc
MouseBrain-Z-T-1.32994.32994.4	5.016	b/y+Hex
MouseBrain-Z-T-1.32994.32994.4	4.242	b/y+HexNAc(2)
MouseBrain-Z-T-1.20610.20610.3	4.506	b/y+HexNAc
MouseBrain-Z-T-1.20610.20610.3	4.237	b/y+Hex
MouseBrain-Z-T-1.20610.20610.3	4.948	b/y+HexNAc(2)
MouseBrain-Z-T-1.44359.44359.3	5.075	b/y+HexNAc
MouseBrain-Z-T-1.44359.44359.3	4.267	b/y+Hex
MouseBrain-Z-T-1.44359.44359.3	4.821	b/y+HexNAc(2)
MouseBrain-Z-T-1.18099.18099.3	5.431	b/y+HexNAc
MouseBrain-Z-T-1.18099.18099.3	4.135	b/y+Hex
MouseBrain-Z-T-1.18099.18099.3	5.551	b/y+HexNAc(2)
MouseBrain-Z-T-1.27530.27530.4	4.119	b/y+HexNAc
MouseBrain-Z-T-1.27530.27530.4	4.33	b/y+Hex
MouseBrain-Z-T-1.27530.27530.4	3.626	b/y+HexNAc(2)
MouseBrain-Z-T-1.47518.47518.3	4.259	b/y+HexNAc
MouseBrain-Z-T-1.47518.47518.3	4.289	b/y+Hex
MouseBrain-Z-T-1.47518.47518.3	3.465	b/y+HexNAc(2)
MouseBrain-Z-T-1.42828.42828.5	5.068	b/y+HexNAc
MouseBrain-Z-T-1.42828.42828.5	4.382	b/y+Hex
MouseBrain-Z-T-1.42828.42828.5	4.497	b/y+HexNAc(2)
MouseBrain-Z-T-1.12775.12775.3	3.851	b/y+HexNAc
MouseBrain-Z-T-1.12775.12775.3	5.52	b/y+Hex
MouseBrain-Z-T-1.12775.12775.3	3.851	b/y+HexNAc(2)
MouseBrain-Z-T-1.24699.24699.3	4.773	b/y+HexNAc
MouseBrain-Z-T-1.24699.24699.3	4.262	b/y+Hex
MouseBrain-Z-T-1.24699.24699.3	4.084	b/y+HexNAc(2)
MouseBrain-Z-T-1.18774.18774.4	5.277	b/y+HexNAc
MouseBrain-Z-T-1.18774.18774.4	5.035	b/y+Hex
MouseBrain-Z-T-1.18774.18774.4	4.415	b/y+HexNAc(2)
MouseBrain-Z-T-1.12695.12695.3	4.006	b/y+HexNAc
MouseBrain-Z-T-1.12695.12695.3	5.539	b/y+Hex
MouseBrain-Z-T-1.12695.12695.3	4.181	b/y+HexNAc(2)
MouseBrain-Z-T-1.29934.29934.3	5.067	b/y+HexNAc
MouseBrain-Z-T-1.29934.29934.3	4.939	b/y+Hex
MouseBrain-Z-T-1.29934.29934.3	4.824	b/y+HexNAc(2)
MouseBrain-Z-T-1.32664.32664.3	4.124	b/y+HexNAc
MouseBrain-Z-T-1.32664.32664.3	3.801	b/y+Hex
MouseBrain-Z-T-1.32664.32664.3	3.601	b/y+HexNAc(2)
MouseBrain-Z-T-1.13867.13867.4	5.254	b/y+HexNAc
MouseBrain-Z-T-1.13867.13867.4	3.921	b/y+Hex
MouseBrain-Z-T-1.13867.13867.4	5.265	b/y+HexNAc(2)
MouseBrain-Z-T-1.13041.13041.5	4.631	b/y+HexNAc
MouseBrain-Z-T-1.13041.13041.5	0	b/y+Hex
MouseBrain-Z-T-1.13041.13041.5	4.859	b/y+HexNAc(2)
MouseBrain-Z-T-1.33804.33804.3	3.756	b/y+HexNAc
MouseBrain-Z-T-1.33804.33804.3	0	b/y+Hex
MouseBrain-Z-T-1.33804.33804.3	0	b/y+HexNAc(2)
MouseBrain-Z-T-1.37786.37786.3	3.895	b/y+HexNAc
MouseBrain-Z-T-1.37786.37786.3	4.169	b/y+Hex
MouseBrain-Z-T-1.37786.37786.3	3.677	b/y+HexNAc(2)
MouseBrain-Z-T-1.20369.20369.3	3.766	b/y+HexNAc
MouseBrain-Z-T-1.20369.20369.3	4.403	b/y+Hex
MouseBrain-Z-T-1.20369.20369.3	4.573	b/y+HexNAc(2)
MouseBrain-Z-T-1.34628.34628.3	2.835	b/y+HexNAc
MouseBrain-Z-T-1.34628.34628.3	3.384	b/y+Hex
MouseBrain-Z-T-1.34628.34628.3	0	b/y+HexNAc(2)
MouseBrain-Z-T-1.34748.34748.3	2.91	b/y+HexNAc
MouseBrain-Z-T-1.34748.34748.3	3.114	b/y+Hex
MouseBrain-Z-T-1.34748.34748.3	0	b/y+HexNAc(2)
MouseBrain-Z-T-1.26288.26288.3	5.243	b/y+HexNAc
MouseBrain-Z-T-1.26288.26288.3	4.798	b/y+Hex
MouseBrain-Z-T-1.26288.26288.3	4.484	b/y+HexNAc(2)
MouseBrain-Z-T-1.33548.33548.4	4.842	b/y+HexNAc
MouseBrain-Z-T-1.33548.33548.4	4.146	b/y+Hex
MouseBrain-Z-T-1.33548.33548.4	4.26	b/y+HexNAc(2)
MouseBrain-Z-T-1.32878.32878.3	3.791	b/y+HexNAc
MouseBrain-Z-T-1.32878.32878.3	3.174	b/y+Hex
MouseBrain-Z-T-1.32878.32878.3	3.736	b/y+HexNAc(2)
MouseBrain-Z-T-1.36661.36661.3	5.058	b/y+HexNAc
MouseBrain-Z-T-1.36661.36661.3	5.29	b/y+Hex
MouseBrain-Z-T-1.36661.36661.3	4.253	b/y+HexNAc(2)
MouseBrain-Z-T-1.20704.20704.3	3.492	b/y+HexNAc
MouseBrain-Z-T-1.20704.20704.3	4.435	b/y+Hex
MouseBrain-Z-T-1.20704.20704.3	4.448	b/y+HexNAc(2)
MouseBrain-Z-T-1.38331.38331.3	3.938	b/y+HexNAc
MouseBrain-Z-T-1.38331.38331.3	4.232	b/y+Hex
MouseBrain-Z-T-1.38331.38331.3	3.06	b/y+HexNAc(2)
MouseBrain-Z-T-1.31249.31249.3	4.741	b/y+HexNAc
MouseBrain-Z-T-1.31249.31249.3	4.06	b/y+Hex
MouseBrain-Z-T-1.31249.31249.3	4.133	b/y+HexNAc(2)
MouseBrain-Z-T-1.13072.13072.4	4.821	b/y+HexNAc
MouseBrain-Z-T-1.13072.13072.4	4.143	b/y+Hex
MouseBrain-Z-T-1.13072.13072.4	5.417	b/y+HexNAc(2)
MouseBrain-Z-T-1.21012.21012.4	5.351	b/y+HexNAc
MouseBrain-Z-T-1.21012.21012.4	4.791	b/y+Hex
MouseBrain-Z-T-1.21012.21012.4	3.574	b/y+HexNAc(2)
MouseBrain-Z-T-1.18582.18582.4	4.347	b/y+HexNAc
MouseBrain-Z-T-1.18582.18582.4	4.826	b/y+Hex
MouseBrain-Z-T-1.18582.18582.4	3.486	b/y+HexNAc(2)
MouseBrain-Z-T-1.57225.57225.3	4.535	b/y+HexNAc
MouseBrain-Z-T-1.57225.57225.3	3.769	b/y+Hex
MouseBrain-Z-T-1.57225.57225.3	3.207	b/y+HexNAc(2)
MouseBrain-Z-T-1.35012.35012.3	4.613	b/y+HexNAc
MouseBrain-Z-T-1.35012.35012.3	4.437	b/y+Hex
MouseBrain-Z-T-1.35012.35012.3	4.191	b/y+HexNAc(2)
MouseBrain-Z-T-1.36583.36583.3	5.155	b/y+HexNAc
MouseBrain-Z-T-1.36583.36583.3	5.026	b/y+Hex
MouseBrain-Z-T-1.36583.36583.3	4.566	b/y+HexNAc(2)
MouseBrain-Z-T-1.13761.13761.3	4.417	b/y+HexNAc
MouseBrain-Z-T-1.13761.13761.3	3.576	b/y+Hex
MouseBrain-Z-T-1.13761.13761.3	4.523	b/y+HexNAc(2)
MouseBrain-Z-T-1.45369.45369.4	5.447	b/y+HexNAc
MouseBrain-Z-T-1.45369.45369.4	4.618	b/y+Hex
MouseBrain-Z-T-1.45369.45369.4	4.593	b/y+HexNAc(2)
MouseBrain-Z-T-1.18215.18215.3	5.183	b/y+HexNAc
MouseBrain-Z-T-1.18215.18215.3	3.811	b/y+Hex
MouseBrain-Z-T-1.18215.18215.3	5.447	b/y+HexNAc(2)
MouseBrain-Z-T-1.35855.35855.3	4.361	b/y+HexNAc
MouseBrain-Z-T-1.35855.35855.3	3.791	b/y+Hex
MouseBrain-Z-T-1.35855.35855.3	4.667	b/y+HexNAc(2)
MouseBrain-Z-T-1.29723.29723.3	6.125	b/y+HexNAc
MouseBrain-Z-T-1.29723.29723.3	4.708	b/y+Hex
MouseBrain-Z-T-1.29723.29723.3	5.214	b/y+HexNAc(2)
MouseBrain-Z-T-1.46387.46387.3	5.056	b/y+HexNAc
MouseBrain-Z-T-1.46387.46387.3	4.055	b/y+Hex
MouseBrain-Z-T-1.46387.46387.3	4.613	b/y+HexNAc(2)
MouseBrain-Z-T-1.46248.46248.3	5.515	b/y+HexNAc
MouseBrain-Z-T-1.46248.46248.3	4.548	b/y+Hex
MouseBrain-Z-T-1.46248.46248.3	4.913	b/y+HexNAc(2)
MouseBrain-Z-T-1.54214.54214.3	4.649	b/y+HexNAc
MouseBrain-Z-T-1.54214.54214.3	4.318	b/y+Hex
MouseBrain-Z-T-1.54214.54214.3	3.747	b/y+HexNAc(2)
MouseBrain-Z-T-1.13048.13048.5	5.315	b/y+HexNAc
MouseBrain-Z-T-1.13048.13048.5	3.297	b/y+Hex
MouseBrain-Z-T-1.13048.13048.5	4.276	b/y+HexNAc(2)
MouseBrain-Z-T-1.35199.35199.3	5.393	b/y+HexNAc
MouseBrain-Z-T-1.35199.35199.3	4.798	b/y+Hex
MouseBrain-Z-T-1.35199.35199.3	3.835	b/y+HexNAc(2)
MouseBrain-Z-T-1.20548.20548.3	4.814	b/y+HexNAc
MouseBrain-Z-T-1.20548.20548.3	3.976	b/y+Hex
MouseBrain-Z-T-1.20548.20548.3	3.975	b/y+HexNAc(2)
MouseBrain-Z-T-1.36168.36168.3	4.548	b/y+HexNAc
MouseBrain-Z-T-1.36168.36168.3	3.903	b/y+Hex
MouseBrain-Z-T-1.36168.36168.3	3.873	b/y+HexNAc(2)
MouseBrain-Z-T-1.47535.47535.3	4.114	b/y+HexNAc
MouseBrain-Z-T-1.47535.47535.3	4.09	b/y+Hex
MouseBrain-Z-T-1.47535.47535.3	3.851	b/y+HexNAc(2)
MouseBrain-Z-T-1.42886.42886.5	5.489	b/y+HexNAc
MouseBrain-Z-T-1.42886.42886.5	4.35	b/y+Hex
MouseBrain-Z-T-1.42886.42886.5	4.918	b/y+HexNAc(2)
MouseBrain-Z-T-1.31179.31179.3	4.941	b/y+HexNAc
MouseBrain-Z-T-1.31179.31179.3	4.295	b/y+Hex
MouseBrain-Z-T-1.31179.31179.3	4.128	b/y+HexNAc(2)
MouseBrain-Z-T-1.43588.43588.3	3.932	b/y+HexNAc
MouseBrain-Z-T-1.43588.43588.3	4.349	b/y+Hex
MouseBrain-Z-T-1.43588.43588.3	3.754	b/y+HexNAc(2)
MouseBrain-Z-T-1.13025.13025.3	4.93	b/y+HexNAc
MouseBrain-Z-T-1.13025.13025.3	4.496	b/y+Hex
MouseBrain-Z-T-1.13025.13025.3	4.838	b/y+HexNAc(2)
MouseBrain-Z-T-1.36625.36625.4	4.302	b/y+HexNAc
MouseBrain-Z-T-1.36625.36625.4	4.692	b/y+Hex
MouseBrain-Z-T-1.36625.36625.4	3.249	b/y+HexNAc(2)
MouseBrain-Z-T-1.37897.37897.3	4.799	b/y+HexNAc
MouseBrain-Z-T-1.37897.37897.3	4.863	b/y+Hex
MouseBrain-Z-T-1.37897.37897.3	4.078	b/y+HexNAc(2)
MouseBrain-Z-T-1.15233.15233.3	4.752	b/y+HexNAc
MouseBrain-Z-T-1.15233.15233.3	4.723	b/y+Hex
MouseBrain-Z-T-1.15233.15233.3	5.063	b/y+HexNAc(2)
MouseBrain-Z-T-1.57230.57230.3	3.769	b/y+HexNAc
MouseBrain-Z-T-1.57230.57230.3	3.06	b/y+Hex
MouseBrain-Z-T-1.57230.57230.3	2.855	b/y+HexNAc(2)
MouseBrain-Z-T-1.6964.6964.3	5.03	b/y+HexNAc
MouseBrain-Z-T-1.6964.6964.3	3.658	b/y+Hex
MouseBrain-Z-T-1.6964.6964.3	4.507	b/y+HexNAc(2)
MouseBrain-Z-T-1.30954.30954.3	4.609	b/y+HexNAc
MouseBrain-Z-T-1.30954.30954.3	4.181	b/y+Hex
MouseBrain-Z-T-1.30954.30954.3	4.226	b/y+HexNAc(2)
MouseBrain-Z-T-1.12547.12547.3	0	b/y+HexNAc
MouseBrain-Z-T-1.12547.12547.3	5.431	b/y+Hex
MouseBrain-Z-T-1.12547.12547.3	3.066	b/y+HexNAc(2)
MouseBrain-Z-T-1.33737.33737.4	3.776	b/y+HexNAc
MouseBrain-Z-T-1.33737.33737.4	3.976	b/y+Hex
MouseBrain-Z-T-1.33737.33737.4	4.397	b/y+HexNAc(2)
MouseBrain-Z-T-1.52456.52456.3	5.03	b/y+HexNAc
MouseBrain-Z-T-1.52456.52456.3	4.223	b/y+Hex
MouseBrain-Z-T-1.52456.52456.3	5.6	b/y+HexNAc(2)
MouseBrain-Z-T-1.46295.46295.3	5.244	b/y+HexNAc
MouseBrain-Z-T-1.46295.46295.3	4.1	b/y+Hex
MouseBrain-Z-T-1.46295.46295.3	4.536	b/y+HexNAc(2)
MouseBrain-Z-T-1.20522.20522.2	2.85	b/y+HexNAc
MouseBrain-Z-T-1.20522.20522.2	4.294	b/y+Hex
MouseBrain-Z-T-1.20522.20522.2	0	b/y+HexNAc(2)
MouseBrain-Z-T-1.34765.34765.4	3.719	b/y+HexNAc
MouseBrain-Z-T-1.34765.34765.4	0	b/y+Hex
MouseBrain-Z-T-1.34765.34765.4	3.557	b/y+HexNAc(2)
MouseBrain-Z-T-1.37781.37781.3	3.107	b/y+HexNAc
MouseBrain-Z-T-1.37781.37781.3	3.735	b/y+Hex
MouseBrain-Z-T-1.37781.37781.3	0	b/y+HexNAc(2)
MouseBrain-Z-T-1.36039.36039.3	4.942	b/y+HexNAc
MouseBrain-Z-T-1.36039.36039.3	4.069	b/y+Hex
MouseBrain-Z-T-1.36039.36039.3	4.343	b/y+HexNAc(2)
MouseBrain-Z-T-1.13880.13880.3	4.791	b/y+HexNAc
MouseBrain-Z-T-1.13880.13880.3	3.939	b/y+Hex
MouseBrain-Z-T-1.13880.13880.3	5.46	b/y+HexNAc(2)
MouseBrain-Z-T-1.17895.17895.4	5.014	b/y+HexNAc
MouseBrain-Z-T-1.17895.17895.4	4.057	b/y+Hex
MouseBrain-Z-T-1.17895.17895.4	5.058	b/y+HexNAc(2)
MouseBrain-Z-T-1.29724.29724.3	5.824	b/y+HexNAc
MouseBrain-Z-T-1.29724.29724.3	4.73	b/y+Hex
MouseBrain-Z-T-1.29724.29724.3	4.688	b/y+HexNAc(2)
MouseBrain-Z-T-1.38919.38919.3	3.537	b/y+HexNAc
MouseBrain-Z-T-1.38919.38919.3	0	b/y+Hex
MouseBrain-Z-T-1.38919.38919.3	3.488	b/y+HexNAc(2)
MouseBrain-Z-T-1.17909.17909.3	5.96	b/y+HexNAc
MouseBrain-Z-T-1.17909.17909.3	4.553	b/y+Hex
MouseBrain-Z-T-1.17909.17909.3	5.716	b/y+HexNAc(2)
MouseBrain-Z-T-1.20633.20633.3	4.272	b/y+HexNAc
MouseBrain-Z-T-1.20633.20633.3	4.75	b/y+Hex
MouseBrain-Z-T-1.20633.20633.3	4.839	b/y+HexNAc(2)
MouseBrain-Z-T-1.36581.36581.3	5.573	b/y+HexNAc
MouseBrain-Z-T-1.36581.36581.3	5.825	b/y+Hex
MouseBrain-Z-T-1.36581.36581.3	4.733	b/y+HexNAc(2)
MouseBrain-Z-T-1.29795.29795.3	5.392	b/y+HexNAc
MouseBrain-Z-T-1.29795.29795.3	4.342	b/y+Hex
MouseBrain-Z-T-1.29795.29795.3	4.37	b/y+HexNAc(2)
MouseBrain-Z-T-1.21525.21525.3	5.213	b/y+HexNAc
MouseBrain-Z-T-1.21525.21525.3	5.595	b/y+Hex
MouseBrain-Z-T-1.21525.21525.3	4.383	b/y+HexNAc(2)
MouseBrain-Z-T-1.11615.11615.3	3.74	b/y+HexNAc
MouseBrain-Z-T-1.11615.11615.3	0	b/y+Hex
MouseBrain-Z-T-1.11615.11615.3	0	b/y+HexNAc(2)
MouseBrain-Z-T-1.13236.13236.3	4.52	b/y+HexNAc
MouseBrain-Z-T-1.13236.13236.3	4.045	b/y+Hex
MouseBrain-Z-T-1.13236.13236.3	4.888	b/y+HexNAc(2)
MouseBrain-Z-T-1.36595.36595.4	4.48	b/y+HexNAc
MouseBrain-Z-T-1.36595.36595.4	4.927	b/y+Hex
MouseBrain-Z-T-1.36595.36595.4	3.062	b/y+HexNAc(2)
MouseBrain-Z-T-1.34593.34593.3	0	b/y+HexNAc
MouseBrain-Z-T-1.34593.34593.3	3.729	b/y+Hex
MouseBrain-Z-T-1.34593.34593.3	3.48	b/y+HexNAc(2)
MouseBrain-Z-T-1.34831.34831.3	4.682	b/y+HexNAc
MouseBrain-Z-T-1.34831.34831.3	0	b/y+Hex
MouseBrain-Z-T-1.34831.34831.3	2.96	b/y+HexNAc(2)
MouseBrain-Z-T-1.38988.38988.3	4.027	b/y+HexNAc
MouseBrain-Z-T-1.38988.38988.3	3.31	b/y+Hex
MouseBrain-Z-T-1.38988.38988.3	3.083	b/y+HexNAc(2)
MouseBrain-Z-T-1.57297.57297.3	4.252	b/y+HexNAc
MouseBrain-Z-T-1.57297.57297.3	3.355	b/y+Hex
MouseBrain-Z-T-1.57297.57297.3	3.369	b/y+HexNAc(2)
MouseBrain-Z-T-1.19228.19228.4	5.52	b/y+HexNAc
MouseBrain-Z-T-1.19228.19228.4	3.824	b/y+Hex
MouseBrain-Z-T-1.19228.19228.4	4.287	b/y+HexNAc(2)
MouseBrain-Z-T-1.28454.28454.3	4.58	b/y+HexNAc
MouseBrain-Z-T-1.28454.28454.3	3.762	b/y+Hex
MouseBrain-Z-T-1.28454.28454.3	4.61	b/y+HexNAc(2)
MouseBrain-Z-T-1.20320.20320.3	3.214	b/y+HexNAc
MouseBrain-Z-T-1.20320.20320.3	4.363	b/y+Hex
MouseBrain-Z-T-1.20320.20320.3	4.114	b/y+HexNAc(2)
MouseBrain-Z-T-1.57512.57512.3	4.421	b/y+HexNAc
MouseBrain-Z-T-1.57512.57512.3	3.037	b/y+Hex
MouseBrain-Z-T-1.57512.57512.3	2.885	b/y+HexNAc(2)
MouseBrain-Z-T-1.13090.13090.4	5.68	b/y+HexNAc
MouseBrain-Z-T-1.13090.13090.4	4.839	b/y+Hex
MouseBrain-Z-T-1.13090.13090.4	5.285	b/y+HexNAc(2)
MouseBrain-Z-T-1.13204.13204.5	5.262	b/y+HexNAc
MouseBrain-Z-T-1.13204.13204.5	2.935	b/y+Hex
MouseBrain-Z-T-1.13204.13204.5	5.327	b/y+HexNAc(2)
MouseBrain-Z-T-1.25982.25982.3	3.596	b/y+HexNAc
MouseBrain-Z-T-1.25982.25982.3	3.734	b/y+Hex
MouseBrain-Z-T-1.25982.25982.3	0	b/y+HexNAc(2)
MouseBrain-Z-T-1.21848.21848.3	5.603	b/y+HexNAc
MouseBrain-Z-T-1.21848.21848.3	5.988	b/y+Hex
MouseBrain-Z-T-1.21848.21848.3	4.95	b/y+HexNAc(2)
MouseBrain-Z-T-1.17785.17785.3	5.605	b/y+HexNAc
MouseBrain-Z-T-1.17785.17785.3	3.992	b/y+Hex
MouseBrain-Z-T-1.17785.17785.3	5.306	b/y+HexNAc(2)
MouseBrain-Z-T-1.39204.39204.4	3.491	b/y+HexNAc
MouseBrain-Z-T-1.39204.39204.4	3.531	b/y+Hex
MouseBrain-Z-T-1.39204.39204.4	3.078	b/y+HexNAc(2)
MouseBrain-Z-T-1.35563.35563.3	0	b/y+HexNAc
MouseBrain-Z-T-1.35563.35563.3	0	b/y+Hex
MouseBrain-Z-T-1.35563.35563.3	0	b/y+HexNAc(2)
MouseBrain-Z-T-1.33764.33764.3	4.885	b/y+HexNAc
MouseBrain-Z-T-1.33764.33764.3	5.499	b/y+Hex
MouseBrain-Z-T-1.33764.33764.3	4.351	b/y+HexNAc(2)
MouseBrain-Z-T-1.30858.30858.3	4.97	b/y+HexNAc
MouseBrain-Z-T-1.30858.30858.3	4.044	b/y+Hex
MouseBrain-Z-T-1.30858.30858.3	4.087	b/y+HexNAc(2)
MouseBrain-Z-T-1.46923.46923.3	4.989	b/y+HexNAc
MouseBrain-Z-T-1.46923.46923.3	4.661	b/y+Hex
MouseBrain-Z-T-1.46923.46923.3	3.893	b/y+HexNAc(2)
MouseBrain-Z-T-1.47356.47356.4	5.182	b/y+HexNAc
MouseBrain-Z-T-1.47356.47356.4	3.059	b/y+Hex
MouseBrain-Z-T-1.47356.47356.4	4.202	b/y+HexNAc(2)
MouseBrain-Z-T-1.33132.33132.3	4.667	b/y+HexNAc
MouseBrain-Z-T-1.33132.33132.3	3.836	b/y+Hex
MouseBrain-Z-T-1.33132.33132.3	4.464	b/y+HexNAc(2)
MouseBrain-Z-T-1.20526.20526.3	3.877	b/y+HexNAc
MouseBrain-Z-T-1.20526.20526.3	4.614	b/y+Hex
MouseBrain-Z-T-1.20526.20526.3	4.624	b/y+HexNAc(2)
MouseBrain-Z-T-1.29450.29450.3	4.885	b/y+HexNAc
MouseBrain-Z-T-1.29450.29450.3	3.342	b/y+Hex
MouseBrain-Z-T-1.29450.29450.3	4.007	b/y+HexNAc(2)
MouseBrain-Z-T-1.6870.6870.3	4.354	b/y+HexNAc
MouseBrain-Z-T-1.6870.6870.3	3.374	b/y+Hex
MouseBrain-Z-T-1.6870.6870.3	3.868	b/y+HexNAc(2)
MouseBrain-Z-T-1.36180.36180.3	5.028	b/y+HexNAc
MouseBrain-Z-T-1.36180.36180.3	4.175	b/y+Hex
MouseBrain-Z-T-1.36180.36180.3	4.302	b/y+HexNAc(2)
MouseBrain-Z-T-1.28216.28216.5	5.178	b/y+HexNAc
MouseBrain-Z-T-1.28216.28216.5	4.699	b/y+Hex
MouseBrain-Z-T-1.28216.28216.5	4.831	b/y+HexNAc(2)
MouseBrain-Z-T-1.29652.29652.3	5.464	b/y+HexNAc
MouseBrain-Z-T-1.29652.29652.3	4.295	b/y+Hex
MouseBrain-Z-T-1.29652.29652.3	4.285	b/y+HexNAc(2)
MouseBrain-Z-T-1.28522.28522.3	4.609	b/y+HexNAc
MouseBrain-Z-T-1.28522.28522.3	3.702	b/y+Hex
MouseBrain-Z-T-1.28522.28522.3	5.153	b/y+HexNAc(2)
MouseBrain-Z-T-1.39239.39239.3	4.121	b/y+HexNAc
MouseBrain-Z-T-1.39239.39239.3	3.91	b/y+Hex
MouseBrain-Z-T-1.39239.39239.3	3.357	b/y+HexNAc(2)
MouseBrain-Z-T-1.33595.33595.3	3.454	b/y+HexNAc
MouseBrain-Z-T-1.33595.33595.3	3.646	b/y+Hex
MouseBrain-Z-T-1.33595.33595.3	0	b/y+HexNAc(2)
MouseBrain-Z-T-1.57100.57100.3	3.829	b/y+HexNAc
MouseBrain-Z-T-1.57100.57100.3	3.049	b/y+Hex
MouseBrain-Z-T-1.57100.57100.3	2.878	b/y+HexNAc(2)
MouseBrain-Z-T-1.36880.36880.3	4.758	b/y+HexNAc
MouseBrain-Z-T-1.36880.36880.3	4.795	b/y+Hex
MouseBrain-Z-T-1.36880.36880.3	4.154	b/y+HexNAc(2)
MouseBrain-Z-T-1.29653.29653.3	5.03	b/y+HexNAc
MouseBrain-Z-T-1.29653.29653.3	3.879	b/y+Hex
MouseBrain-Z-T-1.29653.29653.3	3.704	b/y+HexNAc(2)
MouseBrain-Z-T-1.6823.6823.3	4.573	b/y+HexNAc
MouseBrain-Z-T-1.6823.6823.3	3.318	b/y+Hex
MouseBrain-Z-T-1.6823.6823.3	4.143	b/y+HexNAc(2)
MouseBrain-Z-T-1.34012.34012.3	3.476	b/y+HexNAc
MouseBrain-Z-T-1.34012.34012.3	4.186	b/y+Hex
MouseBrain-Z-T-1.34012.34012.3	3.338	b/y+HexNAc(2)
MouseBrain-Z-T-1.19623.19623.3	4.818	b/y+HexNAc
MouseBrain-Z-T-1.19623.19623.3	4.063	b/y+Hex
MouseBrain-Z-T-1.19623.19623.3	4.619	b/y+HexNAc(2)
MouseBrain-Z-T-1.20598.20598.3	3.668	b/y+HexNAc
MouseBrain-Z-T-1.20598.20598.3	4.423	b/y+Hex
MouseBrain-Z-T-1.20598.20598.3	4.489	b/y+HexNAc(2)
MouseBrain-Z-T-1.20350.20350.3	3.399	b/y+HexNAc
MouseBrain-Z-T-1.20350.20350.3	4.415	b/y+Hex
MouseBrain-Z-T-1.20350.20350.3	4.001	b/y+HexNAc(2)
MouseBrain-Z-T-1.36442.36442.3	4.536	b/y+HexNAc
MouseBrain-Z-T-1.36442.36442.3	4.912	b/y+Hex
MouseBrain-Z-T-1.36442.36442.3	3.608	b/y+HexNAc(2)
MouseBrain-Z-T-1.48527.48527.3	3.389	b/y+HexNAc
MouseBrain-Z-T-1.48527.48527.3	4.129	b/y+Hex
MouseBrain-Z-T-1.48527.48527.3	2.838	b/y+HexNAc(2)
MouseBrain-Z-T-1.36558.36558.4	4.302	b/y+HexNAc
MouseBrain-Z-T-1.36558.36558.4	4.821	b/y+Hex
MouseBrain-Z-T-1.36558.36558.4	3.428	b/y+HexNAc(2)
MouseBrain-Z-T-1.6893.6893.3	6.122	b/y+HexNAc
MouseBrain-Z-T-1.6893.6893.3	5.252	b/y+Hex
MouseBrain-Z-T-1.6893.6893.3	5.564	b/y+HexNAc(2)
MouseBrain-Z-T-1.38933.38933.3	0	b/y+HexNAc
MouseBrain-Z-T-1.38933.38933.3	2.824	b/y+Hex
MouseBrain-Z-T-1.38933.38933.3	2.982	b/y+HexNAc(2)
MouseBrain-Z-T-1.20478.20478.3	3.486	b/y+HexNAc
MouseBrain-Z-T-1.20478.20478.3	4.322	b/y+Hex
MouseBrain-Z-T-1.20478.20478.3	5.29	b/y+HexNAc(2)
MouseBrain-Z-T-1.36512.36512.3	5.192	b/y+HexNAc
MouseBrain-Z-T-1.36512.36512.3	5.495	b/y+Hex
MouseBrain-Z-T-1.36512.36512.3	4.578	b/y+HexNAc(2)
MouseBrain-Z-T-1.17736.17736.3	6.048	b/y+HexNAc
MouseBrain-Z-T-1.17736.17736.3	4.805	b/y+Hex
MouseBrain-Z-T-1.17736.17736.3	5.518	b/y+HexNAc(2)
MouseBrain-Z-T-1.29654.29654.2	4.394	b/y+HexNAc
MouseBrain-Z-T-1.29654.29654.2	3.301	b/y+Hex
MouseBrain-Z-T-1.29654.29654.2	3.249	b/y+HexNAc(2)
MouseBrain-Z-T-1.41463.41463.3	5.28	b/y+HexNAc
MouseBrain-Z-T-1.41463.41463.3	4.473	b/y+Hex
MouseBrain-Z-T-1.41463.41463.3	4.701	b/y+HexNAc(2)
MouseBrain-Z-T-1.37904.37904.3	4.534	b/y+HexNAc
MouseBrain-Z-T-1.37904.37904.3	4.608	b/y+Hex
MouseBrain-Z-T-1.37904.37904.3	3.562	b/y+HexNAc(2)
MouseBrain-Z-T-1.37464.37464.4	5.433	b/y+HexNAc
MouseBrain-Z-T-1.37464.37464.4	4.769	b/y+Hex
MouseBrain-Z-T-1.37464.37464.4	4.491	b/y+HexNAc(2)
MouseBrain-Z-T-1.38283.38283.3	3.771	b/y+HexNAc
MouseBrain-Z-T-1.38283.38283.3	5.006	b/y+Hex
MouseBrain-Z-T-1.38283.38283.3	4.551	b/y+HexNAc(2)
MouseBrain-Z-T-1.39172.39172.3	3.991	b/y+HexNAc
MouseBrain-Z-T-1.39172.39172.3	0	b/y+Hex
MouseBrain-Z-T-1.39172.39172.3	2.958	b/y+HexNAc(2)
MouseBrain-Z-T-1.34531.34531.4	4.943	b/y+HexNAc
MouseBrain-Z-T-1.34531.34531.4	4.255	b/y+Hex
MouseBrain-Z-T-1.34531.34531.4	4.686	b/y+HexNAc(2)
MouseBrain-Z-T-1.42609.42609.3	4.92	b/y+HexNAc
MouseBrain-Z-T-1.42609.42609.3	3.785	b/y+Hex
MouseBrain-Z-T-1.42609.42609.3	4.27	b/y+HexNAc(2)
MouseBrain-Z-T-1.57155.57155.3	4.574	b/y+HexNAc
MouseBrain-Z-T-1.57155.57155.3	3.515	b/y+Hex
MouseBrain-Z-T-1.57155.57155.3	3.7	b/y+HexNAc(2)
MouseBrain-Z-T-1.54280.54280.3	4.686	b/y+HexNAc
MouseBrain-Z-T-1.54280.54280.3	4.487	b/y+Hex
MouseBrain-Z-T-1.54280.54280.3	4.05	b/y+HexNAc(2)
MouseBrain-Z-T-1.31323.31323.3	4.554	b/y+HexNAc
MouseBrain-Z-T-1.31323.31323.3	3.703	b/y+Hex
MouseBrain-Z-T-1.31323.31323.3	3.103	b/y+HexNAc(2)
MouseBrain-Z-T-1.7900.7900.3	4.812	b/y+HexNAc
MouseBrain-Z-T-1.7900.7900.3	0	b/y+Hex
MouseBrain-Z-T-1.7900.7900.3	0	b/y+HexNAc(2)
MouseBrain-Z-T-1.18808.18808.3	4.989	b/y+HexNAc
MouseBrain-Z-T-1.18808.18808.3	4.203	b/y+Hex
MouseBrain-Z-T-1.18808.18808.3	4.323	b/y+HexNAc(2)
MouseBrain-Z-T-1.12395.12395.3	5.076	b/y+HexNAc
MouseBrain-Z-T-1.12395.12395.3	3.461	b/y+Hex
MouseBrain-Z-T-1.12395.12395.3	4.003	b/y+HexNAc(2)
MouseBrain-Z-T-1.33172.33172.3	4.301	b/y+HexNAc
MouseBrain-Z-T-1.33172.33172.3	3.933	b/y+Hex
MouseBrain-Z-T-1.33172.33172.3	3.794	b/y+HexNAc(2)
MouseBrain-Z-T-1.6928.6928.2	4.21	b/y+HexNAc
MouseBrain-Z-T-1.6928.6928.2	2.916	b/y+Hex
MouseBrain-Z-T-1.6928.6928.2	0	b/y+HexNAc(2)
MouseBrain-Z-T-1.28240.28240.4	5.674	b/y+HexNAc
MouseBrain-Z-T-1.28240.28240.4	4.041	b/y+Hex
MouseBrain-Z-T-1.28240.28240.4	4.499	b/y+HexNAc(2)
MouseBrain-Z-T-1.33589.33589.3	3.311	b/y+HexNAc
MouseBrain-Z-T-1.33589.33589.3	0	b/y+Hex
MouseBrain-Z-T-1.33589.33589.3	0	b/y+HexNAc(2)
MouseBrain-Z-T-1.37607.37607.3	3.287	b/y+HexNAc
MouseBrain-Z-T-1.37607.37607.3	0	b/y+Hex
MouseBrain-Z-T-1.37607.37607.3	0	b/y+HexNAc(2)
MouseBrain-Z-T-1.19715.19715.3	4.229	b/y+HexNAc
MouseBrain-Z-T-1.19715.19715.3	4.524	b/y+Hex
MouseBrain-Z-T-1.19715.19715.3	3.578	b/y+HexNAc(2)
MouseBrain-Z-T-1.29544.29544.3	4.939	b/y+HexNAc
MouseBrain-Z-T-1.29544.29544.3	3.864	b/y+Hex
MouseBrain-Z-T-1.29544.29544.3	3.952	b/y+HexNAc(2)
MouseBrain-Z-T-1.40963.40963.3	5.309	b/y+HexNAc
MouseBrain-Z-T-1.40963.40963.3	0	b/y+Hex
MouseBrain-Z-T-1.40963.40963.3	4.714	b/y+HexNAc(2)
MouseBrain-Z-T-1.17986.17986.3	6.438	b/y+HexNAc
MouseBrain-Z-T-1.17986.17986.3	5.267	b/y+Hex
MouseBrain-Z-T-1.17986.17986.3	5.528	b/y+HexNAc(2)
MouseBrain-Z-T-1.52212.52212.4	4.983	b/y+HexNAc
MouseBrain-Z-T-1.52212.52212.4	3.703	b/y+Hex
MouseBrain-Z-T-1.52212.52212.4	5.404	b/y+HexNAc(2)
MouseBrain-Z-T-1.13105.13105.4	4.969	b/y+HexNAc
MouseBrain-Z-T-1.13105.13105.4	4.301	b/y+Hex
MouseBrain-Z-T-1.13105.13105.4	5.238	b/y+HexNAc(2)
MouseBrain-Z-T-1.46878.46878.3	5.054	b/y+HexNAc
MouseBrain-Z-T-1.46878.46878.3	4.74	b/y+Hex
MouseBrain-Z-T-1.46878.46878.3	4.379	b/y+HexNAc(2)
MouseBrain-Z-T-1.12452.12452.3	5.184	b/y+HexNAc
MouseBrain-Z-T-1.12452.12452.3	3.351	b/y+Hex
MouseBrain-Z-T-1.12452.12452.3	4.199	b/y+HexNAc(2)
MouseBrain-Z-T-1.34212.34212.3	4.468	b/y+HexNAc
MouseBrain-Z-T-1.34212.34212.3	0	b/y+Hex
MouseBrain-Z-T-1.34212.34212.3	4.707	b/y+HexNAc(2)
MouseBrain-Z-T-1.14842.14842.3	4.376	b/y+HexNAc
MouseBrain-Z-T-1.14842.14842.3	4.494	b/y+Hex
MouseBrain-Z-T-1.14842.14842.3	4.584	b/y+HexNAc(2)
MouseBrain-Z-T-1.39290.39290.3	0	b/y+HexNAc
MouseBrain-Z-T-1.39290.39290.3	0	b/y+Hex
MouseBrain-Z-T-1.39290.39290.3	0	b/y+HexNAc(2)
MouseBrain-Z-T-1.18487.18487.4	4.378	b/y+HexNAc
MouseBrain-Z-T-1.18487.18487.4	4.474	b/y+Hex
MouseBrain-Z-T-1.18487.18487.4	4.222	b/y+HexNAc(2)
MouseBrain-Z-T-1.30976.30976.3	4.566	b/y+HexNAc
MouseBrain-Z-T-1.30976.30976.3	3.549	b/y+Hex
MouseBrain-Z-T-1.30976.30976.3	4.249	b/y+HexNAc(2)
MouseBrain-Z-T-1.41418.41418.3	3.06	b/y+HexNAc
MouseBrain-Z-T-1.41418.41418.3	3.338	b/y+Hex
MouseBrain-Z-T-1.41418.41418.3	3.121	b/y+HexNAc(2)
MouseBrain-Z-T-1.38079.38079.3	3.842	b/y+HexNAc
MouseBrain-Z-T-1.38079.38079.3	3.658	b/y+Hex
MouseBrain-Z-T-1.38079.38079.3	3.454	b/y+HexNAc(2)
MouseBrain-Z-T-1.21335.21335.3	3.838	b/y+HexNAc
MouseBrain-Z-T-1.21335.21335.3	4.725	b/y+Hex
MouseBrain-Z-T-1.21335.21335.3	3.333	b/y+HexNAc(2)
MouseBrain-Z-T-1.8067.8067.3	4.659	b/y+HexNAc
MouseBrain-Z-T-1.8067.8067.3	3.354	b/y+Hex
MouseBrain-Z-T-1.8067.8067.3	0	b/y+HexNAc(2)
MouseBrain-Z-T-1.34592.34592.3	3.719	b/y+HexNAc
MouseBrain-Z-T-1.34592.34592.3	0	b/y+Hex
MouseBrain-Z-T-1.34592.34592.3	0	b/y+HexNAc(2)
MouseBrain-Z-T-1.13118.13118.5	5.522	b/y+HexNAc
MouseBrain-Z-T-1.13118.13118.5	4.188	b/y+Hex
MouseBrain-Z-T-1.13118.13118.5	4.438	b/y+HexNAc(2)
MouseBrain-Z-T-1.41880.41880.3	5.225	b/y+HexNAc
MouseBrain-Z-T-1.41880.41880.3	3.037	b/y+Hex
MouseBrain-Z-T-1.41880.41880.3	4.547	b/y+HexNAc(2)
MouseBrain-Z-T-1.41403.41403.3	5.358	b/y+HexNAc
MouseBrain-Z-T-1.41403.41403.3	3.577	b/y+Hex
MouseBrain-Z-T-1.41403.41403.3	4.775	b/y+HexNAc(2)
MouseBrain-Z-T-1.59611.59611.3	5.084	b/y+HexNAc
MouseBrain-Z-T-1.59611.59611.3	3.251	b/y+Hex
MouseBrain-Z-T-1.59611.59611.3	3.446	b/y+HexNAc(2)
MouseBrain-Z-T-1.52373.52373.4	5.355	b/y+HexNAc
MouseBrain-Z-T-1.52373.52373.4	4.289	b/y+Hex
MouseBrain-Z-T-1.52373.52373.4	5.008	b/y+HexNAc(2)
MouseBrain-Z-T-1.29796.29796.3	4.895	b/y+HexNAc
MouseBrain-Z-T-1.29796.29796.3	3.278	b/y+Hex
MouseBrain-Z-T-1.29796.29796.3	3.403	b/y+HexNAc(2)
MouseBrain-Z-T-1.41616.41616.3	5.808	b/y+HexNAc
MouseBrain-Z-T-1.41616.41616.3	4.35	b/y+Hex
MouseBrain-Z-T-1.41616.41616.3	5.113	b/y+HexNAc(2)
MouseBrain-Z-T-1.35968.35968.3	4.38	b/y+HexNAc
MouseBrain-Z-T-1.35968.35968.3	0	b/y+Hex
MouseBrain-Z-T-1.35968.35968.3	4.606	b/y+HexNAc(2)
MouseBrain-Z-T-1.34239.34239.3	4.355	b/y+HexNAc
MouseBrain-Z-T-1.34239.34239.3	3.332	b/y+Hex
MouseBrain-Z-T-1.34239.34239.3	3.682	b/y+HexNAc(2)
MouseBrain-Z-T-1.13253.13253.3	4.591	b/y+HexNAc
MouseBrain-Z-T-1.13253.13253.3	3.849	b/y+Hex
MouseBrain-Z-T-1.13253.13253.3	5.387	b/y+HexNAc(2)
MouseBrain-Z-T-1.38920.38920.4	4.171	b/y+HexNAc
MouseBrain-Z-T-1.38920.38920.4	3.643	b/y+Hex
MouseBrain-Z-T-1.38920.38920.4	3.382	b/y+HexNAc(2)
MouseBrain-Z-T-1.32615.32615.3	5.12	b/y+HexNAc
MouseBrain-Z-T-1.32615.32615.3	4.654	b/y+Hex
MouseBrain-Z-T-1.32615.32615.3	3.265	b/y+HexNAc(2)
MouseBrain-Z-T-1.32917.32917.3	3.061	b/y+HexNAc
MouseBrain-Z-T-1.32917.32917.3	3.784	b/y+Hex
MouseBrain-Z-T-1.32917.32917.3	3.417	b/y+HexNAc(2)
MouseBrain-Z-T-1.44057.44057.3	4.333	b/y+HexNAc
MouseBrain-Z-T-1.44057.44057.3	0	b/y+Hex
MouseBrain-Z-T-1.44057.44057.3	3.764	b/y+HexNAc(2)
MouseBrain-Z-T-1.36521.36521.4	4.106	b/y+HexNAc
MouseBrain-Z-T-1.36521.36521.4	4.694	b/y+Hex
MouseBrain-Z-T-1.36521.36521.4	3.3	b/y+HexNAc(2)
MouseBrain-Z-T-1.35068.35068.3	4.106	b/y+HexNAc
MouseBrain-Z-T-1.35068.35068.3	3.509	b/y+Hex
MouseBrain-Z-T-1.35068.35068.3	3.615	b/y+HexNAc(2)
MouseBrain-Z-T-1.12403.12403.3	4.184	b/y+HexNAc
MouseBrain-Z-T-1.12403.12403.3	4.86	b/y+Hex
MouseBrain-Z-T-1.12403.12403.3	5.119	b/y+HexNAc(2)
MouseBrain-Z-T-1.28505.28505.2	0	b/y+HexNAc
MouseBrain-Z-T-1.28505.28505.2	0	b/y+Hex
MouseBrain-Z-T-1.28505.28505.2	0	b/y+HexNAc(2)
MouseBrain-Z-T-1.42101.42101.3	5.307	b/y+HexNAc
MouseBrain-Z-T-1.42101.42101.3	4.109	b/y+Hex
MouseBrain-Z-T-1.42101.42101.3	4.83	b/y+HexNAc(2)
MouseBrain-Z-T-1.13344.13344.4	5.323	b/y+HexNAc
MouseBrain-Z-T-1.13344.13344.4	3.933	b/y+Hex
MouseBrain-Z-T-1.13344.13344.4	5.454	b/y+HexNAc(2)
MouseBrain-Z-T-1.34615.34615.4	5.042	b/y+HexNAc
MouseBrain-Z-T-1.34615.34615.4	4.605	b/y+Hex
MouseBrain-Z-T-1.34615.34615.4	4.625	b/y+HexNAc(2)
MouseBrain-Z-T-1.37954.37954.3	3.097	b/y+HexNAc
MouseBrain-Z-T-1.37954.37954.3	3.767	b/y+Hex
MouseBrain-Z-T-1.37954.37954.3	0	b/y+HexNAc(2)
MouseBrain-Z-T-1.33486.33486.3	4.477	b/y+HexNAc
MouseBrain-Z-T-1.33486.33486.3	4.443	b/y+Hex
MouseBrain-Z-T-1.33486.33486.3	4.417	b/y+HexNAc(2)
MouseBrain-Z-T-1.28677.28677.3	4.893	b/y+HexNAc
MouseBrain-Z-T-1.28677.28677.3	4.129	b/y+Hex
MouseBrain-Z-T-1.28677.28677.3	4.905	b/y+HexNAc(2)
MouseBrain-Z-T-1.12384.12384.3	4.799	b/y+HexNAc
MouseBrain-Z-T-1.12384.12384.3	0	b/y+Hex
MouseBrain-Z-T-1.12384.12384.3	3.8	b/y+HexNAc(2)
MouseBrain-Z-T-1.46211.46211.3	5.18	b/y+HexNAc
MouseBrain-Z-T-1.46211.46211.3	4.007	b/y+Hex
MouseBrain-Z-T-1.46211.46211.3	4.432	b/y+HexNAc(2)
MouseBrain-Z-T-1.39261.39261.4	3.864	b/y+HexNAc
MouseBrain-Z-T-1.39261.39261.4	3.156	b/y+Hex
MouseBrain-Z-T-1.39261.39261.4	3.044	b/y+HexNAc(2)
MouseBrain-Z-T-1.19418.19418.3	4.241	b/y+HexNAc
MouseBrain-Z-T-1.19418.19418.3	0	b/y+Hex
MouseBrain-Z-T-1.19418.19418.3	0	b/y+HexNAc(2)
MouseBrain-Z-T-1.13274.13274.4	4.61	b/y+HexNAc
MouseBrain-Z-T-1.13274.13274.4	4.161	b/y+Hex
MouseBrain-Z-T-1.13274.13274.4	4.91	b/y+HexNAc(2)
MouseBrain-Z-T-1.20267.20267.3	5.567	b/y+HexNAc
MouseBrain-Z-T-1.20267.20267.3	4.956	b/y+Hex
MouseBrain-Z-T-1.20267.20267.3	4.97	b/y+HexNAc(2)
MouseBrain-Z-T-1.18558.18558.4	4.436	b/y+HexNAc
MouseBrain-Z-T-1.18558.18558.4	3.974	b/y+Hex
MouseBrain-Z-T-1.18558.18558.4	4.57	b/y+HexNAc(2)
MouseBrain-Z-T-1.29880.29880.3	4.553	b/y+HexNAc
MouseBrain-Z-T-1.29880.29880.3	4.421	b/y+Hex
MouseBrain-Z-T-1.29880.29880.3	2.941	b/y+HexNAc(2)
MouseBrain-Z-T-1.37457.37457.4	5.144	b/y+HexNAc
MouseBrain-Z-T-1.37457.37457.4	4.524	b/y+Hex
MouseBrain-Z-T-1.37457.37457.4	4.71	b/y+HexNAc(2)
MouseBrain-Z-T-1.41758.41758.3	5.756	b/y+HexNAc
MouseBrain-Z-T-1.41758.41758.3	3.918	b/y+Hex
MouseBrain-Z-T-1.41758.41758.3	5.053	b/y+HexNAc(2)
MouseBrain-Z-T-1.12248.12248.3	4.664	b/y+HexNAc
MouseBrain-Z-T-1.12248.12248.3	5.242	b/y+Hex
MouseBrain-Z-T-1.12248.12248.3	5.472	b/y+HexNAc(2)
MouseBrain-Z-T-1.46931.46931.4	3.629	b/y+HexNAc
MouseBrain-Z-T-1.46931.46931.4	4.202	b/y+Hex
MouseBrain-Z-T-1.46931.46931.4	0	b/y+HexNAc(2)
MouseBrain-Z-T-1.31980.31980.4	4.365	b/y+HexNAc
MouseBrain-Z-T-1.31980.31980.4	4.14	b/y+Hex
MouseBrain-Z-T-1.31980.31980.4	4.376	b/y+HexNAc(2)
MouseBrain-Z-T-1.48726.48726.3	3.849	b/y+HexNAc
MouseBrain-Z-T-1.48726.48726.3	3.899	b/y+Hex
MouseBrain-Z-T-1.48726.48726.3	4.486	b/y+HexNAc(2)
MouseBrain-Z-T-1.29236.29236.3	4.738	b/y+HexNAc
MouseBrain-Z-T-1.29236.29236.3	3.865	b/y+Hex
MouseBrain-Z-T-1.29236.29236.3	3.803	b/y+HexNAc(2)
MouseBrain-Z-T-1.29958.29958.4	5.004	b/y+HexNAc
MouseBrain-Z-T-1.29958.29958.4	5.075	b/y+Hex
MouseBrain-Z-T-1.29958.29958.4	4.802	b/y+HexNAc(2)
MouseBrain-Z-T-1.29555.29555.3	4.412	b/y+HexNAc
MouseBrain-Z-T-1.29555.29555.3	0	b/y+Hex
MouseBrain-Z-T-1.29555.29555.3	2.854	b/y+HexNAc(2)
MouseBrain-Z-T-1.29235.29235.3	4.414	b/y+HexNAc
MouseBrain-Z-T-1.29235.29235.3	3.516	b/y+Hex
MouseBrain-Z-T-1.29235.29235.3	2.882	b/y+HexNAc(2)
MouseBrain-Z-T-1.29456.29456.3	4.185	b/y+HexNAc
MouseBrain-Z-T-1.29456.29456.3	0	b/y+Hex
MouseBrain-Z-T-1.29456.29456.3	2.945	b/y+HexNAc(2)
MouseBrain-Z-T-1.44063.44063.3	3.983	b/y+HexNAc
MouseBrain-Z-T-1.44063.44063.3	0	b/y+Hex
MouseBrain-Z-T-1.44063.44063.3	3.494	b/y+HexNAc(2)
MouseBrain-Z-T-1.13022.13022.4	5.352	b/y+HexNAc
MouseBrain-Z-T-1.13022.13022.4	4.774	b/y+Hex
MouseBrain-Z-T-1.13022.13022.4	5.629	b/y+HexNAc(2)
MouseBrain-Z-T-1.15434.15434.3	4.616	b/y+HexNAc
MouseBrain-Z-T-1.15434.15434.3	4.132	b/y+Hex
MouseBrain-Z-T-1.15434.15434.3	4.571	b/y+HexNAc(2)
MouseBrain-Z-T-1.44891.44891.3	5.21	b/y+HexNAc
MouseBrain-Z-T-1.44891.44891.3	3.849	b/y+Hex
MouseBrain-Z-T-1.44891.44891.3	4.261	b/y+HexNAc(2)
MouseBrain-Z-T-1.57010.57010.3	3.314	b/y+HexNAc
MouseBrain-Z-T-1.57010.57010.3	0	b/y+Hex
MouseBrain-Z-T-1.57010.57010.3	0	b/y+HexNAc(2)
MouseBrain-Z-T-1.13144.13144.4	4.318	b/y+HexNAc
MouseBrain-Z-T-1.13144.13144.4	0	b/y+Hex
MouseBrain-Z-T-1.13144.13144.4	4.828	b/y+HexNAc(2)
MouseBrain-Z-T-1.44763.44763.3	3.749	b/y+HexNAc
MouseBrain-Z-T-1.44763.44763.3	3.438	b/y+Hex
MouseBrain-Z-T-1.44763.44763.3	0	b/y+HexNAc(2)
MouseBrain-Z-T-1.32002.32002.3	3.356	b/y+HexNAc
MouseBrain-Z-T-1.32002.32002.3	3.474	b/y+Hex
MouseBrain-Z-T-1.32002.32002.3	3.143	b/y+HexNAc(2)
MouseBrain-Z-T-1.35020.35020.3	3.488	b/y+HexNAc
MouseBrain-Z-T-1.35020.35020.3	0	b/y+Hex
MouseBrain-Z-T-1.35020.35020.3	0	b/y+HexNAc(2)
MouseBrain-Z-T-1.11878.11878.3	4.475	b/y+HexNAc
MouseBrain-Z-T-1.11878.11878.3	5.001	b/y+Hex
MouseBrain-Z-T-1.11878.11878.3	5.416	b/y+HexNAc(2)
MouseBrain-Z-T-1.34632.34632.4	4.851	b/y+HexNAc
MouseBrain-Z-T-1.34632.34632.4	3.393	b/y+Hex
MouseBrain-Z-T-1.34632.34632.4	3.291	b/y+HexNAc(2)
MouseBrain-Z-T-1.57467.57467.3	3.233	b/y+HexNAc
MouseBrain-Z-T-1.57467.57467.3	0	b/y+Hex
MouseBrain-Z-T-1.57467.57467.3	0	b/y+HexNAc(2)
MouseBrain-Z-T-1.10172.10172.3	5.383	b/y+HexNAc
MouseBrain-Z-T-1.10172.10172.3	4.487	b/y+Hex
MouseBrain-Z-T-1.10172.10172.3	4.404	b/y+HexNAc(2)
MouseBrain-Z-T-1.34972.34972.3	4.104	b/y+HexNAc
MouseBrain-Z-T-1.34972.34972.3	3.749	b/y+Hex
MouseBrain-Z-T-1.34972.34972.3	3.534	b/y+HexNAc(2)
MouseBrain-Z-T-1.21346.21346.4	5.124	b/y+HexNAc
MouseBrain-Z-T-1.21346.21346.4	4.434	b/y+Hex
MouseBrain-Z-T-1.21346.21346.4	0	b/y+HexNAc(2)
MouseBrain-Z-T-1.41523.41523.3	5.276	b/y+HexNAc
MouseBrain-Z-T-1.41523.41523.3	3.109	b/y+Hex
MouseBrain-Z-T-1.41523.41523.3	4.746	b/y+HexNAc(2)
MouseBrain-Z-T-1.41475.41475.3	5.724	b/y+HexNAc
MouseBrain-Z-T-1.41475.41475.3	4.119	b/y+Hex
MouseBrain-Z-T-1.41475.41475.3	5.055	b/y+HexNAc(2)
MouseBrain-Z-T-1.57165.57165.3	4.355	b/y+HexNAc
MouseBrain-Z-T-1.57165.57165.3	3.621	b/y+Hex
MouseBrain-Z-T-1.57165.57165.3	2.938	b/y+HexNAc(2)
MouseBrain-Z-T-1.13148.13148.5	4.752	b/y+HexNAc
MouseBrain-Z-T-1.13148.13148.5	3.413	b/y+Hex
MouseBrain-Z-T-1.13148.13148.5	5.467	b/y+HexNAc(2)
MouseBrain-Z-T-1.14865.14865.3	4.152	b/y+HexNAc
MouseBrain-Z-T-1.14865.14865.3	4.136	b/y+Hex
MouseBrain-Z-T-1.14865.14865.3	4.075	b/y+HexNAc(2)
MouseBrain-Z-T-1.10186.10186.3	5.279	b/y+HexNAc
MouseBrain-Z-T-1.10186.10186.3	4.248	b/y+Hex
MouseBrain-Z-T-1.10186.10186.3	4.052	b/y+HexNAc(2)
MouseBrain-Z-T-1.10264.10264.3	5.41	b/y+HexNAc
MouseBrain-Z-T-1.10264.10264.3	0	b/y+Hex
MouseBrain-Z-T-1.10264.10264.3	4.138	b/y+HexNAc(2)
MouseBrain-Z-T-1.11962.11962.3	4.534	b/y+HexNAc
MouseBrain-Z-T-1.11962.11962.3	5.14	b/y+Hex
MouseBrain-Z-T-1.11962.11962.3	5.526	b/y+HexNAc(2)
MouseBrain-Z-T-1.36276.36276.3	5.402	b/y+HexNAc
MouseBrain-Z-T-1.36276.36276.3	4.937	b/y+Hex
MouseBrain-Z-T-1.36276.36276.3	4.986	b/y+HexNAc(2)
MouseBrain-Z-T-1.14263.14263.3	2.981	b/y+HexNAc
MouseBrain-Z-T-1.14263.14263.3	5.022	b/y+Hex
MouseBrain-Z-T-1.14263.14263.3	0	b/y+HexNAc(2)
MouseBrain-Z-T-1.34949.34949.3	4.075	b/y+HexNAc
MouseBrain-Z-T-1.34949.34949.3	3.837	b/y+Hex
MouseBrain-Z-T-1.34949.34949.3	3.736	b/y+HexNAc(2)
MouseBrain-Z-T-1.18581.18581.3	5.244	b/y+HexNAc
MouseBrain-Z-T-1.18581.18581.3	5.344	b/y+Hex
MouseBrain-Z-T-1.18581.18581.3	4.874	b/y+HexNAc(2)
MouseBrain-Z-T-1.18617.18617.3	4.766	b/y+HexNAc
MouseBrain-Z-T-1.18617.18617.3	5.049	b/y+Hex
MouseBrain-Z-T-1.18617.18617.3	4.502	b/y+HexNAc(2)
MouseBrain-Z-T-1.41664.41664.3	5.306	b/y+HexNAc
MouseBrain-Z-T-1.41664.41664.3	3.665	b/y+Hex
MouseBrain-Z-T-1.41664.41664.3	4.745	b/y+HexNAc(2)
MouseBrain-Z-T-1.10090.10090.3	4.878	b/y+HexNAc
MouseBrain-Z-T-1.10090.10090.3	0	b/y+Hex
MouseBrain-Z-T-1.10090.10090.3	4.363	b/y+HexNAc(2)
MouseBrain-Z-T-1.43379.43379.3	3.829	b/y+HexNAc
MouseBrain-Z-T-1.43379.43379.3	4.427	b/y+Hex
MouseBrain-Z-T-1.43379.43379.3	0	b/y+HexNAc(2)
MouseBrain-Z-T-1.15171.15171.3	4.223	b/y+HexNAc
MouseBrain-Z-T-1.15171.15171.3	4.601	b/y+Hex
MouseBrain-Z-T-1.15171.15171.3	4.131	b/y+HexNAc(2)
MouseBrain-Z-T-1.46653.46653.3	4.677	b/y+HexNAc
MouseBrain-Z-T-1.46653.46653.3	3.336	b/y+Hex
MouseBrain-Z-T-1.46653.46653.3	4.378	b/y+HexNAc(2)
MouseBrain-Z-T-1.41903.41903.3	5.421	b/y+HexNAc
MouseBrain-Z-T-1.41903.41903.3	2.952	b/y+Hex
MouseBrain-Z-T-1.41903.41903.3	4.791	b/y+HexNAc(2)
MouseBrain-Z-T-1.32815.32815.3	3.407	b/y+HexNAc
MouseBrain-Z-T-1.32815.32815.3	4.287	b/y+Hex
MouseBrain-Z-T-1.32815.32815.3	3.05	b/y+HexNAc(2)
MouseBrain-Z-T-1.39633.39633.3	0	b/y+HexNAc
MouseBrain-Z-T-1.39633.39633.3	0	b/y+Hex
MouseBrain-Z-T-1.39633.39633.3	0	b/y+HexNAc(2)
MouseBrain-Z-T-1.12422.12422.3	4.609	b/y+HexNAc
MouseBrain-Z-T-1.12422.12422.3	2.965	b/y+Hex
MouseBrain-Z-T-1.12422.12422.3	3.607	b/y+HexNAc(2)
MouseBrain-Z-T-1.32063.32063.3	0	b/y+HexNAc
MouseBrain-Z-T-1.32063.32063.3	4.001	b/y+Hex
MouseBrain-Z-T-1.32063.32063.3	3.024	b/y+HexNAc(2)
MouseBrain-Z-T-1.10217.10217.3	5.103	b/y+HexNAc
MouseBrain-Z-T-1.10217.10217.3	0	b/y+Hex
MouseBrain-Z-T-1.10217.10217.3	3.987	b/y+HexNAc(2)
MouseBrain-Z-T-1.13134.13134.3	5.21	b/y+HexNAc
MouseBrain-Z-T-1.13134.13134.3	4.359	b/y+Hex
MouseBrain-Z-T-1.13134.13134.3	5.525	b/y+HexNAc(2)
MouseBrain-Z-T-1.14898.14898.3	4.842	b/y+HexNAc
MouseBrain-Z-T-1.14898.14898.3	4.204	b/y+Hex
MouseBrain-Z-T-1.14898.14898.3	4.43	b/y+HexNAc(2)
MouseBrain-Z-T-1.39134.39134.4	3.563	b/y+HexNAc
MouseBrain-Z-T-1.39134.39134.4	0	b/y+Hex
MouseBrain-Z-T-1.39134.39134.4	3.039	b/y+HexNAc(2)
MouseBrain-Z-T-1.12296.12296.3	4.641	b/y+HexNAc
MouseBrain-Z-T-1.12296.12296.3	5.011	b/y+Hex
MouseBrain-Z-T-1.12296.12296.3	5.42	b/y+HexNAc(2)
MouseBrain-Z-T-1.6019.6019.3	2.92	b/y+HexNAc
MouseBrain-Z-T-1.6019.6019.3	5.358	b/y+Hex
MouseBrain-Z-T-1.6019.6019.3	3.856	b/y+HexNAc(2)
MouseBrain-Z-T-1.10326.10326.3	4.471	b/y+HexNAc
MouseBrain-Z-T-1.10326.10326.3	3.755	b/y+Hex
MouseBrain-Z-T-1.10326.10326.3	3.285	b/y+HexNAc(2)
MouseBrain-Z-T-1.14122.14122.3	3.76	b/y+HexNAc
MouseBrain-Z-T-1.14122.14122.3	5.138	b/y+Hex
MouseBrain-Z-T-1.14122.14122.3	4.318	b/y+HexNAc(2)
MouseBrain-Z-T-1.10581.10581.3	5.144	b/y+HexNAc
MouseBrain-Z-T-1.10581.10581.3	0	b/y+Hex
MouseBrain-Z-T-1.10581.10581.3	3.687	b/y+HexNAc(2)
MouseBrain-Z-T-1.13807.13807.4	5.096	b/y+HexNAc
MouseBrain-Z-T-1.13807.13807.4	4.845	b/y+Hex
MouseBrain-Z-T-1.13807.13807.4	5.282	b/y+HexNAc(2)
MouseBrain-Z-T-1.41946.41946.3	5.168	b/y+HexNAc
MouseBrain-Z-T-1.41946.41946.3	4.022	b/y+Hex
MouseBrain-Z-T-1.41946.41946.3	4.618	b/y+HexNAc(2)
MouseBrain-Z-T-1.6906.6906.4	4.544	b/y+HexNAc
MouseBrain-Z-T-1.6906.6906.4	0	b/y+Hex
MouseBrain-Z-T-1.6906.6906.4	3.091	b/y+HexNAc(2)
MouseBrain-Z-T-1.11166.11166.3	4.266	b/y+HexNAc
MouseBrain-Z-T-1.11166.11166.3	0	b/y+Hex
MouseBrain-Z-T-1.11166.11166.3	2.871	b/y+HexNAc(2)
MouseBrain-Z-T-1.17164.17164.4	4.755	b/y+HexNAc
MouseBrain-Z-T-1.17164.17164.4	4.174	b/y+Hex
MouseBrain-Z-T-1.17164.17164.4	3.518	b/y+HexNAc(2)
MouseBrain-Z-T-1.24601.24601.3	4.277	b/y+HexNAc
MouseBrain-Z-T-1.24601.24601.3	4.802	b/y+Hex
MouseBrain-Z-T-1.24601.24601.3	4.163	b/y+HexNAc(2)
MouseBrain-Z-T-1.24950.24950.3	4.469	b/y+HexNAc
MouseBrain-Z-T-1.24950.24950.3	3.31	b/y+Hex
MouseBrain-Z-T-1.24950.24950.3	3.642	b/y+HexNAc(2)
MouseBrain-Z-T-1.42080.42080.4	5.021	b/y+HexNAc
MouseBrain-Z-T-1.42080.42080.4	4.488	b/y+Hex
MouseBrain-Z-T-1.42080.42080.4	3.784	b/y+HexNAc(2)
MouseBrain-Z-T-1.48518.48518.4	4.342	b/y+HexNAc
MouseBrain-Z-T-1.48518.48518.4	3.416	b/y+Hex
MouseBrain-Z-T-1.48518.48518.4	3.37	b/y+HexNAc(2)
MouseBrain-Z-T-1.29321.29321.3	3.891	b/y+HexNAc
MouseBrain-Z-T-1.29321.29321.3	3.668	b/y+Hex
MouseBrain-Z-T-1.29321.29321.3	3.779	b/y+HexNAc(2)
MouseBrain-Z-T-1.44843.44843.3	3.687	b/y+HexNAc
MouseBrain-Z-T-1.44843.44843.3	3.022	b/y+Hex
MouseBrain-Z-T-1.44843.44843.3	2.835	b/y+HexNAc(2)
MouseBrain-Z-T-1.27318.27318.3	4.72	b/y+HexNAc
MouseBrain-Z-T-1.27318.27318.3	0	b/y+Hex
MouseBrain-Z-T-1.27318.27318.3	3.792	b/y+HexNAc(2)
MouseBrain-Z-T-1.18689.18689.3	4.646	b/y+HexNAc
MouseBrain-Z-T-1.18689.18689.3	4.961	b/y+Hex
MouseBrain-Z-T-1.18689.18689.3	4.287	b/y+HexNAc(2)
MouseBrain-Z-T-1.12038.12038.3	4.436	b/y+HexNAc
MouseBrain-Z-T-1.12038.12038.3	3.751	b/y+Hex
MouseBrain-Z-T-1.12038.12038.3	3.657	b/y+HexNAc(2)
MouseBrain-Z-T-1.10394.10394.3	4.948	b/y+HexNAc
MouseBrain-Z-T-1.10394.10394.3	0	b/y+Hex
MouseBrain-Z-T-1.10394.10394.3	4.023	b/y+HexNAc(2)
MouseBrain-Z-T-1.13237.13237.4	4.95	b/y+HexNAc
MouseBrain-Z-T-1.13237.13237.4	3.54	b/y+Hex
MouseBrain-Z-T-1.13237.13237.4	4.963	b/y+HexNAc(2)
MouseBrain-Z-T-1.46027.46027.3	4.284	b/y+HexNAc
MouseBrain-Z-T-1.46027.46027.3	0	b/y+Hex
MouseBrain-Z-T-1.46027.46027.3	3.66	b/y+HexNAc(2)
MouseBrain-Z-T-1.26078.26078.3	4.236	b/y+HexNAc
MouseBrain-Z-T-1.26078.26078.3	4.155	b/y+Hex
MouseBrain-Z-T-1.26078.26078.3	3.796	b/y+HexNAc(2)
MouseBrain-Z-T-1.59547.59547.3	5.1	b/y+HexNAc
MouseBrain-Z-T-1.59547.59547.3	3.265	b/y+Hex
MouseBrain-Z-T-1.59547.59547.3	2.922	b/y+HexNAc(2)
MouseBrain-Z-T-1.46959.46959.3	5.298	b/y+HexNAc
MouseBrain-Z-T-1.46959.46959.3	4.752	b/y+Hex
MouseBrain-Z-T-1.46959.46959.3	4.746	b/y+HexNAc(2)
MouseBrain-Z-T-1.26729.26729.4	5.075	b/y+HexNAc
MouseBrain-Z-T-1.26729.26729.4	4.676	b/y+Hex
MouseBrain-Z-T-1.26729.26729.4	4.199	b/y+HexNAc(2)
MouseBrain-Z-T-1.20451.20451.3	3.818	b/y+HexNAc
MouseBrain-Z-T-1.20451.20451.3	4.317	b/y+Hex
MouseBrain-Z-T-1.20451.20451.3	3.828	b/y+HexNAc(2)
MouseBrain-Z-T-1.29193.29193.3	3.917	b/y+HexNAc
MouseBrain-Z-T-1.29193.29193.3	3.998	b/y+Hex
MouseBrain-Z-T-1.29193.29193.3	4.99	b/y+HexNAc(2)
MouseBrain-Z-T-1.36959.36959.3	4.446	b/y+HexNAc
MouseBrain-Z-T-1.36959.36959.3	4.228	b/y+Hex
MouseBrain-Z-T-1.36959.36959.3	3.872	b/y+HexNAc(2)
MouseBrain-Z-T-1.32186.32186.3	3.932	b/y+HexNAc
MouseBrain-Z-T-1.32186.32186.3	3.282	b/y+Hex
MouseBrain-Z-T-1.32186.32186.3	2.784	b/y+HexNAc(2)
MouseBrain-Z-T-1.14855.14855.3	3.963	b/y+HexNAc
MouseBrain-Z-T-1.14855.14855.3	3.44	b/y+Hex
MouseBrain-Z-T-1.14855.14855.3	4.124	b/y+HexNAc(2)
MouseBrain-Z-T-1.27919.27919.3	5.06	b/y+HexNAc
MouseBrain-Z-T-1.27919.27919.3	4.77	b/y+Hex
MouseBrain-Z-T-1.27919.27919.3	5.035	b/y+HexNAc(2)
MouseBrain-Z-T-1.12332.12332.3	5.032	b/y+HexNAc
MouseBrain-Z-T-1.12332.12332.3	5.481	b/y+Hex
MouseBrain-Z-T-1.12332.12332.3	5.722	b/y+HexNAc(2)
MouseBrain-Z-T-1.18321.18321.3	5.486	b/y+HexNAc
MouseBrain-Z-T-1.18321.18321.3	4.481	b/y+Hex
MouseBrain-Z-T-1.18321.18321.3	5.741	b/y+HexNAc(2)
MouseBrain-Z-T-1.29922.29922.3	4.871	b/y+HexNAc
MouseBrain-Z-T-1.29922.29922.3	3.903	b/y+Hex
MouseBrain-Z-T-1.29922.29922.3	2.861	b/y+HexNAc(2)
MouseBrain-Z-T-1.10337.10337.3	5.116	b/y+HexNAc
MouseBrain-Z-T-1.10337.10337.3	4.13	b/y+Hex
MouseBrain-Z-T-1.10337.10337.3	3.604	b/y+HexNAc(2)
MouseBrain-Z-T-1.11967.11967.3	3.968	b/y+HexNAc
MouseBrain-Z-T-1.11967.11967.3	5.006	b/y+Hex
MouseBrain-Z-T-1.11967.11967.3	5.03	b/y+HexNAc(2)
MouseBrain-Z-T-1.18416.18416.4	4.186	b/y+HexNAc
MouseBrain-Z-T-1.18416.18416.4	3.72	b/y+Hex
MouseBrain-Z-T-1.18416.18416.4	3.976	b/y+HexNAc(2)
MouseBrain-Z-T-1.39883.39883.4	4.545	b/y+HexNAc
MouseBrain-Z-T-1.39883.39883.4	3.161	b/y+Hex
MouseBrain-Z-T-1.39883.39883.4	3.672	b/y+HexNAc(2)
MouseBrain-Z-T-1.27485.27485.3	4.382	b/y+HexNAc
MouseBrain-Z-T-1.27485.27485.3	3.368	b/y+Hex
MouseBrain-Z-T-1.27485.27485.3	3.75	b/y+HexNAc(2)
MouseBrain-Z-T-1.40454.40454.3	4.227	b/y+HexNAc
MouseBrain-Z-T-1.40454.40454.3	4.387	b/y+Hex
MouseBrain-Z-T-1.40454.40454.3	3.925	b/y+HexNAc(2)
MouseBrain-Z-T-1.35128.35128.3	5.353	b/y+HexNAc
MouseBrain-Z-T-1.35128.35128.3	4.78	b/y+Hex
MouseBrain-Z-T-1.35128.35128.3	3.693	b/y+HexNAc(2)
MouseBrain-Z-T-1.12009.12009.3	4.166	b/y+HexNAc
MouseBrain-Z-T-1.12009.12009.3	4.751	b/y+Hex
MouseBrain-Z-T-1.12009.12009.3	5.307	b/y+HexNAc(2)
MouseBrain-Z-T-1.12260.12260.3	4.395	b/y+HexNAc
MouseBrain-Z-T-1.12260.12260.3	4.124	b/y+Hex
MouseBrain-Z-T-1.12260.12260.3	4.26	b/y+HexNAc(2)
MouseBrain-Z-T-1.40527.40527.3	4.375	b/y+HexNAc
MouseBrain-Z-T-1.40527.40527.3	3.217	b/y+Hex
MouseBrain-Z-T-1.40527.40527.3	3.628	b/y+HexNAc(2)
MouseBrain-Z-T-1.10558.10558.3	4.29	b/y+HexNAc
MouseBrain-Z-T-1.10558.10558.3	0	b/y+Hex
MouseBrain-Z-T-1.10558.10558.3	3.602	b/y+HexNAc(2)
MouseBrain-Z-T-1.14853.14853.3	3.677	b/y+HexNAc
MouseBrain-Z-T-1.14853.14853.3	3.92	b/y+Hex
MouseBrain-Z-T-1.14853.14853.3	4.215	b/y+HexNAc(2)
MouseBrain-Z-T-1.9025.9025.3	3.621	b/y+HexNAc
MouseBrain-Z-T-1.9025.9025.3	0	b/y+Hex
MouseBrain-Z-T-1.9025.9025.3	3.246	b/y+HexNAc(2)
MouseBrain-Z-T-1.26206.26206.3	4.764	b/y+HexNAc
MouseBrain-Z-T-1.26206.26206.3	4.458	b/y+Hex
MouseBrain-Z-T-1.26206.26206.3	4.492	b/y+HexNAc(2)
MouseBrain-Z-T-1.15100.15100.3	4.204	b/y+HexNAc
MouseBrain-Z-T-1.15100.15100.3	3.704	b/y+Hex
MouseBrain-Z-T-1.15100.15100.3	3.675	b/y+HexNAc(2)
MouseBrain-Z-T-1.47026.47026.3	5.169	b/y+HexNAc
MouseBrain-Z-T-1.47026.47026.3	4.873	b/y+Hex
MouseBrain-Z-T-1.47026.47026.3	4.48	b/y+HexNAc(2)
MouseBrain-Z-T-1.51262.51262.3	4.845	b/y+HexNAc
MouseBrain-Z-T-1.51262.51262.3	0	b/y+Hex
MouseBrain-Z-T-1.51262.51262.3	3.816	b/y+HexNAc(2)
MouseBrain-Z-T-1.41545.41545.3	5.782	b/y+HexNAc
MouseBrain-Z-T-1.41545.41545.3	3.893	b/y+Hex
MouseBrain-Z-T-1.41545.41545.3	5.086	b/y+HexNAc(2)
MouseBrain-Z-T-1.6608.6608.3	4.429	b/y+HexNAc
MouseBrain-Z-T-1.6608.6608.3	0	b/y+Hex
MouseBrain-Z-T-1.6608.6608.3	0	b/y+HexNAc(2)
MouseBrain-Z-T-1.19603.19603.3	4.833	b/y+HexNAc
MouseBrain-Z-T-1.19603.19603.3	4.158	b/y+Hex
MouseBrain-Z-T-1.19603.19603.3	4.706	b/y+HexNAc(2)
MouseBrain-Z-T-1.29509.29509.3	4.236	b/y+HexNAc
MouseBrain-Z-T-1.29509.29509.3	3.839	b/y+Hex
MouseBrain-Z-T-1.29509.29509.3	0	b/y+HexNAc(2)
MouseBrain-Z-T-1.30297.30297.3	4.987	b/y+HexNAc
MouseBrain-Z-T-1.30297.30297.3	4.347	b/y+Hex
MouseBrain-Z-T-1.30297.30297.3	4.659	b/y+HexNAc(2)
MouseBrain-Z-T-1.35401.35401.3	4.186	b/y+HexNAc
MouseBrain-Z-T-1.35401.35401.3	4.061	b/y+Hex
MouseBrain-Z-T-1.35401.35401.3	3.513	b/y+HexNAc(2)
MouseBrain-Z-T-1.33324.33324.3	4.434	b/y+HexNAc
MouseBrain-Z-T-1.33324.33324.3	3.663	b/y+Hex
MouseBrain-Z-T-1.33324.33324.3	4.16	b/y+HexNAc(2)
MouseBrain-Z-T-1.11963.11963.3	4.492	b/y+HexNAc
MouseBrain-Z-T-1.11963.11963.3	4.7	b/y+Hex
MouseBrain-Z-T-1.11963.11963.3	5.445	b/y+HexNAc(2)
MouseBrain-Z-T-1.34700.34700.3	0	b/y+HexNAc
MouseBrain-Z-T-1.34700.34700.3	0	b/y+Hex
MouseBrain-Z-T-1.34700.34700.3	0	b/y+HexNAc(2)
MouseBrain-Z-T-1.35177.35177.3	5.096	b/y+HexNAc
MouseBrain-Z-T-1.35177.35177.3	4.643	b/y+Hex
MouseBrain-Z-T-1.35177.35177.3	3.376	b/y+HexNAc(2)
MouseBrain-Z-T-1.38937.38937.4	4.055	b/y+HexNAc
MouseBrain-Z-T-1.38937.38937.4	3.054	b/y+Hex
MouseBrain-Z-T-1.38937.38937.4	0	b/y+HexNAc(2)
MouseBrain-Z-T-1.24778.24778.3	5.771	b/y+HexNAc
MouseBrain-Z-T-1.24778.24778.3	5.531	b/y+Hex
MouseBrain-Z-T-1.24778.24778.3	5.423	b/y+HexNAc(2)
MouseBrain-Z-T-1.45103.45103.3	3.985	b/y+HexNAc
MouseBrain-Z-T-1.45103.45103.3	3.004	b/y+Hex
MouseBrain-Z-T-1.45103.45103.3	4.003	b/y+HexNAc(2)
MouseBrain-Z-T-1.34578.34578.3	3.832	b/y+HexNAc
MouseBrain-Z-T-1.34578.34578.3	0	b/y+Hex
MouseBrain-Z-T-1.34578.34578.3	0	b/y+HexNAc(2)
MouseBrain-Z-T-1.16236.16236.3	3.904	b/y+HexNAc
MouseBrain-Z-T-1.16236.16236.3	5.08	b/y+Hex
MouseBrain-Z-T-1.16236.16236.3	4.395	b/y+HexNAc(2)
MouseBrain-Z-T-1.26265.26265.5	4.963	b/y+HexNAc
MouseBrain-Z-T-1.26265.26265.5	4.961	b/y+Hex
MouseBrain-Z-T-1.26265.26265.5	3.494	b/y+HexNAc(2)
MouseBrain-Z-T-1.11879.11879.3	4.134	b/y+HexNAc
MouseBrain-Z-T-1.11879.11879.3	4.368	b/y+Hex
MouseBrain-Z-T-1.11879.11879.3	5.166	b/y+HexNAc(2)
MouseBrain-Z-T-1.44587.44587.3	4.062	b/y+HexNAc
MouseBrain-Z-T-1.44587.44587.3	3.338	b/y+Hex
MouseBrain-Z-T-1.44587.44587.3	0	b/y+HexNAc(2)
MouseBrain-Z-T-1.27691.27691.3	4.731	b/y+HexNAc
MouseBrain-Z-T-1.27691.27691.3	3.279	b/y+Hex
MouseBrain-Z-T-1.27691.27691.3	3.433	b/y+HexNAc(2)
MouseBrain-Z-T-1.33060.33060.3	4.547	b/y+HexNAc
MouseBrain-Z-T-1.33060.33060.3	3.395	b/y+Hex
MouseBrain-Z-T-1.33060.33060.3	3.313	b/y+HexNAc(2)
MouseBrain-Z-T-1.18619.18619.2	3.877	b/y+HexNAc
MouseBrain-Z-T-1.18619.18619.2	4.12	b/y+Hex
MouseBrain-Z-T-1.18619.18619.2	4.539	b/y+HexNAc(2)
MouseBrain-Z-T-1.12272.12272.3	3.99	b/y+HexNAc
MouseBrain-Z-T-1.12272.12272.3	3.791	b/y+Hex
MouseBrain-Z-T-1.12272.12272.3	4.172	b/y+HexNAc(2)
MouseBrain-Z-T-1.21954.21954.3	4.353	b/y+HexNAc
MouseBrain-Z-T-1.21954.21954.3	5.517	b/y+Hex
MouseBrain-Z-T-1.21954.21954.3	4.851	b/y+HexNAc(2)
MouseBrain-Z-T-1.16151.16151.3	4.815	b/y+HexNAc
MouseBrain-Z-T-1.16151.16151.3	5.353	b/y+Hex
MouseBrain-Z-T-1.16151.16151.3	4.973	b/y+HexNAc(2)
MouseBrain-Z-T-1.18062.18062.4	4.965	b/y+HexNAc
MouseBrain-Z-T-1.18062.18062.4	4.015	b/y+Hex
MouseBrain-Z-T-1.18062.18062.4	5.128	b/y+HexNAc(2)
MouseBrain-Z-T-1.29689.29689.3	3.464	b/y+HexNAc
MouseBrain-Z-T-1.29689.29689.3	0	b/y+Hex
MouseBrain-Z-T-1.29689.29689.3	0	b/y+HexNAc(2)
MouseBrain-Z-T-1.38840.38840.3	3.933	b/y+HexNAc
MouseBrain-Z-T-1.38840.38840.3	0	b/y+Hex
MouseBrain-Z-T-1.38840.38840.3	0	b/y+HexNAc(2)
MouseBrain-Z-T-1.41010.41010.3	5.069	b/y+HexNAc
MouseBrain-Z-T-1.41010.41010.3	3.823	b/y+Hex
MouseBrain-Z-T-1.41010.41010.3	4.29	b/y+HexNAc(2)
MouseBrain-Z-T-1.11729.11729.3	2.957	b/y+HexNAc
MouseBrain-Z-T-1.11729.11729.3	4.445	b/y+Hex
MouseBrain-Z-T-1.11729.11729.3	5.024	b/y+HexNAc(2)
MouseBrain-Z-T-1.37705.37705.4	5.097	b/y+HexNAc
MouseBrain-Z-T-1.37705.37705.4	4.481	b/y+Hex
MouseBrain-Z-T-1.37705.37705.4	4.437	b/y+HexNAc(2)
MouseBrain-Z-T-1.46458.46458.3	4.86	b/y+HexNAc
MouseBrain-Z-T-1.46458.46458.3	3.647	b/y+Hex
MouseBrain-Z-T-1.46458.46458.3	4.595	b/y+HexNAc(2)
MouseBrain-Z-T-1.11602.11602.3	3.451	b/y+HexNAc
MouseBrain-Z-T-1.11602.11602.3	3.557	b/y+Hex
MouseBrain-Z-T-1.11602.11602.3	0	b/y+HexNAc(2)
MouseBrain-Z-T-1.44133.44133.3	0	b/y+HexNAc
MouseBrain-Z-T-1.44133.44133.3	0	b/y+Hex
MouseBrain-Z-T-1.44133.44133.3	0	b/y+HexNAc(2)
MouseBrain-Z-T-1.29786.29786.4	4.52	b/y+HexNAc
MouseBrain-Z-T-1.29786.29786.4	4.604	b/y+Hex
MouseBrain-Z-T-1.29786.29786.4	4.12	b/y+HexNAc(2)
MouseBrain-Z-T-1.36205.36205.3	4.035	b/y+HexNAc
MouseBrain-Z-T-1.36205.36205.3	4.482	b/y+Hex
MouseBrain-Z-T-1.36205.36205.3	3.695	b/y+HexNAc(2)
MouseBrain-Z-T-1.12368.12368.3	4.256	b/y+HexNAc
MouseBrain-Z-T-1.12368.12368.3	4.873	b/y+Hex
MouseBrain-Z-T-1.12368.12368.3	5.336	b/y+HexNAc(2)
MouseBrain-Z-T-1.12105.12105.3	3.284	b/y+HexNAc
MouseBrain-Z-T-1.12105.12105.3	4.347	b/y+Hex
MouseBrain-Z-T-1.12105.12105.3	4.921	b/y+HexNAc(2)
MouseBrain-Z-T-1.12464.12464.3	2.839	b/y+HexNAc
MouseBrain-Z-T-1.12464.12464.3	5.469	b/y+Hex
MouseBrain-Z-T-1.12464.12464.3	3.366	b/y+HexNAc(2)
MouseBrain-Z-T-1.13736.13736.4	4.445	b/y+HexNAc
MouseBrain-Z-T-1.13736.13736.4	4.351	b/y+Hex
MouseBrain-Z-T-1.13736.13736.4	4.658	b/y+HexNAc(2)
MouseBrain-Z-T-1.11942.11942.3	0	b/y+HexNAc
MouseBrain-Z-T-1.11942.11942.3	4.297	b/y+Hex
MouseBrain-Z-T-1.11942.11942.3	4.71	b/y+HexNAc(2)
MouseBrain-Z-T-1.42023.42023.3	5.238	b/y+HexNAc
MouseBrain-Z-T-1.42023.42023.3	3.717	b/y+Hex
MouseBrain-Z-T-1.42023.42023.3	4.738	b/y+HexNAc(2)
MouseBrain-Z-T-1.21978.21978.3	4.428	b/y+HexNAc
MouseBrain-Z-T-1.21978.21978.3	5.488	b/y+Hex
MouseBrain-Z-T-1.21978.21978.3	4.618	b/y+HexNAc(2)
MouseBrain-Z-T-1.33808.33808.3	3.599	b/y+HexNAc
MouseBrain-Z-T-1.33808.33808.3	4.084	b/y+Hex
MouseBrain-Z-T-1.33808.33808.3	3.491	b/y+HexNAc(2)
MouseBrain-Z-T-1.10091.10091.3	5.106	b/y+HexNAc
MouseBrain-Z-T-1.10091.10091.3	4.2	b/y+Hex
MouseBrain-Z-T-1.10091.10091.3	3.986	b/y+HexNAc(2)
MouseBrain-Z-T-1.26669.26669.2	4.585	b/y+HexNAc
MouseBrain-Z-T-1.26669.26669.2	4.136	b/y+Hex
MouseBrain-Z-T-1.26669.26669.2	3.964	b/y+HexNAc(2)
MouseBrain-Z-T-1.38892.38892.4	4.476	b/y+HexNAc
MouseBrain-Z-T-1.38892.38892.4	0	b/y+Hex
MouseBrain-Z-T-1.38892.38892.4	3.395	b/y+HexNAc(2)
MouseBrain-Z-T-1.47002.47002.3	4.916	b/y+HexNAc
MouseBrain-Z-T-1.47002.47002.3	4.34	b/y+Hex
MouseBrain-Z-T-1.47002.47002.3	4.223	b/y+HexNAc(2)
MouseBrain-Z-T-1.31812.31812.4	4.623	b/y+HexNAc
MouseBrain-Z-T-1.31812.31812.4	3.776	b/y+Hex
MouseBrain-Z-T-1.31812.31812.4	4.142	b/y+HexNAc(2)
MouseBrain-Z-T-1.34916.34916.4	3.557	b/y+HexNAc
MouseBrain-Z-T-1.34916.34916.4	3.791	b/y+Hex
MouseBrain-Z-T-1.34916.34916.4	3.558	b/y+HexNAc(2)
MouseBrain-Z-T-1.39144.39144.3	3.242	b/y+HexNAc
MouseBrain-Z-T-1.39144.39144.3	3.139	b/y+Hex
MouseBrain-Z-T-1.39144.39144.3	2.848	b/y+HexNAc(2)
MouseBrain-Z-T-1.10289.10289.3	4.948	b/y+HexNAc
MouseBrain-Z-T-1.10289.10289.3	3.823	b/y+Hex
MouseBrain-Z-T-1.10289.10289.3	0	b/y+HexNAc(2)
MouseBrain-Z-T-1.6091.6091.3	4.642	b/y+HexNAc
MouseBrain-Z-T-1.6091.6091.3	5.812	b/y+Hex
MouseBrain-Z-T-1.6091.6091.3	4.129	b/y+HexNAc(2)
MouseBrain-Z-T-1.17165.17165.3	3.62	b/y+HexNAc
MouseBrain-Z-T-1.17165.17165.3	0	b/y+Hex
MouseBrain-Z-T-1.17165.17165.3	3.941	b/y+HexNAc(2)
MouseBrain-Z-T-1.32405.32405.3	3.39	b/y+HexNAc
MouseBrain-Z-T-1.32405.32405.3	4.094	b/y+Hex
MouseBrain-Z-T-1.32405.32405.3	3.518	b/y+HexNAc(2)
MouseBrain-Z-T-1.24706.24706.3	5.85	b/y+HexNAc
MouseBrain-Z-T-1.24706.24706.3	5.591	b/y+Hex
MouseBrain-Z-T-1.24706.24706.3	5.5	b/y+HexNAc(2)
MouseBrain-Z-T-1.18565.18565.3	4.102	b/y+HexNAc
MouseBrain-Z-T-1.18565.18565.3	0	b/y+Hex
MouseBrain-Z-T-1.18565.18565.3	4.471	b/y+HexNAc(2)
MouseBrain-Z-T-1.34099.34099.4	4.242	b/y+HexNAc
MouseBrain-Z-T-1.34099.34099.4	3.039	b/y+Hex
MouseBrain-Z-T-1.34099.34099.4	3.831	b/y+HexNAc(2)
MouseBrain-Z-T-1.30201.30201.3	4.082	b/y+HexNAc
MouseBrain-Z-T-1.30201.30201.3	4.176	b/y+Hex
MouseBrain-Z-T-1.30201.30201.3	4.503	b/y+HexNAc(2)
MouseBrain-Z-T-1.10880.10880.2	4.853	b/y+HexNAc
MouseBrain-Z-T-1.10880.10880.2	0	b/y+Hex
MouseBrain-Z-T-1.10880.10880.2	4.745	b/y+HexNAc(2)
MouseBrain-Z-T-1.39104.39104.3	0	b/y+HexNAc
MouseBrain-Z-T-1.39104.39104.3	0	b/y+Hex
MouseBrain-Z-T-1.39104.39104.3	0	b/y+HexNAc(2)
MouseBrain-Z-T-1.16079.16079.3	4.796	b/y+HexNAc
MouseBrain-Z-T-1.16079.16079.3	5.328	b/y+Hex
MouseBrain-Z-T-1.16079.16079.3	4.886	b/y+HexNAc(2)
MouseBrain-Z-T-1.45981.45981.3	3.446	b/y+HexNAc
MouseBrain-Z-T-1.45981.45981.3	3.246	b/y+Hex
MouseBrain-Z-T-1.45981.45981.3	0	b/y+HexNAc(2)
MouseBrain-Z-T-1.14968.14968.3	5.232	b/y+HexNAc
MouseBrain-Z-T-1.14968.14968.3	4.513	b/y+Hex
MouseBrain-Z-T-1.14968.14968.3	5.033	b/y+HexNAc(2)
MouseBrain-Z-T-1.11938.11938.3	4.057	b/y+HexNAc
MouseBrain-Z-T-1.11938.11938.3	4.574	b/y+Hex
MouseBrain-Z-T-1.11938.11938.3	5.15	b/y+HexNAc(2)
MouseBrain-Z-T-1.21991.21991.3	4.556	b/y+HexNAc
MouseBrain-Z-T-1.21991.21991.3	5.603	b/y+Hex
MouseBrain-Z-T-1.21991.21991.3	4.88	b/y+HexNAc(2)
MouseBrain-Z-T-1.38629.38629.4	3.479	b/y+HexNAc
MouseBrain-Z-T-1.38629.38629.4	3.749	b/y+Hex
MouseBrain-Z-T-1.38629.38629.4	0	b/y+HexNAc(2)
MouseBrain-Z-T-1.15165.15165.4	4.195	b/y+HexNAc
MouseBrain-Z-T-1.15165.15165.4	4.19	b/y+Hex
MouseBrain-Z-T-1.15165.15165.4	4.198	b/y+HexNAc(2)
MouseBrain-Z-T-1.43766.43766.3	5.078	b/y+HexNAc
MouseBrain-Z-T-1.43766.43766.3	3.529	b/y+Hex
MouseBrain-Z-T-1.43766.43766.3	4.323	b/y+HexNAc(2)
MouseBrain-Z-T-1.6322.6322.3	4.424	b/y+HexNAc
MouseBrain-Z-T-1.6322.6322.3	5.818	b/y+Hex
MouseBrain-Z-T-1.6322.6322.3	3.943	b/y+HexNAc(2)
MouseBrain-Z-T-1.41688.41688.3	5.734	b/y+HexNAc
MouseBrain-Z-T-1.41688.41688.3	4.002	b/y+Hex
MouseBrain-Z-T-1.41688.41688.3	5.024	b/y+HexNAc(2)
MouseBrain-Z-T-1.20581.20581.3	4.718	b/y+HexNAc
MouseBrain-Z-T-1.20581.20581.3	4.532	b/y+Hex
MouseBrain-Z-T-1.20581.20581.3	4.188	b/y+HexNAc(2)
MouseBrain-Z-T-1.19683.19683.3	4.766	b/y+HexNAc
MouseBrain-Z-T-1.19683.19683.3	4.216	b/y+Hex
MouseBrain-Z-T-1.19683.19683.3	4.711	b/y+HexNAc(2)
MouseBrain-Z-T-1.38859.38859.3	4.157	b/y+HexNAc
MouseBrain-Z-T-1.38859.38859.3	2.931	b/y+Hex
MouseBrain-Z-T-1.38859.38859.3	3.48	b/y+HexNAc(2)
MouseBrain-Z-T-1.39141.39141.3	3.333	b/y+HexNAc
MouseBrain-Z-T-1.39141.39141.3	0	b/y+Hex
MouseBrain-Z-T-1.39141.39141.3	3.033	b/y+HexNAc(2)
MouseBrain-Z-T-1.40265.40265.3	4.366	b/y+HexNAc
MouseBrain-Z-T-1.40265.40265.3	3.091	b/y+Hex
MouseBrain-Z-T-1.40265.40265.3	3.353	b/y+HexNAc(2)
MouseBrain-Z-T-1.10361.10361.3	5.339	b/y+HexNAc
MouseBrain-Z-T-1.10361.10361.3	3.957	b/y+Hex
MouseBrain-Z-T-1.10361.10361.3	3.804	b/y+HexNAc(2)
MouseBrain-Z-T-1.6878.6878.3	3.763	b/y+HexNAc
MouseBrain-Z-T-1.6878.6878.3	0	b/y+Hex
MouseBrain-Z-T-1.6878.6878.3	3.92	b/y+HexNAc(2)
MouseBrain-Z-T-1.12350.12350.3	3.973	b/y+HexNAc
MouseBrain-Z-T-1.12350.12350.3	4.209	b/y+Hex
MouseBrain-Z-T-1.12350.12350.3	4.861	b/y+HexNAc(2)
MouseBrain-Z-T-1.22393.22393.3	3.97	b/y+HexNAc
MouseBrain-Z-T-1.22393.22393.3	4.857	b/y+Hex
MouseBrain-Z-T-1.22393.22393.3	5.086	b/y+HexNAc(2)
MouseBrain-Z-T-1.35284.35284.3	0	b/y+HexNAc
MouseBrain-Z-T-1.35284.35284.3	0	b/y+Hex
MouseBrain-Z-T-1.35284.35284.3	3.663	b/y+HexNAc(2)
MouseBrain-Z-T-1.14946.14946.3	5.346	b/y+HexNAc
MouseBrain-Z-T-1.14946.14946.3	4.05	b/y+Hex
MouseBrain-Z-T-1.14946.14946.3	5.167	b/y+HexNAc(2)
MouseBrain-Z-T-1.19507.19507.3	2.877	b/y+HexNAc
MouseBrain-Z-T-1.19507.19507.3	4.741	b/y+Hex
MouseBrain-Z-T-1.19507.19507.3	2.892	b/y+HexNAc(2)
MouseBrain-Z-T-1.42175.42175.3	5.593	b/y+HexNAc
MouseBrain-Z-T-1.42175.42175.3	2.991	b/y+Hex
MouseBrain-Z-T-1.42175.42175.3	4.764	b/y+HexNAc(2)
MouseBrain-Z-T-1.21895.21895.3	3.893	b/y+HexNAc
MouseBrain-Z-T-1.21895.21895.3	4.028	b/y+Hex
MouseBrain-Z-T-1.21895.21895.3	4.09	b/y+HexNAc(2)
MouseBrain-Z-T-1.32757.32757.3	3.984	b/y+HexNAc
MouseBrain-Z-T-1.32757.32757.3	2.905	b/y+Hex
MouseBrain-Z-T-1.32757.32757.3	3.398	b/y+HexNAc(2)
MouseBrain-Z-T-1.27246.27246.3	4.349	b/y+HexNAc
MouseBrain-Z-T-1.27246.27246.3	0	b/y+Hex
MouseBrain-Z-T-1.27246.27246.3	2.907	b/y+HexNAc(2)
MouseBrain-Z-T-1.29520.29520.3	5.195	b/y+HexNAc
MouseBrain-Z-T-1.29520.29520.3	2.915	b/y+Hex
MouseBrain-Z-T-1.29520.29520.3	3.694	b/y+HexNAc(2)
MouseBrain-Z-T-1.29543.29543.3	5.074	b/y+HexNAc
MouseBrain-Z-T-1.29543.29543.3	0	b/y+Hex
MouseBrain-Z-T-1.29543.29543.3	0	b/y+HexNAc(2)
MouseBrain-Z-T-1.12265.12265.3	0	b/y+HexNAc
MouseBrain-Z-T-1.12265.12265.3	4.092	b/y+Hex
MouseBrain-Z-T-1.12265.12265.3	4.753	b/y+HexNAc(2)
MouseBrain-Z-T-1.42243.42243.3	5.648	b/y+HexNAc
MouseBrain-Z-T-1.42243.42243.3	4.422	b/y+Hex
MouseBrain-Z-T-1.42243.42243.3	4.728	b/y+HexNAc(2)
MouseBrain-Z-T-1.20011.20011.3	4.567	b/y+HexNAc
MouseBrain-Z-T-1.20011.20011.3	4.647	b/y+Hex
MouseBrain-Z-T-1.20011.20011.3	3.735	b/y+HexNAc(2)
MouseBrain-Z-T-1.20069.20069.2	3.94	b/y+HexNAc
MouseBrain-Z-T-1.20069.20069.2	4.287	b/y+Hex
MouseBrain-Z-T-1.20069.20069.2	0	b/y+HexNAc(2)
MouseBrain-Z-T-1.28665.28665.3	4.502	b/y+HexNAc
MouseBrain-Z-T-1.28665.28665.3	3.559	b/y+Hex
MouseBrain-Z-T-1.28665.28665.3	4.482	b/y+HexNAc(2)
MouseBrain-Z-T-1.46320.46320.3	5.047	b/y+HexNAc
MouseBrain-Z-T-1.46320.46320.3	3.82	b/y+Hex
MouseBrain-Z-T-1.46320.46320.3	4.292	b/y+HexNAc(2)
MouseBrain-Z-T-1.33496.33496.4	3.775	b/y+HexNAc
MouseBrain-Z-T-1.33496.33496.4	3.402	b/y+Hex
MouseBrain-Z-T-1.33496.33496.4	2.922	b/y+HexNAc(2)
MouseBrain-Z-T-1.33404.33404.4	4.1	b/y+HexNAc
MouseBrain-Z-T-1.33404.33404.4	3.967	b/y+Hex
MouseBrain-Z-T-1.33404.33404.4	3.441	b/y+HexNAc(2)
MouseBrain-Z-T-1.24705.24705.3	5.649	b/y+HexNAc
MouseBrain-Z-T-1.24705.24705.3	5.303	b/y+Hex
MouseBrain-Z-T-1.24705.24705.3	5.586	b/y+HexNAc(2)
MouseBrain-Z-T-1.19505.19505.3	4.313	b/y+HexNAc
MouseBrain-Z-T-1.19505.19505.3	3.79	b/y+Hex
MouseBrain-Z-T-1.19505.19505.3	4.344	b/y+HexNAc(2)
MouseBrain-Z-T-1.45160.45160.3	4.903	b/y+HexNAc
MouseBrain-Z-T-1.45160.45160.3	4.915	b/y+Hex
MouseBrain-Z-T-1.45160.45160.3	4.494	b/y+HexNAc(2)
MouseBrain-Z-T-1.39205.39205.3	3.783	b/y+HexNAc
MouseBrain-Z-T-1.39205.39205.3	2.916	b/y+Hex
MouseBrain-Z-T-1.39205.39205.3	3.852	b/y+HexNAc(2)
MouseBrain-Z-T-1.13332.13332.3	4.918	b/y+HexNAc
MouseBrain-Z-T-1.13332.13332.3	3.977	b/y+Hex
MouseBrain-Z-T-1.13332.13332.3	5.706	b/y+HexNAc(2)
MouseBrain-Z-T-1.32355.32355.3	5.183	b/y+HexNAc
MouseBrain-Z-T-1.32355.32355.3	4.527	b/y+Hex
MouseBrain-Z-T-1.32355.32355.3	5.018	b/y+HexNAc(2)
MouseBrain-Z-T-1.29178.29178.3	3.601	b/y+HexNAc
MouseBrain-Z-T-1.29178.29178.3	3.647	b/y+Hex
MouseBrain-Z-T-1.29178.29178.3	4.661	b/y+HexNAc(2)
MouseBrain-Z-T-1.9713.9713.3	4.779	b/y+HexNAc
MouseBrain-Z-T-1.9713.9713.3	4.505	b/y+Hex
MouseBrain-Z-T-1.9713.9713.3	3.775	b/y+HexNAc(2)
MouseBrain-Z-T-1.44323.44323.3	0	b/y+HexNAc
MouseBrain-Z-T-1.44323.44323.3	0	b/y+Hex
MouseBrain-Z-T-1.44323.44323.3	2.96	b/y+HexNAc(2)
MouseBrain-Z-T-1.26334.26334.4	5.066	b/y+HexNAc
MouseBrain-Z-T-1.26334.26334.4	5.057	b/y+Hex
MouseBrain-Z-T-1.26334.26334.4	3.716	b/y+HexNAc(2)
MouseBrain-Z-T-1.27667.27667.3	4.551	b/y+HexNAc
MouseBrain-Z-T-1.27667.27667.3	0	b/y+Hex
MouseBrain-Z-T-1.27667.27667.3	2.869	b/y+HexNAc(2)
MouseBrain-Z-T-1.33323.33323.3	4.478	b/y+HexNAc
MouseBrain-Z-T-1.33323.33323.3	4.518	b/y+Hex
MouseBrain-Z-T-1.33323.33323.3	4.135	b/y+HexNAc(2)
MouseBrain-Z-T-1.41830.41830.3	5.736	b/y+HexNAc
MouseBrain-Z-T-1.41830.41830.3	4.273	b/y+Hex
MouseBrain-Z-T-1.41830.41830.3	5.075	b/y+HexNAc(2)
MouseBrain-Z-T-1.24571.24571.3	3.443	b/y+HexNAc
MouseBrain-Z-T-1.24571.24571.3	3.294	b/y+Hex
MouseBrain-Z-T-1.24571.24571.3	3.632	b/y+HexNAc(2)
MouseBrain-Z-T-1.15237.15237.3	5.37	b/y+HexNAc
MouseBrain-Z-T-1.15237.15237.3	4.854	b/y+Hex
MouseBrain-Z-T-1.15237.15237.3	3.966	b/y+HexNAc(2)
MouseBrain-Z-T-1.12358.12358.3	0	b/y+HexNAc
MouseBrain-Z-T-1.12358.12358.3	4.099	b/y+Hex
MouseBrain-Z-T-1.12358.12358.3	4.813	b/y+HexNAc(2)
MouseBrain-Z-T-1.28985.28985.3	4.67	b/y+HexNAc
MouseBrain-Z-T-1.28985.28985.3	3.678	b/y+Hex
MouseBrain-Z-T-1.28985.28985.3	3.843	b/y+HexNAc(2)
MouseBrain-Z-T-1.21788.21788.3	4.67	b/y+HexNAc
MouseBrain-Z-T-1.21788.21788.3	5.733	b/y+Hex
MouseBrain-Z-T-1.21788.21788.3	4.972	b/y+HexNAc(2)
MouseBrain-Z-T-1.21716.21716.3	4.421	b/y+HexNAc
MouseBrain-Z-T-1.21716.21716.3	5.627	b/y+Hex
MouseBrain-Z-T-1.21716.21716.3	4.969	b/y+HexNAc(2)
MouseBrain-Z-T-1.45205.45205.3	4.312	b/y+HexNAc
MouseBrain-Z-T-1.45205.45205.3	4.699	b/y+Hex
MouseBrain-Z-T-1.45205.45205.3	4.165	b/y+HexNAc(2)
MouseBrain-Z-T-1.25289.25289.3	4.041	b/y+HexNAc
MouseBrain-Z-T-1.25289.25289.3	3.269	b/y+Hex
MouseBrain-Z-T-1.25289.25289.3	3.086	b/y+HexNAc(2)
MouseBrain-Z-T-1.20858.20858.3	3.834	b/y+HexNAc
MouseBrain-Z-T-1.20858.20858.3	5.441	b/y+Hex
MouseBrain-Z-T-1.20858.20858.3	4.591	b/y+HexNAc(2)
MouseBrain-Z-T-1.20927.20927.3	3.948	b/y+HexNAc
MouseBrain-Z-T-1.20927.20927.3	5.293	b/y+Hex
MouseBrain-Z-T-1.20927.20927.3	4.459	b/y+HexNAc(2)
MouseBrain-Z-T-1.21000.21000.3	3.872	b/y+HexNAc
MouseBrain-Z-T-1.21000.21000.3	5.148	b/y+Hex
MouseBrain-Z-T-1.21000.21000.3	4.248	b/y+HexNAc(2)
MouseBrain-Z-T-1.21585.21585.2	3.726	b/y+HexNAc
MouseBrain-Z-T-1.21585.21585.2	5.098	b/y+Hex
MouseBrain-Z-T-1.21585.21585.2	3.774	b/y+HexNAc(2)
MouseBrain-Z-T-1.39155.39155.4	4.406	b/y+HexNAc
MouseBrain-Z-T-1.39155.39155.4	3.152	b/y+Hex
MouseBrain-Z-T-1.39155.39155.4	3.504	b/y+HexNAc(2)
MouseBrain-Z-T-1.56937.56937.3	3.56	b/y+HexNAc
MouseBrain-Z-T-1.56937.56937.3	0	b/y+Hex
MouseBrain-Z-T-1.56937.56937.3	0	b/y+HexNAc(2)
MouseBrain-Z-T-1.6546.6546.3	3.206	b/y+HexNAc
MouseBrain-Z-T-1.6546.6546.3	3.752	b/y+Hex
MouseBrain-Z-T-1.6546.6546.3	0	b/y+HexNAc(2)
MouseBrain-Z-T-1.45054.45054.3	4.483	b/y+HexNAc
MouseBrain-Z-T-1.45054.45054.3	4.519	b/y+Hex
MouseBrain-Z-T-1.45054.45054.3	3.819	b/y+HexNAc(2)
MouseBrain-Z-T-1.26472.26472.3	3.906	b/y+HexNAc
MouseBrain-Z-T-1.26472.26472.3	3.967	b/y+Hex
MouseBrain-Z-T-1.26472.26472.3	0	b/y+HexNAc(2)
MouseBrain-Z-T-1.39953.39953.4	4.257	b/y+HexNAc
MouseBrain-Z-T-1.39953.39953.4	0	b/y+Hex
MouseBrain-Z-T-1.39953.39953.4	3.352	b/y+HexNAc(2)
MouseBrain-Z-T-1.27954.27954.3	4.282	b/y+HexNAc
MouseBrain-Z-T-1.27954.27954.3	4.476	b/y+Hex
MouseBrain-Z-T-1.27954.27954.3	4.608	b/y+HexNAc(2)
MouseBrain-Z-T-1.32690.32690.3	4.989	b/y+HexNAc
MouseBrain-Z-T-1.32690.32690.3	4.572	b/y+Hex
MouseBrain-Z-T-1.32690.32690.3	3.391	b/y+HexNAc(2)
MouseBrain-Z-T-1.37467.37467.3	0	b/y+HexNAc
MouseBrain-Z-T-1.37467.37467.3	3.778	b/y+Hex
MouseBrain-Z-T-1.37467.37467.3	3.059	b/y+HexNAc(2)
MouseBrain-Z-T-1.14992.14992.3	4.752	b/y+HexNAc
MouseBrain-Z-T-1.14992.14992.3	4.413	b/y+Hex
MouseBrain-Z-T-1.14992.14992.3	4.023	b/y+HexNAc(2)
MouseBrain-Z-T-1.24718.24718.2	4.997	b/y+HexNAc
MouseBrain-Z-T-1.24718.24718.2	4.91	b/y+Hex
MouseBrain-Z-T-1.24718.24718.2	5.352	b/y+HexNAc(2)
MouseBrain-Z-T-1.21704.21704.3	5.782	b/y+HexNAc
MouseBrain-Z-T-1.21704.21704.3	4.149	b/y+Hex
MouseBrain-Z-T-1.21704.21704.3	4.971	b/y+HexNAc(2)
MouseBrain-Z-T-1.21752.21752.3	5.976	b/y+HexNAc
MouseBrain-Z-T-1.21752.21752.3	4.287	b/y+Hex
MouseBrain-Z-T-1.21752.21752.3	5.143	b/y+HexNAc(2)
MouseBrain-Z-T-1.21778.21778.3	5.611	b/y+HexNAc
MouseBrain-Z-T-1.21778.21778.3	3.881	b/y+Hex
MouseBrain-Z-T-1.21778.21778.3	4.63	b/y+HexNAc(2)
MouseBrain-Z-T-1.21847.21847.3	6.853	b/y+HexNAc
MouseBrain-Z-T-1.21847.21847.3	5.238	b/y+Hex
MouseBrain-Z-T-1.21847.21847.3	5.889	b/y+HexNAc(2)
MouseBrain-Z-T-1.38292.38292.5	3.892	b/y+HexNAc
MouseBrain-Z-T-1.38292.38292.5	0	b/y+Hex
MouseBrain-Z-T-1.38292.38292.5	3.437	b/y+HexNAc(2)
MouseBrain-Z-T-1.27284.27284.3	4.583	b/y+HexNAc
MouseBrain-Z-T-1.27284.27284.3	3.352	b/y+Hex
MouseBrain-Z-T-1.27284.27284.3	3.841	b/y+HexNAc(2)
MouseBrain-Z-T-1.21644.21644.3	5.449	b/y+HexNAc
MouseBrain-Z-T-1.21644.21644.3	3.755	b/y+Hex
MouseBrain-Z-T-1.21644.21644.3	4.565	b/y+HexNAc(2)
MouseBrain-Z-T-1.21918.21918.3	6.259	b/y+HexNAc
MouseBrain-Z-T-1.21918.21918.3	4.397	b/y+Hex
MouseBrain-Z-T-1.21918.21918.3	5.222	b/y+HexNAc(2)
MouseBrain-Z-T-1.21960.21960.3	5.08	b/y+HexNAc
MouseBrain-Z-T-1.21960.21960.3	3.259	b/y+Hex
MouseBrain-Z-T-1.21960.21960.3	3.826	b/y+HexNAc(2)
MouseBrain-Z-T-1.21990.21990.3	5.164	b/y+HexNAc
MouseBrain-Z-T-1.21990.21990.3	3.858	b/y+Hex
MouseBrain-Z-T-1.21990.21990.3	4.192	b/y+HexNAc(2)
MouseBrain-Z-T-1.33966.33966.3	5.606	b/y+HexNAc
MouseBrain-Z-T-1.33966.33966.3	4.021	b/y+Hex
MouseBrain-Z-T-1.33966.33966.3	4.528	b/y+HexNAc(2)
MouseBrain-Z-T-1.21753.21753.3	4.478	b/y+HexNAc
MouseBrain-Z-T-1.21753.21753.3	5.553	b/y+Hex
MouseBrain-Z-T-1.21753.21753.3	4.943	b/y+HexNAc(2)
MouseBrain-Z-T-1.3790.3790.3	4.761	b/y+HexNAc
MouseBrain-Z-T-1.3790.3790.3	4.722	b/y+Hex
MouseBrain-Z-T-1.3790.3790.3	2.979	b/y+HexNAc(2)
MouseBrain-Z-T-1.3844.3844.3	5.1	b/y+HexNAc
MouseBrain-Z-T-1.3844.3844.3	4.995	b/y+Hex
MouseBrain-Z-T-1.3844.3844.3	3.717	b/y+HexNAc(2)
MouseBrain-Z-T-1.3873.3873.3	3.881	b/y+HexNAc
MouseBrain-Z-T-1.3873.3873.3	3.634	b/y+Hex
MouseBrain-Z-T-1.3873.3873.3	0	b/y+HexNAc(2)
MouseBrain-Z-T-1.47705.47705.3	3.925	b/y+HexNAc
MouseBrain-Z-T-1.47705.47705.3	2.875	b/y+Hex
MouseBrain-Z-T-1.47705.47705.3	3.132	b/y+HexNAc(2)
MouseBrain-Z-T-1.38378.38378.4	4.672	b/y+HexNAc
MouseBrain-Z-T-1.38378.38378.4	2.942	b/y+Hex
MouseBrain-Z-T-1.38378.38378.4	3.885	b/y+HexNAc(2)
MouseBrain-Z-T-1.35378.35378.3	4.718	b/y+HexNAc
MouseBrain-Z-T-1.35378.35378.3	4.284	b/y+Hex
MouseBrain-Z-T-1.35378.35378.3	3.753	b/y+HexNAc(2)
MouseBrain-Z-T-1.21837.21837.3	4.259	b/y+HexNAc
MouseBrain-Z-T-1.21837.21837.3	5.328	b/y+Hex
MouseBrain-Z-T-1.21837.21837.3	4.559	b/y+HexNAc(2)
MouseBrain-Z-T-1.15080.15080.4	5.237	b/y+HexNAc
MouseBrain-Z-T-1.15080.15080.4	3.769	b/y+Hex
MouseBrain-Z-T-1.15080.15080.4	4.747	b/y+HexNAc(2)
MouseBrain-Z-T-1.12429.12429.3	4.153	b/y+HexNAc
MouseBrain-Z-T-1.12429.12429.3	4.363	b/y+Hex
MouseBrain-Z-T-1.12429.12429.3	4.904	b/y+HexNAc(2)
MouseBrain-Z-T-1.21824.21824.3	4.951	b/y+HexNAc
MouseBrain-Z-T-1.21824.21824.3	3.266	b/y+Hex
MouseBrain-Z-T-1.21824.21824.3	3.878	b/y+HexNAc(2)
MouseBrain-Z-T-1.30725.30725.3	5.349	b/y+HexNAc
MouseBrain-Z-T-1.30725.30725.3	3.72	b/y+Hex
MouseBrain-Z-T-1.30725.30725.3	4.365	b/y+HexNAc(2)
MouseBrain-Z-T-1.32283.32283.3	5.567	b/y+HexNAc
MouseBrain-Z-T-1.32283.32283.3	4.79	b/y+Hex
MouseBrain-Z-T-1.32283.32283.3	5.304	b/y+HexNAc(2)
MouseBrain-Z-T-1.47020.47020.3	3.756	b/y+HexNAc
MouseBrain-Z-T-1.47020.47020.3	0	b/y+Hex
MouseBrain-Z-T-1.47020.47020.3	3.631	b/y+HexNAc(2)
MouseBrain-Z-T-1.15346.15346.3	3.618	b/y+HexNAc
MouseBrain-Z-T-1.15346.15346.3	3.758	b/y+Hex
MouseBrain-Z-T-1.15346.15346.3	4.161	b/y+HexNAc(2)
MouseBrain-Z-T-1.32805.32805.3	3.56	b/y+HexNAc
MouseBrain-Z-T-1.32805.32805.3	3.599	b/y+Hex
MouseBrain-Z-T-1.32805.32805.3	3.022	b/y+HexNAc(2)
MouseBrain-Z-T-1.14958.14958.3	3.878	b/y+HexNAc
MouseBrain-Z-T-1.14958.14958.3	3.981	b/y+Hex
MouseBrain-Z-T-1.14958.14958.3	3.887	b/y+HexNAc(2)
MouseBrain-Z-T-1.63900.63900.4	4.328	b/y+HexNAc
MouseBrain-Z-T-1.63900.63900.4	4.172	b/y+Hex
MouseBrain-Z-T-1.63900.63900.4	3.77	b/y+HexNAc(2)
MouseBrain-Z-T-1.11940.11940.3	3.485	b/y+HexNAc
MouseBrain-Z-T-1.11940.11940.3	3.684	b/y+Hex
MouseBrain-Z-T-1.11940.11940.3	0	b/y+HexNAc(2)
MouseBrain-Z-T-1.29380.29380.3	3.676	b/y+HexNAc
MouseBrain-Z-T-1.29380.29380.3	4.07	b/y+Hex
MouseBrain-Z-T-1.29380.29380.3	2.901	b/y+HexNAc(2)
MouseBrain-Z-T-1.22038.22038.3	5.634	b/y+HexNAc
MouseBrain-Z-T-1.22038.22038.3	0	b/y+Hex
MouseBrain-Z-T-1.22038.22038.3	4.625	b/y+HexNAc(2)
MouseBrain-Z-T-1.11882.11882.3	3.422	b/y+HexNAc
MouseBrain-Z-T-1.11882.11882.3	4.848	b/y+Hex
MouseBrain-Z-T-1.11882.11882.3	4.895	b/y+HexNAc(2)
MouseBrain-Z-T-1.13559.13559.3	5.313	b/y+HexNAc
MouseBrain-Z-T-1.13559.13559.3	3.492	b/y+Hex
MouseBrain-Z-T-1.13559.13559.3	4.532	b/y+HexNAc(2)
MouseBrain-Z-T-1.16224.16224.3	4.051	b/y+HexNAc
MouseBrain-Z-T-1.16224.16224.3	4.989	b/y+Hex
MouseBrain-Z-T-1.16224.16224.3	4.321	b/y+HexNAc(2)
MouseBrain-Z-T-1.41889.41889.3	5.132	b/y+HexNAc
MouseBrain-Z-T-1.41889.41889.3	3.022	b/y+Hex
MouseBrain-Z-T-1.41889.41889.3	4.513	b/y+HexNAc(2)
MouseBrain-Z-T-1.28275.28275.3	5.003	b/y+HexNAc
MouseBrain-Z-T-1.28275.28275.3	4.414	b/y+Hex
MouseBrain-Z-T-1.28275.28275.3	5.01	b/y+HexNAc(2)
MouseBrain-Z-T-1.26148.26148.3	4.66	b/y+HexNAc
MouseBrain-Z-T-1.26148.26148.3	4.635	b/y+Hex
MouseBrain-Z-T-1.26148.26148.3	3.947	b/y+HexNAc(2)
MouseBrain-Z-T-1.15899.15899.3	5.276	b/y+HexNAc
MouseBrain-Z-T-1.15899.15899.3	4.17	b/y+Hex
MouseBrain-Z-T-1.15899.15899.3	4.632	b/y+HexNAc(2)
MouseBrain-Z-T-1.23384.23384.3	5.051	b/y+HexNAc
MouseBrain-Z-T-1.23384.23384.3	2.99	b/y+Hex
MouseBrain-Z-T-1.23384.23384.3	5.487	b/y+HexNAc(2)
MouseBrain-Z-T-1.24629.24629.4	4.195	b/y+HexNAc
MouseBrain-Z-T-1.24629.24629.4	0	b/y+Hex
MouseBrain-Z-T-1.24629.24629.4	3.638	b/y+HexNAc(2)
MouseBrain-Z-T-1.18882.18882.4	4.589	b/y+HexNAc
MouseBrain-Z-T-1.18882.18882.4	4.555	b/y+Hex
MouseBrain-Z-T-1.18882.18882.4	3.63	b/y+HexNAc(2)
MouseBrain-Z-T-1.21920.21920.3	4.023	b/y+HexNAc
MouseBrain-Z-T-1.21920.21920.3	5.322	b/y+Hex
MouseBrain-Z-T-1.21920.21920.3	4.515	b/y+HexNAc(2)
MouseBrain-Z-T-1.24789.24789.2	4.675	b/y+HexNAc
MouseBrain-Z-T-1.24789.24789.2	4.595	b/y+Hex
MouseBrain-Z-T-1.24789.24789.2	4.618	b/y+HexNAc(2)
MouseBrain-Z-T-1.31869.31869.3	4.33	b/y+HexNAc
MouseBrain-Z-T-1.31869.31869.3	3.327	b/y+Hex
MouseBrain-Z-T-1.31869.31869.3	0	b/y+HexNAc(2)
MouseBrain-Z-T-1.34948.34948.4	4.184	b/y+HexNAc
MouseBrain-Z-T-1.34948.34948.4	3.502	b/y+Hex
MouseBrain-Z-T-1.34948.34948.4	4.067	b/y+HexNAc(2)
MouseBrain-Z-T-1.20606.20606.3	4.681	b/y+HexNAc
MouseBrain-Z-T-1.20606.20606.3	4.143	b/y+Hex
MouseBrain-Z-T-1.20606.20606.3	4.757	b/y+HexNAc(2)
MouseBrain-Z-T-1.33554.33554.3	3.319	b/y+HexNAc
MouseBrain-Z-T-1.33554.33554.3	3.335	b/y+Hex
MouseBrain-Z-T-1.33554.33554.3	2.847	b/y+HexNAc(2)
MouseBrain-Z-T-1.13064.13064.5	3.811	b/y+HexNAc
MouseBrain-Z-T-1.13064.13064.5	3.561	b/y+Hex
MouseBrain-Z-T-1.13064.13064.5	4.269	b/y+HexNAc(2)
MouseBrain-Z-T-1.21332.21332.3	3.572	b/y+HexNAc
MouseBrain-Z-T-1.21332.21332.3	5.015	b/y+Hex
MouseBrain-Z-T-1.21332.21332.3	4.248	b/y+HexNAc(2)
MouseBrain-Z-T-1.20055.20055.3	4.677	b/y+HexNAc
MouseBrain-Z-T-1.20055.20055.3	4.566	b/y+Hex
MouseBrain-Z-T-1.20055.20055.3	3.669	b/y+HexNAc(2)
MouseBrain-Z-T-1.33356.33356.3	4.644	b/y+HexNAc
MouseBrain-Z-T-1.33356.33356.3	4.869	b/y+Hex
MouseBrain-Z-T-1.33356.33356.3	4.389	b/y+HexNAc(2)
MouseBrain-Z-T-1.24637.24637.3	5.37	b/y+HexNAc
MouseBrain-Z-T-1.24637.24637.3	5.119	b/y+Hex
MouseBrain-Z-T-1.24637.24637.3	5.368	b/y+HexNAc(2)
MouseBrain-Z-T-1.34260.34260.3	4.129	b/y+HexNAc
MouseBrain-Z-T-1.34260.34260.3	3.284	b/y+Hex
MouseBrain-Z-T-1.34260.34260.3	2.802	b/y+HexNAc(2)
MouseBrain-Z-T-1.38116.38116.3	4.991	b/y+HexNAc
MouseBrain-Z-T-1.38116.38116.3	3.673	b/y+Hex
MouseBrain-Z-T-1.38116.38116.3	4.141	b/y+HexNAc(2)
MouseBrain-Z-T-1.29040.29040.3	3.89	b/y+HexNAc
MouseBrain-Z-T-1.29040.29040.3	3.651	b/y+Hex
MouseBrain-Z-T-1.29040.29040.3	3.233	b/y+HexNAc(2)
MouseBrain-Z-T-1.18082.18082.3	5.241	b/y+HexNAc
MouseBrain-Z-T-1.18082.18082.3	3.401	b/y+Hex
MouseBrain-Z-T-1.18082.18082.3	4.493	b/y+HexNAc(2)
MouseBrain-Z-T-1.21373.21373.2	3.029	b/y+HexNAc
MouseBrain-Z-T-1.21373.21373.2	4.941	b/y+Hex
MouseBrain-Z-T-1.21373.21373.2	4.377	b/y+HexNAc(2)
MouseBrain-Z-T-1.33415.33415.3	4.514	b/y+HexNAc
MouseBrain-Z-T-1.33415.33415.3	4.669	b/y+Hex
MouseBrain-Z-T-1.33415.33415.3	4.065	b/y+HexNAc(2)
MouseBrain-Z-T-1.48459.48459.4	3.672	b/y+HexNAc
MouseBrain-Z-T-1.48459.48459.4	3.259	b/y+Hex
MouseBrain-Z-T-1.48459.48459.4	3.713	b/y+HexNAc(2)
MouseBrain-Z-T-1.28499.28499.3	5.251	b/y+HexNAc
MouseBrain-Z-T-1.28499.28499.3	4.515	b/y+Hex
MouseBrain-Z-T-1.28499.28499.3	5.227	b/y+HexNAc(2)
MouseBrain-Z-T-1.44518.44518.3	3.556	b/y+HexNAc
MouseBrain-Z-T-1.44518.44518.3	3.383	b/y+Hex
MouseBrain-Z-T-1.44518.44518.3	2.794	b/y+HexNAc(2)
MouseBrain-Z-T-1.12073.12073.3	4.606	b/y+HexNAc
MouseBrain-Z-T-1.12073.12073.3	2.853	b/y+Hex
MouseBrain-Z-T-1.12073.12073.3	0	b/y+HexNAc(2)
MouseBrain-Z-T-1.17793.17793.3	4.269	b/y+HexNAc
MouseBrain-Z-T-1.17793.17793.3	3.902	b/y+Hex
MouseBrain-Z-T-1.17793.17793.3	4.431	b/y+HexNAc(2)
MouseBrain-Z-T-1.38839.38839.3	5.536	b/y+HexNAc
MouseBrain-Z-T-1.38839.38839.3	4.148	b/y+Hex
MouseBrain-Z-T-1.38839.38839.3	4.585	b/y+HexNAc(2)
MouseBrain-Z-T-1.31529.31529.3	0	b/y+HexNAc
MouseBrain-Z-T-1.31529.31529.3	0	b/y+Hex
MouseBrain-Z-T-1.31529.31529.3	2.872	b/y+HexNAc(2)
MouseBrain-Z-T-1.30857.30857.3	5.474	b/y+HexNAc
MouseBrain-Z-T-1.30857.30857.3	4.562	b/y+Hex
MouseBrain-Z-T-1.30857.30857.3	4.564	b/y+HexNAc(2)
MouseBrain-Z-T-1.20904.20904.3	3.002	b/y+HexNAc
MouseBrain-Z-T-1.20904.20904.3	5.051	b/y+Hex
MouseBrain-Z-T-1.20904.20904.3	4.211	b/y+HexNAc(2)
MouseBrain-Z-T-1.13171.13171.4	4.31	b/y+HexNAc
MouseBrain-Z-T-1.13171.13171.4	4.586	b/y+Hex
MouseBrain-Z-T-1.13171.13171.4	4.408	b/y+HexNAc(2)
MouseBrain-Z-T-1.42247.42247.3	4.906	b/y+HexNAc
MouseBrain-Z-T-1.42247.42247.3	3.335	b/y+Hex
MouseBrain-Z-T-1.42247.42247.3	4.411	b/y+HexNAc(2)
MouseBrain-Z-T-1.33031.33031.3	4.923	b/y+HexNAc
MouseBrain-Z-T-1.33031.33031.3	3.962	b/y+Hex
MouseBrain-Z-T-1.33031.33031.3	3.541	b/y+HexNAc(2)
MouseBrain-Z-T-1.27524.27524.3	4.523	b/y+HexNAc
MouseBrain-Z-T-1.27524.27524.3	2.923	b/y+Hex
MouseBrain-Z-T-1.27524.27524.3	3.776	b/y+HexNAc(2)
MouseBrain-Z-T-1.19754.19754.3	5.354	b/y+HexNAc
MouseBrain-Z-T-1.19754.19754.3	4.947	b/y+Hex
MouseBrain-Z-T-1.19754.19754.3	5.197	b/y+HexNAc(2)
MouseBrain-Z-T-1.39564.39564.3	4.203	b/y+HexNAc
MouseBrain-Z-T-1.39564.39564.3	3.687	b/y+Hex
MouseBrain-Z-T-1.39564.39564.3	3.797	b/y+HexNAc(2)
MouseBrain-Z-T-1.10173.10173.2	4.164	b/y+HexNAc
MouseBrain-Z-T-1.10173.10173.2	0	b/y+Hex
MouseBrain-Z-T-1.10173.10173.2	0	b/y+HexNAc(2)
MouseBrain-Z-T-1.3854.3854.4	4.361	b/y+HexNAc
MouseBrain-Z-T-1.3854.3854.4	3.396	b/y+Hex
MouseBrain-Z-T-1.3854.3854.4	4.038	b/y+HexNAc(2)
MouseBrain-Z-T-1.39241.39241.4	3.852	b/y+HexNAc
MouseBrain-Z-T-1.39241.39241.4	3.487	b/y+Hex
MouseBrain-Z-T-1.39241.39241.4	3.048	b/y+HexNAc(2)
MouseBrain-Z-T-1.29774.29774.3	4.911	b/y+HexNAc
MouseBrain-Z-T-1.29774.29774.3	3.196	b/y+Hex
MouseBrain-Z-T-1.29774.29774.3	3.857	b/y+HexNAc(2)
MouseBrain-Z-T-1.13054.13054.3	4.27	b/y+HexNAc
MouseBrain-Z-T-1.13054.13054.3	3.826	b/y+Hex
MouseBrain-Z-T-1.13054.13054.3	4.894	b/y+HexNAc(2)
MouseBrain-Z-T-1.12441.12441.3	0	b/y+HexNAc
MouseBrain-Z-T-1.12441.12441.3	3.928	b/y+Hex
MouseBrain-Z-T-1.12441.12441.3	4.518	b/y+HexNAc(2)
MouseBrain-Z-T-1.3848.3848.3	3.767	b/y+HexNAc
MouseBrain-Z-T-1.3848.3848.3	3.63	b/y+Hex
MouseBrain-Z-T-1.3848.3848.3	3.37	b/y+HexNAc(2)
MouseBrain-Z-T-1.14622.14622.3	3.664	b/y+HexNAc
MouseBrain-Z-T-1.14622.14622.3	3.715	b/y+Hex
MouseBrain-Z-T-1.14622.14622.3	3.822	b/y+HexNAc(2)
MouseBrain-Z-T-1.20584.20584.4	5.13	b/y+HexNAc
MouseBrain-Z-T-1.20584.20584.4	3.971	b/y+Hex
MouseBrain-Z-T-1.20584.20584.4	4.541	b/y+HexNAc(2)
MouseBrain-Z-T-1.33293.33293.4	4.228	b/y+HexNAc
MouseBrain-Z-T-1.33293.33293.4	4.058	b/y+Hex
MouseBrain-Z-T-1.33293.33293.4	0	b/y+HexNAc(2)
MouseBrain-Z-T-1.41783.41783.3	5.155	b/y+HexNAc
MouseBrain-Z-T-1.41783.41783.3	3.666	b/y+Hex
MouseBrain-Z-T-1.41783.41783.3	4.695	b/y+HexNAc(2)
MouseBrain-Z-T-1.31254.31254.3	3.952	b/y+HexNAc
MouseBrain-Z-T-1.31254.31254.3	3.646	b/y+Hex
MouseBrain-Z-T-1.31254.31254.3	3.856	b/y+HexNAc(2)
MouseBrain-Z-T-1.33712.33712.3	6.033	b/y+HexNAc
MouseBrain-Z-T-1.33712.33712.3	4.589	b/y+Hex
MouseBrain-Z-T-1.33712.33712.3	5.245	b/y+HexNAc(2)
MouseBrain-Z-T-1.12036.12036.3	0	b/y+HexNAc
MouseBrain-Z-T-1.12036.12036.3	4.091	b/y+Hex
MouseBrain-Z-T-1.12036.12036.3	4.735	b/y+HexNAc(2)
MouseBrain-Z-T-1.37659.37659.3	0	b/y+HexNAc
MouseBrain-Z-T-1.37659.37659.3	3.252	b/y+Hex
MouseBrain-Z-T-1.37659.37659.3	0	b/y+HexNAc(2)
MouseBrain-Z-T-1.42244.42244.3	5.895	b/y+HexNAc
MouseBrain-Z-T-1.42244.42244.3	4.274	b/y+Hex
MouseBrain-Z-T-1.42244.42244.3	4.921	b/y+HexNAc(2)
MouseBrain-Z-T-1.27344.27344.3	4.356	b/y+HexNAc
MouseBrain-Z-T-1.27344.27344.3	3.762	b/y+Hex
MouseBrain-Z-T-1.27344.27344.3	4.1	b/y+HexNAc(2)
MouseBrain-Z-T-1.8584.8584.3	4.474	b/y+HexNAc
MouseBrain-Z-T-1.8584.8584.3	3.061	b/y+Hex
MouseBrain-Z-T-1.8584.8584.3	4.351	b/y+HexNAc(2)
MouseBrain-Z-T-1.18145.18145.3	3.707	b/y+HexNAc
MouseBrain-Z-T-1.18145.18145.3	3.021	b/y+Hex
MouseBrain-Z-T-1.18145.18145.3	4.011	b/y+HexNAc(2)
MouseBrain-Z-T-1.10102.10102.3	4.855	b/y+HexNAc
MouseBrain-Z-T-1.10102.10102.3	4.12	b/y+Hex
MouseBrain-Z-T-1.10102.10102.3	0	b/y+HexNAc(2)
MouseBrain-Z-T-1.28084.28084.5	4.602	b/y+HexNAc
MouseBrain-Z-T-1.28084.28084.5	4.075	b/y+Hex
MouseBrain-Z-T-1.28084.28084.5	4.272	b/y+HexNAc(2)
MouseBrain-Z-T-1.33774.33774.3	4.381	b/y+HexNAc
MouseBrain-Z-T-1.33774.33774.3	5.181	b/y+Hex
MouseBrain-Z-T-1.33774.33774.3	3.969	b/y+HexNAc(2)
MouseBrain-Z-T-1.31177.31177.4	4.3	b/y+HexNAc
MouseBrain-Z-T-1.31177.31177.4	3.982	b/y+Hex
MouseBrain-Z-T-1.31177.31177.4	3.872	b/y+HexNAc(2)
MouseBrain-Z-T-1.20198.20198.4	5.015	b/y+HexNAc
MouseBrain-Z-T-1.20198.20198.4	4.159	b/y+Hex
MouseBrain-Z-T-1.20198.20198.4	4.85	b/y+HexNAc(2)
MouseBrain-Z-T-1.18678.18678.3	4.583	b/y+HexNAc
MouseBrain-Z-T-1.18678.18678.3	4.809	b/y+Hex
MouseBrain-Z-T-1.18678.18678.3	4.15	b/y+HexNAc(2)
MouseBrain-Z-T-1.33102.33102.3	4.273	b/y+HexNAc
MouseBrain-Z-T-1.33102.33102.3	4.11	b/y+Hex
MouseBrain-Z-T-1.33102.33102.3	3.982	b/y+HexNAc(2)
MouseBrain-Z-T-1.24777.24777.3	5.512	b/y+HexNAc
MouseBrain-Z-T-1.24777.24777.3	5.245	b/y+Hex
MouseBrain-Z-T-1.24777.24777.3	5.498	b/y+HexNAc(2)
MouseBrain-Z-T-1.46777.46777.4	4.503	b/y+HexNAc
MouseBrain-Z-T-1.46777.46777.4	4.232	b/y+Hex
MouseBrain-Z-T-1.46777.46777.4	4.983	b/y+HexNAc(2)
MouseBrain-Z-T-1.64236.64236.4	2.991	b/y+HexNAc
MouseBrain-Z-T-1.64236.64236.4	2.943	b/y+Hex
MouseBrain-Z-T-1.64236.64236.4	0	b/y+HexNAc(2)
MouseBrain-Z-T-1.12033.12033.3	3.707	b/y+HexNAc
MouseBrain-Z-T-1.12033.12033.3	4.58	b/y+Hex
MouseBrain-Z-T-1.12033.12033.3	5.064	b/y+HexNAc(2)
MouseBrain-Z-T-1.14970.14970.3	5.747	b/y+HexNAc
MouseBrain-Z-T-1.14970.14970.3	5.345	b/y+Hex
MouseBrain-Z-T-1.14970.14970.3	5.272	b/y+HexNAc(2)
MouseBrain-Z-T-1.12310.12310.4	4.121	b/y+HexNAc
MouseBrain-Z-T-1.12310.12310.4	0	b/y+Hex
MouseBrain-Z-T-1.12310.12310.4	0	b/y+HexNAc(2)
MouseBrain-Z-T-1.39143.39143.3	0	b/y+HexNAc
MouseBrain-Z-T-1.39143.39143.3	3.345	b/y+Hex
MouseBrain-Z-T-1.39143.39143.3	0	b/y+HexNAc(2)
MouseBrain-Z-T-1.3695.3695.3	4.178	b/y+HexNAc
MouseBrain-Z-T-1.3695.3695.3	4.089	b/y+Hex
MouseBrain-Z-T-1.3695.3695.3	3.558	b/y+HexNAc(2)
MouseBrain-Z-T-1.24417.24417.3	5.181	b/y+HexNAc
MouseBrain-Z-T-1.24417.24417.3	4.111	b/y+Hex
MouseBrain-Z-T-1.24417.24417.3	5.781	b/y+HexNAc(2)
MouseBrain-Z-T-1.23098.23098.3	5.401	b/y+HexNAc
MouseBrain-Z-T-1.23098.23098.3	4.071	b/y+Hex
MouseBrain-Z-T-1.23098.23098.3	4.508	b/y+HexNAc(2)
MouseBrain-Z-T-1.16009.16009.3	4.29	b/y+HexNAc
MouseBrain-Z-T-1.16009.16009.3	5.148	b/y+Hex
MouseBrain-Z-T-1.16009.16009.3	4.537	b/y+HexNAc(2)
MouseBrain-Z-T-1.38966.38966.3	5.112	b/y+HexNAc
MouseBrain-Z-T-1.38966.38966.3	3.459	b/y+Hex
MouseBrain-Z-T-1.38966.38966.3	4.119	b/y+HexNAc(2)
MouseBrain-Z-T-1.18464.18464.3	3.344	b/y+HexNAc
MouseBrain-Z-T-1.18464.18464.3	0	b/y+Hex
MouseBrain-Z-T-1.18464.18464.3	3.291	b/y+HexNAc(2)
MouseBrain-Z-T-1.28469.28469.3	0	b/y+HexNAc
MouseBrain-Z-T-1.28469.28469.3	0	b/y+Hex
MouseBrain-Z-T-1.28469.28469.3	3.488	b/y+HexNAc(2)
MouseBrain-Z-T-1.41034.41034.3	5.197	b/y+HexNAc
MouseBrain-Z-T-1.41034.41034.3	3.584	b/y+Hex
MouseBrain-Z-T-1.41034.41034.3	4.504	b/y+HexNAc(2)
MouseBrain-Z-T-1.10039.10039.3	5.43	b/y+HexNAc
MouseBrain-Z-T-1.10039.10039.3	4.438	b/y+Hex
MouseBrain-Z-T-1.10039.10039.3	4.702	b/y+HexNAc(2)
MouseBrain-Z-T-1.46804.46804.3	4.526	b/y+HexNAc
MouseBrain-Z-T-1.46804.46804.3	4.201	b/y+Hex
MouseBrain-Z-T-1.46804.46804.3	4.018	b/y+HexNAc(2)
MouseBrain-Z-T-1.42173.42173.3	5.176	b/y+HexNAc
MouseBrain-Z-T-1.42173.42173.3	3.646	b/y+Hex
MouseBrain-Z-T-1.42173.42173.3	4.646	b/y+HexNAc(2)
MouseBrain-Z-T-1.28051.28051.2	4.306	b/y+HexNAc
MouseBrain-Z-T-1.28051.28051.2	3.322	b/y+Hex
MouseBrain-Z-T-1.28051.28051.2	3.545	b/y+HexNAc(2)
MouseBrain-Z-T-1.26205.26205.3	4.88	b/y+HexNAc
MouseBrain-Z-T-1.26205.26205.3	3.608	b/y+Hex
MouseBrain-Z-T-1.26205.26205.3	3.311	b/y+HexNAc(2)
MouseBrain-Z-T-1.15162.15162.4	4.139	b/y+HexNAc
MouseBrain-Z-T-1.15162.15162.4	4.549	b/y+Hex
MouseBrain-Z-T-1.15162.15162.4	4.691	b/y+HexNAc(2)
MouseBrain-Z-T-1.34591.34591.4	0	b/y+HexNAc
MouseBrain-Z-T-1.34591.34591.4	3.106	b/y+Hex
MouseBrain-Z-T-1.34591.34591.4	2.942	b/y+HexNAc(2)
MouseBrain-Z-T-1.28075.28075.3	3.132	b/y+HexNAc
MouseBrain-Z-T-1.28075.28075.3	0	b/y+Hex
MouseBrain-Z-T-1.28075.28075.3	0	b/y+HexNAc(2)
MouseBrain-Z-T-1.26749.26749.4	5.462	b/y+HexNAc
MouseBrain-Z-T-1.26749.26749.4	4.975	b/y+Hex
MouseBrain-Z-T-1.26749.26749.4	4.784	b/y+HexNAc(2)
MouseBrain-Z-T-1.38057.38057.3	4.755	b/y+HexNAc
MouseBrain-Z-T-1.38057.38057.3	3.269	b/y+Hex
MouseBrain-Z-T-1.38057.38057.3	3.908	b/y+HexNAc(2)
MouseBrain-Z-T-1.43633.43633.3	5.094	b/y+HexNAc
MouseBrain-Z-T-1.43633.43633.3	3.744	b/y+Hex
MouseBrain-Z-T-1.43633.43633.3	4.475	b/y+HexNAc(2)
MouseBrain-Z-T-1.4643.4643.4	4.573	b/y+HexNAc
MouseBrain-Z-T-1.4643.4643.4	3.675	b/y+Hex
MouseBrain-Z-T-1.4643.4643.4	3.434	b/y+HexNAc(2)
MouseBrain-Z-T-1.36174.36174.2	0	b/y+HexNAc
MouseBrain-Z-T-1.36174.36174.2	3.453	b/y+Hex
MouseBrain-Z-T-1.36174.36174.2	0	b/y+HexNAc(2)
MouseBrain-Z-T-1.12147.12147.3	0	b/y+HexNAc
MouseBrain-Z-T-1.12147.12147.3	4.609	b/y+Hex
MouseBrain-Z-T-1.12147.12147.3	4.462	b/y+HexNAc(2)
MouseBrain-Z-T-1.45262.45262.3	3.643	b/y+HexNAc
MouseBrain-Z-T-1.45262.45262.3	3.742	b/y+Hex
MouseBrain-Z-T-1.45262.45262.3	3.839	b/y+HexNAc(2)
MouseBrain-Z-T-1.19216.19216.3	5.064	b/y+HexNAc
MouseBrain-Z-T-1.19216.19216.3	3.35	b/y+Hex
MouseBrain-Z-T-1.19216.19216.3	4.926	b/y+HexNAc(2)
MouseBrain-Z-T-1.18904.18904.3	5.305	b/y+HexNAc
MouseBrain-Z-T-1.18904.18904.3	3.93	b/y+Hex
MouseBrain-Z-T-1.18904.18904.3	4.218	b/y+HexNAc(2)
MouseBrain-Z-T-1.14365.14365.4	5.243	b/y+HexNAc
MouseBrain-Z-T-1.14365.14365.4	4.965	b/y+Hex
MouseBrain-Z-T-1.14365.14365.4	4.278	b/y+HexNAc(2)
MouseBrain-Z-T-1.29971.29971.3	4.678	b/y+HexNAc
MouseBrain-Z-T-1.29971.29971.3	0	b/y+Hex
MouseBrain-Z-T-1.29971.29971.3	0	b/y+HexNAc(2)
MouseBrain-Z-T-1.37373.37373.3	3.433	b/y+HexNAc
MouseBrain-Z-T-1.37373.37373.3	4.022	b/y+Hex
MouseBrain-Z-T-1.37373.37373.3	0	b/y+HexNAc(2)
MouseBrain-Z-T-1.13783.13783.3	5.58	b/y+HexNAc
MouseBrain-Z-T-1.13783.13783.3	4.249	b/y+Hex
MouseBrain-Z-T-1.13783.13783.3	5.511	b/y+HexNAc(2)
MouseBrain-Z-T-1.46519.46519.3	4.652	b/y+HexNAc
MouseBrain-Z-T-1.46519.46519.3	3.679	b/y+Hex
MouseBrain-Z-T-1.46519.46519.3	3.965	b/y+HexNAc(2)
MouseBrain-Z-T-1.24543.24543.4	4.089	b/y+HexNAc
MouseBrain-Z-T-1.24543.24543.4	0	b/y+Hex
MouseBrain-Z-T-1.24543.24543.4	3.852	b/y+HexNAc(2)
MouseBrain-Z-T-1.52234.52234.4	4.962	b/y+HexNAc
MouseBrain-Z-T-1.52234.52234.4	3.68	b/y+Hex
MouseBrain-Z-T-1.52234.52234.4	4.615	b/y+HexNAc(2)
MouseBrain-Z-T-1.34987.34987.3	0	b/y+HexNAc
MouseBrain-Z-T-1.34987.34987.3	3.116	b/y+Hex
MouseBrain-Z-T-1.34987.34987.3	0	b/y+HexNAc(2)
MouseBrain-Z-T-1.47100.47100.3	4.517	b/y+HexNAc
MouseBrain-Z-T-1.47100.47100.3	4.039	b/y+Hex
MouseBrain-Z-T-1.47100.47100.3	3.657	b/y+HexNAc(2)
MouseBrain-Z-T-1.29474.29474.4	4.229	b/y+HexNAc
MouseBrain-Z-T-1.29474.29474.4	4.486	b/y+Hex
MouseBrain-Z-T-1.29474.29474.4	2.952	b/y+HexNAc(2)
MouseBrain-Z-T-1.37182.37182.4	4.453	b/y+HexNAc
MouseBrain-Z-T-1.37182.37182.4	3.367	b/y+Hex
MouseBrain-Z-T-1.37182.37182.4	3.83	b/y+HexNAc(2)
MouseBrain-Z-T-1.28373.28373.3	4.405	b/y+HexNAc
MouseBrain-Z-T-1.28373.28373.3	4.747	b/y+Hex
MouseBrain-Z-T-1.28373.28373.3	4.244	b/y+HexNAc(2)
MouseBrain-Z-T-1.18335.18335.4	4.001	b/y+HexNAc
MouseBrain-Z-T-1.18335.18335.4	3.049	b/y+Hex
MouseBrain-Z-T-1.18335.18335.4	4.128	b/y+HexNAc(2)
MouseBrain-Z-T-1.39356.39356.4	4.216	b/y+HexNAc
MouseBrain-Z-T-1.39356.39356.4	3.425	b/y+Hex
MouseBrain-Z-T-1.39356.39356.4	3.315	b/y+HexNAc(2)
MouseBrain-Z-T-1.28788.28788.3	4.07	b/y+HexNAc
MouseBrain-Z-T-1.28788.28788.3	4.175	b/y+Hex
MouseBrain-Z-T-1.28788.28788.3	4.343	b/y+HexNAc(2)
MouseBrain-Z-T-1.24647.24647.2	4.163	b/y+HexNAc
MouseBrain-Z-T-1.24647.24647.2	3.648	b/y+Hex
MouseBrain-Z-T-1.24647.24647.2	4.555	b/y+HexNAc(2)
MouseBrain-Z-T-1.30811.30811.3	5.275	b/y+HexNAc
MouseBrain-Z-T-1.30811.30811.3	3.482	b/y+Hex
MouseBrain-Z-T-1.30811.30811.3	4.221	b/y+HexNAc(2)
MouseBrain-Z-T-1.14649.14649.3	3.836	b/y+HexNAc
MouseBrain-Z-T-1.14649.14649.3	3.962	b/y+Hex
MouseBrain-Z-T-1.14649.14649.3	4.167	b/y+HexNAc(2)
MouseBrain-Z-T-1.18608.18608.3	2.904	b/y+HexNAc
MouseBrain-Z-T-1.18608.18608.3	3.879	b/y+Hex
MouseBrain-Z-T-1.18608.18608.3	4.076	b/y+HexNAc(2)
MouseBrain-Z-T-1.35347.35347.3	3.312	b/y+HexNAc
MouseBrain-Z-T-1.35347.35347.3	3.029	b/y+Hex
MouseBrain-Z-T-1.35347.35347.3	0	b/y+HexNAc(2)
MouseBrain-Z-T-1.26099.26099.3	4.506	b/y+HexNAc
MouseBrain-Z-T-1.26099.26099.3	4.224	b/y+Hex
MouseBrain-Z-T-1.26099.26099.3	3.912	b/y+HexNAc(2)
MouseBrain-Z-T-1.22601.22601.4	4.972	b/y+HexNAc
MouseBrain-Z-T-1.22601.22601.4	4.534	b/y+Hex
MouseBrain-Z-T-1.22601.22601.4	4.963	b/y+HexNAc(2)
MouseBrain-Z-T-1.21494.21494.2	0	b/y+HexNAc
MouseBrain-Z-T-1.21494.21494.2	4.936	b/y+Hex
MouseBrain-Z-T-1.21494.21494.2	3.335	b/y+HexNAc(2)
MouseBrain-Z-T-1.39112.39112.4	3.058	b/y+HexNAc
MouseBrain-Z-T-1.39112.39112.4	0	b/y+Hex
MouseBrain-Z-T-1.39112.39112.4	0	b/y+HexNAc(2)
MouseBrain-Z-T-1.12034.12034.3	2.902	b/y+HexNAc
MouseBrain-Z-T-1.12034.12034.3	4.478	b/y+Hex
MouseBrain-Z-T-1.12034.12034.3	4.899	b/y+HexNAc(2)
MouseBrain-Z-T-1.11881.11881.3	3.293	b/y+HexNAc
MouseBrain-Z-T-1.11881.11881.3	4.106	b/y+Hex
MouseBrain-Z-T-1.11881.11881.3	4.343	b/y+HexNAc(2)
MouseBrain-Z-T-1.20065.20065.2	5.319	b/y+HexNAc
MouseBrain-Z-T-1.20065.20065.2	4.278	b/y+Hex
MouseBrain-Z-T-1.20065.20065.2	4.52	b/y+HexNAc(2)
MouseBrain-Z-T-1.50082.50082.4	5.136	b/y+HexNAc
MouseBrain-Z-T-1.50082.50082.4	4.752	b/y+Hex
MouseBrain-Z-T-1.50082.50082.4	4.606	b/y+HexNAc(2)
MouseBrain-Z-T-1.12770.12770.3	6.08	b/y+HexNAc
MouseBrain-Z-T-1.12770.12770.3	4.796	b/y+Hex
MouseBrain-Z-T-1.12770.12770.3	5.189	b/y+HexNAc(2)
MouseBrain-Z-T-1.21882.21882.2	5.485	b/y+HexNAc
MouseBrain-Z-T-1.21882.21882.2	4.052	b/y+Hex
MouseBrain-Z-T-1.21882.21882.2	4.251	b/y+HexNAc(2)
MouseBrain-Z-T-1.14718.14718.3	4.005	b/y+HexNAc
MouseBrain-Z-T-1.14718.14718.3	4.397	b/y+Hex
MouseBrain-Z-T-1.14718.14718.3	4.228	b/y+HexNAc(2)
MouseBrain-Z-T-1.15744.15744.4	3.897	b/y+HexNAc
MouseBrain-Z-T-1.15744.15744.4	3.924	b/y+Hex
MouseBrain-Z-T-1.15744.15744.4	4.035	b/y+HexNAc(2)
MouseBrain-Z-T-1.21907.21907.3	4.376	b/y+HexNAc
MouseBrain-Z-T-1.21907.21907.3	5.426	b/y+Hex
MouseBrain-Z-T-1.21907.21907.3	4.532	b/y+HexNAc(2)
MouseBrain-Z-T-1.20182.20182.3	6.375	b/y+HexNAc
MouseBrain-Z-T-1.20182.20182.3	4.724	b/y+Hex
MouseBrain-Z-T-1.20182.20182.3	5.396	b/y+HexNAc(2)
MouseBrain-Z-T-1.33642.33642.3	4.43	b/y+HexNAc
MouseBrain-Z-T-1.33642.33642.3	4.247	b/y+Hex
MouseBrain-Z-T-1.33642.33642.3	3.875	b/y+HexNAc(2)
[truncated: 362,089+ more rows]
