# Supplementary material for: Glyco-Decipher enables glycan database-independent peptide matching and in-depth characterization of site-specific N-glycosylation
Source: Nat Commun. 2022 Apr 7;13:1900. doi: 10.1038/s41467-022-29530-y (PMC8990002; doi:10.1038/s41467-022-29530-y)
Supplement: Supplementary file 12 — Source Data [file 41467_2022_29530_MOESM12_ESM.zip › Source Data/Figure S4a.xlsx]

## Sheet: Figure S4a
Figure S4a	e-value distributions of target (blue) and decoy (red) peptide-spectrum matches (PSMs) in spectrum expansion of file “MouseLiver-Z-T-1”.
Negative LOG10(eValue)	Target	Decoy
0	0.036	0.071
0.25	1.952	1.788
0.5	2.549	6.803
0.75	3.114	10.379
1	4.153	9.715
1.25	4.302	6.715
1.5	3.954	4.081
1.75	3.406	2.218
2	2.815	1.188
2.25	2.235	0.668
2.5	1.698	0.357
2.75	1.4	0.194
3	1.059	0.109
3.25	0.927	0.078
3.5	0.764	0.027
3.75	0.669	0.011
4	0.568	0.005
4.25	0.484	0.002
4.5	0.48	0
4.75	0.411	0
5	0.388	0
5.25	0.361	0
5.5	0.351	0
5.75	0.303	0
6	0.305	0
6.25	0.263	0
6.5	0.274	0
6.75	0.248	0
7	0.23	0
7.25	0.212	0
7.5	0.182	0
7.75	0.165	0
8	0.185	0
8.25	0.16	0
8.5	0.151	0
8.75	0.147	0
9	0.131	0
9.25	0.143	0
9.5	0.127	0
9.75	0.114	0
10	0.129	0
10.25	0.094	0
10.5	0.091	0
10.75	0.097	0
11	0.098	0
11.25	0.088	0
11.5	0.092	0
11.75	0.099	0
12	0.093	0
12.25	0.089	0
12.5	0.078	0
12.75	0.07	0
13	0.066	0
13.25	0.083	0
13.5	0.074	0
13.75	0.07	0
14	0.062	0
14.25	0.06	0
14.5	0.043	0
14.75	0.065	0
15	0.047	0
15.25	0.05	0
15.5	0.07	0
15.75	0.04	0
16	0.055	0
16.25	0.037	0
16.5	0.048	0
16.75	0.038	0
17	0.044	0
17.25	0.061	0
17.5	0.045	0
17.75	0.041	0
18	0.039	0
18.25	0.025	0
18.5	0.035	0
18.75	0.034	0
19	0.026	0
19.25	0.033	0
19.5	0.039	0
19.75	0.028	0
20	0.026	0
20.25	0.026	0
20.5	0.018	0
20.75	0.024	0
21	0.027	0
21.25	0.018	0
21.5	0.016	0
21.75	0.03	0
22	0.015	0
22.25	0.022	0
22.5	0.024	0
22.75	0.02	0
23	0.022	0
23.25	0.022	0
23.5	0.017	0
23.75	0.012	0
24	0.009	0
24.25	0.013	0
24.5	0.013	0
24.75	0.013	0
25	0.013	0
25.25	0.018	0
25.5	0.013	0
25.75	0.009	0
26	0.009	0
26.25	0.015	0
26.5	0.009	0
26.75	0.008	0
27	0.012	0
27.25	0.01	0
27.5	0.009	0
27.75	0.015	0
28	0.009	0
28.25	0.008	0
28.5	0.011	0
28.75	0.011	0
29	0.007	0
29.25	0.005	0
29.5	0.013	0
29.75	0.011	0
30	0.009	0
30.25	0.006	0
30.5	0.006	0
30.75	0.009	0
31	0.008	0
31.25	0.006	0
31.5	0.003	0
31.75	0.008	0
32	0.003	0
32.25	0.004	0
32.5	0.011	0
32.75	0.005	0
33	0.004	0
33.25	0.008	0
33.5	0.007	0
33.75	0.002	0
34	0.007	0
34.25	0.004	0
34.5	0.005	0
34.75	0.005	0
35	0.005	0
35.25	0.005	0
35.5	0.003	0
35.75	0.006	0
36	0.002	0
36.25	0.004	0
36.5	0.008	0
36.75	0.005	0
37	0.001	0
37.25	0.006	0
37.5	0.003	0
37.75	0.003	0
38	0.002	0
38.25	0.004	0
38.5	0.001	0
38.75	0.001	0
39	0	0
39.25	0.002	0
39.5	0.001	0
39.75	0.003	0
40	0.004	0
40.25	0.001	0
40.5	0.001	0
40.75	0	0
41	0.001	0
41.25	0.002	0
41.5	0.005	0
41.75	0.001	0
42	0.001	0
42.25	0	0
42.5	0	0
42.75	0.001	0
43	0.002	0
43.25	0.002	0
43.5	0.001	0
43.75	0.001	0
44	0.001	0
44.25	0.002	0
44.5	0.001	0
44.75	0.004	0
45	0.001	0
45.25	0	0
45.5	0.003	0
45.75	0	0
46	0.001	0
46.25	0.001	0
46.5	0	0
46.75	0.002	0
47	0	0
47.25	0	0
47.5	0.001	0
47.75	0.003	0
48	0.002	0
48.25	0	0
48.5	0.002	0
48.75	0	0
49	0.005	0
49.25	0.001	0
49.5	0.001	0
49.75	0	0
50	0	0
50.25	0.002	0
50.5	0	0
50.75	0	0
51	0.001	0
51.25	0.001	0
51.5	0	0
51.75	0	0
52	0	0
52.25	0	0
52.5	0.001	0
52.75	0.001	0
53	0	0
53.25	0	0
53.5	0.001	0
53.75	0	0
54	0	0
54.25	0	0
54.5	0	0
54.75	0	0
55	0	0
55.25	0.002	0
55.5	0.002	0
55.75	0	0
56	0.001	0
56.25	0.001	0
56.5	0	0
56.75	0.001	0
57	0	0
57.25	0.001	0
57.5	0.002	0
57.75	0.001	0
58	0	0
58.25	0	0
58.5	0.001	0
58.75	0.001	0
59	0	0
59.25	0	0
59.5	0.001	0
59.75	0.002	0
60	0.002	0
60.25	0	0
60.5	0	0
60.75	0.001	0
61	0.001	0
61.25	0.002	0
61.5	0.001	0
61.75	0	0
62	0	0
62.25	0	0
62.5	0	0
62.75	0	0
63	0	0
63.25	0	0
63.5	0.003	0
63.75	0.001	0
64	0	0
64.25	0	0
64.5	0.001	0
64.75	0	0
65	0	0
65.25	0	0
65.5	0	0
65.75	0.001	0
66	0	0
66.25	0	0
66.5	0	0
66.75	0.001	0
67	0	0
67.25	0.002	0
67.5	0.001	0
67.75	0.001	0
68	0	0
68.25	0	0
68.5	0.001	0
68.75	0	0
69	0	0
69.25	0	0
69.5	0.002	0
69.75	0.001	0
70	0	0
70.25	0	0
70.5	0	0
70.75	0	0
71	0	0
71.25	0.001	0
71.5	0	0
71.75	0	0
72	0	0
72.25	0	0
72.5	0	0
72.75	0	0
73	0.001	0
73.25	0	0
73.5	0	0
73.75	0.002	0
74	0	0
74.25	0	0
74.5	0	0
74.75	0	0
75	0	0
75.25	0	0
75.5	0	0
75.75	0	0
76	0.001	0
76.25	0.001	0
76.5	0	0
76.75	0	0
77	0.001	0
77.25	0	0
77.5	0	0
77.75	0	0
78	0	0
78.25	0.001	0
78.5	0	0
78.75	0	0
79	0	0
79.25	0	0
79.5	0.001	0
79.75	0.001	0
80	0	0
80.25	0	0
80.5	0	0
80.75	0	0
81	0.001	0
81.25	0.001	0
81.5	0	0
81.75	0	0
82	0	0
82.25	0.001	0
82.5	0	0
82.75	0	0
83	0	0
83.25	0.001	0
83.5	0	0
83.75	0	0
84	0	0
84.25	0	0
84.5	0.001	0
84.75	0	0
85	0	0
85.25	0	0
85.5	0	0
85.75	0	0
86	0	0
86.25	0	0
86.5	0	0
86.75	0	0
87	0	0
87.25	0.001	0
87.5	0	0
87.75	0	0
88	0	0
88.25	0.001	0
88.5	0	0
88.75	0	0
89	0	0
89.25	0	0
89.5	0.001	0
89.75	0	0
90	0	0
90.25	0	0
90.5	0	0
90.75	0	0
91	0	0
91.25	0	0
91.5	0	0
91.75	0	0
92	0	0
92.25	0	0
92.5	0	0
92.75	0.001	0
93	0	0
93.25	0	0
93.5	0	0
93.75	0	0
94	0	0
94.25	0	0
94.5	0	0
94.75	0	0
95	0	0
95.25	0	0
95.5	0	0
95.75	0	0
96	0	0
96.25	0	0
96.5	0	0
96.75	0	0
97	0	0
97.25	0	0
97.5	0	0
97.75	0	0
98	0	0
98.25	0	0
98.5	0	0
98.75	0	0
99	0	0
99.25	0	0
99.5	0	0
99.75	0	0
100	0	0
