# Supplementary material for: Glyco-Decipher enables glycan database-independent peptide matching and in-depth characterization of site-specific N-glycosylation
Source: Nat Commun. 2022 Apr 7;13:1900. doi: 10.1038/s41467-022-29530-y (PMC8990002; doi:10.1038/s41467-022-29530-y)
Supplement: Supplementary file 12 — Source Data [file 41467_2022_29530_MOESM12_ESM.zip › Source Data/Figure S4b.xlsx]

## Sheet: Figure S4b
Figure S4b	e-value distributions of target (blue) and decoy (red) glycopeptide-spectrum matches (GPSMs) in glycan annotation during the identification of the file “MouseLiver-Z-T-1”.
Negative LOG10(eValue)	GPSM Number	Type
0	0	Target
0	0	Decoy
0.1	0	Target
0.1	0	Decoy
0.2	0	Target
0.2	0	Decoy
0.3	0	Target
0.3	0	Decoy
0.4	0	Target
0.4	0	Decoy
0.5	0	Target
0.5	0	Decoy
0.6	0	Target
0.6	0	Decoy
0.7	0	Target
0.7	0	Decoy
0.8	0	Target
0.8	0	Decoy
0.9	0	Target
0.9	0	Decoy
1	0	Target
1	0	Decoy
1.1	0	Target
1.1	0	Decoy
1.2	0	Target
1.2	0	Decoy
1.3	0	Target
1.3	0	Decoy
1.4	0	Target
1.4	0	Decoy
1.5	0	Target
1.5	3.12	Decoy
1.6	0.003	Target
1.6	1.316	Decoy
1.7	0.014	Target
1.7	0.296	Decoy
1.8	0.034	Target
1.8	0.098	Decoy
1.9	0.054	Target
1.9	0.027	Decoy
2	0.065	Target
2	0.01	Decoy
2.1	0.081	Target
2.1	0.005	Decoy
2.2	0.144	Target
2.2	0.004	Decoy
2.3	0.181	Target
2.3	0.001	Decoy
2.4	0.19	Target
2.4	0.003	Decoy
2.5	0.234	Target
2.5	0	Decoy
2.6	0.269	Target
2.6	0.001	Decoy
2.7	0.279	Target
2.7	0	Decoy
2.8	0.289	Target
2.8	0	Decoy
2.9	0.297	Target
2.9	0	Decoy
3	0.246	Target
3	0	Decoy
3.1	0.25	Target
3.1	0	Decoy
3.2	0.265	Target
3.2	0	Decoy
3.3	0.247	Target
3.3	0	Decoy
3.4	0.216	Target
3.4	0.001	Decoy
3.5	0.219	Target
3.5	0.001	Decoy
3.6	0.217	Target
3.6	0.003	Decoy
3.7	0.217	Target
3.7	0	Decoy
3.8	0.215	Target
3.8	0	Decoy
3.9	0.187	Target
3.9	0	Decoy
4	0.171	Target
4	0	Decoy
4.1	0.149	Target
4.1	0	Decoy
4.2	0.144	Target
4.2	0	Decoy
4.3	0.15	Target
4.3	0	Decoy
4.4	0.142	Target
4.4	0	Decoy
4.5	0.117	Target
4.5	0	Decoy
4.6	0.114	Target
4.6	0	Decoy
4.7	0.112	Target
4.7	0	Decoy
4.8	0.1	Target
4.8	0	Decoy
4.9	0.109	Target
4.9	0	Decoy
5	0.081	Target
5	0	Decoy
5.1	0.081	Target
5.1	0	Decoy
5.2	0.097	Target
5.2	0	Decoy
5.3	0.094	Target
5.3	0	Decoy
5.4	0.086	Target
5.4	0	Decoy
5.5	0.054	Target
5.5	0	Decoy
5.6	0.071	Target
5.6	0	Decoy
5.7	0.063	Target
5.7	0	Decoy
5.8	0.062	Target
5.8	0	Decoy
5.9	0.049	Target
5.9	0	Decoy
6	0.05	Target
6	0	Decoy
6.1	0.048	Target
6.1	0	Decoy
6.2	0.042	Target
6.2	0	Decoy
6.3	0.037	Target
6.3	0	Decoy
6.4	0.049	Target
6.4	0	Decoy
6.5	0.041	Target
6.5	0	Decoy
6.6	0.026	Target
6.6	0	Decoy
6.7	0.029	Target
6.7	0	Decoy
6.8	0.028	Target
6.8	0	Decoy
6.9	0.024	Target
6.9	0	Decoy
7	0.016	Target
7	0	Decoy
7.1	0.011	Target
7.1	0	Decoy
7.2	0.019	Target
7.2	0	Decoy
7.3	0.023	Target
7.3	0	Decoy
7.4	0.017	Target
7.4	0	Decoy
7.5	0.012	Target
7.5	0	Decoy
7.6	0.017	Target
7.6	0	Decoy
7.7	0.015	Target
7.7	0	Decoy
7.8	0.013	Target
7.8	0	Decoy
7.9	0.007	Target
7.9	0	Decoy
8	0.012	Target
8	0	Decoy
8.1	0.003	Target
8.1	0	Decoy
8.2	0.009	Target
8.2	0	Decoy
8.3	0.006	Target
8.3	0	Decoy
8.4	0.004	Target
8.4	0	Decoy
8.5	0.007	Target
8.5	0	Decoy
8.6	0.004	Target
8.6	0	Decoy
8.7	0.002	Target
8.7	0	Decoy
8.8	0.006	Target
8.8	0	Decoy
8.9	0.004	Target
8.9	0	Decoy
9	0.004	Target
9	0	Decoy
9.1	0.004	Target
9.1	0	Decoy
9.2	0.006	Target
9.2	0	Decoy
9.3	0.002	Target
9.3	0	Decoy
9.4	0.006	Target
9.4	0	Decoy
9.5	0.002	Target
9.5	0	Decoy
9.6	0.005	Target
9.6	0	Decoy
9.7	0.003	Target
9.7	0	Decoy
9.8	0.003	Target
9.8	0	Decoy
9.9	0.002	Target
9.9	0	Decoy
10	0.004	Target
10	0	Decoy
10.1	0	Target
10.1	0	Decoy
