# Supplementary material for: Glyco-Decipher enables glycan database-independent peptide matching and in-depth characterization of site-specific N-glycosylation
Source: Nat Commun. 2022 Apr 7;13:1900. doi: 10.1038/s41467-022-29530-y (PMC8990002; doi:10.1038/s41467-022-29530-y)
Supplement: Supplementary file 12 — Source Data [file 41467_2022_29530_MOESM12_ESM.zip › Source Data/Figure S50a.xlsx]

## Sheet: Figure S50a
Figure S50a	Distribution of precursor mass deviation.
Title	Scan	Peptide	Modification	PeptideMass	GlycanMass	GlycanComposition	DeltaMass	DeltaMass(ppm)
MouseBrain-Z-T-1.1756.1756.2	1756	NATSTK		620.313	1216.42	Hex(5)HexNAc(2)	0.0012	0.677
MouseBrain-Z-T-1.1783.1783.3	1783	NTTDSK		664.303	1955.72	Hex(4)HexNAc(5)Fuc(2)	-0.0043	-1.6529
MouseBrain-Z-T-1.1786.1786.2	1786	VNFTCK	5,Carbamidomethyl(+57.0215);	767.364	1378.48	Hex(6)HexNAc(2)	-0.0067	-3.1047
MouseBrain-Z-T-1.1788.1788.2	1788	NTTDSK		664.303	1955.72	Hex(4)HexNAc(5)Fuc(2)	-0.0037	-1.4283
MouseBrain-Z-T-1.1803.1803.3	1803	AAGMNHTK		828.391	1864.63	Hex(9)HexNAc(2)	0.0007	0.2549
MouseBrain-Z-T-1.1810.1810.2	1810	AAGMNHTK		828.391	1864.63	Hex(9)HexNAc(2)	0.0047	1.7385
MouseBrain-Z-T-1.1819.1819.3	1819	AAGMNHTK		828.391	1540.53	Hex(7)HexNAc(2)	-0.0009	-0.3855
MouseBrain-Z-T-1.1848.1848.2	1848	GNLSSK		604.318	1702.58	Hex(8)HexNAc(2)	0.0015	0.6581
MouseBrain-Z-T-1.1880.1880.3	1880	NTTHLK		712.387	2466.91	Hex(5)HexNAc(6)Fuc(3)	0.0062	1.9616
MouseBrain-Z-T-1.1884.1884.2	1884	INCNSSK	3,Carbamidomethyl(+57.0215);	821.37	1702.58	Hex(8)HexNAc(2)	0.0035	1.3924
MouseBrain-Z-T-1.1887.1887.3	1887	TLETHSNK		928.461	1864.63	Hex(9)HexNAc(2)	0.0003	0.1227
MouseBrain-Z-T-1.1890.1890.3	1890	NTTHLK		712.387	1955.72	Hex(4)HexNAc(5)Fuc(2)	0.0024	0.8985
MouseBrain-Z-T-1.1909.1909.3	1909	KNNTCVK	5,Carbamidomethyl(+57.0215);	862.433	1955.72	Hex(4)HexNAc(5)Fuc(2)	0.002	0.7159
MouseBrain-Z-T-1.1911.1911.3	1911	NTTHLK		712.387	2263.83	Hex(5)HexNAc(5)Fuc(3)	0.0034	1.155
MouseBrain-Z-T-1.1914.1914.3	1914	KNNTCVK	5,Carbamidomethyl(+57.0215);	862.433	1444.53	Hex(3)HexNAc(4)Fuc(1)	-0.0001	-0.0237
MouseBrain-Z-T-1.1923.1923.3	1923	NTTHLK		712.387	1752.64	Hex(4)HexNAc(4)Fuc(2)	0.0017	0.6752
MouseBrain-Z-T-1.1935.1935.3	1935	NTTHLK		712.387	2158.8	Hex(4)HexNAc(6)Fuc(2)	0.0026	0.9147
MouseBrain-Z-T-1.1944.1944.3	1944	NVSDTTKR		919.472	1702.58	Hex(8)HexNAc(2)	0.0005	0.1977
MouseBrain-Z-T-1.1947.1947.3	1947	CLNHTTQK	1,Carbamidomethyl(+57.0215);	1000.48	1702.58	Hex(8)HexNAc(2)	0.0017	0.6247
MouseBrain-Z-T-1.1954.1954.3	1954	CLNHTTQK	1,Carbamidomethyl(+57.0215);	1000.48	1540.53	Hex(7)HexNAc(2)	-0.0017	-0.6829
MouseBrain-Z-T-1.1961.1961.2	1961	NATSTK		620.313	1647.61	Hex(3)HexNAc(5)Fuc(1)	0.0014	0.628
MouseBrain-Z-T-1.1964.1964.2	1964	CLNHTTQK	1,Carbamidomethyl(+57.0215);	1000.48	1540.53	Hex(7)HexNAc(2)	0.0017	0.665
MouseBrain-Z-T-1.1966.1966.2	1966	NQTAVR		687.366	1864.63	Hex(9)HexNAc(2)	0.0019	0.764
MouseBrain-Z-T-1.1982.1982.2	1982	AVNSSCR	6,Carbamidomethyl(+57.0215);	792.355	1864.63	Hex(9)HexNAc(2)	0.0017	0.6474
MouseBrain-Z-T-1.1984.1984.2	1984	LQNTSR		717.377	1702.58	Hex(8)HexNAc(2)	0.0012	0.4868
MouseBrain-Z-T-1.1989.1989.3	1989	NVSDTTKR		919.472	1727.61	Hex(6)HexNAc(3)Fuc(1)	0.001	0.3783
MouseBrain-Z-T-1.1990.1990.2	1990	NVSDTTK		763.371	1702.58	Hex(8)HexNAc(2)	0.0013	0.5344
MouseBrain-Z-T-1.1991.1991.3	1991	LHNDTR		754.372	1606.59	Hex(4)HexNAc(4)Fuc(1)	-0.0014	-0.5933
MouseBrain-Z-T-1.1992.1992.3	1992	KNNTCVK	5,Carbamidomethyl(+57.0215);	862.433	1647.61	Hex(3)HexNAc(5)Fuc(1)	0.0032	1.2609
MouseBrain-Z-T-1.2000.2000.3	2000	TLETHSNK		928.461	1216.42	Hex(5)HexNAc(2)	0.0015	0.6874
MouseBrain-Z-T-1.2001.2001.2	2001	NVSDTTK		763.371	1540.53	Hex(7)HexNAc(2)	0.0024	1.0364
MouseBrain-Z-T-1.2003.2003.3	2003	NTTHLK		712.387	1955.72	Hex(4)HexNAc(5)Fuc(2)	0.0013	0.4868
MouseBrain-Z-T-1.2005.2005.2	2005	TNSTVTR		777.398	1540.53	Hex(7)HexNAc(2)	0.0019	0.8013
MouseBrain-Z-T-1.2008.2008.3	2008	NVSDTTKR		919.472	1540.53	Hex(7)HexNAc(2)	-0.002	-0.8034
MouseBrain-Z-T-1.2011.2011.3	2011	NTTHLK		712.387	1850.69	Hex(3)HexNAc(6)Fuc(1)	-0.0004	-0.1551
MouseBrain-Z-T-1.2021.2021.3	2021	NVSDTTKR		919.472	1378.48	Hex(6)HexNAc(2)	0.0004	0.1865
MouseBrain-Z-T-1.2035.2035.2	2035	NTTHLK		712.387	1955.72	Hex(4)HexNAc(5)Fuc(2)	0.005	1.8843
MouseBrain-Z-T-1.2036.2036.2	2036	NVSDTTKR		919.472	1378.48	Hex(6)HexNAc(2)	-0.0008	-0.3681
MouseBrain-Z-T-1.2047.2047.2	2047	NTTHLK		712.387	1444.53	Hex(3)HexNAc(4)Fuc(1)	0.0042	1.9314
MouseBrain-Z-T-1.2055.2055.2	2055	NLGNNTK		759.388	1702.58	Hex(8)HexNAc(2)	0.0018	0.7509
MouseBrain-Z-T-1.2057.2057.2	2057	NVSDTTK		763.371	1727.61	Hex(6)HexNAc(3)Fuc(1)	-0.0036	-1.4438
MouseBrain-Z-T-1.2066.2066.3	2066	GGPKNDTEER		1101.51	2361.88	Hex(4)HexNAc(7)Fuc(2)	0.0028	0.8181
MouseBrain-Z-T-1.2076.2076.3	2076	NTTHLK		712.387	1955.72	Hex(4)HexNAc(5)Fuc(2)	0.001	0.3884
MouseBrain-Z-T-1.2079.2079.2	2079	LVESNK		688.375	1702.58	Hex(8)HexNAc(2)	0.0021	0.8858
MouseBrain-Z-T-1.2085.2085.2	2085	NVSDTTK		763.371	1540.53	Hex(7)HexNAc(2)	0.002	0.8669
MouseBrain-Z-T-1.2091.2091.3	2091	RNSTGCLK	6,Carbamidomethyl(+57.0215);	934.465	1864.63	Hex(9)HexNAc(2)	0.0018	0.6415
MouseBrain-Z-T-1.2094.2094.2	2094	NVSDTTK		763.371	1378.48	Hex(6)HexNAc(2)	0.0015	0.7136
MouseBrain-Z-T-1.2095.2095.3	2095	NVSDTTKR		919.472	1378.48	Hex(6)HexNAc(2)	0.0003	0.1416
MouseBrain-Z-T-1.2099.2099.2	2099	INCNSSK	3,Carbamidomethyl(+57.0215);	821.37	1752.64	Hex(4)HexNAc(4)Fuc(2)	0.0019	0.757
MouseBrain-Z-T-1.2104.2104.3	2104	NVSDTTKR		919.472	1768.64	Hex(5)HexNAc(4)Fuc(1)	0.0008	0.305
MouseBrain-Z-T-1.2109.2109.3	2109	FNHTDR		788.356	1864.63	Hex(9)HexNAc(2)	0.0016	0.6115
MouseBrain-Z-T-1.2110.2110.2	2110	LVESNK		688.375	1540.53	Hex(7)HexNAc(2)	0.0011	0.4869
MouseBrain-Z-T-1.2111.2111.3	2111	GGPKNDTEER		1101.51	2263.83	Hex(5)HexNAc(5)Fuc(3)	0.0026	0.7642
MouseBrain-Z-T-1.2113.2113.2	2113	LVESNK		688.375	1702.58	Hex(8)HexNAc(2)	0.0021	0.8858
MouseBrain-Z-T-1.2125.2125.3	2125	NVSDTTKR		919.472	1216.42	Hex(5)HexNAc(2)	0.0014	0.635
MouseBrain-Z-T-1.2127.2127.2	2127	NVSDTTKR		919.472	1216.42	Hex(5)HexNAc(2)	0.0012	0.5706
MouseBrain-Z-T-1.2137.2137.2	2137	NVSDTTK		763.371	1930.69	Hex(6)HexNAc(4)Fuc(1)	0.0005	0.1682
MouseBrain-Z-T-1.2142.2142.3	2142	NVSDTTKR		919.472	1565.56	Hex(5)HexNAc(3)Fuc(1)	0.0021	0.8585
MouseBrain-Z-T-1.2149.2149.3	2149	NVSDTTKR		919.472	2076.75	Hex(6)HexNAc(4)Fuc(2)	0.0017	0.5691
MouseBrain-Z-T-1.2155.2155.2	2155	NCTDPK	2,Carbamidomethyl(+57.0215);	733.307	1216.42	Hex(5)HexNAc(2)	0.0014	0.695
MouseBrain-Z-T-1.2157.2157.3	2157	NVSDTTKR		919.472	1622.58	Hex(5)HexNAc(4)	0.0015	0.5814
MouseBrain-Z-T-1.2158.2158.2	2158	NVSDTTK		763.371	1378.48	Hex(6)HexNAc(2)	0.0014	0.644
MouseBrain-Z-T-1.2160.2160.3	2160	LVESNK		688.375	1727.61	Hex(6)HexNAc(3)Fuc(1)	0.005	2.0693
MouseBrain-Z-T-1.2162.2162.2	2162	LVESNK		688.375	2026.69	Hex(10)HexNAc(2)	0.0026	0.9642
MouseBrain-Z-T-1.2165.2165.2	2165	LVESNK		688.375	1727.61	Hex(6)HexNAc(3)Fuc(1)	0.0053	2.2141
MouseBrain-Z-T-1.2167.2167.2	2167	NVSDTTKR		919.472	1622.58	Hex(5)HexNAc(4)	0.0036	1.4228
MouseBrain-Z-T-1.2170.2170.3	2170	GGPKNDTEER		1101.51	2158.8	Hex(4)HexNAc(6)Fuc(2)	0.004	1.2327
MouseBrain-Z-T-1.2174.2174.3	2174	GGPKNDTEER		1101.51	2263.83	Hex(5)HexNAc(5)Fuc(3)	0.0026	0.7642
MouseBrain-Z-T-1.2182.2182.3	2182	GGPKNDTEER		1101.51	1752.64	Hex(4)HexNAc(4)Fuc(2)	0.0037	1.2875
MouseBrain-Z-T-1.2192.2192.2	2192	INCNSSK	3,Carbamidomethyl(+57.0215);	821.37	1752.64	Hex(4)HexNAc(4)Fuc(2)	0.0016	0.6298
MouseBrain-Z-T-1.2209.2209.2	2209	TNSTVTR		777.398	1216.42	Hex(5)HexNAc(2)	0.0016	0.7893
MouseBrain-Z-T-1.2216.2216.2	2216	NLGNNTK		759.388	1378.48	Hex(6)HexNAc(2)	-0.0016	-0.764
MouseBrain-Z-T-1.2217.2217.3	2217	NVSDTTKR		919.472	1622.58	Hex(5)HexNAc(4)	0.0015	0.5814
MouseBrain-Z-T-1.2218.2218.2	2218	LVESNK		688.375	1378.48	Hex(6)HexNAc(2)	0.0015	0.7431
MouseBrain-Z-T-1.2223.2223.3	2223	NTTHLK		712.387	1647.61	Hex(3)HexNAc(5)Fuc(1)	0.0014	0.5804
MouseBrain-Z-T-1.2225.2225.3	2225	NASAASTAK		819.409	1647.61	Hex(3)HexNAc(5)Fuc(1)	-0.0001	-0.0225
MouseBrain-Z-T-1.2230.2230.2	2230	NCTDPK	2,Carbamidomethyl(+57.0215);	733.307	1768.64	Hex(5)HexNAc(4)Fuc(1)	0.0024	0.9488
MouseBrain-Z-T-1.2239.2239.2	2239	NASAASTAK		819.409	1647.61	Hex(3)HexNAc(5)Fuc(1)	0.0034	1.3633
MouseBrain-Z-T-1.2262.2262.2	2262	NVSDTTK		763.371	1216.42	Hex(5)HexNAc(2)	0.0011	0.5423
MouseBrain-Z-T-1.2267.2267.2	2267	NQTAVR		687.366	1216.42	Hex(5)HexNAc(2)	0.0015	0.8102
MouseBrain-Z-T-1.2273.2273.3	2273	YIDKGNR		864.445	1864.63	Hex(9)HexNAc(2)	0.0038	1.3859
MouseBrain-Z-T-1.2275.2275.2	2275	LVESNK		688.375	1540.53	Hex(7)HexNAc(2)	0.002	0.8887
MouseBrain-Z-T-1.2281.2281.3	2281	NCTDPK	2,Carbamidomethyl(+57.0215);	733.307	1768.64	Hex(5)HexNAc(4)Fuc(1)	0.0013	0.5106
MouseBrain-Z-T-1.2283.2283.2	2283	NVSDTTK		763.371	1622.58	Hex(5)HexNAc(4)	0.0008	0.3415
MouseBrain-Z-T-1.2285.2285.3	2285	NVSDTTKR		919.472	1768.64	Hex(5)HexNAc(4)Fuc(1)	0.0024	0.8825
MouseBrain-Z-T-1.2288.2288.3	2288	NASAASTAK		819.409	1809.67	Hex(4)HexNAc(5)Fuc(1)	0.0023	0.8562
MouseBrain-Z-T-1.2290.2290.3	2290	NVSDTTKR		919.472	1914.7	Hex(5)HexNAc(4)Fuc(2)	0.0027	0.9481
MouseBrain-Z-T-1.2291.2291.3	2291	NTTHLK		712.387	1647.61	Hex(3)HexNAc(5)Fuc(1)	0.0013	0.5322
MouseBrain-Z-T-1.2292.2292.3	2292	NASAASTAK		819.409	1647.61	Hex(3)HexNAc(5)Fuc(1)	0.0001	0.0424
MouseBrain-Z-T-1.2297.2297.3	2297	INCNSSK	3,Carbamidomethyl(+57.0215);	821.37	1955.72	Hex(4)HexNAc(5)Fuc(2)	0.0015	0.5309
MouseBrain-Z-T-1.2300.2300.2	2300	NCTDPK	2,Carbamidomethyl(+57.0215);	733.307	1768.64	Hex(5)HexNAc(4)Fuc(1)	0.0024	0.9488
MouseBrain-Z-T-1.2308.2308.3	2308	NVSDTTKR		919.472	1752.64	Hex(4)HexNAc(4)Fuc(2)	0.003	1.1201
MouseBrain-Z-T-1.2319.2319.2	2319	NVSDTTKR		919.472	1768.64	Hex(5)HexNAc(4)Fuc(1)	0.0046	1.715
MouseBrain-Z-T-1.2321.2321.3	2321	NTTHLK		712.387	1809.67	Hex(4)HexNAc(5)Fuc(1)	0	0.0045
MouseBrain-Z-T-1.2324.2324.2	2324	NVSDTTK		763.371	1216.42	Hex(5)HexNAc(2)	0.0011	0.5475
MouseBrain-Z-T-1.2325.2325.3	2325	NVSDTTK		763.371	1622.58	Hex(5)HexNAc(4)	0.0009	0.3847
MouseBrain-Z-T-1.2333.2333.2	2333	INCNSSK	3,Carbamidomethyl(+57.0215);	821.37	1955.72	Hex(4)HexNAc(5)Fuc(2)	0.0025	0.8929
MouseBrain-Z-T-1.2339.2339.2	2339	NVSDTTK		763.371	1054.37	Hex(4)HexNAc(2)	0.0013	0.7139
MouseBrain-Z-T-1.2348.2348.3	2348	GGPKNDTEER		1101.51	1955.72	Hex(4)HexNAc(5)Fuc(2)	0.0006	0.1837
MouseBrain-Z-T-1.2349.2349.2	2349	NVSDTTK		763.371	1622.58	Hex(5)HexNAc(4)	0.0009	0.3827
MouseBrain-Z-T-1.2357.2357.3	2357	NVSDTTKR		919.472	1768.64	Hex(5)HexNAc(4)Fuc(1)	0.0022	0.8356
MouseBrain-Z-T-1.2362.2362.3	2362	INCNSSK	3,Carbamidomethyl(+57.0215);	821.37	1955.72	Hex(4)HexNAc(5)Fuc(2)	0.0015	0.5384
MouseBrain-Z-T-1.2366.2366.2	2366	LVESNK		688.375	1216.42	Hex(5)HexNAc(2)	0.0012	0.6101
MouseBrain-Z-T-1.2367.2367.3	2367	NSSHSPLR		896.446	1702.58	Hex(8)HexNAc(2)	0.0029	1.1188
MouseBrain-Z-T-1.2368.2368.3	2368	NSSHSPLR		896.446	1864.63	Hex(9)HexNAc(2)	-0.0015	-0.5262
MouseBrain-Z-T-1.2377.2377.2	2377	INCNSSK	3,Carbamidomethyl(+57.0215);	821.37	1444.53	Hex(3)HexNAc(4)Fuc(1)	0.0017	0.7549
MouseBrain-Z-T-1.2381.2381.2	2381	NSSHSPLR		896.446	1702.58	Hex(8)HexNAc(2)	0.0028	1.0953
MouseBrain-Z-T-1.2398.2398.2	2398	NCTDPK	2,Carbamidomethyl(+57.0215);	733.307	1955.72	Hex(4)HexNAc(5)Fuc(2)	0.0016	0.6025
MouseBrain-Z-T-1.2399.2399.3	2399	NVSDTTKR		919.472	1606.59	Hex(4)HexNAc(4)Fuc(1)	0.0003	0.1202
MouseBrain-Z-T-1.2401.2401.2	2401	NCTDPK	2,Carbamidomethyl(+57.0215);	733.307	1606.59	Hex(4)HexNAc(4)Fuc(1)	0.001	0.4191
MouseBrain-Z-T-1.2419.2419.2	2419	NSTGCLK	5,Carbamidomethyl(+57.0215);	778.364	1864.63	Hex(9)HexNAc(2)	0.0034	1.3018
MouseBrain-Z-T-1.2421.2421.3	2421	NVSDTTK		763.371	1914.7	Hex(5)HexNAc(4)Fuc(2)	0.0001	0.0212
MouseBrain-Z-T-1.2425.2425.3	2425	NSSHSPLR		896.446	1540.53	Hex(7)HexNAc(2)	-0.0005	-0.2094
MouseBrain-Z-T-1.2427.2427.2	2427	NVSDTTK		763.371	1914.7	Hex(5)HexNAc(4)Fuc(2)	0.0027	1.0153
MouseBrain-Z-T-1.2432.2432.3	2432	NVSDTTKR		919.472	1955.72	Hex(4)HexNAc(5)Fuc(2)	0.0014	0.4752
MouseBrain-Z-T-1.2435.2435.2	2435	NVSDTTK		763.371	1768.64	Hex(5)HexNAc(4)Fuc(1)	0.0027	1.0727
MouseBrain-Z-T-1.2444.2444.3	2444	GGPKNDTEER		1101.51	1955.72	Hex(4)HexNAc(5)Fuc(2)	0.002	0.6389
MouseBrain-Z-T-1.2452.2452.2	2452	LVESNK		688.375	1216.42	Hex(5)HexNAc(2)	0.0013	0.7068
MouseBrain-Z-T-1.2455.2455.2	2455	NSSHSPLR		896.446	1540.53	Hex(7)HexNAc(2)	0.0039	1.6149
MouseBrain-Z-T-1.2467.2467.3	2467	DQPGHPVNR		1018.49	1702.58	Hex(8)HexNAc(2)	0.0025	0.9207
MouseBrain-Z-T-1.2475.2475.3	2475	NCTDPK	2,Carbamidomethyl(+57.0215);	733.307	1955.72	Hex(4)HexNAc(5)Fuc(2)	0.0025	0.9463
MouseBrain-Z-T-1.2479.2479.3	2479	NVSDTTK		763.371	1768.64	Hex(5)HexNAc(4)Fuc(1)	0.001	0.376
MouseBrain-Z-T-1.2483.2483.3	2483	NSSHSPLR		896.446	1378.48	Hex(6)HexNAc(2)	0.0016	0.6819
MouseBrain-Z-T-1.2486.2486.3	2486	DQPGHPVNR		1018.49	1864.63	Hex(9)HexNAc(2)	0.0013	0.4638
MouseBrain-Z-T-1.2487.2487.2	2487	INCNSSK	3,Carbamidomethyl(+57.0215);	821.37	1647.61	Hex(3)HexNAc(5)Fuc(1)	0.0027	1.1091
MouseBrain-Z-T-1.2488.2488.3	2488	INCNSSK	3,Carbamidomethyl(+57.0215);	821.37	1647.61	Hex(3)HexNAc(5)Fuc(1)	0.0018	0.7108
MouseBrain-Z-T-1.2489.2489.2	2489	NSSHSPLR		896.446	1378.48	Hex(6)HexNAc(2)	0.0005	0.2121
MouseBrain-Z-T-1.2493.2493.2	2493	DQPGHPVNR		1018.49	1864.63	Hex(9)HexNAc(2)	0.0032	1.098
MouseBrain-Z-T-1.2496.2496.3	2496	IKNVTR		729.45	1873.67	Hex(6)HexNAc(3)Fuc(2)	0.0011	0.4268
MouseBrain-Z-T-1.2497.2497.3	2497	NSSHSPLR		896.446	1540.53	Hex(7)HexNAc(2)	0.0014	0.5721
MouseBrain-Z-T-1.2500.2500.3	2500	DQPGHPVNR		1018.49	1540.53	Hex(7)HexNAc(2)	-0.0005	-0.1803
MouseBrain-Z-T-1.2505.2505.2	2505	LVDTNK		688.375	1702.58	Hex(8)HexNAc(2)	0.0025	1.0368
MouseBrain-Z-T-1.2507.2507.3	2507	NTSLEHTR		956.467	1864.63	Hex(9)HexNAc(2)	0.0024	0.8669
MouseBrain-Z-T-1.2519.2519.3	2519	NTSLEHTR		956.467	1702.58	Hex(8)HexNAc(2)	0.0023	0.8545
MouseBrain-Z-T-1.2524.2524.2	2524	LVDTNK		688.375	1540.53	Hex(7)HexNAc(2)	0.0025	1.1088
MouseBrain-Z-T-1.2527.2527.2	2527	NTSLEHTR		956.467	1702.58	Hex(8)HexNAc(2)	0.0022	0.8332
MouseBrain-Z-T-1.2529.2529.2	2529	NTSLEHTR		956.467	1864.63	Hex(9)HexNAc(2)	0.0075	2.6446
MouseBrain-Z-T-1.2534.2534.3	2534	DQPGHPVNR		1018.49	1702.58	Hex(8)HexNAc(2)	0.0021	0.7582
MouseBrain-Z-T-1.2536.2536.3	2536	GGPKNDTEER		1101.51	1647.61	Hex(3)HexNAc(5)Fuc(1)	0.0023	0.8243
MouseBrain-Z-T-1.2550.2550.3	2550	YIDKGNR		864.445	1784.63	Hex(6)HexNAc(4)	0.0022	0.8187
MouseBrain-Z-T-1.2554.2554.2	2554	INCNSSK	3,Carbamidomethyl(+57.0215);	821.37	1647.61	Hex(3)HexNAc(5)Fuc(1)	0.0027	1.1091
MouseBrain-Z-T-1.2555.2555.3	2555	DQPGHPVNR		1018.49	1864.63	Hex(9)HexNAc(2)	0.0013	0.4638
MouseBrain-Z-T-1.2556.2556.3	2556	INCNSSK	3,Carbamidomethyl(+57.0215);	821.37	1647.61	Hex(3)HexNAc(5)Fuc(1)	0.0018	0.7108
MouseBrain-Z-T-1.2558.2558.2	2558	TNGTGPVR		800.414	1864.63	Hex(9)HexNAc(2)	0.0024	0.8859
MouseBrain-Z-T-1.2564.2564.3	2564	DQPGHPVNR		1018.49	1864.63	Hex(9)HexNAc(2)	0.0013	0.4638
MouseBrain-Z-T-1.2565.2565.3	2565	DQPGHPVNR		1018.49	1540.53	Hex(7)HexNAc(2)	-0.0005	-0.1803
MouseBrain-Z-T-1.2568.2568.3	2568	NCTGDCVHEGK	2,Carbamidomethyl(+57.0215);6,Carbamidomethyl(+57.0215);	1275.5	1702.58	Hex(8)HexNAc(2)	0.0014	0.4724
MouseBrain-Z-T-1.2573.2573.3	2573	NCTGDCVHEGK	2,Carbamidomethyl(+57.0215);6,Carbamidomethyl(+57.0215);	1275.5	1864.63	Hex(9)HexNAc(2)	0.0018	0.5583
MouseBrain-Z-T-1.2579.2579.2	2579	GGPKNDTEER		1101.51	1647.61	Hex(3)HexNAc(5)Fuc(1)	0.005	1.8031
MouseBrain-Z-T-1.2584.2584.3	2584	KNASNMEYR	6,Oxidation(+15.9949);	1127.5	1914.7	Hex(5)HexNAc(4)Fuc(2)	0.0021	0.703
MouseBrain-Z-T-1.2588.2588.3	2588	NTSLEHTR		956.467	1702.58	Hex(8)HexNAc(2)	0.0018	0.6594
MouseBrain-Z-T-1.2598.2598.3	2598	GGPKNDTEER		1101.51	1647.61	Hex(3)HexNAc(5)Fuc(1)	0.0023	0.8345
MouseBrain-Z-T-1.2619.2619.2	2619	INCNSSK	3,Carbamidomethyl(+57.0215);	821.37	1647.61	Hex(3)HexNAc(5)Fuc(1)	0.0027	1.1107
MouseBrain-Z-T-1.2620.2620.3	2620	DQPGHPVNR		1018.49	1864.63	Hex(9)HexNAc(2)	0.0011	0.3816
MouseBrain-Z-T-1.2622.2622.3	2622	NCTGDCVHEGK	2,Carbamidomethyl(+57.0215);6,Carbamidomethyl(+57.0215);	1275.5	1540.53	Hex(7)HexNAc(2)	0.0025	0.9003
MouseBrain-Z-T-1.2650.2650.2	2650	NQNGTFK		807.388	1540.53	Hex(7)HexNAc(2)	0.0013	0.5353
MouseBrain-Z-T-1.2661.2661.3	2661	GGPKNDTEER		1101.51	1647.61	Hex(3)HexNAc(5)Fuc(1)	0.0023	0.8345
MouseBrain-Z-T-1.2664.2664.3	2664	NTSLEHTR		956.467	1540.53	Hex(7)HexNAc(2)	0.0006	0.2482
MouseBrain-Z-T-1.2666.2666.2	2666	TNGTGPVR		800.414	1727.61	Hex(6)HexNAc(3)Fuc(1)	0.0023	0.9283
MouseBrain-Z-T-1.2667.2667.3	2667	NTSLEHTR		956.467	1378.48	Hex(6)HexNAc(2)	0.001	0.4116
MouseBrain-Z-T-1.2668.2668.3	2668	IKNVTR		729.45	1914.7	Hex(5)HexNAc(4)Fuc(2)	0.0015	0.5649
MouseBrain-Z-T-1.2675.2675.3	2675	NVSDTTK		763.371	1955.72	Hex(4)HexNAc(5)Fuc(2)	0.0025	0.9089
MouseBrain-Z-T-1.2681.2681.2	2681	NTSLEHTR		956.467	1378.48	Hex(6)HexNAc(2)	0.0021	0.8989
MouseBrain-Z-T-1.2698.2698.2	2698	GNVSACAR	6,Carbamidomethyl(+57.0215);	833.381	1864.63	Hex(9)HexNAc(2)	0.0025	0.9087
MouseBrain-Z-T-1.2699.2699.2	2699	SLSNSTAR		834.419	1702.58	Hex(8)HexNAc(2)	0.0036	1.4033
MouseBrain-Z-T-1.2706.2706.2	2706	NISSEEK		805.382	1702.58	Hex(8)HexNAc(2)	0.0003	0.1367
MouseBrain-Z-T-1.2710.2710.2	2710	NISSEEK		805.382	1864.63	Hex(9)HexNAc(2)	0.0023	0.8602
MouseBrain-Z-T-1.2716.2716.3	2716	GNVSACAR	6,Carbamidomethyl(+57.0215);	833.381	1864.63	Hex(9)HexNAc(2)	0.0007	0.2684
MouseBrain-Z-T-1.2730.2730.3	2730	NTSLEHTR		956.467	1378.48	Hex(6)HexNAc(2)	0.0012	0.503
MouseBrain-Z-T-1.2732.2732.2	2732	SLSNSTAR		834.419	1540.53	Hex(7)HexNAc(2)	0.0026	1.094
MouseBrain-Z-T-1.2741.2741.2	2741	NCTDPK	2,Carbamidomethyl(+57.0215);	733.307	1647.61	Hex(3)HexNAc(5)Fuc(1)	0.0002	0.1033
MouseBrain-Z-T-1.2763.2763.2	2763	GNVSACAR	6,Carbamidomethyl(+57.0215);	833.381	1864.63	Hex(9)HexNAc(2)	0.0026	0.9472
MouseBrain-Z-T-1.2765.2765.3	2765	CVNESYKK	1,Carbamidomethyl(+57.0215);	1026.48	1540.53	Hex(7)HexNAc(2)	0.001	0.3913
MouseBrain-Z-T-1.2767.2767.3	2767	NCTGDCVHEGK	2,Carbamidomethyl(+57.0215);6,Carbamidomethyl(+57.0215);	1275.5	1378.48	Hex(6)HexNAc(2)	-0.0004	-0.1403
MouseBrain-Z-T-1.2794.2794.3	2794	NCTDPK	2,Carbamidomethyl(+57.0215);	733.307	1647.61	Hex(3)HexNAc(5)Fuc(1)	0.001	0.4261
MouseBrain-Z-T-1.2796.2796.3	2796	DQPGHPVNR		1018.49	1622.58	Hex(5)HexNAc(4)	0.0033	1.2378
MouseBrain-Z-T-1.2800.2800.3	2800	HMNETSHTQGSLR	2,Oxidation(+15.9949);	1512.67	1378.48	Hex(6)HexNAc(2)	0.0008	0.2604
MouseBrain-Z-T-1.2804.2804.3	2804	NTTHLK		712.387	2496.89	Hex(5)HexNAc(4)NeuAc(2)Fuc(2)	0.0003	0.1044
MouseBrain-Z-T-1.2805.2805.4	2805	HMNETSHTQGSLR	2,Oxidation(+15.9949);	1512.67	1378.48	Hex(6)HexNAc(2)	0.0003	0.0976
MouseBrain-Z-T-1.2806.2806.3	2806	GGPKNDTEER		1101.51	1897.68	Hex(4)HexNAc(4)NeuAc(1)Fuc(1)	0.0048	1.6155
MouseBrain-Z-T-1.2809.2809.2	2809	NCTDPK	2,Carbamidomethyl(+57.0215);	733.307	1647.61	Hex(3)HexNAc(5)Fuc(1)	-0.0004	-0.1538
MouseBrain-Z-T-1.2812.2812.2	2812	NNTIVNK		801.434	1864.63	Hex(9)HexNAc(2)	0.0027	1.0269
MouseBrain-Z-T-1.2826.2826.3	2826	NTTHLK		712.387	2611.95	Hex(5)HexNAc(6)NeuAc(1)Fuc(2)	0.0028	0.8442
MouseBrain-Z-T-1.2834.2834.2	2834	NTTEVVK		789.423	1702.58	Hex(8)HexNAc(2)	0.0019	0.7751
MouseBrain-Z-T-1.2844.2844.3	2844	NISSEEK		805.382	2263.83	Hex(5)HexNAc(5)Fuc(3)	0.0018	0.6016
MouseBrain-Z-T-1.2857.2857.2	2857	NISSEEK		805.382	2263.83	Hex(5)HexNAc(5)Fuc(3)	0.0042	1.3625
MouseBrain-Z-T-1.2860.2860.3	2860	NTTEVVK		789.423	1702.58	Hex(8)HexNAc(2)	0.0017	0.6871
MouseBrain-Z-T-1.2861.2861.3	2861	NCTDPK	2,Carbamidomethyl(+57.0215);	733.307	1647.61	Hex(3)HexNAc(5)Fuc(1)	0.0011	0.4719
MouseBrain-Z-T-1.2869.2869.2	2869	TNGTGPVR		800.414	1216.42	Hex(5)HexNAc(2)	0.0022	1.1076
MouseBrain-Z-T-1.2876.2876.3	2876	YHSQTYGNGSK		1240.55	1864.63	Hex(9)HexNAc(2)	-0.0008	-0.2593
MouseBrain-Z-T-1.2879.2879.2	2879	NISSEEK		805.382	2466.91	Hex(5)HexNAc(6)Fuc(3)	0.0027	0.8294
MouseBrain-Z-T-1.2886.2886.2	2886	NTTEVVK		789.423	1540.53	Hex(7)HexNAc(2)	0.0013	0.5578
MouseBrain-Z-T-1.2892.2892.2	2892	NTTEVVK		789.423	1864.63	Hex(9)HexNAc(2)	0.0029	1.1106
MouseBrain-Z-T-1.2896.2896.2	2896	QSNVSEPAK		958.472	1702.58	Hex(8)HexNAc(2)	0.0019	0.7137
MouseBrain-Z-T-1.2899.2899.3	2899	HMNETSHTQGSLR	2,Oxidation(+15.9949);	1512.67	1216.42	Hex(5)HexNAc(2)	0.0044	1.6041
MouseBrain-Z-T-1.2900.2900.2	2900	NTTEVVK		789.423	1702.58	Hex(8)HexNAc(2)	0.0025	1.0041
MouseBrain-Z-T-1.2901.2901.3	2901	VIYQNHNK		1014.52	2117.78	Hex(5)HexNAc(5)Fuc(2)	0.0039	1.23
MouseBrain-Z-T-1.2906.2906.3	2906	CVNESYKK	1,Carbamidomethyl(+57.0215);	1026.48	1216.42	Hex(5)HexNAc(2)	-0.0002	-0.1084
MouseBrain-Z-T-1.2908.2908.2	2908	QSNVSEPAK		958.472	1864.63	Hex(9)HexNAc(2)	0.0036	1.2703
MouseBrain-Z-T-1.2911.2911.3	2911	YHSQTYGNGSK		1240.55	1540.53	Hex(7)HexNAc(2)	0.0003	0.106
MouseBrain-Z-T-1.2918.2918.2	2918	NTTEVVK		789.423	2026.69	Hex(10)HexNAc(2)	0.0012	0.4118
MouseBrain-Z-T-1.2919.2919.2	2919	TNGTGPVR		800.414	2076.75	Hex(6)HexNAc(4)Fuc(2)	0.0029	1.0063
MouseBrain-Z-T-1.2921.2921.3	2921	NISSEEK		805.382	2466.91	Hex(5)HexNAc(6)Fuc(3)	0.0025	0.7667
MouseBrain-Z-T-1.2922.2922.2	2922	LVESNK		688.375	1216.42	Hex(5)HexNAc(2)	0.0004	0.2045
MouseBrain-Z-T-1.2927.2927.3	2927	TNGTGPVR		800.414	2076.75	Hex(6)HexNAc(4)Fuc(2)	0.0027	0.9278
MouseBrain-Z-T-1.2928.2928.2	2928	TNGTGPVR		800.414	1873.67	Hex(6)HexNAc(3)Fuc(2)	0.0036	1.3485
MouseBrain-Z-T-1.2931.2931.3	2931	NISSEEK		805.382	2117.78	Hex(5)HexNAc(5)Fuc(2)	-0.0002	-0.069
MouseBrain-Z-T-1.2932.2932.3	2932	GPGIKPNQTSK		1125.61	1540.53	Hex(7)HexNAc(2)	0.001	0.3723
MouseBrain-Z-T-1.2934.2934.3	2934	GPGIKPNQTSK		1125.61	1864.63	Hex(9)HexNAc(2)	0.0013	0.423
MouseBrain-Z-T-1.2939.2939.3	2939	NSSSSNVEGR		1035.46	1647.61	Hex(3)HexNAc(5)Fuc(1)	-0.0002	-0.083
MouseBrain-Z-T-1.2941.2941.3	2941	TNGTGPVR		800.414	1873.67	Hex(6)HexNAc(3)Fuc(2)	0.0028	1.03
MouseBrain-Z-T-1.2954.2954.3	2954	VIYQNHNK		1014.52	1606.59	Hex(4)HexNAc(4)Fuc(1)	0.0014	0.5338
MouseBrain-Z-T-1.2956.2956.3	2956	NATGDYK		767.345	1955.72	Hex(4)HexNAc(5)Fuc(2)	0.0012	0.4324
MouseBrain-Z-T-1.2966.2966.3	2966	NISSEEK		805.382	2320.86	Hex(5)HexNAc(6)Fuc(2)	0.0025	0.8093
MouseBrain-Z-T-1.2971.2971.2	2971	QSNVSEPAK		958.472	1864.63	Hex(9)HexNAc(2)	0.0038	1.3568
MouseBrain-Z-T-1.2982.2982.2	2982	NTTEVVK		789.423	1540.53	Hex(7)HexNAc(2)	0.0017	0.7281
MouseBrain-Z-T-1.2990.2990.2	2990	TNGTGPVR		800.414	1873.67	Hex(6)HexNAc(3)Fuc(2)	0.0033	1.222
MouseBrain-Z-T-1.2995.2995.3	2995	NATGDYK		767.345	2158.8	Hex(4)HexNAc(6)Fuc(2)	0.0067	2.2966
MouseBrain-Z-T-1.3002.3002.2	3002	NATGDYK		767.345	1752.64	Hex(4)HexNAc(4)Fuc(2)	0.0021	0.8503
MouseBrain-Z-T-1.3013.3013.2	3013	TNGTGPVR		800.414	1711.62	Hex(5)HexNAc(3)Fuc(2)	0.003	1.1805
MouseBrain-Z-T-1.3015.3015.3	3015	VIYQNHNK		1014.52	1606.59	Hex(4)HexNAc(4)Fuc(1)	0.0013	0.5019
MouseBrain-Z-T-1.3022.3022.2	3022	NTTEVVK		789.423	1540.53	Hex(7)HexNAc(2)	0.0015	0.6514
MouseBrain-Z-T-1.3023.3023.3	3023	NTTHLK		712.387	2188.78	Hex(4)HexNAc(4)NeuAc(2)Fuc(1)	0.0014	0.4942
MouseBrain-Z-T-1.3034.3034.3	3034	GPGIKPNQTSK		1125.61	1378.48	Hex(6)HexNAc(2)	0.0011	0.4218
MouseBrain-Z-T-1.3038.3038.3	3038	NISSEEK		805.382	2320.86	Hex(5)HexNAc(6)Fuc(2)	0.0024	0.7674
MouseBrain-Z-T-1.3041.3041.2	3041	NTTEVVK		789.423	1702.58	Hex(8)HexNAc(2)	0.0028	1.1048
MouseBrain-Z-T-1.3046.3046.2	3046	NTTEVVK		789.423	1540.53	Hex(7)HexNAc(2)	0.0015	0.6514
MouseBrain-Z-T-1.3051.3051.3	3051	NATGDYK		767.345	1752.64	Hex(4)HexNAc(4)Fuc(2)	0.0007	0.2949
MouseBrain-Z-T-1.3053.3053.2	3053	NTTEVVK		789.423	1378.48	Hex(6)HexNAc(2)	0.0013	0.598
MouseBrain-Z-T-1.3059.3059.2	3059	TDNGTYR		825.362	1711.62	Hex(5)HexNAc(3)Fuc(2)	0.0026	1.0396
MouseBrain-Z-T-1.3060.3060.2	3060	NISSEEK		805.382	1955.72	Hex(4)HexNAc(5)Fuc(2)	0.0015	0.5263
MouseBrain-Z-T-1.3063.3063.3	3063	NISSEEK		805.382	1955.72	Hex(4)HexNAc(5)Fuc(2)	0.0013	0.4722
MouseBrain-Z-T-1.3064.3064.3	3064	NTTHLK		712.387	2188.78	Hex(4)HexNAc(4)NeuAc(2)Fuc(1)	0.0027	0.9139
MouseBrain-Z-T-1.3066.3066.2	3066	NATGDYK		767.345	1752.64	Hex(4)HexNAc(4)Fuc(2)	0.0022	0.8713
MouseBrain-Z-T-1.3075.3075.3	3075	VELNTSR		817.429	1864.63	Hex(9)HexNAc(2)	0.0009	0.3369
MouseBrain-Z-T-1.3077.3077.2	3077	TNGTGPVR		800.414	1711.62	Hex(5)HexNAc(3)Fuc(2)	0.0032	1.2767
MouseBrain-Z-T-1.3085.3085.3	3085	NTTHLK		712.387	2188.78	Hex(4)HexNAc(4)NeuAc(2)Fuc(1)	0.0027	0.9139
MouseBrain-Z-T-1.3093.3093.2	3093	TNGTGPVR		800.414	1565.56	Hex(5)HexNAc(3)Fuc(1)	0.0015	0.6449
MouseBrain-Z-T-1.3107.3107.3	3107	NISSEEK		805.382	1955.72	Hex(4)HexNAc(5)Fuc(2)	0.002	0.7406
MouseBrain-Z-T-1.3108.3108.2	3108	VNASAPR		713.382	1864.63	Hex(9)HexNAc(2)	-0.0055	-2.1351
MouseBrain-Z-T-1.3110.3110.2	3110	VNASAPR		713.382	1702.58	Hex(8)HexNAc(2)	0.0011	0.4613
MouseBrain-Z-T-1.3113.3113.2	3113	NTTEVVK		789.423	1378.48	Hex(6)HexNAc(2)	0.0013	0.608
MouseBrain-Z-T-1.3116.3116.2	3116	TNGTGPVR		800.414	1727.61	Hex(6)HexNAc(3)Fuc(1)	0.0023	0.8913
MouseBrain-Z-T-1.3118.3118.3	3118	NISSEEK		805.382	2263.83	Hex(5)HexNAc(5)Fuc(3)	0.0006	0.2041
MouseBrain-Z-T-1.3120.3120.2	3120	NISSEEK		805.382	1955.72	Hex(4)HexNAc(5)Fuc(2)	0.0028	1.0032
MouseBrain-Z-T-1.3128.3128.3	3128	NISSEEK		805.382	1955.72	Hex(4)HexNAc(5)Fuc(2)	0.002	0.7406
MouseBrain-Z-T-1.3129.3129.2	3129	NATGDYK		767.345	1752.64	Hex(4)HexNAc(4)Fuc(2)	0.0022	0.8587
MouseBrain-Z-T-1.3135.3135.2	3135	TNGTGPVR		800.414	1768.64	Hex(5)HexNAc(4)Fuc(1)	0.0026	1.029
MouseBrain-Z-T-1.3136.3136.3	3136	NSTGCLK	5,Carbamidomethyl(+57.0215);	778.364	1850.69	Hex(3)HexNAc(6)Fuc(1)	0.0009	0.361
MouseBrain-Z-T-1.3147.3147.3	3147	VIYQNHNK		1014.52	1809.67	Hex(4)HexNAc(5)Fuc(1)	0.0017	0.6139
MouseBrain-Z-T-1.3149.3149.3	3149	NISSEEK		805.382	2158.8	Hex(4)HexNAc(6)Fuc(2)	0.0017	0.5717
MouseBrain-Z-T-1.3151.3151.3	3151	TNGTGPVR		800.414	1914.7	Hex(5)HexNAc(4)Fuc(2)	0.0018	0.6576
MouseBrain-Z-T-1.3152.3152.3	3152	NTTHLK		712.387	2391.86	Hex(4)HexNAc(5)NeuAc(2)Fuc(1)	0.0013	0.4214
MouseBrain-Z-T-1.3157.3157.2	3157	TNGTGPVR		800.414	1565.56	Hex(5)HexNAc(3)Fuc(1)	0.0015	0.6449
MouseBrain-Z-T-1.3158.3158.2	3158	TNGTGPVR		800.414	1914.7	Hex(5)HexNAc(4)Fuc(2)	0.0028	1.0399
MouseBrain-Z-T-1.3181.3181.2	3181	TNGTGPVR		800.414	1727.61	Hex(6)HexNAc(3)Fuc(1)	0.0022	0.8544
MouseBrain-Z-T-1.3183.3183.3	3183	NISSEEK		805.382	2263.83	Hex(5)HexNAc(5)Fuc(3)	0.0006	0.2041
MouseBrain-Z-T-1.3184.3184.2	3184	NISSEEK		805.382	1955.72	Hex(4)HexNAc(5)Fuc(2)	0.0028	1.0032
MouseBrain-Z-T-1.3190.3190.3	3190	NISSEEK		805.382	1955.72	Hex(4)HexNAc(5)Fuc(2)	0.002	0.7406
MouseBrain-Z-T-1.3194.3194.3	3194	ANATIEVK		844.465	1702.58	Hex(8)HexNAc(2)	0.0009	0.3576
MouseBrain-Z-T-1.3196.3196.2	3196	INGSVR		644.361	1216.42	Hex(5)HexNAc(2)	0.0005	0.2478
MouseBrain-Z-T-1.3197.3197.2	3197	TNGTGPVR		800.414	1768.64	Hex(5)HexNAc(4)Fuc(1)	0.0026	0.993
MouseBrain-Z-T-1.3199.3199.3	3199	IRNVSDTTK		1032.56	1702.58	Hex(8)HexNAc(2)	0.0049	1.7778
MouseBrain-Z-T-1.3201.3201.2	3201	NISSEEK		805.382	2158.8	Hex(4)HexNAc(6)Fuc(2)	0.0026	0.8675
MouseBrain-Z-T-1.3205.3205.3	3205	VIYQNHNK		1014.52	1809.67	Hex(4)HexNAc(5)Fuc(1)	0.0016	0.5646
MouseBrain-Z-T-1.3206.3206.3	3206	IRNVSDTTKR		1188.66	1216.42	Hex(5)HexNAc(2)	0.0012	0.4785
MouseBrain-Z-T-1.3219.3219.3	3219	SVTTSLHNK		985.519	1864.63	Hex(9)HexNAc(2)	0.0012	0.435
MouseBrain-Z-T-1.3224.3224.3	3224	NCTGDCVHEGK	2,Carbamidomethyl(+57.0215);6,Carbamidomethyl(+57.0215);	1275.5	1955.72	Hex(4)HexNAc(5)Fuc(2)	0.0001	0.0289
MouseBrain-Z-T-1.3225.3225.2	3225	NISSEEK		805.382	1752.64	Hex(4)HexNAc(4)Fuc(2)	0	0.0111
MouseBrain-Z-T-1.3255.3255.3	3255	ANATIEVK		844.465	1702.58	Hex(8)HexNAc(2)	0.0009	0.3651
MouseBrain-Z-T-1.3262.3262.3	3262	NISSEEK		805.382	2158.8	Hex(4)HexNAc(6)Fuc(2)	0.0016	0.5299
MouseBrain-Z-T-1.3265.3265.3	3265	SVTTSLHNK		985.519	1540.53	Hex(7)HexNAc(2)	0.001	0.3785
MouseBrain-Z-T-1.3271.3271.3	3271	VIYQNHNK		1014.52	1809.67	Hex(4)HexNAc(5)Fuc(1)	0.0016	0.5697
MouseBrain-Z-T-1.3273.3273.2	3273	QSNVSEPAK		958.472	1216.42	Hex(5)HexNAc(2)	0.0016	0.7492
MouseBrain-Z-T-1.3283.3283.2	3283	INGSVR		644.361	1565.56	Hex(5)HexNAc(3)Fuc(1)	0.0032	1.4508
MouseBrain-Z-T-1.3288.3288.2	3288	NISSEEK		805.382	1752.64	Hex(4)HexNAc(4)Fuc(2)	0.0019	0.74
MouseBrain-Z-T-1.3289.3289.3	3289	SVTTSLHNK		985.519	1864.63	Hex(9)HexNAc(2)	0.0015	0.5202
MouseBrain-Z-T-1.3293.3293.2	3293	NLSEDR		732.34	1702.58	Hex(8)HexNAc(2)	0.0018	0.7275
MouseBrain-Z-T-1.3294.3294.2	3294	SVTTSLHNK		985.519	1540.53	Hex(7)HexNAc(2)	0.0058	2.289
MouseBrain-Z-T-1.3297.3297.3	3297	INGSVR		644.361	2076.75	Hex(6)HexNAc(4)Fuc(2)	0.0006	0.2192
MouseBrain-Z-T-1.3301.3301.2	3301	INGSVR		644.361	2076.75	Hex(6)HexNAc(4)Fuc(2)	0	0.0118
MouseBrain-Z-T-1.3308.3308.3	3308	NISSEEK		805.382	1809.67	Hex(4)HexNAc(5)Fuc(1)	-0.0011	-0.4054
MouseBrain-Z-T-1.3314.3314.3	3314	NISSEEK		805.382	1752.64	Hex(4)HexNAc(4)Fuc(2)	-0.0003	-0.1059
MouseBrain-Z-T-1.3315.3315.3	3315	IRNVSDTTK		1032.56	1727.61	Hex(6)HexNAc(3)Fuc(1)	0.0004	0.1538
MouseBrain-Z-T-1.3317.3317.2	3317	NISSEEK		805.382	1809.67	Hex(4)HexNAc(5)Fuc(1)	-0.0027	-1.0186
MouseBrain-Z-T-1.3330.3330.3	3330	SVTTSLHNK		985.519	1540.53	Hex(7)HexNAc(2)	0.0013	0.5063
MouseBrain-Z-T-1.3340.3340.2	3340	QSNVSEPAK		958.472	1216.42	Hex(5)HexNAc(2)	0.0011	0.5158
MouseBrain-Z-T-1.3344.3344.3	3344	RACQFNR	3,Carbamidomethyl(+57.0215);	950.45	2026.69	Hex(10)HexNAc(2)	-0.0014	-0.475
MouseBrain-Z-T-1.3349.3349.2	3349	NISSEEK		805.382	1752.64	Hex(4)HexNAc(4)Fuc(2)	0.0019	0.74
MouseBrain-Z-T-1.3357.3357.2	3357	NLTTGR		660.356	1864.63	Hex(9)HexNAc(2)	0.0026	1.0168
MouseBrain-Z-T-1.3364.3364.2	3364	CDMDGQNR	1,Carbamidomethyl(+57.0215);	994.36	1864.63	Hex(9)HexNAc(2)	0.0016	0.5425
MouseBrain-Z-T-1.3377.3377.2	3377	NTTEVVK		789.423	1216.42	Hex(5)HexNAc(2)	0.001	0.478
MouseBrain-Z-T-1.3379.3379.3	3379	NATGDYK		767.345	1955.72	Hex(4)HexNAc(5)Fuc(2)	-0.0001	-0.0254
MouseBrain-Z-T-1.3380.3380.2	3380	NISSEEK		805.382	1809.67	Hex(4)HexNAc(5)Fuc(1)	-0.0024	-0.9332
MouseBrain-Z-T-1.3382.3382.2	3382	NISSEEK		805.382	1809.67	Hex(4)HexNAc(5)Fuc(1)	-0.0024	-0.9332
MouseBrain-Z-T-1.3385.3385.3	3385	IRNVSDTTK		1032.56	1540.53	Hex(7)HexNAc(2)	0.0019	0.7211
MouseBrain-Z-T-1.3388.3388.2	3388	NATGDYK		767.345	1955.72	Hex(4)HexNAc(5)Fuc(2)	0.0016	0.57
MouseBrain-Z-T-1.3397.3397.3	3397	ANATIEVK		844.465	2012.75	Hex(4)HexNAc(6)Fuc(1)	0.0024	0.8243
MouseBrain-Z-T-1.3399.3399.3	3399	NISSEEK		805.382	1809.67	Hex(4)HexNAc(5)Fuc(1)	-0.0012	-0.4767
MouseBrain-Z-T-1.3403.3403.2	3403	QSNVSEPAK		958.472	1216.42	Hex(5)HexNAc(2)	0.0011	0.5158
MouseBrain-Z-T-1.3405.3405.3	3405	VIYQNHNK		1014.52	1298.48	Hex(3)HexNAc(4)	0.0008	0.3614
MouseBrain-Z-T-1.3413.3413.2	3413	NLSEDR		732.34	1727.61	Hex(6)HexNAc(3)Fuc(1)	0.002	0.7994
MouseBrain-Z-T-1.3415.3415.3	3415	IRNVSDTTK		1032.56	1378.48	Hex(6)HexNAc(2)	0.0006	0.2491
MouseBrain-Z-T-1.3417.3417.3	3417	VIYQNHNK		1014.52	1955.72	Hex(4)HexNAc(5)Fuc(2)	0.0023	0.7662
MouseBrain-Z-T-1.3428.3428.3	3428	INGSVR		644.361	1914.7	Hex(5)HexNAc(4)Fuc(2)	0.0014	0.5586
MouseBrain-Z-T-1.3430.3430.3	3430	IRNVSDTTK		1032.56	1419.5	Hex(5)HexNAc(3)	0.0006	0.2284
MouseBrain-Z-T-1.3446.3446.3	3446	NATGDYK		767.345	1955.72	Hex(4)HexNAc(5)Fuc(2)	0.0013	0.4742
MouseBrain-Z-T-1.3452.3452.2	3452	NATGDYK		767.345	1955.72	Hex(4)HexNAc(5)Fuc(2)	0.002	0.7182
MouseBrain-Z-T-1.3466.3466.2	3466	INGSVR		644.361	1914.7	Hex(5)HexNAc(4)Fuc(2)	0.0019	0.7484
MouseBrain-Z-T-1.3471.3471.2	3471	NQTLQEGEK		1045.5	1864.63	Hex(9)HexNAc(2)	0.0025	0.8595
MouseBrain-Z-T-1.3472.3472.2	3472	TNGTGPVR		800.414	1768.64	Hex(5)HexNAc(4)Fuc(1)	0.0014	0.5566
MouseBrain-Z-T-1.3474.3474.3	3474	SVTTSLHNK		985.519	1378.48	Hex(6)HexNAc(2)	0.0017	0.7015
MouseBrain-Z-T-1.3481.3481.3	3481	IRNVSDTTK		1032.56	1378.48	Hex(6)HexNAc(2)	0.0012	0.503
MouseBrain-Z-T-1.3482.3482.3	3482	HYNYTGK		881.403	2775.02	Hex(6)HexNAc(6)Fuc(4)	0.0058	1.5867
MouseBrain-Z-T-1.3483.3483.2	3483	NLSEDR		732.34	1727.61	Hex(6)HexNAc(3)Fuc(1)	0.0021	0.8461
MouseBrain-Z-T-1.3487.3487.2	3487	LNNSQIK		815.45	1864.63	Hex(9)HexNAc(2)	-0.0004	-0.1338
MouseBrain-Z-T-1.3489.3489.3	3489	VIYQNHNK		1014.52	1955.72	Hex(4)HexNAc(5)Fuc(2)	0.0023	0.7662
MouseBrain-Z-T-1.3501.3501.2	3501	TDNGTYR		825.362	1038.38	Hex(3)HexNAc(2)Fuc(1)	0.0008	0.405
MouseBrain-Z-T-1.3509.3509.2	3509	LNNSQIK		815.45	1702.58	Hex(8)HexNAc(2)	0.0047	1.883
MouseBrain-Z-T-1.3516.3516.3	3516	NISSEEK		805.382	1850.69	Hex(3)HexNAc(6)Fuc(1)	0.0012	0.4636
MouseBrain-Z-T-1.3520.3520.2	3520	INGSVR		644.361	1768.64	Hex(5)HexNAc(4)Fuc(1)	-0.0007	-0.2908
MouseBrain-Z-T-1.3523.3523.3	3523	RACQFNR	3,Carbamidomethyl(+57.0215);	950.45	1930.69	Hex(6)HexNAc(4)Fuc(1)	0.0022	0.7796
MouseBrain-Z-T-1.3524.3524.3	3524	NTTHLK		712.387	2303.84	Hex(4)HexNAc(6)NeuAc(1)Fuc(1)	0.0002	0.0635
MouseBrain-Z-T-1.3525.3525.2	3525	NATGDYK		767.345	1955.72	Hex(4)HexNAc(5)Fuc(2)	0.002	0.7398
MouseBrain-Z-T-1.3528.3528.3	3528	NISSEEK		805.382	2012.75	Hex(4)HexNAc(6)Fuc(1)	0.001	0.3428
MouseBrain-Z-T-1.3529.3529.2	3529	NQSSELR		832.404	1752.64	Hex(4)HexNAc(4)Fuc(2)	0.0031	1.18
MouseBrain-Z-T-1.3530.3530.2	3530	NISSEEK		805.382	1955.72	Hex(4)HexNAc(5)Fuc(2)	0.0005	0.1845
MouseBrain-Z-T-1.3538.3538.3	3538	RACQFNR	3,Carbamidomethyl(+57.0215);	950.45	1419.5	Hex(5)HexNAc(3)	0.0015	0.6476
MouseBrain-Z-T-1.3539.3539.2	3539	NISSEEK		805.382	1850.69	Hex(3)HexNAc(6)Fuc(1)	-0.0002	-0.0905
MouseBrain-Z-T-1.3549.3549.3	3549	IRNVSDTTK		1032.56	1873.67	Hex(6)HexNAc(3)Fuc(2)	0.001	0.3603
MouseBrain-Z-T-1.3550.3550.2	3550	LNNSQIK		815.45	1540.53	Hex(7)HexNAc(2)	0.0025	1.0735
MouseBrain-Z-T-1.3551.3551.2	3551	NQTLQEGEK		1045.5	1540.53	Hex(7)HexNAc(2)	0.0111	4.2922
MouseBrain-Z-T-1.3555.3555.3	3555	IRNVSDTTK		1032.56	1216.42	Hex(5)HexNAc(2)	0.0008	0.3554
MouseBrain-Z-T-1.3559.3559.3	3559	IRNVSDTTK		1032.56	1565.56	Hex(5)HexNAc(3)Fuc(1)	0.0014	0.5423
MouseBrain-Z-T-1.3560.3560.4	3560	VGNNTVHVHQEVHK		1596.81	1702.58	Hex(8)HexNAc(2)	0.0018	0.5425
MouseBrain-Z-T-1.3564.3564.2	3564	NISSEEK		805.382	1038.38	Hex(3)HexNAc(2)Fuc(1)	0.001	0.5658
MouseBrain-Z-T-1.3569.3569.3	3569	NISSEEK		805.382	1955.72	Hex(4)HexNAc(5)Fuc(2)	-0.0002	-0.0838
MouseBrain-Z-T-1.3571.3571.2	3571	NLSEDR		732.34	2060.76	Hex(5)HexNAc(4)Fuc(3)	0.003	1.0695
MouseBrain-Z-T-1.3577.3577.3	3577	NCTGDCVHEGK	2,Carbamidomethyl(+57.0215);6,Carbamidomethyl(+57.0215);	1275.5	1647.61	Hex(3)HexNAc(5)Fuc(1)	-0.0019	-0.6515
MouseBrain-Z-T-1.3580.3580.3	3580	RACQFNR	3,Carbamidomethyl(+57.0215);	950.45	1216.42	Hex(5)HexNAc(2)	0.0009	0.4319
MouseBrain-Z-T-1.3592.3592.3	3592	NLSEDR		732.34	2060.76	Hex(5)HexNAc(4)Fuc(3)	0.0005	0.1893
MouseBrain-Z-T-1.3594.3594.2	3594	IRNVSDTTK		1032.56	1216.42	Hex(5)HexNAc(2)	-0.0002	-0.0874
MouseBrain-Z-T-1.3595.3595.2	3595	RACQFNR	3,Carbamidomethyl(+57.0215);	950.45	1216.42	Hex(5)HexNAc(2)	0.0031	1.448
MouseBrain-Z-T-1.3598.3598.3	3598	NASNMEYR	5,Oxidation(+15.9949);	999.408	2076.75	Hex(6)HexNAc(4)Fuc(2)	0.0017	0.5658
MouseBrain-Z-T-1.3602.3602.3	3602	VIYQNHNK		1014.52	1501.56	Hex(3)HexNAc(5)	0.0009	0.3732
MouseBrain-Z-T-1.3603.3603.3	3603	NISSEEK		805.382	2012.75	Hex(4)HexNAc(6)Fuc(1)	0.001	0.3428
MouseBrain-Z-T-1.3612.3612.3	3612	HYNYTGK		881.403	2571.95	Hex(6)HexNAc(5)Fuc(4)	0.0014	0.4064
MouseBrain-Z-T-1.3613.3613.2	3613	NISSEEK		805.382	1955.72	Hex(4)HexNAc(5)Fuc(2)	0.0012	0.4358
MouseBrain-Z-T-1.3615.3615.2	3615	NATGDYK		767.345	1444.53	Hex(3)HexNAc(4)Fuc(1)	0.0004	0.1867
MouseBrain-Z-T-1.3619.3619.2	3619	RACQFNR	3,Carbamidomethyl(+57.0215);	950.45	1622.58	Hex(5)HexNAc(4)	0.0008	0.3052
MouseBrain-Z-T-1.3622.3622.2	3622	QNSSFTEK		939.43	1864.63	Hex(9)HexNAc(2)	0.0012	0.4157
MouseBrain-Z-T-1.3624.3624.3	3624	IRNVSDTTK		1032.56	1216.42	Hex(5)HexNAc(2)	0.0009	0.4121
MouseBrain-Z-T-1.3625.3625.2	3625	NGTGVIR		715.398	1702.58	Hex(8)HexNAc(2)	0.0014	0.5952
MouseBrain-Z-T-1.3629.3629.2	3629	NLSEDR		732.34	1378.48	Hex(6)HexNAc(2)	0.0015	0.6914
MouseBrain-Z-T-1.3634.3634.3	3634	IRNVSDTTK		1032.56	1622.58	Hex(5)HexNAc(4)	0.0015	0.5554
MouseBrain-Z-T-1.3636.3636.2	3636	NLSEDR		732.34	1873.67	Hex(6)HexNAc(3)Fuc(2)	0.0008	0.3093
MouseBrain-Z-T-1.3637.3637.2	3637	INGSVR		644.361	1955.72	Hex(4)HexNAc(5)Fuc(2)	0.0022	0.8416
MouseBrain-Z-T-1.3638.3638.3	3638	NLSEDR		732.34	1873.67	Hex(6)HexNAc(3)Fuc(2)	-0.0016	-0.6173
MouseBrain-Z-T-1.3644.3644.3	3644	NISSEEK		805.382	1955.72	Hex(4)HexNAc(5)Fuc(2)	0.001	0.3602
MouseBrain-Z-T-1.3654.3654.3	3654	RACQFNR	3,Carbamidomethyl(+57.0215);	950.45	1216.42	Hex(5)HexNAc(2)	0.0007	0.3111
MouseBrain-Z-T-1.3655.3655.3	3655	HYNYTGK		881.403	2466.91	Hex(5)HexNAc(6)Fuc(3)	0.0025	0.7561
MouseBrain-Z-T-1.3660.3660.3	3660	NCTGDCVHEGK	2,Carbamidomethyl(+57.0215);6,Carbamidomethyl(+57.0215);	1275.5	1647.61	Hex(3)HexNAc(5)Fuc(1)	-0.0019	-0.6515
MouseBrain-Z-T-1.3662.3662.2	3662	LNNSQIK		815.45	1540.53	Hex(7)HexNAc(2)	0.0017	0.7145
MouseBrain-Z-T-1.3666.3666.3	3666	VIYQNHNK		1014.52	1663.61	Hex(4)HexNAc(5)	0.0017	0.6306
MouseBrain-Z-T-1.3676.3676.2	3676	LNNSQIK		815.45	1378.48	Hex(6)HexNAc(2)	0.0003	0.1326
MouseBrain-Z-T-1.3683.3683.2	3683	NISSEEK		805.382	1955.72	Hex(4)HexNAc(5)Fuc(2)	0.0016	0.5942
MouseBrain-Z-T-1.3684.3684.2	3684	NLSEDR		732.34	1873.67	Hex(6)HexNAc(3)Fuc(2)	0.0008	0.3093
MouseBrain-Z-T-1.3687.3687.3	3687	IRNVSDTTK		1032.56	2158.8	Hex(4)HexNAc(6)Fuc(2)	0.0006	0.174
MouseBrain-Z-T-1.3691.3691.2	3691	NDTLQEAK		917.445	1864.63	Hex(9)HexNAc(2)	0.0035	1.2659
MouseBrain-Z-T-1.3693.3693.3	3693	KNASNMEYR		1111.51	1702.58	Hex(8)HexNAc(2)	0.0014	0.5008
MouseBrain-Z-T-1.3694.3694.3	3694	HYNYTGK		881.403	2263.83	Hex(5)HexNAc(5)Fuc(3)	0.0017	0.5434
MouseBrain-Z-T-1.3695.3695.3	3695	HMNETSHTQGSLR		1496.68	1864.63	Hex(9)HexNAc(2)	0.0008	0.2298
MouseBrain-Z-T-1.3696.3696.2	3696	NATGDYK		767.345	1444.53	Hex(3)HexNAc(4)Fuc(1)	0.0004	0.1867
MouseBrain-Z-T-1.3699.3699.2	3699	QNSSFTEK		939.43	2026.69	Hex(10)HexNAc(2)	0.0018	0.5973
MouseBrain-Z-T-1.3703.3703.2	3703	NLSEDR		732.34	1873.67	Hex(6)HexNAc(3)Fuc(2)	0.0005	0.205
MouseBrain-Z-T-1.3704.3704.3	3704	NASNMEYR	5,Oxidation(+15.9949);	999.408	2076.75	Hex(6)HexNAc(4)Fuc(2)	0.0021	0.6883
MouseBrain-Z-T-1.3705.3705.3	3705	HYNYTGK		881.403	2060.76	Hex(5)HexNAc(4)Fuc(3)	0.0004	0.1319
MouseBrain-Z-T-1.3706.3706.2	3706	NLTPGGK		685.376	1216.42	Hex(5)HexNAc(2)	-0.0009	-0.4506
MouseBrain-Z-T-1.3710.3710.4	3710	HMNETSHTQGSLR		1496.68	1702.58	Hex(8)HexNAc(2)	0.0007	0.2282
MouseBrain-Z-T-1.3713.3713.3	3713	NISSEEK		805.382	1955.72	Hex(4)HexNAc(5)Fuc(2)	0.0014	0.4975
MouseBrain-Z-T-1.3715.3715.3	3715	HMNETSHTQGSLR		1496.68	1702.58	Hex(8)HexNAc(2)	0.0006	0.1869
MouseBrain-Z-T-1.3716.3716.2	3716	NDTLQEAK		917.445	1702.58	Hex(8)HexNAc(2)	0.0029	1.0968
MouseBrain-Z-T-1.3719.3719.3	3719	INGSVR		644.361	1955.72	Hex(4)HexNAc(5)Fuc(2)	-0.0019	-0.7455
MouseBrain-Z-T-1.3720.3720.2	3720	INGSVR		644.361	1955.72	Hex(4)HexNAc(5)Fuc(2)	0.0022	0.8416
MouseBrain-Z-T-1.3722.3722.3	3722	GGNGTICDNQR	7,Carbamidomethyl(+57.0215);	1190.51	1864.63	Hex(9)HexNAc(2)	0.0018	0.5772
MouseBrain-Z-T-1.3731.3731.3	3731	HYNYTGK		881.403	2466.91	Hex(5)HexNAc(6)Fuc(3)	0.0025	0.7561
MouseBrain-Z-T-1.3732.3732.3	3732	NASNMEYR	5,Oxidation(+15.9949);	999.408	1914.7	Hex(5)HexNAc(4)Fuc(2)	0.0015	0.5091
MouseBrain-Z-T-1.3741.3741.3	3741	TLNCSGAHVK	4,Carbamidomethyl(+57.0215);	1085.53	1864.63	Hex(9)HexNAc(2)	0.0016	0.5315
MouseBrain-Z-T-1.3742.3742.3	3742	KNASNMEYR		1111.51	1540.53	Hex(7)HexNAc(2)	0.001	0.36
MouseBrain-Z-T-1.3744.3744.3	3744	HMNETSHTQGSLR		1496.68	1727.61	Hex(6)HexNAc(3)Fuc(1)	0.0051	1.5901
MouseBrain-Z-T-1.3750.3750.3	3750	TLNCSGAHVK	4,Carbamidomethyl(+57.0215);	1085.53	1702.58	Hex(8)HexNAc(2)	0.0042	1.492
MouseBrain-Z-T-1.3751.3751.4	3751	HMNETSHTQGSLR		1496.68	1727.61	Hex(6)HexNAc(3)Fuc(1)	-0.0005	-0.1649
MouseBrain-Z-T-1.3754.3754.2	3754	NISSEEK		805.382	1444.53	Hex(3)HexNAc(4)Fuc(1)	0.0007	0.3
MouseBrain-Z-T-1.3755.3755.3	3755	TLNCSGAHVK	4,Carbamidomethyl(+57.0215);	1085.53	2238.8	Hex(7)HexNAc(4)Fuc(2)	0.0019	0.5597
MouseBrain-Z-T-1.3757.3757.2	3757	IRNVSDTTK		1032.56	1768.64	Hex(5)HexNAc(4)Fuc(1)	0.0053	1.8766
MouseBrain-Z-T-1.3763.3763.3	3763	NLSEDR		732.34	2076.75	Hex(6)HexNAc(4)Fuc(2)	0.0012	0.4368
MouseBrain-Z-T-1.3771.3771.3	3771	KNASNMEYR		1111.51	1930.69	Hex(6)HexNAc(4)Fuc(1)	0.0022	0.736
MouseBrain-Z-T-1.3773.3773.2	3773	NNTIVNK		801.434	876.322	Hex(2)HexNAc(2)Fuc(1)	0.0009	0.5465
MouseBrain-Z-T-1.3774.3774.4	3774	HMNETSHTQGSLR		1496.68	1873.67	Hex(6)HexNAc(3)Fuc(2)	-0.0008	-0.2417
MouseBrain-Z-T-1.3776.3776.3	3776	HPNCVNVTK	4,Carbamidomethyl(+57.0215);	1067.52	1216.42	Hex(5)HexNAc(2)	0.0026	1.1277
MouseBrain-Z-T-1.3779.3779.2	3779	KNASNMEYR		1111.51	1727.61	Hex(6)HexNAc(3)Fuc(1)	0.0039	1.3815
MouseBrain-Z-T-1.3780.3780.2	3780	NLSEDR		732.34	2076.75	Hex(6)HexNAc(4)Fuc(2)	0.0041	1.4536
MouseBrain-Z-T-1.3783.3783.3	3783	KNASNMEYR		1111.51	1727.61	Hex(6)HexNAc(3)Fuc(1)	0.002	0.7075
MouseBrain-Z-T-1.3784.3784.3	3784	KNASNMEYR		1111.51	2384.86	Hex(7)HexNAc(4)Fuc(3)	-0.0003	-0.0773
MouseBrain-Z-T-1.3785.3785.2	3785	NLSEDR		732.34	1711.62	Hex(5)HexNAc(3)Fuc(2)	-0.0006	-0.2647
MouseBrain-Z-T-1.3786.3786.3	3786	SVAHNMTMPNK	6,Oxidation(+15.9949);	1244.56	1378.48	Hex(6)HexNAc(2)	0.0018	0.6703
MouseBrain-Z-T-1.3787.3787.3	3787	TLNCSGAHVK	4,Carbamidomethyl(+57.0215);	1085.53	2026.69	Hex(10)HexNAc(2)	0.0014	0.4456
MouseBrain-Z-T-1.3789.3789.2	3789	CDMDGQNR	1,Carbamidomethyl(+57.0215);	994.36	1216.42	Hex(5)HexNAc(2)	0.0012	0.5648
MouseBrain-Z-T-1.3790.3790.3	3790	HMNETSHTQGSLR		1496.68	1378.48	Hex(6)HexNAc(2)	0.0017	0.5948
MouseBrain-Z-T-1.3791.3791.2	3791	NISSEEK		805.382	1241.45	Hex(3)HexNAc(3)Fuc(1)	0.0005	0.2645
MouseBrain-Z-T-1.3797.3797.4	3797	HMNETSHTQGSLR		1496.68	1378.48	Hex(6)HexNAc(2)	0.0007	0.2543
MouseBrain-Z-T-1.3799.3799.3	3799	NLSEDR		732.34	1711.62	Hex(5)HexNAc(3)Fuc(2)	-0.0021	-0.8444
MouseBrain-Z-T-1.3802.3802.3	3802	TLNCSGAHVK	4,Carbamidomethyl(+57.0215);	1085.53	1930.69	Hex(6)HexNAc(4)Fuc(1)	0.0013	0.4271
MouseBrain-Z-T-1.3808.3808.3	3808	HMNETSHTQGSLR		1496.68	1711.62	Hex(5)HexNAc(3)Fuc(2)	-0.0007	-0.2118
MouseBrain-Z-T-1.3820.3820.3	3820	SVSHNMTAPNK		1184.56	1702.58	Hex(8)HexNAc(2)	0.0014	0.4807
MouseBrain-Z-T-1.3831.3831.3	3831	HYNYTGK		881.403	2263.83	Hex(5)HexNAc(5)Fuc(3)	0.0008	0.2572
MouseBrain-Z-T-1.3832.3832.3	3832	KNASNMEYR		1111.51	2060.76	Hex(5)HexNAc(4)Fuc(3)	0.0032	0.9994
MouseBrain-Z-T-1.3835.3835.2	3835	YNCTATNR	3,Carbamidomethyl(+57.0215);	998.424	1378.48	Hex(6)HexNAc(2)	0.0012	0.5018
MouseBrain-Z-T-1.3840.3840.4	3840	HMNETSHTQGSLR		1496.68	1565.56	Hex(5)HexNAc(3)Fuc(1)	0.0014	0.4546
MouseBrain-Z-T-1.3844.3844.3	3844	HMNETSHTQGSLR		1496.68	1216.42	Hex(5)HexNAc(2)	0.0017	0.6208
MouseBrain-Z-T-1.3845.3845.3	3845	VNASAPR		713.382	1955.72	Hex(4)HexNAc(5)Fuc(2)	-0.0003	-0.1143
MouseBrain-Z-T-1.3847.3847.2	3847	NNTIVNK		801.434	876.322	Hex(2)HexNAc(2)Fuc(1)	0.0009	0.5465
MouseBrain-Z-T-1.3848.3848.3	3848	HMNETSHTQGSLR		1496.68	1622.58	Hex(5)HexNAc(4)	0.0047	1.4911
MouseBrain-Z-T-1.3849.3849.3	3849	KNASNMEYR		1111.51	1565.56	Hex(5)HexNAc(3)Fuc(1)	0.0013	0.4848
MouseBrain-Z-T-1.3851.3851.4	3851	HMNETSHTQGSLR		1496.68	1419.5	Hex(5)HexNAc(3)	0.0012	0.4172
MouseBrain-Z-T-1.3854.3854.4	3854	HMNETSHTQGSLR		1496.68	1622.58	Hex(5)HexNAc(4)	0.0015	0.4842
MouseBrain-Z-T-1.3856.3856.3	3856	SVAHNMTMPNK	8,Oxidation(+15.9949);	1244.56	1378.48	Hex(6)HexNAc(2)	0.0017	0.6661
MouseBrain-Z-T-1.3862.3862.2	3862	NETHFDAGAK		1088.49	1864.63	Hex(9)HexNAc(2)	0.0016	0.5577
MouseBrain-Z-T-1.3864.3864.2	3864	NLSEDR		732.34	1216.42	Hex(5)HexNAc(2)	0.0015	0.7888
MouseBrain-Z-T-1.3865.3865.3	3865	KNASNMEYR		1111.51	2076.75	Hex(6)HexNAc(4)Fuc(2)	0.0011	0.3545
MouseBrain-Z-T-1.3867.3867.3	3867	KNASNMEYR		1111.51	1378.48	Hex(6)HexNAc(2)	0.0029	1.1767
MouseBrain-Z-T-1.3872.3872.2	3872	TLNCSGAHVK	4,Carbamidomethyl(+57.0215);	1085.53	1930.69	Hex(6)HexNAc(4)Fuc(1)	-0.0013	-0.4403
MouseBrain-Z-T-1.3873.3873.3	3873	HMNETSHTQGSLR		1496.68	1768.64	Hex(5)HexNAc(4)Fuc(1)	0.0026	0.7902
MouseBrain-Z-T-1.3876.3876.3	3876	TLNCSGAHVK	4,Carbamidomethyl(+57.0215);	1085.53	1930.69	Hex(6)HexNAc(4)Fuc(1)	0.0023	0.7493
MouseBrain-Z-T-1.3877.3877.3	3877	HMNETSHTQGSLR		1496.68	1565.56	Hex(5)HexNAc(3)Fuc(1)	0.0014	0.4477
MouseBrain-Z-T-1.3879.3879.3	3879	SVSHNMTAPNK		1184.56	1540.53	Hex(7)HexNAc(2)	-0.0002	-0.0563
MouseBrain-Z-T-1.3880.3880.2	3880	NATGDYK		767.345	1647.61	Hex(3)HexNAc(5)Fuc(1)	0.002	0.8441
MouseBrain-Z-T-1.3887.3887.3	3887	KNASNMEYR		1111.51	1873.67	Hex(6)HexNAc(3)Fuc(2)	0.0021	0.7186
MouseBrain-Z-T-1.3891.3891.3	3891	NATGDYK		767.345	1647.61	Hex(3)HexNAc(5)Fuc(1)	0.002	0.8417
MouseBrain-Z-T-1.3892.3892.3	3892	SVSHNMTAPNK		1184.56	1702.58	Hex(8)HexNAc(2)	0.0017	0.5938
MouseBrain-Z-T-1.3893.3893.3	3893	KNASNMEYR		1111.51	1419.5	Hex(5)HexNAc(3)	0.0022	0.8858
MouseBrain-Z-T-1.3894.3894.3	3894	YNCTATNR	3,Carbamidomethyl(+57.0215);	998.424	1768.64	Hex(5)HexNAc(4)Fuc(1)	0.004	1.4565
MouseBrain-Z-T-1.3899.3899.3	3899	TLNCSGAHVK	4,Carbamidomethyl(+57.0215);	1085.53	2263.83	Hex(5)HexNAc(5)Fuc(3)	0.0031	0.918
MouseBrain-Z-T-1.3900.3900.4	3900	HMNETSHTQGSLR		1496.68	1768.64	Hex(5)HexNAc(4)Fuc(1)	0.0019	0.5875
MouseBrain-Z-T-1.3901.3901.3	3901	NETHFDAGAK		1088.49	1702.58	Hex(8)HexNAc(2)	0.0038	1.3493
MouseBrain-Z-T-1.3905.3905.2	3905	KNASNMEYR		1111.51	1873.67	Hex(6)HexNAc(3)Fuc(2)	0.0031	1.0235
MouseBrain-Z-T-1.3906.3906.2	3906	YNCTATNR	3,Carbamidomethyl(+57.0215);	998.424	1606.59	Hex(4)HexNAc(4)Fuc(1)	0.0003	0.0965
MouseBrain-Z-T-1.3907.3907.3	3907	KNASNMEYR		1111.51	2222.81	Hex(6)HexNAc(4)Fuc(3)	0.0014	0.413
MouseBrain-Z-T-1.3912.3912.3	3912	SVSHNMTAPNK		1184.56	1378.48	Hex(6)HexNAc(2)	0.0018	0.6885
MouseBrain-Z-T-1.3913.3913.3	3913	KNASNMEYR		1111.51	1540.53	Hex(7)HexNAc(2)	-0.0038	-1.4154
MouseBrain-Z-T-1.3914.3914.2	3914	YNCTATNR	3,Carbamidomethyl(+57.0215);	998.424	1768.64	Hex(5)HexNAc(4)Fuc(1)	0.0037	1.32
MouseBrain-Z-T-1.3922.3922.3	3922	TLNCSGAHVK	4,Carbamidomethyl(+57.0215);	1085.53	1768.64	Hex(5)HexNAc(4)Fuc(1)	0.0029	1.033
MouseBrain-Z-T-1.3923.3923.3	3923	HMNETSHTQGSLR		1496.68	1216.42	Hex(5)HexNAc(2)	0.0022	0.8233
MouseBrain-Z-T-1.3924.3924.3	3924	TLNCSGAHVK	4,Carbamidomethyl(+57.0215);	1085.53	1216.42	Hex(5)HexNAc(2)	0.0006	0.2646
MouseBrain-Z-T-1.3925.3925.2	3925	NLTPGGK		685.376	1914.7	Hex(5)HexNAc(4)Fuc(2)	0.0049	1.8706
MouseBrain-Z-T-1.3930.3930.2	3930	NLSEDR		732.34	1727.61	Hex(6)HexNAc(3)Fuc(1)	0.0026	1.0765
MouseBrain-Z-T-1.3933.3933.3	3933	KNASNMEYR		1111.51	2076.75	Hex(6)HexNAc(4)Fuc(2)	0.0021	0.661
MouseBrain-Z-T-1.3934.3934.3	3934	TLNCSGAHVK	4,Carbamidomethyl(+57.0215);	1085.53	2076.75	Hex(6)HexNAc(4)Fuc(2)	0.0028	0.8955
MouseBrain-Z-T-1.3935.3935.2	3935	NATLAEQAK		944.493	1864.63	Hex(9)HexNAc(2)	0.0024	0.8605
MouseBrain-Z-T-1.3936.3936.2	3936	NLSEDR		732.34	1216.42	Hex(5)HexNAc(2)	0.0013	0.6752
MouseBrain-Z-T-1.3938.3938.3	3938	KNASNMEYR		1111.51	1768.64	Hex(5)HexNAc(4)Fuc(1)	0.0011	0.3718
MouseBrain-Z-T-1.3939.3939.3	3939	KNASNMEYR		1111.51	2263.83	Hex(5)HexNAc(5)Fuc(3)	0.0022	0.6485
MouseBrain-Z-T-1.3941.3941.2	3941	YNCTATNR	3,Carbamidomethyl(+57.0215);	998.424	1622.58	Hex(5)HexNAc(4)	0.0035	1.3245
MouseBrain-Z-T-1.3945.3945.2	3945	KNASNMEYR		1111.51	2076.75	Hex(6)HexNAc(4)Fuc(2)	0.0027	0.8534
MouseBrain-Z-T-1.3946.3946.3	3946	NATLAEQAK		944.493	1864.63	Hex(9)HexNAc(2)	0.004	1.4364
MouseBrain-Z-T-1.3947.3947.3	3947	TLNCSGAHVK	4,Carbamidomethyl(+57.0215);	1085.53	1930.69	Hex(6)HexNAc(4)Fuc(1)	0.0023	0.7536
MouseBrain-Z-T-1.3950.3950.2	3950	NATGDYK		767.345	1809.67	Hex(4)HexNAc(5)Fuc(1)	0.0025	0.9604
MouseBrain-Z-T-1.3954.3954.2	3954	NATLAEQAK		944.493	1702.58	Hex(8)HexNAc(2)	0.0027	1.0138
MouseBrain-Z-T-1.3955.3955.3	3955	NATGDYK		767.345	1809.67	Hex(4)HexNAc(5)Fuc(1)	0.0009	0.3633
MouseBrain-Z-T-1.3957.3957.3	3957	KNASNMEYR		1111.51	1873.67	Hex(6)HexNAc(3)Fuc(2)	0.0015	0.4993
MouseBrain-Z-T-1.3958.3958.2	3958	NATGDYK		767.345	1647.61	Hex(3)HexNAc(5)Fuc(1)	0.002	0.8441
MouseBrain-Z-T-1.3959.3959.3	3959	SVAHNMTMPNK	8,Oxidation(+15.9949);	1244.56	1378.48	Hex(6)HexNAc(2)	0.002	0.7603
MouseBrain-Z-T-1.3960.3960.3	3960	TTNYNSSRSR		1184.55	1540.53	Hex(7)HexNAc(2)	0.0054	1.988
MouseBrain-Z-T-1.3965.3965.3	3965	SVAHNMTTPNK		1198.58	1864.63	Hex(9)HexNAc(2)	-0.0026	-0.863
MouseBrain-Z-T-1.3966.3966.2	3966	NLSEDR		732.34	1752.64	Hex(4)HexNAc(4)Fuc(2)	0.0041	1.6698
MouseBrain-Z-T-1.3970.3970.2	3970	YNCTATNR	3,Carbamidomethyl(+57.0215);	998.424	1216.42	Hex(5)HexNAc(2)	0.0006	0.2705
MouseBrain-Z-T-1.3971.3971.3	3971	TLNCSGAHVK	4,Carbamidomethyl(+57.0215);	1085.53	2263.83	Hex(5)HexNAc(5)Fuc(3)	0.0031	0.918
MouseBrain-Z-T-1.3974.3974.3	3974	TLNCSGAHVK	4,Carbamidomethyl(+57.0215);	1085.53	1711.62	Hex(5)HexNAc(3)Fuc(2)	0.0029	1.0522
MouseBrain-Z-T-1.3975.3975.2	3975	ANITVK		644.386	1702.58	Hex(8)HexNAc(2)	0.0006	0.2694
MouseBrain-Z-T-1.3978.3978.2	3978	SVAHNMTTPNK		1198.58	1702.58	Hex(8)HexNAc(2)	0.0051	1.7478
MouseBrain-Z-T-1.3982.3982.3	3982	SVAHNMTTPNK		1198.58	1702.58	Hex(8)HexNAc(2)	0.0017	0.5835
MouseBrain-Z-T-1.3983.3983.3	3983	NATLAEQAK		944.493	1702.58	Hex(8)HexNAc(2)	0.0021	0.805
MouseBrain-Z-T-1.3984.3984.3	3984	SVSHNMTAPNK		1184.56	1378.48	Hex(6)HexNAc(2)	0.0014	0.5635
MouseBrain-Z-T-1.3988.3988.3	3988	KNASNMEYR		1111.51	1622.58	Hex(5)HexNAc(4)	0.0021	0.7748
MouseBrain-Z-T-1.3989.3989.3	3989	TLNCSGAHVK	4,Carbamidomethyl(+57.0215);	1085.53	1784.63	Hex(6)HexNAc(4)	0.0009	0.2976
MouseBrain-Z-T-1.3993.3993.3	3993	TLNCSGAHVK	4,Carbamidomethyl(+57.0215);	1085.53	1622.58	Hex(5)HexNAc(4)	-0.0001	-0.036
MouseBrain-Z-T-1.3995.3995.3	3995	TLNCSGAHVK	4,Carbamidomethyl(+57.0215);	1085.53	1216.42	Hex(5)HexNAc(2)	0.0007	0.2884
MouseBrain-Z-T-1.3998.3998.3	3998	TLNCSGAHVK	4,Carbamidomethyl(+57.0215);	1085.53	1752.64	Hex(4)HexNAc(4)Fuc(2)	0.0031	1.1085
MouseBrain-Z-T-1.4003.4003.3	4003	TLNCSGAHVK	4,Carbamidomethyl(+57.0215);	1085.53	1914.7	Hex(5)HexNAc(4)Fuc(2)	0.0029	0.9526
MouseBrain-Z-T-1.4005.4005.3	4005	KNASNMEYR		1111.51	2076.75	Hex(6)HexNAc(4)Fuc(2)	0.0019	0.5967
MouseBrain-Z-T-1.4006.4006.3	4006	KNASNMEYR		1111.51	1565.56	Hex(5)HexNAc(3)Fuc(1)	0.0021	0.7926
MouseBrain-Z-T-1.4010.4010.3	4010	NISSEEK		805.382	1647.61	Hex(3)HexNAc(5)Fuc(1)	0.0048	1.9637
MouseBrain-Z-T-1.4011.4011.2	4011	NISSEEK		805.382	1647.61	Hex(3)HexNAc(5)Fuc(1)	0.0019	0.7792
MouseBrain-Z-T-1.4014.4014.2	4014	INGSVR		644.361	1647.61	Hex(3)HexNAc(5)Fuc(1)	0.0002	0.0915
MouseBrain-Z-T-1.4017.4017.3	4017	KNASNMEYR		1111.51	1216.42	Hex(5)HexNAc(2)	0.0001	0.0642
MouseBrain-Z-T-1.4018.4018.3	4018	HMNETSHTQGSLR		1496.68	1606.59	Hex(4)HexNAc(4)Fuc(1)	0.0038	1.2371
MouseBrain-Z-T-1.4019.4019.3	4019	KNASNMEYR		1111.51	2263.83	Hex(5)HexNAc(5)Fuc(3)	0.0022	0.6485
MouseBrain-Z-T-1.4020.4020.3	4020	VIYQNHNK		1014.52	2059.73	Hex(5)HexNAc(4)NeuAc(1)Fuc(1)	0.0038	1.2349
MouseBrain-Z-T-1.4021.4021.2	4021	KNASNMEYR		1111.51	1711.62	Hex(5)HexNAc(3)Fuc(2)	0.0021	0.7503
MouseBrain-Z-T-1.4026.4026.3	4026	TLNCSGAHVK	4,Carbamidomethyl(+57.0215);	1085.53	1768.64	Hex(5)HexNAc(4)Fuc(1)	0.0015	0.5108
MouseBrain-Z-T-1.4030.4030.3	4030	YNCTATNR	3,Carbamidomethyl(+57.0215);	998.424	1809.67	Hex(4)HexNAc(5)Fuc(1)	0.0035	1.2632
MouseBrain-Z-T-1.4031.4031.2	4031	KNASNMEYR		1111.51	1216.42	Hex(5)HexNAc(2)	0.0021	0.9111
MouseBrain-Z-T-1.4032.4032.2	4032	NATLAEQAK		944.493	1702.58	Hex(8)HexNAc(2)	0.0025	0.9349
MouseBrain-Z-T-1.4033.4033.2	4033	EQNYTCR	6,Carbamidomethyl(+57.0215);	969.397	1864.63	Hex(9)HexNAc(2)	0.003	1.045
MouseBrain-Z-T-1.4034.4034.3	4034	NISSEEK		805.382	1809.67	Hex(4)HexNAc(5)Fuc(1)	0.0045	1.7086
MouseBrain-Z-T-1.4041.4041.2	4041	NATLAEQAK		944.493	1540.53	Hex(7)HexNAc(2)	0.005	2.0233
MouseBrain-Z-T-1.4042.4042.3	4042	SVAHNMTTPNK		1198.58	1864.63	Hex(9)HexNAc(2)	-0.0026	-0.863
MouseBrain-Z-T-1.4045.4045.2	4045	QFNETR		793.372	1864.63	Hex(9)HexNAc(2)	-0.0002	-0.0741
MouseBrain-Z-T-1.4050.4050.2	4050	TLNCSGAHVK	4,Carbamidomethyl(+57.0215);	1085.53	1914.7	Hex(5)HexNAc(4)Fuc(2)	0.0033	1.1066
MouseBrain-Z-T-1.4053.4053.3	4053	SVAHNMTTPNK		1198.58	1702.58	Hex(8)HexNAc(2)	0.0016	0.5468
MouseBrain-Z-T-1.4063.4063.3	4063	KNASNMEYR		1111.51	1711.62	Hex(5)HexNAc(3)Fuc(2)	0.0017	0.6062
MouseBrain-Z-T-1.4066.4066.3	4066	KNASNMEYR		1111.51	1914.7	Hex(5)HexNAc(4)Fuc(2)	0.0012	0.3939
MouseBrain-Z-T-1.4075.4075.3	4075	SVAHNMTTPNK		1198.58	1540.53	Hex(7)HexNAc(2)	0.001	0.3766
MouseBrain-Z-T-1.4076.4076.3	4076	TLNCSGAHVK	4,Carbamidomethyl(+57.0215);	1085.53	1752.64	Hex(4)HexNAc(4)Fuc(2)	0.0031	1.1085
MouseBrain-Z-T-1.4078.4078.3	4078	KNASNMEYR		1111.51	1549.57	Hex(4)HexNAc(3)Fuc(2)	0.001	0.3746
MouseBrain-Z-T-1.4083.4083.3	4083	TLNCSGAHVK	4,Carbamidomethyl(+57.0215);	1085.53	1914.7	Hex(5)HexNAc(4)Fuc(2)	0.0026	0.8714
MouseBrain-Z-T-1.4085.4085.3	4085	KNASNMEYR		1111.51	1216.42	Hex(5)HexNAc(2)	0	-0.0157
MouseBrain-Z-T-1.4086.4086.2	4086	NISSEEK		805.382	1647.61	Hex(3)HexNAc(5)Fuc(1)	0.0019	0.7792
MouseBrain-Z-T-1.4095.4095.3	4095	TLNCSGAHVK	4,Carbamidomethyl(+57.0215);	1085.53	1768.64	Hex(5)HexNAc(4)Fuc(1)	0.0012	0.4299
MouseBrain-Z-T-1.4096.4096.3	4096	KNASNMEYR		1111.51	1752.64	Hex(4)HexNAc(4)Fuc(2)	0.0011	0.3903
MouseBrain-Z-T-1.4097.4097.3	4097	KNASNMEYR		1111.51	1768.64	Hex(5)HexNAc(4)Fuc(1)	0.0015	0.5378
MouseBrain-Z-T-1.4098.4098.3	4098	TLNCSGAHVK	4,Carbamidomethyl(+57.0215);	1085.53	1955.72	Hex(4)HexNAc(5)Fuc(2)	0.0025	0.836
MouseBrain-Z-T-1.4100.4100.3	4100	TLNCSGAHVK	4,Carbamidomethyl(+57.0215);	1085.53	1930.69	Hex(6)HexNAc(4)Fuc(1)	0.0014	0.4544
MouseBrain-Z-T-1.4104.4104.3	4104	KNASNMEYR		1111.51	1565.56	Hex(5)HexNAc(3)Fuc(1)	0.0019	0.709
MouseBrain-Z-T-1.4105.4105.3	4105	KNASNMEYR		1111.51	1768.64	Hex(5)HexNAc(4)Fuc(1)	0.0015	0.5378
MouseBrain-Z-T-1.4110.4110.2	4110	KNASNMEYR		1111.51	1914.7	Hex(5)HexNAc(4)Fuc(2)	0.0023	0.7572
MouseBrain-Z-T-1.4113.4113.3	4113	KNASNMEYR		1111.51	2117.78	Hex(5)HexNAc(5)Fuc(2)	-0.0002	-0.0689
MouseBrain-Z-T-1.4122.4122.2	4122	KNASNMEYR		1111.51	1768.64	Hex(5)HexNAc(4)Fuc(1)	0.0016	0.557
MouseBrain-Z-T-1.4123.4123.2	4123	TLNCSGAHVK	4,Carbamidomethyl(+57.0215);	1085.53	1955.72	Hex(4)HexNAc(5)Fuc(2)	0.0018	0.5855
MouseBrain-Z-T-1.4133.4133.3	4133	KNASNMEYR		1111.51	2263.83	Hex(5)HexNAc(5)Fuc(3)	0.0015	0.4334
MouseBrain-Z-T-1.4138.4138.3	4138	KNASNMEYR		1111.51	1914.7	Hex(5)HexNAc(4)Fuc(2)	0.0036	1.1989
MouseBrain-Z-T-1.4139.4139.3	4139	DHIHCLGNR	5,Carbamidomethyl(+57.0215);	1120.52	1702.58	Hex(8)HexNAc(2)	0.0027	0.9607
MouseBrain-Z-T-1.4141.4141.2	4141	NATLAEQAK		944.493	1540.53	Hex(7)HexNAc(2)	0.0042	1.6817
MouseBrain-Z-T-1.4142.4142.3	4142	SVAHNMTTPNK		1198.58	1378.48	Hex(6)HexNAc(2)	0.0018	0.6994
MouseBrain-Z-T-1.4145.4145.3	4145	STNHEPSEMSNR		1387.58	1540.53	Hex(7)HexNAc(2)	0.0018	0.6312
MouseBrain-Z-T-1.4147.4147.2	4147	NLSEDR		732.34	1241.45	Hex(3)HexNAc(3)Fuc(1)	0.0027	1.3838
MouseBrain-Z-T-1.4161.4161.3	4161	HYNYTGK		881.403	1955.72	Hex(4)HexNAc(5)Fuc(2)	0.0014	0.5089
MouseBrain-Z-T-1.4162.4162.3	4162	TLNCSGAHVK	4,Carbamidomethyl(+57.0215);	1085.53	1914.7	Hex(5)HexNAc(4)Fuc(2)	0.0045	1.4845
MouseBrain-Z-T-1.4163.4163.3	4163	SVAHNMTTPNK		1198.58	1540.53	Hex(7)HexNAc(2)	0.001	0.3766
MouseBrain-Z-T-1.4164.4164.3	4164	NATLAEQAK		944.493	1540.53	Hex(7)HexNAc(2)	0.0041	1.6668
MouseBrain-Z-T-1.4171.4171.3	4171	KNASNMEYR		1111.51	1768.64	Hex(5)HexNAc(4)Fuc(1)	0.0015	0.5378
MouseBrain-Z-T-1.4172.4172.3	4172	KNASNMEYR		1111.51	1752.64	Hex(4)HexNAc(4)Fuc(2)	0.0017	0.5952
MouseBrain-Z-T-1.4173.4173.3	4173	TLNCSGAHVK	4,Carbamidomethyl(+57.0215);	1085.53	1955.72	Hex(4)HexNAc(5)Fuc(2)	0.0015	0.492
MouseBrain-Z-T-1.4176.4176.3	4176	TLNCSGAHVK	4,Carbamidomethyl(+57.0215);	1085.53	1606.59	Hex(4)HexNAc(4)Fuc(1)	0.0072	2.6635
MouseBrain-Z-T-1.4185.4185.3	4185	TLNCSGAHVK	4,Carbamidomethyl(+57.0215);	1085.53	2117.78	Hex(5)HexNAc(5)Fuc(2)	0.0028	0.8876
MouseBrain-Z-T-1.4186.4186.2	4186	KNASNMEYR		1111.51	1914.7	Hex(5)HexNAc(4)Fuc(2)	0.0026	0.8672
MouseBrain-Z-T-1.4187.4187.3	4187	IRQNSSFTEK		1208.61	1864.63	Hex(9)HexNAc(2)	0.0037	1.2028
MouseBrain-Z-T-1.4189.4189.3	4189	NPCNITR	3,Carbamidomethyl(+57.0215);	873.413	1914.7	Hex(5)HexNAc(4)Fuc(2)	0.0019	0.6678
MouseBrain-Z-T-1.4196.4196.2	4196	TLNCSGAHVK	4,Carbamidomethyl(+57.0215);	1085.53	1955.72	Hex(4)HexNAc(5)Fuc(2)	0.0018	0.5855
MouseBrain-Z-T-1.4198.4198.2	4198	NLSEDR		732.34	1955.72	Hex(4)HexNAc(5)Fuc(2)	0.0017	0.6153
MouseBrain-Z-T-1.4203.4203.2	4203	NATLAEQAK		944.493	1702.58	Hex(8)HexNAc(2)	0.0002	0.0915
MouseBrain-Z-T-1.4205.4205.3	4205	KNASNMEYR		1111.51	1914.7	Hex(5)HexNAc(4)Fuc(2)	0.0034	1.1142
MouseBrain-Z-T-1.4206.4206.2	4206	NATLAEQAK		944.493	1378.48	Hex(6)HexNAc(2)	0.0016	0.6926
MouseBrain-Z-T-1.4207.4207.3	4207	QVPGLHNGTK		1049.56	1702.58	Hex(8)HexNAc(2)	0.0025	0.9093
MouseBrain-Z-T-1.4208.4208.3	4208	QVPGLHNGTK		1049.56	1864.63	Hex(9)HexNAc(2)	0.0022	0.7682
MouseBrain-Z-T-1.4211.4211.3	4211	KNASNMEYR		1111.51	1565.56	Hex(5)HexNAc(3)Fuc(1)	0.001	0.3606
MouseBrain-Z-T-1.4217.4217.3	4217	SVAHNMTTPNK		1198.58	1378.48	Hex(6)HexNAc(2)	0.0016	0.6088
MouseBrain-Z-T-1.4219.4219.3	4219	GGTHNNSSYTMNTK		1510.65	2060.76	Hex(5)HexNAc(4)Fuc(3)	0.0016	0.4428
MouseBrain-Z-T-1.4224.4224.3	4224	HYNYTGK		881.403	1955.72	Hex(4)HexNAc(5)Fuc(2)	0.0014	0.5089
MouseBrain-Z-T-1.4225.4225.3	4225	NETHFDAGAK		1088.49	1581.56	Hex(6)HexNAc(3)	0.0021	0.775
MouseBrain-Z-T-1.4234.4234.3	4234	STNHEPSEMSNR		1387.58	2142.81	Hex(3)HexNAc(6)Fuc(3)	0.0011	0.2995
MouseBrain-Z-T-1.4242.4242.3	4242	NLSEDR		732.34	1955.72	Hex(4)HexNAc(5)Fuc(2)	0.0005	0.1954
MouseBrain-Z-T-1.4243.4243.3	4243	KNASNMEYR		1111.51	1752.64	Hex(4)HexNAc(4)Fuc(2)	0.0019	0.6557
MouseBrain-Z-T-1.4247.4247.3	4247	TLNCSGAHVK	4,Carbamidomethyl(+57.0215);	1085.53	1768.64	Hex(5)HexNAc(4)Fuc(1)	0.0033	1.1517
MouseBrain-Z-T-1.4249.4249.3	4249	HMNETSHTQGSLR		1496.68	1647.61	Hex(3)HexNAc(5)Fuc(1)	0.0026	0.8158
MouseBrain-Z-T-1.4252.4252.3	4252	KNASNMEYR		1111.51	1955.72	Hex(4)HexNAc(5)Fuc(2)	0.0014	0.4707
MouseBrain-Z-T-1.4259.4259.2	4259	CVNESYK	1,Carbamidomethyl(+57.0215);	898.385	1540.53	Hex(7)HexNAc(2)	0.0012	0.4939
MouseBrain-Z-T-1.4262.4262.2	4262	DGSCIGNSSR	4,Carbamidomethyl(+57.0215);	1051.44	1216.42	Hex(5)HexNAc(2)	0.0009	0.4031
MouseBrain-Z-T-1.4263.4263.4	4263	HMNETSHTQGSLR		1496.68	1647.61	Hex(3)HexNAc(5)Fuc(1)	0.0014	0.4399
MouseBrain-Z-T-1.4274.4274.2	4274	TNGTGPVR		800.414	1872.65	Hex(6)HexNAc(3)NeuAc(1)	0.0013	0.4818
MouseBrain-Z-T-1.4279.4279.3	4279	GGTHNNSSYTMNTK		1510.65	1873.67	Hex(6)HexNAc(3)Fuc(2)	0.0076	2.241
MouseBrain-Z-T-1.4281.4281.3	4281	STNHEPSEMSNR		1387.58	2361.88	Hex(4)HexNAc(7)Fuc(2)	0.0023	0.6132
MouseBrain-Z-T-1.4282.4282.3	4282	NISSEEK		805.382	2611.95	Hex(5)HexNAc(6)NeuAc(1)Fuc(2)	0.0044	1.2801
MouseBrain-Z-T-1.4290.4290.3	4290	TLNCSGAHVK	4,Carbamidomethyl(+57.0215);	1085.53	1955.72	Hex(4)HexNAc(5)Fuc(2)	0.0021	0.6855
MouseBrain-Z-T-1.4297.4297.4	4297	VGNNTVHVHQEVHK		1596.81	1647.61	Hex(3)HexNAc(5)Fuc(1)	0.002	0.6189
MouseBrain-Z-T-1.4311.4311.3	4311	KNASNMEYR		1111.51	1752.64	Hex(4)HexNAc(4)Fuc(2)	0.0017	0.5949
MouseBrain-Z-T-1.4313.4313.2	4313	TGNSSPASVER		1103.52	1378.48	Hex(6)HexNAc(2)	0.0035	1.4303
MouseBrain-Z-T-1.4321.4321.3	4321	TGNSSPASVER		1103.52	1378.48	Hex(6)HexNAc(2)	-0.0004	-0.1702
MouseBrain-Z-T-1.4323.4323.3	4323	KNASNMEYR		1111.51	1955.72	Hex(4)HexNAc(5)Fuc(2)	0.0019	0.6317
MouseBrain-Z-T-1.4332.4332.3	4332	FNHTQTIQQK		1243.63	1702.58	Hex(8)HexNAc(2)	0.0018	0.6228
MouseBrain-Z-T-1.4340.4340.2	4340	FNHTQTIQQK		1243.63	1702.58	Hex(8)HexNAc(2)	0.004	1.3688
MouseBrain-Z-T-1.4348.4348.3	4348	GGTHNNSSYTMNTK		1510.65	1216.42	Hex(5)HexNAc(2)	0.0013	0.461
MouseBrain-Z-T-1.4350.4350.3	4350	STNHEPSEMSNR		1387.58	1752.64	Hex(4)HexNAc(4)Fuc(2)	0.0017	0.5477
MouseBrain-Z-T-1.4354.4354.3	4354	FNHTQTIQQK		1243.63	1540.53	Hex(7)HexNAc(2)	0.0019	0.6877
MouseBrain-Z-T-1.4359.4359.2	4359	DGSCIGNSSR	4,Carbamidomethyl(+57.0215);	1051.44	1565.56	Hex(5)HexNAc(3)Fuc(1)	0.0019	0.7409
MouseBrain-Z-T-1.4365.4365.3	4365	FNHTQTIQQK		1243.63	1864.63	Hex(9)HexNAc(2)	0.002	0.6287
MouseBrain-Z-T-1.4367.4367.2	4367	NPCNITR	3,Carbamidomethyl(+57.0215);	873.413	1702.58	Hex(8)HexNAc(2)	0.0023	0.8993
MouseBrain-Z-T-1.4381.4381.2	4381	FNHTQTIQQK		1243.63	1540.53	Hex(7)HexNAc(2)	0.0023	0.8248
MouseBrain-Z-T-1.4384.4384.2	4384	ACQFNR	2,Carbamidomethyl(+57.0215);	794.349	1864.63	Hex(9)HexNAc(2)	0.0019	0.7236
MouseBrain-Z-T-1.4397.4397.3	4397	STNHEPSEMSNR		1387.58	1590.59	Hex(3)HexNAc(4)Fuc(2)	0.0005	0.1558
MouseBrain-Z-T-1.4407.4407.2	4407	NPCNITR	3,Carbamidomethyl(+57.0215);	873.413	1540.53	Hex(7)HexNAc(2)	0.002	0.8133
MouseBrain-Z-T-1.4409.4409.3	4409	KNASNMEYR		1111.51	1768.64	Hex(5)HexNAc(4)Fuc(1)	0.0039	1.3589
MouseBrain-Z-T-1.4419.4419.3	4419	STNHEPSEMSNR		1387.58	1752.64	Hex(4)HexNAc(4)Fuc(2)	0.0016	0.5044
MouseBrain-Z-T-1.4420.4420.3	4420	IRNVSDTTK		1032.56	1647.61	Hex(3)HexNAc(5)Fuc(1)	0.0015	0.5435
MouseBrain-Z-T-1.4422.4422.3	4422	STNHEPSEMSNR		1387.58	1793.67	Hex(3)HexNAc(5)Fuc(2)	0.0004	0.117
MouseBrain-Z-T-1.4423.4423.2	4423	TNGTGPVR		800.414	2018.71	Hex(6)HexNAc(3)NeuAc(1)Fuc(1)	0.0077	2.7175
MouseBrain-Z-T-1.4429.4429.3	4429	FNHTQTIQQK		1243.63	1540.53	Hex(7)HexNAc(2)	0.0016	0.584
MouseBrain-Z-T-1.4431.4431.2	4431	ACQFNR	2,Carbamidomethyl(+57.0215);	794.349	1702.58	Hex(8)HexNAc(2)	0	-0.0076
MouseBrain-Z-T-1.4439.4439.2	4439	TEDLTEGNK		1005.46	1702.58	Hex(8)HexNAc(2)	0.0025	0.9377
MouseBrain-Z-T-1.4450.4450.2	4450	FNHTQTIQQK		1243.63	1378.48	Hex(6)HexNAc(2)	0.002	0.7729
MouseBrain-Z-T-1.4451.4451.3	4451	TLNCSGAHVK	4,Carbamidomethyl(+57.0215);	1085.53	1647.61	Hex(3)HexNAc(5)Fuc(1)	0.0002	0.0607
MouseBrain-Z-T-1.4453.4453.3	4453	KNASNMEYR		1111.51	1444.53	Hex(3)HexNAc(4)Fuc(1)	0.001	0.3809
MouseBrain-Z-T-1.4459.4459.3	4459	FNHTQTIQQK		1243.63	1378.48	Hex(6)HexNAc(2)	0.0017	0.6661
MouseBrain-Z-T-1.4463.4463.2	4463	ACQFNR	2,Carbamidomethyl(+57.0215);	794.349	1930.69	Hex(6)HexNAc(4)Fuc(1)	0.0022	0.8026
MouseBrain-Z-T-1.4467.4467.3	4467	NISSEEK		805.382	3140.16	Hex(7)HexNAc(7)Fuc(4)	0.0122	3.1008
MouseBrain-Z-T-1.4468.4468.2	4468	ACQFNR	2,Carbamidomethyl(+57.0215);	794.349	1540.53	Hex(7)HexNAc(2)	0.0014	0.5898
MouseBrain-Z-T-1.4470.4470.3	4470	TQGDGHNETQVGVR		1496.7	1864.63	Hex(9)HexNAc(2)	-0.0017	-0.4979
MouseBrain-Z-T-1.4476.4476.2	4476	NPCNITR	3,Carbamidomethyl(+57.0215);	873.413	1540.53	Hex(7)HexNAc(2)	0.002	0.8087
MouseBrain-Z-T-1.4477.4477.3	4477	HYNYTGK		881.403	1647.61	Hex(3)HexNAc(5)Fuc(1)	0.0005	0.192
MouseBrain-Z-T-1.4485.4485.2	4485	KNASNMEYR		1111.51	1444.53	Hex(3)HexNAc(4)Fuc(1)	0.0034	1.329
MouseBrain-Z-T-1.4487.4487.3	4487	STNHEPSEMSNR		1387.58	1793.67	Hex(3)HexNAc(5)Fuc(2)	0.0001	0.0246
MouseBrain-Z-T-1.4488.4488.3	4488	ACQFNR	2,Carbamidomethyl(+57.0215);	794.349	1727.61	Hex(6)HexNAc(3)Fuc(1)	0.0014	0.5402
MouseBrain-Z-T-1.4494.4494.3	4494	TQGDGHNETQVGVR		1496.7	1702.58	Hex(8)HexNAc(2)	0.0069	2.1465
MouseBrain-Z-T-1.4498.4498.2	4498	LLGNSSR		745.408	1216.42	Hex(5)HexNAc(2)	0.001	0.512
MouseBrain-Z-T-1.4509.4509.3	4509	ACQFNR	2,Carbamidomethyl(+57.0215);	794.349	1930.69	Hex(6)HexNAc(4)Fuc(1)	0.0015	0.5584
MouseBrain-Z-T-1.4513.4513.3	4513	NISSEEK		805.382	3123.14	Hex(6)HexNAc(7)NeuAc(1)Fuc(3)	0.0031	0.7858
MouseBrain-Z-T-1.4516.4516.3	4516	KNASNMEYR		1111.51	1444.53	Hex(3)HexNAc(4)Fuc(1)	0.0008	0.317
MouseBrain-Z-T-1.4522.4522.3	4522	NISSEEK		805.382	2408.87	Hex(5)HexNAc(5)NeuAc(1)Fuc(2)	-0.0033	-1.029
MouseBrain-Z-T-1.4526.4526.2	4526	ACQFNR	2,Carbamidomethyl(+57.0215);	794.349	1727.61	Hex(6)HexNAc(3)Fuc(1)	0.0024	0.9463
MouseBrain-Z-T-1.4527.4527.2	4527	ACQFNR	2,Carbamidomethyl(+57.0215);	794.349	1930.69	Hex(6)HexNAc(4)Fuc(1)	0.0022	0.8026
MouseBrain-Z-T-1.4529.4529.3	4529	FNHTQTIQQK		1243.63	1216.42	Hex(5)HexNAc(2)	0.0017	0.6911
MouseBrain-Z-T-1.4533.4533.3	4533	FNHTQTIQQK		1243.63	1378.48	Hex(6)HexNAc(2)	0.0024	0.9315
MouseBrain-Z-T-1.4547.4547.2	4547	NPCNITR	3,Carbamidomethyl(+57.0215);	873.413	1540.53	Hex(7)HexNAc(2)	0.0017	0.6936
MouseBrain-Z-T-1.4550.4550.3	4550	HYNYTGK		881.403	1647.61	Hex(3)HexNAc(5)Fuc(1)	0.0005	0.192
MouseBrain-Z-T-1.4553.4553.3	4553	ACQFNR	2,Carbamidomethyl(+57.0215);	794.349	1727.61	Hex(6)HexNAc(3)Fuc(1)	0.0012	0.4614
MouseBrain-Z-T-1.4557.4557.3	4557	NISSEEK		805.382	2611.95	Hex(5)HexNAc(6)NeuAc(1)Fuc(2)	0.0008	0.2457
MouseBrain-Z-T-1.4558.4558.3	4558	FNHTQTIQQK		1243.63	1622.58	Hex(5)HexNAc(4)	0.0027	0.9266
MouseBrain-Z-T-1.4559.4559.3	4559	NISSEEK		805.382	2425.89	Hex(6)HexNAc(5)Fuc(3)	0.0066	2.0536
MouseBrain-Z-T-1.4565.4565.2	4565	FNHTQTIQQK		1243.63	1216.42	Hex(5)HexNAc(2)	0.0024	0.9597
MouseBrain-Z-T-1.4574.4574.4	4574	IKTPEKNDTAAAGQGER		1784.9	1702.58	Hex(8)HexNAc(2)	-0.0002	-0.0449
MouseBrain-Z-T-1.4582.4582.2	4582	FNSTMK		726.337	1702.58	Hex(8)HexNAc(2)	0.0023	0.9399
MouseBrain-Z-T-1.4584.4584.3	4584	STNHEPSEMSNR		1387.58	1955.72	Hex(4)HexNAc(5)Fuc(2)	0.0015	0.4552
MouseBrain-Z-T-1.4590.4590.2	4590	TNGTGPVR		800.414	2018.71	Hex(6)HexNAc(3)NeuAc(1)Fuc(1)	0.004	1.4119
MouseBrain-Z-T-1.4596.4596.3	4596	NISSEEK		805.382	2408.87	Hex(5)HexNAc(5)NeuAc(1)Fuc(2)	-0.0018	-0.5712
MouseBrain-Z-T-1.4597.4597.3	4597	TNGTGPVR		800.414	2018.71	Hex(6)HexNAc(3)NeuAc(1)Fuc(1)	0.0027	0.9424
MouseBrain-Z-T-1.4600.4600.2	4600	ACQFNR	2,Carbamidomethyl(+57.0215);	794.349	1565.56	Hex(5)HexNAc(3)Fuc(1)	0.0006	0.2684
MouseBrain-Z-T-1.4604.4604.3	4604	FNHTQTIQQK		1243.63	1216.42	Hex(5)HexNAc(2)	0.0015	0.5903
MouseBrain-Z-T-1.4606.4606.3	4606	ENQNHSYSLK		1218.56	1702.58	Hex(8)HexNAc(2)	0.0028	0.9477
MouseBrain-Z-T-1.4608.4608.2	4608	NPCNITR	3,Carbamidomethyl(+57.0215);	873.413	1378.48	Hex(6)HexNAc(2)	0.0008	0.3679
MouseBrain-Z-T-1.4615.4615.3	4615	ENQNHSYSLK		1218.56	1864.63	Hex(9)HexNAc(2)	0.0072	2.3467
MouseBrain-Z-T-1.4617.4617.4	4617	IKTPEKNDTAAAGQGER		1784.9	2571.95	Hex(6)HexNAc(5)Fuc(4)	0.0026	0.5988
MouseBrain-Z-T-1.4618.4618.2	4618	NPCNITR	3,Carbamidomethyl(+57.0215);	873.413	1540.53	Hex(7)HexNAc(2)	0.0014	0.5809
MouseBrain-Z-T-1.4622.4622.2	4622	ENQNHSYSLK		1218.56	1702.58	Hex(8)HexNAc(2)	0.001	0.3378
MouseBrain-Z-T-1.4627.4627.3	4627	GGTHNNSSYTMNTK		1510.65	1955.72	Hex(4)HexNAc(5)Fuc(2)	0.0042	1.2018
MouseBrain-Z-T-1.4631.4631.3	4631	NISSEEK		805.382	2610.93	Hex(5)HexNAc(6)NeuAc(2)	0.0111	3.241
MouseBrain-Z-T-1.4634.4634.3	4634	KNASNMEYR		1111.51	1647.61	Hex(3)HexNAc(5)Fuc(1)	0.0005	0.1813
MouseBrain-Z-T-1.4638.4638.2	4638	LISNATR		773.439	1216.42	Hex(5)HexNAc(2)	0.0011	0.5705
MouseBrain-Z-T-1.4643.4643.4	4643	IKTPEKNDTAAAGQGER		1784.9	1702.58	Hex(8)HexNAc(2)	0.0009	0.2555
MouseBrain-Z-T-1.4646.4646.2	4646	ACQFNR	2,Carbamidomethyl(+57.0215);	794.349	1768.64	Hex(5)HexNAc(4)Fuc(1)	0.0022	0.8564
MouseBrain-Z-T-1.4651.4651.2	4651	ACQFNR	2,Carbamidomethyl(+57.0215);	794.349	1378.48	Hex(6)HexNAc(2)	0.001	0.4603
MouseBrain-Z-T-1.4656.4656.2	4656	KNASNMEYR		1111.51	1647.61	Hex(3)HexNAc(5)Fuc(1)	0.0017	0.6309
MouseBrain-Z-T-1.4661.4661.2	4661	TNGTGPVR		800.414	2018.71	Hex(6)HexNAc(3)NeuAc(1)Fuc(1)	0.0027	0.9736
MouseBrain-Z-T-1.4662.4662.3	4662	ACQFNR	2,Carbamidomethyl(+57.0215);	794.349	1930.69	Hex(6)HexNAc(4)Fuc(1)	0.0015	0.56
MouseBrain-Z-T-1.4663.4663.3	4663	TNGTGPVR		800.414	2018.71	Hex(6)HexNAc(3)NeuAc(1)Fuc(1)	0.0018	0.6276
MouseBrain-Z-T-1.4664.4664.3	4664	GGNGTICDNQR	7,Carbamidomethyl(+57.0215);	1190.51	1955.72	Hex(4)HexNAc(5)Fuc(2)	0.0072	2.2913
MouseBrain-Z-T-1.4666.4666.3	4666	NISSEEK		805.382	2262.81	Hex(5)HexNAc(5)NeuAc(1)Fuc(1)	-0.0017	-0.5465
MouseBrain-Z-T-1.4677.4677.3	4677	TLCPNTTK	3,Carbamidomethyl(+57.0215);	933.459	1955.72	Hex(4)HexNAc(5)Fuc(2)	0.0044	1.5109
MouseBrain-Z-T-1.4681.4681.3	4681	ACQFNR	2,Carbamidomethyl(+57.0215);	794.349	1784.63	Hex(6)HexNAc(4)	0.0007	0.2798
MouseBrain-Z-T-1.4682.4682.2	4682	ACQFNR	2,Carbamidomethyl(+57.0215);	794.349	1784.63	Hex(6)HexNAc(4)	0.0033	1.2617
MouseBrain-Z-T-1.4692.4692.3	4692	FNHTQTIQQK		1243.63	1768.64	Hex(5)HexNAc(4)Fuc(1)	0.0014	0.4765
MouseBrain-Z-T-1.4694.4694.2	4694	ACQFNR	2,Carbamidomethyl(+57.0215);	794.349	1419.5	Hex(5)HexNAc(3)	0.0006	0.2693
MouseBrain-Z-T-1.4701.4701.3	4701	KNASNMEYR		1111.51	1647.61	Hex(3)HexNAc(5)Fuc(1)	0.0005	0.1655
MouseBrain-Z-T-1.4702.4702.3	4702	KNASNMEYR		1111.51	1809.67	Hex(4)HexNAc(5)Fuc(1)	0.0022	0.7592
MouseBrain-Z-T-1.4722.4722.3	4722	ACQFNR	2,Carbamidomethyl(+57.0215);	794.349	1930.69	Hex(6)HexNAc(4)Fuc(1)	0.0023	0.8619
MouseBrain-Z-T-1.4723.4723.2	4723	ACQFNR	2,Carbamidomethyl(+57.0215);	794.349	1930.69	Hex(6)HexNAc(4)Fuc(1)	0.0024	0.8941
MouseBrain-Z-T-1.4726.4726.2	4726	KNASNMEYR		1111.51	1647.61	Hex(3)HexNAc(5)Fuc(1)	0.0017	0.6309
MouseBrain-Z-T-1.4734.4734.2	4734	NSSPTAEIK		945.477	1702.58	Hex(8)HexNAc(2)	0.0037	1.3794
MouseBrain-Z-T-1.4743.4743.4	4743	IKTPEKNDTAAAGQGER		1784.9	1378.48	Hex(6)HexNAc(2)	0.0015	0.4768
MouseBrain-Z-T-1.4748.4748.3	4748	TNGTGPVR		800.414	2367.85	Hex(6)HexNAc(4)NeuAc(1)Fuc(2)	0.0041	1.3053
MouseBrain-Z-T-1.4750.4750.2	4750	TLCPNTTK	3,Carbamidomethyl(+57.0215);	933.459	1752.64	Hex(4)HexNAc(4)Fuc(2)	0.0027	1.0068
MouseBrain-Z-T-1.4753.4753.2	4753	NPCNITR	3,Carbamidomethyl(+57.0215);	873.413	1216.42	Hex(5)HexNAc(2)	0.0015	0.7238
MouseBrain-Z-T-1.4756.4756.2	4756	ACQFNR	2,Carbamidomethyl(+57.0215);	794.349	1419.5	Hex(5)HexNAc(3)	0.0013	0.5756
MouseBrain-Z-T-1.4757.4757.3	4757	MNYTGGDTCHK	9,Carbamidomethyl(+57.0215);	1282.51	1864.63	Hex(9)HexNAc(2)	-0.0054	-1.7084
MouseBrain-Z-T-1.4759.4759.3	4759	NISSEEK		805.382	2100.76	Hex(4)HexNAc(5)NeuAc(1)Fuc(1)	-0.002	-0.6722
MouseBrain-Z-T-1.4764.4764.3	4764	ENQNHSYSLK		1218.56	1540.53	Hex(7)HexNAc(2)	0.0058	2.11
MouseBrain-Z-T-1.4765.4765.3	4765	KNASNMEYR		1111.51	1809.67	Hex(4)HexNAc(5)Fuc(1)	0.0022	0.7592
MouseBrain-Z-T-1.4767.4767.2	4767	NFSGPEK		777.366	1702.58	Hex(8)HexNAc(2)	0.0014	0.5615
MouseBrain-Z-T-1.4770.4770.2	4770	TNGTGPVR		800.414	1856.66	Hex(5)HexNAc(3)NeuAc(1)Fuc(1)	0.0023	0.868
MouseBrain-Z-T-1.4772.4772.3	4772	NISSEEK		805.382	2611.95	Hex(5)HexNAc(6)NeuAc(1)Fuc(2)	0.0048	1.4001
MouseBrain-Z-T-1.4773.4773.2	4773	NFSGPEK		777.366	1864.63	Hex(9)HexNAc(2)	0.0016	0.5947
MouseBrain-Z-T-1.4775.4775.3	4775	STNHEPSEMSNR		1387.58	1444.53	Hex(3)HexNAc(4)Fuc(1)	0.0015	0.5171
MouseBrain-Z-T-1.4777.4777.3	4777	ACQFNR	2,Carbamidomethyl(+57.0215);	794.349	1768.64	Hex(5)HexNAc(4)Fuc(1)	0.0024	0.9227
MouseBrain-Z-T-1.4784.4784.3	4784	TNGTGPVR		800.414	1856.66	Hex(5)HexNAc(3)NeuAc(1)Fuc(1)	0.0009	0.3527
MouseBrain-Z-T-1.4785.4785.2	4785	ACQFNR	2,Carbamidomethyl(+57.0215);	794.349	1768.64	Hex(5)HexNAc(4)Fuc(1)	0.0035	1.3563
MouseBrain-Z-T-1.4793.4793.3	4793	TNGTGPVR		800.414	1856.66	Hex(5)HexNAc(3)NeuAc(1)Fuc(1)	0.0009	0.3431
MouseBrain-Z-T-1.4797.4797.3	4797	MNYTGGDTCHK	9,Carbamidomethyl(+57.0215);	1282.51	1540.53	Hex(7)HexNAc(2)	-0.0029	-1.0138
MouseBrain-Z-T-1.4799.4799.3	4799	ENQNHSYSLK		1218.56	1378.48	Hex(6)HexNAc(2)	0.0015	0.5802
MouseBrain-Z-T-1.4808.4808.2	4808	ACQFNR	2,Carbamidomethyl(+57.0215);	794.349	1581.56	Hex(6)HexNAc(3)	0.0006	0.2641
MouseBrain-Z-T-1.4810.4810.2	4810	ACQFNR	2,Carbamidomethyl(+57.0215);	794.349	1216.42	Hex(5)HexNAc(2)	0.0008	0.4013
MouseBrain-Z-T-1.4813.4813.2	4813	TLCPNTTK	3,Carbamidomethyl(+57.0215);	933.459	1752.64	Hex(4)HexNAc(4)Fuc(2)	0.0027	1.0068
MouseBrain-Z-T-1.4815.4815.4	4815	KSVAHNMTMPNK		1356.66	1702.58	Hex(8)HexNAc(2)	0.0009	0.3065
MouseBrain-Z-T-1.4821.4821.2	4821	ACQFNR	2,Carbamidomethyl(+57.0215);	794.349	1419.5	Hex(5)HexNAc(3)	0.0013	0.5966
MouseBrain-Z-T-1.4825.4825.2	4825	ACQFNR	2,Carbamidomethyl(+57.0215);	794.349	1622.58	Hex(5)HexNAc(4)	0.0013	0.5536
MouseBrain-Z-T-1.4835.4835.2	4835	TNGTGPVR		800.414	1856.66	Hex(5)HexNAc(3)NeuAc(1)Fuc(1)	0.0024	0.9178
MouseBrain-Z-T-1.4842.4842.3	4842	STNHEPSEMSNR		1387.58	1444.53	Hex(3)HexNAc(4)Fuc(1)	0.0015	0.5171
MouseBrain-Z-T-1.4843.4843.2	4843	ENQNHSYSLK		1218.56	1378.48	Hex(6)HexNAc(2)	0.0021	0.8011
MouseBrain-Z-T-1.4848.4848.3	4848	ACQFNR	2,Carbamidomethyl(+57.0215);	794.349	1768.64	Hex(5)HexNAc(4)Fuc(1)	0.0022	0.8508
MouseBrain-Z-T-1.4851.4851.2	4851	ACQFNR	2,Carbamidomethyl(+57.0215);	794.349	1768.64	Hex(5)HexNAc(4)Fuc(1)	0.0037	1.4452
MouseBrain-Z-T-1.4856.4856.3	4856	KSVAHNMTMPNK		1356.66	1702.58	Hex(8)HexNAc(2)	0.0002	0.0726
MouseBrain-Z-T-1.4871.4871.3	4871	ACQFNR	2,Carbamidomethyl(+57.0215);	794.349	1622.58	Hex(5)HexNAc(4)	0.0012	0.5001
MouseBrain-Z-T-1.4872.4872.3	4872	ENQNHSYSLK		1218.56	1378.48	Hex(6)HexNAc(2)	0.0011	0.4052
MouseBrain-Z-T-1.4876.4876.3	4876	HMNETSHTQGSLR		1496.68	2018.71	Hex(6)HexNAc(3)NeuAc(1)Fuc(1)	0.0063	1.805
MouseBrain-Z-T-1.4883.4883.2	4883	ACQFNR	2,Carbamidomethyl(+57.0215);	794.349	1216.42	Hex(5)HexNAc(2)	0.0008	0.4187
MouseBrain-Z-T-1.4885.4885.2	4885	ACQFNR	2,Carbamidomethyl(+57.0215);	794.349	1257.45	Hex(4)HexNAc(3)	0.0008	0.379
MouseBrain-Z-T-1.4892.4892.2	4892	ACQFNR	2,Carbamidomethyl(+57.0215);	794.349	1622.58	Hex(5)HexNAc(4)	0.0009	0.3915
MouseBrain-Z-T-1.4894.4894.2	4894	NAVNCTYK	5,Carbamidomethyl(+57.0215);	968.438	1702.58	Hex(8)HexNAc(2)	0.0014	0.5318
MouseBrain-Z-T-1.4905.4905.2	4905	ACQFNR	2,Carbamidomethyl(+57.0215);	794.349	1419.5	Hex(5)HexNAc(3)	0.0012	0.5434
MouseBrain-Z-T-1.4906.4906.2	4906	ACQFNR	2,Carbamidomethyl(+57.0215);	794.349	1784.63	Hex(6)HexNAc(4)	0.0026	1.0116
MouseBrain-Z-T-1.4908.4908.4	4908	KSVAHNMTMPNK		1356.66	1702.58	Hex(8)HexNAc(2)	0.001	0.316
MouseBrain-Z-T-1.4909.4909.3	4909	KSVAHNMTMPNK		1356.66	1378.48	Hex(6)HexNAc(2)	0.0036	1.2984
MouseBrain-Z-T-1.4916.4916.3	4916	ACQFNR	2,Carbamidomethyl(+57.0215);	794.349	1784.63	Hex(6)HexNAc(4)	0.0019	0.7375
MouseBrain-Z-T-1.4929.4929.3	4929	STNHEPSEMSNR		1387.58	1647.61	Hex(3)HexNAc(5)Fuc(1)	0.0015	0.5027
MouseBrain-Z-T-1.4931.4931.3	4931	NISSEEK		805.382	2117.78	Hex(5)HexNAc(5)Fuc(2)	0.0031	1.0574
MouseBrain-Z-T-1.4933.4933.3	4933	NISSEEK		805.382	2100.76	Hex(4)HexNAc(5)NeuAc(1)Fuc(1)	0.0009	0.3021
MouseBrain-Z-T-1.4934.4934.3	4934	KSVAHNMTMPNK		1356.66	1702.58	Hex(8)HexNAc(2)	0.0004	0.1218
MouseBrain-Z-T-1.4937.4937.3	4937	ACQFNR	2,Carbamidomethyl(+57.0215);	794.349	1622.58	Hex(5)HexNAc(4)	0.0013	0.5521
MouseBrain-Z-T-1.4943.4943.2	4943	NISSEEK		805.382	2100.76	Hex(4)HexNAc(5)NeuAc(1)Fuc(1)	0.0025	0.8577
MouseBrain-Z-T-1.4952.4952.3	4952	LNSSSQTNSLK		1177.59	2669.99	Hex(5)HexNAc(7)Fuc(3)	0.0061	1.5936
MouseBrain-Z-T-1.4955.4955.2	4955	ACQFNR	2,Carbamidomethyl(+57.0215);	794.349	1622.58	Hex(5)HexNAc(4)	0.001	0.3941
MouseBrain-Z-T-1.4958.4958.2	4958	ACQFNR	2,Carbamidomethyl(+57.0215);	794.349	1216.42	Hex(5)HexNAc(2)	0.0008	0.4051
MouseBrain-Z-T-1.4960.4960.2	4960	ACQFNR	2,Carbamidomethyl(+57.0215);	794.349	1054.37	Hex(4)HexNAc(2)	0.0013	0.728
MouseBrain-Z-T-1.4971.4971.2	4971	TNGTGPVR		800.414	1897.68	Hex(4)HexNAc(4)NeuAc(1)Fuc(1)	0.0031	1.1561
MouseBrain-Z-T-1.4973.4973.2	4973	ACQFNR	2,Carbamidomethyl(+57.0215);	794.349	1784.63	Hex(6)HexNAc(4)	0.0028	1.1012
MouseBrain-Z-T-1.4974.4974.3	4974	KSVAHNMTMPNK		1356.66	1378.48	Hex(6)HexNAc(2)	0.0035	1.2897
MouseBrain-Z-T-1.4978.4978.2	4978	NISSEEK		805.382	1897.68	Hex(4)HexNAc(4)NeuAc(1)Fuc(1)	-0.0001	-0.027
MouseBrain-Z-T-1.4985.4985.3	4985	ACQFNR	2,Carbamidomethyl(+57.0215);	794.349	1784.63	Hex(6)HexNAc(4)	0.0019	0.725
MouseBrain-Z-T-1.4988.4988.3	4988	ENQNHSYSLK		1218.56	1216.42	Hex(5)HexNAc(2)	0.001	0.4003
MouseBrain-Z-T-1.4993.4993.3	4993	STNHEPSEMSNR		1387.58	1647.61	Hex(3)HexNAc(5)Fuc(1)	0.0022	0.7381
MouseBrain-Z-T-1.4995.4995.3	4995	NISSEEK		805.382	1897.68	Hex(4)HexNAc(4)NeuAc(1)Fuc(1)	-0.0016	-0.5868
MouseBrain-Z-T-1.5001.5001.3	5001	NISSEEK		805.382	2100.76	Hex(4)HexNAc(5)NeuAc(1)Fuc(1)	0.0015	0.5275
MouseBrain-Z-T-1.5002.5002.3	5002	NISSEEK		805.382	2117.78	Hex(5)HexNAc(5)Fuc(2)	0.0031	1.0574
MouseBrain-Z-T-1.5009.5009.2	5009	NISSEEK		805.382	2100.76	Hex(4)HexNAc(5)NeuAc(1)Fuc(1)	0.0025	0.8577
MouseBrain-Z-T-1.5011.5011.3	5011	HYNYTGK		881.403	2716.98	Hex(6)HexNAc(5)NeuAc(1)Fuc(3)	0.0019	0.5236
MouseBrain-Z-T-1.5022.5022.2	5022	ACQFNR	2,Carbamidomethyl(+57.0215);	794.349	1054.37	Hex(4)HexNAc(2)	0.0014	0.751
MouseBrain-Z-T-1.5023.5023.3	5023	NISSEEK		805.382	2303.84	Hex(4)HexNAc(6)NeuAc(1)Fuc(1)	0.0016	0.5032
MouseBrain-Z-T-1.5024.5024.3	5024	TLCPNTTK	3,Carbamidomethyl(+57.0215);	933.459	1955.72	Hex(4)HexNAc(5)Fuc(2)	0.0059	2.0437
MouseBrain-Z-T-1.5031.5031.3	5031	NISSEEK		805.382	2815.03	Hex(5)HexNAc(7)NeuAc(1)Fuc(2)	0.0015	0.4019
MouseBrain-Z-T-1.5036.5036.2	5036	ACQFNR	2,Carbamidomethyl(+57.0215);	794.349	1784.63	Hex(6)HexNAc(4)	0.0027	1.0366
MouseBrain-Z-T-1.5038.5038.2	5038	GGNGTICDNQR	7,Carbamidomethyl(+57.0215);	1190.51	1647.61	Hex(3)HexNAc(5)Fuc(1)	0.0047	1.6544
MouseBrain-Z-T-1.5041.5041.3	5041	KSVAHNMTMPNK		1356.66	1378.48	Hex(6)HexNAc(2)	0.0036	1.3242
MouseBrain-Z-T-1.5048.5048.2	5048	SLSSNPSSR		933.452	1038.38	Hex(3)HexNAc(2)Fuc(1)	0.0088	4.4662
MouseBrain-Z-T-1.5049.5049.3	5049	ACQFNR	2,Carbamidomethyl(+57.0215);	794.349	1460.53	Hex(4)HexNAc(4)	0.0008	0.3362
MouseBrain-Z-T-1.5054.5054.2	5054	ACQFNR	2,Carbamidomethyl(+57.0215);	794.349	1460.53	Hex(4)HexNAc(4)	0.0008	0.3498
MouseBrain-Z-T-1.5055.5055.3	5055	KNSTAYFR		985.498	1702.58	Hex(8)HexNAc(2)	0.0013	0.4862
MouseBrain-Z-T-1.5062.5062.3	5062	STNHEPSEMSNR		1387.58	1647.61	Hex(3)HexNAc(5)Fuc(1)	0.0022	0.7382
MouseBrain-Z-T-1.5066.5066.3	5066	GGNGTICDNQR	7,Carbamidomethyl(+57.0215);	1190.51	1647.61	Hex(3)HexNAc(5)Fuc(1)	0.0039	1.3827
MouseBrain-Z-T-1.5068.5068.3	5068	SIAHNMTTPNK		1212.59	1702.58	Hex(8)HexNAc(2)	0.0033	1.1352
MouseBrain-Z-T-1.5071.5071.2	5071	ACQFNR	2,Carbamidomethyl(+57.0215);	794.349	892.317	Hex(3)HexNAc(2)	0.0005	0.3233
MouseBrain-Z-T-1.5076.5076.3	5076	LNSSSQTNSLK		1177.59	2466.91	Hex(5)HexNAc(6)Fuc(3)	0.0038	1.035
MouseBrain-Z-T-1.5080.5080.3	5080	KNSTAYFR		985.498	1864.63	Hex(9)HexNAc(2)	0.0018	0.6189
MouseBrain-Z-T-1.5083.5083.2	5083	ACQFNR	2,Carbamidomethyl(+57.0215);	794.349	1622.58	Hex(5)HexNAc(4)	0.0041	1.7138
MouseBrain-Z-T-1.5085.5085.2	5085	NISSEEK		805.382	2100.76	Hex(4)HexNAc(5)NeuAc(1)Fuc(1)	0.0025	0.8577
MouseBrain-Z-T-1.5090.5090.3	5090	NISSEEK		805.382	2100.76	Hex(4)HexNAc(5)NeuAc(1)Fuc(1)	0.0015	0.5275
MouseBrain-Z-T-1.5093.5093.3	5093	NISSEEK		805.382	2303.84	Hex(4)HexNAc(6)NeuAc(1)Fuc(1)	0.001	0.3365
MouseBrain-Z-T-1.5096.5096.3	5096	ACQFNR	2,Carbamidomethyl(+57.0215);	794.349	1622.58	Hex(5)HexNAc(4)	0.0012	0.4972
MouseBrain-Z-T-1.5101.5101.4	5101	VSHVLNDTHMK		1279.63	1864.63	Hex(9)HexNAc(2)	0.002	0.6323
MouseBrain-Z-T-1.5104.5104.3	5104	FNHTQTIQQK		1243.63	1647.61	Hex(3)HexNAc(5)Fuc(1)	0.0067	2.3006
MouseBrain-Z-T-1.5105.5105.2	5105	GGNGTICDNQR	7,Carbamidomethyl(+57.0215);	1190.51	1647.61	Hex(3)HexNAc(5)Fuc(1)	0.0047	1.6544
MouseBrain-Z-T-1.5109.5109.3	5109	MNYTGGDTCHK	9,Carbamidomethyl(+57.0215);	1282.51	1216.42	Hex(5)HexNAc(2)	0.0014	0.5662
MouseBrain-Z-T-1.5111.5111.2	5111	TLCPNTTK	3,Carbamidomethyl(+57.0215);	933.459	1038.38	Hex(3)HexNAc(2)Fuc(1)	0.0021	1.078
MouseBrain-Z-T-1.5112.5112.3	5112	VSHVLNDTHMK		1279.63	1864.63	Hex(9)HexNAc(2)	0.0025	0.7852
MouseBrain-Z-T-1.5119.5119.3	5119	KSVAHNMTMPNK		1356.66	1378.48	Hex(6)HexNAc(2)	0.0037	1.3658
MouseBrain-Z-T-1.5121.5121.3	5121	KNSTAYFR		985.498	1702.58	Hex(8)HexNAc(2)	0.0013	0.4934
MouseBrain-Z-T-1.5123.5123.2	5123	ACQFNR	2,Carbamidomethyl(+57.0215);	794.349	1460.53	Hex(4)HexNAc(4)	0.001	0.4516
MouseBrain-Z-T-1.5124.5124.3	5124	VSHVLNDTHMK		1279.63	1702.58	Hex(8)HexNAc(2)	0.0014	0.4785
MouseBrain-Z-T-1.5134.5134.3	5134	SIAHNMTTPNK		1212.59	1702.58	Hex(8)HexNAc(2)	0.0027	0.9245
MouseBrain-Z-T-1.5138.5138.2	5138	LNSSSQTNSLK		1177.59	1702.58	Hex(8)HexNAc(2)	0.0027	0.9541
MouseBrain-Z-T-1.5139.5139.3	5139	GGNGTICDNQR	7,Carbamidomethyl(+57.0215);	1190.51	1647.61	Hex(3)HexNAc(5)Fuc(1)	0.0039	1.3827
MouseBrain-Z-T-1.5145.5145.4	5145	VSHVLNDTHMK		1279.63	1702.58	Hex(8)HexNAc(2)	0.0015	0.5057
MouseBrain-Z-T-1.5147.5147.2	5147	NTSYSSAVQK		1083.52	1864.63	Hex(9)HexNAc(2)	0.0035	1.1749
MouseBrain-Z-T-1.5151.5151.3	5151	LNSSSQTNSLK		1177.59	1702.58	Hex(8)HexNAc(2)	0.0035	1.2004
MouseBrain-Z-T-1.5152.5152.3	5152	KNSTAYFR		985.498	1540.53	Hex(7)HexNAc(2)	0.0021	0.8319
MouseBrain-Z-T-1.5157.5157.3	5157	ACQFNR	2,Carbamidomethyl(+57.0215);	794.349	1622.58	Hex(5)HexNAc(4)	0.0012	0.4892
MouseBrain-Z-T-1.5158.5158.3	5158	LNSSSQTNSLK		1177.59	2466.91	Hex(5)HexNAc(6)Fuc(3)	0.0038	1.035
MouseBrain-Z-T-1.5159.5159.3	5159	SIAHNMTTPNK		1212.59	1864.63	Hex(9)HexNAc(2)	0.0078	2.5454
MouseBrain-Z-T-1.5160.5160.3	5160	LTCECEHNTTGPDCGK	3,Carbamidomethyl(+57.0215);5,Carbamidomethyl(+57.0215);14,Carbamidomethyl(+57.0215);	1877.73	1702.58	Hex(8)HexNAc(2)	0.0036	1.0048
MouseBrain-Z-T-1.5162.5162.2	5162	ACQFNR	2,Carbamidomethyl(+57.0215);	794.349	1622.58	Hex(5)HexNAc(4)	0.0018	0.7634
MouseBrain-Z-T-1.5167.5167.4	5167	VSHVLNDTHMK		1279.63	1864.63	Hex(9)HexNAc(2)	0.0021	0.6724
MouseBrain-Z-T-1.5171.5171.3	5171	LTCECEHNTTGPDCGK	3,Carbamidomethyl(+57.0215);5,Carbamidomethyl(+57.0215);14,Carbamidomethyl(+57.0215);	1877.73	1864.63	Hex(9)HexNAc(2)	0.0028	0.7357
MouseBrain-Z-T-1.5173.5173.3	5173	HYNYTGK		881.403	2716.98	Hex(6)HexNAc(5)NeuAc(1)Fuc(3)	0	0.0024
MouseBrain-Z-T-1.5177.5177.2	5177	NTSYSSAVQK		1083.52	1702.58	Hex(8)HexNAc(2)	0.0005	0.1963
MouseBrain-Z-T-1.5179.5179.2	5179	NTSYSSAVQK		1083.52	1702.58	Hex(8)HexNAc(2)	0.0005	0.1963
MouseBrain-Z-T-1.5183.5183.3	5183	NLSLAHNR		923.494	1216.42	Hex(5)HexNAc(2)	0.0009	0.4304
MouseBrain-Z-T-1.5185.5185.4	5185	VSHVLNDTHMK		1279.63	1540.53	Hex(7)HexNAc(2)	0.0011	0.3806
MouseBrain-Z-T-1.5192.5192.2	5192	SIAHNMTTPNK		1212.59	1702.58	Hex(8)HexNAc(2)	0.0058	1.9729
MouseBrain-Z-T-1.5194.5194.3	5194	VSHVLNDTHMK		1279.63	1702.58	Hex(8)HexNAc(2)	0.0023	0.7577
MouseBrain-Z-T-1.5195.5195.4	5195	VNTLEEGKGGPKNDTEER		1971.95	1702.58	Hex(8)HexNAc(2)	0.002	0.5307
MouseBrain-Z-T-1.5197.5197.4	5197	IKTPEKNDTAAAGQGER		1784.9	1647.61	Hex(3)HexNAc(5)Fuc(1)	0.0018	0.5195
MouseBrain-Z-T-1.5202.5202.3	5202	SIAHNMTTPNK		1212.59	1702.58	Hex(8)HexNAc(2)	0.0027	0.9245
MouseBrain-Z-T-1.5205.5205.3	5205	VSHVLNDTHMK		1279.63	1540.53	Hex(7)HexNAc(2)	0.0015	0.5256
MouseBrain-Z-T-1.5207.5207.2	5207	LNSSSQTNSLK		1177.59	1540.53	Hex(7)HexNAc(2)	0.0018	0.6534
MouseBrain-Z-T-1.5227.5227.3	5227	AQAALDKANASR		1214.64	1647.61	Hex(3)HexNAc(5)Fuc(1)	0.0014	0.4822
MouseBrain-Z-T-1.5230.5230.3	5230	ANATIEVK		844.465	2628.97	Hex(6)HexNAc(6)Fuc(3)	0.0043	1.2299
MouseBrain-Z-T-1.5232.5232.3	5232	HYNYTGK		881.403	2205.79	Hex(5)HexNAc(4)NeuAc(1)Fuc(2)	0.0002	0.0631
MouseBrain-Z-T-1.5236.5236.3	5236	LNSSSQTNSLK		1177.59	2263.83	Hex(5)HexNAc(5)Fuc(3)	0.0035	1.0123
MouseBrain-Z-T-1.5237.5237.3	5237	NISSEEK		805.382	2100.76	Hex(4)HexNAc(5)NeuAc(1)Fuc(1)	0.0011	0.3942
MouseBrain-Z-T-1.5247.5247.2	5247	TNSTQVSDVR		1105.54	1216.42	Hex(5)HexNAc(2)	0.0029	1.2575
MouseBrain-Z-T-1.5251.5251.3	5251	LTCECEHNTTGPDCGK	3,Carbamidomethyl(+57.0215);5,Carbamidomethyl(+57.0215);14,Carbamidomethyl(+57.0215);	1877.73	1378.48	Hex(6)HexNAc(2)	0.0033	1.0246
MouseBrain-Z-T-1.5257.5257.3	5257	VGVHINNTQTK		1209.65	1914.7	Hex(5)HexNAc(4)Fuc(2)	0.0022	0.7128
MouseBrain-Z-T-1.5260.5260.3	5260	ANATIEVK		844.465	2832.05	Hex(6)HexNAc(7)Fuc(3)	0.0071	1.9439
MouseBrain-Z-T-1.5261.5261.3	5261	SIAHNMTTPNK		1212.59	1378.48	Hex(6)HexNAc(2)	0.0011	0.4219
MouseBrain-Z-T-1.5263.5263.2	5263	SNDSGIYR		910.414	1702.58	Hex(8)HexNAc(2)	-0.0006	-0.2399
MouseBrain-Z-T-1.5270.5270.3	5270	VGVHINNTQTK		1209.65	1727.61	Hex(6)HexNAc(3)Fuc(1)	0.0002	0.0768
MouseBrain-Z-T-1.5271.5271.3	5271	NATGDYK		767.345	2611.95	Hex(5)HexNAc(6)NeuAc(1)Fuc(2)	0.0004	0.1121
MouseBrain-Z-T-1.5278.5278.3	5278	KNASNMEYR		1111.51	1872.65	Hex(6)HexNAc(3)NeuAc(1)	-0.0069	-2.2979
MouseBrain-Z-T-1.5279.5279.3	5279	KNASNMEYR		1111.51	2205.79	Hex(5)HexNAc(4)NeuAc(1)Fuc(2)	0.001	0.314
MouseBrain-Z-T-1.5280.5280.3	5280	QRYNLTAK		992.54	1540.53	Hex(7)HexNAc(2)	0.0004	0.1419
MouseBrain-Z-T-1.5281.5281.2	5281	GSPANVTEAR		1000.49	1540.53	Hex(7)HexNAc(2)	0.0019	0.7458
MouseBrain-Z-T-1.5282.5282.3	5282	TLNCSGAHVK	4,Carbamidomethyl(+57.0215);	1085.53	1872.65	Hex(6)HexNAc(3)NeuAc(1)	0.0035	1.1736
MouseBrain-Z-T-1.5283.5283.4	5283	GKNNQTECFNHVR	8,Carbamidomethyl(+57.0215);	1602.73	1444.53	Hex(3)HexNAc(4)Fuc(1)	0.0029	0.9498
MouseBrain-Z-T-1.5290.5290.3	5290	LNSSSQTNSLK		1177.59	2158.8	Hex(4)HexNAc(6)Fuc(2)	0.0032	0.9561
MouseBrain-Z-T-1.5292.5292.2	5292	NIGNTSEGPR		1043.5	1702.58	Hex(8)HexNAc(2)	0.0016	0.5717
MouseBrain-Z-T-1.5298.5298.2	5298	SIAHNMTTPNK		1212.59	1378.48	Hex(6)HexNAc(2)	0.0011	0.4089
MouseBrain-Z-T-1.5302.5302.3	5302	DNHTSCAECLK	6,Carbamidomethyl(+57.0215);9,Carbamidomethyl(+57.0215);	1333.54	1702.58	Hex(8)HexNAc(2)	0.0001	0.0207
MouseBrain-Z-T-1.5303.5303.3	5303	ANATIEVK		844.465	2482.91	Hex(6)HexNAc(6)Fuc(2)	0.0033	0.9846
MouseBrain-Z-T-1.5305.5305.3	5305	ANATIEVK		844.465	2685.99	Hex(6)HexNAc(7)Fuc(2)	0.0043	1.2122
MouseBrain-Z-T-1.5308.5308.2	5308	DNHTSCAECLK	6,Carbamidomethyl(+57.0215);9,Carbamidomethyl(+57.0215);	1333.54	1702.58	Hex(8)HexNAc(2)	0.0021	0.7055
MouseBrain-Z-T-1.5313.5313.3	5313	DNHTSCAECLK	6,Carbamidomethyl(+57.0215);9,Carbamidomethyl(+57.0215);	1333.54	1864.63	Hex(9)HexNAc(2)	0.0029	0.9084
MouseBrain-Z-T-1.5315.5315.3	5315	VNASAPR		713.382	2920.06	Hex(6)HexNAc(6)NeuAc(1)Fuc(3)	-0.0003	-0.0854
MouseBrain-Z-T-1.5316.5316.3	5316	TLNCSGAHVK	4,Carbamidomethyl(+57.0215);	1085.53	2408.87	Hex(5)HexNAc(5)NeuAc(1)Fuc(2)	-0.0045	-1.283
MouseBrain-Z-T-1.5323.5323.3	5323	LTCECEHNTTGPDCGK	3,Carbamidomethyl(+57.0215);5,Carbamidomethyl(+57.0215);14,Carbamidomethyl(+57.0215);	1877.73	1216.42	Hex(5)HexNAc(2)	0.0026	0.8416
MouseBrain-Z-T-1.5333.5333.3	5333	SIAHNMTTPNK		1212.59	1378.48	Hex(6)HexNAc(2)	0.001	0.4006
MouseBrain-Z-T-1.5334.5334.3	5334	VGVHINNTQTK		1209.65	1565.56	Hex(5)HexNAc(3)Fuc(1)	0.0008	0.2751
MouseBrain-Z-T-1.5348.5348.3	5348	ITNISSDDSGK		1135.54	2775.02	Hex(6)HexNAc(6)Fuc(4)	0.0029	0.7412
MouseBrain-Z-T-1.5349.5349.3	5349	DNHTSCAECLK	6,Carbamidomethyl(+57.0215);9,Carbamidomethyl(+57.0215);	1333.54	1540.53	Hex(7)HexNAc(2)	0.0028	0.9761
MouseBrain-Z-T-1.5354.5354.3	5354	KNASNMEYR		1111.51	2018.71	Hex(6)HexNAc(3)NeuAc(1)Fuc(1)	0.0015	0.4807
MouseBrain-Z-T-1.5355.5355.3	5355	KNASNMEYR		1111.51	1872.65	Hex(6)HexNAc(3)NeuAc(1)	-0.0015	-0.4878
MouseBrain-Z-T-1.5356.5356.3	5356	KNASNMEYR		1111.51	2205.79	Hex(5)HexNAc(4)NeuAc(1)Fuc(2)	0.0023	0.6925
MouseBrain-Z-T-1.5362.5362.3	5362	LNSSSQTNSLK		1177.59	2158.8	Hex(4)HexNAc(6)Fuc(2)	0.0032	0.9561
MouseBrain-Z-T-1.5364.5364.3	5364	VGVHINNTQTK		1209.65	1403.51	Hex(4)HexNAc(3)Fuc(1)	0.0009	0.3368
MouseBrain-Z-T-1.5368.5368.2	5368	YNESLK		752.37	1702.58	Hex(8)HexNAc(2)	-0.0011	-0.439
MouseBrain-Z-T-1.5370.5370.4	5370	VNTLEEGKGGPKNDTEER		1971.95	2263.83	Hex(5)HexNAc(5)Fuc(3)	0.0031	0.7419
MouseBrain-Z-T-1.5371.5371.3	5371	TLNCSGAHVK	4,Carbamidomethyl(+57.0215);	1085.53	1872.65	Hex(6)HexNAc(3)NeuAc(1)	0.0025	0.8568
MouseBrain-Z-T-1.5372.5372.3	5372	LNSSSQTNSLK		1177.59	1752.64	Hex(4)HexNAc(4)Fuc(2)	0.0015	0.5042
MouseBrain-Z-T-1.5373.5373.3	5373	ANATIEVK		844.465	2628.97	Hex(6)HexNAc(6)Fuc(3)	0.0043	1.2299
MouseBrain-Z-T-1.5374.5374.2	5374	YNESLK		752.37	1864.63	Hex(9)HexNAc(2)	0.0014	0.5355
MouseBrain-Z-T-1.5375.5375.2	5375	ANATIEVK		844.465	2425.89	Hex(6)HexNAc(5)Fuc(3)	0.0025	0.7504
MouseBrain-Z-T-1.5376.5376.3	5376	SDNLTRACSLVR	8,Carbamidomethyl(+57.0215);	1390.7	1298.48	Hex(3)HexNAc(4)	-0.0035	-1.3074
MouseBrain-Z-T-1.5385.5385.2	5385	LNSSSQTNSLK		1177.59	1752.64	Hex(4)HexNAc(4)Fuc(2)	0.0028	0.9453
MouseBrain-Z-T-1.5386.5386.2	5386	YNESLK		752.37	2026.69	Hex(10)HexNAc(2)	0.0009	0.3087
MouseBrain-Z-T-1.5387.5387.3	5387	VGVHINNTQTK		1209.65	1606.59	Hex(4)HexNAc(4)Fuc(1)	0.0006	0.225
MouseBrain-Z-T-1.5391.5391.3	5391	VGVHINNTQTK		1209.65	1930.69	Hex(6)HexNAc(4)Fuc(1)	0.0009	0.2827
MouseBrain-Z-T-1.5392.5392.3	5392	LTCECEHNTTGPDCGK	3,Carbamidomethyl(+57.0215);5,Carbamidomethyl(+57.0215);14,Carbamidomethyl(+57.0215);	1877.73	1216.42	Hex(5)HexNAc(2)	0.0028	0.9031
MouseBrain-Z-T-1.5394.5394.3	5394	LNSSSQTNSLK		1177.59	1768.64	Hex(5)HexNAc(4)Fuc(1)	0.0031	1.0404
MouseBrain-Z-T-1.5399.5399.2	5399	GSPANVTEAR		1000.49	1378.48	Hex(6)HexNAc(2)	-0.0002	-0.0922
MouseBrain-Z-T-1.5404.5404.3	5404	HLNSSLPR		922.498	1702.58	Hex(8)HexNAc(2)	0.0013	0.4861
MouseBrain-Z-T-1.5405.5405.3	5405	ANATIEVK		844.465	2425.89	Hex(6)HexNAc(5)Fuc(3)	0.0024	0.7297
MouseBrain-Z-T-1.5408.5408.2	5408	LNSSSQTNSLK		1177.59	1768.64	Hex(5)HexNAc(4)Fuc(1)	0.0036	1.2139
MouseBrain-Z-T-1.5411.5411.3	5411	ANATIEVK		844.465	2523.94	Hex(5)HexNAc(7)Fuc(2)	-0.0013	-0.3918
MouseBrain-Z-T-1.5422.5422.3	5422	KNASNMEYR		1111.51	1872.65	Hex(6)HexNAc(3)NeuAc(1)	-0.0015	-0.4878
MouseBrain-Z-T-1.5424.5424.3	5424	DNHTSCAECLK	6,Carbamidomethyl(+57.0215);9,Carbamidomethyl(+57.0215);	1333.54	1540.53	Hex(7)HexNAc(2)	0.0005	0.1585
MouseBrain-Z-T-1.5427.5427.3	5427	KNASNMEYR		1111.51	2205.79	Hex(5)HexNAc(4)NeuAc(1)Fuc(2)	0.0037	1.1078
MouseBrain-Z-T-1.5435.5435.3	5435	ANATIEVK		844.465	2832.05	Hex(6)HexNAc(7)Fuc(3)	-0.001	-0.2769
MouseBrain-Z-T-1.5444.5444.3	5444	KNASNMEYR		1111.51	2018.71	Hex(6)HexNAc(3)NeuAc(1)Fuc(1)	0.0039	1.2474
MouseBrain-Z-T-1.5447.5447.3	5447	NISSEEK		805.382	2628.97	Hex(6)HexNAc(6)Fuc(3)	0.0084	2.4441
MouseBrain-Z-T-1.5450.5450.3	5450	LNSSSQTNSLK		1177.59	2053.77	Hex(3)HexNAc(7)Fuc(1)	0.008	2.4792
MouseBrain-Z-T-1.5451.5451.2	5451	NNVSLVK		772.444	1864.63	Hex(9)HexNAc(2)	0.0002	0.0726
MouseBrain-Z-T-1.5457.5457.3	5457	VNSSLHSQISR		1226.64	1864.63	Hex(9)HexNAc(2)	0.0006	0.2021
MouseBrain-Z-T-1.5458.5458.3	5458	LNSSSQTNSLK		1177.59	1768.64	Hex(5)HexNAc(4)Fuc(1)	0.0031	1.0404
MouseBrain-Z-T-1.5464.5464.3	5464	ANATIEVK		844.465	2117.78	Hex(5)HexNAc(5)Fuc(2)	0.0016	0.5515
MouseBrain-Z-T-1.5466.5466.2	5466	ANATIEVK		844.465	2117.78	Hex(5)HexNAc(5)Fuc(2)	0.0008	0.2742
MouseBrain-Z-T-1.5468.5468.3	5468	HLNSSLPR		922.498	1702.58	Hex(8)HexNAc(2)	0.0011	0.4321
MouseBrain-Z-T-1.5470.5470.2	5470	NNVSLVK		772.444	1702.58	Hex(8)HexNAc(2)	0.0025	0.9945
MouseBrain-Z-T-1.5472.5472.3	5472	ANATIEVK		844.465	2320.86	Hex(5)HexNAc(6)Fuc(2)	-0.0001	-0.0428
MouseBrain-Z-T-1.5476.5476.2	5476	ANATIEVK		844.465	2320.86	Hex(5)HexNAc(6)Fuc(2)	0.0001	0.0358
MouseBrain-Z-T-1.5481.5481.3	5481	NISSEEK		805.382	2611.95	Hex(5)HexNAc(6)NeuAc(1)Fuc(2)	-0.0007	-0.2021
MouseBrain-Z-T-1.5484.5484.2	5484	NLSEDR		732.34	2164.77	Hex(6)HexNAc(3)NeuAc(1)Fuc(2)	-0.0018	-0.6184
MouseBrain-Z-T-1.5486.5486.2	5486	IVNVSR		686.408	1216.42	Hex(5)HexNAc(2)	-0.0006	-0.3265
MouseBrain-Z-T-1.5494.5494.3	5494	KNASNMEYR		1111.51	2205.79	Hex(5)HexNAc(4)NeuAc(1)Fuc(2)	0.0016	0.4717
MouseBrain-Z-T-1.5498.5498.3	5498	NISSEEK		805.382	2611.95	Hex(5)HexNAc(6)NeuAc(1)Fuc(2)	-0.0009	-0.2777
MouseBrain-Z-T-1.5504.5504.2	5504	LNSSSQTNSLK		1177.59	1955.72	Hex(4)HexNAc(5)Fuc(2)	0.0016	0.5195
MouseBrain-Z-T-1.5507.5507.3	5507	VNSSLHSQISR		1226.64	1702.58	Hex(8)HexNAc(2)	-0.0008	-0.2811
MouseBrain-Z-T-1.5509.5509.3	5509	ANATIEVK		844.465	2832.05	Hex(6)HexNAc(7)Fuc(3)	-0.0042	-1.1423
MouseBrain-Z-T-1.5515.5515.2	5515	NLSEDR		732.34	2018.71	Hex(6)HexNAc(3)NeuAc(1)Fuc(1)	-0.0005	-0.1813
MouseBrain-Z-T-1.5520.5520.2	5520	NNVSLVK		772.444	1864.63	Hex(9)HexNAc(2)	-0.0006	-0.2098
MouseBrain-Z-T-1.5521.5521.3	5521	NATGDYK		767.345	2100.76	Hex(4)HexNAc(5)NeuAc(1)Fuc(1)	-0.0031	-1.067
MouseBrain-Z-T-1.5522.5522.3	5522	VGVHINNTQTK		1209.65	1216.42	Hex(5)HexNAc(2)	0.006	2.4899
MouseBrain-Z-T-1.5524.5524.2	5524	NLNMSR		733.354	1864.63	Hex(9)HexNAc(2)	-0.0008	-0.3098
MouseBrain-Z-T-1.5531.5531.3	5531	LNSSSQTNSLK		1177.59	1955.72	Hex(4)HexNAc(5)Fuc(2)	0.0004	0.1254
MouseBrain-Z-T-1.5533.5533.3	5533	SPNDSEAWHQK		1297.57	1702.58	Hex(8)HexNAc(2)	-0.0004	-0.1376
MouseBrain-Z-T-1.5541.5541.2	5541	ANATIEVK		844.465	2117.78	Hex(5)HexNAc(5)Fuc(2)	0.0012	0.3921
MouseBrain-Z-T-1.5542.5542.2	5542	ANATIEVK		844.465	1702.58	Hex(8)HexNAc(2)	0.0012	0.4877
MouseBrain-Z-T-1.5547.5547.2	5547	ANATIEVK		844.465	2320.86	Hex(5)HexNAc(6)Fuc(2)	0.0009	0.2692
MouseBrain-Z-T-1.5548.5548.3	5548	ANATIEVK		844.465	2523.94	Hex(5)HexNAc(7)Fuc(2)	0.0018	0.5285
MouseBrain-Z-T-1.5549.5549.3	5549	LNSSSQTNSLK		1177.59	1850.69	Hex(3)HexNAc(6)Fuc(1)	0.0065	2.1395
MouseBrain-Z-T-1.5551.5551.2	5551	ANATIEVK		844.465	1864.63	Hex(9)HexNAc(2)	0.0004	0.1492
MouseBrain-Z-T-1.5554.5554.4	5554	VNTLEEGKGGPKNDTEER		1971.95	1752.64	Hex(4)HexNAc(4)Fuc(2)	0.0007	0.2004
MouseBrain-Z-T-1.5557.5557.2	5557	IVNVSR		686.408	1216.42	Hex(5)HexNAc(2)	-0.0007	-0.367
MouseBrain-Z-T-1.5558.5558.3	5558	NISSEEK		805.382	2611.95	Hex(5)HexNAc(6)NeuAc(1)Fuc(2)	-0.001	-0.3005
MouseBrain-Z-T-1.5559.5559.3	5559	ANATIEVK		844.465	2117.78	Hex(5)HexNAc(5)Fuc(2)	0.0007	0.2232
MouseBrain-Z-T-1.5566.5566.3	5566	ANATIEVK		844.465	1702.58	Hex(8)HexNAc(2)	0.0009	0.3667
MouseBrain-Z-T-1.5573.5573.3	5573	VGVHINNTQTK		1209.65	1622.58	Hex(5)HexNAc(4)	0.0006	0.1967
MouseBrain-Z-T-1.5575.5575.2	5575	LNSSSQTNSLK		1177.59	1955.72	Hex(4)HexNAc(5)Fuc(2)	0.002	0.6319
MouseBrain-Z-T-1.5580.5580.3	5580	ANATIEVK		844.465	1864.63	Hex(9)HexNAc(2)	0.0013	0.4656
MouseBrain-Z-T-1.5581.5581.3	5581	ANATIEVK		844.465	2320.86	Hex(5)HexNAc(6)Fuc(2)	0.0009	0.2992
MouseBrain-Z-T-1.5588.5588.3	5588	YIHENYTK		1066.51	1864.63	Hex(9)HexNAc(2)	0.0064	2.172
MouseBrain-Z-T-1.5596.5596.3	5596	VGVHINNTQTK		1209.65	1216.42	Hex(5)HexNAc(2)	0.0021	0.8599
MouseBrain-Z-T-1.5605.5605.2	5605	VETGENCTSPAPK	7,Carbamidomethyl(+57.0215);	1388.62	1702.58	Hex(8)HexNAc(2)	0.0015	0.4955
MouseBrain-Z-T-1.5608.5608.3	5608	LNSSSQTNSLK		1177.59	1955.72	Hex(4)HexNAc(5)Fuc(2)	0.0006	0.1999
MouseBrain-Z-T-1.5610.5610.3	5610	SPNDSEAWHQK		1297.57	1702.58	Hex(8)HexNAc(2)	-0.0004	-0.1376
MouseBrain-Z-T-1.5611.5611.3	5611	ANATIEVK		844.465	1971.72	Hex(5)HexNAc(5)Fuc(1)	-0.0015	-0.5431
MouseBrain-Z-T-1.5614.5614.2	5614	ANATIEVK		844.465	1971.72	Hex(5)HexNAc(5)Fuc(1)	0.0018	0.6318
MouseBrain-Z-T-1.5619.5619.2	5619	ANATIEVK		844.465	1702.58	Hex(8)HexNAc(2)	0.0018	0.725
MouseBrain-Z-T-1.5620.5620.3	5620	ANATIEVK		844.465	2523.94	Hex(5)HexNAc(7)Fuc(2)	0.0018	0.5489
MouseBrain-Z-T-1.5621.5621.2	5621	ANATIEVK		844.465	1216.42	Hex(5)HexNAc(2)	0.0019	0.9422
MouseBrain-Z-T-1.5622.5622.2	5622	ANATIEVK		844.465	2117.78	Hex(5)HexNAc(5)Fuc(2)	0.0012	0.4104
MouseBrain-Z-T-1.5623.5623.2	5623	ANATIEVK		844.465	2174.8	Hex(5)HexNAc(6)Fuc(1)	0.0027	0.9087
MouseBrain-Z-T-1.5624.5624.3	5624	ANATIEVK		844.465	2174.8	Hex(5)HexNAc(6)Fuc(1)	-0.0015	-0.5116
MouseBrain-Z-T-1.5628.5628.3	5628	ANATIEVK		844.465	2117.78	Hex(5)HexNAc(5)Fuc(2)	0.001	0.3322
MouseBrain-Z-T-1.5629.5629.2	5629	ANATIEVK		844.465	1864.63	Hex(9)HexNAc(2)	0.0016	0.5829
MouseBrain-Z-T-1.5631.5631.2	5631	NLSEDR		732.34	1872.65	Hex(6)HexNAc(3)NeuAc(1)	0.0006	0.2255
MouseBrain-Z-T-1.5632.5632.3	5632	NISSEEK		805.382	2100.76	Hex(4)HexNAc(5)NeuAc(1)Fuc(1)	0.0019	0.668
MouseBrain-Z-T-1.5635.5635.4	5635	VNTLEEGKGGPKNDTEER		1971.95	1752.64	Hex(4)HexNAc(4)Fuc(2)	0.0023	0.6186
MouseBrain-Z-T-1.5636.5636.3	5636	LNSSSQTNSLK		1177.59	1606.59	Hex(4)HexNAc(4)Fuc(1)	0.0025	0.9136
MouseBrain-Z-T-1.5637.5637.3	5637	VETGENCTSPAPK	7,Carbamidomethyl(+57.0215);	1388.62	1864.63	Hex(9)HexNAc(2)	0.0027	0.8224
MouseBrain-Z-T-1.5640.5640.3	5640	ANATIEVK		844.465	1702.58	Hex(8)HexNAc(2)	0.001	0.3968
MouseBrain-Z-T-1.5643.5643.2	5643	SNDSGIYR		910.414	1378.48	Hex(6)HexNAc(2)	0.0007	0.2963
MouseBrain-Z-T-1.5652.5652.3	5652	ANATIEVK		844.465	2174.8	Hex(5)HexNAc(6)Fuc(1)	-0.0015	-0.5116
MouseBrain-Z-T-1.5655.5655.2	5655	ANATIEVK		844.465	1540.53	Hex(7)HexNAc(2)	0.0009	0.3643
MouseBrain-Z-T-1.5667.5667.2	5667	ANATIEVK		844.465	1914.7	Hex(5)HexNAc(4)Fuc(2)	0.0033	1.1909
MouseBrain-Z-T-1.5671.5671.3	5671	NISSEEK		805.382	2611.95	Hex(5)HexNAc(6)NeuAc(1)Fuc(2)	-0.002	-0.5863
MouseBrain-Z-T-1.5675.5675.3	5675	LSVECANK	5,Carbamidomethyl(+57.0215);	919.443	2775.02	Hex(6)HexNAc(6)Fuc(4)	0.0042	1.1325
MouseBrain-Z-T-1.5676.5676.2	5676	VETGENCTSPAPK	7,Carbamidomethyl(+57.0215);	1388.62	1702.58	Hex(8)HexNAc(2)	0.0014	0.457
MouseBrain-Z-T-1.5677.5677.3	5677	ANATIEVK		844.465	1914.7	Hex(5)HexNAc(4)Fuc(2)	0.0034	1.221
MouseBrain-Z-T-1.5683.5683.2	5683	NFSLTK		708.381	1702.58	Hex(8)HexNAc(2)	-0.0015	-0.6324
MouseBrain-Z-T-1.5688.5688.3	5688	NASNMEYR		983.413	2238.8	Hex(7)HexNAc(4)Fuc(2)	0.0029	0.8942
MouseBrain-Z-T-1.5689.5689.3	5689	KNASNMEYR		1111.51	2018.71	Hex(6)HexNAc(3)NeuAc(1)Fuc(1)	0.0022	0.7162
MouseBrain-Z-T-1.5696.5696.2	5696	ANATIEVK		844.465	1702.58	Hex(8)HexNAc(2)	0.0019	0.7629
MouseBrain-Z-T-1.5697.5697.3	5697	ANATIEVK		844.465	2117.78	Hex(5)HexNAc(5)Fuc(2)	0.0015	0.5057
MouseBrain-Z-T-1.5698.5698.3	5698	NASNMEYR		983.413	2384.86	Hex(7)HexNAc(4)Fuc(3)	0.0022	0.6562
MouseBrain-Z-T-1.5699.5699.3	5699	VETGENCTSPAPK	7,Carbamidomethyl(+57.0215);	1388.62	1702.58	Hex(8)HexNAc(2)	0.0011	0.3564
MouseBrain-Z-T-1.5701.5701.2	5701	ANATIEVK		844.465	2117.78	Hex(5)HexNAc(5)Fuc(2)	0.0025	0.8491
MouseBrain-Z-T-1.5702.5702.2	5702	NLSEDR		732.34	1872.65	Hex(6)HexNAc(3)NeuAc(1)	0.0006	0.2255
MouseBrain-Z-T-1.5705.5705.2	5705	VETGENCTSPAPK	7,Carbamidomethyl(+57.0215);	1388.62	1540.53	Hex(7)HexNAc(2)	-0.0027	-0.9203
MouseBrain-Z-T-1.5708.5708.3	5708	NISSEEK		805.382	2100.76	Hex(4)HexNAc(5)NeuAc(1)Fuc(1)	0.001	0.3325
MouseBrain-Z-T-1.5711.5711.2	5711	LSVECANK	5,Carbamidomethyl(+57.0215);	919.443	2775.02	Hex(6)HexNAc(6)Fuc(4)	0.0018	0.4948
MouseBrain-Z-T-1.5714.5714.2	5714	ANATIEVK		844.465	1864.63	Hex(9)HexNAc(2)	0.0002	0.0634
MouseBrain-Z-T-1.5721.5721.3	5721	NLSEDR		732.34	2205.79	Hex(5)HexNAc(4)NeuAc(1)Fuc(2)	-0.0003	-0.0917
MouseBrain-Z-T-1.5726.5726.2	5726	NLSEDR		732.34	2205.79	Hex(5)HexNAc(4)NeuAc(1)Fuc(2)	0.0054	1.8334
MouseBrain-Z-T-1.5731.5731.2	5731	ANATIEVK		844.465	1540.53	Hex(7)HexNAc(2)	0.001	0.4055
MouseBrain-Z-T-1.5732.5732.2	5732	VELNTSR		817.429	1864.63	Hex(9)HexNAc(2)	0.0019	0.7151
MouseBrain-Z-T-1.5733.5733.3	5733	KNASNMEYR		1111.51	1897.68	Hex(4)HexNAc(4)NeuAc(1)Fuc(1)	0.0017	0.5744
MouseBrain-Z-T-1.5734.5734.3	5734	KNASNMEYR		1111.51	2205.79	Hex(5)HexNAc(4)NeuAc(1)Fuc(2)	0.0023	0.6785
MouseBrain-Z-T-1.5735.5735.3	5735	ANATIEVK		844.465	2320.86	Hex(5)HexNAc(6)Fuc(2)	0.0028	0.8792
MouseBrain-Z-T-1.5736.5736.3	5736	ANATIEVK		844.465	2174.8	Hex(5)HexNAc(6)Fuc(1)	-0.0011	-0.3712
MouseBrain-Z-T-1.5737.5737.3	5737	ANATIEVK		844.465	1540.53	Hex(7)HexNAc(2)	0.001	0.4399
MouseBrain-Z-T-1.5738.5738.3	5738	VETGENCTSPAPK	7,Carbamidomethyl(+57.0215);	1388.62	1540.53	Hex(7)HexNAc(2)	-0.0044	-1.4924
MouseBrain-Z-T-1.5743.5743.2	5743	ANATIEVK		844.465	1914.7	Hex(5)HexNAc(4)Fuc(2)	0.0031	1.1354
MouseBrain-Z-T-1.5744.5744.2	5744	NLNMSR		733.354	1702.58	Hex(8)HexNAc(2)	0.0033	1.3425
MouseBrain-Z-T-1.5754.5754.3	5754	LSVECANK	5,Carbamidomethyl(+57.0215);	919.443	2775.02	Hex(6)HexNAc(6)Fuc(4)	0.0044	1.188
MouseBrain-Z-T-1.5756.5756.3	5756	KNASNMEYR		1111.51	2221.79	Hex(6)HexNAc(4)NeuAc(1)Fuc(1)	-0.0016	-0.4737
MouseBrain-Z-T-1.5757.5757.3	5757	SPNDSEAWHQK		1297.57	1540.53	Hex(7)HexNAc(2)	0.0048	1.6842
MouseBrain-Z-T-1.5760.5760.3	5760	ANATIEVK		844.465	1702.58	Hex(8)HexNAc(2)	0.0012	0.4656
MouseBrain-Z-T-1.5766.5766.2	5766	ANATIEVK		844.465	1702.58	Hex(8)HexNAc(2)	0.002	0.7713
MouseBrain-Z-T-1.5767.5767.3	5767	KNASNMEYR		1111.51	1856.66	Hex(5)HexNAc(3)NeuAc(1)Fuc(1)	0.0037	1.2573
MouseBrain-Z-T-1.5769.5769.3	5769	NFSLTK		708.381	2466.91	Hex(5)HexNAc(6)Fuc(3)	0.0037	1.1511
MouseBrain-Z-T-1.5770.5770.2	5770	ANATIEVK		844.465	1727.61	Hex(6)HexNAc(3)Fuc(1)	0.002	0.7763
MouseBrain-Z-T-1.5779.5779.3	5779	NISSEEK		805.382	2100.76	Hex(4)HexNAc(5)NeuAc(1)Fuc(1)	0.001	0.3277
MouseBrain-Z-T-1.5792.5792.2	5792	VETGENCTSPAPK	7,Carbamidomethyl(+57.0215);	1388.62	1540.53	Hex(7)HexNAc(2)	-0.0027	-0.9203
MouseBrain-Z-T-1.5793.5793.3	5793	ITNISSDDSGK		1135.54	2466.91	Hex(5)HexNAc(6)Fuc(3)	-0.0012	-0.3323
MouseBrain-Z-T-1.5794.5794.3	5794	ANATIEVK		844.465	1727.61	Hex(6)HexNAc(3)Fuc(1)	0.0002	0.0713
MouseBrain-Z-T-1.5796.5796.3	5796	VETGENCTSPAPK	7,Carbamidomethyl(+57.0215);	1388.62	1378.48	Hex(6)HexNAc(2)	0.0019	0.6816
MouseBrain-Z-T-1.5797.5797.3	5797	LSVECANK	5,Carbamidomethyl(+57.0215);	919.443	2628.97	Hex(6)HexNAc(6)Fuc(3)	0.0011	0.3104
MouseBrain-Z-T-1.5798.5798.2	5798	VETGENCTSPAPK	7,Carbamidomethyl(+57.0215);	1388.62	1378.48	Hex(6)HexNAc(2)	0.0023	0.8303
MouseBrain-Z-T-1.5800.5800.3	5800	ANATIEVK		844.465	2523.94	Hex(5)HexNAc(7)Fuc(2)	0.0005	0.148
MouseBrain-Z-T-1.5802.5802.2	5802	VELNTSR		817.429	1864.63	Hex(9)HexNAc(2)	0.0018	0.658
MouseBrain-Z-T-1.5803.5803.2	5803	ANATIEVK		844.465	1540.53	Hex(7)HexNAc(2)	0.0011	0.4691
MouseBrain-Z-T-1.5804.5804.3	5804	NASNMEYR		983.413	2060.76	Hex(5)HexNAc(4)Fuc(3)	0.0005	0.1797
MouseBrain-Z-T-1.5805.5805.2	5805	VELNTSR		817.429	1702.58	Hex(8)HexNAc(2)	-0.0018	-0.7211
MouseBrain-Z-T-1.5807.5807.3	5807	DGKPLLNDSR		1113.58	2571.95	Hex(6)HexNAc(5)Fuc(4)	0.0063	1.7106
MouseBrain-Z-T-1.5814.5814.3	5814	ANATIEVK		844.465	2466.91	Hex(5)HexNAc(6)Fuc(3)	0.0015	0.466
MouseBrain-Z-T-1.5815.5815.3	5815	ANATIEVK		844.465	2377.88	Hex(5)HexNAc(7)Fuc(1)	0.0003	0.0996
MouseBrain-Z-T-1.5816.5816.3	5816	VNTLEEGKGGPKNDTEER		1971.95	1955.72	Hex(4)HexNAc(5)Fuc(2)	0.0005	0.1268
MouseBrain-Z-T-1.5818.5818.2	5818	NASNMEYR		983.413	2060.76	Hex(5)HexNAc(4)Fuc(3)	0.0022	0.7247
MouseBrain-Z-T-1.5821.5821.2	5821	NLSEDR		732.34	2002.71	Hex(5)HexNAc(3)NeuAc(1)Fuc(2)	0.0008	0.2967
MouseBrain-Z-T-1.5826.5826.3	5826	ANATIEVK		844.465	2012.75	Hex(4)HexNAc(6)Fuc(1)	0.0027	0.948
MouseBrain-Z-T-1.5827.5827.3	5827	VETGENCTSPAPK	7,Carbamidomethyl(+57.0215);	1388.62	1540.53	Hex(7)HexNAc(2)	-0.0044	-1.4924
MouseBrain-Z-T-1.5828.5828.3	5828	ANATIEVK		844.465	1809.67	Hex(4)HexNAc(5)Fuc(1)	0.0015	0.5764
MouseBrain-Z-T-1.5829.5829.2	5829	ANATIEVK		844.465	1809.67	Hex(4)HexNAc(5)Fuc(1)	0.0028	1.0473
MouseBrain-Z-T-1.5831.5831.3	5831	TLNCSGAHVK	4,Carbamidomethyl(+57.0215);	1085.53	2246.82	Hex(4)HexNAc(5)NeuAc(1)Fuc(2)	-0.0018	-0.5289
MouseBrain-Z-T-1.5832.5832.2	5832	ANATIEVK		844.465	2012.75	Hex(4)HexNAc(6)Fuc(1)	0.0014	0.4877
MouseBrain-Z-T-1.5833.5833.3	5833	VNSSLHSQISR		1226.64	1216.42	Hex(5)HexNAc(2)	0.0014	0.5826
MouseBrain-Z-T-1.5834.5834.2	5834	NLSEDR		732.34	2018.71	Hex(6)HexNAc(3)NeuAc(1)Fuc(1)	0.0011	0.385
MouseBrain-Z-T-1.5836.5836.3	5836	ANATIEVK		844.465	1540.53	Hex(7)HexNAc(2)	0.0007	0.2739
MouseBrain-Z-T-1.5838.5838.2	5838	ANATIEVK		844.465	1702.58	Hex(8)HexNAc(2)	0.0022	0.8768
MouseBrain-Z-T-1.5839.5839.3	5839	KNASNMEYR		1111.51	1856.66	Hex(5)HexNAc(3)NeuAc(1)Fuc(1)	0.0043	1.4362
MouseBrain-Z-T-1.5850.5850.3	5850	NLSEDR		732.34	2018.71	Hex(6)HexNAc(3)NeuAc(1)Fuc(1)	0.003	1.1014
MouseBrain-Z-T-1.5851.5851.3	5851	GYQGDGITHCNR	10,Carbamidomethyl(+57.0215);	1376.59	1702.58	Hex(8)HexNAc(2)	0.0057	1.8385
MouseBrain-Z-T-1.5864.5864.2	5864	ITNISSDDSGK		1135.54	1702.58	Hex(8)HexNAc(2)	0.0036	1.2573
MouseBrain-Z-T-1.5874.5874.2	5874	ANATIEVK		844.465	1540.53	Hex(7)HexNAc(2)	0.0012	0.5172
MouseBrain-Z-T-1.5875.5875.2	5875	VETGENCTSPAPK	7,Carbamidomethyl(+57.0215);	1388.62	1378.48	Hex(6)HexNAc(2)	0.0024	0.8837
MouseBrain-Z-T-1.5876.5876.3	5876	VETGENCTSPAPK	7,Carbamidomethyl(+57.0215);	1388.62	1378.48	Hex(6)HexNAc(2)	0.0018	0.6365
MouseBrain-Z-T-1.5877.5877.4	5877	VNTLEEGKGGPKNDTEER		1971.95	1955.72	Hex(4)HexNAc(5)Fuc(2)	0.0042	1.0777
MouseBrain-Z-T-1.5879.5879.3	5879	ANATIEVK		844.465	2523.94	Hex(5)HexNAc(7)Fuc(2)	0.0002	0.0703
MouseBrain-Z-T-1.5881.5881.3	5881	ITNISSDDSGK		1135.54	2466.91	Hex(5)HexNAc(6)Fuc(3)	-0.0012	-0.3323
MouseBrain-Z-T-1.5886.5886.2	5886	ANATIEVK		844.465	2012.75	Hex(4)HexNAc(6)Fuc(1)	0.002	0.7159
MouseBrain-Z-T-1.5891.5891.3	5891	ANATIEVK		844.465	2466.91	Hex(5)HexNAc(6)Fuc(3)	0.0015	0.466
MouseBrain-Z-T-1.5893.5893.3	5893	HINFTR		786.414	1702.58	Hex(8)HexNAc(2)	0.0016	0.6314
MouseBrain-Z-T-1.5894.5894.2	5894	NASNMEYR		983.413	2076.75	Hex(6)HexNAc(4)Fuc(2)	0.0024	0.8004
MouseBrain-Z-T-1.5898.5898.3	5898	ANATIEVK		844.465	2012.75	Hex(4)HexNAc(6)Fuc(1)	0.0037	1.3034
MouseBrain-Z-T-1.5900.5900.2	5900	ANATIEVK		844.465	1809.67	Hex(4)HexNAc(5)Fuc(1)	0.0028	1.0473
MouseBrain-Z-T-1.5902.5902.2	5902	NASNMEYR		983.413	1727.61	Hex(6)HexNAc(3)Fuc(1)	0.0017	0.6443
MouseBrain-Z-T-1.5903.5903.2	5903	HINFTR		786.414	1702.58	Hex(8)HexNAc(2)	0.0022	0.8825
MouseBrain-Z-T-1.5904.5904.3	5904	ITNISSDDSGK		1135.54	1864.63	Hex(9)HexNAc(2)	0.0013	0.4303
MouseBrain-Z-T-1.5910.5910.3	5910	NASNMEYR		983.413	2076.75	Hex(6)HexNAc(4)Fuc(2)	0.0014	0.4699
MouseBrain-Z-T-1.5911.5911.2	5911	ANATIEVK		844.465	1702.58	Hex(8)HexNAc(2)	0.0022	0.8448
MouseBrain-Z-T-1.5912.5912.2	5912	NLSEDR		732.34	2018.71	Hex(6)HexNAc(3)NeuAc(1)Fuc(1)	0.0011	0.385
MouseBrain-Z-T-1.5913.5913.3	5913	NASNMEYR		983.413	2222.81	Hex(6)HexNAc(4)Fuc(3)	0.0013	0.3975
MouseBrain-Z-T-1.5914.5914.3	5914	NASNMEYR		983.413	1727.61	Hex(6)HexNAc(3)Fuc(1)	0.0009	0.3333
MouseBrain-Z-T-1.5916.5916.2	5916	ITNISSDDSGK		1135.54	1864.63	Hex(9)HexNAc(2)	-0.0004	-0.1289
MouseBrain-Z-T-1.5919.5919.3	5919	ANATIEVK		844.465	1540.53	Hex(7)HexNAc(2)	0.0007	0.2739
MouseBrain-Z-T-1.5920.5920.3	5920	NTTISVHPSTR		1211.63	2466.91	Hex(5)HexNAc(6)Fuc(3)	0.0024	0.6659
MouseBrain-Z-T-1.5922.5922.2	5922	ANATIEVK		844.465	2012.75	Hex(4)HexNAc(6)Fuc(1)	0.0022	0.7542
MouseBrain-Z-T-1.5923.5923.2	5923	ANATIEVK		844.465	1378.48	Hex(6)HexNAc(2)	0.0015	0.6884
MouseBrain-Z-T-1.5924.5924.2	5924	SNDSGIYR		910.414	1216.42	Hex(5)HexNAc(2)	0.0011	0.5127
MouseBrain-Z-T-1.5926.5926.3	5926	ANATIEVK		844.465	1930.69	Hex(6)HexNAc(4)Fuc(1)	0.0001	0.0206
MouseBrain-Z-T-1.5927.5927.3	5927	NLSEDR		732.34	2018.71	Hex(6)HexNAc(3)NeuAc(1)Fuc(1)	0.0036	1.3011
MouseBrain-Z-T-1.5929.5929.3	5929	VNTLEEGKGGPKNDTEER		1971.95	1955.72	Hex(4)HexNAc(5)Fuc(2)	0.0016	0.4037
MouseBrain-Z-T-1.5930.5930.3	5930	ANATIEVK		844.465	2263.83	Hex(5)HexNAc(5)Fuc(3)	0.0013	0.4157
MouseBrain-Z-T-1.5933.5933.2	5933	LSVECANK	5,Carbamidomethyl(+57.0215);	919.443	1864.63	Hex(9)HexNAc(2)	0.0011	0.4065
MouseBrain-Z-T-1.5940.5940.2	5940	ANATIEVK		844.465	1540.53	Hex(7)HexNAc(2)	0.0011	0.4589
MouseBrain-Z-T-1.5941.5941.3	5941	NASNMEYR		983.413	2263.83	Hex(5)HexNAc(5)Fuc(3)	-0.0021	-0.649
MouseBrain-Z-T-1.5942.5942.3	5942	VETGENCTSPAPK	7,Carbamidomethyl(+57.0215);	1388.62	1378.48	Hex(6)HexNAc(2)	0.0015	0.5407
MouseBrain-Z-T-1.5943.5943.2	5943	VETGENCTSPAPK	7,Carbamidomethyl(+57.0215);	1388.62	1378.48	Hex(6)HexNAc(2)	0.0013	0.4723
MouseBrain-Z-T-1.5948.5948.2	5948	ANATIEVK		844.465	1565.56	Hex(5)HexNAc(3)Fuc(1)	0.0021	0.8632
MouseBrain-Z-T-1.5949.5949.2	5949	NASNMEYR		983.413	2222.81	Hex(6)HexNAc(4)Fuc(3)	0.004	1.2499
MouseBrain-Z-T-1.5952.5952.3	5952	LSVECANK	5,Carbamidomethyl(+57.0215);	919.443	2628.97	Hex(6)HexNAc(6)Fuc(3)	0.0012	0.3346
MouseBrain-Z-T-1.5958.5958.3	5958	HINFTR		786.414	1702.58	Hex(8)HexNAc(2)	0.0014	0.5673
MouseBrain-Z-T-1.5959.5959.3	5959	YNESLK		752.37	2158.8	Hex(4)HexNAc(6)Fuc(2)	0.0053	1.8292
MouseBrain-Z-T-1.5961.5961.3	5961	LNSSSQTNSLK		1177.59	1647.61	Hex(3)HexNAc(5)Fuc(1)	0.0022	0.7874
MouseBrain-Z-T-1.5963.5963.3	5963	LNSSSQTNSLK		1177.59	1663.61	Hex(4)HexNAc(5)	-0.0048	-1.6997
MouseBrain-Z-T-1.5965.5965.3	5965	ANATIEVK		844.465	2012.75	Hex(4)HexNAc(6)Fuc(1)	0.0032	1.1095
MouseBrain-Z-T-1.5966.5966.2	5966	ANATIEVK		844.465	1809.67	Hex(4)HexNAc(5)Fuc(1)	0.0028	1.0473
MouseBrain-Z-T-1.5968.5968.2	5968	LSVECANK	5,Carbamidomethyl(+57.0215);	919.443	1864.63	Hex(9)HexNAc(2)	0.0011	0.4065
MouseBrain-Z-T-1.5969.5969.2	5969	VELNTSR		817.429	1864.63	Hex(9)HexNAc(2)	0.0017	0.6229
MouseBrain-Z-T-1.5970.5970.2	5970	NASNMEYR		983.413	1727.61	Hex(6)HexNAc(3)Fuc(1)	0.0011	0.4036
MouseBrain-Z-T-1.5972.5972.2	5972	VELNTSR		817.429	1702.58	Hex(8)HexNAc(2)	-0.0009	-0.3578
MouseBrain-Z-T-1.5977.5977.2	5977	HINFTR		786.414	1702.58	Hex(8)HexNAc(2)	0.0022	0.8825
MouseBrain-Z-T-1.5980.5980.2	5980	YNESLK		752.37	2158.8	Hex(4)HexNAc(6)Fuc(2)	0.0002	0.0828
MouseBrain-Z-T-1.5982.5982.2	5982	LNSSSQTNSLK		1177.59	1647.61	Hex(3)HexNAc(5)Fuc(1)	0.0022	0.7844
MouseBrain-Z-T-1.5986.5986.2	5986	ANATIEVK		844.465	1702.58	Hex(8)HexNAc(2)	0.0022	0.8509
MouseBrain-Z-T-1.5987.5987.2	5987	VETGENCTSPAPK	7,Carbamidomethyl(+57.0215);	1388.62	1216.42	Hex(5)HexNAc(2)	0.0023	0.9
MouseBrain-Z-T-1.5988.5988.3	5988	VETGENCTSPAPK	7,Carbamidomethyl(+57.0215);	1388.62	1216.42	Hex(5)HexNAc(2)	0.0009	0.3419
MouseBrain-Z-T-1.5989.5989.3	5989	HINFTR		786.414	1540.53	Hex(7)HexNAc(2)	0.001	0.4208
MouseBrain-Z-T-1.5993.5993.3	5993	KNASNMEYR		1111.51	1897.68	Hex(4)HexNAc(4)NeuAc(1)Fuc(1)	0.0017	0.55
MouseBrain-Z-T-1.5997.5997.2	5997	ANATIEVK		844.465	1378.48	Hex(6)HexNAc(2)	0.0015	0.6884
MouseBrain-Z-T-1.5998.5998.2	5998	ANATIEVK		844.465	2012.75	Hex(4)HexNAc(6)Fuc(1)	0.002	0.7145
MouseBrain-Z-T-1.5999.5999.3	5999	ANATIEVK		844.465	1809.67	Hex(4)HexNAc(5)Fuc(1)	0.0015	0.5753
MouseBrain-Z-T-1.6002.6002.3	6002	NFSLTK		708.381	2263.83	Hex(5)HexNAc(5)Fuc(3)	0.0008	0.2777
MouseBrain-Z-T-1.6004.6004.2	6004	ANATIEVK		844.465	1540.53	Hex(7)HexNAc(2)	0.0011	0.452
MouseBrain-Z-T-1.6005.6005.3	6005	ANATIEVK		844.465	2320.86	Hex(5)HexNAc(6)Fuc(2)	0.0002	0.0769
MouseBrain-Z-T-1.6007.6007.3	6007	KNASNMEYR		1111.51	2100.76	Hex(4)HexNAc(5)NeuAc(1)Fuc(1)	0.0007	0.2235
MouseBrain-Z-T-1.6009.6009.3	6009	ANATIEVK		844.465	2377.88	Hex(5)HexNAc(7)Fuc(1)	0.0014	0.4368
MouseBrain-Z-T-1.6014.6014.2	6014	ANATIEVK		844.465	1606.59	Hex(4)HexNAc(4)Fuc(1)	0.0027	1.0875
MouseBrain-Z-T-1.6016.6016.2	6016	LSVECANK	5,Carbamidomethyl(+57.0215);	919.443	1864.63	Hex(9)HexNAc(2)	0.0013	0.4681
MouseBrain-Z-T-1.6018.6018.3	6018	LSVECANK	5,Carbamidomethyl(+57.0215);	919.443	2466.91	Hex(5)HexNAc(6)Fuc(3)	0.0018	0.5227
MouseBrain-Z-T-1.6019.6019.3	6019	NETHSICSACDESCK	7,Carbamidomethyl(+57.0215);10,Carbamidomethyl(+57.0215);14,Carbamidomethyl(+57.0215);	1796.68	1378.48	Hex(6)HexNAc(2)	0.0006	0.1754
MouseBrain-Z-T-1.6022.6022.3	6022	ANATIEVK		844.465	2523.94	Hex(5)HexNAc(7)Fuc(2)	0.0022	0.6535
MouseBrain-Z-T-1.6023.6023.3	6023	ANATIEVK		844.465	2028.74	Hex(5)HexNAc(6)	0.0002	0.074
MouseBrain-Z-T-1.6026.6026.3	6026	LSVECANK	5,Carbamidomethyl(+57.0215);	919.443	2628.97	Hex(6)HexNAc(6)Fuc(3)	0.0012	0.3346
MouseBrain-Z-T-1.6028.6028.3	6028	IHTFNR		786.414	1702.58	Hex(8)HexNAc(2)	0.0014	0.548
MouseBrain-Z-T-1.6034.6034.3	6034	LNSSSQTNSLK		1177.59	1647.61	Hex(3)HexNAc(5)Fuc(1)	0.0023	0.8203
MouseBrain-Z-T-1.6035.6035.3	6035	ANATIEVK		844.465	2012.75	Hex(4)HexNAc(6)Fuc(1)	0.0024	0.8523
MouseBrain-Z-T-1.6036.6036.2	6036	LSVECANK	5,Carbamidomethyl(+57.0215);	919.443	1702.58	Hex(8)HexNAc(2)	0.0024	0.926
MouseBrain-Z-T-1.6046.6046.2	6046	VELNTSR		817.429	1864.63	Hex(9)HexNAc(2)	0.0017	0.6199
MouseBrain-Z-T-1.6052.6052.2	6052	VETGENCTSPAPK	7,Carbamidomethyl(+57.0215);	1388.62	1216.42	Hex(5)HexNAc(2)	0.0018	0.7052
MouseBrain-Z-T-1.6053.6053.3	6053	VETGENCTSPAPK	7,Carbamidomethyl(+57.0215);	1388.62	1216.42	Hex(5)HexNAc(2)	0.0013	0.5114
MouseBrain-Z-T-1.6054.6054.2	6054	LNSSSQTNSLK		1177.59	1647.61	Hex(3)HexNAc(5)Fuc(1)	0.0022	0.7873
MouseBrain-Z-T-1.6055.6055.2	6055	ANATIEVK		844.465	1702.58	Hex(8)HexNAc(2)	0.0021	0.8327
MouseBrain-Z-T-1.6061.6061.3	6061	HINFTR		786.414	1540.53	Hex(7)HexNAc(2)	0.001	0.4334
MouseBrain-Z-T-1.6063.6063.3	6063	ANATIEVK		844.465	1971.72	Hex(5)HexNAc(5)Fuc(1)	0	-0.0027
MouseBrain-Z-T-1.6067.6067.3	6067	ANATIEVK		844.465	1606.59	Hex(4)HexNAc(4)Fuc(1)	0.0001	0.0412
MouseBrain-Z-T-1.6071.6071.2	6071	ANATIEVK		844.465	2012.75	Hex(4)HexNAc(6)Fuc(1)	0.0022	0.761
MouseBrain-Z-T-1.6075.6075.2	6075	LSVECANK	5,Carbamidomethyl(+57.0215);	919.443	2466.91	Hex(5)HexNAc(6)Fuc(3)	0.0004	0.1295
MouseBrain-Z-T-1.6079.6079.2	6079	ANATIEVK		844.465	1378.48	Hex(6)HexNAc(2)	0.0019	0.8605
MouseBrain-Z-T-1.6082.6082.2	6082	ANATIEVK		844.465	1540.53	Hex(7)HexNAc(2)	0.0011	0.4698
MouseBrain-Z-T-1.6084.6084.2	6084	NASNMEYR		983.413	2076.75	Hex(6)HexNAc(4)Fuc(2)	0.002	0.6422
MouseBrain-Z-T-1.6086.6086.3	6086	LSVECANK	5,Carbamidomethyl(+57.0215);	919.443	2571.95	Hex(6)HexNAc(5)Fuc(4)	0.0025	0.7045
MouseBrain-Z-T-1.6088.6088.3	6088	VNSSLHSQISR		1226.64	892.317	Hex(3)HexNAc(2)	-0.0001	-0.0444
MouseBrain-Z-T-1.6090.6090.3	6090	NASNMEYR		983.413	2076.75	Hex(6)HexNAc(4)Fuc(2)	0.0031	1.0228
MouseBrain-Z-T-1.6091.6091.3	6091	NETHSICSACDESCK	7,Carbamidomethyl(+57.0215);10,Carbamidomethyl(+57.0215);14,Carbamidomethyl(+57.0215);	1796.68	1378.48	Hex(6)HexNAc(2)	0.0005	0.1529
MouseBrain-Z-T-1.6092.6092.3	6092	LSVECANK	5,Carbamidomethyl(+57.0215);	919.443	2466.91	Hex(5)HexNAc(6)Fuc(3)	0.0027	0.8003
MouseBrain-Z-T-1.6100.6100.3	6100	NASNMEYR		983.413	2092.75	Hex(7)HexNAc(4)Fuc(1)	-0.0027	-0.8653
MouseBrain-Z-T-1.6102.6102.2	6102	LLNDSER		845.424	1216.42	Hex(5)HexNAc(2)	0.0002	0.0983
MouseBrain-Z-T-1.6105.6105.3	6105	NTTISVHPSTR		1211.63	2263.83	Hex(5)HexNAc(5)Fuc(3)	0.0092	2.6453
MouseBrain-Z-T-1.6107.6107.3	6107	LSVECANK	5,Carbamidomethyl(+57.0215);	919.443	2775.02	Hex(6)HexNAc(6)Fuc(4)	0.0002	0.0563
MouseBrain-Z-T-1.6109.6109.2	6109	NASNMEYR		983.413	1711.62	Hex(5)HexNAc(3)Fuc(2)	0.0019	0.72
MouseBrain-Z-T-1.6114.6114.3	6114	LNSSSQTNSLK		1177.59	1647.61	Hex(3)HexNAc(5)Fuc(1)	0.0023	0.8203
MouseBrain-Z-T-1.6116.6116.2	6116	LSVECANK	5,Carbamidomethyl(+57.0215);	919.443	2571.95	Hex(6)HexNAc(5)Fuc(4)	-0.0006	-0.1619
MouseBrain-Z-T-1.6117.6117.3	6117	NASNMEYR		983.413	1711.62	Hex(5)HexNAc(3)Fuc(2)	0.0012	0.4297
MouseBrain-Z-T-1.6121.6121.2	6121	NASNMEYR		983.413	1930.69	Hex(6)HexNAc(4)Fuc(1)	-0.0008	-0.273
MouseBrain-Z-T-1.6122.6122.2	6122	LSVECANK	5,Carbamidomethyl(+57.0215);	919.443	2263.83	Hex(5)HexNAc(5)Fuc(3)	0.0001	0.0412
MouseBrain-Z-T-1.6124.6124.3	6124	VNSSLHSQISR		1226.64	1768.64	Hex(5)HexNAc(4)Fuc(1)	0.0009	0.3015
MouseBrain-Z-T-1.6127.6127.2	6127	VETGENCTSPAPK	7,Carbamidomethyl(+57.0215);	1388.62	1216.42	Hex(5)HexNAc(2)	0.0018	0.7052
MouseBrain-Z-T-1.6128.6128.3	6128	VETGENCTSPAPK	7,Carbamidomethyl(+57.0215);	1388.62	1216.42	Hex(5)HexNAc(2)	0.0013	0.4907
MouseBrain-Z-T-1.6129.6129.2	6129	ANATIEVK		844.465	1702.58	Hex(8)HexNAc(2)	0.0022	0.856
MouseBrain-Z-T-1.6132.6132.2	6132	ANATIEVK		844.465	1606.59	Hex(4)HexNAc(4)Fuc(1)	0.0028	1.126
MouseBrain-Z-T-1.6135.6135.2	6135	NLSEDR		732.34	1856.66	Hex(5)HexNAc(3)NeuAc(1)Fuc(1)	0.0009	0.3573
MouseBrain-Z-T-1.6138.6138.3	6138	LSVECANK	5,Carbamidomethyl(+57.0215);	919.443	2263.83	Hex(5)HexNAc(5)Fuc(3)	0.001	0.3223
MouseBrain-Z-T-1.6141.6141.2	6141	NYTVVNSK		923.471	1873.67	Hex(6)HexNAc(3)Fuc(2)	0.0014	0.4879
MouseBrain-Z-T-1.6142.6142.3	6142	HINFTR		786.414	1378.48	Hex(6)HexNAc(2)	0.0004	0.2067
MouseBrain-Z-T-1.6144.6144.3	6144	ANATIEVK		844.465	1768.64	Hex(5)HexNAc(4)Fuc(1)	0.0013	0.5005
MouseBrain-Z-T-1.6145.6145.3	6145	NYTVVNSK		923.471	1873.67	Hex(6)HexNAc(3)Fuc(2)	0.0028	1.007
MouseBrain-Z-T-1.6146.6146.2	6146	LLNDSER		845.424	2076.75	Hex(6)HexNAc(4)Fuc(2)	0.0017	0.5702
MouseBrain-Z-T-1.6148.6148.3	6148	ANATIEVK		844.465	1622.58	Hex(5)HexNAc(4)	0.0005	0.2229
MouseBrain-Z-T-1.6151.6151.3	6151	ANATIEVK		844.465	2012.75	Hex(4)HexNAc(6)Fuc(1)	0.0007	0.2615
MouseBrain-Z-T-1.6154.6154.2	6154	ANATIEVK		844.465	1768.64	Hex(5)HexNAc(4)Fuc(1)	0.0017	0.6316
MouseBrain-Z-T-1.6156.6156.2	6156	NFSLTK		708.381	2158.8	Hex(4)HexNAc(6)Fuc(2)	0.0024	0.8396
MouseBrain-Z-T-1.6157.6157.2	6157	ANATIEVK		844.465	1866.69	Hex(4)HexNAc(6)	0.0038	1.4125
MouseBrain-Z-T-1.6160.6160.3	6160	CHEGNGTFECGACR	1,Carbamidomethyl(+57.0215);10,Carbamidomethyl(+57.0215);13,Carbamidomethyl(+57.0215);	1653.61	1864.63	Hex(9)HexNAc(2)	-0.0002	-0.0531
MouseBrain-Z-T-1.6162.6162.3	6162	NASNMEYR		983.413	2076.75	Hex(6)HexNAc(4)Fuc(2)	0.0029	0.9608
MouseBrain-Z-T-1.6163.6163.3	6163	NASNMEYR		983.413	1930.69	Hex(6)HexNAc(4)Fuc(1)	0	0.0116
MouseBrain-Z-T-1.6164.6164.2	6164	NASNMEYR		983.413	2076.75	Hex(6)HexNAc(4)Fuc(2)	0.002	0.6542
MouseBrain-Z-T-1.6167.6167.3	6167	LSVECANK	5,Carbamidomethyl(+57.0215);	919.443	2571.95	Hex(6)HexNAc(5)Fuc(4)	0.0023	0.6722
MouseBrain-Z-T-1.6168.6168.3	6168	DGKPLLNDSR		1113.58	2263.83	Hex(5)HexNAc(5)Fuc(3)	0.0033	0.9785
MouseBrain-Z-T-1.6169.6169.2	6169	ANATIEVK		844.465	1540.53	Hex(7)HexNAc(2)	0.0009	0.3753
MouseBrain-Z-T-1.6171.6171.3	6171	NLSEDR		732.34	1856.66	Hex(5)HexNAc(3)NeuAc(1)Fuc(1)	0.0015	0.5631
MouseBrain-Z-T-1.6172.6172.3	6172	ANATIEVK		844.465	1606.59	Hex(4)HexNAc(4)Fuc(1)	0.0001	0.0412
MouseBrain-Z-T-1.6174.6174.2	6174	ANATIEVK		844.465	1622.58	Hex(5)HexNAc(4)	0.0051	2.0611
MouseBrain-Z-T-1.6176.6176.3	6176	LLNDSER		845.424	2076.75	Hex(6)HexNAc(4)Fuc(2)	-0.0001	-0.0266
MouseBrain-Z-T-1.6178.6178.3	6178	FNSTIK		708.381	2158.8	Hex(4)HexNAc(6)Fuc(2)	0.0006	0.2263
MouseBrain-Z-T-1.6179.6179.2	6179	LSVECANK	5,Carbamidomethyl(+57.0215);	919.443	2263.83	Hex(5)HexNAc(5)Fuc(3)	0.0001	0.0343
MouseBrain-Z-T-1.6186.6186.3	6186	LSVECANK	5,Carbamidomethyl(+57.0215);	919.443	2466.91	Hex(5)HexNAc(6)Fuc(3)	0.0026	0.7772
MouseBrain-Z-T-1.6187.6187.2	6187	NASNMEYR		983.413	1711.62	Hex(5)HexNAc(3)Fuc(2)	0.0015	0.556
MouseBrain-Z-T-1.6188.6188.3	6188	NASNMEYR		983.413	1711.62	Hex(5)HexNAc(3)Fuc(2)	0.0012	0.4297
MouseBrain-Z-T-1.6190.6190.3	6190	LSVECANK	5,Carbamidomethyl(+57.0215);	919.443	2775.02	Hex(6)HexNAc(6)Fuc(4)	-0.0009	-0.2559
MouseBrain-Z-T-1.6191.6191.3	6191	LSVECANK	5,Carbamidomethyl(+57.0215);	919.443	2425.89	Hex(6)HexNAc(5)Fuc(3)	0.0019	0.5612
MouseBrain-Z-T-1.6192.6192.2	6192	LNGSFR		692.361	1864.63	Hex(9)HexNAc(2)	0.003	1.1655
MouseBrain-Z-T-1.6196.6196.4	6196	VNTLEEGKGGPKNDTEER		1971.95	1444.53	Hex(3)HexNAc(4)Fuc(1)	0.0012	0.3435
MouseBrain-Z-T-1.6199.6199.2	6199	ANATIEVK		844.465	1216.42	Hex(5)HexNAc(2)	0.0016	0.7744
MouseBrain-Z-T-1.6200.6200.2	6200	LSVECANK	5,Carbamidomethyl(+57.0215);	919.443	2263.83	Hex(5)HexNAc(5)Fuc(3)	0.0001	0.0343
MouseBrain-Z-T-1.6202.6202.2	6202	ANATIEVK		844.465	1702.58	Hex(8)HexNAc(2)	0.0022	0.8521
MouseBrain-Z-T-1.6205.6205.3	6205	DGKPLLNDSR		1113.58	1873.67	Hex(6)HexNAc(3)Fuc(2)	0.0026	0.8829
MouseBrain-Z-T-1.6206.6206.2	6206	NASNMEYR		983.413	1930.69	Hex(6)HexNAc(4)Fuc(1)	-0.0008	-0.273
MouseBrain-Z-T-1.6210.6210.3	6210	LSVECANK	5,Carbamidomethyl(+57.0215);	919.443	2263.83	Hex(5)HexNAc(5)Fuc(3)	0.0016	0.4905
MouseBrain-Z-T-1.6212.6212.3	6212	HINFTR		786.414	1378.48	Hex(6)HexNAc(2)	0.0003	0.1156
MouseBrain-Z-T-1.6214.6214.2	6214	NLSEDR		732.34	1856.66	Hex(5)HexNAc(3)NeuAc(1)Fuc(1)	0.0009	0.3573
MouseBrain-Z-T-1.6216.6216.2	6216	LSVECANK	5,Carbamidomethyl(+57.0215);	919.443	2466.91	Hex(5)HexNAc(6)Fuc(3)	0.0002	0.0574
MouseBrain-Z-T-1.6217.6217.2	6217	ANATIEVK		844.465	1606.59	Hex(4)HexNAc(4)Fuc(1)	0.0022	0.8943
MouseBrain-Z-T-1.6222.6222.2	6222	LSVECANK	5,Carbamidomethyl(+57.0215);	919.443	2466.91	Hex(5)HexNAc(6)Fuc(3)	0.0007	0.2028
MouseBrain-Z-T-1.6224.6224.3	6224	NASNMEYR		983.413	2263.83	Hex(5)HexNAc(5)Fuc(3)	-0.0009	-0.2704
MouseBrain-Z-T-1.6225.6225.3	6225	ANATIEVK		844.465	1768.64	Hex(5)HexNAc(4)Fuc(1)	0.0013	0.5005
MouseBrain-Z-T-1.6227.6227.3	6227	ITNISSDDSGK		1135.54	2158.8	Hex(4)HexNAc(6)Fuc(2)	-0.0002	-0.065
MouseBrain-Z-T-1.6230.6230.3	6230	NASNMEYR		983.413	1914.7	Hex(5)HexNAc(4)Fuc(2)	0.0002	0.0842
MouseBrain-Z-T-1.6235.6235.3	6235	NASNMEYR		983.413	2076.75	Hex(6)HexNAc(4)Fuc(2)	0.0023	0.7575
MouseBrain-Z-T-1.6237.6237.2	6237	LSVECANK	5,Carbamidomethyl(+57.0215);	919.443	2060.76	Hex(5)HexNAc(4)Fuc(3)	0.0019	0.6498
MouseBrain-Z-T-1.6242.6242.2	6242	ANATIEVK		844.465	1866.69	Hex(4)HexNAc(6)	0.0038	1.4125
MouseBrain-Z-T-1.6246.6246.3	6246	ANATIEVK		844.465	2012.75	Hex(4)HexNAc(6)Fuc(1)	0.0017	0.6014
MouseBrain-Z-T-1.6250.6250.2	6250	ANATIEVK		844.465	1540.53	Hex(7)HexNAc(2)	0.0005	0.207
MouseBrain-Z-T-1.6254.6254.2	6254	NASNMEYR		983.413	1549.57	Hex(4)HexNAc(3)Fuc(2)	0.0016	0.621
MouseBrain-Z-T-1.6256.6256.2	6256	ANATIEVK		844.465	1784.63	Hex(6)HexNAc(4)	0.0035	1.3338
MouseBrain-Z-T-1.6258.6258.3	6258	LSVECANK	5,Carbamidomethyl(+57.0215);	919.443	2466.91	Hex(5)HexNAc(6)Fuc(3)	0.0024	0.7231
MouseBrain-Z-T-1.6259.6259.2	6259	LNGSFR		692.361	1702.58	Hex(8)HexNAc(2)	0.0043	1.7841
MouseBrain-Z-T-1.6260.6260.3	6260	HNLTITQGK		1010.55	1647.61	Hex(3)HexNAc(5)Fuc(1)	-0.0108	-4.0718
MouseBrain-Z-T-1.6261.6261.3	6261	DGKPLLNDSR		1113.58	2076.75	Hex(6)HexNAc(4)Fuc(2)	0.0014	0.4372
MouseBrain-Z-T-1.6263.6263.2	6263	DGKPLLNDSR		1113.58	1873.67	Hex(6)HexNAc(3)Fuc(2)	0.0031	1.0317
MouseBrain-Z-T-1.6264.6264.3	6264	ENQNHSYSLK		1218.56	1914.7	Hex(5)HexNAc(4)Fuc(2)	-0.0012	-0.3961
MouseBrain-Z-T-1.6268.6268.2	6268	VETGENCTSPAPK	7,Carbamidomethyl(+57.0215);	1388.62	1362.48	Hex(5)HexNAc(2)Fuc(1)	0.0027	0.9692
MouseBrain-Z-T-1.6270.6270.2	6270	ANATIEVK		844.465	1216.42	Hex(5)HexNAc(2)	0.0017	0.8237
MouseBrain-Z-T-1.6272.6272.2	6272	ANATIEVK		844.465	1702.58	Hex(8)HexNAc(2)	0.0021	0.8373
MouseBrain-Z-T-1.6283.6283.2	6283	ANATIEVK		844.465	1809.67	Hex(4)HexNAc(5)Fuc(1)	0.0024	0.9082
MouseBrain-Z-T-1.6285.6285.3	6285	NASNMEYR		983.413	1752.64	Hex(4)HexNAc(4)Fuc(2)	0.0019	0.7099
MouseBrain-Z-T-1.6286.6286.2	6286	NASNMEYR		983.413	1752.64	Hex(4)HexNAc(4)Fuc(2)	0.0018	0.6532
MouseBrain-Z-T-1.6290.6290.2	6290	ANATIEVK		844.465	2012.75	Hex(4)HexNAc(6)Fuc(1)	0.0024	0.8336
MouseBrain-Z-T-1.6294.6294.4	6294	VNTLEEGKGGPKNDTEER		1971.95	1647.61	Hex(3)HexNAc(5)Fuc(1)	0.0023	0.6428
MouseBrain-Z-T-1.6306.6306.3	6306	ITNISSDDSGK		1135.54	2158.8	Hex(4)HexNAc(6)Fuc(2)	-0.0002	-0.065
MouseBrain-Z-T-1.6307.6307.3	6307	NASNMEYR		983.413	1914.7	Hex(5)HexNAc(4)Fuc(2)	0.0014	0.4685
MouseBrain-Z-T-1.6308.6308.2	6308	LSVECANK	5,Carbamidomethyl(+57.0215);	919.443	2060.76	Hex(5)HexNAc(4)Fuc(3)	0.0029	0.9704
MouseBrain-Z-T-1.6312.6312.3	6312	ANATIEVK		844.465	1955.72	Hex(4)HexNAc(5)Fuc(2)	0.0012	0.4237
MouseBrain-Z-T-1.6313.6313.3	6313	VNTLEEGKGGPKNDTEER		1971.95	1647.61	Hex(3)HexNAc(5)Fuc(1)	-0.0004	-0.0982
MouseBrain-Z-T-1.6315.6315.3	6315	KNASNMEYR		1111.51	2611.95	Hex(5)HexNAc(6)NeuAc(1)Fuc(2)	0.0006	0.1546
MouseBrain-Z-T-1.6316.6316.2	6316	ANATIEVK		844.465	1257.45	Hex(4)HexNAc(3)	0.0008	0.396
MouseBrain-Z-T-1.6319.6319.2	6319	NASNMEYR		983.413	1914.7	Hex(5)HexNAc(4)Fuc(2)	0.001	0.3413
MouseBrain-Z-T-1.6322.6322.3	6322	NETHSICSACDESCK	7,Carbamidomethyl(+57.0215);10,Carbamidomethyl(+57.0215);14,Carbamidomethyl(+57.0215);	1796.68	1216.42	Hex(5)HexNAc(2)	0.0017	0.572
MouseBrain-Z-T-1.6323.6323.3	6323	LSVECANK	5,Carbamidomethyl(+57.0215);	919.443	2320.86	Hex(5)HexNAc(6)Fuc(2)	0.0008	0.2351
MouseBrain-Z-T-1.6324.6324.3	6324	ANATIEVK		844.465	2012.75	Hex(4)HexNAc(6)Fuc(1)	-0.0007	-0.232
MouseBrain-Z-T-1.6325.6325.2	6325	ANATIEVK		844.465	2158.8	Hex(4)HexNAc(6)Fuc(2)	-0.0017	-0.5581
MouseBrain-Z-T-1.6329.6329.3	6329	DGKPLLNDSR		1113.58	1873.67	Hex(6)HexNAc(3)Fuc(2)	0.0018	0.6167
MouseBrain-Z-T-1.6330.6330.3	6330	ANATIEVK		844.465	1809.67	Hex(4)HexNAc(5)Fuc(1)	0.0014	0.5424
MouseBrain-Z-T-1.6334.6334.3	6334	QTGDVTCNCTDGR	7,Carbamidomethyl(+57.0215);9,Carbamidomethyl(+57.0215);	1482.58	1444.53	Hex(3)HexNAc(4)Fuc(1)	0.0031	1.0576
MouseBrain-Z-T-1.6338.6338.2	6338	ANATIEVK		844.465	1540.53	Hex(7)HexNAc(2)	-0.0017	-0.7149
MouseBrain-Z-T-1.6342.6342.3	6342	GSCVNNSEEKDVPK	3,Carbamidomethyl(+57.0215);	1561.7	1752.64	Hex(4)HexNAc(4)Fuc(2)	0.0038	1.1361
MouseBrain-Z-T-1.6343.6343.2	6343	ANATIEVK		844.465	1704.63	Hex(3)HexNAc(6)	0.0059	2.3006
MouseBrain-Z-T-1.6351.6351.2	6351	LSVECANK	5,Carbamidomethyl(+57.0215);	919.443	2263.83	Hex(5)HexNAc(5)Fuc(3)	0.0017	0.5278
MouseBrain-Z-T-1.6353.6353.3	6353	LSVECANK	5,Carbamidomethyl(+57.0215);	919.443	2263.83	Hex(5)HexNAc(5)Fuc(3)	0.0037	1.1745
MouseBrain-Z-T-1.6354.6354.2	6354	ANATIEVK		844.465	1809.67	Hex(4)HexNAc(5)Fuc(1)	0.0024	0.9152
MouseBrain-Z-T-1.6358.6358.3	6358	NASNMEYR		983.413	1768.64	Hex(5)HexNAc(4)Fuc(1)	-0.0005	-0.1825
MouseBrain-Z-T-1.6359.6359.3	6359	ANATIEVK		844.465	2215.82	Hex(4)HexNAc(7)Fuc(1)	0.0015	0.4925
MouseBrain-Z-T-1.6363.6363.2	6363	QTGDVTCNCTDGR	7,Carbamidomethyl(+57.0215);9,Carbamidomethyl(+57.0215);	1482.58	1444.53	Hex(3)HexNAc(4)Fuc(1)	0.0009	0.3142
MouseBrain-Z-T-1.6365.6365.3	6365	ANATIEVK		844.465	2158.8	Hex(4)HexNAc(6)Fuc(2)	0.0017	0.5717
MouseBrain-Z-T-1.6367.6367.3	6367	NASNMEYR		983.413	1752.64	Hex(4)HexNAc(4)Fuc(2)	0.0019	0.7099
MouseBrain-Z-T-1.6368.6368.3	6368	NTTISVHPSTR		1211.63	1752.64	Hex(4)HexNAc(4)Fuc(2)	-0.0014	-0.4795
MouseBrain-Z-T-1.6369.6369.2	6369	NASNMEYR		983.413	1768.64	Hex(5)HexNAc(4)Fuc(1)	-0.0013	-0.4693
MouseBrain-Z-T-1.6371.6371.3	6371	KNASNMEYR		1111.51	2100.76	Hex(4)HexNAc(5)NeuAc(1)Fuc(1)	-0.002	-0.6319
MouseBrain-Z-T-1.6377.6377.4	6377	VNTLEEGKGGPKNDTEER		1971.95	1647.61	Hex(3)HexNAc(5)Fuc(1)	0.0028	0.7653
MouseBrain-Z-T-1.6385.6385.3	6385	NISSEEK		805.382	2303.84	Hex(4)HexNAc(6)NeuAc(1)Fuc(1)	-0.0012	-0.3831
MouseBrain-Z-T-1.6386.6386.3	6386	NTTISVHPSTR		1211.63	1752.64	Hex(4)HexNAc(4)Fuc(2)	-0.0014	-0.4795
MouseBrain-Z-T-1.6389.6389.3	6389	NASNMEYR		983.413	1914.7	Hex(5)HexNAc(4)Fuc(2)	0.0015	0.513
MouseBrain-Z-T-1.6390.6390.2	6390	NASNMEYR		983.413	1914.7	Hex(5)HexNAc(4)Fuc(2)	0.0021	0.7089
MouseBrain-Z-T-1.6395.6395.3	6395	VNTLEEGKGGPKNDTEER		1971.95	1647.61	Hex(3)HexNAc(5)Fuc(1)	-0.0004	-0.0982
MouseBrain-Z-T-1.6398.6398.3	6398	ANATIEVK		844.465	1955.72	Hex(4)HexNAc(5)Fuc(2)	0.0013	0.4783
MouseBrain-Z-T-1.6401.6401.3	6401	ANATIEVK		844.465	1809.67	Hex(4)HexNAc(5)Fuc(1)	0.0013	0.5017
MouseBrain-Z-T-1.6402.6402.3	6402	GSCVNNSEEKDVPK	3,Carbamidomethyl(+57.0215);	1561.7	1955.72	Hex(4)HexNAc(5)Fuc(2)	0.0009	0.2655
MouseBrain-Z-T-1.6404.6404.2	6404	LLNDSER		845.424	1914.7	Hex(5)HexNAc(4)Fuc(2)	-0.001	-0.375
MouseBrain-Z-T-1.6408.6408.2	6408	LSVECANK	5,Carbamidomethyl(+57.0215);	919.443	1914.7	Hex(5)HexNAc(4)Fuc(2)	0.0051	1.8034
MouseBrain-Z-T-1.6415.6415.3	6415	NATGDYK		767.345	2303.84	Hex(4)HexNAc(6)NeuAc(1)Fuc(1)	0.0032	1.0359
MouseBrain-Z-T-1.6421.6421.3	6421	DGKPLLNDSR		1113.58	1727.61	Hex(6)HexNAc(3)Fuc(1)	0.0063	2.2225
MouseBrain-Z-T-1.6425.6425.3	6425	LSVECANK	5,Carbamidomethyl(+57.0215);	919.443	2263.83	Hex(5)HexNAc(5)Fuc(3)	0.0046	1.4519
MouseBrain-Z-T-1.6427.6427.3	6427	LSVECANK	5,Carbamidomethyl(+57.0215);	919.443	2117.78	Hex(5)HexNAc(5)Fuc(2)	0.0018	0.5988
MouseBrain-Z-T-1.6428.6428.2	6428	ANATIEVK		844.465	1809.67	Hex(4)HexNAc(5)Fuc(1)	0.0028	1.0427
MouseBrain-Z-T-1.6430.6430.3	6430	LSVECANK	5,Carbamidomethyl(+57.0215);	919.443	2774	Hex(6)HexNAc(6)NeuAc(1)Fuc(2)	0.0137	3.7024
MouseBrain-Z-T-1.6435.6435.2	6435	LSVECANK	5,Carbamidomethyl(+57.0215);	919.443	2060.76	Hex(5)HexNAc(4)Fuc(3)	0.0023	0.7586
MouseBrain-Z-T-1.6438.6438.3	6438	NASNMEYR		983.413	1768.64	Hex(5)HexNAc(4)Fuc(1)	-0.0006	-0.2197
MouseBrain-Z-T-1.6439.6439.2	6439	NASNMEYR		983.413	1768.64	Hex(5)HexNAc(4)Fuc(1)	-0.0013	-0.4693
MouseBrain-Z-T-1.6443.6443.3	6443	LSVECANK	5,Carbamidomethyl(+57.0215);	919.443	2060.76	Hex(5)HexNAc(4)Fuc(3)	0.0029	0.9831
MouseBrain-Z-T-1.6449.6449.3	6449	DGKPLLNDSR		1113.58	1711.62	Hex(5)HexNAc(3)Fuc(2)	0.0015	0.5277
MouseBrain-Z-T-1.6451.6451.4	6451	VNTLEEGKGGPKNDTEER		1971.95	1647.61	Hex(3)HexNAc(5)Fuc(1)	0.0029	0.7983
MouseBrain-Z-T-1.6454.6454.3	6454	LSVECANK	5,Carbamidomethyl(+57.0215);	919.443	2628.97	Hex(6)HexNAc(6)Fuc(3)	0.0034	0.9599
MouseBrain-Z-T-1.6455.6455.2	6455	LSVECANK	5,Carbamidomethyl(+57.0215);	919.443	2117.78	Hex(5)HexNAc(5)Fuc(2)	0.0057	1.8824
MouseBrain-Z-T-1.6457.6457.2	6457	ANATIEVK		844.465	1540.53	Hex(7)HexNAc(2)	-0.0021	-0.8617
MouseBrain-Z-T-1.6458.6458.3	6458	DGKPLLNDSR		1113.58	1914.7	Hex(5)HexNAc(4)Fuc(2)	-0.0004	-0.1456
MouseBrain-Z-T-1.6461.6461.2	6461	LSVECANK	5,Carbamidomethyl(+57.0215);	919.443	2263.83	Hex(5)HexNAc(5)Fuc(3)	0.002	0.6222
MouseBrain-Z-T-1.6462.6462.2	6462	NASNMEYR		983.413	1216.42	Hex(5)HexNAc(2)	0.0013	0.5775
MouseBrain-Z-T-1.6467.6467.3	6467	LSVECANK	5,Carbamidomethyl(+57.0215);	919.443	1914.7	Hex(5)HexNAc(4)Fuc(2)	0.0013	0.4691
MouseBrain-Z-T-1.6469.6469.3	6469	NTTISVHPSTR		1211.63	1752.64	Hex(4)HexNAc(4)Fuc(2)	-0.0014	-0.4795
MouseBrain-Z-T-1.6473.6473.2	6473	LSVECANK	5,Carbamidomethyl(+57.0215);	919.443	2263.83	Hex(5)HexNAc(5)Fuc(3)	0.002	0.615
MouseBrain-Z-T-1.6474.6474.3	6474	LSVECANK	5,Carbamidomethyl(+57.0215);	919.443	1955.72	Hex(4)HexNAc(5)Fuc(2)	0.0023	0.7925
MouseBrain-Z-T-1.6478.6478.2	6478	LSVECANK	5,Carbamidomethyl(+57.0215);	919.443	1955.72	Hex(4)HexNAc(5)Fuc(2)	0.0023	0.798
MouseBrain-Z-T-1.6480.6480.2	6480	LSVECANK	5,Carbamidomethyl(+57.0215);	919.443	2158.8	Hex(4)HexNAc(6)Fuc(2)	0.0025	0.8105
MouseBrain-Z-T-1.6483.6483.3	6483	DGKPLLNDSR		1113.58	1216.42	Hex(5)HexNAc(2)	0.0005	0.2275
MouseBrain-Z-T-1.6485.6485.3	6485	LSVECANK	5,Carbamidomethyl(+57.0215);	919.443	2158.8	Hex(4)HexNAc(6)Fuc(2)	0.0019	0.6264
MouseBrain-Z-T-1.6486.6486.3	6486	NASNMEYR		983.413	1955.72	Hex(4)HexNAc(5)Fuc(2)	0.0015	0.4997
MouseBrain-Z-T-1.6487.6487.2	6487	ANATIEVK		844.465	1702.58	Hex(8)HexNAc(2)	0.0006	0.2319
MouseBrain-Z-T-1.6490.6490.2	6490	NASNMEYR		983.413	1930.69	Hex(6)HexNAc(4)Fuc(1)	0.0001	0.0286
MouseBrain-Z-T-1.6493.6493.2	6493	QNTTWQAGR		1060.51	1702.58	Hex(8)HexNAc(2)	0.0024	0.8519
MouseBrain-Z-T-1.6497.6497.3	6497	LSVECANK	5,Carbamidomethyl(+57.0215);	919.443	2263.83	Hex(5)HexNAc(5)Fuc(3)	0.004	1.2701
MouseBrain-Z-T-1.6498.6498.2	6498	VQPFNVTK		931.513	1095.4	Hex(3)HexNAc(3)	-0.0031	-1.5229
MouseBrain-Z-T-1.6500.6500.2	6500	LLNDSER		845.424	1403.51	Hex(4)HexNAc(3)Fuc(1)	0.0007	0.3249
MouseBrain-Z-T-1.6503.6503.2	6503	ITNISSDDSGK		1135.54	1752.64	Hex(4)HexNAc(4)Fuc(2)	0.0003	0.1204
MouseBrain-Z-T-1.6509.6509.2	6509	LSVECANK	5,Carbamidomethyl(+57.0215);	919.443	2060.76	Hex(5)HexNAc(4)Fuc(3)	0.0016	0.5296
MouseBrain-Z-T-1.6510.6510.2	6510	NASNMEYR		983.413	1955.72	Hex(4)HexNAc(5)Fuc(2)	0.0018	0.6133
MouseBrain-Z-T-1.6514.6514.3	6514	QTGDVTCNCTDGR	7,Carbamidomethyl(+57.0215);9,Carbamidomethyl(+57.0215);	1482.58	1647.61	Hex(3)HexNAc(5)Fuc(1)	0.0008	0.2711
MouseBrain-Z-T-1.6520.6520.3	6520	LSVECANK	5,Carbamidomethyl(+57.0215);	919.443	2060.76	Hex(5)HexNAc(4)Fuc(3)	0.0019	0.6238
MouseBrain-Z-T-1.6529.6529.3	6529	DGKPLLNDSR		1113.58	1565.56	Hex(5)HexNAc(3)Fuc(1)	0.002	0.7322
MouseBrain-Z-T-1.6532.6532.3	6532	DGKPLLNDSR		1113.58	1752.64	Hex(4)HexNAc(4)Fuc(2)	0.0014	0.4719
MouseBrain-Z-T-1.6533.6533.2	6533	LSVECANK	5,Carbamidomethyl(+57.0215);	919.443	2060.76	Hex(5)HexNAc(4)Fuc(3)	0.0016	0.5296
MouseBrain-Z-T-1.6534.6534.3	6534	LSVECANK	5,Carbamidomethyl(+57.0215);	919.443	2320.86	Hex(5)HexNAc(6)Fuc(2)	0.0008	0.2476
MouseBrain-Z-T-1.6535.6535.3	6535	DGKPLLNDSR		1113.58	1711.62	Hex(5)HexNAc(3)Fuc(2)	0.0019	0.6775
MouseBrain-Z-T-1.6538.6538.3	6538	NASNMEYR		983.413	1752.64	Hex(4)HexNAc(4)Fuc(2)	0.0023	0.8412
MouseBrain-Z-T-1.6539.6539.3	6539	ANATIEVK		844.465	2012.75	Hex(4)HexNAc(6)Fuc(1)	0.0007	0.2395
MouseBrain-Z-T-1.6545.6545.2	6545	LSVECANK	5,Carbamidomethyl(+57.0215);	919.443	2263.83	Hex(5)HexNAc(5)Fuc(3)	0.0021	0.6753
MouseBrain-Z-T-1.6546.6546.3	6546	EICSGNSSQCAPNVHK	3,Carbamidomethyl(+57.0215);10,Carbamidomethyl(+57.0215);	1786.77	1864.63	Hex(9)HexNAc(2)	0.0022	0.6152
MouseBrain-Z-T-1.6550.6550.2	6550	NASNMEYR		983.413	1752.64	Hex(4)HexNAc(4)Fuc(2)	0.0031	1.1365
MouseBrain-Z-T-1.6552.6552.2	6552	ANATIEVK		844.465	1540.53	Hex(7)HexNAc(2)	-0.0024	-1.0174
MouseBrain-Z-T-1.6556.6556.3	6556	LSVECANK	5,Carbamidomethyl(+57.0215);	919.443	2158.8	Hex(4)HexNAc(6)Fuc(2)	0.0025	0.8054
MouseBrain-Z-T-1.6557.6557.3	6557	NASNMEYR		983.413	1955.72	Hex(4)HexNAc(5)Fuc(2)	0.0019	0.6372
MouseBrain-Z-T-1.6558.6558.2	6558	LSVECANK	5,Carbamidomethyl(+57.0215);	919.443	2158.8	Hex(4)HexNAc(6)Fuc(2)	0.0026	0.8446
MouseBrain-Z-T-1.6560.6560.3	6560	VFLNGTHR		942.504	1216.42	Hex(5)HexNAc(2)	0.0003	0.1597
MouseBrain-Z-T-1.6561.6561.2	6561	ANATIEVK		844.465	1702.58	Hex(8)HexNAc(2)	0.0001	0.0507
MouseBrain-Z-T-1.6562.6562.3	6562	EHYLSSVNK		1075.53	1702.58	Hex(8)HexNAc(2)	-0.0006	-0.1994
MouseBrain-Z-T-1.6566.6566.3	6566	EICSGNSSQCAPNVHK	3,Carbamidomethyl(+57.0215);10,Carbamidomethyl(+57.0215);	1786.77	1702.58	Hex(8)HexNAc(2)	-0.0018	-0.51
MouseBrain-Z-T-1.6568.6568.3	6568	LSVECANK	5,Carbamidomethyl(+57.0215);	919.443	2263.83	Hex(5)HexNAc(5)Fuc(3)	0.0037	1.1586
MouseBrain-Z-T-1.6569.6569.2	6569	LSVECANK	5,Carbamidomethyl(+57.0215);	919.443	1955.72	Hex(4)HexNAc(5)Fuc(2)	0.0024	0.8427
MouseBrain-Z-T-1.6570.6570.3	6570	LSVECANK	5,Carbamidomethyl(+57.0215);	919.443	2117.78	Hex(5)HexNAc(5)Fuc(2)	0.0021	0.6802
MouseBrain-Z-T-1.6572.6572.3	6572	ENSKQNGSANSATNPAGLDK		2001.94	1955.72	Hex(4)HexNAc(5)Fuc(2)	0.0032	0.7971
MouseBrain-Z-T-1.6573.6573.3	6573	DGKPLLNDSR		1113.58	1914.7	Hex(5)HexNAc(4)Fuc(2)	0.0005	0.173
MouseBrain-Z-T-1.6576.6576.3	6576	NASNMEYR		983.413	1914.7	Hex(5)HexNAc(4)Fuc(2)	-0.0022	-0.7477
MouseBrain-Z-T-1.6580.6580.2	6580	NASNMEYR		983.413	1955.72	Hex(4)HexNAc(5)Fuc(2)	0.0018	0.6133
MouseBrain-Z-T-1.6581.6581.2	6581	LSVECANK	5,Carbamidomethyl(+57.0215);	919.443	2060.76	Hex(5)HexNAc(4)Fuc(3)	0.0016	0.5296
MouseBrain-Z-T-1.6587.6587.2	6587	QNTTWQAGR		1060.51	1540.53	Hex(7)HexNAc(2)	0.0031	1.173
MouseBrain-Z-T-1.6592.6592.3	6592	NTTISVHPSTR		1211.63	1955.72	Hex(4)HexNAc(5)Fuc(2)	0.0026	0.8208
MouseBrain-Z-T-1.6593.6593.2	6593	LSVECANK	5,Carbamidomethyl(+57.0215);	919.443	2117.78	Hex(5)HexNAc(5)Fuc(2)	0.0027	0.8933
MouseBrain-Z-T-1.6599.6599.3	6599	TFASHNASGGSSAGLR		1518.72	1864.63	Hex(9)HexNAc(2)	0.0047	1.3996
MouseBrain-Z-T-1.6602.6602.2	6602	LSVECANK	5,Carbamidomethyl(+57.0215);	919.443	1914.7	Hex(5)HexNAc(4)Fuc(2)	0.0034	1.2004
MouseBrain-Z-T-1.6604.6604.3	6604	DGKPLLNDSR		1113.58	1752.64	Hex(4)HexNAc(4)Fuc(2)	0.0016	0.542
MouseBrain-Z-T-1.6605.6605.3	6605	LSVECANK	5,Carbamidomethyl(+57.0215);	919.443	2060.76	Hex(5)HexNAc(4)Fuc(3)	0.0018	0.6055
MouseBrain-Z-T-1.6607.6607.3	6607	RANQTALCGGGVQTR	8,Carbamidomethyl(+57.0215);	1587.79	1216.42	Hex(5)HexNAc(2)	0.0032	1.1572
MouseBrain-Z-T-1.6608.6608.3	6608	EICSGNSSQCAPNVHK	3,Carbamidomethyl(+57.0215);10,Carbamidomethyl(+57.0215);	1786.77	1727.61	Hex(6)HexNAc(3)Fuc(1)	0.002	0.5772
MouseBrain-Z-T-1.6609.6609.3	6609	DGKPLLNDSR		1113.58	1565.56	Hex(5)HexNAc(3)Fuc(1)	0.002	0.7358
MouseBrain-Z-T-1.6610.6610.3	6610	LSVECANK	5,Carbamidomethyl(+57.0215);	919.443	2425.89	Hex(6)HexNAc(5)Fuc(3)	0.0031	0.9356
MouseBrain-Z-T-1.6619.6619.2	6619	LSVECANK	5,Carbamidomethyl(+57.0215);	919.443	2263.83	Hex(5)HexNAc(5)Fuc(3)	0.0023	0.7358
MouseBrain-Z-T-1.6627.6627.3	6627	NASNMEYR		983.413	1955.72	Hex(4)HexNAc(5)Fuc(2)	0.0019	0.6372
MouseBrain-Z-T-1.6629.6629.2	6629	LSVECANK	5,Carbamidomethyl(+57.0215);	919.443	2263.83	Hex(5)HexNAc(5)Fuc(3)	0.0027	0.8408
MouseBrain-Z-T-1.6630.6630.3	6630	LSVECANK	5,Carbamidomethyl(+57.0215);	919.443	2133.77	Hex(6)HexNAc(5)Fuc(1)	0.011	3.6023
MouseBrain-Z-T-1.6632.6632.3	6632	VPGNQTSTTLK		1144.61	1565.56	Hex(5)HexNAc(3)Fuc(1)	-0.0003	-0.1077
MouseBrain-Z-T-1.6634.6634.2	6634	VPGNQTSTTLK		1144.61	1565.56	Hex(5)HexNAc(3)Fuc(1)	0.0032	1.1842
MouseBrain-Z-T-1.6635.6635.3	6635	ANATIEVK		844.465	1914.7	Hex(5)HexNAc(4)Fuc(2)	0.0017	0.6163
MouseBrain-Z-T-1.6636.6636.3	6636	ANATIEVK		844.465	2012.75	Hex(4)HexNAc(6)Fuc(1)	0.0024	0.8251
MouseBrain-Z-T-1.6639.6639.3	6639	LSVECANK	5,Carbamidomethyl(+57.0215);	919.443	2263.83	Hex(5)HexNAc(5)Fuc(3)	0.0026	0.8135
MouseBrain-Z-T-1.6640.6640.3	6640	LSVECANK	5,Carbamidomethyl(+57.0215);	919.443	2320.86	Hex(5)HexNAc(6)Fuc(2)	0.0009	0.2813
MouseBrain-Z-T-1.6641.6641.3	6641	DGKPLLNDSR		1113.58	1768.64	Hex(5)HexNAc(4)Fuc(1)	0.0011	0.3687
MouseBrain-Z-T-1.6642.6642.3	6642	LSVECANK	5,Carbamidomethyl(+57.0215);	919.443	2158.8	Hex(4)HexNAc(6)Fuc(2)	0.0027	0.8817
MouseBrain-Z-T-1.6643.6643.3	6643	LSVECANK	5,Carbamidomethyl(+57.0215);	919.443	2263.83	Hex(5)HexNAc(5)Fuc(3)	0.0026	0.8135
MouseBrain-Z-T-1.6644.6644.3	6644	DGKPLLNDSR		1113.58	1955.72	Hex(4)HexNAc(5)Fuc(2)	0.0022	0.7223
MouseBrain-Z-T-1.6646.6646.3	6646	LSVECANK	5,Carbamidomethyl(+57.0215);	919.443	2361.88	Hex(4)HexNAc(7)Fuc(2)	0.0032	0.9647
MouseBrain-Z-T-1.6647.6647.3	6647	EHYLSSVNK		1075.53	1540.53	Hex(7)HexNAc(2)	0.0034	1.3181
MouseBrain-Z-T-1.6648.6648.2	6648	LSVECANK	5,Carbamidomethyl(+57.0215);	919.443	1549.57	Hex(4)HexNAc(3)Fuc(2)	0.002	0.814
MouseBrain-Z-T-1.6651.6651.3	6651	LSVECANK	5,Carbamidomethyl(+57.0215);	919.443	2117.78	Hex(5)HexNAc(5)Fuc(2)	0.0022	0.7203
MouseBrain-Z-T-1.6652.6652.3	6652	DGKPLLNDSR		1113.58	1914.7	Hex(5)HexNAc(4)Fuc(2)	0.0026	0.8702
MouseBrain-Z-T-1.6654.6654.2	6654	NASNMEYR		983.413	1955.72	Hex(4)HexNAc(5)Fuc(2)	0.0022	0.765
MouseBrain-Z-T-1.6655.6655.3	6655	LSVECANK	5,Carbamidomethyl(+57.0215);	919.443	2133.77	Hex(6)HexNAc(5)Fuc(1)	0.011	3.6023
MouseBrain-Z-T-1.6656.6656.3	6656	LSVECANK	5,Carbamidomethyl(+57.0215);	919.443	1752.64	Hex(4)HexNAc(4)Fuc(2)	0.0009	0.3451
MouseBrain-Z-T-1.6663.6663.2	6663	LSVECANK	5,Carbamidomethyl(+57.0215);	919.443	2117.78	Hex(5)HexNAc(5)Fuc(2)	0.0027	0.8933
MouseBrain-Z-T-1.6664.6664.3	6664	EICSGNSSQCAPNVHK	3,Carbamidomethyl(+57.0215);10,Carbamidomethyl(+57.0215);	1786.77	1540.53	Hex(7)HexNAc(2)	0.0025	0.7617
MouseBrain-Z-T-1.6672.6672.3	6672	NASNMEYR		983.413	1914.7	Hex(5)HexNAc(4)Fuc(2)	0.0004	0.1438
MouseBrain-Z-T-1.6679.6679.2	6679	ANATIEVK		844.465	1540.53	Hex(7)HexNAc(2)	-0.0005	-0.1893
MouseBrain-Z-T-1.6688.6688.2	6688	LSVECANK	5,Carbamidomethyl(+57.0215);	919.443	1752.64	Hex(4)HexNAc(4)Fuc(2)	0.0022	0.8284
MouseBrain-Z-T-1.6690.6690.2	6690	ANATIEVK		844.465	1955.72	Hex(4)HexNAc(5)Fuc(2)	0.0022	0.7921
MouseBrain-Z-T-1.6698.6698.3	6698	ANATIEVK		844.465	1955.72	Hex(4)HexNAc(5)Fuc(2)	0.0016	0.5624
MouseBrain-Z-T-1.6704.6704.3	6704	EICSGNSSQCAPNVHK	3,Carbamidomethyl(+57.0215);10,Carbamidomethyl(+57.0215);	1786.77	1930.69	Hex(6)HexNAc(4)Fuc(1)	0.0011	0.2992
MouseBrain-Z-T-1.6707.6707.3	6707	LSVECANK	5,Carbamidomethyl(+57.0215);	919.443	2158.8	Hex(4)HexNAc(6)Fuc(2)	0.0024	0.7706
MouseBrain-Z-T-1.6712.6712.3	6712	VPGNQTSTTLK		1144.61	1768.64	Hex(5)HexNAc(4)Fuc(1)	0.0017	0.5677
MouseBrain-Z-T-1.6713.6713.3	6713	DGKPLLNDSR		1113.58	1768.64	Hex(5)HexNAc(4)Fuc(1)	0.0012	0.411
MouseBrain-Z-T-1.6717.6717.3	6717	LSVECANK	5,Carbamidomethyl(+57.0215);	919.443	2263.83	Hex(5)HexNAc(5)Fuc(3)	0.0019	0.6022
MouseBrain-Z-T-1.6718.6718.3	6718	DGKPLLNDSR		1113.58	1955.72	Hex(4)HexNAc(5)Fuc(2)	0.0027	0.8865
MouseBrain-Z-T-1.6719.6719.3	6719	EICSGNSSQCAPNVHK	3,Carbamidomethyl(+57.0215);10,Carbamidomethyl(+57.0215);	1786.77	1378.48	Hex(6)HexNAc(2)	0.0042	1.3134
MouseBrain-Z-T-1.6720.6720.2	6720	VPGNQTSTTLK		1144.61	1565.56	Hex(5)HexNAc(3)Fuc(1)	0.0033	1.225
MouseBrain-Z-T-1.6727.6727.3	6727	LSVECANK	5,Carbamidomethyl(+57.0215);	919.443	2117.78	Hex(5)HexNAc(5)Fuc(2)	0.0022	0.7203
MouseBrain-Z-T-1.6728.6728.3	6728	LSVECANK	5,Carbamidomethyl(+57.0215);	919.443	1752.64	Hex(4)HexNAc(4)Fuc(2)	0.0011	0.4275
MouseBrain-Z-T-1.6733.6733.3	6733	VPGNQTSTTLK		1144.61	1565.56	Hex(5)HexNAc(3)Fuc(1)	-0.0003	-0.1057
MouseBrain-Z-T-1.6745.6745.2	6745	ITNISSDDSGK		1135.54	1955.72	Hex(4)HexNAc(5)Fuc(2)	0.0031	0.9921
MouseBrain-Z-T-1.6757.6757.2	6757	LSVECANK	5,Carbamidomethyl(+57.0215);	919.443	1752.64	Hex(4)HexNAc(4)Fuc(2)	0.0021	0.7681
MouseBrain-Z-T-1.6758.6758.2	6758	ANATIEVK		844.465	1955.72	Hex(4)HexNAc(5)Fuc(2)	0.0022	0.7921
MouseBrain-Z-T-1.6759.6759.3	6759	LSVECANK	5,Carbamidomethyl(+57.0215);	919.443	2466.91	Hex(5)HexNAc(6)Fuc(3)	0.0024	0.6975
MouseBrain-Z-T-1.6761.6761.3	6761	LSVECANK	5,Carbamidomethyl(+57.0215);	919.443	1914.7	Hex(5)HexNAc(4)Fuc(2)	0.0021	0.7291
MouseBrain-Z-T-1.6763.6763.3	6763	NASNMEYR		983.413	1768.64	Hex(5)HexNAc(4)Fuc(1)	-0.0004	-0.1539
MouseBrain-Z-T-1.6765.6765.3	6765	ANATIEVK		844.465	1955.72	Hex(4)HexNAc(5)Fuc(2)	0.0016	0.5624
MouseBrain-Z-T-1.6766.6766.2	6766	ANATIEVK		844.465	1702.58	Hex(8)HexNAc(2)	-0.0006	-0.2324
MouseBrain-Z-T-1.6767.6767.2	6767	LSVECANK	5,Carbamidomethyl(+57.0215);	919.443	1914.7	Hex(5)HexNAc(4)Fuc(2)	0.0025	0.8729
MouseBrain-Z-T-1.6768.6768.2	6768	VPGNQTSTTLK		1144.61	1216.42	Hex(5)HexNAc(2)	0.0013	0.5472
MouseBrain-Z-T-1.6770.6770.2	6770	VPGNQTSTTLK		1144.61	1768.64	Hex(5)HexNAc(4)Fuc(1)	0.0027	0.9317
MouseBrain-Z-T-1.6773.6773.2	6773	NICVATSEK	3,Carbamidomethyl(+57.0215);	1020.49	1864.63	Hex(9)HexNAc(2)	0.0028	0.9546
MouseBrain-Z-T-1.6779.6779.3	6779	LSVECANK	5,Carbamidomethyl(+57.0215);	919.443	1809.67	Hex(4)HexNAc(5)Fuc(1)	0.0004	0.134
MouseBrain-Z-T-1.6782.6782.2	6782	NASNMEYR		983.413	1768.64	Hex(5)HexNAc(4)Fuc(1)	0.0036	1.2902
MouseBrain-Z-T-1.6783.6783.2	6783	ANATIEVK		844.465	1540.53	Hex(7)HexNAc(2)	0.0013	0.5606
MouseBrain-Z-T-1.6789.6789.3	6789	DGKPLLNDSR		1113.58	1955.72	Hex(4)HexNAc(5)Fuc(2)	0.0026	0.8503
MouseBrain-Z-T-1.6790.6790.3	6790	VPGNQTSTTLK		1144.61	1768.64	Hex(5)HexNAc(4)Fuc(1)	0.0017	0.5872
MouseBrain-Z-T-1.6791.6791.3	6791	EICSGNSSQCAPNVHK	3,Carbamidomethyl(+57.0215);10,Carbamidomethyl(+57.0215);	1786.77	1378.48	Hex(6)HexNAc(2)	0.0005	0.1619
MouseBrain-Z-T-1.6793.6793.2	6793	VNFTCK	5,Carbamidomethyl(+57.0215);	767.364	1864.63	Hex(9)HexNAc(2)	0.0022	0.8251
MouseBrain-Z-T-1.6799.6799.3	6799	LSVECANK	5,Carbamidomethyl(+57.0215);	919.443	1752.64	Hex(4)HexNAc(4)Fuc(2)	0.0013	0.497
MouseBrain-Z-T-1.6800.6800.3	6800	NISSEEK		805.382	2496.89	Hex(5)HexNAc(4)NeuAc(2)Fuc(2)	0.0004	0.1187
MouseBrain-Z-T-1.6801.6801.3	6801	EICSGNSSQCAPNVHK	3,Carbamidomethyl(+57.0215);10,Carbamidomethyl(+57.0215);	1786.77	1873.67	Hex(6)HexNAc(3)Fuc(2)	0.0032	0.8612
MouseBrain-Z-T-1.6803.6803.2	6803	VPGNQTSTTLK		1144.61	1565.56	Hex(5)HexNAc(3)Fuc(1)	0.0033	1.2049
MouseBrain-Z-T-1.6808.6808.2	6808	LSVECANK	5,Carbamidomethyl(+57.0215);	919.443	1549.57	Hex(4)HexNAc(3)Fuc(2)	0.0021	0.8689
MouseBrain-Z-T-1.6817.6817.2	6817	ITNISSDDSGK		1135.54	1955.72	Hex(4)HexNAc(5)Fuc(2)	0.0038	1.2257
MouseBrain-Z-T-1.6819.6819.3	6819	NTTISVHPSTR		1211.63	1038.38	Hex(3)HexNAc(2)Fuc(1)	0.0013	0.5948
MouseBrain-Z-T-1.6821.6821.2	6821	LSVECANK	5,Carbamidomethyl(+57.0215);	919.443	1752.64	Hex(4)HexNAc(4)Fuc(2)	0.002	0.7587
MouseBrain-Z-T-1.6822.6822.3	6822	ITNISSDDSGK		1135.54	1955.72	Hex(4)HexNAc(5)Fuc(2)	0.0015	0.4989
MouseBrain-Z-T-1.6823.6823.3	6823	EICSGNSSQCAPNVHK	3,Carbamidomethyl(+57.0215);10,Carbamidomethyl(+57.0215);	1786.77	1216.42	Hex(5)HexNAc(2)	0.0032	1.0568
MouseBrain-Z-T-1.6825.6825.2	6825	AMSSNETAAYK		1171.52	1864.63	Hex(9)HexNAc(2)	0.0021	0.6864
MouseBrain-Z-T-1.6826.6826.2	6826	FNSTIK		708.381	1444.53	Hex(3)HexNAc(4)Fuc(1)	0.0007	0.3295
MouseBrain-Z-T-1.6827.6827.3	6827	EHYLSSVNK		1075.53	1378.48	Hex(6)HexNAc(2)	0.0007	0.2978
MouseBrain-Z-T-1.6834.6834.3	6834	LSVECANK	5,Carbamidomethyl(+57.0215);	919.443	1914.7	Hex(5)HexNAc(4)Fuc(2)	0.002	0.6975
MouseBrain-Z-T-1.6837.6837.3	6837	NASNMEYR		983.413	1768.64	Hex(5)HexNAc(4)Fuc(1)	0.0003	0.0971
MouseBrain-Z-T-1.6847.6847.2	6847	ANATIEVK		844.465	1702.58	Hex(8)HexNAc(2)	-0.0004	-0.172
MouseBrain-Z-T-1.6848.6848.2	6848	LSVECANK	5,Carbamidomethyl(+57.0215);	919.443	1914.7	Hex(5)HexNAc(4)Fuc(2)	0.0025	0.8729
MouseBrain-Z-T-1.6849.6849.3	6849	LSVECANK	5,Carbamidomethyl(+57.0215);	919.443	1549.57	Hex(4)HexNAc(3)Fuc(2)	0.0018	0.7143
MouseBrain-Z-T-1.6851.6851.2	6851	VPGNQTSTTLK		1144.61	1768.64	Hex(5)HexNAc(4)Fuc(1)	0.0023	0.7897
MouseBrain-Z-T-1.6852.6852.3	6852	ANATIEVK		844.465	1955.72	Hex(4)HexNAc(5)Fuc(2)	0.0016	0.5582
MouseBrain-Z-T-1.6855.6855.2	6855	EICSGNSSQCAPNVHK	3,Carbamidomethyl(+57.0215);10,Carbamidomethyl(+57.0215);	1786.77	1216.42	Hex(5)HexNAc(2)	0.0024	0.8105
MouseBrain-Z-T-1.6859.6859.3	6859	SVAHNMTMPNK		1228.57	1702.58	Hex(8)HexNAc(2)	0.0028	0.9458
MouseBrain-Z-T-1.6861.6861.2	6861	SFNATAER		894.419	1752.64	Hex(4)HexNAc(4)Fuc(2)	0.008	3.0366
MouseBrain-Z-T-1.6872.6872.2	6872	SCNISVTEK	2,Carbamidomethyl(+57.0215);	1036.49	1702.58	Hex(8)HexNAc(2)	0.0032	1.1847
MouseBrain-Z-T-1.6873.6873.2	6873	AMSSNETAAYK		1171.52	1702.58	Hex(8)HexNAc(2)	0.0005	0.1811
MouseBrain-Z-T-1.6874.6874.3	6874	DSCESNQNITCR	3,Carbamidomethyl(+57.0215);11,Carbamidomethyl(+57.0215);	1482.58	1864.63	Hex(9)HexNAc(2)	0.002	0.5921
MouseBrain-Z-T-1.6876.6876.3	6876	AMSSNETAAYK		1171.52	1702.58	Hex(8)HexNAc(2)	0	-0.0012
MouseBrain-Z-T-1.6881.6881.2	6881	LSVECANK	5,Carbamidomethyl(+57.0215);	919.443	1549.57	Hex(4)HexNAc(3)Fuc(2)	0.0019	0.7657
MouseBrain-Z-T-1.6882.6882.3	6882	VPGNQTSTTLK		1144.61	1768.64	Hex(5)HexNAc(4)Fuc(1)	0.001	0.344
MouseBrain-Z-T-1.6885.6885.2	6885	LLNDSER		845.424	1444.53	Hex(3)HexNAc(4)Fuc(1)	0.0008	0.3684
MouseBrain-Z-T-1.6890.6890.3	6890	ENSKQNGSANSATNPAGLDK		2001.94	1444.53	Hex(3)HexNAc(4)Fuc(1)	0.0026	0.7633
MouseBrain-Z-T-1.6893.6893.3	6893	EICSGNSSQCAPNVHK	3,Carbamidomethyl(+57.0215);10,Carbamidomethyl(+57.0215);	1786.77	1216.42	Hex(5)HexNAc(2)	0.004	1.3306
MouseBrain-Z-T-1.6894.6894.2	6894	AMSSNETAAYK		1171.52	1864.63	Hex(9)HexNAc(2)	0.0018	0.5913
MouseBrain-Z-T-1.6895.6895.3	6895	AMSSNETAAYK		1171.52	1864.63	Hex(9)HexNAc(2)	0.0004	0.1327
MouseBrain-Z-T-1.6896.6896.2	6896	LSVECANK	5,Carbamidomethyl(+57.0215);	919.443	1752.64	Hex(4)HexNAc(4)Fuc(2)	0.0021	0.7681
MouseBrain-Z-T-1.6897.6897.3	6897	LSVECANK	5,Carbamidomethyl(+57.0215);	919.443	1752.64	Hex(4)HexNAc(4)Fuc(2)	0.0013	0.5004
MouseBrain-Z-T-1.6898.6898.3	6898	VNFTCK	5,Carbamidomethyl(+57.0215);	767.364	1930.69	Hex(6)HexNAc(4)Fuc(1)	-0.0013	-0.4864
MouseBrain-Z-T-1.6904.6904.2	6904	VNFTCK	5,Carbamidomethyl(+57.0215);	767.364	1930.69	Hex(6)HexNAc(4)Fuc(1)	-0.0001	-0.0519
MouseBrain-Z-T-1.6906.6906.4	6906	EICSGNSSQCAPNVHK	3,Carbamidomethyl(+57.0215);10,Carbamidomethyl(+57.0215);	1786.77	1216.42	Hex(5)HexNAc(2)	0.002	0.6557
MouseBrain-Z-T-1.6907.6907.3	6907	SCNISVTEK	2,Carbamidomethyl(+57.0215);	1036.49	1702.58	Hex(8)HexNAc(2)	0.0011	0.3906
MouseBrain-Z-T-1.6908.6908.2	6908	VNFTCK	5,Carbamidomethyl(+57.0215);	767.364	1540.53	Hex(7)HexNAc(2)	0.0006	0.2433
MouseBrain-Z-T-1.6913.6913.3	6913	DAVNNITAK		944.493	1702.58	Hex(8)HexNAc(2)	-0.0006	-0.2412
MouseBrain-Z-T-1.6916.6916.2	6916	DAVNNITAK		944.493	1864.63	Hex(9)HexNAc(2)	0.002	0.725
MouseBrain-Z-T-1.6920.6920.3	6920	NICVATSEK	3,Carbamidomethyl(+57.0215);	1020.49	1727.61	Hex(6)HexNAc(3)Fuc(1)	0.0022	0.8127
MouseBrain-Z-T-1.6922.6922.2	6922	SCNISVTEK	2,Carbamidomethyl(+57.0215);	1036.49	1864.63	Hex(9)HexNAc(2)	0.003	1.0241
MouseBrain-Z-T-1.6925.6925.2	6925	VNFTCK	5,Carbamidomethyl(+57.0215);	767.364	1727.61	Hex(6)HexNAc(3)Fuc(1)	0.0013	0.5216
MouseBrain-Z-T-1.6926.6926.2	6926	NICVATSEK	3,Carbamidomethyl(+57.0215);	1020.49	1727.61	Hex(6)HexNAc(3)Fuc(1)	0.0036	1.3112
MouseBrain-Z-T-1.6928.6928.2	6928	EICSGNSSQCAPNVHK	3,Carbamidomethyl(+57.0215);10,Carbamidomethyl(+57.0215);	1786.77	1216.42	Hex(5)HexNAc(2)	0.0024	0.8105
MouseBrain-Z-T-1.6929.6929.3	6929	SVAHNMTMPNK		1228.57	1702.58	Hex(8)HexNAc(2)	0.0027	0.931
MouseBrain-Z-T-1.6930.6930.3	6930	DAVNNITAK		944.493	1864.63	Hex(9)HexNAc(2)	0.0006	0.2026
MouseBrain-Z-T-1.6931.6931.3	6931	DGKPLLNDSR		1113.58	1768.64	Hex(5)HexNAc(4)Fuc(1)	-0.0007	-0.2358
MouseBrain-Z-T-1.6932.6932.2	6932	ANATIEVK		844.465	1501.56	Hex(3)HexNAc(5)	0.0022	0.9515
MouseBrain-Z-T-1.6937.6937.3	6937	ANATIEVK		844.465	1501.56	Hex(3)HexNAc(5)	0	0.0189
MouseBrain-Z-T-1.6940.6940.2	6940	DAVNNITAK		944.493	1702.58	Hex(8)HexNAc(2)	0.0011	0.4305
MouseBrain-Z-T-1.6941.6941.2	6941	SCNISVTEK	2,Carbamidomethyl(+57.0215);	1036.49	1702.58	Hex(8)HexNAc(2)	0.0023	0.8525
MouseBrain-Z-T-1.6946.6946.3	6946	VNFTCK	5,Carbamidomethyl(+57.0215);	767.364	1727.61	Hex(6)HexNAc(3)Fuc(1)	0	-0.0064
MouseBrain-Z-T-1.6952.6952.3	6952	LSVECANK	5,Carbamidomethyl(+57.0215);	919.443	1955.72	Hex(4)HexNAc(5)Fuc(2)	0.0048	1.6533
MouseBrain-Z-T-1.6957.6957.3	6957	DSCESNQNITCR	3,Carbamidomethyl(+57.0215);11,Carbamidomethyl(+57.0215);	1482.58	1540.53	Hex(7)HexNAc(2)	0.0023	0.758
MouseBrain-Z-T-1.6961.6961.2	6961	ITNISSDDSGK		1135.54	1955.72	Hex(4)HexNAc(5)Fuc(2)	0.0044	1.4202
MouseBrain-Z-T-1.6964.6964.3	6964	EICSGNSSQCAPNVHK	3,Carbamidomethyl(+57.0215);10,Carbamidomethyl(+57.0215);	1786.77	1216.42	Hex(5)HexNAc(2)	0.0038	1.2638
MouseBrain-Z-T-1.6965.6965.3	6965	LSVECANK	5,Carbamidomethyl(+57.0215);	919.443	2117.78	Hex(5)HexNAc(5)Fuc(2)	0.002	0.6605
MouseBrain-Z-T-1.6966.6966.2	6966	LSVECANK	5,Carbamidomethyl(+57.0215);	919.443	1955.72	Hex(4)HexNAc(5)Fuc(2)	0.0023	0.8104
MouseBrain-Z-T-1.6967.6967.2	6967	LSVECANK	5,Carbamidomethyl(+57.0215);	919.443	2117.78	Hex(5)HexNAc(5)Fuc(2)	0.0045	1.4947
MouseBrain-Z-T-1.6968.6968.3	6968	VPGNQTSTTLK		1144.61	1768.64	Hex(5)HexNAc(4)Fuc(1)	0.0011	0.384
MouseBrain-Z-T-1.6971.6971.2	6971	LLNDSER		845.424	1444.53	Hex(3)HexNAc(4)Fuc(1)	0.0008	0.3684
MouseBrain-Z-T-1.6976.6976.2	6976	SCNISVTEK	2,Carbamidomethyl(+57.0215);	1036.49	1540.53	Hex(7)HexNAc(2)	0.0023	0.9057
MouseBrain-Z-T-1.6978.6978.3	6978	SCNISVTEK	2,Carbamidomethyl(+57.0215);	1036.49	1540.53	Hex(7)HexNAc(2)	-0.0002	-0.075
MouseBrain-Z-T-1.6979.6979.2	6979	NASNMEYR		983.413	1444.53	Hex(3)HexNAc(4)Fuc(1)	0.0015	0.6354
MouseBrain-Z-T-1.6982.6982.4	6982	KNTNFTHVVADR		1400.72	1864.63	Hex(9)HexNAc(2)	0.0011	0.3283
MouseBrain-Z-T-1.6986.6986.2	6986	QPESVNVTR		1028.53	1540.53	Hex(7)HexNAc(2)	0.004	1.5507
MouseBrain-Z-T-1.6988.6988.2	6988	DAVNNITAK		944.493	1864.63	Hex(9)HexNAc(2)	0.0019	0.6664
MouseBrain-Z-T-1.6991.6991.3	6991	DAVNNITAK		944.493	1702.58	Hex(8)HexNAc(2)	0.0015	0.575
MouseBrain-Z-T-1.6993.6993.3	6993	ENSKQNGSANSATNPAGLDK		2001.94	1647.61	Hex(3)HexNAc(5)Fuc(1)	0.0063	1.718
MouseBrain-Z-T-1.6998.6998.3	6998	KNASNMEYR		1111.51	2303.84	Hex(4)HexNAc(6)NeuAc(1)Fuc(1)	0.0003	0.0951
MouseBrain-Z-T-1.7000.7000.3	7000	SVAHNMTMPNK		1228.57	1702.58	Hex(8)HexNAc(2)	0.003	1.0299
MouseBrain-Z-T-1.7001.7001.2	7001	VNFTCK	5,Carbamidomethyl(+57.0215);	767.364	1727.61	Hex(6)HexNAc(3)Fuc(1)	0.0013	0.5216
MouseBrain-Z-T-1.7002.7002.3	7002	DAVNNITAK		944.493	1864.63	Hex(9)HexNAc(2)	0.0016	0.5719
MouseBrain-Z-T-1.7004.7004.2	7004	ANATIEVK		844.465	1501.56	Hex(3)HexNAc(5)	0.0022	0.9515
MouseBrain-Z-T-1.7007.7007.2	7007	SVAHNMTMPNK		1228.57	1702.58	Hex(8)HexNAc(2)	0.0045	1.5209
MouseBrain-Z-T-1.7008.7008.3	7008	LSVECANK	5,Carbamidomethyl(+57.0215);	919.443	1850.69	Hex(3)HexNAc(6)Fuc(1)	0.0061	2.2072
MouseBrain-Z-T-1.7010.7010.2	7010	SFNATAER		894.419	1955.72	Hex(4)HexNAc(5)Fuc(2)	0.0044	1.5291
MouseBrain-Z-T-1.7012.7012.2	7012	DAVNNITAK		944.493	1702.58	Hex(8)HexNAc(2)	0.0016	0.5937
MouseBrain-Z-T-1.7015.7015.2	7015	SCNISVTEK	2,Carbamidomethyl(+57.0215);	1036.49	1702.58	Hex(8)HexNAc(2)	0.0019	0.6945
MouseBrain-Z-T-1.7019.7019.2	7019	LSVECANK	5,Carbamidomethyl(+57.0215);	919.443	1850.69	Hex(3)HexNAc(6)Fuc(1)	0.0032	1.1674
MouseBrain-Z-T-1.7020.7020.3	7020	ANATIEVK		844.465	1501.56	Hex(3)HexNAc(5)	0.0004	0.1655
MouseBrain-Z-T-1.7024.7024.3	7024	LSVECANK	5,Carbamidomethyl(+57.0215);	919.443	1955.72	Hex(4)HexNAc(5)Fuc(2)	0.0044	1.5344
MouseBrain-Z-T-1.7026.7026.3	7026	SFNATAER		894.419	1955.72	Hex(4)HexNAc(5)Fuc(2)	0.0041	1.4522
MouseBrain-Z-T-1.7027.7027.2	7027	DAVNNITAK		944.493	1540.53	Hex(7)HexNAc(2)	0.0013	0.5176
MouseBrain-Z-T-1.7029.7029.3	7029	EICSGNSSQCAPNVHK	3,Carbamidomethyl(+57.0215);10,Carbamidomethyl(+57.0215);	1786.77	1768.64	Hex(5)HexNAc(4)Fuc(1)	-0.0052	-1.4488
MouseBrain-Z-T-1.7036.7036.3	7036	LSVECANK	5,Carbamidomethyl(+57.0215);	919.443	2117.78	Hex(5)HexNAc(5)Fuc(2)	0.0019	0.6387
MouseBrain-Z-T-1.7037.7037.2	7037	LSVECANK	5,Carbamidomethyl(+57.0215);	919.443	1955.72	Hex(4)HexNAc(5)Fuc(2)	0.0019	0.6747
MouseBrain-Z-T-1.7038.7038.2	7038	LSVECANK	5,Carbamidomethyl(+57.0215);	919.443	2117.78	Hex(5)HexNAc(5)Fuc(2)	0.0048	1.5645
MouseBrain-Z-T-1.7041.7041.3	7041	EICSGNSSQCAPNVHK	3,Carbamidomethyl(+57.0215);10,Carbamidomethyl(+57.0215);	1786.77	1216.42	Hex(5)HexNAc(2)	0.0034	1.1359
MouseBrain-Z-T-1.7042.7042.2	7042	VNFTCK	5,Carbamidomethyl(+57.0215);	767.364	1930.69	Hex(6)HexNAc(4)Fuc(1)	0.0023	0.8613
MouseBrain-Z-T-1.7046.7046.3	7046	SVAHNMTMPNK		1228.57	1378.48	Hex(6)HexNAc(2)	0.0008	0.3078
MouseBrain-Z-T-1.7054.7054.2	7054	YNLTAK		708.381	1702.58	Hex(8)HexNAc(2)	0.0025	1.0469
MouseBrain-Z-T-1.7060.7060.2	7060	LSVECANK	5,Carbamidomethyl(+57.0215);	919.443	1955.72	Hex(4)HexNAc(5)Fuc(2)	0.0019	0.6747
MouseBrain-Z-T-1.7061.7061.3	7061	VNFTCK	5,Carbamidomethyl(+57.0215);	767.364	1930.69	Hex(6)HexNAc(4)Fuc(1)	0.0015	0.5439
MouseBrain-Z-T-1.7065.7065.2	7065	YNLTAK		708.381	1864.63	Hex(9)HexNAc(2)	0.0031	1.2092
MouseBrain-Z-T-1.7068.7068.3	7068	DGKPLLNDSR		1113.58	1038.38	Hex(3)HexNAc(2)Fuc(1)	0.0002	0.1089
MouseBrain-Z-T-1.7070.7070.3	7070	VPGNQTSTTLK		1144.61	1606.59	Hex(4)HexNAc(4)Fuc(1)	0.0002	0.0679
MouseBrain-Z-T-1.7072.7072.3	7072	SVAHNMTMPNK		1228.57	1702.58	Hex(8)HexNAc(2)	0.0033	1.1265
MouseBrain-Z-T-1.7074.7074.2	7074	LSVECANK	5,Carbamidomethyl(+57.0215);	919.443	1752.64	Hex(4)HexNAc(4)Fuc(2)	0.0025	0.9283
MouseBrain-Z-T-1.7075.7075.3	7075	LSVECANK	5,Carbamidomethyl(+57.0215);	919.443	2101.78	Hex(4)HexNAc(5)Fuc(3)	-0.0003	-0.1109
MouseBrain-Z-T-1.7078.7078.3	7078	ENSKQNGSANSATNPAGLDK		2001.94	1647.61	Hex(3)HexNAc(5)Fuc(1)	0.0063	1.7284
MouseBrain-Z-T-1.7084.7084.3	7084	SVAHNMTMPNK		1228.57	1864.63	Hex(9)HexNAc(2)	-0.0023	-0.752
MouseBrain-Z-T-1.7086.7086.2	7086	DAVNNITAK		944.493	1702.58	Hex(8)HexNAc(2)	0.0013	0.4912
MouseBrain-Z-T-1.7087.7087.3	7087	SVAHNMTMPNK		1228.57	1540.53	Hex(7)HexNAc(2)	0.0019	0.6921
MouseBrain-Z-T-1.7088.7088.2	7088	LSVECANK	5,Carbamidomethyl(+57.0215);	919.443	2101.78	Hex(4)HexNAc(5)Fuc(3)	0.0032	1.0726
MouseBrain-Z-T-1.7094.7094.3	7094	EHYLSSVNK		1075.53	1216.42	Hex(5)HexNAc(2)	0.0012	0.5259
MouseBrain-Z-T-1.7097.7097.2	7097	DAVNNITAK		944.493	1540.53	Hex(7)HexNAc(2)	0.0006	0.2569
MouseBrain-Z-T-1.7101.7101.3	7101	YVPFNGTK		924.471	1216.42	Hex(5)HexNAc(2)	0.0008	0.3922
MouseBrain-Z-T-1.7107.7107.3	7107	LSVECANK	5,Carbamidomethyl(+57.0215);	919.443	1955.72	Hex(4)HexNAc(5)Fuc(2)	0.0044	1.5344
MouseBrain-Z-T-1.7108.7108.2	7108	LSVECANK	5,Carbamidomethyl(+57.0215);	919.443	2117.78	Hex(5)HexNAc(5)Fuc(2)	0.0048	1.5645
MouseBrain-Z-T-1.7112.7112.3	7112	LSVECANK	5,Carbamidomethyl(+57.0215);	919.443	2117.78	Hex(5)HexNAc(5)Fuc(2)	0.0019	0.6387
MouseBrain-Z-T-1.7113.7113.2	7113	SVAHNMTMPNK		1228.57	1702.58	Hex(8)HexNAc(2)	0.0049	1.665
MouseBrain-Z-T-1.7119.7119.3	7119	SVAHNMTMPNK		1228.57	1378.48	Hex(6)HexNAc(2)	0.0009	0.3328
MouseBrain-Z-T-1.7121.7121.2	7121	VNFTCK	5,Carbamidomethyl(+57.0215);	767.364	1930.69	Hex(6)HexNAc(4)Fuc(1)	0.0027	0.997
MouseBrain-Z-T-1.7122.7122.2	7122	YNLTAK		708.381	1540.53	Hex(7)HexNAc(2)	0.0012	0.516
MouseBrain-Z-T-1.7124.7124.3	7124	CHEGNGTFECGACR	1,Carbamidomethyl(+57.0215);10,Carbamidomethyl(+57.0215);13,Carbamidomethyl(+57.0215);	1653.61	1501.56	Hex(3)HexNAc(5)	-0.0031	-0.9687
MouseBrain-Z-T-1.7125.7125.2	7125	SVAHNMTMPNK		1228.57	1378.48	Hex(6)HexNAc(2)	0.0029	1.1087
MouseBrain-Z-T-1.7126.7126.3	7126	NASNMEYR		983.413	1809.67	Hex(4)HexNAc(5)Fuc(1)	0.0013	0.4811
MouseBrain-Z-T-1.7130.7130.2	7130	LSVECANK	5,Carbamidomethyl(+57.0215);	919.443	1955.72	Hex(4)HexNAc(5)Fuc(2)	0.0021	0.7439
MouseBrain-Z-T-1.7133.7133.2	7133	YNLTAK		708.381	1702.58	Hex(8)HexNAc(2)	0.0021	0.8866
MouseBrain-Z-T-1.7134.7134.3	7134	VNFTCK	5,Carbamidomethyl(+57.0215);	767.364	1930.69	Hex(6)HexNAc(4)Fuc(1)	0.0017	0.6303
MouseBrain-Z-T-1.7135.7135.3	7135	NASNMEYR		983.413	1647.61	Hex(3)HexNAc(5)Fuc(1)	0.0012	0.447
MouseBrain-Z-T-1.7137.7137.2	7137	VNFTCK	5,Carbamidomethyl(+57.0215);	767.364	1565.56	Hex(5)HexNAc(3)Fuc(1)	0.0012	0.5242
MouseBrain-Z-T-1.7141.7141.3	7141	SVAHNMTMPNK		1228.57	1702.58	Hex(8)HexNAc(2)	0.0034	1.1764
MouseBrain-Z-T-1.7142.7142.3	7142	ANATIEVK		844.465	2012.75	Hex(4)HexNAc(6)Fuc(1)	0.0078	2.7383
MouseBrain-Z-T-1.7143.7143.2	7143	SCNISVTEK	2,Carbamidomethyl(+57.0215);	1036.49	1540.53	Hex(7)HexNAc(2)	0.0025	0.9606
MouseBrain-Z-T-1.7145.7145.3	7145	EICSGNSSQCAPNVHK	3,Carbamidomethyl(+57.0215);10,Carbamidomethyl(+57.0215);	1786.77	1216.42	Hex(5)HexNAc(2)	0.0014	0.4813
MouseBrain-Z-T-1.7146.7146.2	7146	NASNMEYR		983.413	1647.61	Hex(3)HexNAc(5)Fuc(1)	0.0021	0.7845
MouseBrain-Z-T-1.7151.7151.2	7151	NICVATSEK	3,Carbamidomethyl(+57.0215);	1020.49	1565.56	Hex(5)HexNAc(3)Fuc(1)	0.0009	0.3394
MouseBrain-Z-T-1.7153.7153.3	7153	VPGNQTSTTLK		1144.61	1955.72	Hex(4)HexNAc(5)Fuc(2)	0.0029	0.9248
MouseBrain-Z-T-1.7159.7159.2	7159	DAVNNITAK		944.493	1702.58	Hex(8)HexNAc(2)	0.0014	0.5451
MouseBrain-Z-T-1.7162.7162.3	7162	SVAHNMTMPNK		1228.57	1540.53	Hex(7)HexNAc(2)	0.0021	0.7485
MouseBrain-Z-T-1.7166.7166.2	7166	VNFTCK	5,Carbamidomethyl(+57.0215);	767.364	1419.5	Hex(5)HexNAc(3)	0.002	0.9184
MouseBrain-Z-T-1.7169.7169.3	7169	YVPFNGTK		924.471	1216.42	Hex(5)HexNAc(2)	0.0008	0.3922
MouseBrain-Z-T-1.7171.7171.2	7171	ACQFNR	2,Carbamidomethyl(+57.0215);	794.349	1872.65	Hex(6)HexNAc(3)NeuAc(1)	0.0012	0.4442
MouseBrain-Z-T-1.7175.7175.3	7175	LSVECANK	5,Carbamidomethyl(+57.0215);	919.443	1955.72	Hex(4)HexNAc(5)Fuc(2)	0.0039	1.3556
MouseBrain-Z-T-1.7176.7176.2	7176	LSVECANK	5,Carbamidomethyl(+57.0215);	919.443	2117.78	Hex(5)HexNAc(5)Fuc(2)	0.0047	1.5626
MouseBrain-Z-T-1.7177.7177.3	7177	VPGNQTSTTLK		1144.61	1768.64	Hex(5)HexNAc(4)Fuc(1)	0.0013	0.4522
MouseBrain-Z-T-1.7182.7182.2	7182	SCNISVTEK	2,Carbamidomethyl(+57.0215);	1036.49	1378.48	Hex(6)HexNAc(2)	0.0003	0.1188
MouseBrain-Z-T-1.7184.7184.3	7184	SVAHNMTMPNK		1228.57	1378.48	Hex(6)HexNAc(2)	0.0012	0.469
MouseBrain-Z-T-1.7185.7185.2	7185	YNLTAK		708.381	1540.53	Hex(7)HexNAc(2)	0.0012	0.516
MouseBrain-Z-T-1.7188.7188.3	7188	LSVECANK	5,Carbamidomethyl(+57.0215);	919.443	2117.78	Hex(5)HexNAc(5)Fuc(2)	0.002	0.6673
MouseBrain-Z-T-1.7191.7191.2	7191	SVAHNMTMPNK		1228.57	1378.48	Hex(6)HexNAc(2)	0.0026	1.0103
MouseBrain-Z-T-1.7194.7194.2	7194	LSVECANK	5,Carbamidomethyl(+57.0215);	919.443	1955.72	Hex(4)HexNAc(5)Fuc(2)	0.0025	0.8725
MouseBrain-Z-T-1.7198.7198.3	7198	NASNMEYR		983.413	1647.61	Hex(3)HexNAc(5)Fuc(1)	0.0012	0.447
MouseBrain-Z-T-1.7200.7200.3	7200	NASNMEYR		983.413	1809.67	Hex(4)HexNAc(5)Fuc(1)	0.0009	0.327
MouseBrain-Z-T-1.7206.7206.3	7206	QSNVSEPAK		958.472	2350.83	Hex(5)HexNAc(4)NeuAc(2)Fuc(1)	-0.0001	-0.0405
MouseBrain-Z-T-1.7208.7208.3	7208	TNGTGPVR		800.414	2691.95	Hex(8)HexNAc(4)NeuAc(1)Fuc(2)	0.0133	3.7943
MouseBrain-Z-T-1.7210.7210.2	7210	NASNMEYR		983.413	1647.61	Hex(3)HexNAc(5)Fuc(1)	0.0023	0.8793
MouseBrain-Z-T-1.7212.7212.3	7212	EICSGNSSQCAPNVHK	3,Carbamidomethyl(+57.0215);10,Carbamidomethyl(+57.0215);	1786.77	1216.42	Hex(5)HexNAc(2)	0.0011	0.3824
MouseBrain-Z-T-1.7213.7213.3	7213	VPGNQTSTTLK		1144.61	1606.59	Hex(4)HexNAc(4)Fuc(1)	0.0003	0.0961
MouseBrain-Z-T-1.7223.7223.2	7223	DAVNNITAK		944.493	1702.58	Hex(8)HexNAc(2)	0.0024	0.9236
MouseBrain-Z-T-1.7229.7229.3	7229	SVAHNMTMPNK		1228.57	1540.53	Hex(7)HexNAc(2)	0.002	0.7069
MouseBrain-Z-T-1.7230.7230.2	7230	DAVNNITAK		944.493	1540.53	Hex(7)HexNAc(2)	0.002	0.8111
MouseBrain-Z-T-1.7243.7243.3	7243	LSVECANK	5,Carbamidomethyl(+57.0215);	919.443	1955.72	Hex(4)HexNAc(5)Fuc(2)	0.0029	0.9964
MouseBrain-Z-T-1.7244.7244.3	7244	VPGNQTSTTLK		1144.61	1768.64	Hex(5)HexNAc(4)Fuc(1)	0.0024	0.8386
MouseBrain-Z-T-1.7245.7245.2	7245	ACQFNR	2,Carbamidomethyl(+57.0215);	794.349	1872.65	Hex(6)HexNAc(3)NeuAc(1)	0.0012	0.4442
MouseBrain-Z-T-1.7247.7247.2	7247	LSVECANK	5,Carbamidomethyl(+57.0215);	919.443	1038.38	Hex(3)HexNAc(2)Fuc(1)	0.0009	0.4623
MouseBrain-Z-T-1.7249.7249.2	7249	SCNISVTEK	2,Carbamidomethyl(+57.0215);	1036.49	1378.48	Hex(6)HexNAc(2)	0.0007	0.2961
MouseBrain-Z-T-1.7255.7255.3	7255	SVAHNMTMPNK		1228.57	1378.48	Hex(6)HexNAc(2)	0.0013	0.5109
MouseBrain-Z-T-1.7257.7257.3	7257	VNFTCK	5,Carbamidomethyl(+57.0215);	767.364	1768.64	Hex(5)HexNAc(4)Fuc(1)	0.001	0.4076
MouseBrain-Z-T-1.7258.7258.3	7258	VNFTCK	5,Carbamidomethyl(+57.0215);	767.364	1622.58	Hex(5)HexNAc(4)	0.0011	0.4615
MouseBrain-Z-T-1.7259.7259.2	7259	VNFTCK	5,Carbamidomethyl(+57.0215);	767.364	1768.64	Hex(5)HexNAc(4)Fuc(1)	0.0026	1.0162
MouseBrain-Z-T-1.7260.7260.2	7260	NASNMEYR		983.413	1809.67	Hex(4)HexNAc(5)Fuc(1)	0.0006	0.2284
MouseBrain-Z-T-1.7262.7262.2	7262	VPGNQTSTTLK		1144.61	1038.38	Hex(3)HexNAc(2)Fuc(1)	0.0007	0.3006
MouseBrain-Z-T-1.7265.7265.2	7265	SVAHNMTMPNK		1228.57	1378.48	Hex(6)HexNAc(2)	0.003	1.1574
MouseBrain-Z-T-1.7266.7266.2	7266	VNFTCK	5,Carbamidomethyl(+57.0215);	767.364	1622.58	Hex(5)HexNAc(4)	0.0002	0.0693
MouseBrain-Z-T-1.7267.7267.2	7267	LSVECANK	5,Carbamidomethyl(+57.0215);	919.443	1955.72	Hex(4)HexNAc(5)Fuc(2)	0.003	1.0508
MouseBrain-Z-T-1.7275.7275.3	7275	NASNMEYR		983.413	1809.67	Hex(4)HexNAc(5)Fuc(1)	0	0.0165
MouseBrain-Z-T-1.7276.7276.3	7276	NASNMEYR		983.413	1647.61	Hex(3)HexNAc(5)Fuc(1)	0.0011	0.424
MouseBrain-Z-T-1.7282.7282.3	7282	TNGTGPVR		800.414	2674.94	Hex(7)HexNAc(4)NeuAc(2)Fuc(1)	0.0016	0.4527
MouseBrain-Z-T-1.7283.7283.3	7283	EICSGNSSQCAPNVHK	3,Carbamidomethyl(+57.0215);10,Carbamidomethyl(+57.0215);	1786.77	1216.42	Hex(5)HexNAc(2)	0	-0.0032
MouseBrain-Z-T-1.7284.7284.2	7284	NASNMEYR		983.413	1647.61	Hex(3)HexNAc(5)Fuc(1)	0.0023	0.8793
MouseBrain-Z-T-1.7295.7295.2	7295	VNFTCK	5,Carbamidomethyl(+57.0215);	767.364	1216.42	Hex(5)HexNAc(2)	0.001	0.5145
MouseBrain-Z-T-1.7306.7306.3	7306	SVAHNMTMPNK		1228.57	1540.53	Hex(7)HexNAc(2)	0.002	0.718
MouseBrain-Z-T-1.7308.7308.3	7308	TNGTGPVR		800.414	2691.95	Hex(8)HexNAc(4)NeuAc(1)Fuc(2)	0.0133	3.7943
MouseBrain-Z-T-1.7312.7312.2	7312	DAVNNITAK		944.493	1378.48	Hex(6)HexNAc(2)	0.0001	0.0367
MouseBrain-Z-T-1.7316.7316.2	7316	LSVECANK	5,Carbamidomethyl(+57.0215);	919.443	1038.38	Hex(3)HexNAc(2)Fuc(1)	0.0013	0.6447
MouseBrain-Z-T-1.7320.7320.2	7320	ITNISSDDSGK		1135.54	1444.53	Hex(3)HexNAc(4)Fuc(1)	0.0037	1.4331
MouseBrain-Z-T-1.7328.7328.3	7328	SVAHNMTMPNK		1228.57	1378.48	Hex(6)HexNAc(2)	0.0013	0.5029
MouseBrain-Z-T-1.7329.7329.3	7329	LSVECANK	5,Carbamidomethyl(+57.0215);	919.443	1809.67	Hex(4)HexNAc(5)Fuc(1)	0.0005	0.2002
MouseBrain-Z-T-1.7331.7331.2	7331	VNFTCK	5,Carbamidomethyl(+57.0215);	767.364	1768.64	Hex(5)HexNAc(4)Fuc(1)	0.0024	0.9502
MouseBrain-Z-T-1.7338.7338.2	7338	SVAHNMTMPNK		1228.57	1378.48	Hex(6)HexNAc(2)	0.0025	0.9772
MouseBrain-Z-T-1.7339.7339.2	7339	VNFTCK	5,Carbamidomethyl(+57.0215);	767.364	1622.58	Hex(5)HexNAc(4)	0.0003	0.1184
MouseBrain-Z-T-1.7341.7341.3	7341	VNFTCK	5,Carbamidomethyl(+57.0215);	767.364	1622.58	Hex(5)HexNAc(4)	0.001	0.4232
MouseBrain-Z-T-1.7344.7344.3	7344	QAKTLNSAANK		1144.62	1768.64	Hex(5)HexNAc(4)Fuc(1)	-0.0079	-2.6967
MouseBrain-Z-T-1.7347.7347.2	7347	ANATIEVK		844.465	1702.58	Hex(8)HexNAc(2)	0.0033	1.295
MouseBrain-Z-T-1.7351.7351.2	7351	NICVATSEK	3,Carbamidomethyl(+57.0215);	1020.49	1216.42	Hex(5)HexNAc(2)	0.0023	1.0213
MouseBrain-Z-T-1.7354.7354.3	7354	NASNMEYR		983.413	1809.67	Hex(4)HexNAc(5)Fuc(1)	-0.0002	-0.0871
MouseBrain-Z-T-1.7357.7357.3	7357	DGKPLLNDSR		1113.58	1809.67	Hex(4)HexNAc(5)Fuc(1)	0.0031	1.0751
MouseBrain-Z-T-1.7369.7369.2	7369	VNFTCK	5,Carbamidomethyl(+57.0215);	767.364	1784.63	Hex(6)HexNAc(4)	-0.0019	-0.7416
MouseBrain-Z-T-1.7374.7374.2	7374	VNFTCK	5,Carbamidomethyl(+57.0215);	767.364	1216.42	Hex(5)HexNAc(2)	0.0012	0.6232
MouseBrain-Z-T-1.7376.7376.3	7376	DGKPLLNDSR		1113.58	1647.61	Hex(3)HexNAc(5)Fuc(1)	0.0007	0.2378
MouseBrain-Z-T-1.7382.7382.2	7382	LSVECANK	5,Carbamidomethyl(+57.0215);	919.443	1038.38	Hex(3)HexNAc(2)Fuc(1)	0.0013	0.6447
MouseBrain-Z-T-1.7383.7383.2	7383	YNLTAK		708.381	1378.48	Hex(6)HexNAc(2)	0.0006	0.3072
MouseBrain-Z-T-1.7390.7390.2	7390	VPGNQTSTTLK		1144.61	1444.53	Hex(3)HexNAc(4)Fuc(1)	0.0034	1.3039
MouseBrain-Z-T-1.7406.7406.3	7406	SVAHNMTMPNK		1228.57	1378.48	Hex(6)HexNAc(2)	0.0013	0.4893
MouseBrain-Z-T-1.7407.7407.3	7407	LSVECANK	5,Carbamidomethyl(+57.0215);	919.443	1809.67	Hex(4)HexNAc(5)Fuc(1)	0.0005	0.1756
MouseBrain-Z-T-1.7410.7410.2	7410	LSVECANK	5,Carbamidomethyl(+57.0215);	919.443	1606.59	Hex(4)HexNAc(4)Fuc(1)	0.0028	1.1085
MouseBrain-Z-T-1.7420.7420.3	7420	CNVSSEGSEHSLEGQK	1,Carbamidomethyl(+57.0215);	1746.75	1864.63	Hex(9)HexNAc(2)	0.0012	0.3457
MouseBrain-Z-T-1.7421.7421.3	7421	ANASEGTFPNCTGHCTHPR	11,Carbamidomethyl(+57.0215);15,Carbamidomethyl(+57.0215);	2112.89	1864.63	Hex(9)HexNAc(2)	0.0045	1.1268
MouseBrain-Z-T-1.7423.7423.3	7423	NASNMEYR		983.413	2158.8	Hex(4)HexNAc(6)Fuc(2)	-0.002	-0.6423
MouseBrain-Z-T-1.7435.7435.3	7435	NICVATSEK	3,Carbamidomethyl(+57.0215);	1020.49	1809.67	Hex(4)HexNAc(5)Fuc(1)	-0.003	-1.051
MouseBrain-Z-T-1.7436.7436.2	7436	ACQFNR	2,Carbamidomethyl(+57.0215);	794.349	1872.65	Hex(6)HexNAc(3)NeuAc(1)	0.0006	0.2329
MouseBrain-Z-T-1.7440.7440.2	7440	INVSVSK		745.433	1864.63	Hex(9)HexNAc(2)	0.0001	0.0495
MouseBrain-Z-T-1.7449.7449.2	7449	VNFTCK	5,Carbamidomethyl(+57.0215);	767.364	1216.42	Hex(5)HexNAc(2)	0.0012	0.6211
MouseBrain-Z-T-1.7452.7452.3	7452	DGKPLLNDSR		1113.58	1647.61	Hex(3)HexNAc(5)Fuc(1)	0.0002	0.0547
MouseBrain-Z-T-1.7453.7453.3	7453	DGKPLLNDSR		1113.58	1873.67	Hex(6)HexNAc(3)Fuc(2)	0.0005	0.1788
MouseBrain-Z-T-1.7459.7459.2	7459	YEQLQNETR		1179.55	1864.63	Hex(9)HexNAc(2)	0.0024	0.7775
MouseBrain-Z-T-1.7464.7464.2	7464	INVSVSK		745.433	1702.58	Hex(8)HexNAc(2)	0.0003	0.1191
MouseBrain-Z-T-1.7465.7465.2	7465	LSVECANK	5,Carbamidomethyl(+57.0215);	919.443	1444.53	Hex(3)HexNAc(4)Fuc(1)	0.0014	0.5915
MouseBrain-Z-T-1.7467.7467.2	7467	VPGNQTSTTLK		1144.61	1444.53	Hex(3)HexNAc(4)Fuc(1)	0.003	1.1688
MouseBrain-Z-T-1.7468.7468.3	7468	DGKPLLNDSR		1113.58	1873.67	Hex(6)HexNAc(3)Fuc(2)	0.0005	0.1788
MouseBrain-Z-T-1.7476.7476.2	7476	YEQLQNETR		1179.55	1702.58	Hex(8)HexNAc(2)	0.0008	0.2757
MouseBrain-Z-T-1.7487.7487.2	7487	SCNISVTEK	2,Carbamidomethyl(+57.0215);	1036.49	1216.42	Hex(5)HexNAc(2)	0.0019	0.8294
MouseBrain-Z-T-1.7488.7488.3	7488	YEQLQNETR		1179.55	1702.58	Hex(8)HexNAc(2)	-0.0004	-0.1438
MouseBrain-Z-T-1.7502.7502.2	7502	ANATIEVK		844.465	1702.58	Hex(8)HexNAc(2)	0.004	1.5637
MouseBrain-Z-T-1.7508.7508.3	7508	YEQLQNETR		1179.55	1864.63	Hex(9)HexNAc(2)	0.0051	1.6834
MouseBrain-Z-T-1.7509.7509.2	7509	ACQFNR	2,Carbamidomethyl(+57.0215);	794.349	1872.65	Hex(6)HexNAc(3)NeuAc(1)	0.0009	0.3486
MouseBrain-Z-T-1.7523.7523.2	7523	VNFTCK	5,Carbamidomethyl(+57.0215);	767.364	1216.42	Hex(5)HexNAc(2)	0.0011	0.5698
MouseBrain-Z-T-1.7530.7530.3	7530	ANATIEVK		844.465	1647.61	Hex(3)HexNAc(5)Fuc(1)	0.0013	0.5158
MouseBrain-Z-T-1.7532.7532.3	7532	KNWTITR		917.508	1702.58	Hex(8)HexNAc(2)	0.0001	0.025
MouseBrain-Z-T-1.7533.7533.2	7533	YEQLQNETR		1179.55	1864.63	Hex(9)HexNAc(2)	0.0015	0.4786
MouseBrain-Z-T-1.7536.7536.3	7536	KNWTITR		917.508	1864.63	Hex(9)HexNAc(2)	0.0012	0.4138
MouseBrain-Z-T-1.7537.7537.2	7537	IVNYSR		750.402	1864.63	Hex(9)HexNAc(2)	0.0021	0.814
MouseBrain-Z-T-1.7542.7542.3	7542	VPGNQTSTTLK		1144.61	1647.61	Hex(3)HexNAc(5)Fuc(1)	0.0022	0.7975
MouseBrain-Z-T-1.7547.7547.2	7547	LSVECANK	5,Carbamidomethyl(+57.0215);	919.443	1444.53	Hex(3)HexNAc(4)Fuc(1)	0.0016	0.6676
MouseBrain-Z-T-1.7548.7548.2	7548	VPGNQTSTTLK		1144.61	1444.53	Hex(3)HexNAc(4)Fuc(1)	0.0031	1.2031
MouseBrain-Z-T-1.7554.7554.2	7554	VPGNQTSTTLK		1144.61	1647.61	Hex(3)HexNAc(5)Fuc(1)	0.0028	0.9996
MouseBrain-Z-T-1.7556.7556.2	7556	KNWTITR		917.508	1702.58	Hex(8)HexNAc(2)	0.0024	0.9022
MouseBrain-Z-T-1.7562.7562.3	7562	ITNISSDDSGK		1135.54	1809.67	Hex(4)HexNAc(5)Fuc(1)	0.0015	0.5048
MouseBrain-Z-T-1.7563.7563.2	7563	VYCNMTEDK	3,Carbamidomethyl(+57.0215);	1158.47	1702.58	Hex(8)HexNAc(2)	0.0031	1.0888
MouseBrain-Z-T-1.7564.7564.2	7564	YEQLQNETR		1179.55	1540.53	Hex(7)HexNAc(2)	0.0026	0.949
MouseBrain-Z-T-1.7565.7565.2	7565	VNFTCK	5,Carbamidomethyl(+57.0215);	767.364	1460.53	Hex(4)HexNAc(4)	0.0008	0.3705
MouseBrain-Z-T-1.7568.7568.3	7568	TNGTGPVR		800.414	2529.9	Hex(7)HexNAc(4)NeuAc(1)Fuc(2)	0.0155	4.6611
MouseBrain-Z-T-1.7569.7569.2	7569	DAVNNITAK		944.493	1216.42	Hex(5)HexNAc(2)	0.0027	1.2529
MouseBrain-Z-T-1.7581.7581.2	7581	QVVENMTR		975.481	1216.42	Hex(5)HexNAc(2)	0.0017	0.7868
MouseBrain-Z-T-1.7583.7583.3	7583	GTDNITVR		874.451	1955.72	Hex(4)HexNAc(5)Fuc(2)	0.0003	0.0941
MouseBrain-Z-T-1.7591.7591.2	7591	VNFTCK	5,Carbamidomethyl(+57.0215);	767.364	1216.42	Hex(5)HexNAc(2)	0.0011	0.5729
MouseBrain-Z-T-1.7598.7598.3	7598	KNWTITR		917.508	1702.58	Hex(8)HexNAc(2)	0.0012	0.4676
MouseBrain-Z-T-1.7602.7602.3	7602	NVTDTFKR		979.509	1930.69	Hex(6)HexNAc(4)Fuc(1)	0.0015	0.5251
MouseBrain-Z-T-1.7606.7606.2	7606	ITNISSDDSGK		1135.54	1647.61	Hex(3)HexNAc(5)Fuc(1)	0.0033	1.1851
MouseBrain-Z-T-1.7611.7611.3	7611	VPGNQTSTTLK		1144.61	1647.61	Hex(3)HexNAc(5)Fuc(1)	0.0019	0.6917
MouseBrain-Z-T-1.7617.7617.3	7617	NISSEEK		805.382	2391.86	Hex(4)HexNAc(5)NeuAc(2)Fuc(1)	0.0021	0.657
MouseBrain-Z-T-1.7619.7619.2	7619	ANATIEVK		844.465	1702.58	Hex(8)HexNAc(2)	0.0035	1.3668
MouseBrain-Z-T-1.7622.7622.3	7622	ITNISSDDSGK		1135.54	1647.61	Hex(3)HexNAc(5)Fuc(1)	0.0013	0.4513
MouseBrain-Z-T-1.7623.7623.2	7623	YNLTAK		708.381	1216.42	Hex(5)HexNAc(2)	0.0011	0.5797
MouseBrain-Z-T-1.7624.7624.2	7624	VPGNQTSTTLK		1144.61	1647.61	Hex(3)HexNAc(5)Fuc(1)	0.0028	0.9881
MouseBrain-Z-T-1.7633.7633.3	7633	KVICTGPNDTSPGSPR	4,Carbamidomethyl(+57.0215);	1684.82	1864.63	Hex(9)HexNAc(2)	0.0074	2.0899
MouseBrain-Z-T-1.7636.7636.3	7636	LSVECANK	5,Carbamidomethyl(+57.0215);	919.443	1971.72	Hex(5)HexNAc(5)Fuc(1)	0.0017	0.5988
MouseBrain-Z-T-1.7640.7640.3	7640	EICSGNSSQCAPNVHK	3,Carbamidomethyl(+57.0215);10,Carbamidomethyl(+57.0215);	1786.77	1216.42	Hex(5)HexNAc(2)	-0.0002	-0.0514
MouseBrain-Z-T-1.7641.7641.2	7641	LSVECANK	5,Carbamidomethyl(+57.0215);	919.443	1809.67	Hex(4)HexNAc(5)Fuc(1)	0.0047	1.7288
MouseBrain-Z-T-1.7644.7644.2	7644	QVVENMTR		975.481	1216.42	Hex(5)HexNAc(2)	0.0017	0.7868
MouseBrain-Z-T-1.7647.7647.3	7647	DGKPLLNDSR		1113.58	1711.62	Hex(5)HexNAc(3)Fuc(2)	0.002	0.6902
MouseBrain-Z-T-1.7655.7655.2	7655	VNFTCK	5,Carbamidomethyl(+57.0215);	767.364	1216.42	Hex(5)HexNAc(2)	0.0011	0.5301
MouseBrain-Z-T-1.7657.7657.3	7657	KVICTGPNDTSPGSPR	4,Carbamidomethyl(+57.0215);	1684.82	1702.58	Hex(8)HexNAc(2)	0.0068	2.0006
MouseBrain-Z-T-1.7658.7658.3	7658	DANLTAMSDKK		1192.58	1864.63	Hex(9)HexNAc(2)	0.0012	0.3988
MouseBrain-Z-T-1.7665.7665.3	7665	KVICTGPNDTSPGSPR	4,Carbamidomethyl(+57.0215);	1684.82	1540.53	Hex(7)HexNAc(2)	0.0046	1.4153
MouseBrain-Z-T-1.7671.7671.2	7671	ITNISSDDSGK		1135.54	1647.61	Hex(3)HexNAc(5)Fuc(1)	0.0033	1.1851
MouseBrain-Z-T-1.7672.7672.2	7672	ACQFNR	2,Carbamidomethyl(+57.0215);	794.349	1710.6	Hex(5)HexNAc(3)NeuAc(1)	0.0023	0.902
MouseBrain-Z-T-1.7674.7674.3	7674	QSNVSEPAK		958.472	2350.83	Hex(5)HexNAc(4)NeuAc(2)Fuc(1)	0.001	0.2944
MouseBrain-Z-T-1.7675.7675.3	7675	LSVECANK	5,Carbamidomethyl(+57.0215);	919.443	1809.67	Hex(4)HexNAc(5)Fuc(1)	0.0014	0.4972
MouseBrain-Z-T-1.7680.7680.3	7680	VPGNQTSTTLK		1144.61	1647.61	Hex(3)HexNAc(5)Fuc(1)	0.0019	0.6736
MouseBrain-Z-T-1.7683.7683.2	7683	LSVECANK	5,Carbamidomethyl(+57.0215);	919.443	1647.61	Hex(3)HexNAc(5)Fuc(1)	0.0029	1.1288
MouseBrain-Z-T-1.7686.7686.3	7686	LSVECANK	5,Carbamidomethyl(+57.0215);	919.443	1647.61	Hex(3)HexNAc(5)Fuc(1)	0.0013	0.4967
MouseBrain-Z-T-1.7688.7688.2	7688	NYTADYDK		988.414	1864.63	Hex(9)HexNAc(2)	0.0024	0.8338
MouseBrain-Z-T-1.7691.7691.2	7691	VPGNQTSTTLK		1144.61	1647.61	Hex(3)HexNAc(5)Fuc(1)	0.0027	0.9687
MouseBrain-Z-T-1.7692.7692.3	7692	ITNISSDDSGK		1135.54	1647.61	Hex(3)HexNAc(5)Fuc(1)	0.0013	0.4619
MouseBrain-Z-T-1.7693.7693.2	7693	NYTADYDK		988.414	1702.58	Hex(8)HexNAc(2)	0.0023	0.87
MouseBrain-Z-T-1.7701.7701.2	7701	ANATIEVK		844.465	1702.58	Hex(8)HexNAc(2)	0.0035	1.3722
MouseBrain-Z-T-1.7707.7707.2	7707	LSVECANK	5,Carbamidomethyl(+57.0215);	919.443	1809.67	Hex(4)HexNAc(5)Fuc(1)	0.0045	1.6451
MouseBrain-Z-T-1.7709.7709.3	7709	NYTADYDK		988.414	1864.63	Hex(9)HexNAc(2)	0.0013	0.469
MouseBrain-Z-T-1.7711.7711.3	7711	AHNELGTNSTSLR		1398.69	1864.63	Hex(9)HexNAc(2)	0.003	0.9249
MouseBrain-Z-T-1.7715.7715.3	7715	DANLTAMSDKK		1192.58	1702.58	Hex(8)HexNAc(2)	0.0047	1.6086
MouseBrain-Z-T-1.7720.7720.3	7720	DGKPLLNDSR		1113.58	1711.62	Hex(5)HexNAc(3)Fuc(2)	0.002	0.7078
MouseBrain-Z-T-1.7722.7722.2	7722	YEQLQNETR		1179.55	1702.58	Hex(8)HexNAc(2)	0.0016	0.5714
MouseBrain-Z-T-1.7725.7725.3	7725	KVICTGPNDTSPGSPR	4,Carbamidomethyl(+57.0215);	1684.82	1702.58	Hex(8)HexNAc(2)	0.0068	2.0006
MouseBrain-Z-T-1.7726.7726.3	7726	NYTADYDK		988.414	1702.58	Hex(8)HexNAc(2)	0.0015	0.5666
MouseBrain-Z-T-1.7733.7733.3	7733	KVICTGPNDTSPGSPR	4,Carbamidomethyl(+57.0215);	1684.82	1540.53	Hex(7)HexNAc(2)	0.0048	1.4796
MouseBrain-Z-T-1.7734.7734.3	7734	DANLTAMSDKK		1192.58	1864.63	Hex(9)HexNAc(2)	0.0012	0.3988
MouseBrain-Z-T-1.7737.7737.3	7737	TLNCSGAHVK	4,Carbamidomethyl(+57.0215);	1085.53	2496.89	Hex(5)HexNAc(4)NeuAc(2)Fuc(2)	-0.0004	-0.1171
MouseBrain-Z-T-1.7743.7743.3	7743	LSVECANK	5,Carbamidomethyl(+57.0215);	919.443	1809.67	Hex(4)HexNAc(5)Fuc(1)	0.0013	0.4702
MouseBrain-Z-T-1.7749.7749.3	7749	VPGNQTSTTLK		1144.61	1647.61	Hex(3)HexNAc(5)Fuc(1)	0.0019	0.6906
MouseBrain-Z-T-1.7752.7752.2	7752	NYTADYDK		988.414	1864.63	Hex(9)HexNAc(2)	0.0025	0.8715
MouseBrain-Z-T-1.7753.7753.2	7753	LSVECANK	5,Carbamidomethyl(+57.0215);	919.443	1647.61	Hex(3)HexNAc(5)Fuc(1)	0.0027	1.0586
MouseBrain-Z-T-1.7754.7754.3	7754	LSVECANK	5,Carbamidomethyl(+57.0215);	919.443	1647.61	Hex(3)HexNAc(5)Fuc(1)	0.0014	0.5305
MouseBrain-Z-T-1.7759.7759.2	7759	VPGNQTSTTLK		1144.61	1647.61	Hex(3)HexNAc(5)Fuc(1)	0.0027	0.958
MouseBrain-Z-T-1.7765.7765.2	7765	NYTADYDK		988.414	1702.58	Hex(8)HexNAc(2)	0.0027	1.0017
MouseBrain-Z-T-1.7771.7771.2	7771	ANATIEVK		844.465	1702.58	Hex(8)HexNAc(2)	0.0032	1.2658
MouseBrain-Z-T-1.7779.7779.3	7779	NYTADYDK		988.414	1864.63	Hex(9)HexNAc(2)	0.0019	0.6718
MouseBrain-Z-T-1.7782.7782.2	7782	LSVECANK	5,Carbamidomethyl(+57.0215);	919.443	1809.67	Hex(4)HexNAc(5)Fuc(1)	0.0044	1.5965
MouseBrain-Z-T-1.7798.7798.2	7798	GATNNTCIIR	7,Carbamidomethyl(+57.0215);	1118.55	1864.63	Hex(9)HexNAc(2)	0.0032	1.0631
MouseBrain-Z-T-1.7800.7800.3	7800	KVICTGPNDTSPGSPR	4,Carbamidomethyl(+57.0215);	1684.82	1540.53	Hex(7)HexNAc(2)	0.0048	1.4796
MouseBrain-Z-T-1.7806.7806.3	7806	KNWTITR		917.508	1540.53	Hex(7)HexNAc(2)	0.0018	0.7387
MouseBrain-Z-T-1.7810.7810.3	7810	LSVECANK	5,Carbamidomethyl(+57.0215);	919.443	1809.67	Hex(4)HexNAc(5)Fuc(1)	0.0013	0.4836
MouseBrain-Z-T-1.7813.7813.3	7813	VPGNQTSTTLK		1144.61	1647.61	Hex(3)HexNAc(5)Fuc(1)	0.0019	0.6819
MouseBrain-Z-T-1.7816.7816.2	7816	LSVECANK	5,Carbamidomethyl(+57.0215);	919.443	1647.61	Hex(3)HexNAc(5)Fuc(1)	0.0027	1.0586
MouseBrain-Z-T-1.7817.7817.3	7817	LSVECANK	5,Carbamidomethyl(+57.0215);	919.443	1647.61	Hex(3)HexNAc(5)Fuc(1)	0.0014	0.5305
MouseBrain-Z-T-1.7818.7818.2	7818	NYTADYDK		988.414	1864.63	Hex(9)HexNAc(2)	0.0024	0.8552
MouseBrain-Z-T-1.7826.7826.2	7826	GATNNTCIIR	7,Carbamidomethyl(+57.0215);	1118.55	1864.63	Hex(9)HexNAc(2)	0.003	1.0011
MouseBrain-Z-T-1.7828.7828.3	7828	KVICTGPNDTSPGSPR	4,Carbamidomethyl(+57.0215);	1684.82	1378.48	Hex(6)HexNAc(2)	0.0016	0.5148
MouseBrain-Z-T-1.7830.7830.2	7830	NYTADYDK		988.414	1702.58	Hex(8)HexNAc(2)	0.0024	0.8776
MouseBrain-Z-T-1.7833.7833.3	7833	TLNCSGAHVK	4,Carbamidomethyl(+57.0215);	1085.53	2163.75	Hex(6)HexNAc(3)NeuAc(2)	0.007	2.1617
MouseBrain-Z-T-1.7848.7848.3	7848	KNWTITR		917.508	1702.58	Hex(8)HexNAc(2)	0.002	0.7751
MouseBrain-Z-T-1.7852.7852.2	7852	LSVECANK	5,Carbamidomethyl(+57.0215);	919.443	1809.67	Hex(4)HexNAc(5)Fuc(1)	0.0044	1.596
MouseBrain-Z-T-1.7858.7858.3	7858	KNASNMEYR		1111.51	2309.8	Hex(6)HexNAc(3)NeuAc(2)Fuc(1)	0.001	0.2907
MouseBrain-Z-T-1.7861.7861.2	7861	NYTADYDK		988.414	1540.53	Hex(7)HexNAc(2)	0.0003	0.128
MouseBrain-Z-T-1.7871.7871.2	7871	NITGLR		672.392	1216.42	Hex(5)HexNAc(2)	0.0016	0.8573
MouseBrain-Z-T-1.7876.7876.3	7876	LSVECANK	5,Carbamidomethyl(+57.0215);	919.443	1809.67	Hex(4)HexNAc(5)Fuc(1)	0.0012	0.4432
MouseBrain-Z-T-1.7884.7884.3	7884	VPGNQTSTTLK		1144.61	1647.61	Hex(3)HexNAc(5)Fuc(1)	0.0019	0.677
MouseBrain-Z-T-1.7885.7885.2	7885	LSVECANK	5,Carbamidomethyl(+57.0215);	919.443	1647.61	Hex(3)HexNAc(5)Fuc(1)	0.0025	0.9651
MouseBrain-Z-T-1.7900.7900.3	7900	KVICTGPNDTSPGSPR	4,Carbamidomethyl(+57.0215);	1684.82	1378.48	Hex(6)HexNAc(2)	0.0014	0.4471
MouseBrain-Z-T-1.7902.7902.2	7902	NYTADYDK		988.414	1702.58	Hex(8)HexNAc(2)	0.0025	0.9438
MouseBrain-Z-T-1.7920.7920.3	7920	AEPPLNASAGDQEEK		1554.72	1702.58	Hex(8)HexNAc(2)	0.0055	1.6889
MouseBrain-Z-T-1.7922.7922.2	7922	VNFTCK	5,Carbamidomethyl(+57.0215);	767.364	1216.42	Hex(5)HexNAc(2)	0	-0.0014
MouseBrain-Z-T-1.7927.7927.2	7927	VYCNMTEDK	3,Carbamidomethyl(+57.0215);	1158.47	1378.48	Hex(6)HexNAc(2)	0.0005	0.2103
MouseBrain-Z-T-1.7942.7942.3	7942	INNSTNEGMNVK		1319.61	1914.7	Hex(5)HexNAc(4)Fuc(2)	0.0013	0.4123
MouseBrain-Z-T-1.7955.7955.3	7955	RNWTINR		958.51	1702.58	Hex(8)HexNAc(2)	0.0023	0.872
MouseBrain-Z-T-1.7991.7991.3	7991	INNSTNEGMNVK		1319.61	1955.72	Hex(4)HexNAc(5)Fuc(2)	0.0014	0.4148
MouseBrain-Z-T-1.7994.7994.3	7994	KVICTGPNDTSPGSPR	4,Carbamidomethyl(+57.0215);	1684.82	1216.42	Hex(5)HexNAc(2)	0.0015	0.5241
MouseBrain-Z-T-1.7998.7998.3	7998	RNWTINR		958.51	1864.63	Hex(9)HexNAc(2)	0.0018	0.6303
MouseBrain-Z-T-1.8026.8026.3	8026	RNWTINR		958.51	1702.58	Hex(8)HexNAc(2)	0.0022	0.809
MouseBrain-Z-T-1.8029.8029.3	8029	TLNCSGAHVK	4,Carbamidomethyl(+57.0215);	1085.53	2147.75	Hex(5)HexNAc(3)NeuAc(2)Fuc(1)	-0.0014	-0.4363
MouseBrain-Z-T-1.8036.8036.2	8036	ANATIEVK		844.465	1702.58	Hex(8)HexNAc(2)	0.0027	1.0685
MouseBrain-Z-T-1.8041.8041.2	8041	VNFTCK	5,Carbamidomethyl(+57.0215);	767.364	1216.42	Hex(5)HexNAc(2)	-0.0004	-0.2032
MouseBrain-Z-T-1.8056.8056.3	8056	INNSTNEGMNVK		1319.61	1955.72	Hex(4)HexNAc(5)Fuc(2)	0.0013	0.4052
MouseBrain-Z-T-1.8058.8058.3	8058	RNWTINR		958.51	1540.53	Hex(7)HexNAc(2)	-0.0002	-0.0829
MouseBrain-Z-T-1.8063.8063.2	8063	NYTADYDK		988.414	1540.53	Hex(7)HexNAc(2)	0.0007	0.284
MouseBrain-Z-T-1.8067.8067.3	8067	KVICTGPNDTSPGSPR	4,Carbamidomethyl(+57.0215);	1684.82	1216.42	Hex(5)HexNAc(2)	0.0013	0.4652
MouseBrain-Z-T-1.8077.8077.2	8077	DLASGENGTECR	11,Carbamidomethyl(+57.0215);	1307.54	1549.57	Hex(4)HexNAc(3)Fuc(2)	0.0055	1.9322
MouseBrain-Z-T-1.8079.8079.3	8079	NISSEEK		805.382	2920.06	Hex(6)HexNAc(6)NeuAc(1)Fuc(3)	0.0131	3.5218
MouseBrain-Z-T-1.8094.8094.2	8094	AMDNVTVR		904.444	1864.63	Hex(9)HexNAc(2)	0.0012	0.4207
MouseBrain-Z-T-1.8100.8100.2	8100	NYTADYDK		988.414	1702.58	Hex(8)HexNAc(2)	0.0013	0.4658
MouseBrain-Z-T-1.8104.8104.3	8104	RNWTINR		958.51	1702.58	Hex(8)HexNAc(2)	0.002	0.7589
MouseBrain-Z-T-1.8105.8105.3	8105	QNGSANSATNPAGLDK		1543.72	1702.58	Hex(8)HexNAc(2)	0.0018	0.5633
MouseBrain-Z-T-1.8121.8121.2	8121	VNFTCK	5,Carbamidomethyl(+57.0215);	767.364	1501.56	Hex(3)HexNAc(5)	0.0005	0.2012
MouseBrain-Z-T-1.8122.8122.2	8122	ANATIEVK		844.465	1702.58	Hex(8)HexNAc(2)	0.0025	0.9634
MouseBrain-Z-T-1.8126.8126.3	8126	INNSTNEGMNVK		1319.61	1955.72	Hex(4)HexNAc(5)Fuc(2)	0.0013	0.4052
MouseBrain-Z-T-1.8138.8138.3	8138	NVTDTFKR		979.509	1216.42	Hex(5)HexNAc(2)	0.0012	0.5587
MouseBrain-Z-T-1.8140.8140.3	8140	RNWTINR		958.51	1540.53	Hex(7)HexNAc(2)	0.001	0.4041
MouseBrain-Z-T-1.8149.8149.2	8149	NVTDTFKR		979.509	1216.42	Hex(5)HexNAc(2)	0.0007	0.3185
MouseBrain-Z-T-1.8153.8153.2	8153	VYCNMTEDK	3,Carbamidomethyl(+57.0215);	1158.47	1216.42	Hex(5)HexNAc(2)	0.0018	0.7672
MouseBrain-Z-T-1.8176.8176.2	8176	NYTADYDK		988.414	1378.48	Hex(6)HexNAc(2)	0.0022	0.9206
MouseBrain-Z-T-1.8183.8183.3	8183	QNGSANSATNPAGLDK		1543.72	1702.58	Hex(8)HexNAc(2)	0.0017	0.5299
MouseBrain-Z-T-1.8184.8184.3	8184	CINQSICEK	1,Carbamidomethyl(+57.0215);7,Carbamidomethyl(+57.0215);	1150.51	1955.72	Hex(4)HexNAc(5)Fuc(2)	0.0011	0.3547
MouseBrain-Z-T-1.8203.8203.3	8203	DANLTAMSDKK		1192.58	1955.72	Hex(4)HexNAc(5)Fuc(2)	0.0036	1.1396
MouseBrain-Z-T-1.8211.8211.2	8211	GATNNTCIIR	7,Carbamidomethyl(+57.0215);	1118.55	1378.48	Hex(6)HexNAc(2)	0.003	1.1829
MouseBrain-Z-T-1.8213.8213.3	8213	NVTDTFKR		979.509	1216.42	Hex(5)HexNAc(2)	0.0013	0.5912
MouseBrain-Z-T-1.8214.8214.2	8214	NVTDTFKR		979.509	1216.42	Hex(5)HexNAc(2)	0.0008	0.3825
MouseBrain-Z-T-1.8216.8216.2	8216	ANATIEVK		844.465	1702.58	Hex(8)HexNAc(2)	0.0026	1.0188
MouseBrain-Z-T-1.8217.8217.3	8217	RNWTINR		958.51	1702.58	Hex(8)HexNAc(2)	0.0011	0.4149
MouseBrain-Z-T-1.8224.8224.2	8224	VYCNMTEDK	3,Carbamidomethyl(+57.0215);	1158.47	1216.42	Hex(5)HexNAc(2)	0.0018	0.752
MouseBrain-Z-T-1.8225.8225.3	8225	RNWTINR		958.51	1540.53	Hex(7)HexNAc(2)	0.0012	0.4957
MouseBrain-Z-T-1.8226.8226.3	8226	YHVLHINTTK		1224.66	2238.8	Hex(7)HexNAc(4)Fuc(2)	0.003	0.8519
MouseBrain-Z-T-1.8242.8242.4	8242	YHVLHINTTK		1224.66	2238.8	Hex(7)HexNAc(4)Fuc(2)	0.0009	0.2676
MouseBrain-Z-T-1.8245.8245.3	8245	NISSEEK		805.382	2960.07	Hex(5)HexNAc(7)NeuAc(2)Fuc(1)	0.0028	0.7373
MouseBrain-Z-T-1.8267.8267.4	8267	TANHSAPSLENSVQPGKR		1891.95	1378.48	Hex(6)HexNAc(2)	0.0015	0.4647
MouseBrain-Z-T-1.8282.8282.3	8282	RNWTINR		958.51	1702.58	Hex(8)HexNAc(2)	0.0012	0.467
MouseBrain-Z-T-1.8285.8285.2	8285	ANATIEVK		844.465	1702.58	Hex(8)HexNAc(2)	0.0028	1.0898
MouseBrain-Z-T-1.8301.8301.3	8301	YHVLHINTTK		1224.66	2238.8	Hex(7)HexNAc(4)Fuc(2)	0.0028	0.8075
MouseBrain-Z-T-1.8349.8349.2	8349	NSTAYFR		857.403	1702.58	Hex(8)HexNAc(2)	0.0021	0.8247
MouseBrain-Z-T-1.8365.8365.3	8365	GCKDNATDSVPLR	2,Carbamidomethyl(+57.0215);	1431.68	1752.64	Hex(4)HexNAc(4)Fuc(2)	0.0039	1.2238
MouseBrain-Z-T-1.8368.8368.3	8368	VLTNQESPYQNHTGR		1742.83	1702.58	Hex(8)HexNAc(2)	0.0029	0.8513
MouseBrain-Z-T-1.8402.8402.2	8402	ANATIEVK		844.465	1702.58	Hex(8)HexNAc(2)	0.0034	1.3314
MouseBrain-Z-T-1.8413.8413.3	8413	AHNELGTNSTSLR		1398.69	1955.72	Hex(4)HexNAc(5)Fuc(2)	0.0033	0.9827
MouseBrain-Z-T-1.8426.8426.3	8426	VLTNQESPYQNHTGR		1742.83	1864.63	Hex(9)HexNAc(2)	0.0008	0.2138
MouseBrain-Z-T-1.8435.8435.3	8435	ANATIEVK		844.465	3123.14	Hex(6)HexNAc(7)NeuAc(1)Fuc(3)	0.0081	2.0388
MouseBrain-Z-T-1.8445.8445.3	8445	KLNYTLK		878.523	1216.42	Hex(5)HexNAc(2)	0.0015	0.7359
MouseBrain-Z-T-1.8454.8454.3	8454	NQKDEINETDLK		1445.7	2466.91	Hex(5)HexNAc(6)Fuc(3)	0.0039	1.0001
MouseBrain-Z-T-1.8463.8463.3	8463	VLTNQESPYQNHTGR		1742.83	1702.58	Hex(8)HexNAc(2)	0.0032	0.9196
MouseBrain-Z-T-1.8473.8473.2	8473	ANATIEVK		844.465	1702.58	Hex(8)HexNAc(2)	0.0043	1.6966
MouseBrain-Z-T-1.8478.8478.3	8478	AHNELGTNSTSLR		1398.69	1955.72	Hex(4)HexNAc(5)Fuc(2)	0.0031	0.9138
MouseBrain-Z-T-1.8483.8483.3	8483	ANHSGAVVLLK		1107.64	1378.48	Hex(6)HexNAc(2)	0.0003	0.125
MouseBrain-Z-T-1.8499.8499.2	8499	KLNYTLK		878.523	1216.42	Hex(5)HexNAc(2)	0.0013	0.6077
MouseBrain-Z-T-1.8507.8507.3	8507	YHVLHINTTK		1224.66	1930.69	Hex(6)HexNAc(4)Fuc(1)	0.0017	0.5451
MouseBrain-Z-T-1.8514.8514.3	8514	KLNYTLK		878.523	1216.42	Hex(5)HexNAc(2)	0.0015	0.7359
MouseBrain-Z-T-1.8516.8516.3	8516	EGSLQCECEHNTTGPDCGR	6,Carbamidomethyl(+57.0215);8,Carbamidomethyl(+57.0215);17,Carbamidomethyl(+57.0215);	2205.85	1378.48	Hex(6)HexNAc(2)	-0.0017	-0.4845
MouseBrain-Z-T-1.8522.8522.4	8522	YHVLHINTTK		1224.66	1930.69	Hex(6)HexNAc(4)Fuc(1)	0.0019	0.588
MouseBrain-Z-T-1.8553.8553.2	8553	DLASGENGTECR	11,Carbamidomethyl(+57.0215);	1307.54	1038.38	Hex(3)HexNAc(2)Fuc(1)	-0.0015	-0.6579
MouseBrain-Z-T-1.8565.8565.3	8565	INNSTNEGMNVK		1319.61	1647.61	Hex(3)HexNAc(5)Fuc(1)	0.0022	0.7363
MouseBrain-Z-T-1.8567.8567.3	8567	GCKDNATDSVPLR	2,Carbamidomethyl(+57.0215);	1431.68	1955.72	Hex(4)HexNAc(5)Fuc(2)	0.0036	1.0495
MouseBrain-Z-T-1.8570.8570.3	8570	YHVLHINTTK		1224.66	1930.69	Hex(6)HexNAc(4)Fuc(1)	0.0027	0.8461
MouseBrain-Z-T-1.8584.8584.3	8584	EGSLQCECEHNTTGPDCGR	6,Carbamidomethyl(+57.0215);8,Carbamidomethyl(+57.0215);17,Carbamidomethyl(+57.0215);	2205.85	1378.48	Hex(6)HexNAc(2)	-0.0017	-0.4845
MouseBrain-Z-T-1.8586.8586.4	8586	YHVLHINTTK		1224.66	1930.69	Hex(6)HexNAc(4)Fuc(1)	0.0019	0.588
MouseBrain-Z-T-1.8608.8608.2	8608	INNSTNEGMNVK		1319.61	1647.61	Hex(3)HexNAc(5)Fuc(1)	0.0026	0.8681
MouseBrain-Z-T-1.8618.8618.3	8618	ANATIEVK		844.465	2977.08	Hex(6)HexNAc(7)NeuAc(1)Fuc(2)	0.0064	1.6717
MouseBrain-Z-T-1.8628.8628.3	8628	NQKDEINETDLK		1445.7	2263.83	Hex(5)HexNAc(5)Fuc(3)	0.0024	0.6356
MouseBrain-Z-T-1.8636.8636.3	8636	INNSTNEGMNVK		1319.61	1647.61	Hex(3)HexNAc(5)Fuc(1)	0.0023	0.781
MouseBrain-Z-T-1.8641.8641.3	8641	LSVECANK	5,Carbamidomethyl(+57.0215);	919.443	2920.06	Hex(6)HexNAc(6)NeuAc(1)Fuc(3)	-0.0002	-0.0595
MouseBrain-Z-T-1.8649.8649.2	8649	NGVELTATR		959.504	1864.63	Hex(9)HexNAc(2)	0.0049	1.7322
MouseBrain-Z-T-1.8651.8651.3	8651	ITNISSDDSGK		1135.54	2734	Hex(7)HexNAc(5)Fuc(4)	0.0117	3.0322
MouseBrain-Z-T-1.8658.8658.3	8658	NHSLAFVGTK		1072.57	1864.63	Hex(9)HexNAc(2)	0.0028	0.9618
MouseBrain-Z-T-1.8664.8664.3	8664	LSVECANK	5,Carbamidomethyl(+57.0215);	919.443	3083.14	Hex(7)HexNAc(6)Fuc(5)	0.0113	2.8177
MouseBrain-Z-T-1.8665.8665.3	8665	LSVECANK	5,Carbamidomethyl(+57.0215);	919.443	3448.27	Hex(8)HexNAc(7)Fuc(5)	0.0154	3.5234
MouseBrain-Z-T-1.8667.8667.3	8667	VNLTGTPSQR		1071.57	2571.95	Hex(6)HexNAc(5)Fuc(4)	0	0.0019
MouseBrain-Z-T-1.8672.8672.3	8672	EGSLQCECEHNTTGPDCGR	6,Carbamidomethyl(+57.0215);8,Carbamidomethyl(+57.0215);17,Carbamidomethyl(+57.0215);	2205.85	1216.42	Hex(5)HexNAc(2)	0.0016	0.4547
MouseBrain-Z-T-1.8685.8685.2	8685	INNSTNEGMNVK		1319.61	1647.61	Hex(3)HexNAc(5)Fuc(1)	0.0033	1.098
MouseBrain-Z-T-1.8692.8692.3	8692	LSVECANK	5,Carbamidomethyl(+57.0215);	919.443	3066.12	Hex(6)HexNAc(6)NeuAc(1)Fuc(4)	0.0031	0.781
MouseBrain-Z-T-1.8694.8694.3	8694	ANATIEVK		844.465	2977.08	Hex(6)HexNAc(7)NeuAc(1)Fuc(2)	0.0062	1.6217
MouseBrain-Z-T-1.8709.8709.3	8709	INNSTNEGMNVK		1319.61	1647.61	Hex(3)HexNAc(5)Fuc(1)	0.0022	0.7581
MouseBrain-Z-T-1.8722.8722.3	8722	ANHSGAVVLLK		1107.64	1216.42	Hex(5)HexNAc(2)	0.0022	0.9251
MouseBrain-Z-T-1.8724.8724.3	8724	QNGSANSATNPAGLDK		1543.72	1955.72	Hex(4)HexNAc(5)Fuc(2)	0.0037	1.0646
MouseBrain-Z-T-1.8731.8731.2	8731	AMDNVTVR		904.444	1216.42	Hex(5)HexNAc(2)	0.0013	0.6291
MouseBrain-Z-T-1.8732.8732.3	8732	NHSLAFVGTK		1072.57	1702.58	Hex(8)HexNAc(2)	0.0026	0.9254
MouseBrain-Z-T-1.8736.8736.3	8736	EGSLQCECEHNTTGPDCGR	6,Carbamidomethyl(+57.0215);8,Carbamidomethyl(+57.0215);17,Carbamidomethyl(+57.0215);	2205.85	1216.42	Hex(5)HexNAc(2)	0.0018	0.5279
MouseBrain-Z-T-1.8747.8747.3	8747	LSVECANK	5,Carbamidomethyl(+57.0215);	919.443	2937.08	Hex(7)HexNAc(6)Fuc(4)	0.0143	3.7176
MouseBrain-Z-T-1.8751.8751.3	8751	NQKDEINETDLK		1445.7	1955.72	Hex(4)HexNAc(5)Fuc(2)	0.0021	0.6104
MouseBrain-Z-T-1.8760.8760.3	8760	ANATIEVK		844.465	2977.08	Hex(6)HexNAc(7)NeuAc(1)Fuc(2)	0.0051	1.347
MouseBrain-Z-T-1.8774.8774.3	8774	NMTILETKK		1076.59	1216.42	Hex(5)HexNAc(2)	-0.0001	-0.0234
MouseBrain-Z-T-1.8782.8782.3	8782	LSVECANK	5,Carbamidomethyl(+57.0215);	919.443	2920.06	Hex(6)HexNAc(6)NeuAc(1)Fuc(3)	-0.0022	-0.5813
MouseBrain-Z-T-1.8794.8794.3	8794	ANATIEVK		844.465	2570.93	Hex(6)HexNAc(5)NeuAc(1)Fuc(2)	0.0017	0.491
MouseBrain-Z-T-1.8795.8795.3	8795	QNGSANSATNPAGLDK		1543.72	1955.72	Hex(4)HexNAc(5)Fuc(2)	0.0037	1.0646
MouseBrain-Z-T-1.8798.8798.3	8798	CINQSICEK	1,Carbamidomethyl(+57.0215);7,Carbamidomethyl(+57.0215);	1150.51	1647.61	Hex(3)HexNAc(5)Fuc(1)	-0.0003	-0.1238
MouseBrain-Z-T-1.8806.8806.3	8806	KNASNMEYR		1111.51	2350.83	Hex(5)HexNAc(4)NeuAc(2)Fuc(1)	0.0033	0.9458
MouseBrain-Z-T-1.8812.8812.3	8812	ANATIEVK		844.465	2774	Hex(6)HexNAc(6)NeuAc(1)Fuc(2)	0.0063	1.7281
MouseBrain-Z-T-1.8820.8820.3	8820	LSVECANK	5,Carbamidomethyl(+57.0215);	919.443	2734	Hex(7)HexNAc(5)Fuc(4)	0.0114	3.1338
MouseBrain-Z-T-1.8834.8834.3	8834	LSVECANK	5,Carbamidomethyl(+57.0215);	919.443	2937.08	Hex(7)HexNAc(6)Fuc(4)	0.0148	3.8353
MouseBrain-Z-T-1.8852.8852.3	8852	ANATIEVK		844.465	2815.03	Hex(5)HexNAc(7)NeuAc(1)Fuc(2)	0.0064	1.7547
MouseBrain-Z-T-1.8853.8853.3	8853	VLTNQESPYQNHTGR		1742.83	2092.75	Hex(7)HexNAc(4)Fuc(1)	0.007	1.8189
MouseBrain-Z-T-1.8857.8857.2	8857	LNITCESSK	5,Carbamidomethyl(+57.0215);	1050.5	1540.53	Hex(7)HexNAc(2)	0.0055	2.1306
MouseBrain-Z-T-1.8861.8861.2	8861	AMDNVTVR		904.444	1565.56	Hex(5)HexNAc(3)Fuc(1)	0.0017	0.6744
MouseBrain-Z-T-1.8867.8867.3	8867	ANATIEVK		844.465	2977.08	Hex(6)HexNAc(7)NeuAc(1)Fuc(2)	0.0062	1.6318
MouseBrain-Z-T-1.8871.8871.3	8871	ANATIEVK		844.465	2570.93	Hex(6)HexNAc(5)NeuAc(1)Fuc(2)	0.0016	0.4548
MouseBrain-Z-T-1.8879.8879.3	8879	AHNELGTNSTSLR		1398.69	1647.61	Hex(3)HexNAc(5)Fuc(1)	0.0033	1.0822
MouseBrain-Z-T-1.8885.8885.3	8885	DANLTAMSDKK		1192.58	1647.61	Hex(3)HexNAc(5)Fuc(1)	0.0027	0.9429
MouseBrain-Z-T-1.8905.8905.3	8905	NQKDEINETDLK		1445.7	1752.64	Hex(4)HexNAc(4)Fuc(2)	0.0011	0.3484
MouseBrain-Z-T-1.8907.8907.3	8907	GCKDNATDSVPLR	2,Carbamidomethyl(+57.0215);	1431.68	1038.38	Hex(3)HexNAc(2)Fuc(1)	0.0011	0.4462
MouseBrain-Z-T-1.8916.8916.3	8916	LSVECANK	5,Carbamidomethyl(+57.0215);	919.443	2920.06	Hex(6)HexNAc(6)NeuAc(1)Fuc(3)	0.0014	0.3674
MouseBrain-Z-T-1.8917.8917.3	8917	ANATIEVK		844.465	2815.03	Hex(5)HexNAc(7)NeuAc(1)Fuc(2)	0.0071	1.9333
MouseBrain-Z-T-1.8945.8945.3	8945	LSVECANK	5,Carbamidomethyl(+57.0215);	919.443	2937.08	Hex(7)HexNAc(6)Fuc(4)	0.0152	3.9453
MouseBrain-Z-T-1.8961.8961.3	8961	NQKDEINETDLK		1445.7	1549.57	Hex(4)HexNAc(3)Fuc(2)	0.0021	0.7031
MouseBrain-Z-T-1.8964.8964.2	8964	ANATIEVK		844.465	1702.58	Hex(8)HexNAc(2)	0.0042	1.6323
MouseBrain-Z-T-1.8972.8972.2	8972	FNSSSSSLEEK		1213.55	1702.58	Hex(8)HexNAc(2)	0.0019	0.6385
MouseBrain-Z-T-1.8977.8977.3	8977	NQKDEINETDLK		1445.7	1752.64	Hex(4)HexNAc(4)Fuc(2)	0.0016	0.5051
MouseBrain-Z-T-1.8979.8979.3	8979	GCKDNATDSVPLR	2,Carbamidomethyl(+57.0215);	1431.68	1038.38	Hex(3)HexNAc(2)Fuc(1)	0.0014	0.5564
MouseBrain-Z-T-1.8987.8987.3	8987	VNLTGTPSQR		1071.57	2263.83	Hex(5)HexNAc(5)Fuc(3)	0.0014	0.4239
MouseBrain-Z-T-1.8995.8995.3	8995	VNLTGTPSQR		1071.57	2060.76	Hex(5)HexNAc(4)Fuc(3)	0.0025	0.8069
MouseBrain-Z-T-1.9008.9008.3	9008	NASNMEYR		983.413	2205.79	Hex(5)HexNAc(4)NeuAc(1)Fuc(2)	0.0038	1.205
MouseBrain-Z-T-1.9016.9016.3	9016	ITNISSDDSGK		1135.54	2611.95	Hex(5)HexNAc(6)NeuAc(1)Fuc(2)	0.003	0.8041
MouseBrain-Z-T-1.9022.9022.2	9022	FNSSSSSLEEK		1213.55	1540.53	Hex(7)HexNAc(2)	-0.0001	-0.0536
MouseBrain-Z-T-1.9025.9025.3	9025	EICSGNSSQCAPNVHK	3,Carbamidomethyl(+57.0215);10,Carbamidomethyl(+57.0215);	1786.77	1872.65	Hex(6)HexNAc(3)NeuAc(1)	0.0002	0.0655
MouseBrain-Z-T-1.9029.9029.3	9029	LSVECANK	5,Carbamidomethyl(+57.0215);	919.443	2937.08	Hex(7)HexNAc(6)Fuc(4)	0.0144	3.7274
MouseBrain-Z-T-1.9037.9037.3	9037	QERNRSR		944.49	2101.78	Hex(4)HexNAc(5)Fuc(3)	-0.0121	-3.9644
MouseBrain-Z-T-1.9048.9048.3	9048	DGKPLLNDSR		1113.58	2205.79	Hex(5)HexNAc(4)NeuAc(1)Fuc(2)	0.001	0.2871
MouseBrain-Z-T-1.9057.9057.3	9057	VNLTGTPSQR		1071.57	2263.83	Hex(5)HexNAc(5)Fuc(3)	0.0017	0.5
MouseBrain-Z-T-1.9060.9060.3	9060	VLTNQESPYQNHTGR		1742.83	2092.75	Hex(7)HexNAc(4)Fuc(1)	0.006	1.5748
MouseBrain-Z-T-1.9066.9066.3	9066	NQSVPLSCCR	8,Carbamidomethyl(+57.0215);9,Carbamidomethyl(+57.0215);	1219.54	1702.58	Hex(8)HexNAc(2)	0.0055	1.8856
MouseBrain-Z-T-1.9073.9073.2	9073	NQSVPLSCCR	8,Carbamidomethyl(+57.0215);9,Carbamidomethyl(+57.0215);	1219.54	1702.58	Hex(8)HexNAc(2)	0.0012	0.4007
MouseBrain-Z-T-1.9075.9075.3	9075	LSVECANK	5,Carbamidomethyl(+57.0215);	919.443	3140.16	Hex(7)HexNAc(7)Fuc(4)	0.0141	3.4825
MouseBrain-Z-T-1.9077.9077.3	9077	KMSNITFR		995.522	1702.58	Hex(8)HexNAc(2)	0.0008	0.3013
MouseBrain-Z-T-1.9081.9081.3	9081	GCKDNATDSVPLR	2,Carbamidomethyl(+57.0215);	1431.68	1444.53	Hex(3)HexNAc(4)Fuc(1)	0.0034	1.1983
MouseBrain-Z-T-1.9092.9092.3	9092	LSVECANK	5,Carbamidomethyl(+57.0215);	919.443	2611.95	Hex(5)HexNAc(6)NeuAc(1)Fuc(2)	-0.004	-1.1246
MouseBrain-Z-T-1.9094.9094.2	9094	LSVDCVNK	5,Carbamidomethyl(+57.0215);	933.459	1864.63	Hex(9)HexNAc(2)	0.0053	1.8906
MouseBrain-Z-T-1.9101.9101.3	9101	VNLTGTPSQR		1071.57	2158.8	Hex(4)HexNAc(6)Fuc(2)	-0.0038	-1.1785
MouseBrain-Z-T-1.9105.9105.2	9105	GTEILGNSTR		1046.54	1216.42	Hex(5)HexNAc(2)	0.0012	0.5323
MouseBrain-Z-T-1.9110.9110.3	9110	NQKDEINETDLK		1445.7	1955.72	Hex(4)HexNAc(5)Fuc(2)	0.0028	0.8349
MouseBrain-Z-T-1.9111.9111.3	9111	LSVECANK	5,Carbamidomethyl(+57.0215);	919.443	3123.14	Hex(6)HexNAc(7)NeuAc(1)Fuc(3)	0.0049	1.2226
MouseBrain-Z-T-1.9112.9112.3	9112	LSVECANK	5,Carbamidomethyl(+57.0215);	919.443	2716.98	Hex(6)HexNAc(5)NeuAc(1)Fuc(3)	0.0046	1.2739
MouseBrain-Z-T-1.9115.9115.2	9115	GGNVTLPCK	8,Carbamidomethyl(+57.0215);	944.475	2142.81	Hex(3)HexNAc(6)Fuc(3)	0.0033	1.0664
MouseBrain-Z-T-1.9119.9119.3	9119	GGNVTLPCK	8,Carbamidomethyl(+57.0215);	944.475	2142.81	Hex(3)HexNAc(6)Fuc(3)	0.0027	0.8666
MouseBrain-Z-T-1.9120.9120.3	9120	LKFNSTIK		949.56	2466.91	Hex(5)HexNAc(6)Fuc(3)	0.0036	1.0437
MouseBrain-Z-T-1.9122.9122.2	9122	AMDNVTVR		904.444	1955.72	Hex(4)HexNAc(5)Fuc(2)	-0.0004	-0.1228
MouseBrain-Z-T-1.9123.9123.3	9123	LSVECANK	5,Carbamidomethyl(+57.0215);	919.443	2734	Hex(7)HexNAc(5)Fuc(4)	0.0137	3.7436
MouseBrain-Z-T-1.9126.9126.4	9126	NSSFHAASFHGDMK		1534.66	2263.83	Hex(5)HexNAc(5)Fuc(3)	0.0026	0.6817
MouseBrain-Z-T-1.9131.9131.3	9131	AMDNVTVR		904.444	1955.72	Hex(4)HexNAc(5)Fuc(2)	-0.0014	-0.476
MouseBrain-Z-T-1.9133.9133.3	9133	GGNVTLPCK	8,Carbamidomethyl(+57.0215);	944.475	2101.78	Hex(4)HexNAc(5)Fuc(3)	0.0018	0.5903
MouseBrain-Z-T-1.9134.9134.3	9134	GCKDNATDSVPLR	2,Carbamidomethyl(+57.0215);	1431.68	1647.61	Hex(3)HexNAc(5)Fuc(1)	0.0021	0.6969
MouseBrain-Z-T-1.9137.9137.3	9137	ANATIEVK		844.465	2668.97	Hex(5)HexNAc(7)NeuAc(1)Fuc(1)	0.006	1.7186
MouseBrain-Z-T-1.9143.9143.3	9143	ANATIEVK		844.465	2465.89	Hex(5)HexNAc(6)NeuAc(1)Fuc(1)	0.0035	1.0642
MouseBrain-Z-T-1.9147.9147.3	9147	NQSVPLSCCR	8,Carbamidomethyl(+57.0215);9,Carbamidomethyl(+57.0215);	1219.54	1540.53	Hex(7)HexNAc(2)	0.0049	1.7842
MouseBrain-Z-T-1.9148.9148.2	9148	NQSVPLSCCR	8,Carbamidomethyl(+57.0215);9,Carbamidomethyl(+57.0215);	1219.54	1540.53	Hex(7)HexNAc(2)	0.0039	1.4063
MouseBrain-Z-T-1.9149.9149.3	9149	ANATIEVK		844.465	2475.93	Hex(4)HexNAc(9)	-0.0143	-4.3172
MouseBrain-Z-T-1.9158.9158.3	9158	KMSNITFR		995.522	1702.58	Hex(8)HexNAc(2)	0.001	0.3683
MouseBrain-Z-T-1.9159.9159.2	9159	FNSSSSSLEEK		1213.55	1378.48	Hex(6)HexNAc(2)	0.0058	2.2289
MouseBrain-Z-T-1.9165.9165.3	9165	NASNMEYR		983.413	2164.77	Hex(6)HexNAc(3)NeuAc(1)Fuc(2)	-0.0014	-0.4497
MouseBrain-Z-T-1.9168.9168.2	9168	GGNVTLPCK	8,Carbamidomethyl(+57.0215);	944.475	2101.78	Hex(4)HexNAc(5)Fuc(3)	0.0015	0.5053
MouseBrain-Z-T-1.9171.9171.2	9171	GTEILGNSTR		1046.54	1216.42	Hex(5)HexNAc(2)	0.0014	0.6277
MouseBrain-Z-T-1.9173.9173.3	9173	EICSGNSSQCAPNVHK	3,Carbamidomethyl(+57.0215);10,Carbamidomethyl(+57.0215);	1786.77	2018.71	Hex(6)HexNAc(3)NeuAc(1)Fuc(1)	0.0053	1.4008
MouseBrain-Z-T-1.9176.9176.3	9176	LSVECANK	5,Carbamidomethyl(+57.0215);	919.443	2937.08	Hex(7)HexNAc(6)Fuc(4)	0.0096	2.4923
MouseBrain-Z-T-1.9178.9178.2	9178	NASNMEYR		983.413	2018.71	Hex(6)HexNAc(3)NeuAc(1)Fuc(1)	0.0027	0.9123
MouseBrain-Z-T-1.9184.9184.4	9184	VSHNASVDMCDLKK	10,Carbamidomethyl(+57.0215);	1602.75	2263.83	Hex(5)HexNAc(5)Fuc(3)	0.0041	1.0551
MouseBrain-Z-T-1.9191.9191.3	9191	ANATIEVK		844.465	2668.97	Hex(5)HexNAc(7)NeuAc(1)Fuc(1)	0.0043	1.2346
MouseBrain-Z-T-1.9198.9198.3	9198	LSVECANK	5,Carbamidomethyl(+57.0215);	919.443	2734	Hex(7)HexNAc(5)Fuc(4)	0.0137	3.7436
MouseBrain-Z-T-1.9199.9199.2	9199	GGNVTLPCK	8,Carbamidomethyl(+57.0215);	944.475	2142.81	Hex(3)HexNAc(6)Fuc(3)	0.0033	1.0664
MouseBrain-Z-T-1.9202.9202.3	9202	ANATIEVK		844.465	2668.97	Hex(5)HexNAc(7)NeuAc(1)Fuc(1)	0.0039	1.1097
MouseBrain-Z-T-1.9204.9204.3	9204	NASNMEYR		983.413	2018.71	Hex(6)HexNAc(3)NeuAc(1)Fuc(1)	0.0025	0.8446
MouseBrain-Z-T-1.9216.9216.3	9216	ANATIEVK		844.465	2465.89	Hex(5)HexNAc(6)NeuAc(1)Fuc(1)	0.0035	1.0642
MouseBrain-Z-T-1.9218.9218.3	9218	DGKPLLNDSR		1113.58	2018.71	Hex(6)HexNAc(3)NeuAc(1)Fuc(1)	0.0019	0.6167
MouseBrain-Z-T-1.9227.9227.3	9227	LSVECANK	5,Carbamidomethyl(+57.0215);	919.443	2758.01	Hex(5)HexNAc(6)NeuAc(1)Fuc(3)	0.0013	0.3416
MouseBrain-Z-T-1.9228.9228.3	9228	DNTTCYEFKK	5,Carbamidomethyl(+57.0215);	1304.57	1864.63	Hex(9)HexNAc(2)	0.0031	0.985
MouseBrain-Z-T-1.9238.9238.3	9238	GGNVTLPCK	8,Carbamidomethyl(+57.0215);	944.475	2142.81	Hex(3)HexNAc(6)Fuc(3)	0.0026	0.8261
MouseBrain-Z-T-1.9239.9239.3	9239	LSVECANK	5,Carbamidomethyl(+57.0215);	919.443	2775.02	Hex(6)HexNAc(6)Fuc(4)	-0.004	-1.0919
MouseBrain-Z-T-1.9244.9244.3	9244	NASNMEYR		983.413	1872.65	Hex(6)HexNAc(3)NeuAc(1)	0.0023	0.8208
MouseBrain-Z-T-1.9247.9247.3	9247	ANATIEVK		844.465	2262.81	Hex(5)HexNAc(5)NeuAc(1)Fuc(1)	0.0007	0.2373
MouseBrain-Z-T-1.9271.9271.3	9271	NASNMEYR		983.413	2205.79	Hex(5)HexNAc(4)NeuAc(1)Fuc(2)	0.0022	0.6883
MouseBrain-Z-T-1.9279.9279.3	9279	ANATIEVK		844.465	2668.97	Hex(5)HexNAc(7)NeuAc(1)Fuc(1)	0.0044	1.2469
MouseBrain-Z-T-1.9286.9286.3	9286	NQSVPLSCCR	8,Carbamidomethyl(+57.0215);9,Carbamidomethyl(+57.0215);	1219.54	1540.53	Hex(7)HexNAc(2)	0.0044	1.6087
MouseBrain-Z-T-1.9289.9289.3	9289	DGKPLLNDSR		1113.58	2205.79	Hex(5)HexNAc(4)NeuAc(1)Fuc(2)	0.0017	0.5053
MouseBrain-Z-T-1.9291.9291.3	9291	LSVECANK	5,Carbamidomethyl(+57.0215);	919.443	2554.93	Hex(5)HexNAc(5)NeuAc(1)Fuc(3)	0.0012	0.3413
MouseBrain-Z-T-1.9294.9294.2	9294	ANATIEVK		844.465	2059.73	Hex(5)HexNAc(4)NeuAc(1)Fuc(1)	0.0038	1.3069
MouseBrain-Z-T-1.9299.9299.2	9299	NQSVPLSCCR	8,Carbamidomethyl(+57.0215);9,Carbamidomethyl(+57.0215);	1219.54	1540.53	Hex(7)HexNAc(2)	0.0039	1.4184
MouseBrain-Z-T-1.9305.9305.3	9305	LSVECANK	5,Carbamidomethyl(+57.0215);	919.443	2716.98	Hex(6)HexNAc(5)NeuAc(1)Fuc(3)	0.0028	0.7664
MouseBrain-Z-T-1.9308.9308.2	9308	LSVECANK	5,Carbamidomethyl(+57.0215);	919.443	2205.79	Hex(5)HexNAc(4)NeuAc(1)Fuc(2)	0.0008	0.2443
MouseBrain-Z-T-1.9313.9313.3	9313	ANATIEVK		844.465	2319.84	Hex(5)HexNAc(6)NeuAc(1)	0.0016	0.4948
MouseBrain-Z-T-1.9319.9319.3	9319	LSVECANK	5,Carbamidomethyl(+57.0215);	919.443	2425.89	Hex(6)HexNAc(5)Fuc(3)	0.0085	2.5348
MouseBrain-Z-T-1.9322.9322.3	9322	LSVECANK	5,Carbamidomethyl(+57.0215);	919.443	2205.79	Hex(5)HexNAc(4)NeuAc(1)Fuc(2)	-0.0002	-0.0504
MouseBrain-Z-T-1.9326.9326.3	9326	EASNHSSGAGLVQINK		1610.8	2060.76	Hex(5)HexNAc(4)Fuc(3)	0.0036	0.9834
MouseBrain-Z-T-1.9328.9328.3	9328	VNLTGTPSQR		1071.57	1752.64	Hex(4)HexNAc(4)Fuc(2)	-0.0003	-0.1228
MouseBrain-Z-T-1.9330.9330.3	9330	NTPMRPRSR		1113.58	1872.65	Hex(6)HexNAc(3)NeuAc(1)	0.0038	1.2703
MouseBrain-Z-T-1.9334.9334.3	9334	DGKPLLNDSR		1113.58	2018.71	Hex(6)HexNAc(3)NeuAc(1)Fuc(1)	0.0029	0.9128
MouseBrain-Z-T-1.9341.9341.3	9341	VNLTGTPSQR		1071.57	1955.72	Hex(4)HexNAc(5)Fuc(2)	0.0026	0.873
MouseBrain-Z-T-1.9351.9351.3	9351	NHSLAFVGTK		1072.57	1216.42	Hex(5)HexNAc(2)	0.0022	0.9445
MouseBrain-Z-T-1.9354.9354.2	9354	NHSLAFVGTK		1072.57	1216.42	Hex(5)HexNAc(2)	0.0011	0.4948
MouseBrain-Z-T-1.9356.9356.3	9356	ANQTALCGGGVQTR	7,Carbamidomethyl(+57.0215);	1431.69	1565.56	Hex(5)HexNAc(3)Fuc(1)	0.0021	0.7125
MouseBrain-Z-T-1.9360.9360.3	9360	LSVECANK	5,Carbamidomethyl(+57.0215);	919.443	2611.95	Hex(5)HexNAc(6)NeuAc(1)Fuc(2)	-0.003	-0.8579
MouseBrain-Z-T-1.9367.9367.3	9367	LSVECANK	5,Carbamidomethyl(+57.0215);	919.443	2570.93	Hex(6)HexNAc(5)NeuAc(1)Fuc(2)	0.0058	1.6601
MouseBrain-Z-T-1.9373.9373.3	9373	EASNHSSGAGLVQINK		1610.8	2263.83	Hex(5)HexNAc(5)Fuc(3)	0.0021	0.5293
MouseBrain-Z-T-1.9379.9379.3	9379	LSVDCVNK	5,Carbamidomethyl(+57.0215);	933.459	2263.83	Hex(5)HexNAc(5)Fuc(3)	0.0029	0.9184
MouseBrain-Z-T-1.9380.9380.3	9380	LSVECANK	5,Carbamidomethyl(+57.0215);	919.443	2408.87	Hex(5)HexNAc(5)NeuAc(1)Fuc(2)	-0.0014	-0.4072
MouseBrain-Z-T-1.9382.9382.3	9382	ANQTALCGGGVQTR	7,Carbamidomethyl(+57.0215);	1431.69	1216.42	Hex(5)HexNAc(2)	0.0001	0.0284
MouseBrain-Z-T-1.9386.9386.3	9386	DGKPLLNDSR		1113.58	2205.79	Hex(5)HexNAc(4)NeuAc(1)Fuc(2)	0.0017	0.5053
MouseBrain-Z-T-1.9387.9387.3	9387	LSVECANK	5,Carbamidomethyl(+57.0215);	919.443	2628.97	Hex(6)HexNAc(6)Fuc(3)	0.0071	2.0029
MouseBrain-Z-T-1.9389.9389.2	9389	ANQTALCGGGVQTR	7,Carbamidomethyl(+57.0215);	1431.69	1216.42	Hex(5)HexNAc(2)	0.0024	0.9124
MouseBrain-Z-T-1.9391.9391.3	9391	KVLVAPPSEEANTTK		1582.86	3083.14	Hex(7)HexNAc(6)Fuc(5)	0.0035	0.744
MouseBrain-Z-T-1.9396.9396.2	9396	VNLTGTPSQR		1071.57	1955.72	Hex(4)HexNAc(5)Fuc(2)	-0.0004	-0.1296
MouseBrain-Z-T-1.9407.9407.3	9407	DGKPLLNDSR		1113.58	2018.71	Hex(6)HexNAc(3)NeuAc(1)Fuc(1)	0.0025	0.8133
MouseBrain-Z-T-1.9408.9408.2	9408	NQSVPLSCCR	8,Carbamidomethyl(+57.0215);9,Carbamidomethyl(+57.0215);	1219.54	1378.48	Hex(6)HexNAc(2)	0.0002	0.0595
MouseBrain-Z-T-1.9411.9411.3	9411	LSVECANK	5,Carbamidomethyl(+57.0215);	919.443	2425.89	Hex(6)HexNAc(5)Fuc(3)	0.0096	2.8632
MouseBrain-Z-T-1.9418.9418.3	9418	LSVECANK	5,Carbamidomethyl(+57.0215);	919.443	2716.98	Hex(6)HexNAc(5)NeuAc(1)Fuc(3)	0.0021	0.5639
MouseBrain-Z-T-1.9420.9420.3	9420	NQKDEINETDLK		1445.7	1444.53	Hex(3)HexNAc(4)Fuc(1)	0.0024	0.8344
MouseBrain-Z-T-1.9428.9428.3	9428	VNLTGTPSQR		1071.57	1955.72	Hex(4)HexNAc(5)Fuc(2)	0.003	1.005
MouseBrain-Z-T-1.9429.9429.2	9429	LSVECANK	5,Carbamidomethyl(+57.0215);	919.443	2408.87	Hex(5)HexNAc(5)NeuAc(1)Fuc(2)	0.0017	0.5026
MouseBrain-Z-T-1.9432.9432.3	9432	VNLTGTPSQR		1071.57	1752.64	Hex(4)HexNAc(4)Fuc(2)	0.0002	0.0544
MouseBrain-Z-T-1.9433.9433.3	9433	NHSLAFVGTK		1072.57	1216.42	Hex(5)HexNAc(2)	0.0022	0.9532
MouseBrain-Z-T-1.9440.9440.3	9440	LSVECANK	5,Carbamidomethyl(+57.0215);	919.443	2611.95	Hex(5)HexNAc(6)NeuAc(1)Fuc(2)	0.002	0.5549
MouseBrain-Z-T-1.9444.9444.4	9444	NSSFHAASFHGDMK		1534.66	1752.64	Hex(4)HexNAc(4)Fuc(2)	0.0028	0.8508
MouseBrain-Z-T-1.9451.9451.3	9451	LSVECANK	5,Carbamidomethyl(+57.0215);	919.443	2408.87	Hex(5)HexNAc(5)NeuAc(1)Fuc(2)	0.002	0.599
MouseBrain-Z-T-1.9452.9452.3	9452	LKFNSTIK		949.56	2158.8	Hex(4)HexNAc(6)Fuc(2)	0.0026	0.8497
MouseBrain-Z-T-1.9453.9453.3	9453	KMSNITFR		995.522	1378.48	Hex(6)HexNAc(2)	-0.0006	-0.2462
MouseBrain-Z-T-1.9454.9454.3	9454	NASNMEYR		983.413	1856.66	Hex(5)HexNAc(3)NeuAc(1)Fuc(1)	0	0.0021
MouseBrain-Z-T-1.9456.9456.2	9456	LSVECANK	5,Carbamidomethyl(+57.0215);	919.443	2408.87	Hex(5)HexNAc(5)NeuAc(1)Fuc(2)	0.0017	0.5026
MouseBrain-Z-T-1.9459.9459.2	9459	EDGMLPANR		1001.46	1864.63	Hex(9)HexNAc(2)	0.0009	0.3179
MouseBrain-Z-T-1.9460.9460.2	9460	NASNMEYR		983.413	2018.71	Hex(6)HexNAc(3)NeuAc(1)Fuc(1)	-0.0014	-0.457
MouseBrain-Z-T-1.9461.9461.3	9461	KVLVAPPSEEANTTK		1582.86	2734	Hex(7)HexNAc(5)Fuc(4)	0.004	0.9292
MouseBrain-Z-T-1.9465.9465.2	9465	DGKPLLNDSR		1113.58	2018.71	Hex(6)HexNAc(3)NeuAc(1)Fuc(1)	0.0033	1.0593
MouseBrain-Z-T-1.9466.9466.2	9466	NASNMEYR		983.413	2002.71	Hex(5)HexNAc(3)NeuAc(1)Fuc(2)	0.0033	1.1124
MouseBrain-Z-T-1.9467.9467.4	9467	IISENKTDEEPGYIKK		1862.96	2466.91	Hex(5)HexNAc(6)Fuc(3)	0.0011	0.2456
MouseBrain-Z-T-1.9469.9469.2	9469	VVWNGSR		816.424	1864.63	Hex(9)HexNAc(2)	0.0025	0.9448
MouseBrain-Z-T-1.9472.9472.2	9472	GGNVTLPCK	8,Carbamidomethyl(+57.0215);	944.475	1752.64	Hex(4)HexNAc(4)Fuc(2)	0.002	0.7545
MouseBrain-Z-T-1.9475.9475.3	9475	DGKPLLNDSR		1113.58	2018.71	Hex(6)HexNAc(3)NeuAc(1)Fuc(1)	0.0026	0.8316
MouseBrain-Z-T-1.9476.9476.3	9476	LSVECANK	5,Carbamidomethyl(+57.0215);	919.443	2554.93	Hex(5)HexNAc(5)NeuAc(1)Fuc(3)	0.001	0.2894
MouseBrain-Z-T-1.9478.9478.3	9478	DGKPLLNDSR		1113.58	1856.66	Hex(5)HexNAc(3)NeuAc(1)Fuc(1)	0.0014	0.4855
MouseBrain-Z-T-1.9481.9481.3	9481	NASNMEYR		983.413	2018.71	Hex(6)HexNAc(3)NeuAc(1)Fuc(1)	0.0009	0.2927
MouseBrain-Z-T-1.9482.9482.2	9482	IVSNNCTDGLR	6,Carbamidomethyl(+57.0215);	1247.59	1216.42	Hex(5)HexNAc(2)	0.001	0.3942
MouseBrain-Z-T-1.9486.9486.3	9486	LSVECANK	5,Carbamidomethyl(+57.0215);	919.443	2425.89	Hex(6)HexNAc(5)Fuc(3)	0.0105	3.153
MouseBrain-Z-T-1.9487.9487.3	9487	LSVDCVNK	5,Carbamidomethyl(+57.0215);	933.459	2158.8	Hex(4)HexNAc(6)Fuc(2)	0.0033	1.082
MouseBrain-Z-T-1.9489.9489.3	9489	VSHNASVDMCDLKK	10,Carbamidomethyl(+57.0215);	1602.75	1955.72	Hex(4)HexNAc(5)Fuc(2)	0.0037	1.0323
MouseBrain-Z-T-1.9494.9494.2	9494	VNYTEVSR		966.477	1864.63	Hex(9)HexNAc(2)	0.0022	0.7926
MouseBrain-Z-T-1.9499.9499.2	9499	LSVECANK	5,Carbamidomethyl(+57.0215);	919.443	2408.87	Hex(5)HexNAc(5)NeuAc(1)Fuc(2)	0.0017	0.5026
MouseBrain-Z-T-1.9500.9500.3	9500	LSVECANK	5,Carbamidomethyl(+57.0215);	919.443	2570.93	Hex(6)HexNAc(5)NeuAc(1)Fuc(2)	0.0078	2.2336
MouseBrain-Z-T-1.9511.9511.3	9511	LSVECANK	5,Carbamidomethyl(+57.0215);	919.443	2611.95	Hex(5)HexNAc(6)NeuAc(1)Fuc(2)	0.0021	0.5885
MouseBrain-Z-T-1.9517.9517.2	9517	VVWNGSR		816.424	1702.58	Hex(8)HexNAc(2)	0.0023	0.904
MouseBrain-Z-T-1.9522.9522.3	9522	LSVECANK	5,Carbamidomethyl(+57.0215);	919.443	2408.87	Hex(5)HexNAc(5)NeuAc(1)Fuc(2)	0.0025	0.7653
MouseBrain-Z-T-1.9537.9537.4	9537	KVLVAPPSEEANTTK		1582.86	2571.95	Hex(6)HexNAc(5)Fuc(4)	0.0037	0.9026
MouseBrain-Z-T-1.9538.9538.3	9538	KVLVAPPSEEANTTK		1582.86	2775.02	Hex(6)HexNAc(6)Fuc(4)	0.0077	1.7712
MouseBrain-Z-T-1.9541.9541.3	9541	NASNMEYR		983.413	2205.79	Hex(5)HexNAc(4)NeuAc(1)Fuc(2)	0.0007	0.2344
MouseBrain-Z-T-1.9542.9542.3	9542	LSVECANK	5,Carbamidomethyl(+57.0215);	919.443	2425.89	Hex(6)HexNAc(5)Fuc(3)	0.0105	3.153
MouseBrain-Z-T-1.9546.9546.2	9546	VVWNGSR		816.424	1864.63	Hex(9)HexNAc(2)	0.0024	0.9101
MouseBrain-Z-T-1.9547.9547.3	9547	DGKPLLNDSR		1113.58	1856.66	Hex(5)HexNAc(3)NeuAc(1)Fuc(1)	0.0014	0.4855
MouseBrain-Z-T-1.9550.9550.3	9550	LSVECANK	5,Carbamidomethyl(+57.0215);	919.443	2937.08	Hex(7)HexNAc(6)Fuc(4)	0.0133	3.4555
MouseBrain-Z-T-1.9551.9551.2	9551	NASNMEYR		983.413	2018.71	Hex(6)HexNAc(3)NeuAc(1)Fuc(1)	-0.0031	-1.0169
MouseBrain-Z-T-1.9552.9552.2	9552	GGNVTLPCK	8,Carbamidomethyl(+57.0215);	944.475	1752.64	Hex(4)HexNAc(4)Fuc(2)	0.002	0.7464
MouseBrain-Z-T-1.9558.9558.3	9558	LSVECANK	5,Carbamidomethyl(+57.0215);	919.443	2425.89	Hex(6)HexNAc(5)Fuc(3)	0.0105	3.153
MouseBrain-Z-T-1.9559.9559.3	9559	NASNMEYR		983.413	2018.71	Hex(6)HexNAc(3)NeuAc(1)Fuc(1)	0.0009	0.2927
MouseBrain-Z-T-1.9560.9560.3	9560	KVLVAPPSEEANTTK		1582.86	2571.95	Hex(6)HexNAc(5)Fuc(4)	0.0044	1.0679
MouseBrain-Z-T-1.9561.9561.2	9561	VVWNGSR		816.424	2026.69	Hex(10)HexNAc(2)	0.0009	0.3084
MouseBrain-Z-T-1.9562.9562.2	9562	LSVECANK	5,Carbamidomethyl(+57.0215);	919.443	2611.95	Hex(5)HexNAc(6)NeuAc(1)Fuc(2)	0.0002	0.0679
MouseBrain-Z-T-1.9565.9565.3	9565	ANATIEVK		844.465	2611.95	Hex(5)HexNAc(6)NeuAc(1)Fuc(2)	0.0063	1.8297
MouseBrain-Z-T-1.9570.9570.3	9570	VNLTGTPSQR		1071.57	1955.72	Hex(4)HexNAc(5)Fuc(2)	0.0016	0.5273
MouseBrain-Z-T-1.9571.9571.3	9571	NQKDEINETDLK		1445.7	1647.61	Hex(3)HexNAc(5)Fuc(1)	0.0079	2.5662
MouseBrain-Z-T-1.9576.9576.2	9576	LNPGNYTAR		1004.5	1864.63	Hex(9)HexNAc(2)	0.0033	1.1624
MouseBrain-Z-T-1.9584.9584.3	9584	LSVECANK	5,Carbamidomethyl(+57.0215);	919.443	2303.84	Hex(4)HexNAc(6)NeuAc(1)Fuc(1)	0.0053	1.6517
MouseBrain-Z-T-1.9585.9585.3	9585	LSVECANK	5,Carbamidomethyl(+57.0215);	919.443	2611.95	Hex(5)HexNAc(6)NeuAc(1)Fuc(2)	0.0021	0.5947
MouseBrain-Z-T-1.9588.9588.3	9588	LRPLFNK		886.539	1702.58	Hex(8)HexNAc(2)	0.0017	0.6423
MouseBrain-Z-T-1.9594.9594.2	9594	VVWNGSR		816.424	1702.58	Hex(8)HexNAc(2)	0.0023	0.904
MouseBrain-Z-T-1.9597.9597.3	9597	GGNVTLPCK	8,Carbamidomethyl(+57.0215);	944.475	1752.64	Hex(4)HexNAc(4)Fuc(2)	0.0016	0.5979
MouseBrain-Z-T-1.9600.9600.3	9600	KVLVAPPSEEANTTK		1582.86	2628.97	Hex(6)HexNAc(6)Fuc(3)	0.0084	1.9881
MouseBrain-Z-T-1.9607.9607.3	9607	LSVECANK	5,Carbamidomethyl(+57.0215);	919.443	2920.06	Hex(6)HexNAc(6)NeuAc(1)Fuc(3)	0.0015	0.3953
MouseBrain-Z-T-1.9608.9608.2	9608	GGNVTLPCK	8,Carbamidomethyl(+57.0215);	944.475	1549.57	Hex(4)HexNAc(3)Fuc(2)	0.0018	0.727
MouseBrain-Z-T-1.9611.9611.2	9611	NQSVPLSCCR	8,Carbamidomethyl(+57.0215);9,Carbamidomethyl(+57.0215);	1219.54	1216.42	Hex(5)HexNAc(2)	0.0017	0.7118
MouseBrain-Z-T-1.9612.9612.2	9612	LRPLFNK		886.539	1702.58	Hex(8)HexNAc(2)	0.003	1.1747
MouseBrain-Z-T-1.9619.9619.3	9619	LSVECANK	5,Carbamidomethyl(+57.0215);	919.443	2465.89	Hex(5)HexNAc(6)NeuAc(1)Fuc(1)	-0.0001	-0.0297
MouseBrain-Z-T-1.9620.9620.3	9620	LSVECANK	5,Carbamidomethyl(+57.0215);	919.443	2628.97	Hex(6)HexNAc(6)Fuc(3)	0.0095	2.6841
MouseBrain-Z-T-1.9621.9621.2	9621	DNESLISR		932.456	1702.58	Hex(8)HexNAc(2)	0.0033	1.2362
MouseBrain-Z-T-1.9624.9624.3	9624	GGNVTLPCK	8,Carbamidomethyl(+57.0215);	944.475	1549.57	Hex(4)HexNAc(3)Fuc(2)	0.0012	0.4778
MouseBrain-Z-T-1.9630.9630.3	9630	ANATIEVK		844.465	2157.78	Hex(4)HexNAc(6)NeuAc(1)	0.0042	1.385
MouseBrain-Z-T-1.9631.9631.3	9631	KVLVAPPSEEANTTK		1582.86	2571.95	Hex(6)HexNAc(5)Fuc(4)	0.0044	1.0479
MouseBrain-Z-T-1.9632.9632.2	9632	GGNVTLPCK	8,Carbamidomethyl(+57.0215);	944.475	1752.64	Hex(4)HexNAc(4)Fuc(2)	0.0022	0.8156
MouseBrain-Z-T-1.9634.9634.2	9634	ANATIEVK		844.465	2157.78	Hex(4)HexNAc(6)NeuAc(1)	0.003	0.9875
MouseBrain-Z-T-1.9635.9635.2	9635	GGNVTLPCK	8,Carbamidomethyl(+57.0215);	944.475	1793.67	Hex(3)HexNAc(5)Fuc(2)	0.0018	0.6708
MouseBrain-Z-T-1.9638.9638.2	9638	CDLDGMNR	1,Carbamidomethyl(+57.0215);	979.385	1864.63	Hex(9)HexNAc(2)	0.0011	0.3698
MouseBrain-Z-T-1.9642.9642.3	9642	LSVECANK	5,Carbamidomethyl(+57.0215);	919.443	2449.9	Hex(4)HexNAc(6)NeuAc(1)Fuc(2)	-0.0002	-0.0641
MouseBrain-Z-T-1.9643.9643.3	9643	ANATIEVK		844.465	1954.7	Hex(4)HexNAc(5)NeuAc(1)	0.0016	0.5652
MouseBrain-Z-T-1.9646.9646.2	9646	ANATIEVK		844.465	1702.58	Hex(8)HexNAc(2)	0.001	0.4106
MouseBrain-Z-T-1.9654.9654.3	9654	KVLVAPPSEEANTTK		1582.86	2775.02	Hex(6)HexNAc(6)Fuc(4)	0.0072	1.6582
MouseBrain-Z-T-1.9656.9656.3	9656	PGDPGKDLASGENGTECR	17,Carbamidomethyl(+57.0215);	1858.81	2571.95	Hex(6)HexNAc(5)Fuc(4)	0.005	1.1198
MouseBrain-Z-T-1.9658.9658.3	9658	GGNVTLPCK	8,Carbamidomethyl(+57.0215);	944.475	1793.67	Hex(3)HexNAc(5)Fuc(2)	0.0011	0.3895
MouseBrain-Z-T-1.9661.9661.3	9661	LRPLFNK		886.539	1702.58	Hex(8)HexNAc(2)	0.0017	0.6423
MouseBrain-Z-T-1.9665.9665.2	9665	LSVECANK	5,Carbamidomethyl(+57.0215);	919.443	2408.87	Hex(5)HexNAc(5)NeuAc(1)Fuc(2)	0.0007	0.2221
MouseBrain-Z-T-1.9672.9672.3	9672	LSVECANK	5,Carbamidomethyl(+57.0215);	919.443	2408.87	Hex(5)HexNAc(5)NeuAc(1)Fuc(2)	0.002	0.5906
MouseBrain-Z-T-1.9674.9674.3	9674	GGNVTLPCK	8,Carbamidomethyl(+57.0215);	944.475	1752.64	Hex(4)HexNAc(4)Fuc(2)	0.0016	0.6
MouseBrain-Z-T-1.9675.9675.2	9675	VVWNGSR		816.424	1540.53	Hex(7)HexNAc(2)	-0.0022	-0.9176
MouseBrain-Z-T-1.9678.9678.3	9678	NASNMEYR		983.413	1856.66	Hex(5)HexNAc(3)NeuAc(1)Fuc(1)	0.0017	0.5841
MouseBrain-Z-T-1.9682.9682.3	9682	KVLVAPPSEEANTTK		1582.86	2222.81	Hex(6)HexNAc(4)Fuc(3)	0.0016	0.4223
MouseBrain-Z-T-1.9684.9684.3	9684	KMSNITFR		995.522	1216.42	Hex(5)HexNAc(2)	0.0013	0.5891
MouseBrain-Z-T-1.9685.9685.3	9685	DGKPLLNDSR		1113.58	1856.66	Hex(5)HexNAc(3)NeuAc(1)Fuc(1)	0.0012	0.4136
MouseBrain-Z-T-1.9686.9686.2	9686	KMSNITFR		995.522	1216.42	Hex(5)HexNAc(2)	0.0009	0.4117
MouseBrain-Z-T-1.9687.9687.3	9687	LSVECANK	5,Carbamidomethyl(+57.0215);	919.443	2815.03	Hex(5)HexNAc(7)NeuAc(1)Fuc(2)	0.0065	1.7296
MouseBrain-Z-T-1.9689.9689.2	9689	GGNVTLPCK	8,Carbamidomethyl(+57.0215);	944.475	1549.57	Hex(4)HexNAc(3)Fuc(2)	0.0018	0.727
MouseBrain-Z-T-1.9697.9697.3	9697	LSVECANK	5,Carbamidomethyl(+57.0215);	919.443	2425.89	Hex(6)HexNAc(5)Fuc(3)	0.0124	3.7025
MouseBrain-Z-T-1.9700.9700.2	9700	DGKPLLNDSR		1113.58	1856.66	Hex(5)HexNAc(3)NeuAc(1)Fuc(1)	0.003	1.0022
MouseBrain-Z-T-1.9709.9709.2	9709	GGNVTLPCK	8,Carbamidomethyl(+57.0215);	944.475	1793.67	Hex(3)HexNAc(5)Fuc(2)	0.002	0.7147
MouseBrain-Z-T-1.9710.9710.3	9710	NASNMEYR		983.413	2570.93	Hex(6)HexNAc(5)NeuAc(1)Fuc(2)	0.0015	0.42
MouseBrain-Z-T-1.9711.9711.2	9711	LSVECANK	5,Carbamidomethyl(+57.0215);	919.443	2059.73	Hex(5)HexNAc(4)NeuAc(1)Fuc(1)	0.0023	0.7609
MouseBrain-Z-T-1.9715.9715.3	9715	NASNMEYR		983.413	2221.79	Hex(6)HexNAc(4)NeuAc(1)Fuc(1)	0.0033	1.0299
MouseBrain-Z-T-1.9721.9721.3	9721	LKFNSTIK		949.56	1955.72	Hex(4)HexNAc(5)Fuc(2)	0.0018	0.6027
MouseBrain-Z-T-1.9722.9722.4	9722	KVLVAPPSEEANTTK		1582.86	2466.91	Hex(5)HexNAc(6)Fuc(3)	0.0051	1.2508
MouseBrain-Z-T-1.9723.9723.3	9723	LSVECANK	5,Carbamidomethyl(+57.0215);	919.443	2205.79	Hex(5)HexNAc(4)NeuAc(1)Fuc(2)	0.0007	0.2363
MouseBrain-Z-T-1.9730.9730.3	9730	EASNHSSGAGLVQINK		1610.8	1549.57	Hex(4)HexNAc(3)Fuc(2)	0.0041	1.3085
MouseBrain-Z-T-1.9731.9731.3	9731	NASNMEYR		983.413	2100.76	Hex(4)HexNAc(5)NeuAc(1)Fuc(1)	0.0019	0.6191
MouseBrain-Z-T-1.9732.9732.3	9732	GGNVTLPCK	8,Carbamidomethyl(+57.0215);	944.475	1793.67	Hex(3)HexNAc(5)Fuc(2)	0.0008	0.3048
MouseBrain-Z-T-1.9733.9733.3	9733	KVLVAPPSEEANTTK		1582.86	2628.97	Hex(6)HexNAc(6)Fuc(3)	0.0084	1.9881
MouseBrain-Z-T-1.9735.9735.4	9735	RCNQTTGQCDCHVGYQGLHCDTCK	2,Carbamidomethyl(+57.0215);9,Carbamidomethyl(+57.0215);11,Carbamidomethyl(+57.0215);20,Carbamidomethyl(+57.0215);23,Carbamidomethyl(+57.0215);	2954.17	1444.53	Hex(3)HexNAc(4)Fuc(1)	0.0045	1.0306
MouseBrain-Z-T-1.9736.9736.4	9736	LLLPAKNTTHLK		1347.82	2263.83	Hex(5)HexNAc(5)Fuc(3)	0.0019	0.5346
MouseBrain-Z-T-1.9737.9737.3	9737	EASNHSSGAGLVQINK		1610.8	1768.64	Hex(5)HexNAc(4)Fuc(1)	0.0051	1.5202
MouseBrain-Z-T-1.9742.9742.3	9742	KVLVAPPSEEANTTK		1582.86	2263.83	Hex(5)HexNAc(5)Fuc(3)	0.0045	1.1573
MouseBrain-Z-T-1.9743.9743.3	9743	KVLVAPPSEEANTTK		1582.86	2466.91	Hex(5)HexNAc(6)Fuc(3)	0.0062	1.5277
MouseBrain-Z-T-1.9744.9744.3	9744	LSVECANK	5,Carbamidomethyl(+57.0215);	919.443	2059.73	Hex(5)HexNAc(4)NeuAc(1)Fuc(1)	0.0031	1.0311
MouseBrain-Z-T-1.9745.9745.3	9745	ANATIEVK		844.465	2157.78	Hex(4)HexNAc(6)NeuAc(1)	0.0042	1.385
MouseBrain-Z-T-1.9752.9752.3	9752	PGDPGKDLASGENGTECR	17,Carbamidomethyl(+57.0215);	1858.81	1864.63	Hex(9)HexNAc(2)	0.0054	1.4599
MouseBrain-Z-T-1.9754.9754.3	9754	DGKPLLNDSR		1113.58	1856.66	Hex(5)HexNAc(3)NeuAc(1)Fuc(1)	0.0014	0.4855
MouseBrain-Z-T-1.9755.9755.3	9755	QTVEEEGGASSYNTSSK		1772.77	1752.64	Hex(4)HexNAc(4)Fuc(2)	-0.0002	-0.0469
MouseBrain-Z-T-1.9756.9756.3	9756	KMSNITFR		995.522	1216.42	Hex(5)HexNAc(2)	0.0013	0.5807
MouseBrain-Z-T-1.9759.9759.3	9759	KVLVAPPSEEANTTK		1582.86	1864.63	Hex(9)HexNAc(2)	0.0021	0.6228
MouseBrain-Z-T-1.9761.9761.3	9761	TANHSAPSLENSVQPGK		1735.85	1702.58	Hex(8)HexNAc(2)	0.0015	0.4455
MouseBrain-Z-T-1.9768.9768.3	9768	LSVECANK	5,Carbamidomethyl(+57.0215);	919.443	2408.87	Hex(5)HexNAc(5)NeuAc(1)Fuc(2)	0.0015	0.4531
MouseBrain-Z-T-1.9769.9769.3	9769	LRPLFNK		886.539	1540.53	Hex(7)HexNAc(2)	0.0063	2.5952
MouseBrain-Z-T-1.9770.9770.2	9770	EDGMLPANR		1001.46	1873.67	Hex(6)HexNAc(3)Fuc(2)	0.0014	0.4956
MouseBrain-Z-T-1.9772.9772.3	9772	LSVECANK	5,Carbamidomethyl(+57.0215);	919.443	2262.81	Hex(5)HexNAc(5)NeuAc(1)Fuc(1)	0.0024	0.7614
MouseBrain-Z-T-1.9773.9773.2	9773	NVTDTFK		823.408	1216.42	Hex(5)HexNAc(2)	0.0011	0.5482
MouseBrain-Z-T-1.9775.9775.2	9775	NASNMEYR		983.413	1856.66	Hex(5)HexNAc(3)NeuAc(1)Fuc(1)	0.003	1.0638
MouseBrain-Z-T-1.9776.9776.3	9776	NASNMEYR		983.413	1856.66	Hex(5)HexNAc(3)NeuAc(1)Fuc(1)	0.0017	0.5841
MouseBrain-Z-T-1.9782.9782.3	9782	ANATIEVK		844.465	2465.89	Hex(5)HexNAc(6)NeuAc(1)Fuc(1)	0.0036	1.0865
MouseBrain-Z-T-1.9783.9783.2	9783	GGNVTLPCK	8,Carbamidomethyl(+57.0215);	944.475	1793.67	Hex(3)HexNAc(5)Fuc(2)	0.0021	0.7848
MouseBrain-Z-T-1.9788.9788.3	9788	PGDPGKDLASGENGTECR	17,Carbamidomethyl(+57.0215);	1858.81	2060.76	Hex(5)HexNAc(4)Fuc(3)	0.0053	1.3526
[truncated: 133,842 more rows]
