# Supplementary material for: Glyco-Decipher enables glycan database-independent peptide matching and in-depth characterization of site-specific N-glycosylation
Source: Nat Commun. 2022 Apr 7;13:1900. doi: 10.1038/s41467-022-29530-y (PMC8990002; doi:10.1038/s41467-022-29530-y)
Supplement: Supplementary file 12 — Source Data [file 41467_2022_29530_MOESM12_ESM.zip › Source Data/Figure S51c.xlsx]

## Sheet: Figure S51c
Figure S51c	Distribution of glycan size (monosaccharide number) in five mouse tissues.
Tissue	Title	Glycan	GlycanSize
Brain	MouseBrain-Z-T-1.1756.1756.2	Hex(5)HexNAc(2)	7
Brain	MouseBrain-Z-T-1.1783.1783.3	Hex(4)HexNAc(5)Fuc(2)	11
Brain	MouseBrain-Z-T-1.1786.1786.2	Hex(6)HexNAc(2)	8
Brain	MouseBrain-Z-T-1.1788.1788.2	Hex(4)HexNAc(5)Fuc(2)	11
Brain	MouseBrain-Z-T-1.1803.1803.3	Hex(9)HexNAc(2)	11
Brain	MouseBrain-Z-T-1.1810.1810.2	Hex(9)HexNAc(2)	11
Brain	MouseBrain-Z-T-1.1819.1819.3	Hex(7)HexNAc(2)	9
Brain	MouseBrain-Z-T-1.1848.1848.2	Hex(8)HexNAc(2)	10
Brain	MouseBrain-Z-T-1.1880.1880.3	Hex(5)HexNAc(6)Fuc(3)	14
Brain	MouseBrain-Z-T-1.1884.1884.2	Hex(8)HexNAc(2)	10
Brain	MouseBrain-Z-T-1.1887.1887.3	Hex(9)HexNAc(2)	11
Brain	MouseBrain-Z-T-1.1890.1890.3	Hex(4)HexNAc(5)Fuc(2)	11
Brain	MouseBrain-Z-T-1.1909.1909.3	Hex(4)HexNAc(5)Fuc(2)	11
Brain	MouseBrain-Z-T-1.1911.1911.3	Hex(5)HexNAc(5)Fuc(3)	13
Brain	MouseBrain-Z-T-1.1914.1914.3	Hex(3)HexNAc(4)Fuc(1)	8
Brain	MouseBrain-Z-T-1.1923.1923.3	Hex(4)HexNAc(4)Fuc(2)	10
Brain	MouseBrain-Z-T-1.1935.1935.3	Hex(4)HexNAc(6)Fuc(2)	12
Brain	MouseBrain-Z-T-1.1944.1944.3	Hex(8)HexNAc(2)	10
Brain	MouseBrain-Z-T-1.1947.1947.3	Hex(8)HexNAc(2)	10
Brain	MouseBrain-Z-T-1.1954.1954.3	Hex(7)HexNAc(2)	9
Brain	MouseBrain-Z-T-1.1961.1961.2	Hex(3)HexNAc(5)Fuc(1)	9
Brain	MouseBrain-Z-T-1.1964.1964.2	Hex(7)HexNAc(2)	9
Brain	MouseBrain-Z-T-1.1966.1966.2	Hex(9)HexNAc(2)	11
Brain	MouseBrain-Z-T-1.1982.1982.2	Hex(9)HexNAc(2)	11
Brain	MouseBrain-Z-T-1.1984.1984.2	Hex(8)HexNAc(2)	10
Brain	MouseBrain-Z-T-1.1989.1989.3	Hex(6)HexNAc(3)Fuc(1)	10
Brain	MouseBrain-Z-T-1.1990.1990.2	Hex(8)HexNAc(2)	10
Brain	MouseBrain-Z-T-1.1991.1991.3	Hex(4)HexNAc(4)Fuc(1)	9
Brain	MouseBrain-Z-T-1.1992.1992.3	Hex(3)HexNAc(5)Fuc(1)	9
Brain	MouseBrain-Z-T-1.2000.2000.3	Hex(5)HexNAc(2)	7
Brain	MouseBrain-Z-T-1.2001.2001.2	Hex(7)HexNAc(2)	9
Brain	MouseBrain-Z-T-1.2003.2003.3	Hex(4)HexNAc(5)Fuc(2)	11
Brain	MouseBrain-Z-T-1.2005.2005.2	Hex(7)HexNAc(2)	9
Brain	MouseBrain-Z-T-1.2008.2008.3	Hex(7)HexNAc(2)	9
Brain	MouseBrain-Z-T-1.2011.2011.3	Hex(3)HexNAc(6)Fuc(1)	10
Brain	MouseBrain-Z-T-1.2021.2021.3	Hex(6)HexNAc(2)	8
Brain	MouseBrain-Z-T-1.2035.2035.2	Hex(4)HexNAc(5)Fuc(2)	11
Brain	MouseBrain-Z-T-1.2036.2036.2	Hex(6)HexNAc(2)	8
Brain	MouseBrain-Z-T-1.2047.2047.2	Hex(3)HexNAc(4)Fuc(1)	8
Brain	MouseBrain-Z-T-1.2055.2055.2	Hex(8)HexNAc(2)	10
Brain	MouseBrain-Z-T-1.2057.2057.2	Hex(6)HexNAc(3)Fuc(1)	10
Brain	MouseBrain-Z-T-1.2066.2066.3	Hex(4)HexNAc(7)Fuc(2)	13
Brain	MouseBrain-Z-T-1.2076.2076.3	Hex(4)HexNAc(5)Fuc(2)	11
Brain	MouseBrain-Z-T-1.2079.2079.2	Hex(8)HexNAc(2)	10
Brain	MouseBrain-Z-T-1.2085.2085.2	Hex(7)HexNAc(2)	9
Brain	MouseBrain-Z-T-1.2091.2091.3	Hex(9)HexNAc(2)	11
Brain	MouseBrain-Z-T-1.2094.2094.2	Hex(6)HexNAc(2)	8
Brain	MouseBrain-Z-T-1.2095.2095.3	Hex(6)HexNAc(2)	8
Brain	MouseBrain-Z-T-1.2099.2099.2	Hex(4)HexNAc(4)Fuc(2)	10
Brain	MouseBrain-Z-T-1.2104.2104.3	Hex(5)HexNAc(4)Fuc(1)	10
Brain	MouseBrain-Z-T-1.2109.2109.3	Hex(9)HexNAc(2)	11
Brain	MouseBrain-Z-T-1.2110.2110.2	Hex(7)HexNAc(2)	9
Brain	MouseBrain-Z-T-1.2111.2111.3	Hex(5)HexNAc(5)Fuc(3)	13
Brain	MouseBrain-Z-T-1.2113.2113.2	Hex(8)HexNAc(2)	10
Brain	MouseBrain-Z-T-1.2125.2125.3	Hex(5)HexNAc(2)	7
Brain	MouseBrain-Z-T-1.2127.2127.2	Hex(5)HexNAc(2)	7
Brain	MouseBrain-Z-T-1.2137.2137.2	Hex(6)HexNAc(4)Fuc(1)	11
Brain	MouseBrain-Z-T-1.2142.2142.3	Hex(5)HexNAc(3)Fuc(1)	9
Brain	MouseBrain-Z-T-1.2149.2149.3	Hex(6)HexNAc(4)Fuc(2)	12
Brain	MouseBrain-Z-T-1.2155.2155.2	Hex(5)HexNAc(2)	7
Brain	MouseBrain-Z-T-1.2157.2157.3	Hex(5)HexNAc(4)	9
Brain	MouseBrain-Z-T-1.2158.2158.2	Hex(6)HexNAc(2)	8
Brain	MouseBrain-Z-T-1.2160.2160.3	Hex(6)HexNAc(3)Fuc(1)	10
Brain	MouseBrain-Z-T-1.2162.2162.2	Hex(10)HexNAc(2)	12
Brain	MouseBrain-Z-T-1.2165.2165.2	Hex(6)HexNAc(3)Fuc(1)	10
Brain	MouseBrain-Z-T-1.2167.2167.2	Hex(5)HexNAc(4)	9
Brain	MouseBrain-Z-T-1.2170.2170.3	Hex(4)HexNAc(6)Fuc(2)	12
Brain	MouseBrain-Z-T-1.2174.2174.3	Hex(5)HexNAc(5)Fuc(3)	13
Brain	MouseBrain-Z-T-1.2182.2182.3	Hex(4)HexNAc(4)Fuc(2)	10
Brain	MouseBrain-Z-T-1.2192.2192.2	Hex(4)HexNAc(4)Fuc(2)	10
Brain	MouseBrain-Z-T-1.2209.2209.2	Hex(5)HexNAc(2)	7
Brain	MouseBrain-Z-T-1.2216.2216.2	Hex(6)HexNAc(2)	8
Brain	MouseBrain-Z-T-1.2217.2217.3	Hex(5)HexNAc(4)	9
Brain	MouseBrain-Z-T-1.2218.2218.2	Hex(6)HexNAc(2)	8
Brain	MouseBrain-Z-T-1.2223.2223.3	Hex(3)HexNAc(5)Fuc(1)	9
Brain	MouseBrain-Z-T-1.2225.2225.3	Hex(3)HexNAc(5)Fuc(1)	9
Brain	MouseBrain-Z-T-1.2230.2230.2	Hex(5)HexNAc(4)Fuc(1)	10
Brain	MouseBrain-Z-T-1.2239.2239.2	Hex(3)HexNAc(5)Fuc(1)	9
Brain	MouseBrain-Z-T-1.2262.2262.2	Hex(5)HexNAc(2)	7
Brain	MouseBrain-Z-T-1.2267.2267.2	Hex(5)HexNAc(2)	7
Brain	MouseBrain-Z-T-1.2273.2273.3	Hex(9)HexNAc(2)	11
Brain	MouseBrain-Z-T-1.2275.2275.2	Hex(7)HexNAc(2)	9
Brain	MouseBrain-Z-T-1.2281.2281.3	Hex(5)HexNAc(4)Fuc(1)	10
Brain	MouseBrain-Z-T-1.2283.2283.2	Hex(5)HexNAc(4)	9
Brain	MouseBrain-Z-T-1.2285.2285.3	Hex(5)HexNAc(4)Fuc(1)	10
Brain	MouseBrain-Z-T-1.2288.2288.3	Hex(4)HexNAc(5)Fuc(1)	10
Brain	MouseBrain-Z-T-1.2290.2290.3	Hex(5)HexNAc(4)Fuc(2)	11
Brain	MouseBrain-Z-T-1.2291.2291.3	Hex(3)HexNAc(5)Fuc(1)	9
Brain	MouseBrain-Z-T-1.2292.2292.3	Hex(3)HexNAc(5)Fuc(1)	9
Brain	MouseBrain-Z-T-1.2297.2297.3	Hex(4)HexNAc(5)Fuc(2)	11
Brain	MouseBrain-Z-T-1.2300.2300.2	Hex(5)HexNAc(4)Fuc(1)	10
Brain	MouseBrain-Z-T-1.2308.2308.3	Hex(4)HexNAc(4)Fuc(2)	10
Brain	MouseBrain-Z-T-1.2319.2319.2	Hex(5)HexNAc(4)Fuc(1)	10
Brain	MouseBrain-Z-T-1.2321.2321.3	Hex(4)HexNAc(5)Fuc(1)	10
Brain	MouseBrain-Z-T-1.2324.2324.2	Hex(5)HexNAc(2)	7
Brain	MouseBrain-Z-T-1.2325.2325.3	Hex(5)HexNAc(4)	9
Brain	MouseBrain-Z-T-1.2333.2333.2	Hex(4)HexNAc(5)Fuc(2)	11
Brain	MouseBrain-Z-T-1.2339.2339.2	Hex(4)HexNAc(2)	6
Brain	MouseBrain-Z-T-1.2348.2348.3	Hex(4)HexNAc(5)Fuc(2)	11
Brain	MouseBrain-Z-T-1.2349.2349.2	Hex(5)HexNAc(4)	9
Brain	MouseBrain-Z-T-1.2357.2357.3	Hex(5)HexNAc(4)Fuc(1)	10
Brain	MouseBrain-Z-T-1.2362.2362.3	Hex(4)HexNAc(5)Fuc(2)	11
Brain	MouseBrain-Z-T-1.2366.2366.2	Hex(5)HexNAc(2)	7
Brain	MouseBrain-Z-T-1.2367.2367.3	Hex(8)HexNAc(2)	10
Brain	MouseBrain-Z-T-1.2368.2368.3	Hex(9)HexNAc(2)	11
Brain	MouseBrain-Z-T-1.2377.2377.2	Hex(3)HexNAc(4)Fuc(1)	8
Brain	MouseBrain-Z-T-1.2381.2381.2	Hex(8)HexNAc(2)	10
Brain	MouseBrain-Z-T-1.2398.2398.2	Hex(4)HexNAc(5)Fuc(2)	11
Brain	MouseBrain-Z-T-1.2399.2399.3	Hex(4)HexNAc(4)Fuc(1)	9
Brain	MouseBrain-Z-T-1.2401.2401.2	Hex(4)HexNAc(4)Fuc(1)	9
Brain	MouseBrain-Z-T-1.2419.2419.2	Hex(9)HexNAc(2)	11
Brain	MouseBrain-Z-T-1.2421.2421.3	Hex(5)HexNAc(4)Fuc(2)	11
Brain	MouseBrain-Z-T-1.2425.2425.3	Hex(7)HexNAc(2)	9
Brain	MouseBrain-Z-T-1.2427.2427.2	Hex(5)HexNAc(4)Fuc(2)	11
Brain	MouseBrain-Z-T-1.2432.2432.3	Hex(4)HexNAc(5)Fuc(2)	11
Brain	MouseBrain-Z-T-1.2435.2435.2	Hex(5)HexNAc(4)Fuc(1)	10
Brain	MouseBrain-Z-T-1.2444.2444.3	Hex(4)HexNAc(5)Fuc(2)	11
Brain	MouseBrain-Z-T-1.2452.2452.2	Hex(5)HexNAc(2)	7
Brain	MouseBrain-Z-T-1.2455.2455.2	Hex(7)HexNAc(2)	9
Brain	MouseBrain-Z-T-1.2467.2467.3	Hex(8)HexNAc(2)	10
Brain	MouseBrain-Z-T-1.2475.2475.3	Hex(4)HexNAc(5)Fuc(2)	11
Brain	MouseBrain-Z-T-1.2479.2479.3	Hex(5)HexNAc(4)Fuc(1)	10
Brain	MouseBrain-Z-T-1.2483.2483.3	Hex(6)HexNAc(2)	8
Brain	MouseBrain-Z-T-1.2486.2486.3	Hex(9)HexNAc(2)	11
Brain	MouseBrain-Z-T-1.2487.2487.2	Hex(3)HexNAc(5)Fuc(1)	9
Brain	MouseBrain-Z-T-1.2488.2488.3	Hex(3)HexNAc(5)Fuc(1)	9
Brain	MouseBrain-Z-T-1.2489.2489.2	Hex(6)HexNAc(2)	8
Brain	MouseBrain-Z-T-1.2493.2493.2	Hex(9)HexNAc(2)	11
Brain	MouseBrain-Z-T-1.2496.2496.3	Hex(6)HexNAc(3)Fuc(2)	11
Brain	MouseBrain-Z-T-1.2497.2497.3	Hex(7)HexNAc(2)	9
Brain	MouseBrain-Z-T-1.2500.2500.3	Hex(7)HexNAc(2)	9
Brain	MouseBrain-Z-T-1.2505.2505.2	Hex(8)HexNAc(2)	10
Brain	MouseBrain-Z-T-1.2507.2507.3	Hex(9)HexNAc(2)	11
Brain	MouseBrain-Z-T-1.2519.2519.3	Hex(8)HexNAc(2)	10
Brain	MouseBrain-Z-T-1.2524.2524.2	Hex(7)HexNAc(2)	9
Brain	MouseBrain-Z-T-1.2527.2527.2	Hex(8)HexNAc(2)	10
Brain	MouseBrain-Z-T-1.2529.2529.2	Hex(9)HexNAc(2)	11
Brain	MouseBrain-Z-T-1.2534.2534.3	Hex(8)HexNAc(2)	10
Brain	MouseBrain-Z-T-1.2536.2536.3	Hex(3)HexNAc(5)Fuc(1)	9
Brain	MouseBrain-Z-T-1.2550.2550.3	Hex(6)HexNAc(4)	10
Brain	MouseBrain-Z-T-1.2554.2554.2	Hex(3)HexNAc(5)Fuc(1)	9
Brain	MouseBrain-Z-T-1.2555.2555.3	Hex(9)HexNAc(2)	11
Brain	MouseBrain-Z-T-1.2556.2556.3	Hex(3)HexNAc(5)Fuc(1)	9
Brain	MouseBrain-Z-T-1.2558.2558.2	Hex(9)HexNAc(2)	11
Brain	MouseBrain-Z-T-1.2564.2564.3	Hex(9)HexNAc(2)	11
Brain	MouseBrain-Z-T-1.2565.2565.3	Hex(7)HexNAc(2)	9
Brain	MouseBrain-Z-T-1.2568.2568.3	Hex(8)HexNAc(2)	10
Brain	MouseBrain-Z-T-1.2573.2573.3	Hex(9)HexNAc(2)	11
Brain	MouseBrain-Z-T-1.2579.2579.2	Hex(3)HexNAc(5)Fuc(1)	9
Brain	MouseBrain-Z-T-1.2584.2584.3	Hex(5)HexNAc(4)Fuc(2)	11
Brain	MouseBrain-Z-T-1.2588.2588.3	Hex(8)HexNAc(2)	10
Brain	MouseBrain-Z-T-1.2598.2598.3	Hex(3)HexNAc(5)Fuc(1)	9
Brain	MouseBrain-Z-T-1.2619.2619.2	Hex(3)HexNAc(5)Fuc(1)	9
Brain	MouseBrain-Z-T-1.2620.2620.3	Hex(9)HexNAc(2)	11
Brain	MouseBrain-Z-T-1.2622.2622.3	Hex(7)HexNAc(2)	9
Brain	MouseBrain-Z-T-1.2650.2650.2	Hex(7)HexNAc(2)	9
Brain	MouseBrain-Z-T-1.2661.2661.3	Hex(3)HexNAc(5)Fuc(1)	9
Brain	MouseBrain-Z-T-1.2664.2664.3	Hex(7)HexNAc(2)	9
Brain	MouseBrain-Z-T-1.2666.2666.2	Hex(6)HexNAc(3)Fuc(1)	10
Brain	MouseBrain-Z-T-1.2667.2667.3	Hex(6)HexNAc(2)	8
Brain	MouseBrain-Z-T-1.2668.2668.3	Hex(5)HexNAc(4)Fuc(2)	11
Brain	MouseBrain-Z-T-1.2675.2675.3	Hex(4)HexNAc(5)Fuc(2)	11
Brain	MouseBrain-Z-T-1.2681.2681.2	Hex(6)HexNAc(2)	8
Brain	MouseBrain-Z-T-1.2698.2698.2	Hex(9)HexNAc(2)	11
Brain	MouseBrain-Z-T-1.2699.2699.2	Hex(8)HexNAc(2)	10
Brain	MouseBrain-Z-T-1.2706.2706.2	Hex(8)HexNAc(2)	10
Brain	MouseBrain-Z-T-1.2710.2710.2	Hex(9)HexNAc(2)	11
Brain	MouseBrain-Z-T-1.2716.2716.3	Hex(9)HexNAc(2)	11
Brain	MouseBrain-Z-T-1.2730.2730.3	Hex(6)HexNAc(2)	8
Brain	MouseBrain-Z-T-1.2732.2732.2	Hex(7)HexNAc(2)	9
Brain	MouseBrain-Z-T-1.2741.2741.2	Hex(3)HexNAc(5)Fuc(1)	9
Brain	MouseBrain-Z-T-1.2763.2763.2	Hex(9)HexNAc(2)	11
Brain	MouseBrain-Z-T-1.2765.2765.3	Hex(7)HexNAc(2)	9
Brain	MouseBrain-Z-T-1.2767.2767.3	Hex(6)HexNAc(2)	8
Brain	MouseBrain-Z-T-1.2794.2794.3	Hex(3)HexNAc(5)Fuc(1)	9
Brain	MouseBrain-Z-T-1.2796.2796.3	Hex(5)HexNAc(4)	9
Brain	MouseBrain-Z-T-1.2800.2800.3	Hex(6)HexNAc(2)	8
Brain	MouseBrain-Z-T-1.2804.2804.3	Hex(5)HexNAc(4)NeuAc(2)Fuc(2)	13
Brain	MouseBrain-Z-T-1.2805.2805.4	Hex(6)HexNAc(2)	8
Brain	MouseBrain-Z-T-1.2806.2806.3	Hex(4)HexNAc(4)NeuAc(1)Fuc(1)	10
Brain	MouseBrain-Z-T-1.2809.2809.2	Hex(3)HexNAc(5)Fuc(1)	9
Brain	MouseBrain-Z-T-1.2812.2812.2	Hex(9)HexNAc(2)	11
Brain	MouseBrain-Z-T-1.2826.2826.3	Hex(5)HexNAc(6)NeuAc(1)Fuc(2)	14
Brain	MouseBrain-Z-T-1.2834.2834.2	Hex(8)HexNAc(2)	10
Brain	MouseBrain-Z-T-1.2844.2844.3	Hex(5)HexNAc(5)Fuc(3)	13
Brain	MouseBrain-Z-T-1.2857.2857.2	Hex(5)HexNAc(5)Fuc(3)	13
Brain	MouseBrain-Z-T-1.2860.2860.3	Hex(8)HexNAc(2)	10
Brain	MouseBrain-Z-T-1.2861.2861.3	Hex(3)HexNAc(5)Fuc(1)	9
Brain	MouseBrain-Z-T-1.2869.2869.2	Hex(5)HexNAc(2)	7
Brain	MouseBrain-Z-T-1.2876.2876.3	Hex(9)HexNAc(2)	11
Brain	MouseBrain-Z-T-1.2879.2879.2	Hex(5)HexNAc(6)Fuc(3)	14
Brain	MouseBrain-Z-T-1.2886.2886.2	Hex(7)HexNAc(2)	9
Brain	MouseBrain-Z-T-1.2892.2892.2	Hex(9)HexNAc(2)	11
Brain	MouseBrain-Z-T-1.2896.2896.2	Hex(8)HexNAc(2)	10
Brain	MouseBrain-Z-T-1.2899.2899.3	Hex(5)HexNAc(2)	7
Brain	MouseBrain-Z-T-1.2900.2900.2	Hex(8)HexNAc(2)	10
Brain	MouseBrain-Z-T-1.2901.2901.3	Hex(5)HexNAc(5)Fuc(2)	12
Brain	MouseBrain-Z-T-1.2906.2906.3	Hex(5)HexNAc(2)	7
Brain	MouseBrain-Z-T-1.2908.2908.2	Hex(9)HexNAc(2)	11
Brain	MouseBrain-Z-T-1.2911.2911.3	Hex(7)HexNAc(2)	9
Brain	MouseBrain-Z-T-1.2918.2918.2	Hex(10)HexNAc(2)	12
Brain	MouseBrain-Z-T-1.2919.2919.2	Hex(6)HexNAc(4)Fuc(2)	12
Brain	MouseBrain-Z-T-1.2921.2921.3	Hex(5)HexNAc(6)Fuc(3)	14
Brain	MouseBrain-Z-T-1.2922.2922.2	Hex(5)HexNAc(2)	7
Brain	MouseBrain-Z-T-1.2927.2927.3	Hex(6)HexNAc(4)Fuc(2)	12
Brain	MouseBrain-Z-T-1.2928.2928.2	Hex(6)HexNAc(3)Fuc(2)	11
Brain	MouseBrain-Z-T-1.2931.2931.3	Hex(5)HexNAc(5)Fuc(2)	12
Brain	MouseBrain-Z-T-1.2932.2932.3	Hex(7)HexNAc(2)	9
Brain	MouseBrain-Z-T-1.2934.2934.3	Hex(9)HexNAc(2)	11
Brain	MouseBrain-Z-T-1.2939.2939.3	Hex(3)HexNAc(5)Fuc(1)	9
Brain	MouseBrain-Z-T-1.2941.2941.3	Hex(6)HexNAc(3)Fuc(2)	11
Brain	MouseBrain-Z-T-1.2954.2954.3	Hex(4)HexNAc(4)Fuc(1)	9
Brain	MouseBrain-Z-T-1.2956.2956.3	Hex(4)HexNAc(5)Fuc(2)	11
Brain	MouseBrain-Z-T-1.2966.2966.3	Hex(5)HexNAc(6)Fuc(2)	13
Brain	MouseBrain-Z-T-1.2971.2971.2	Hex(9)HexNAc(2)	11
Brain	MouseBrain-Z-T-1.2982.2982.2	Hex(7)HexNAc(2)	9
Brain	MouseBrain-Z-T-1.2990.2990.2	Hex(6)HexNAc(3)Fuc(2)	11
Brain	MouseBrain-Z-T-1.2995.2995.3	Hex(4)HexNAc(6)Fuc(2)	12
Brain	MouseBrain-Z-T-1.3002.3002.2	Hex(4)HexNAc(4)Fuc(2)	10
Brain	MouseBrain-Z-T-1.3013.3013.2	Hex(5)HexNAc(3)Fuc(2)	10
Brain	MouseBrain-Z-T-1.3015.3015.3	Hex(4)HexNAc(4)Fuc(1)	9
Brain	MouseBrain-Z-T-1.3022.3022.2	Hex(7)HexNAc(2)	9
Brain	MouseBrain-Z-T-1.3023.3023.3	Hex(4)HexNAc(4)NeuAc(2)Fuc(1)	11
Brain	MouseBrain-Z-T-1.3034.3034.3	Hex(6)HexNAc(2)	8
Brain	MouseBrain-Z-T-1.3038.3038.3	Hex(5)HexNAc(6)Fuc(2)	13
Brain	MouseBrain-Z-T-1.3041.3041.2	Hex(8)HexNAc(2)	10
Brain	MouseBrain-Z-T-1.3046.3046.2	Hex(7)HexNAc(2)	9
Brain	MouseBrain-Z-T-1.3051.3051.3	Hex(4)HexNAc(4)Fuc(2)	10
Brain	MouseBrain-Z-T-1.3053.3053.2	Hex(6)HexNAc(2)	8
Brain	MouseBrain-Z-T-1.3059.3059.2	Hex(5)HexNAc(3)Fuc(2)	10
Brain	MouseBrain-Z-T-1.3060.3060.2	Hex(4)HexNAc(5)Fuc(2)	11
Brain	MouseBrain-Z-T-1.3063.3063.3	Hex(4)HexNAc(5)Fuc(2)	11
Brain	MouseBrain-Z-T-1.3064.3064.3	Hex(4)HexNAc(4)NeuAc(2)Fuc(1)	11
Brain	MouseBrain-Z-T-1.3066.3066.2	Hex(4)HexNAc(4)Fuc(2)	10
Brain	MouseBrain-Z-T-1.3075.3075.3	Hex(9)HexNAc(2)	11
Brain	MouseBrain-Z-T-1.3077.3077.2	Hex(5)HexNAc(3)Fuc(2)	10
Brain	MouseBrain-Z-T-1.3085.3085.3	Hex(4)HexNAc(4)NeuAc(2)Fuc(1)	11
Brain	MouseBrain-Z-T-1.3093.3093.2	Hex(5)HexNAc(3)Fuc(1)	9
Brain	MouseBrain-Z-T-1.3107.3107.3	Hex(4)HexNAc(5)Fuc(2)	11
Brain	MouseBrain-Z-T-1.3108.3108.2	Hex(9)HexNAc(2)	11
Brain	MouseBrain-Z-T-1.3110.3110.2	Hex(8)HexNAc(2)	10
Brain	MouseBrain-Z-T-1.3113.3113.2	Hex(6)HexNAc(2)	8
Brain	MouseBrain-Z-T-1.3116.3116.2	Hex(6)HexNAc(3)Fuc(1)	10
Brain	MouseBrain-Z-T-1.3118.3118.3	Hex(5)HexNAc(5)Fuc(3)	13
Brain	MouseBrain-Z-T-1.3120.3120.2	Hex(4)HexNAc(5)Fuc(2)	11
Brain	MouseBrain-Z-T-1.3128.3128.3	Hex(4)HexNAc(5)Fuc(2)	11
Brain	MouseBrain-Z-T-1.3129.3129.2	Hex(4)HexNAc(4)Fuc(2)	10
Brain	MouseBrain-Z-T-1.3135.3135.2	Hex(5)HexNAc(4)Fuc(1)	10
Brain	MouseBrain-Z-T-1.3136.3136.3	Hex(3)HexNAc(6)Fuc(1)	10
Brain	MouseBrain-Z-T-1.3147.3147.3	Hex(4)HexNAc(5)Fuc(1)	10
Brain	MouseBrain-Z-T-1.3149.3149.3	Hex(4)HexNAc(6)Fuc(2)	12
Brain	MouseBrain-Z-T-1.3151.3151.3	Hex(5)HexNAc(4)Fuc(2)	11
Brain	MouseBrain-Z-T-1.3152.3152.3	Hex(4)HexNAc(5)NeuAc(2)Fuc(1)	12
Brain	MouseBrain-Z-T-1.3157.3157.2	Hex(5)HexNAc(3)Fuc(1)	9
Brain	MouseBrain-Z-T-1.3158.3158.2	Hex(5)HexNAc(4)Fuc(2)	11
Brain	MouseBrain-Z-T-1.3181.3181.2	Hex(6)HexNAc(3)Fuc(1)	10
Brain	MouseBrain-Z-T-1.3183.3183.3	Hex(5)HexNAc(5)Fuc(3)	13
Brain	MouseBrain-Z-T-1.3184.3184.2	Hex(4)HexNAc(5)Fuc(2)	11
Brain	MouseBrain-Z-T-1.3190.3190.3	Hex(4)HexNAc(5)Fuc(2)	11
Brain	MouseBrain-Z-T-1.3194.3194.3	Hex(8)HexNAc(2)	10
Brain	MouseBrain-Z-T-1.3196.3196.2	Hex(5)HexNAc(2)	7
Brain	MouseBrain-Z-T-1.3197.3197.2	Hex(5)HexNAc(4)Fuc(1)	10
Brain	MouseBrain-Z-T-1.3199.3199.3	Hex(8)HexNAc(2)	10
Brain	MouseBrain-Z-T-1.3201.3201.2	Hex(4)HexNAc(6)Fuc(2)	12
Brain	MouseBrain-Z-T-1.3205.3205.3	Hex(4)HexNAc(5)Fuc(1)	10
Brain	MouseBrain-Z-T-1.3206.3206.3	Hex(5)HexNAc(2)	7
Brain	MouseBrain-Z-T-1.3219.3219.3	Hex(9)HexNAc(2)	11
Brain	MouseBrain-Z-T-1.3224.3224.3	Hex(4)HexNAc(5)Fuc(2)	11
Brain	MouseBrain-Z-T-1.3225.3225.2	Hex(4)HexNAc(4)Fuc(2)	10
Brain	MouseBrain-Z-T-1.3255.3255.3	Hex(8)HexNAc(2)	10
Brain	MouseBrain-Z-T-1.3262.3262.3	Hex(4)HexNAc(6)Fuc(2)	12
Brain	MouseBrain-Z-T-1.3265.3265.3	Hex(7)HexNAc(2)	9
Brain	MouseBrain-Z-T-1.3271.3271.3	Hex(4)HexNAc(5)Fuc(1)	10
Brain	MouseBrain-Z-T-1.3273.3273.2	Hex(5)HexNAc(2)	7
Brain	MouseBrain-Z-T-1.3283.3283.2	Hex(5)HexNAc(3)Fuc(1)	9
Brain	MouseBrain-Z-T-1.3288.3288.2	Hex(4)HexNAc(4)Fuc(2)	10
Brain	MouseBrain-Z-T-1.3289.3289.3	Hex(9)HexNAc(2)	11
Brain	MouseBrain-Z-T-1.3293.3293.2	Hex(8)HexNAc(2)	10
Brain	MouseBrain-Z-T-1.3294.3294.2	Hex(7)HexNAc(2)	9
Brain	MouseBrain-Z-T-1.3297.3297.3	Hex(6)HexNAc(4)Fuc(2)	12
Brain	MouseBrain-Z-T-1.3301.3301.2	Hex(6)HexNAc(4)Fuc(2)	12
Brain	MouseBrain-Z-T-1.3308.3308.3	Hex(4)HexNAc(5)Fuc(1)	10
Brain	MouseBrain-Z-T-1.3314.3314.3	Hex(4)HexNAc(4)Fuc(2)	10
Brain	MouseBrain-Z-T-1.3315.3315.3	Hex(6)HexNAc(3)Fuc(1)	10
Brain	MouseBrain-Z-T-1.3317.3317.2	Hex(4)HexNAc(5)Fuc(1)	10
Brain	MouseBrain-Z-T-1.3330.3330.3	Hex(7)HexNAc(2)	9
Brain	MouseBrain-Z-T-1.3340.3340.2	Hex(5)HexNAc(2)	7
Brain	MouseBrain-Z-T-1.3344.3344.3	Hex(10)HexNAc(2)	12
Brain	MouseBrain-Z-T-1.3349.3349.2	Hex(4)HexNAc(4)Fuc(2)	10
Brain	MouseBrain-Z-T-1.3357.3357.2	Hex(9)HexNAc(2)	11
Brain	MouseBrain-Z-T-1.3364.3364.2	Hex(9)HexNAc(2)	11
Brain	MouseBrain-Z-T-1.3377.3377.2	Hex(5)HexNAc(2)	7
Brain	MouseBrain-Z-T-1.3379.3379.3	Hex(4)HexNAc(5)Fuc(2)	11
Brain	MouseBrain-Z-T-1.3380.3380.2	Hex(4)HexNAc(5)Fuc(1)	10
Brain	MouseBrain-Z-T-1.3382.3382.2	Hex(4)HexNAc(5)Fuc(1)	10
Brain	MouseBrain-Z-T-1.3385.3385.3	Hex(7)HexNAc(2)	9
Brain	MouseBrain-Z-T-1.3388.3388.2	Hex(4)HexNAc(5)Fuc(2)	11
Brain	MouseBrain-Z-T-1.3397.3397.3	Hex(4)HexNAc(6)Fuc(1)	11
Brain	MouseBrain-Z-T-1.3399.3399.3	Hex(4)HexNAc(5)Fuc(1)	10
Brain	MouseBrain-Z-T-1.3403.3403.2	Hex(5)HexNAc(2)	7
Brain	MouseBrain-Z-T-1.3405.3405.3	Hex(3)HexNAc(4)	7
Brain	MouseBrain-Z-T-1.3413.3413.2	Hex(6)HexNAc(3)Fuc(1)	10
Brain	MouseBrain-Z-T-1.3415.3415.3	Hex(6)HexNAc(2)	8
Brain	MouseBrain-Z-T-1.3417.3417.3	Hex(4)HexNAc(5)Fuc(2)	11
Brain	MouseBrain-Z-T-1.3428.3428.3	Hex(5)HexNAc(4)Fuc(2)	11
Brain	MouseBrain-Z-T-1.3430.3430.3	Hex(5)HexNAc(3)	8
Brain	MouseBrain-Z-T-1.3446.3446.3	Hex(4)HexNAc(5)Fuc(2)	11
Brain	MouseBrain-Z-T-1.3452.3452.2	Hex(4)HexNAc(5)Fuc(2)	11
Brain	MouseBrain-Z-T-1.3466.3466.2	Hex(5)HexNAc(4)Fuc(2)	11
Brain	MouseBrain-Z-T-1.3471.3471.2	Hex(9)HexNAc(2)	11
Brain	MouseBrain-Z-T-1.3472.3472.2	Hex(5)HexNAc(4)Fuc(1)	10
Brain	MouseBrain-Z-T-1.3474.3474.3	Hex(6)HexNAc(2)	8
Brain	MouseBrain-Z-T-1.3481.3481.3	Hex(6)HexNAc(2)	8
Brain	MouseBrain-Z-T-1.3482.3482.3	Hex(6)HexNAc(6)Fuc(4)	16
Brain	MouseBrain-Z-T-1.3483.3483.2	Hex(6)HexNAc(3)Fuc(1)	10
Brain	MouseBrain-Z-T-1.3487.3487.2	Hex(9)HexNAc(2)	11
Brain	MouseBrain-Z-T-1.3489.3489.3	Hex(4)HexNAc(5)Fuc(2)	11
Brain	MouseBrain-Z-T-1.3501.3501.2	Hex(3)HexNAc(2)Fuc(1)	6
Brain	MouseBrain-Z-T-1.3509.3509.2	Hex(8)HexNAc(2)	10
Brain	MouseBrain-Z-T-1.3516.3516.3	Hex(3)HexNAc(6)Fuc(1)	10
Brain	MouseBrain-Z-T-1.3520.3520.2	Hex(5)HexNAc(4)Fuc(1)	10
Brain	MouseBrain-Z-T-1.3523.3523.3	Hex(6)HexNAc(4)Fuc(1)	11
Brain	MouseBrain-Z-T-1.3524.3524.3	Hex(4)HexNAc(6)NeuAc(1)Fuc(1)	12
Brain	MouseBrain-Z-T-1.3525.3525.2	Hex(4)HexNAc(5)Fuc(2)	11
Brain	MouseBrain-Z-T-1.3528.3528.3	Hex(4)HexNAc(6)Fuc(1)	11
Brain	MouseBrain-Z-T-1.3529.3529.2	Hex(4)HexNAc(4)Fuc(2)	10
Brain	MouseBrain-Z-T-1.3530.3530.2	Hex(4)HexNAc(5)Fuc(2)	11
Brain	MouseBrain-Z-T-1.3538.3538.3	Hex(5)HexNAc(3)	8
Brain	MouseBrain-Z-T-1.3539.3539.2	Hex(3)HexNAc(6)Fuc(1)	10
Brain	MouseBrain-Z-T-1.3549.3549.3	Hex(6)HexNAc(3)Fuc(2)	11
Brain	MouseBrain-Z-T-1.3550.3550.2	Hex(7)HexNAc(2)	9
Brain	MouseBrain-Z-T-1.3551.3551.2	Hex(7)HexNAc(2)	9
Brain	MouseBrain-Z-T-1.3555.3555.3	Hex(5)HexNAc(2)	7
Brain	MouseBrain-Z-T-1.3559.3559.3	Hex(5)HexNAc(3)Fuc(1)	9
Brain	MouseBrain-Z-T-1.3560.3560.4	Hex(8)HexNAc(2)	10
Brain	MouseBrain-Z-T-1.3564.3564.2	Hex(3)HexNAc(2)Fuc(1)	6
Brain	MouseBrain-Z-T-1.3569.3569.3	Hex(4)HexNAc(5)Fuc(2)	11
Brain	MouseBrain-Z-T-1.3571.3571.2	Hex(5)HexNAc(4)Fuc(3)	12
Brain	MouseBrain-Z-T-1.3577.3577.3	Hex(3)HexNAc(5)Fuc(1)	9
Brain	MouseBrain-Z-T-1.3580.3580.3	Hex(5)HexNAc(2)	7
Brain	MouseBrain-Z-T-1.3592.3592.3	Hex(5)HexNAc(4)Fuc(3)	12
Brain	MouseBrain-Z-T-1.3594.3594.2	Hex(5)HexNAc(2)	7
Brain	MouseBrain-Z-T-1.3595.3595.2	Hex(5)HexNAc(2)	7
Brain	MouseBrain-Z-T-1.3598.3598.3	Hex(6)HexNAc(4)Fuc(2)	12
Brain	MouseBrain-Z-T-1.3602.3602.3	Hex(3)HexNAc(5)	8
Brain	MouseBrain-Z-T-1.3603.3603.3	Hex(4)HexNAc(6)Fuc(1)	11
Brain	MouseBrain-Z-T-1.3612.3612.3	Hex(6)HexNAc(5)Fuc(4)	15
Brain	MouseBrain-Z-T-1.3613.3613.2	Hex(4)HexNAc(5)Fuc(2)	11
Brain	MouseBrain-Z-T-1.3615.3615.2	Hex(3)HexNAc(4)Fuc(1)	8
Brain	MouseBrain-Z-T-1.3619.3619.2	Hex(5)HexNAc(4)	9
Brain	MouseBrain-Z-T-1.3622.3622.2	Hex(9)HexNAc(2)	11
Brain	MouseBrain-Z-T-1.3624.3624.3	Hex(5)HexNAc(2)	7
Brain	MouseBrain-Z-T-1.3625.3625.2	Hex(8)HexNAc(2)	10
Brain	MouseBrain-Z-T-1.3629.3629.2	Hex(6)HexNAc(2)	8
Brain	MouseBrain-Z-T-1.3634.3634.3	Hex(5)HexNAc(4)	9
Brain	MouseBrain-Z-T-1.3636.3636.2	Hex(6)HexNAc(3)Fuc(2)	11
Brain	MouseBrain-Z-T-1.3637.3637.2	Hex(4)HexNAc(5)Fuc(2)	11
Brain	MouseBrain-Z-T-1.3638.3638.3	Hex(6)HexNAc(3)Fuc(2)	11
Brain	MouseBrain-Z-T-1.3644.3644.3	Hex(4)HexNAc(5)Fuc(2)	11
Brain	MouseBrain-Z-T-1.3654.3654.3	Hex(5)HexNAc(2)	7
Brain	MouseBrain-Z-T-1.3655.3655.3	Hex(5)HexNAc(6)Fuc(3)	14
Brain	MouseBrain-Z-T-1.3660.3660.3	Hex(3)HexNAc(5)Fuc(1)	9
Brain	MouseBrain-Z-T-1.3662.3662.2	Hex(7)HexNAc(2)	9
Brain	MouseBrain-Z-T-1.3666.3666.3	Hex(4)HexNAc(5)	9
Brain	MouseBrain-Z-T-1.3676.3676.2	Hex(6)HexNAc(2)	8
Brain	MouseBrain-Z-T-1.3683.3683.2	Hex(4)HexNAc(5)Fuc(2)	11
Brain	MouseBrain-Z-T-1.3684.3684.2	Hex(6)HexNAc(3)Fuc(2)	11
Brain	MouseBrain-Z-T-1.3687.3687.3	Hex(4)HexNAc(6)Fuc(2)	12
Brain	MouseBrain-Z-T-1.3691.3691.2	Hex(9)HexNAc(2)	11
Brain	MouseBrain-Z-T-1.3693.3693.3	Hex(8)HexNAc(2)	10
Brain	MouseBrain-Z-T-1.3694.3694.3	Hex(5)HexNAc(5)Fuc(3)	13
Brain	MouseBrain-Z-T-1.3695.3695.3	Hex(9)HexNAc(2)	11
Brain	MouseBrain-Z-T-1.3696.3696.2	Hex(3)HexNAc(4)Fuc(1)	8
Brain	MouseBrain-Z-T-1.3699.3699.2	Hex(10)HexNAc(2)	12
Brain	MouseBrain-Z-T-1.3703.3703.2	Hex(6)HexNAc(3)Fuc(2)	11
Brain	MouseBrain-Z-T-1.3704.3704.3	Hex(6)HexNAc(4)Fuc(2)	12
Brain	MouseBrain-Z-T-1.3705.3705.3	Hex(5)HexNAc(4)Fuc(3)	12
Brain	MouseBrain-Z-T-1.3706.3706.2	Hex(5)HexNAc(2)	7
Brain	MouseBrain-Z-T-1.3710.3710.4	Hex(8)HexNAc(2)	10
Brain	MouseBrain-Z-T-1.3713.3713.3	Hex(4)HexNAc(5)Fuc(2)	11
Brain	MouseBrain-Z-T-1.3715.3715.3	Hex(8)HexNAc(2)	10
Brain	MouseBrain-Z-T-1.3716.3716.2	Hex(8)HexNAc(2)	10
Brain	MouseBrain-Z-T-1.3719.3719.3	Hex(4)HexNAc(5)Fuc(2)	11
Brain	MouseBrain-Z-T-1.3720.3720.2	Hex(4)HexNAc(5)Fuc(2)	11
Brain	MouseBrain-Z-T-1.3722.3722.3	Hex(9)HexNAc(2)	11
Brain	MouseBrain-Z-T-1.3731.3731.3	Hex(5)HexNAc(6)Fuc(3)	14
Brain	MouseBrain-Z-T-1.3732.3732.3	Hex(5)HexNAc(4)Fuc(2)	11
Brain	MouseBrain-Z-T-1.3741.3741.3	Hex(9)HexNAc(2)	11
Brain	MouseBrain-Z-T-1.3742.3742.3	Hex(7)HexNAc(2)	9
Brain	MouseBrain-Z-T-1.3744.3744.3	Hex(6)HexNAc(3)Fuc(1)	10
Brain	MouseBrain-Z-T-1.3750.3750.3	Hex(8)HexNAc(2)	10
Brain	MouseBrain-Z-T-1.3751.3751.4	Hex(6)HexNAc(3)Fuc(1)	10
Brain	MouseBrain-Z-T-1.3754.3754.2	Hex(3)HexNAc(4)Fuc(1)	8
Brain	MouseBrain-Z-T-1.3755.3755.3	Hex(7)HexNAc(4)Fuc(2)	13
Brain	MouseBrain-Z-T-1.3757.3757.2	Hex(5)HexNAc(4)Fuc(1)	10
Brain	MouseBrain-Z-T-1.3763.3763.3	Hex(6)HexNAc(4)Fuc(2)	12
Brain	MouseBrain-Z-T-1.3771.3771.3	Hex(6)HexNAc(4)Fuc(1)	11
Brain	MouseBrain-Z-T-1.3773.3773.2	Hex(2)HexNAc(2)Fuc(1)	5
Brain	MouseBrain-Z-T-1.3774.3774.4	Hex(6)HexNAc(3)Fuc(2)	11
Brain	MouseBrain-Z-T-1.3776.3776.3	Hex(5)HexNAc(2)	7
Brain	MouseBrain-Z-T-1.3779.3779.2	Hex(6)HexNAc(3)Fuc(1)	10
Brain	MouseBrain-Z-T-1.3780.3780.2	Hex(6)HexNAc(4)Fuc(2)	12
Brain	MouseBrain-Z-T-1.3783.3783.3	Hex(6)HexNAc(3)Fuc(1)	10
Brain	MouseBrain-Z-T-1.3784.3784.3	Hex(7)HexNAc(4)Fuc(3)	14
Brain	MouseBrain-Z-T-1.3785.3785.2	Hex(5)HexNAc(3)Fuc(2)	10
Brain	MouseBrain-Z-T-1.3786.3786.3	Hex(6)HexNAc(2)	8
Brain	MouseBrain-Z-T-1.3787.3787.3	Hex(10)HexNAc(2)	12
Brain	MouseBrain-Z-T-1.3789.3789.2	Hex(5)HexNAc(2)	7
Brain	MouseBrain-Z-T-1.3790.3790.3	Hex(6)HexNAc(2)	8
Brain	MouseBrain-Z-T-1.3791.3791.2	Hex(3)HexNAc(3)Fuc(1)	7
Brain	MouseBrain-Z-T-1.3797.3797.4	Hex(6)HexNAc(2)	8
Brain	MouseBrain-Z-T-1.3799.3799.3	Hex(5)HexNAc(3)Fuc(2)	10
Brain	MouseBrain-Z-T-1.3802.3802.3	Hex(6)HexNAc(4)Fuc(1)	11
Brain	MouseBrain-Z-T-1.3808.3808.3	Hex(5)HexNAc(3)Fuc(2)	10
Brain	MouseBrain-Z-T-1.3820.3820.3	Hex(8)HexNAc(2)	10
Brain	MouseBrain-Z-T-1.3831.3831.3	Hex(5)HexNAc(5)Fuc(3)	13
Brain	MouseBrain-Z-T-1.3832.3832.3	Hex(5)HexNAc(4)Fuc(3)	12
Brain	MouseBrain-Z-T-1.3835.3835.2	Hex(6)HexNAc(2)	8
Brain	MouseBrain-Z-T-1.3840.3840.4	Hex(5)HexNAc(3)Fuc(1)	9
Brain	MouseBrain-Z-T-1.3844.3844.3	Hex(5)HexNAc(2)	7
Brain	MouseBrain-Z-T-1.3845.3845.3	Hex(4)HexNAc(5)Fuc(2)	11
Brain	MouseBrain-Z-T-1.3847.3847.2	Hex(2)HexNAc(2)Fuc(1)	5
Brain	MouseBrain-Z-T-1.3848.3848.3	Hex(5)HexNAc(4)	9
Brain	MouseBrain-Z-T-1.3849.3849.3	Hex(5)HexNAc(3)Fuc(1)	9
Brain	MouseBrain-Z-T-1.3851.3851.4	Hex(5)HexNAc(3)	8
Brain	MouseBrain-Z-T-1.3854.3854.4	Hex(5)HexNAc(4)	9
Brain	MouseBrain-Z-T-1.3856.3856.3	Hex(6)HexNAc(2)	8
Brain	MouseBrain-Z-T-1.3862.3862.2	Hex(9)HexNAc(2)	11
Brain	MouseBrain-Z-T-1.3864.3864.2	Hex(5)HexNAc(2)	7
Brain	MouseBrain-Z-T-1.3865.3865.3	Hex(6)HexNAc(4)Fuc(2)	12
Brain	MouseBrain-Z-T-1.3867.3867.3	Hex(6)HexNAc(2)	8
Brain	MouseBrain-Z-T-1.3872.3872.2	Hex(6)HexNAc(4)Fuc(1)	11
Brain	MouseBrain-Z-T-1.3873.3873.3	Hex(5)HexNAc(4)Fuc(1)	10
Brain	MouseBrain-Z-T-1.3876.3876.3	Hex(6)HexNAc(4)Fuc(1)	11
Brain	MouseBrain-Z-T-1.3877.3877.3	Hex(5)HexNAc(3)Fuc(1)	9
Brain	MouseBrain-Z-T-1.3879.3879.3	Hex(7)HexNAc(2)	9
Brain	MouseBrain-Z-T-1.3880.3880.2	Hex(3)HexNAc(5)Fuc(1)	9
Brain	MouseBrain-Z-T-1.3887.3887.3	Hex(6)HexNAc(3)Fuc(2)	11
Brain	MouseBrain-Z-T-1.3891.3891.3	Hex(3)HexNAc(5)Fuc(1)	9
Brain	MouseBrain-Z-T-1.3892.3892.3	Hex(8)HexNAc(2)	10
Brain	MouseBrain-Z-T-1.3893.3893.3	Hex(5)HexNAc(3)	8
Brain	MouseBrain-Z-T-1.3894.3894.3	Hex(5)HexNAc(4)Fuc(1)	10
Brain	MouseBrain-Z-T-1.3899.3899.3	Hex(5)HexNAc(5)Fuc(3)	13
Brain	MouseBrain-Z-T-1.3900.3900.4	Hex(5)HexNAc(4)Fuc(1)	10
Brain	MouseBrain-Z-T-1.3901.3901.3	Hex(8)HexNAc(2)	10
Brain	MouseBrain-Z-T-1.3905.3905.2	Hex(6)HexNAc(3)Fuc(2)	11
Brain	MouseBrain-Z-T-1.3906.3906.2	Hex(4)HexNAc(4)Fuc(1)	9
Brain	MouseBrain-Z-T-1.3907.3907.3	Hex(6)HexNAc(4)Fuc(3)	13
Brain	MouseBrain-Z-T-1.3912.3912.3	Hex(6)HexNAc(2)	8
Brain	MouseBrain-Z-T-1.3913.3913.3	Hex(7)HexNAc(2)	9
Brain	MouseBrain-Z-T-1.3914.3914.2	Hex(5)HexNAc(4)Fuc(1)	10
Brain	MouseBrain-Z-T-1.3922.3922.3	Hex(5)HexNAc(4)Fuc(1)	10
Brain	MouseBrain-Z-T-1.3923.3923.3	Hex(5)HexNAc(2)	7
Brain	MouseBrain-Z-T-1.3924.3924.3	Hex(5)HexNAc(2)	7
Brain	MouseBrain-Z-T-1.3925.3925.2	Hex(5)HexNAc(4)Fuc(2)	11
Brain	MouseBrain-Z-T-1.3930.3930.2	Hex(6)HexNAc(3)Fuc(1)	10
Brain	MouseBrain-Z-T-1.3933.3933.3	Hex(6)HexNAc(4)Fuc(2)	12
Brain	MouseBrain-Z-T-1.3934.3934.3	Hex(6)HexNAc(4)Fuc(2)	12
Brain	MouseBrain-Z-T-1.3935.3935.2	Hex(9)HexNAc(2)	11
Brain	MouseBrain-Z-T-1.3936.3936.2	Hex(5)HexNAc(2)	7
Brain	MouseBrain-Z-T-1.3938.3938.3	Hex(5)HexNAc(4)Fuc(1)	10
Brain	MouseBrain-Z-T-1.3939.3939.3	Hex(5)HexNAc(5)Fuc(3)	13
Brain	MouseBrain-Z-T-1.3941.3941.2	Hex(5)HexNAc(4)	9
Brain	MouseBrain-Z-T-1.3945.3945.2	Hex(6)HexNAc(4)Fuc(2)	12
Brain	MouseBrain-Z-T-1.3946.3946.3	Hex(9)HexNAc(2)	11
Brain	MouseBrain-Z-T-1.3947.3947.3	Hex(6)HexNAc(4)Fuc(1)	11
Brain	MouseBrain-Z-T-1.3950.3950.2	Hex(4)HexNAc(5)Fuc(1)	10
Brain	MouseBrain-Z-T-1.3954.3954.2	Hex(8)HexNAc(2)	10
Brain	MouseBrain-Z-T-1.3955.3955.3	Hex(4)HexNAc(5)Fuc(1)	10
Brain	MouseBrain-Z-T-1.3957.3957.3	Hex(6)HexNAc(3)Fuc(2)	11
Brain	MouseBrain-Z-T-1.3958.3958.2	Hex(3)HexNAc(5)Fuc(1)	9
Brain	MouseBrain-Z-T-1.3959.3959.3	Hex(6)HexNAc(2)	8
Brain	MouseBrain-Z-T-1.3960.3960.3	Hex(7)HexNAc(2)	9
Brain	MouseBrain-Z-T-1.3965.3965.3	Hex(9)HexNAc(2)	11
Brain	MouseBrain-Z-T-1.3966.3966.2	Hex(4)HexNAc(4)Fuc(2)	10
Brain	MouseBrain-Z-T-1.3970.3970.2	Hex(5)HexNAc(2)	7
Brain	MouseBrain-Z-T-1.3971.3971.3	Hex(5)HexNAc(5)Fuc(3)	13
Brain	MouseBrain-Z-T-1.3974.3974.3	Hex(5)HexNAc(3)Fuc(2)	10
Brain	MouseBrain-Z-T-1.3975.3975.2	Hex(8)HexNAc(2)	10
Brain	MouseBrain-Z-T-1.3978.3978.2	Hex(8)HexNAc(2)	10
Brain	MouseBrain-Z-T-1.3982.3982.3	Hex(8)HexNAc(2)	10
Brain	MouseBrain-Z-T-1.3983.3983.3	Hex(8)HexNAc(2)	10
Brain	MouseBrain-Z-T-1.3984.3984.3	Hex(6)HexNAc(2)	8
Brain	MouseBrain-Z-T-1.3988.3988.3	Hex(5)HexNAc(4)	9
Brain	MouseBrain-Z-T-1.3989.3989.3	Hex(6)HexNAc(4)	10
Brain	MouseBrain-Z-T-1.3993.3993.3	Hex(5)HexNAc(4)	9
Brain	MouseBrain-Z-T-1.3995.3995.3	Hex(5)HexNAc(2)	7
Brain	MouseBrain-Z-T-1.3998.3998.3	Hex(4)HexNAc(4)Fuc(2)	10
Brain	MouseBrain-Z-T-1.4003.4003.3	Hex(5)HexNAc(4)Fuc(2)	11
Brain	MouseBrain-Z-T-1.4005.4005.3	Hex(6)HexNAc(4)Fuc(2)	12
Brain	MouseBrain-Z-T-1.4006.4006.3	Hex(5)HexNAc(3)Fuc(1)	9
Brain	MouseBrain-Z-T-1.4010.4010.3	Hex(3)HexNAc(5)Fuc(1)	9
Brain	MouseBrain-Z-T-1.4011.4011.2	Hex(3)HexNAc(5)Fuc(1)	9
Brain	MouseBrain-Z-T-1.4014.4014.2	Hex(3)HexNAc(5)Fuc(1)	9
Brain	MouseBrain-Z-T-1.4017.4017.3	Hex(5)HexNAc(2)	7
Brain	MouseBrain-Z-T-1.4018.4018.3	Hex(4)HexNAc(4)Fuc(1)	9
Brain	MouseBrain-Z-T-1.4019.4019.3	Hex(5)HexNAc(5)Fuc(3)	13
Brain	MouseBrain-Z-T-1.4020.4020.3	Hex(5)HexNAc(4)NeuAc(1)Fuc(1)	11
Brain	MouseBrain-Z-T-1.4021.4021.2	Hex(5)HexNAc(3)Fuc(2)	10
Brain	MouseBrain-Z-T-1.4026.4026.3	Hex(5)HexNAc(4)Fuc(1)	10
Brain	MouseBrain-Z-T-1.4030.4030.3	Hex(4)HexNAc(5)Fuc(1)	10
Brain	MouseBrain-Z-T-1.4031.4031.2	Hex(5)HexNAc(2)	7
Brain	MouseBrain-Z-T-1.4032.4032.2	Hex(8)HexNAc(2)	10
Brain	MouseBrain-Z-T-1.4033.4033.2	Hex(9)HexNAc(2)	11
Brain	MouseBrain-Z-T-1.4034.4034.3	Hex(4)HexNAc(5)Fuc(1)	10
Brain	MouseBrain-Z-T-1.4041.4041.2	Hex(7)HexNAc(2)	9
Brain	MouseBrain-Z-T-1.4042.4042.3	Hex(9)HexNAc(2)	11
Brain	MouseBrain-Z-T-1.4045.4045.2	Hex(9)HexNAc(2)	11
Brain	MouseBrain-Z-T-1.4050.4050.2	Hex(5)HexNAc(4)Fuc(2)	11
Brain	MouseBrain-Z-T-1.4053.4053.3	Hex(8)HexNAc(2)	10
Brain	MouseBrain-Z-T-1.4063.4063.3	Hex(5)HexNAc(3)Fuc(2)	10
Brain	MouseBrain-Z-T-1.4066.4066.3	Hex(5)HexNAc(4)Fuc(2)	11
Brain	MouseBrain-Z-T-1.4075.4075.3	Hex(7)HexNAc(2)	9
Brain	MouseBrain-Z-T-1.4076.4076.3	Hex(4)HexNAc(4)Fuc(2)	10
Brain	MouseBrain-Z-T-1.4078.4078.3	Hex(4)HexNAc(3)Fuc(2)	9
Brain	MouseBrain-Z-T-1.4083.4083.3	Hex(5)HexNAc(4)Fuc(2)	11
Brain	MouseBrain-Z-T-1.4085.4085.3	Hex(5)HexNAc(2)	7
Brain	MouseBrain-Z-T-1.4086.4086.2	Hex(3)HexNAc(5)Fuc(1)	9
Brain	MouseBrain-Z-T-1.4095.4095.3	Hex(5)HexNAc(4)Fuc(1)	10
Brain	MouseBrain-Z-T-1.4096.4096.3	Hex(4)HexNAc(4)Fuc(2)	10
Brain	MouseBrain-Z-T-1.4097.4097.3	Hex(5)HexNAc(4)Fuc(1)	10
Brain	MouseBrain-Z-T-1.4098.4098.3	Hex(4)HexNAc(5)Fuc(2)	11
Brain	MouseBrain-Z-T-1.4100.4100.3	Hex(6)HexNAc(4)Fuc(1)	11
Brain	MouseBrain-Z-T-1.4104.4104.3	Hex(5)HexNAc(3)Fuc(1)	9
Brain	MouseBrain-Z-T-1.4105.4105.3	Hex(5)HexNAc(4)Fuc(1)	10
Brain	MouseBrain-Z-T-1.4110.4110.2	Hex(5)HexNAc(4)Fuc(2)	11
Brain	MouseBrain-Z-T-1.4113.4113.3	Hex(5)HexNAc(5)Fuc(2)	12
Brain	MouseBrain-Z-T-1.4122.4122.2	Hex(5)HexNAc(4)Fuc(1)	10
Brain	MouseBrain-Z-T-1.4123.4123.2	Hex(4)HexNAc(5)Fuc(2)	11
Brain	MouseBrain-Z-T-1.4133.4133.3	Hex(5)HexNAc(5)Fuc(3)	13
Brain	MouseBrain-Z-T-1.4138.4138.3	Hex(5)HexNAc(4)Fuc(2)	11
Brain	MouseBrain-Z-T-1.4139.4139.3	Hex(8)HexNAc(2)	10
Brain	MouseBrain-Z-T-1.4141.4141.2	Hex(7)HexNAc(2)	9
Brain	MouseBrain-Z-T-1.4142.4142.3	Hex(6)HexNAc(2)	8
Brain	MouseBrain-Z-T-1.4145.4145.3	Hex(7)HexNAc(2)	9
Brain	MouseBrain-Z-T-1.4147.4147.2	Hex(3)HexNAc(3)Fuc(1)	7
Brain	MouseBrain-Z-T-1.4161.4161.3	Hex(4)HexNAc(5)Fuc(2)	11
Brain	MouseBrain-Z-T-1.4162.4162.3	Hex(5)HexNAc(4)Fuc(2)	11
Brain	MouseBrain-Z-T-1.4163.4163.3	Hex(7)HexNAc(2)	9
Brain	MouseBrain-Z-T-1.4164.4164.3	Hex(7)HexNAc(2)	9
Brain	MouseBrain-Z-T-1.4171.4171.3	Hex(5)HexNAc(4)Fuc(1)	10
Brain	MouseBrain-Z-T-1.4172.4172.3	Hex(4)HexNAc(4)Fuc(2)	10
Brain	MouseBrain-Z-T-1.4173.4173.3	Hex(4)HexNAc(5)Fuc(2)	11
Brain	MouseBrain-Z-T-1.4176.4176.3	Hex(4)HexNAc(4)Fuc(1)	9
Brain	MouseBrain-Z-T-1.4185.4185.3	Hex(5)HexNAc(5)Fuc(2)	12
Brain	MouseBrain-Z-T-1.4186.4186.2	Hex(5)HexNAc(4)Fuc(2)	11
Brain	MouseBrain-Z-T-1.4187.4187.3	Hex(9)HexNAc(2)	11
Brain	MouseBrain-Z-T-1.4189.4189.3	Hex(5)HexNAc(4)Fuc(2)	11
Brain	MouseBrain-Z-T-1.4196.4196.2	Hex(4)HexNAc(5)Fuc(2)	11
Brain	MouseBrain-Z-T-1.4198.4198.2	Hex(4)HexNAc(5)Fuc(2)	11
Brain	MouseBrain-Z-T-1.4203.4203.2	Hex(8)HexNAc(2)	10
Brain	MouseBrain-Z-T-1.4205.4205.3	Hex(5)HexNAc(4)Fuc(2)	11
Brain	MouseBrain-Z-T-1.4206.4206.2	Hex(6)HexNAc(2)	8
Brain	MouseBrain-Z-T-1.4207.4207.3	Hex(8)HexNAc(2)	10
Brain	MouseBrain-Z-T-1.4208.4208.3	Hex(9)HexNAc(2)	11
Brain	MouseBrain-Z-T-1.4211.4211.3	Hex(5)HexNAc(3)Fuc(1)	9
Brain	MouseBrain-Z-T-1.4217.4217.3	Hex(6)HexNAc(2)	8
Brain	MouseBrain-Z-T-1.4219.4219.3	Hex(5)HexNAc(4)Fuc(3)	12
Brain	MouseBrain-Z-T-1.4224.4224.3	Hex(4)HexNAc(5)Fuc(2)	11
Brain	MouseBrain-Z-T-1.4225.4225.3	Hex(6)HexNAc(3)	9
Brain	MouseBrain-Z-T-1.4234.4234.3	Hex(3)HexNAc(6)Fuc(3)	12
Brain	MouseBrain-Z-T-1.4242.4242.3	Hex(4)HexNAc(5)Fuc(2)	11
Brain	MouseBrain-Z-T-1.4243.4243.3	Hex(4)HexNAc(4)Fuc(2)	10
Brain	MouseBrain-Z-T-1.4247.4247.3	Hex(5)HexNAc(4)Fuc(1)	10
Brain	MouseBrain-Z-T-1.4249.4249.3	Hex(3)HexNAc(5)Fuc(1)	9
Brain	MouseBrain-Z-T-1.4252.4252.3	Hex(4)HexNAc(5)Fuc(2)	11
Brain	MouseBrain-Z-T-1.4259.4259.2	Hex(7)HexNAc(2)	9
Brain	MouseBrain-Z-T-1.4262.4262.2	Hex(5)HexNAc(2)	7
Brain	MouseBrain-Z-T-1.4263.4263.4	Hex(3)HexNAc(5)Fuc(1)	9
Brain	MouseBrain-Z-T-1.4274.4274.2	Hex(6)HexNAc(3)NeuAc(1)	10
Brain	MouseBrain-Z-T-1.4279.4279.3	Hex(6)HexNAc(3)Fuc(2)	11
Brain	MouseBrain-Z-T-1.4281.4281.3	Hex(4)HexNAc(7)Fuc(2)	13
Brain	MouseBrain-Z-T-1.4282.4282.3	Hex(5)HexNAc(6)NeuAc(1)Fuc(2)	14
Brain	MouseBrain-Z-T-1.4290.4290.3	Hex(4)HexNAc(5)Fuc(2)	11
Brain	MouseBrain-Z-T-1.4297.4297.4	Hex(3)HexNAc(5)Fuc(1)	9
Brain	MouseBrain-Z-T-1.4311.4311.3	Hex(4)HexNAc(4)Fuc(2)	10
Brain	MouseBrain-Z-T-1.4313.4313.2	Hex(6)HexNAc(2)	8
Brain	MouseBrain-Z-T-1.4321.4321.3	Hex(6)HexNAc(2)	8
Brain	MouseBrain-Z-T-1.4323.4323.3	Hex(4)HexNAc(5)Fuc(2)	11
Brain	MouseBrain-Z-T-1.4332.4332.3	Hex(8)HexNAc(2)	10
Brain	MouseBrain-Z-T-1.4340.4340.2	Hex(8)HexNAc(2)	10
Brain	MouseBrain-Z-T-1.4348.4348.3	Hex(5)HexNAc(2)	7
Brain	MouseBrain-Z-T-1.4350.4350.3	Hex(4)HexNAc(4)Fuc(2)	10
Brain	MouseBrain-Z-T-1.4354.4354.3	Hex(7)HexNAc(2)	9
Brain	MouseBrain-Z-T-1.4359.4359.2	Hex(5)HexNAc(3)Fuc(1)	9
Brain	MouseBrain-Z-T-1.4365.4365.3	Hex(9)HexNAc(2)	11
Brain	MouseBrain-Z-T-1.4367.4367.2	Hex(8)HexNAc(2)	10
Brain	MouseBrain-Z-T-1.4381.4381.2	Hex(7)HexNAc(2)	9
Brain	MouseBrain-Z-T-1.4384.4384.2	Hex(9)HexNAc(2)	11
Brain	MouseBrain-Z-T-1.4397.4397.3	Hex(3)HexNAc(4)Fuc(2)	9
Brain	MouseBrain-Z-T-1.4407.4407.2	Hex(7)HexNAc(2)	9
Brain	MouseBrain-Z-T-1.4409.4409.3	Hex(5)HexNAc(4)Fuc(1)	10
Brain	MouseBrain-Z-T-1.4419.4419.3	Hex(4)HexNAc(4)Fuc(2)	10
Brain	MouseBrain-Z-T-1.4420.4420.3	Hex(3)HexNAc(5)Fuc(1)	9
Brain	MouseBrain-Z-T-1.4422.4422.3	Hex(3)HexNAc(5)Fuc(2)	10
Brain	MouseBrain-Z-T-1.4423.4423.2	Hex(6)HexNAc(3)NeuAc(1)Fuc(1)	11
Brain	MouseBrain-Z-T-1.4429.4429.3	Hex(7)HexNAc(2)	9
Brain	MouseBrain-Z-T-1.4431.4431.2	Hex(8)HexNAc(2)	10
Brain	MouseBrain-Z-T-1.4439.4439.2	Hex(8)HexNAc(2)	10
Brain	MouseBrain-Z-T-1.4450.4450.2	Hex(6)HexNAc(2)	8
Brain	MouseBrain-Z-T-1.4451.4451.3	Hex(3)HexNAc(5)Fuc(1)	9
Brain	MouseBrain-Z-T-1.4453.4453.3	Hex(3)HexNAc(4)Fuc(1)	8
Brain	MouseBrain-Z-T-1.4459.4459.3	Hex(6)HexNAc(2)	8
Brain	MouseBrain-Z-T-1.4463.4463.2	Hex(6)HexNAc(4)Fuc(1)	11
Brain	MouseBrain-Z-T-1.4467.4467.3	Hex(7)HexNAc(7)Fuc(4)	18
Brain	MouseBrain-Z-T-1.4468.4468.2	Hex(7)HexNAc(2)	9
Brain	MouseBrain-Z-T-1.4470.4470.3	Hex(9)HexNAc(2)	11
Brain	MouseBrain-Z-T-1.4476.4476.2	Hex(7)HexNAc(2)	9
Brain	MouseBrain-Z-T-1.4477.4477.3	Hex(3)HexNAc(5)Fuc(1)	9
Brain	MouseBrain-Z-T-1.4485.4485.2	Hex(3)HexNAc(4)Fuc(1)	8
Brain	MouseBrain-Z-T-1.4487.4487.3	Hex(3)HexNAc(5)Fuc(2)	10
Brain	MouseBrain-Z-T-1.4488.4488.3	Hex(6)HexNAc(3)Fuc(1)	10
Brain	MouseBrain-Z-T-1.4494.4494.3	Hex(8)HexNAc(2)	10
Brain	MouseBrain-Z-T-1.4498.4498.2	Hex(5)HexNAc(2)	7
Brain	MouseBrain-Z-T-1.4509.4509.3	Hex(6)HexNAc(4)Fuc(1)	11
Brain	MouseBrain-Z-T-1.4513.4513.3	Hex(6)HexNAc(7)NeuAc(1)Fuc(3)	17
Brain	MouseBrain-Z-T-1.4516.4516.3	Hex(3)HexNAc(4)Fuc(1)	8
Brain	MouseBrain-Z-T-1.4522.4522.3	Hex(5)HexNAc(5)NeuAc(1)Fuc(2)	13
Brain	MouseBrain-Z-T-1.4526.4526.2	Hex(6)HexNAc(3)Fuc(1)	10
Brain	MouseBrain-Z-T-1.4527.4527.2	Hex(6)HexNAc(4)Fuc(1)	11
Brain	MouseBrain-Z-T-1.4529.4529.3	Hex(5)HexNAc(2)	7
Brain	MouseBrain-Z-T-1.4533.4533.3	Hex(6)HexNAc(2)	8
Brain	MouseBrain-Z-T-1.4547.4547.2	Hex(7)HexNAc(2)	9
Brain	MouseBrain-Z-T-1.4550.4550.3	Hex(3)HexNAc(5)Fuc(1)	9
Brain	MouseBrain-Z-T-1.4553.4553.3	Hex(6)HexNAc(3)Fuc(1)	10
Brain	MouseBrain-Z-T-1.4557.4557.3	Hex(5)HexNAc(6)NeuAc(1)Fuc(2)	14
Brain	MouseBrain-Z-T-1.4558.4558.3	Hex(5)HexNAc(4)	9
Brain	MouseBrain-Z-T-1.4559.4559.3	Hex(6)HexNAc(5)Fuc(3)	14
Brain	MouseBrain-Z-T-1.4565.4565.2	Hex(5)HexNAc(2)	7
Brain	MouseBrain-Z-T-1.4574.4574.4	Hex(8)HexNAc(2)	10
Brain	MouseBrain-Z-T-1.4582.4582.2	Hex(8)HexNAc(2)	10
Brain	MouseBrain-Z-T-1.4584.4584.3	Hex(4)HexNAc(5)Fuc(2)	11
Brain	MouseBrain-Z-T-1.4590.4590.2	Hex(6)HexNAc(3)NeuAc(1)Fuc(1)	11
Brain	MouseBrain-Z-T-1.4596.4596.3	Hex(5)HexNAc(5)NeuAc(1)Fuc(2)	13
Brain	MouseBrain-Z-T-1.4597.4597.3	Hex(6)HexNAc(3)NeuAc(1)Fuc(1)	11
Brain	MouseBrain-Z-T-1.4600.4600.2	Hex(5)HexNAc(3)Fuc(1)	9
Brain	MouseBrain-Z-T-1.4604.4604.3	Hex(5)HexNAc(2)	7
Brain	MouseBrain-Z-T-1.4606.4606.3	Hex(8)HexNAc(2)	10
Brain	MouseBrain-Z-T-1.4608.4608.2	Hex(6)HexNAc(2)	8
Brain	MouseBrain-Z-T-1.4615.4615.3	Hex(9)HexNAc(2)	11
Brain	MouseBrain-Z-T-1.4617.4617.4	Hex(6)HexNAc(5)Fuc(4)	15
Brain	MouseBrain-Z-T-1.4618.4618.2	Hex(7)HexNAc(2)	9
Brain	MouseBrain-Z-T-1.4622.4622.2	Hex(8)HexNAc(2)	10
Brain	MouseBrain-Z-T-1.4627.4627.3	Hex(4)HexNAc(5)Fuc(2)	11
Brain	MouseBrain-Z-T-1.4631.4631.3	Hex(5)HexNAc(6)NeuAc(2)	13
Brain	MouseBrain-Z-T-1.4634.4634.3	Hex(3)HexNAc(5)Fuc(1)	9
Brain	MouseBrain-Z-T-1.4638.4638.2	Hex(5)HexNAc(2)	7
Brain	MouseBrain-Z-T-1.4643.4643.4	Hex(8)HexNAc(2)	10
Brain	MouseBrain-Z-T-1.4646.4646.2	Hex(5)HexNAc(4)Fuc(1)	10
Brain	MouseBrain-Z-T-1.4651.4651.2	Hex(6)HexNAc(2)	8
Brain	MouseBrain-Z-T-1.4656.4656.2	Hex(3)HexNAc(5)Fuc(1)	9
Brain	MouseBrain-Z-T-1.4661.4661.2	Hex(6)HexNAc(3)NeuAc(1)Fuc(1)	11
Brain	MouseBrain-Z-T-1.4662.4662.3	Hex(6)HexNAc(4)Fuc(1)	11
Brain	MouseBrain-Z-T-1.4663.4663.3	Hex(6)HexNAc(3)NeuAc(1)Fuc(1)	11
Brain	MouseBrain-Z-T-1.4664.4664.3	Hex(4)HexNAc(5)Fuc(2)	11
Brain	MouseBrain-Z-T-1.4666.4666.3	Hex(5)HexNAc(5)NeuAc(1)Fuc(1)	12
Brain	MouseBrain-Z-T-1.4677.4677.3	Hex(4)HexNAc(5)Fuc(2)	11
Brain	MouseBrain-Z-T-1.4681.4681.3	Hex(6)HexNAc(4)	10
Brain	MouseBrain-Z-T-1.4682.4682.2	Hex(6)HexNAc(4)	10
Brain	MouseBrain-Z-T-1.4692.4692.3	Hex(5)HexNAc(4)Fuc(1)	10
Brain	MouseBrain-Z-T-1.4694.4694.2	Hex(5)HexNAc(3)	8
Brain	MouseBrain-Z-T-1.4701.4701.3	Hex(3)HexNAc(5)Fuc(1)	9
Brain	MouseBrain-Z-T-1.4702.4702.3	Hex(4)HexNAc(5)Fuc(1)	10
Brain	MouseBrain-Z-T-1.4722.4722.3	Hex(6)HexNAc(4)Fuc(1)	11
Brain	MouseBrain-Z-T-1.4723.4723.2	Hex(6)HexNAc(4)Fuc(1)	11
Brain	MouseBrain-Z-T-1.4726.4726.2	Hex(3)HexNAc(5)Fuc(1)	9
Brain	MouseBrain-Z-T-1.4734.4734.2	Hex(8)HexNAc(2)	10
Brain	MouseBrain-Z-T-1.4743.4743.4	Hex(6)HexNAc(2)	8
Brain	MouseBrain-Z-T-1.4748.4748.3	Hex(6)HexNAc(4)NeuAc(1)Fuc(2)	13
Brain	MouseBrain-Z-T-1.4750.4750.2	Hex(4)HexNAc(4)Fuc(2)	10
Brain	MouseBrain-Z-T-1.4753.4753.2	Hex(5)HexNAc(2)	7
Brain	MouseBrain-Z-T-1.4756.4756.2	Hex(5)HexNAc(3)	8
Brain	MouseBrain-Z-T-1.4757.4757.3	Hex(9)HexNAc(2)	11
Brain	MouseBrain-Z-T-1.4759.4759.3	Hex(4)HexNAc(5)NeuAc(1)Fuc(1)	11
Brain	MouseBrain-Z-T-1.4764.4764.3	Hex(7)HexNAc(2)	9
Brain	MouseBrain-Z-T-1.4765.4765.3	Hex(4)HexNAc(5)Fuc(1)	10
Brain	MouseBrain-Z-T-1.4767.4767.2	Hex(8)HexNAc(2)	10
Brain	MouseBrain-Z-T-1.4770.4770.2	Hex(5)HexNAc(3)NeuAc(1)Fuc(1)	10
Brain	MouseBrain-Z-T-1.4772.4772.3	Hex(5)HexNAc(6)NeuAc(1)Fuc(2)	14
Brain	MouseBrain-Z-T-1.4773.4773.2	Hex(9)HexNAc(2)	11
Brain	MouseBrain-Z-T-1.4775.4775.3	Hex(3)HexNAc(4)Fuc(1)	8
Brain	MouseBrain-Z-T-1.4777.4777.3	Hex(5)HexNAc(4)Fuc(1)	10
Brain	MouseBrain-Z-T-1.4784.4784.3	Hex(5)HexNAc(3)NeuAc(1)Fuc(1)	10
Brain	MouseBrain-Z-T-1.4785.4785.2	Hex(5)HexNAc(4)Fuc(1)	10
Brain	MouseBrain-Z-T-1.4793.4793.3	Hex(5)HexNAc(3)NeuAc(1)Fuc(1)	10
Brain	MouseBrain-Z-T-1.4797.4797.3	Hex(7)HexNAc(2)	9
Brain	MouseBrain-Z-T-1.4799.4799.3	Hex(6)HexNAc(2)	8
Brain	MouseBrain-Z-T-1.4808.4808.2	Hex(6)HexNAc(3)	9
Brain	MouseBrain-Z-T-1.4810.4810.2	Hex(5)HexNAc(2)	7
Brain	MouseBrain-Z-T-1.4813.4813.2	Hex(4)HexNAc(4)Fuc(2)	10
Brain	MouseBrain-Z-T-1.4815.4815.4	Hex(8)HexNAc(2)	10
Brain	MouseBrain-Z-T-1.4821.4821.2	Hex(5)HexNAc(3)	8
Brain	MouseBrain-Z-T-1.4825.4825.2	Hex(5)HexNAc(4)	9
Brain	MouseBrain-Z-T-1.4835.4835.2	Hex(5)HexNAc(3)NeuAc(1)Fuc(1)	10
Brain	MouseBrain-Z-T-1.4842.4842.3	Hex(3)HexNAc(4)Fuc(1)	8
Brain	MouseBrain-Z-T-1.4843.4843.2	Hex(6)HexNAc(2)	8
Brain	MouseBrain-Z-T-1.4848.4848.3	Hex(5)HexNAc(4)Fuc(1)	10
Brain	MouseBrain-Z-T-1.4851.4851.2	Hex(5)HexNAc(4)Fuc(1)	10
Brain	MouseBrain-Z-T-1.4856.4856.3	Hex(8)HexNAc(2)	10
Brain	MouseBrain-Z-T-1.4871.4871.3	Hex(5)HexNAc(4)	9
Brain	MouseBrain-Z-T-1.4872.4872.3	Hex(6)HexNAc(2)	8
Brain	MouseBrain-Z-T-1.4876.4876.3	Hex(6)HexNAc(3)NeuAc(1)Fuc(1)	11
Brain	MouseBrain-Z-T-1.4883.4883.2	Hex(5)HexNAc(2)	7
Brain	MouseBrain-Z-T-1.4885.4885.2	Hex(4)HexNAc(3)	7
Brain	MouseBrain-Z-T-1.4892.4892.2	Hex(5)HexNAc(4)	9
Brain	MouseBrain-Z-T-1.4894.4894.2	Hex(8)HexNAc(2)	10
Brain	MouseBrain-Z-T-1.4905.4905.2	Hex(5)HexNAc(3)	8
Brain	MouseBrain-Z-T-1.4906.4906.2	Hex(6)HexNAc(4)	10
Brain	MouseBrain-Z-T-1.4908.4908.4	Hex(8)HexNAc(2)	10
Brain	MouseBrain-Z-T-1.4909.4909.3	Hex(6)HexNAc(2)	8
Brain	MouseBrain-Z-T-1.4916.4916.3	Hex(6)HexNAc(4)	10
Brain	MouseBrain-Z-T-1.4929.4929.3	Hex(3)HexNAc(5)Fuc(1)	9
Brain	MouseBrain-Z-T-1.4931.4931.3	Hex(5)HexNAc(5)Fuc(2)	12
Brain	MouseBrain-Z-T-1.4933.4933.3	Hex(4)HexNAc(5)NeuAc(1)Fuc(1)	11
Brain	MouseBrain-Z-T-1.4934.4934.3	Hex(8)HexNAc(2)	10
Brain	MouseBrain-Z-T-1.4937.4937.3	Hex(5)HexNAc(4)	9
Brain	MouseBrain-Z-T-1.4943.4943.2	Hex(4)HexNAc(5)NeuAc(1)Fuc(1)	11
Brain	MouseBrain-Z-T-1.4952.4952.3	Hex(5)HexNAc(7)Fuc(3)	15
Brain	MouseBrain-Z-T-1.4955.4955.2	Hex(5)HexNAc(4)	9
Brain	MouseBrain-Z-T-1.4958.4958.2	Hex(5)HexNAc(2)	7
Brain	MouseBrain-Z-T-1.4960.4960.2	Hex(4)HexNAc(2)	6
Brain	MouseBrain-Z-T-1.4971.4971.2	Hex(4)HexNAc(4)NeuAc(1)Fuc(1)	10
Brain	MouseBrain-Z-T-1.4973.4973.2	Hex(6)HexNAc(4)	10
Brain	MouseBrain-Z-T-1.4974.4974.3	Hex(6)HexNAc(2)	8
Brain	MouseBrain-Z-T-1.4978.4978.2	Hex(4)HexNAc(4)NeuAc(1)Fuc(1)	10
Brain	MouseBrain-Z-T-1.4985.4985.3	Hex(6)HexNAc(4)	10
Brain	MouseBrain-Z-T-1.4988.4988.3	Hex(5)HexNAc(2)	7
Brain	MouseBrain-Z-T-1.4993.4993.3	Hex(3)HexNAc(5)Fuc(1)	9
Brain	MouseBrain-Z-T-1.4995.4995.3	Hex(4)HexNAc(4)NeuAc(1)Fuc(1)	10
Brain	MouseBrain-Z-T-1.5001.5001.3	Hex(4)HexNAc(5)NeuAc(1)Fuc(1)	11
Brain	MouseBrain-Z-T-1.5002.5002.3	Hex(5)HexNAc(5)Fuc(2)	12
Brain	MouseBrain-Z-T-1.5009.5009.2	Hex(4)HexNAc(5)NeuAc(1)Fuc(1)	11
Brain	MouseBrain-Z-T-1.5011.5011.3	Hex(6)HexNAc(5)NeuAc(1)Fuc(3)	15
Brain	MouseBrain-Z-T-1.5022.5022.2	Hex(4)HexNAc(2)	6
Brain	MouseBrain-Z-T-1.5023.5023.3	Hex(4)HexNAc(6)NeuAc(1)Fuc(1)	12
Brain	MouseBrain-Z-T-1.5024.5024.3	Hex(4)HexNAc(5)Fuc(2)	11
Brain	MouseBrain-Z-T-1.5031.5031.3	Hex(5)HexNAc(7)NeuAc(1)Fuc(2)	15
Brain	MouseBrain-Z-T-1.5036.5036.2	Hex(6)HexNAc(4)	10
Brain	MouseBrain-Z-T-1.5038.5038.2	Hex(3)HexNAc(5)Fuc(1)	9
Brain	MouseBrain-Z-T-1.5041.5041.3	Hex(6)HexNAc(2)	8
Brain	MouseBrain-Z-T-1.5048.5048.2	Hex(3)HexNAc(2)Fuc(1)	6
Brain	MouseBrain-Z-T-1.5049.5049.3	Hex(4)HexNAc(4)	8
Brain	MouseBrain-Z-T-1.5054.5054.2	Hex(4)HexNAc(4)	8
Brain	MouseBrain-Z-T-1.5055.5055.3	Hex(8)HexNAc(2)	10
Brain	MouseBrain-Z-T-1.5062.5062.3	Hex(3)HexNAc(5)Fuc(1)	9
Brain	MouseBrain-Z-T-1.5066.5066.3	Hex(3)HexNAc(5)Fuc(1)	9
Brain	MouseBrain-Z-T-1.5068.5068.3	Hex(8)HexNAc(2)	10
Brain	MouseBrain-Z-T-1.5071.5071.2	Hex(3)HexNAc(2)	5
Brain	MouseBrain-Z-T-1.5076.5076.3	Hex(5)HexNAc(6)Fuc(3)	14
Brain	MouseBrain-Z-T-1.5080.5080.3	Hex(9)HexNAc(2)	11
Brain	MouseBrain-Z-T-1.5083.5083.2	Hex(5)HexNAc(4)	9
Brain	MouseBrain-Z-T-1.5085.5085.2	Hex(4)HexNAc(5)NeuAc(1)Fuc(1)	11
Brain	MouseBrain-Z-T-1.5090.5090.3	Hex(4)HexNAc(5)NeuAc(1)Fuc(1)	11
Brain	MouseBrain-Z-T-1.5093.5093.3	Hex(4)HexNAc(6)NeuAc(1)Fuc(1)	12
Brain	MouseBrain-Z-T-1.5096.5096.3	Hex(5)HexNAc(4)	9
Brain	MouseBrain-Z-T-1.5101.5101.4	Hex(9)HexNAc(2)	11
Brain	MouseBrain-Z-T-1.5104.5104.3	Hex(3)HexNAc(5)Fuc(1)	9
Brain	MouseBrain-Z-T-1.5105.5105.2	Hex(3)HexNAc(5)Fuc(1)	9
Brain	MouseBrain-Z-T-1.5109.5109.3	Hex(5)HexNAc(2)	7
Brain	MouseBrain-Z-T-1.5111.5111.2	Hex(3)HexNAc(2)Fuc(1)	6
Brain	MouseBrain-Z-T-1.5112.5112.3	Hex(9)HexNAc(2)	11
Brain	MouseBrain-Z-T-1.5119.5119.3	Hex(6)HexNAc(2)	8
Brain	MouseBrain-Z-T-1.5121.5121.3	Hex(8)HexNAc(2)	10
Brain	MouseBrain-Z-T-1.5123.5123.2	Hex(4)HexNAc(4)	8
Brain	MouseBrain-Z-T-1.5124.5124.3	Hex(8)HexNAc(2)	10
Brain	MouseBrain-Z-T-1.5134.5134.3	Hex(8)HexNAc(2)	10
Brain	MouseBrain-Z-T-1.5138.5138.2	Hex(8)HexNAc(2)	10
Brain	MouseBrain-Z-T-1.5139.5139.3	Hex(3)HexNAc(5)Fuc(1)	9
Brain	MouseBrain-Z-T-1.5145.5145.4	Hex(8)HexNAc(2)	10
Brain	MouseBrain-Z-T-1.5147.5147.2	Hex(9)HexNAc(2)	11
Brain	MouseBrain-Z-T-1.5151.5151.3	Hex(8)HexNAc(2)	10
Brain	MouseBrain-Z-T-1.5152.5152.3	Hex(7)HexNAc(2)	9
Brain	MouseBrain-Z-T-1.5157.5157.3	Hex(5)HexNAc(4)	9
Brain	MouseBrain-Z-T-1.5158.5158.3	Hex(5)HexNAc(6)Fuc(3)	14
Brain	MouseBrain-Z-T-1.5159.5159.3	Hex(9)HexNAc(2)	11
Brain	MouseBrain-Z-T-1.5160.5160.3	Hex(8)HexNAc(2)	10
Brain	MouseBrain-Z-T-1.5162.5162.2	Hex(5)HexNAc(4)	9
Brain	MouseBrain-Z-T-1.5167.5167.4	Hex(9)HexNAc(2)	11
Brain	MouseBrain-Z-T-1.5171.5171.3	Hex(9)HexNAc(2)	11
Brain	MouseBrain-Z-T-1.5173.5173.3	Hex(6)HexNAc(5)NeuAc(1)Fuc(3)	15
Brain	MouseBrain-Z-T-1.5177.5177.2	Hex(8)HexNAc(2)	10
Brain	MouseBrain-Z-T-1.5179.5179.2	Hex(8)HexNAc(2)	10
Brain	MouseBrain-Z-T-1.5183.5183.3	Hex(5)HexNAc(2)	7
Brain	MouseBrain-Z-T-1.5185.5185.4	Hex(7)HexNAc(2)	9
Brain	MouseBrain-Z-T-1.5192.5192.2	Hex(8)HexNAc(2)	10
Brain	MouseBrain-Z-T-1.5194.5194.3	Hex(8)HexNAc(2)	10
Brain	MouseBrain-Z-T-1.5195.5195.4	Hex(8)HexNAc(2)	10
Brain	MouseBrain-Z-T-1.5197.5197.4	Hex(3)HexNAc(5)Fuc(1)	9
Brain	MouseBrain-Z-T-1.5202.5202.3	Hex(8)HexNAc(2)	10
Brain	MouseBrain-Z-T-1.5205.5205.3	Hex(7)HexNAc(2)	9
Brain	MouseBrain-Z-T-1.5207.5207.2	Hex(7)HexNAc(2)	9
Brain	MouseBrain-Z-T-1.5227.5227.3	Hex(3)HexNAc(5)Fuc(1)	9
Brain	MouseBrain-Z-T-1.5230.5230.3	Hex(6)HexNAc(6)Fuc(3)	15
Brain	MouseBrain-Z-T-1.5232.5232.3	Hex(5)HexNAc(4)NeuAc(1)Fuc(2)	12
Brain	MouseBrain-Z-T-1.5236.5236.3	Hex(5)HexNAc(5)Fuc(3)	13
Brain	MouseBrain-Z-T-1.5237.5237.3	Hex(4)HexNAc(5)NeuAc(1)Fuc(1)	11
Brain	MouseBrain-Z-T-1.5247.5247.2	Hex(5)HexNAc(2)	7
Brain	MouseBrain-Z-T-1.5251.5251.3	Hex(6)HexNAc(2)	8
Brain	MouseBrain-Z-T-1.5257.5257.3	Hex(5)HexNAc(4)Fuc(2)	11
Brain	MouseBrain-Z-T-1.5260.5260.3	Hex(6)HexNAc(7)Fuc(3)	16
Brain	MouseBrain-Z-T-1.5261.5261.3	Hex(6)HexNAc(2)	8
Brain	MouseBrain-Z-T-1.5263.5263.2	Hex(8)HexNAc(2)	10
Brain	MouseBrain-Z-T-1.5270.5270.3	Hex(6)HexNAc(3)Fuc(1)	10
Brain	MouseBrain-Z-T-1.5271.5271.3	Hex(5)HexNAc(6)NeuAc(1)Fuc(2)	14
Brain	MouseBrain-Z-T-1.5278.5278.3	Hex(6)HexNAc(3)NeuAc(1)	10
Brain	MouseBrain-Z-T-1.5279.5279.3	Hex(5)HexNAc(4)NeuAc(1)Fuc(2)	12
Brain	MouseBrain-Z-T-1.5280.5280.3	Hex(7)HexNAc(2)	9
Brain	MouseBrain-Z-T-1.5281.5281.2	Hex(7)HexNAc(2)	9
Brain	MouseBrain-Z-T-1.5282.5282.3	Hex(6)HexNAc(3)NeuAc(1)	10
Brain	MouseBrain-Z-T-1.5283.5283.4	Hex(3)HexNAc(4)Fuc(1)	8
Brain	MouseBrain-Z-T-1.5290.5290.3	Hex(4)HexNAc(6)Fuc(2)	12
Brain	MouseBrain-Z-T-1.5292.5292.2	Hex(8)HexNAc(2)	10
Brain	MouseBrain-Z-T-1.5298.5298.2	Hex(6)HexNAc(2)	8
Brain	MouseBrain-Z-T-1.5302.5302.3	Hex(8)HexNAc(2)	10
Brain	MouseBrain-Z-T-1.5303.5303.3	Hex(6)HexNAc(6)Fuc(2)	14
Brain	MouseBrain-Z-T-1.5305.5305.3	Hex(6)HexNAc(7)Fuc(2)	15
Brain	MouseBrain-Z-T-1.5308.5308.2	Hex(8)HexNAc(2)	10
Brain	MouseBrain-Z-T-1.5313.5313.3	Hex(9)HexNAc(2)	11
Brain	MouseBrain-Z-T-1.5315.5315.3	Hex(6)HexNAc(6)NeuAc(1)Fuc(3)	16
Brain	MouseBrain-Z-T-1.5316.5316.3	Hex(5)HexNAc(5)NeuAc(1)Fuc(2)	13
Brain	MouseBrain-Z-T-1.5323.5323.3	Hex(5)HexNAc(2)	7
Brain	MouseBrain-Z-T-1.5333.5333.3	Hex(6)HexNAc(2)	8
Brain	MouseBrain-Z-T-1.5334.5334.3	Hex(5)HexNAc(3)Fuc(1)	9
Brain	MouseBrain-Z-T-1.5348.5348.3	Hex(6)HexNAc(6)Fuc(4)	16
Brain	MouseBrain-Z-T-1.5349.5349.3	Hex(7)HexNAc(2)	9
Brain	MouseBrain-Z-T-1.5354.5354.3	Hex(6)HexNAc(3)NeuAc(1)Fuc(1)	11
Brain	MouseBrain-Z-T-1.5355.5355.3	Hex(6)HexNAc(3)NeuAc(1)	10
Brain	MouseBrain-Z-T-1.5356.5356.3	Hex(5)HexNAc(4)NeuAc(1)Fuc(2)	12
Brain	MouseBrain-Z-T-1.5362.5362.3	Hex(4)HexNAc(6)Fuc(2)	12
Brain	MouseBrain-Z-T-1.5364.5364.3	Hex(4)HexNAc(3)Fuc(1)	8
Brain	MouseBrain-Z-T-1.5368.5368.2	Hex(8)HexNAc(2)	10
Brain	MouseBrain-Z-T-1.5370.5370.4	Hex(5)HexNAc(5)Fuc(3)	13
Brain	MouseBrain-Z-T-1.5371.5371.3	Hex(6)HexNAc(3)NeuAc(1)	10
Brain	MouseBrain-Z-T-1.5372.5372.3	Hex(4)HexNAc(4)Fuc(2)	10
Brain	MouseBrain-Z-T-1.5373.5373.3	Hex(6)HexNAc(6)Fuc(3)	15
Brain	MouseBrain-Z-T-1.5374.5374.2	Hex(9)HexNAc(2)	11
Brain	MouseBrain-Z-T-1.5375.5375.2	Hex(6)HexNAc(5)Fuc(3)	14
Brain	MouseBrain-Z-T-1.5376.5376.3	Hex(3)HexNAc(4)	7
Brain	MouseBrain-Z-T-1.5385.5385.2	Hex(4)HexNAc(4)Fuc(2)	10
Brain	MouseBrain-Z-T-1.5386.5386.2	Hex(10)HexNAc(2)	12
Brain	MouseBrain-Z-T-1.5387.5387.3	Hex(4)HexNAc(4)Fuc(1)	9
Brain	MouseBrain-Z-T-1.5391.5391.3	Hex(6)HexNAc(4)Fuc(1)	11
Brain	MouseBrain-Z-T-1.5392.5392.3	Hex(5)HexNAc(2)	7
Brain	MouseBrain-Z-T-1.5394.5394.3	Hex(5)HexNAc(4)Fuc(1)	10
Brain	MouseBrain-Z-T-1.5399.5399.2	Hex(6)HexNAc(2)	8
Brain	MouseBrain-Z-T-1.5404.5404.3	Hex(8)HexNAc(2)	10
Brain	MouseBrain-Z-T-1.5405.5405.3	Hex(6)HexNAc(5)Fuc(3)	14
Brain	MouseBrain-Z-T-1.5408.5408.2	Hex(5)HexNAc(4)Fuc(1)	10
Brain	MouseBrain-Z-T-1.5411.5411.3	Hex(5)HexNAc(7)Fuc(2)	14
Brain	MouseBrain-Z-T-1.5422.5422.3	Hex(6)HexNAc(3)NeuAc(1)	10
Brain	MouseBrain-Z-T-1.5424.5424.3	Hex(7)HexNAc(2)	9
Brain	MouseBrain-Z-T-1.5427.5427.3	Hex(5)HexNAc(4)NeuAc(1)Fuc(2)	12
Brain	MouseBrain-Z-T-1.5435.5435.3	Hex(6)HexNAc(7)Fuc(3)	16
Brain	MouseBrain-Z-T-1.5444.5444.3	Hex(6)HexNAc(3)NeuAc(1)Fuc(1)	11
Brain	MouseBrain-Z-T-1.5447.5447.3	Hex(6)HexNAc(6)Fuc(3)	15
Brain	MouseBrain-Z-T-1.5450.5450.3	Hex(3)HexNAc(7)Fuc(1)	11
Brain	MouseBrain-Z-T-1.5451.5451.2	Hex(9)HexNAc(2)	11
Brain	MouseBrain-Z-T-1.5457.5457.3	Hex(9)HexNAc(2)	11
Brain	MouseBrain-Z-T-1.5458.5458.3	Hex(5)HexNAc(4)Fuc(1)	10
Brain	MouseBrain-Z-T-1.5464.5464.3	Hex(5)HexNAc(5)Fuc(2)	12
Brain	MouseBrain-Z-T-1.5466.5466.2	Hex(5)HexNAc(5)Fuc(2)	12
Brain	MouseBrain-Z-T-1.5468.5468.3	Hex(8)HexNAc(2)	10
Brain	MouseBrain-Z-T-1.5470.5470.2	Hex(8)HexNAc(2)	10
Brain	MouseBrain-Z-T-1.5472.5472.3	Hex(5)HexNAc(6)Fuc(2)	13
Brain	MouseBrain-Z-T-1.5476.5476.2	Hex(5)HexNAc(6)Fuc(2)	13
Brain	MouseBrain-Z-T-1.5481.5481.3	Hex(5)HexNAc(6)NeuAc(1)Fuc(2)	14
Brain	MouseBrain-Z-T-1.5484.5484.2	Hex(6)HexNAc(3)NeuAc(1)Fuc(2)	12
Brain	MouseBrain-Z-T-1.5486.5486.2	Hex(5)HexNAc(2)	7
Brain	MouseBrain-Z-T-1.5494.5494.3	Hex(5)HexNAc(4)NeuAc(1)Fuc(2)	12
Brain	MouseBrain-Z-T-1.5498.5498.3	Hex(5)HexNAc(6)NeuAc(1)Fuc(2)	14
Brain	MouseBrain-Z-T-1.5504.5504.2	Hex(4)HexNAc(5)Fuc(2)	11
Brain	MouseBrain-Z-T-1.5507.5507.3	Hex(8)HexNAc(2)	10
Brain	MouseBrain-Z-T-1.5509.5509.3	Hex(6)HexNAc(7)Fuc(3)	16
Brain	MouseBrain-Z-T-1.5515.5515.2	Hex(6)HexNAc(3)NeuAc(1)Fuc(1)	11
Brain	MouseBrain-Z-T-1.5520.5520.2	Hex(9)HexNAc(2)	11
Brain	MouseBrain-Z-T-1.5521.5521.3	Hex(4)HexNAc(5)NeuAc(1)Fuc(1)	11
Brain	MouseBrain-Z-T-1.5522.5522.3	Hex(5)HexNAc(2)	7
Brain	MouseBrain-Z-T-1.5524.5524.2	Hex(9)HexNAc(2)	11
Brain	MouseBrain-Z-T-1.5531.5531.3	Hex(4)HexNAc(5)Fuc(2)	11
Brain	MouseBrain-Z-T-1.5533.5533.3	Hex(8)HexNAc(2)	10
Brain	MouseBrain-Z-T-1.5541.5541.2	Hex(5)HexNAc(5)Fuc(2)	12
Brain	MouseBrain-Z-T-1.5542.5542.2	Hex(8)HexNAc(2)	10
Brain	MouseBrain-Z-T-1.5547.5547.2	Hex(5)HexNAc(6)Fuc(2)	13
Brain	MouseBrain-Z-T-1.5548.5548.3	Hex(5)HexNAc(7)Fuc(2)	14
Brain	MouseBrain-Z-T-1.5549.5549.3	Hex(3)HexNAc(6)Fuc(1)	10
Brain	MouseBrain-Z-T-1.5551.5551.2	Hex(9)HexNAc(2)	11
Brain	MouseBrain-Z-T-1.5554.5554.4	Hex(4)HexNAc(4)Fuc(2)	10
Brain	MouseBrain-Z-T-1.5557.5557.2	Hex(5)HexNAc(2)	7
Brain	MouseBrain-Z-T-1.5558.5558.3	Hex(5)HexNAc(6)NeuAc(1)Fuc(2)	14
Brain	MouseBrain-Z-T-1.5559.5559.3	Hex(5)HexNAc(5)Fuc(2)	12
Brain	MouseBrain-Z-T-1.5566.5566.3	Hex(8)HexNAc(2)	10
Brain	MouseBrain-Z-T-1.5573.5573.3	Hex(5)HexNAc(4)	9
Brain	MouseBrain-Z-T-1.5575.5575.2	Hex(4)HexNAc(5)Fuc(2)	11
Brain	MouseBrain-Z-T-1.5580.5580.3	Hex(9)HexNAc(2)	11
Brain	MouseBrain-Z-T-1.5581.5581.3	Hex(5)HexNAc(6)Fuc(2)	13
Brain	MouseBrain-Z-T-1.5588.5588.3	Hex(9)HexNAc(2)	11
Brain	MouseBrain-Z-T-1.5596.5596.3	Hex(5)HexNAc(2)	7
Brain	MouseBrain-Z-T-1.5605.5605.2	Hex(8)HexNAc(2)	10
Brain	MouseBrain-Z-T-1.5608.5608.3	Hex(4)HexNAc(5)Fuc(2)	11
Brain	MouseBrain-Z-T-1.5610.5610.3	Hex(8)HexNAc(2)	10
Brain	MouseBrain-Z-T-1.5611.5611.3	Hex(5)HexNAc(5)Fuc(1)	11
Brain	MouseBrain-Z-T-1.5614.5614.2	Hex(5)HexNAc(5)Fuc(1)	11
Brain	MouseBrain-Z-T-1.5619.5619.2	Hex(8)HexNAc(2)	10
Brain	MouseBrain-Z-T-1.5620.5620.3	Hex(5)HexNAc(7)Fuc(2)	14
Brain	MouseBrain-Z-T-1.5621.5621.2	Hex(5)HexNAc(2)	7
Brain	MouseBrain-Z-T-1.5622.5622.2	Hex(5)HexNAc(5)Fuc(2)	12
Brain	MouseBrain-Z-T-1.5623.5623.2	Hex(5)HexNAc(6)Fuc(1)	12
Brain	MouseBrain-Z-T-1.5624.5624.3	Hex(5)HexNAc(6)Fuc(1)	12
Brain	MouseBrain-Z-T-1.5628.5628.3	Hex(5)HexNAc(5)Fuc(2)	12
Brain	MouseBrain-Z-T-1.5629.5629.2	Hex(9)HexNAc(2)	11
Brain	MouseBrain-Z-T-1.5631.5631.2	Hex(6)HexNAc(3)NeuAc(1)	10
Brain	MouseBrain-Z-T-1.5632.5632.3	Hex(4)HexNAc(5)NeuAc(1)Fuc(1)	11
Brain	MouseBrain-Z-T-1.5635.5635.4	Hex(4)HexNAc(4)Fuc(2)	10
Brain	MouseBrain-Z-T-1.5636.5636.3	Hex(4)HexNAc(4)Fuc(1)	9
Brain	MouseBrain-Z-T-1.5637.5637.3	Hex(9)HexNAc(2)	11
Brain	MouseBrain-Z-T-1.5640.5640.3	Hex(8)HexNAc(2)	10
Brain	MouseBrain-Z-T-1.5643.5643.2	Hex(6)HexNAc(2)	8
Brain	MouseBrain-Z-T-1.5652.5652.3	Hex(5)HexNAc(6)Fuc(1)	12
Brain	MouseBrain-Z-T-1.5655.5655.2	Hex(7)HexNAc(2)	9
Brain	MouseBrain-Z-T-1.5667.5667.2	Hex(5)HexNAc(4)Fuc(2)	11
Brain	MouseBrain-Z-T-1.5671.5671.3	Hex(5)HexNAc(6)NeuAc(1)Fuc(2)	14
Brain	MouseBrain-Z-T-1.5675.5675.3	Hex(6)HexNAc(6)Fuc(4)	16
Brain	MouseBrain-Z-T-1.5676.5676.2	Hex(8)HexNAc(2)	10
Brain	MouseBrain-Z-T-1.5677.5677.3	Hex(5)HexNAc(4)Fuc(2)	11
Brain	MouseBrain-Z-T-1.5683.5683.2	Hex(8)HexNAc(2)	10
Brain	MouseBrain-Z-T-1.5688.5688.3	Hex(7)HexNAc(4)Fuc(2)	13
Brain	MouseBrain-Z-T-1.5689.5689.3	Hex(6)HexNAc(3)NeuAc(1)Fuc(1)	11
Brain	MouseBrain-Z-T-1.5696.5696.2	Hex(8)HexNAc(2)	10
Brain	MouseBrain-Z-T-1.5697.5697.3	Hex(5)HexNAc(5)Fuc(2)	12
Brain	MouseBrain-Z-T-1.5698.5698.3	Hex(7)HexNAc(4)Fuc(3)	14
Brain	MouseBrain-Z-T-1.5699.5699.3	Hex(8)HexNAc(2)	10
Brain	MouseBrain-Z-T-1.5701.5701.2	Hex(5)HexNAc(5)Fuc(2)	12
Brain	MouseBrain-Z-T-1.5702.5702.2	Hex(6)HexNAc(3)NeuAc(1)	10
Brain	MouseBrain-Z-T-1.5705.5705.2	Hex(7)HexNAc(2)	9
Brain	MouseBrain-Z-T-1.5708.5708.3	Hex(4)HexNAc(5)NeuAc(1)Fuc(1)	11
Brain	MouseBrain-Z-T-1.5711.5711.2	Hex(6)HexNAc(6)Fuc(4)	16
Brain	MouseBrain-Z-T-1.5714.5714.2	Hex(9)HexNAc(2)	11
Brain	MouseBrain-Z-T-1.5721.5721.3	Hex(5)HexNAc(4)NeuAc(1)Fuc(2)	12
Brain	MouseBrain-Z-T-1.5726.5726.2	Hex(5)HexNAc(4)NeuAc(1)Fuc(2)	12
Brain	MouseBrain-Z-T-1.5731.5731.2	Hex(7)HexNAc(2)	9
Brain	MouseBrain-Z-T-1.5732.5732.2	Hex(9)HexNAc(2)	11
Brain	MouseBrain-Z-T-1.5733.5733.3	Hex(4)HexNAc(4)NeuAc(1)Fuc(1)	10
Brain	MouseBrain-Z-T-1.5734.5734.3	Hex(5)HexNAc(4)NeuAc(1)Fuc(2)	12
Brain	MouseBrain-Z-T-1.5735.5735.3	Hex(5)HexNAc(6)Fuc(2)	13
Brain	MouseBrain-Z-T-1.5736.5736.3	Hex(5)HexNAc(6)Fuc(1)	12
Brain	MouseBrain-Z-T-1.5737.5737.3	Hex(7)HexNAc(2)	9
Brain	MouseBrain-Z-T-1.5738.5738.3	Hex(7)HexNAc(2)	9
Brain	MouseBrain-Z-T-1.5743.5743.2	Hex(5)HexNAc(4)Fuc(2)	11
Brain	MouseBrain-Z-T-1.5744.5744.2	Hex(8)HexNAc(2)	10
Brain	MouseBrain-Z-T-1.5754.5754.3	Hex(6)HexNAc(6)Fuc(4)	16
Brain	MouseBrain-Z-T-1.5756.5756.3	Hex(6)HexNAc(4)NeuAc(1)Fuc(1)	12
Brain	MouseBrain-Z-T-1.5757.5757.3	Hex(7)HexNAc(2)	9
Brain	MouseBrain-Z-T-1.5760.5760.3	Hex(8)HexNAc(2)	10
Brain	MouseBrain-Z-T-1.5766.5766.2	Hex(8)HexNAc(2)	10
Brain	MouseBrain-Z-T-1.5767.5767.3	Hex(5)HexNAc(3)NeuAc(1)Fuc(1)	10
Brain	MouseBrain-Z-T-1.5769.5769.3	Hex(5)HexNAc(6)Fuc(3)	14
Brain	MouseBrain-Z-T-1.5770.5770.2	Hex(6)HexNAc(3)Fuc(1)	10
Brain	MouseBrain-Z-T-1.5779.5779.3	Hex(4)HexNAc(5)NeuAc(1)Fuc(1)	11
Brain	MouseBrain-Z-T-1.5792.5792.2	Hex(7)HexNAc(2)	9
Brain	MouseBrain-Z-T-1.5793.5793.3	Hex(5)HexNAc(6)Fuc(3)	14
Brain	MouseBrain-Z-T-1.5794.5794.3	Hex(6)HexNAc(3)Fuc(1)	10
Brain	MouseBrain-Z-T-1.5796.5796.3	Hex(6)HexNAc(2)	8
Brain	MouseBrain-Z-T-1.5797.5797.3	Hex(6)HexNAc(6)Fuc(3)	15
Brain	MouseBrain-Z-T-1.5798.5798.2	Hex(6)HexNAc(2)	8
Brain	MouseBrain-Z-T-1.5800.5800.3	Hex(5)HexNAc(7)Fuc(2)	14
Brain	MouseBrain-Z-T-1.5802.5802.2	Hex(9)HexNAc(2)	11
Brain	MouseBrain-Z-T-1.5803.5803.2	Hex(7)HexNAc(2)	9
Brain	MouseBrain-Z-T-1.5804.5804.3	Hex(5)HexNAc(4)Fuc(3)	12
Brain	MouseBrain-Z-T-1.5805.5805.2	Hex(8)HexNAc(2)	10
Brain	MouseBrain-Z-T-1.5807.5807.3	Hex(6)HexNAc(5)Fuc(4)	15
Brain	MouseBrain-Z-T-1.5814.5814.3	Hex(5)HexNAc(6)Fuc(3)	14
Brain	MouseBrain-Z-T-1.5815.5815.3	Hex(5)HexNAc(7)Fuc(1)	13
Brain	MouseBrain-Z-T-1.5816.5816.3	Hex(4)HexNAc(5)Fuc(2)	11
Brain	MouseBrain-Z-T-1.5818.5818.2	Hex(5)HexNAc(4)Fuc(3)	12
Brain	MouseBrain-Z-T-1.5821.5821.2	Hex(5)HexNAc(3)NeuAc(1)Fuc(2)	11
Brain	MouseBrain-Z-T-1.5826.5826.3	Hex(4)HexNAc(6)Fuc(1)	11
Brain	MouseBrain-Z-T-1.5827.5827.3	Hex(7)HexNAc(2)	9
Brain	MouseBrain-Z-T-1.5828.5828.3	Hex(4)HexNAc(5)Fuc(1)	10
Brain	MouseBrain-Z-T-1.5829.5829.2	Hex(4)HexNAc(5)Fuc(1)	10
Brain	MouseBrain-Z-T-1.5831.5831.3	Hex(4)HexNAc(5)NeuAc(1)Fuc(2)	12
Brain	MouseBrain-Z-T-1.5832.5832.2	Hex(4)HexNAc(6)Fuc(1)	11
Brain	MouseBrain-Z-T-1.5833.5833.3	Hex(5)HexNAc(2)	7
Brain	MouseBrain-Z-T-1.5834.5834.2	Hex(6)HexNAc(3)NeuAc(1)Fuc(1)	11
Brain	MouseBrain-Z-T-1.5836.5836.3	Hex(7)HexNAc(2)	9
Brain	MouseBrain-Z-T-1.5838.5838.2	Hex(8)HexNAc(2)	10
Brain	MouseBrain-Z-T-1.5839.5839.3	Hex(5)HexNAc(3)NeuAc(1)Fuc(1)	10
Brain	MouseBrain-Z-T-1.5850.5850.3	Hex(6)HexNAc(3)NeuAc(1)Fuc(1)	11
Brain	MouseBrain-Z-T-1.5851.5851.3	Hex(8)HexNAc(2)	10
Brain	MouseBrain-Z-T-1.5864.5864.2	Hex(8)HexNAc(2)	10
Brain	MouseBrain-Z-T-1.5874.5874.2	Hex(7)HexNAc(2)	9
Brain	MouseBrain-Z-T-1.5875.5875.2	Hex(6)HexNAc(2)	8
Brain	MouseBrain-Z-T-1.5876.5876.3	Hex(6)HexNAc(2)	8
Brain	MouseBrain-Z-T-1.5877.5877.4	Hex(4)HexNAc(5)Fuc(2)	11
Brain	MouseBrain-Z-T-1.5879.5879.3	Hex(5)HexNAc(7)Fuc(2)	14
Brain	MouseBrain-Z-T-1.5881.5881.3	Hex(5)HexNAc(6)Fuc(3)	14
Brain	MouseBrain-Z-T-1.5886.5886.2	Hex(4)HexNAc(6)Fuc(1)	11
Brain	MouseBrain-Z-T-1.5891.5891.3	Hex(5)HexNAc(6)Fuc(3)	14
Brain	MouseBrain-Z-T-1.5893.5893.3	Hex(8)HexNAc(2)	10
Brain	MouseBrain-Z-T-1.5894.5894.2	Hex(6)HexNAc(4)Fuc(2)	12
Brain	MouseBrain-Z-T-1.5898.5898.3	Hex(4)HexNAc(6)Fuc(1)	11
Brain	MouseBrain-Z-T-1.5900.5900.2	Hex(4)HexNAc(5)Fuc(1)	10
Brain	MouseBrain-Z-T-1.5902.5902.2	Hex(6)HexNAc(3)Fuc(1)	10
Brain	MouseBrain-Z-T-1.5903.5903.2	Hex(8)HexNAc(2)	10
Brain	MouseBrain-Z-T-1.5904.5904.3	Hex(9)HexNAc(2)	11
Brain	MouseBrain-Z-T-1.5910.5910.3	Hex(6)HexNAc(4)Fuc(2)	12
Brain	MouseBrain-Z-T-1.5911.5911.2	Hex(8)HexNAc(2)	10
Brain	MouseBrain-Z-T-1.5912.5912.2	Hex(6)HexNAc(3)NeuAc(1)Fuc(1)	11
Brain	MouseBrain-Z-T-1.5913.5913.3	Hex(6)HexNAc(4)Fuc(3)	13
Brain	MouseBrain-Z-T-1.5914.5914.3	Hex(6)HexNAc(3)Fuc(1)	10
Brain	MouseBrain-Z-T-1.5916.5916.2	Hex(9)HexNAc(2)	11
Brain	MouseBrain-Z-T-1.5919.5919.3	Hex(7)HexNAc(2)	9
Brain	MouseBrain-Z-T-1.5920.5920.3	Hex(5)HexNAc(6)Fuc(3)	14
Brain	MouseBrain-Z-T-1.5922.5922.2	Hex(4)HexNAc(6)Fuc(1)	11
Brain	MouseBrain-Z-T-1.5923.5923.2	Hex(6)HexNAc(2)	8
Brain	MouseBrain-Z-T-1.5924.5924.2	Hex(5)HexNAc(2)	7
Brain	MouseBrain-Z-T-1.5926.5926.3	Hex(6)HexNAc(4)Fuc(1)	11
Brain	MouseBrain-Z-T-1.5927.5927.3	Hex(6)HexNAc(3)NeuAc(1)Fuc(1)	11
Brain	MouseBrain-Z-T-1.5929.5929.3	Hex(4)HexNAc(5)Fuc(2)	11
Brain	MouseBrain-Z-T-1.5930.5930.3	Hex(5)HexNAc(5)Fuc(3)	13
Brain	MouseBrain-Z-T-1.5933.5933.2	Hex(9)HexNAc(2)	11
Brain	MouseBrain-Z-T-1.5940.5940.2	Hex(7)HexNAc(2)	9
Brain	MouseBrain-Z-T-1.5941.5941.3	Hex(5)HexNAc(5)Fuc(3)	13
Brain	MouseBrain-Z-T-1.5942.5942.3	Hex(6)HexNAc(2)	8
Brain	MouseBrain-Z-T-1.5943.5943.2	Hex(6)HexNAc(2)	8
Brain	MouseBrain-Z-T-1.5948.5948.2	Hex(5)HexNAc(3)Fuc(1)	9
Brain	MouseBrain-Z-T-1.5949.5949.2	Hex(6)HexNAc(4)Fuc(3)	13
Brain	MouseBrain-Z-T-1.5952.5952.3	Hex(6)HexNAc(6)Fuc(3)	15
Brain	MouseBrain-Z-T-1.5958.5958.3	Hex(8)HexNAc(2)	10
Brain	MouseBrain-Z-T-1.5959.5959.3	Hex(4)HexNAc(6)Fuc(2)	12
Brain	MouseBrain-Z-T-1.5961.5961.3	Hex(3)HexNAc(5)Fuc(1)	9
Brain	MouseBrain-Z-T-1.5963.5963.3	Hex(4)HexNAc(5)	9
Brain	MouseBrain-Z-T-1.5965.5965.3	Hex(4)HexNAc(6)Fuc(1)	11
Brain	MouseBrain-Z-T-1.5966.5966.2	Hex(4)HexNAc(5)Fuc(1)	10
Brain	MouseBrain-Z-T-1.5968.5968.2	Hex(9)HexNAc(2)	11
Brain	MouseBrain-Z-T-1.5969.5969.2	Hex(9)HexNAc(2)	11
Brain	MouseBrain-Z-T-1.5970.5970.2	Hex(6)HexNAc(3)Fuc(1)	10
Brain	MouseBrain-Z-T-1.5972.5972.2	Hex(8)HexNAc(2)	10
Brain	MouseBrain-Z-T-1.5977.5977.2	Hex(8)HexNAc(2)	10
Brain	MouseBrain-Z-T-1.5980.5980.2	Hex(4)HexNAc(6)Fuc(2)	12
Brain	MouseBrain-Z-T-1.5982.5982.2	Hex(3)HexNAc(5)Fuc(1)	9
Brain	MouseBrain-Z-T-1.5986.5986.2	Hex(8)HexNAc(2)	10
Brain	MouseBrain-Z-T-1.5987.5987.2	Hex(5)HexNAc(2)	7
Brain	MouseBrain-Z-T-1.5988.5988.3	Hex(5)HexNAc(2)	7
Brain	MouseBrain-Z-T-1.5989.5989.3	Hex(7)HexNAc(2)	9
Brain	MouseBrain-Z-T-1.5993.5993.3	Hex(4)HexNAc(4)NeuAc(1)Fuc(1)	10
Brain	MouseBrain-Z-T-1.5997.5997.2	Hex(6)HexNAc(2)	8
Brain	MouseBrain-Z-T-1.5998.5998.2	Hex(4)HexNAc(6)Fuc(1)	11
Brain	MouseBrain-Z-T-1.5999.5999.3	Hex(4)HexNAc(5)Fuc(1)	10
Brain	MouseBrain-Z-T-1.6002.6002.3	Hex(5)HexNAc(5)Fuc(3)	13
Brain	MouseBrain-Z-T-1.6004.6004.2	Hex(7)HexNAc(2)	9
Brain	MouseBrain-Z-T-1.6005.6005.3	Hex(5)HexNAc(6)Fuc(2)	13
Brain	MouseBrain-Z-T-1.6007.6007.3	Hex(4)HexNAc(5)NeuAc(1)Fuc(1)	11
Brain	MouseBrain-Z-T-1.6009.6009.3	Hex(5)HexNAc(7)Fuc(1)	13
Brain	MouseBrain-Z-T-1.6014.6014.2	Hex(4)HexNAc(4)Fuc(1)	9
Brain	MouseBrain-Z-T-1.6016.6016.2	Hex(9)HexNAc(2)	11
Brain	MouseBrain-Z-T-1.6018.6018.3	Hex(5)HexNAc(6)Fuc(3)	14
Brain	MouseBrain-Z-T-1.6019.6019.3	Hex(6)HexNAc(2)	8
Brain	MouseBrain-Z-T-1.6022.6022.3	Hex(5)HexNAc(7)Fuc(2)	14
Brain	MouseBrain-Z-T-1.6023.6023.3	Hex(5)HexNAc(6)	11
Brain	MouseBrain-Z-T-1.6026.6026.3	Hex(6)HexNAc(6)Fuc(3)	15
Brain	MouseBrain-Z-T-1.6028.6028.3	Hex(8)HexNAc(2)	10
Brain	MouseBrain-Z-T-1.6034.6034.3	Hex(3)HexNAc(5)Fuc(1)	9
Brain	MouseBrain-Z-T-1.6035.6035.3	Hex(4)HexNAc(6)Fuc(1)	11
Brain	MouseBrain-Z-T-1.6036.6036.2	Hex(8)HexNAc(2)	10
Brain	MouseBrain-Z-T-1.6046.6046.2	Hex(9)HexNAc(2)	11
Brain	MouseBrain-Z-T-1.6052.6052.2	Hex(5)HexNAc(2)	7
Brain	MouseBrain-Z-T-1.6053.6053.3	Hex(5)HexNAc(2)	7
Brain	MouseBrain-Z-T-1.6054.6054.2	Hex(3)HexNAc(5)Fuc(1)	9
Brain	MouseBrain-Z-T-1.6055.6055.2	Hex(8)HexNAc(2)	10
Brain	MouseBrain-Z-T-1.6061.6061.3	Hex(7)HexNAc(2)	9
Brain	MouseBrain-Z-T-1.6063.6063.3	Hex(5)HexNAc(5)Fuc(1)	11
Brain	MouseBrain-Z-T-1.6067.6067.3	Hex(4)HexNAc(4)Fuc(1)	9
Brain	MouseBrain-Z-T-1.6071.6071.2	Hex(4)HexNAc(6)Fuc(1)	11
Brain	MouseBrain-Z-T-1.6075.6075.2	Hex(5)HexNAc(6)Fuc(3)	14
Brain	MouseBrain-Z-T-1.6079.6079.2	Hex(6)HexNAc(2)	8
Brain	MouseBrain-Z-T-1.6082.6082.2	Hex(7)HexNAc(2)	9
Brain	MouseBrain-Z-T-1.6084.6084.2	Hex(6)HexNAc(4)Fuc(2)	12
Brain	MouseBrain-Z-T-1.6086.6086.3	Hex(6)HexNAc(5)Fuc(4)	15
Brain	MouseBrain-Z-T-1.6088.6088.3	Hex(3)HexNAc(2)	5
Brain	MouseBrain-Z-T-1.6090.6090.3	Hex(6)HexNAc(4)Fuc(2)	12
Brain	MouseBrain-Z-T-1.6091.6091.3	Hex(6)HexNAc(2)	8
Brain	MouseBrain-Z-T-1.6092.6092.3	Hex(5)HexNAc(6)Fuc(3)	14
Brain	MouseBrain-Z-T-1.6100.6100.3	Hex(7)HexNAc(4)Fuc(1)	12
Brain	MouseBrain-Z-T-1.6102.6102.2	Hex(5)HexNAc(2)	7
Brain	MouseBrain-Z-T-1.6105.6105.3	Hex(5)HexNAc(5)Fuc(3)	13
Brain	MouseBrain-Z-T-1.6107.6107.3	Hex(6)HexNAc(6)Fuc(4)	16
Brain	MouseBrain-Z-T-1.6109.6109.2	Hex(5)HexNAc(3)Fuc(2)	10
Brain	MouseBrain-Z-T-1.6114.6114.3	Hex(3)HexNAc(5)Fuc(1)	9
Brain	MouseBrain-Z-T-1.6116.6116.2	Hex(6)HexNAc(5)Fuc(4)	15
Brain	MouseBrain-Z-T-1.6117.6117.3	Hex(5)HexNAc(3)Fuc(2)	10
Brain	MouseBrain-Z-T-1.6121.6121.2	Hex(6)HexNAc(4)Fuc(1)	11
Brain	MouseBrain-Z-T-1.6122.6122.2	Hex(5)HexNAc(5)Fuc(3)	13
Brain	MouseBrain-Z-T-1.6124.6124.3	Hex(5)HexNAc(4)Fuc(1)	10
Brain	MouseBrain-Z-T-1.6127.6127.2	Hex(5)HexNAc(2)	7
Brain	MouseBrain-Z-T-1.6128.6128.3	Hex(5)HexNAc(2)	7
Brain	MouseBrain-Z-T-1.6129.6129.2	Hex(8)HexNAc(2)	10
Brain	MouseBrain-Z-T-1.6132.6132.2	Hex(4)HexNAc(4)Fuc(1)	9
Brain	MouseBrain-Z-T-1.6135.6135.2	Hex(5)HexNAc(3)NeuAc(1)Fuc(1)	10
Brain	MouseBrain-Z-T-1.6138.6138.3	Hex(5)HexNAc(5)Fuc(3)	13
Brain	MouseBrain-Z-T-1.6141.6141.2	Hex(6)HexNAc(3)Fuc(2)	11
Brain	MouseBrain-Z-T-1.6142.6142.3	Hex(6)HexNAc(2)	8
Brain	MouseBrain-Z-T-1.6144.6144.3	Hex(5)HexNAc(4)Fuc(1)	10
Brain	MouseBrain-Z-T-1.6145.6145.3	Hex(6)HexNAc(3)Fuc(2)	11
Brain	MouseBrain-Z-T-1.6146.6146.2	Hex(6)HexNAc(4)Fuc(2)	12
Brain	MouseBrain-Z-T-1.6148.6148.3	Hex(5)HexNAc(4)	9
Brain	MouseBrain-Z-T-1.6151.6151.3	Hex(4)HexNAc(6)Fuc(1)	11
Brain	MouseBrain-Z-T-1.6154.6154.2	Hex(5)HexNAc(4)Fuc(1)	10
Brain	MouseBrain-Z-T-1.6156.6156.2	Hex(4)HexNAc(6)Fuc(2)	12
Brain	MouseBrain-Z-T-1.6157.6157.2	Hex(4)HexNAc(6)	10
Brain	MouseBrain-Z-T-1.6160.6160.3	Hex(9)HexNAc(2)	11
Brain	MouseBrain-Z-T-1.6162.6162.3	Hex(6)HexNAc(4)Fuc(2)	12
Brain	MouseBrain-Z-T-1.6163.6163.3	Hex(6)HexNAc(4)Fuc(1)	11
Brain	MouseBrain-Z-T-1.6164.6164.2	Hex(6)HexNAc(4)Fuc(2)	12
Brain	MouseBrain-Z-T-1.6167.6167.3	Hex(6)HexNAc(5)Fuc(4)	15
Brain	MouseBrain-Z-T-1.6168.6168.3	Hex(5)HexNAc(5)Fuc(3)	13
Brain	MouseBrain-Z-T-1.6169.6169.2	Hex(7)HexNAc(2)	9
Brain	MouseBrain-Z-T-1.6171.6171.3	Hex(5)HexNAc(3)NeuAc(1)Fuc(1)	10
Brain	MouseBrain-Z-T-1.6172.6172.3	Hex(4)HexNAc(4)Fuc(1)	9
Brain	MouseBrain-Z-T-1.6174.6174.2	Hex(5)HexNAc(4)	9
Brain	MouseBrain-Z-T-1.6176.6176.3	Hex(6)HexNAc(4)Fuc(2)	12
Brain	MouseBrain-Z-T-1.6178.6178.3	Hex(4)HexNAc(6)Fuc(2)	12
Brain	MouseBrain-Z-T-1.6179.6179.2	Hex(5)HexNAc(5)Fuc(3)	13
Brain	MouseBrain-Z-T-1.6186.6186.3	Hex(5)HexNAc(6)Fuc(3)	14
Brain	MouseBrain-Z-T-1.6187.6187.2	Hex(5)HexNAc(3)Fuc(2)	10
Brain	MouseBrain-Z-T-1.6188.6188.3	Hex(5)HexNAc(3)Fuc(2)	10
Brain	MouseBrain-Z-T-1.6190.6190.3	Hex(6)HexNAc(6)Fuc(4)	16
Brain	MouseBrain-Z-T-1.6191.6191.3	Hex(6)HexNAc(5)Fuc(3)	14
Brain	MouseBrain-Z-T-1.6192.6192.2	Hex(9)HexNAc(2)	11
Brain	MouseBrain-Z-T-1.6196.6196.4	Hex(3)HexNAc(4)Fuc(1)	8
Brain	MouseBrain-Z-T-1.6199.6199.2	Hex(5)HexNAc(2)	7
Brain	MouseBrain-Z-T-1.6200.6200.2	Hex(5)HexNAc(5)Fuc(3)	13
Brain	MouseBrain-Z-T-1.6202.6202.2	Hex(8)HexNAc(2)	10
Brain	MouseBrain-Z-T-1.6205.6205.3	Hex(6)HexNAc(3)Fuc(2)	11
Brain	MouseBrain-Z-T-1.6206.6206.2	Hex(6)HexNAc(4)Fuc(1)	11
Brain	MouseBrain-Z-T-1.6210.6210.3	Hex(5)HexNAc(5)Fuc(3)	13
Brain	MouseBrain-Z-T-1.6212.6212.3	Hex(6)HexNAc(2)	8
Brain	MouseBrain-Z-T-1.6214.6214.2	Hex(5)HexNAc(3)NeuAc(1)Fuc(1)	10
Brain	MouseBrain-Z-T-1.6216.6216.2	Hex(5)HexNAc(6)Fuc(3)	14
Brain	MouseBrain-Z-T-1.6217.6217.2	Hex(4)HexNAc(4)Fuc(1)	9
Brain	MouseBrain-Z-T-1.6222.6222.2	Hex(5)HexNAc(6)Fuc(3)	14
Brain	MouseBrain-Z-T-1.6224.6224.3	Hex(5)HexNAc(5)Fuc(3)	13
Brain	MouseBrain-Z-T-1.6225.6225.3	Hex(5)HexNAc(4)Fuc(1)	10
Brain	MouseBrain-Z-T-1.6227.6227.3	Hex(4)HexNAc(6)Fuc(2)	12
Brain	MouseBrain-Z-T-1.6230.6230.3	Hex(5)HexNAc(4)Fuc(2)	11
Brain	MouseBrain-Z-T-1.6235.6235.3	Hex(6)HexNAc(4)Fuc(2)	12
Brain	MouseBrain-Z-T-1.6237.6237.2	Hex(5)HexNAc(4)Fuc(3)	12
Brain	MouseBrain-Z-T-1.6242.6242.2	Hex(4)HexNAc(6)	10
Brain	MouseBrain-Z-T-1.6246.6246.3	Hex(4)HexNAc(6)Fuc(1)	11
Brain	MouseBrain-Z-T-1.6250.6250.2	Hex(7)HexNAc(2)	9
Brain	MouseBrain-Z-T-1.6254.6254.2	Hex(4)HexNAc(3)Fuc(2)	9
Brain	MouseBrain-Z-T-1.6256.6256.2	Hex(6)HexNAc(4)	10
Brain	MouseBrain-Z-T-1.6258.6258.3	Hex(5)HexNAc(6)Fuc(3)	14
Brain	MouseBrain-Z-T-1.6259.6259.2	Hex(8)HexNAc(2)	10
Brain	MouseBrain-Z-T-1.6260.6260.3	Hex(3)HexNAc(5)Fuc(1)	9
Brain	MouseBrain-Z-T-1.6261.6261.3	Hex(6)HexNAc(4)Fuc(2)	12
Brain	MouseBrain-Z-T-1.6263.6263.2	Hex(6)HexNAc(3)Fuc(2)	11
Brain	MouseBrain-Z-T-1.6264.6264.3	Hex(5)HexNAc(4)Fuc(2)	11
Brain	MouseBrain-Z-T-1.6268.6268.2	Hex(5)HexNAc(2)Fuc(1)	8
Brain	MouseBrain-Z-T-1.6270.6270.2	Hex(5)HexNAc(2)	7
Brain	MouseBrain-Z-T-1.6272.6272.2	Hex(8)HexNAc(2)	10
Brain	MouseBrain-Z-T-1.6283.6283.2	Hex(4)HexNAc(5)Fuc(1)	10
Brain	MouseBrain-Z-T-1.6285.6285.3	Hex(4)HexNAc(4)Fuc(2)	10
Brain	MouseBrain-Z-T-1.6286.6286.2	Hex(4)HexNAc(4)Fuc(2)	10
Brain	MouseBrain-Z-T-1.6290.6290.2	Hex(4)HexNAc(6)Fuc(1)	11
Brain	MouseBrain-Z-T-1.6294.6294.4	Hex(3)HexNAc(5)Fuc(1)	9
Brain	MouseBrain-Z-T-1.6306.6306.3	Hex(4)HexNAc(6)Fuc(2)	12
Brain	MouseBrain-Z-T-1.6307.6307.3	Hex(5)HexNAc(4)Fuc(2)	11
Brain	MouseBrain-Z-T-1.6308.6308.2	Hex(5)HexNAc(4)Fuc(3)	12
Brain	MouseBrain-Z-T-1.6312.6312.3	Hex(4)HexNAc(5)Fuc(2)	11
Brain	MouseBrain-Z-T-1.6313.6313.3	Hex(3)HexNAc(5)Fuc(1)	9
Brain	MouseBrain-Z-T-1.6315.6315.3	Hex(5)HexNAc(6)NeuAc(1)Fuc(2)	14
Brain	MouseBrain-Z-T-1.6316.6316.2	Hex(4)HexNAc(3)	7
Brain	MouseBrain-Z-T-1.6319.6319.2	Hex(5)HexNAc(4)Fuc(2)	11
Brain	MouseBrain-Z-T-1.6322.6322.3	Hex(5)HexNAc(2)	7
Brain	MouseBrain-Z-T-1.6323.6323.3	Hex(5)HexNAc(6)Fuc(2)	13
Brain	MouseBrain-Z-T-1.6324.6324.3	Hex(4)HexNAc(6)Fuc(1)	11
Brain	MouseBrain-Z-T-1.6325.6325.2	Hex(4)HexNAc(6)Fuc(2)	12
Brain	MouseBrain-Z-T-1.6329.6329.3	Hex(6)HexNAc(3)Fuc(2)	11
Brain	MouseBrain-Z-T-1.6330.6330.3	Hex(4)HexNAc(5)Fuc(1)	10
Brain	MouseBrain-Z-T-1.6334.6334.3	Hex(3)HexNAc(4)Fuc(1)	8
Brain	MouseBrain-Z-T-1.6338.6338.2	Hex(7)HexNAc(2)	9
Brain	MouseBrain-Z-T-1.6342.6342.3	Hex(4)HexNAc(4)Fuc(2)	10
Brain	MouseBrain-Z-T-1.6343.6343.2	Hex(3)HexNAc(6)	9
Brain	MouseBrain-Z-T-1.6351.6351.2	Hex(5)HexNAc(5)Fuc(3)	13
Brain	MouseBrain-Z-T-1.6353.6353.3	Hex(5)HexNAc(5)Fuc(3)	13
Brain	MouseBrain-Z-T-1.6354.6354.2	Hex(4)HexNAc(5)Fuc(1)	10
Brain	MouseBrain-Z-T-1.6358.6358.3	Hex(5)HexNAc(4)Fuc(1)	10
Brain	MouseBrain-Z-T-1.6359.6359.3	Hex(4)HexNAc(7)Fuc(1)	12
Brain	MouseBrain-Z-T-1.6363.6363.2	Hex(3)HexNAc(4)Fuc(1)	8
Brain	MouseBrain-Z-T-1.6365.6365.3	Hex(4)HexNAc(6)Fuc(2)	12
Brain	MouseBrain-Z-T-1.6367.6367.3	Hex(4)HexNAc(4)Fuc(2)	10
Brain	MouseBrain-Z-T-1.6368.6368.3	Hex(4)HexNAc(4)Fuc(2)	10
Brain	MouseBrain-Z-T-1.6369.6369.2	Hex(5)HexNAc(4)Fuc(1)	10
Brain	MouseBrain-Z-T-1.6371.6371.3	Hex(4)HexNAc(5)NeuAc(1)Fuc(1)	11
Brain	MouseBrain-Z-T-1.6377.6377.4	Hex(3)HexNAc(5)Fuc(1)	9
Brain	MouseBrain-Z-T-1.6385.6385.3	Hex(4)HexNAc(6)NeuAc(1)Fuc(1)	12
Brain	MouseBrain-Z-T-1.6386.6386.3	Hex(4)HexNAc(4)Fuc(2)	10
Brain	MouseBrain-Z-T-1.6389.6389.3	Hex(5)HexNAc(4)Fuc(2)	11
Brain	MouseBrain-Z-T-1.6390.6390.2	Hex(5)HexNAc(4)Fuc(2)	11
Brain	MouseBrain-Z-T-1.6395.6395.3	Hex(3)HexNAc(5)Fuc(1)	9
Brain	MouseBrain-Z-T-1.6398.6398.3	Hex(4)HexNAc(5)Fuc(2)	11
Brain	MouseBrain-Z-T-1.6401.6401.3	Hex(4)HexNAc(5)Fuc(1)	10
Brain	MouseBrain-Z-T-1.6402.6402.3	Hex(4)HexNAc(5)Fuc(2)	11
Brain	MouseBrain-Z-T-1.6404.6404.2	Hex(5)HexNAc(4)Fuc(2)	11
Brain	MouseBrain-Z-T-1.6408.6408.2	Hex(5)HexNAc(4)Fuc(2)	11
Brain	MouseBrain-Z-T-1.6415.6415.3	Hex(4)HexNAc(6)NeuAc(1)Fuc(1)	12
Brain	MouseBrain-Z-T-1.6421.6421.3	Hex(6)HexNAc(3)Fuc(1)	10
Brain	MouseBrain-Z-T-1.6425.6425.3	Hex(5)HexNAc(5)Fuc(3)	13
Brain	MouseBrain-Z-T-1.6427.6427.3	Hex(5)HexNAc(5)Fuc(2)	12
Brain	MouseBrain-Z-T-1.6428.6428.2	Hex(4)HexNAc(5)Fuc(1)	10
Brain	MouseBrain-Z-T-1.6430.6430.3	Hex(6)HexNAc(6)NeuAc(1)Fuc(2)	15
Brain	MouseBrain-Z-T-1.6435.6435.2	Hex(5)HexNAc(4)Fuc(3)	12
Brain	MouseBrain-Z-T-1.6438.6438.3	Hex(5)HexNAc(4)Fuc(1)	10
Brain	MouseBrain-Z-T-1.6439.6439.2	Hex(5)HexNAc(4)Fuc(1)	10
Brain	MouseBrain-Z-T-1.6443.6443.3	Hex(5)HexNAc(4)Fuc(3)	12
Brain	MouseBrain-Z-T-1.6449.6449.3	Hex(5)HexNAc(3)Fuc(2)	10
Brain	MouseBrain-Z-T-1.6451.6451.4	Hex(3)HexNAc(5)Fuc(1)	9
Brain	MouseBrain-Z-T-1.6454.6454.3	Hex(6)HexNAc(6)Fuc(3)	15
Brain	MouseBrain-Z-T-1.6455.6455.2	Hex(5)HexNAc(5)Fuc(2)	12
Brain	MouseBrain-Z-T-1.6457.6457.2	Hex(7)HexNAc(2)	9
Brain	MouseBrain-Z-T-1.6458.6458.3	Hex(5)HexNAc(4)Fuc(2)	11
Brain	MouseBrain-Z-T-1.6461.6461.2	Hex(5)HexNAc(5)Fuc(3)	13
Brain	MouseBrain-Z-T-1.6462.6462.2	Hex(5)HexNAc(2)	7
Brain	MouseBrain-Z-T-1.6467.6467.3	Hex(5)HexNAc(4)Fuc(2)	11
Brain	MouseBrain-Z-T-1.6469.6469.3	Hex(4)HexNAc(4)Fuc(2)	10
Brain	MouseBrain-Z-T-1.6473.6473.2	Hex(5)HexNAc(5)Fuc(3)	13
Brain	MouseBrain-Z-T-1.6474.6474.3	Hex(4)HexNAc(5)Fuc(2)	11
Brain	MouseBrain-Z-T-1.6478.6478.2	Hex(4)HexNAc(5)Fuc(2)	11
Brain	MouseBrain-Z-T-1.6480.6480.2	Hex(4)HexNAc(6)Fuc(2)	12
Brain	MouseBrain-Z-T-1.6483.6483.3	Hex(5)HexNAc(2)	7
Brain	MouseBrain-Z-T-1.6485.6485.3	Hex(4)HexNAc(6)Fuc(2)	12
Brain	MouseBrain-Z-T-1.6486.6486.3	Hex(4)HexNAc(5)Fuc(2)	11
Brain	MouseBrain-Z-T-1.6487.6487.2	Hex(8)HexNAc(2)	10
Brain	MouseBrain-Z-T-1.6490.6490.2	Hex(6)HexNAc(4)Fuc(1)	11
Brain	MouseBrain-Z-T-1.6493.6493.2	Hex(8)HexNAc(2)	10
Brain	MouseBrain-Z-T-1.6497.6497.3	Hex(5)HexNAc(5)Fuc(3)	13
Brain	MouseBrain-Z-T-1.6498.6498.2	Hex(3)HexNAc(3)	6
Brain	MouseBrain-Z-T-1.6500.6500.2	Hex(4)HexNAc(3)Fuc(1)	8
Brain	MouseBrain-Z-T-1.6503.6503.2	Hex(4)HexNAc(4)Fuc(2)	10
Brain	MouseBrain-Z-T-1.6509.6509.2	Hex(5)HexNAc(4)Fuc(3)	12
Brain	MouseBrain-Z-T-1.6510.6510.2	Hex(4)HexNAc(5)Fuc(2)	11
Brain	MouseBrain-Z-T-1.6514.6514.3	Hex(3)HexNAc(5)Fuc(1)	9
Brain	MouseBrain-Z-T-1.6520.6520.3	Hex(5)HexNAc(4)Fuc(3)	12
Brain	MouseBrain-Z-T-1.6529.6529.3	Hex(5)HexNAc(3)Fuc(1)	9
Brain	MouseBrain-Z-T-1.6532.6532.3	Hex(4)HexNAc(4)Fuc(2)	10
Brain	MouseBrain-Z-T-1.6533.6533.2	Hex(5)HexNAc(4)Fuc(3)	12
Brain	MouseBrain-Z-T-1.6534.6534.3	Hex(5)HexNAc(6)Fuc(2)	13
Brain	MouseBrain-Z-T-1.6535.6535.3	Hex(5)HexNAc(3)Fuc(2)	10
Brain	MouseBrain-Z-T-1.6538.6538.3	Hex(4)HexNAc(4)Fuc(2)	10
Brain	MouseBrain-Z-T-1.6539.6539.3	Hex(4)HexNAc(6)Fuc(1)	11
Brain	MouseBrain-Z-T-1.6545.6545.2	Hex(5)HexNAc(5)Fuc(3)	13
Brain	MouseBrain-Z-T-1.6546.6546.3	Hex(9)HexNAc(2)	11
Brain	MouseBrain-Z-T-1.6550.6550.2	Hex(4)HexNAc(4)Fuc(2)	10
Brain	MouseBrain-Z-T-1.6552.6552.2	Hex(7)HexNAc(2)	9
Brain	MouseBrain-Z-T-1.6556.6556.3	Hex(4)HexNAc(6)Fuc(2)	12
Brain	MouseBrain-Z-T-1.6557.6557.3	Hex(4)HexNAc(5)Fuc(2)	11
Brain	MouseBrain-Z-T-1.6558.6558.2	Hex(4)HexNAc(6)Fuc(2)	12
Brain	MouseBrain-Z-T-1.6560.6560.3	Hex(5)HexNAc(2)	7
Brain	MouseBrain-Z-T-1.6561.6561.2	Hex(8)HexNAc(2)	10
Brain	MouseBrain-Z-T-1.6562.6562.3	Hex(8)HexNAc(2)	10
Brain	MouseBrain-Z-T-1.6566.6566.3	Hex(8)HexNAc(2)	10
Brain	MouseBrain-Z-T-1.6568.6568.3	Hex(5)HexNAc(5)Fuc(3)	13
Brain	MouseBrain-Z-T-1.6569.6569.2	Hex(4)HexNAc(5)Fuc(2)	11
Brain	MouseBrain-Z-T-1.6570.6570.3	Hex(5)HexNAc(5)Fuc(2)	12
Brain	MouseBrain-Z-T-1.6572.6572.3	Hex(4)HexNAc(5)Fuc(2)	11
Brain	MouseBrain-Z-T-1.6573.6573.3	Hex(5)HexNAc(4)Fuc(2)	11
Brain	MouseBrain-Z-T-1.6576.6576.3	Hex(5)HexNAc(4)Fuc(2)	11
Brain	MouseBrain-Z-T-1.6580.6580.2	Hex(4)HexNAc(5)Fuc(2)	11
Brain	MouseBrain-Z-T-1.6581.6581.2	Hex(5)HexNAc(4)Fuc(3)	12
Brain	MouseBrain-Z-T-1.6587.6587.2	Hex(7)HexNAc(2)	9
Brain	MouseBrain-Z-T-1.6592.6592.3	Hex(4)HexNAc(5)Fuc(2)	11
Brain	MouseBrain-Z-T-1.6593.6593.2	Hex(5)HexNAc(5)Fuc(2)	12
Brain	MouseBrain-Z-T-1.6599.6599.3	Hex(9)HexNAc(2)	11
Brain	MouseBrain-Z-T-1.6602.6602.2	Hex(5)HexNAc(4)Fuc(2)	11
Brain	MouseBrain-Z-T-1.6604.6604.3	Hex(4)HexNAc(4)Fuc(2)	10
Brain	MouseBrain-Z-T-1.6605.6605.3	Hex(5)HexNAc(4)Fuc(3)	12
Brain	MouseBrain-Z-T-1.6607.6607.3	Hex(5)HexNAc(2)	7
Brain	MouseBrain-Z-T-1.6608.6608.3	Hex(6)HexNAc(3)Fuc(1)	10
Brain	MouseBrain-Z-T-1.6609.6609.3	Hex(5)HexNAc(3)Fuc(1)	9
Brain	MouseBrain-Z-T-1.6610.6610.3	Hex(6)HexNAc(5)Fuc(3)	14
Brain	MouseBrain-Z-T-1.6619.6619.2	Hex(5)HexNAc(5)Fuc(3)	13
Brain	MouseBrain-Z-T-1.6627.6627.3	Hex(4)HexNAc(5)Fuc(2)	11
Brain	MouseBrain-Z-T-1.6629.6629.2	Hex(5)HexNAc(5)Fuc(3)	13
Brain	MouseBrain-Z-T-1.6630.6630.3	Hex(6)HexNAc(5)Fuc(1)	12
Brain	MouseBrain-Z-T-1.6632.6632.3	Hex(5)HexNAc(3)Fuc(1)	9
Brain	MouseBrain-Z-T-1.6634.6634.2	Hex(5)HexNAc(3)Fuc(1)	9
Brain	MouseBrain-Z-T-1.6635.6635.3	Hex(5)HexNAc(4)Fuc(2)	11
Brain	MouseBrain-Z-T-1.6636.6636.3	Hex(4)HexNAc(6)Fuc(1)	11
Brain	MouseBrain-Z-T-1.6639.6639.3	Hex(5)HexNAc(5)Fuc(3)	13
Brain	MouseBrain-Z-T-1.6640.6640.3	Hex(5)HexNAc(6)Fuc(2)	13
Brain	MouseBrain-Z-T-1.6641.6641.3	Hex(5)HexNAc(4)Fuc(1)	10
Brain	MouseBrain-Z-T-1.6642.6642.3	Hex(4)HexNAc(6)Fuc(2)	12
Brain	MouseBrain-Z-T-1.6643.6643.3	Hex(5)HexNAc(5)Fuc(3)	13
Brain	MouseBrain-Z-T-1.6644.6644.3	Hex(4)HexNAc(5)Fuc(2)	11
Brain	MouseBrain-Z-T-1.6646.6646.3	Hex(4)HexNAc(7)Fuc(2)	13
Brain	MouseBrain-Z-T-1.6647.6647.3	Hex(7)HexNAc(2)	9
Brain	MouseBrain-Z-T-1.6648.6648.2	Hex(4)HexNAc(3)Fuc(2)	9
Brain	MouseBrain-Z-T-1.6651.6651.3	Hex(5)HexNAc(5)Fuc(2)	12
Brain	MouseBrain-Z-T-1.6652.6652.3	Hex(5)HexNAc(4)Fuc(2)	11
Brain	MouseBrain-Z-T-1.6654.6654.2	Hex(4)HexNAc(5)Fuc(2)	11
Brain	MouseBrain-Z-T-1.6655.6655.3	Hex(6)HexNAc(5)Fuc(1)	12
Brain	MouseBrain-Z-T-1.6656.6656.3	Hex(4)HexNAc(4)Fuc(2)	10
Brain	MouseBrain-Z-T-1.6663.6663.2	Hex(5)HexNAc(5)Fuc(2)	12
Brain	MouseBrain-Z-T-1.6664.6664.3	Hex(7)HexNAc(2)	9
Brain	MouseBrain-Z-T-1.6672.6672.3	Hex(5)HexNAc(4)Fuc(2)	11
Brain	MouseBrain-Z-T-1.6679.6679.2	Hex(7)HexNAc(2)	9
Brain	MouseBrain-Z-T-1.6688.6688.2	Hex(4)HexNAc(4)Fuc(2)	10
Brain	MouseBrain-Z-T-1.6690.6690.2	Hex(4)HexNAc(5)Fuc(2)	11
Brain	MouseBrain-Z-T-1.6698.6698.3	Hex(4)HexNAc(5)Fuc(2)	11
Brain	MouseBrain-Z-T-1.6704.6704.3	Hex(6)HexNAc(4)Fuc(1)	11
Brain	MouseBrain-Z-T-1.6707.6707.3	Hex(4)HexNAc(6)Fuc(2)	12
Brain	MouseBrain-Z-T-1.6712.6712.3	Hex(5)HexNAc(4)Fuc(1)	10
Brain	MouseBrain-Z-T-1.6713.6713.3	Hex(5)HexNAc(4)Fuc(1)	10
Brain	MouseBrain-Z-T-1.6717.6717.3	Hex(5)HexNAc(5)Fuc(3)	13
Brain	MouseBrain-Z-T-1.6718.6718.3	Hex(4)HexNAc(5)Fuc(2)	11
Brain	MouseBrain-Z-T-1.6719.6719.3	Hex(6)HexNAc(2)	8
Brain	MouseBrain-Z-T-1.6720.6720.2	Hex(5)HexNAc(3)Fuc(1)	9
Brain	MouseBrain-Z-T-1.6727.6727.3	Hex(5)HexNAc(5)Fuc(2)	12
Brain	MouseBrain-Z-T-1.6728.6728.3	Hex(4)HexNAc(4)Fuc(2)	10
Brain	MouseBrain-Z-T-1.6733.6733.3	Hex(5)HexNAc(3)Fuc(1)	9
Brain	MouseBrain-Z-T-1.6745.6745.2	Hex(4)HexNAc(5)Fuc(2)	11
Brain	MouseBrain-Z-T-1.6757.6757.2	Hex(4)HexNAc(4)Fuc(2)	10
Brain	MouseBrain-Z-T-1.6758.6758.2	Hex(4)HexNAc(5)Fuc(2)	11
Brain	MouseBrain-Z-T-1.6759.6759.3	Hex(5)HexNAc(6)Fuc(3)	14
Brain	MouseBrain-Z-T-1.6761.6761.3	Hex(5)HexNAc(4)Fuc(2)	11
Brain	MouseBrain-Z-T-1.6763.6763.3	Hex(5)HexNAc(4)Fuc(1)	10
Brain	MouseBrain-Z-T-1.6765.6765.3	Hex(4)HexNAc(5)Fuc(2)	11
Brain	MouseBrain-Z-T-1.6766.6766.2	Hex(8)HexNAc(2)	10
Brain	MouseBrain-Z-T-1.6767.6767.2	Hex(5)HexNAc(4)Fuc(2)	11
Brain	MouseBrain-Z-T-1.6768.6768.2	Hex(5)HexNAc(2)	7
Brain	MouseBrain-Z-T-1.6770.6770.2	Hex(5)HexNAc(4)Fuc(1)	10
Brain	MouseBrain-Z-T-1.6773.6773.2	Hex(9)HexNAc(2)	11
Brain	MouseBrain-Z-T-1.6779.6779.3	Hex(4)HexNAc(5)Fuc(1)	10
Brain	MouseBrain-Z-T-1.6782.6782.2	Hex(5)HexNAc(4)Fuc(1)	10
Brain	MouseBrain-Z-T-1.6783.6783.2	Hex(7)HexNAc(2)	9
Brain	MouseBrain-Z-T-1.6789.6789.3	Hex(4)HexNAc(5)Fuc(2)	11
Brain	MouseBrain-Z-T-1.6790.6790.3	Hex(5)HexNAc(4)Fuc(1)	10
Brain	MouseBrain-Z-T-1.6791.6791.3	Hex(6)HexNAc(2)	8
Brain	MouseBrain-Z-T-1.6793.6793.2	Hex(9)HexNAc(2)	11
Brain	MouseBrain-Z-T-1.6799.6799.3	Hex(4)HexNAc(4)Fuc(2)	10
Brain	MouseBrain-Z-T-1.6800.6800.3	Hex(5)HexNAc(4)NeuAc(2)Fuc(2)	13
Brain	MouseBrain-Z-T-1.6801.6801.3	Hex(6)HexNAc(3)Fuc(2)	11
Brain	MouseBrain-Z-T-1.6803.6803.2	Hex(5)HexNAc(3)Fuc(1)	9
Brain	MouseBrain-Z-T-1.6808.6808.2	Hex(4)HexNAc(3)Fuc(2)	9
Brain	MouseBrain-Z-T-1.6817.6817.2	Hex(4)HexNAc(5)Fuc(2)	11
Brain	MouseBrain-Z-T-1.6819.6819.3	Hex(3)HexNAc(2)Fuc(1)	6
Brain	MouseBrain-Z-T-1.6821.6821.2	Hex(4)HexNAc(4)Fuc(2)	10
Brain	MouseBrain-Z-T-1.6822.6822.3	Hex(4)HexNAc(5)Fuc(2)	11
Brain	MouseBrain-Z-T-1.6823.6823.3	Hex(5)HexNAc(2)	7
Brain	MouseBrain-Z-T-1.6825.6825.2	Hex(9)HexNAc(2)	11
Brain	MouseBrain-Z-T-1.6826.6826.2	Hex(3)HexNAc(4)Fuc(1)	8
Brain	MouseBrain-Z-T-1.6827.6827.3	Hex(6)HexNAc(2)	8
Brain	MouseBrain-Z-T-1.6834.6834.3	Hex(5)HexNAc(4)Fuc(2)	11
Brain	MouseBrain-Z-T-1.6837.6837.3	Hex(5)HexNAc(4)Fuc(1)	10
Brain	MouseBrain-Z-T-1.6847.6847.2	Hex(8)HexNAc(2)	10
Brain	MouseBrain-Z-T-1.6848.6848.2	Hex(5)HexNAc(4)Fuc(2)	11
Brain	MouseBrain-Z-T-1.6849.6849.3	Hex(4)HexNAc(3)Fuc(2)	9
Brain	MouseBrain-Z-T-1.6851.6851.2	Hex(5)HexNAc(4)Fuc(1)	10
Brain	MouseBrain-Z-T-1.6852.6852.3	Hex(4)HexNAc(5)Fuc(2)	11
Brain	MouseBrain-Z-T-1.6855.6855.2	Hex(5)HexNAc(2)	7
Brain	MouseBrain-Z-T-1.6859.6859.3	Hex(8)HexNAc(2)	10
Brain	MouseBrain-Z-T-1.6861.6861.2	Hex(4)HexNAc(4)Fuc(2)	10
Brain	MouseBrain-Z-T-1.6872.6872.2	Hex(8)HexNAc(2)	10
Brain	MouseBrain-Z-T-1.6873.6873.2	Hex(8)HexNAc(2)	10
Brain	MouseBrain-Z-T-1.6874.6874.3	Hex(9)HexNAc(2)	11
Brain	MouseBrain-Z-T-1.6876.6876.3	Hex(8)HexNAc(2)	10
Brain	MouseBrain-Z-T-1.6881.6881.2	Hex(4)HexNAc(3)Fuc(2)	9
Brain	MouseBrain-Z-T-1.6882.6882.3	Hex(5)HexNAc(4)Fuc(1)	10
Brain	MouseBrain-Z-T-1.6885.6885.2	Hex(3)HexNAc(4)Fuc(1)	8
Brain	MouseBrain-Z-T-1.6890.6890.3	Hex(3)HexNAc(4)Fuc(1)	8
Brain	MouseBrain-Z-T-1.6893.6893.3	Hex(5)HexNAc(2)	7
Brain	MouseBrain-Z-T-1.6894.6894.2	Hex(9)HexNAc(2)	11
Brain	MouseBrain-Z-T-1.6895.6895.3	Hex(9)HexNAc(2)	11
Brain	MouseBrain-Z-T-1.6896.6896.2	Hex(4)HexNAc(4)Fuc(2)	10
Brain	MouseBrain-Z-T-1.6897.6897.3	Hex(4)HexNAc(4)Fuc(2)	10
Brain	MouseBrain-Z-T-1.6898.6898.3	Hex(6)HexNAc(4)Fuc(1)	11
Brain	MouseBrain-Z-T-1.6904.6904.2	Hex(6)HexNAc(4)Fuc(1)	11
Brain	MouseBrain-Z-T-1.6906.6906.4	Hex(5)HexNAc(2)	7
Brain	MouseBrain-Z-T-1.6907.6907.3	Hex(8)HexNAc(2)	10
Brain	MouseBrain-Z-T-1.6908.6908.2	Hex(7)HexNAc(2)	9
Brain	MouseBrain-Z-T-1.6913.6913.3	Hex(8)HexNAc(2)	10
Brain	MouseBrain-Z-T-1.6916.6916.2	Hex(9)HexNAc(2)	11
Brain	MouseBrain-Z-T-1.6920.6920.3	Hex(6)HexNAc(3)Fuc(1)	10
Brain	MouseBrain-Z-T-1.6922.6922.2	Hex(9)HexNAc(2)	11
Brain	MouseBrain-Z-T-1.6925.6925.2	Hex(6)HexNAc(3)Fuc(1)	10
Brain	MouseBrain-Z-T-1.6926.6926.2	Hex(6)HexNAc(3)Fuc(1)	10
Brain	MouseBrain-Z-T-1.6928.6928.2	Hex(5)HexNAc(2)	7
Brain	MouseBrain-Z-T-1.6929.6929.3	Hex(8)HexNAc(2)	10
Brain	MouseBrain-Z-T-1.6930.6930.3	Hex(9)HexNAc(2)	11
Brain	MouseBrain-Z-T-1.6931.6931.3	Hex(5)HexNAc(4)Fuc(1)	10
Brain	MouseBrain-Z-T-1.6932.6932.2	Hex(3)HexNAc(5)	8
Brain	MouseBrain-Z-T-1.6937.6937.3	Hex(3)HexNAc(5)	8
Brain	MouseBrain-Z-T-1.6940.6940.2	Hex(8)HexNAc(2)	10
Brain	MouseBrain-Z-T-1.6941.6941.2	Hex(8)HexNAc(2)	10
Brain	MouseBrain-Z-T-1.6946.6946.3	Hex(6)HexNAc(3)Fuc(1)	10
Brain	MouseBrain-Z-T-1.6952.6952.3	Hex(4)HexNAc(5)Fuc(2)	11
Brain	MouseBrain-Z-T-1.6957.6957.3	Hex(7)HexNAc(2)	9
Brain	MouseBrain-Z-T-1.6961.6961.2	Hex(4)HexNAc(5)Fuc(2)	11
Brain	MouseBrain-Z-T-1.6964.6964.3	Hex(5)HexNAc(2)	7
Brain	MouseBrain-Z-T-1.6965.6965.3	Hex(5)HexNAc(5)Fuc(2)	12
Brain	MouseBrain-Z-T-1.6966.6966.2	Hex(4)HexNAc(5)Fuc(2)	11
Brain	MouseBrain-Z-T-1.6967.6967.2	Hex(5)HexNAc(5)Fuc(2)	12
Brain	MouseBrain-Z-T-1.6968.6968.3	Hex(5)HexNAc(4)Fuc(1)	10
Brain	MouseBrain-Z-T-1.6971.6971.2	Hex(3)HexNAc(4)Fuc(1)	8
Brain	MouseBrain-Z-T-1.6976.6976.2	Hex(7)HexNAc(2)	9
Brain	MouseBrain-Z-T-1.6978.6978.3	Hex(7)HexNAc(2)	9
Brain	MouseBrain-Z-T-1.6979.6979.2	Hex(3)HexNAc(4)Fuc(1)	8
Brain	MouseBrain-Z-T-1.6982.6982.4	Hex(9)HexNAc(2)	11
Brain	MouseBrain-Z-T-1.6986.6986.2	Hex(7)HexNAc(2)	9
Brain	MouseBrain-Z-T-1.6988.6988.2	Hex(9)HexNAc(2)	11
Brain	MouseBrain-Z-T-1.6991.6991.3	Hex(8)HexNAc(2)	10
Brain	MouseBrain-Z-T-1.6993.6993.3	Hex(3)HexNAc(5)Fuc(1)	9
Brain	MouseBrain-Z-T-1.6998.6998.3	Hex(4)HexNAc(6)NeuAc(1)Fuc(1)	12
Brain	MouseBrain-Z-T-1.7000.7000.3	Hex(8)HexNAc(2)	10
Brain	MouseBrain-Z-T-1.7001.7001.2	Hex(6)HexNAc(3)Fuc(1)	10
Brain	MouseBrain-Z-T-1.7002.7002.3	Hex(9)HexNAc(2)	11
Brain	MouseBrain-Z-T-1.7004.7004.2	Hex(3)HexNAc(5)	8
Brain	MouseBrain-Z-T-1.7007.7007.2	Hex(8)HexNAc(2)	10
Brain	MouseBrain-Z-T-1.7008.7008.3	Hex(3)HexNAc(6)Fuc(1)	10
Brain	MouseBrain-Z-T-1.7010.7010.2	Hex(4)HexNAc(5)Fuc(2)	11
Brain	MouseBrain-Z-T-1.7012.7012.2	Hex(8)HexNAc(2)	10
Brain	MouseBrain-Z-T-1.7015.7015.2	Hex(8)HexNAc(2)	10
Brain	MouseBrain-Z-T-1.7019.7019.2	Hex(3)HexNAc(6)Fuc(1)	10
Brain	MouseBrain-Z-T-1.7020.7020.3	Hex(3)HexNAc(5)	8
Brain	MouseBrain-Z-T-1.7024.7024.3	Hex(4)HexNAc(5)Fuc(2)	11
Brain	MouseBrain-Z-T-1.7026.7026.3	Hex(4)HexNAc(5)Fuc(2)	11
Brain	MouseBrain-Z-T-1.7027.7027.2	Hex(7)HexNAc(2)	9
Brain	MouseBrain-Z-T-1.7029.7029.3	Hex(5)HexNAc(4)Fuc(1)	10
Brain	MouseBrain-Z-T-1.7036.7036.3	Hex(5)HexNAc(5)Fuc(2)	12
Brain	MouseBrain-Z-T-1.7037.7037.2	Hex(4)HexNAc(5)Fuc(2)	11
Brain	MouseBrain-Z-T-1.7038.7038.2	Hex(5)HexNAc(5)Fuc(2)	12
Brain	MouseBrain-Z-T-1.7041.7041.3	Hex(5)HexNAc(2)	7
Brain	MouseBrain-Z-T-1.7042.7042.2	Hex(6)HexNAc(4)Fuc(1)	11
Brain	MouseBrain-Z-T-1.7046.7046.3	Hex(6)HexNAc(2)	8
Brain	MouseBrain-Z-T-1.7054.7054.2	Hex(8)HexNAc(2)	10
Brain	MouseBrain-Z-T-1.7060.7060.2	Hex(4)HexNAc(5)Fuc(2)	11
Brain	MouseBrain-Z-T-1.7061.7061.3	Hex(6)HexNAc(4)Fuc(1)	11
Brain	MouseBrain-Z-T-1.7065.7065.2	Hex(9)HexNAc(2)	11
Brain	MouseBrain-Z-T-1.7068.7068.3	Hex(3)HexNAc(2)Fuc(1)	6
Brain	MouseBrain-Z-T-1.7070.7070.3	Hex(4)HexNAc(4)Fuc(1)	9
Brain	MouseBrain-Z-T-1.7072.7072.3	Hex(8)HexNAc(2)	10
Brain	MouseBrain-Z-T-1.7074.7074.2	Hex(4)HexNAc(4)Fuc(2)	10
Brain	MouseBrain-Z-T-1.7075.7075.3	Hex(4)HexNAc(5)Fuc(3)	12
Brain	MouseBrain-Z-T-1.7078.7078.3	Hex(3)HexNAc(5)Fuc(1)	9
Brain	MouseBrain-Z-T-1.7084.7084.3	Hex(9)HexNAc(2)	11
Brain	MouseBrain-Z-T-1.7086.7086.2	Hex(8)HexNAc(2)	10
Brain	MouseBrain-Z-T-1.7087.7087.3	Hex(7)HexNAc(2)	9
Brain	MouseBrain-Z-T-1.7088.7088.2	Hex(4)HexNAc(5)Fuc(3)	12
Brain	MouseBrain-Z-T-1.7094.7094.3	Hex(5)HexNAc(2)	7
Brain	MouseBrain-Z-T-1.7097.7097.2	Hex(7)HexNAc(2)	9
Brain	MouseBrain-Z-T-1.7101.7101.3	Hex(5)HexNAc(2)	7
Brain	MouseBrain-Z-T-1.7107.7107.3	Hex(4)HexNAc(5)Fuc(2)	11
Brain	MouseBrain-Z-T-1.7108.7108.2	Hex(5)HexNAc(5)Fuc(2)	12
Brain	MouseBrain-Z-T-1.7112.7112.3	Hex(5)HexNAc(5)Fuc(2)	12
Brain	MouseBrain-Z-T-1.7113.7113.2	Hex(8)HexNAc(2)	10
Brain	MouseBrain-Z-T-1.7119.7119.3	Hex(6)HexNAc(2)	8
Brain	MouseBrain-Z-T-1.7121.7121.2	Hex(6)HexNAc(4)Fuc(1)	11
Brain	MouseBrain-Z-T-1.7122.7122.2	Hex(7)HexNAc(2)	9
Brain	MouseBrain-Z-T-1.7124.7124.3	Hex(3)HexNAc(5)	8
Brain	MouseBrain-Z-T-1.7125.7125.2	Hex(6)HexNAc(2)	8
Brain	MouseBrain-Z-T-1.7126.7126.3	Hex(4)HexNAc(5)Fuc(1)	10
Brain	MouseBrain-Z-T-1.7130.7130.2	Hex(4)HexNAc(5)Fuc(2)	11
Brain	MouseBrain-Z-T-1.7133.7133.2	Hex(8)HexNAc(2)	10
Brain	MouseBrain-Z-T-1.7134.7134.3	Hex(6)HexNAc(4)Fuc(1)	11
Brain	MouseBrain-Z-T-1.7135.7135.3	Hex(3)HexNAc(5)Fuc(1)	9
Brain	MouseBrain-Z-T-1.7137.7137.2	Hex(5)HexNAc(3)Fuc(1)	9
Brain	MouseBrain-Z-T-1.7141.7141.3	Hex(8)HexNAc(2)	10
Brain	MouseBrain-Z-T-1.7142.7142.3	Hex(4)HexNAc(6)Fuc(1)	11
Brain	MouseBrain-Z-T-1.7143.7143.2	Hex(7)HexNAc(2)	9
Brain	MouseBrain-Z-T-1.7145.7145.3	Hex(5)HexNAc(2)	7
Brain	MouseBrain-Z-T-1.7146.7146.2	Hex(3)HexNAc(5)Fuc(1)	9
Brain	MouseBrain-Z-T-1.7151.7151.2	Hex(5)HexNAc(3)Fuc(1)	9
Brain	MouseBrain-Z-T-1.7153.7153.3	Hex(4)HexNAc(5)Fuc(2)	11
Brain	MouseBrain-Z-T-1.7159.7159.2	Hex(8)HexNAc(2)	10
Brain	MouseBrain-Z-T-1.7162.7162.3	Hex(7)HexNAc(2)	9
Brain	MouseBrain-Z-T-1.7166.7166.2	Hex(5)HexNAc(3)	8
Brain	MouseBrain-Z-T-1.7169.7169.3	Hex(5)HexNAc(2)	7
Brain	MouseBrain-Z-T-1.7171.7171.2	Hex(6)HexNAc(3)NeuAc(1)	10
Brain	MouseBrain-Z-T-1.7175.7175.3	Hex(4)HexNAc(5)Fuc(2)	11
Brain	MouseBrain-Z-T-1.7176.7176.2	Hex(5)HexNAc(5)Fuc(2)	12
Brain	MouseBrain-Z-T-1.7177.7177.3	Hex(5)HexNAc(4)Fuc(1)	10
Brain	MouseBrain-Z-T-1.7182.7182.2	Hex(6)HexNAc(2)	8
Brain	MouseBrain-Z-T-1.7184.7184.3	Hex(6)HexNAc(2)	8
Brain	MouseBrain-Z-T-1.7185.7185.2	Hex(7)HexNAc(2)	9
Brain	MouseBrain-Z-T-1.7188.7188.3	Hex(5)HexNAc(5)Fuc(2)	12
Brain	MouseBrain-Z-T-1.7191.7191.2	Hex(6)HexNAc(2)	8
Brain	MouseBrain-Z-T-1.7194.7194.2	Hex(4)HexNAc(5)Fuc(2)	11
Brain	MouseBrain-Z-T-1.7198.7198.3	Hex(3)HexNAc(5)Fuc(1)	9
Brain	MouseBrain-Z-T-1.7200.7200.3	Hex(4)HexNAc(5)Fuc(1)	10
Brain	MouseBrain-Z-T-1.7206.7206.3	Hex(5)HexNAc(4)NeuAc(2)Fuc(1)	12
Brain	MouseBrain-Z-T-1.7208.7208.3	Hex(8)HexNAc(4)NeuAc(1)Fuc(2)	15
Brain	MouseBrain-Z-T-1.7210.7210.2	Hex(3)HexNAc(5)Fuc(1)	9
Brain	MouseBrain-Z-T-1.7212.7212.3	Hex(5)HexNAc(2)	7
Brain	MouseBrain-Z-T-1.7213.7213.3	Hex(4)HexNAc(4)Fuc(1)	9
Brain	MouseBrain-Z-T-1.7223.7223.2	Hex(8)HexNAc(2)	10
Brain	MouseBrain-Z-T-1.7229.7229.3	Hex(7)HexNAc(2)	9
Brain	MouseBrain-Z-T-1.7230.7230.2	Hex(7)HexNAc(2)	9
Brain	MouseBrain-Z-T-1.7243.7243.3	Hex(4)HexNAc(5)Fuc(2)	11
Brain	MouseBrain-Z-T-1.7244.7244.3	Hex(5)HexNAc(4)Fuc(1)	10
Brain	MouseBrain-Z-T-1.7245.7245.2	Hex(6)HexNAc(3)NeuAc(1)	10
Brain	MouseBrain-Z-T-1.7247.7247.2	Hex(3)HexNAc(2)Fuc(1)	6
Brain	MouseBrain-Z-T-1.7249.7249.2	Hex(6)HexNAc(2)	8
Brain	MouseBrain-Z-T-1.7255.7255.3	Hex(6)HexNAc(2)	8
Brain	MouseBrain-Z-T-1.7257.7257.3	Hex(5)HexNAc(4)Fuc(1)	10
Brain	MouseBrain-Z-T-1.7258.7258.3	Hex(5)HexNAc(4)	9
Brain	MouseBrain-Z-T-1.7259.7259.2	Hex(5)HexNAc(4)Fuc(1)	10
Brain	MouseBrain-Z-T-1.7260.7260.2	Hex(4)HexNAc(5)Fuc(1)	10
Brain	MouseBrain-Z-T-1.7262.7262.2	Hex(3)HexNAc(2)Fuc(1)	6
Brain	MouseBrain-Z-T-1.7265.7265.2	Hex(6)HexNAc(2)	8
Brain	MouseBrain-Z-T-1.7266.7266.2	Hex(5)HexNAc(4)	9
Brain	MouseBrain-Z-T-1.7267.7267.2	Hex(4)HexNAc(5)Fuc(2)	11
Brain	MouseBrain-Z-T-1.7275.7275.3	Hex(4)HexNAc(5)Fuc(1)	10
Brain	MouseBrain-Z-T-1.7276.7276.3	Hex(3)HexNAc(5)Fuc(1)	9
Brain	MouseBrain-Z-T-1.7282.7282.3	Hex(7)HexNAc(4)NeuAc(2)Fuc(1)	14
Brain	MouseBrain-Z-T-1.7283.7283.3	Hex(5)HexNAc(2)	7
Brain	MouseBrain-Z-T-1.7284.7284.2	Hex(3)HexNAc(5)Fuc(1)	9
Brain	MouseBrain-Z-T-1.7295.7295.2	Hex(5)HexNAc(2)	7
Brain	MouseBrain-Z-T-1.7306.7306.3	Hex(7)HexNAc(2)	9
Brain	MouseBrain-Z-T-1.7308.7308.3	Hex(8)HexNAc(4)NeuAc(1)Fuc(2)	15
Brain	MouseBrain-Z-T-1.7312.7312.2	Hex(6)HexNAc(2)	8
Brain	MouseBrain-Z-T-1.7316.7316.2	Hex(3)HexNAc(2)Fuc(1)	6
Brain	MouseBrain-Z-T-1.7320.7320.2	Hex(3)HexNAc(4)Fuc(1)	8
Brain	MouseBrain-Z-T-1.7328.7328.3	Hex(6)HexNAc(2)	8
Brain	MouseBrain-Z-T-1.7329.7329.3	Hex(4)HexNAc(5)Fuc(1)	10
Brain	MouseBrain-Z-T-1.7331.7331.2	Hex(5)HexNAc(4)Fuc(1)	10
Brain	MouseBrain-Z-T-1.7338.7338.2	Hex(6)HexNAc(2)	8
Brain	MouseBrain-Z-T-1.7339.7339.2	Hex(5)HexNAc(4)	9
Brain	MouseBrain-Z-T-1.7341.7341.3	Hex(5)HexNAc(4)	9
Brain	MouseBrain-Z-T-1.7344.7344.3	Hex(5)HexNAc(4)Fuc(1)	10
Brain	MouseBrain-Z-T-1.7347.7347.2	Hex(8)HexNAc(2)	10
Brain	MouseBrain-Z-T-1.7351.7351.2	Hex(5)HexNAc(2)	7
Brain	MouseBrain-Z-T-1.7354.7354.3	Hex(4)HexNAc(5)Fuc(1)	10
Brain	MouseBrain-Z-T-1.7357.7357.3	Hex(4)HexNAc(5)Fuc(1)	10
Brain	MouseBrain-Z-T-1.7369.7369.2	Hex(6)HexNAc(4)	10
Brain	MouseBrain-Z-T-1.7374.7374.2	Hex(5)HexNAc(2)	7
Brain	MouseBrain-Z-T-1.7376.7376.3	Hex(3)HexNAc(5)Fuc(1)	9
Brain	MouseBrain-Z-T-1.7382.7382.2	Hex(3)HexNAc(2)Fuc(1)	6
Brain	MouseBrain-Z-T-1.7383.7383.2	Hex(6)HexNAc(2)	8
Brain	MouseBrain-Z-T-1.7390.7390.2	Hex(3)HexNAc(4)Fuc(1)	8
Brain	MouseBrain-Z-T-1.7406.7406.3	Hex(6)HexNAc(2)	8
Brain	MouseBrain-Z-T-1.7407.7407.3	Hex(4)HexNAc(5)Fuc(1)	10
Brain	MouseBrain-Z-T-1.7410.7410.2	Hex(4)HexNAc(4)Fuc(1)	9
Brain	MouseBrain-Z-T-1.7420.7420.3	Hex(9)HexNAc(2)	11
Brain	MouseBrain-Z-T-1.7421.7421.3	Hex(9)HexNAc(2)	11
Brain	MouseBrain-Z-T-1.7423.7423.3	Hex(4)HexNAc(6)Fuc(2)	12
Brain	MouseBrain-Z-T-1.7435.7435.3	Hex(4)HexNAc(5)Fuc(1)	10
Brain	MouseBrain-Z-T-1.7436.7436.2	Hex(6)HexNAc(3)NeuAc(1)	10
Brain	MouseBrain-Z-T-1.7440.7440.2	Hex(9)HexNAc(2)	11
Brain	MouseBrain-Z-T-1.7449.7449.2	Hex(5)HexNAc(2)	7
Brain	MouseBrain-Z-T-1.7452.7452.3	Hex(3)HexNAc(5)Fuc(1)	9
Brain	MouseBrain-Z-T-1.7453.7453.3	Hex(6)HexNAc(3)Fuc(2)	11
Brain	MouseBrain-Z-T-1.7459.7459.2	Hex(9)HexNAc(2)	11
Brain	MouseBrain-Z-T-1.7464.7464.2	Hex(8)HexNAc(2)	10
Brain	MouseBrain-Z-T-1.7465.7465.2	Hex(3)HexNAc(4)Fuc(1)	8
Brain	MouseBrain-Z-T-1.7467.7467.2	Hex(3)HexNAc(4)Fuc(1)	8
Brain	MouseBrain-Z-T-1.7468.7468.3	Hex(6)HexNAc(3)Fuc(2)	11
Brain	MouseBrain-Z-T-1.7476.7476.2	Hex(8)HexNAc(2)	10
Brain	MouseBrain-Z-T-1.7487.7487.2	Hex(5)HexNAc(2)	7
Brain	MouseBrain-Z-T-1.7488.7488.3	Hex(8)HexNAc(2)	10
Brain	MouseBrain-Z-T-1.7502.7502.2	Hex(8)HexNAc(2)	10
Brain	MouseBrain-Z-T-1.7508.7508.3	Hex(9)HexNAc(2)	11
Brain	MouseBrain-Z-T-1.7509.7509.2	Hex(6)HexNAc(3)NeuAc(1)	10
Brain	MouseBrain-Z-T-1.7523.7523.2	Hex(5)HexNAc(2)	7
Brain	MouseBrain-Z-T-1.7530.7530.3	Hex(3)HexNAc(5)Fuc(1)	9
Brain	MouseBrain-Z-T-1.7532.7532.3	Hex(8)HexNAc(2)	10
Brain	MouseBrain-Z-T-1.7533.7533.2	Hex(9)HexNAc(2)	11
Brain	MouseBrain-Z-T-1.7536.7536.3	Hex(9)HexNAc(2)	11
Brain	MouseBrain-Z-T-1.7537.7537.2	Hex(9)HexNAc(2)	11
Brain	MouseBrain-Z-T-1.7542.7542.3	Hex(3)HexNAc(5)Fuc(1)	9
Brain	MouseBrain-Z-T-1.7547.7547.2	Hex(3)HexNAc(4)Fuc(1)	8
Brain	MouseBrain-Z-T-1.7548.7548.2	Hex(3)HexNAc(4)Fuc(1)	8
Brain	MouseBrain-Z-T-1.7554.7554.2	Hex(3)HexNAc(5)Fuc(1)	9
Brain	MouseBrain-Z-T-1.7556.7556.2	Hex(8)HexNAc(2)	10
Brain	MouseBrain-Z-T-1.7562.7562.3	Hex(4)HexNAc(5)Fuc(1)	10
Brain	MouseBrain-Z-T-1.7563.7563.2	Hex(8)HexNAc(2)	10
Brain	MouseBrain-Z-T-1.7564.7564.2	Hex(7)HexNAc(2)	9
Brain	MouseBrain-Z-T-1.7565.7565.2	Hex(4)HexNAc(4)	8
Brain	MouseBrain-Z-T-1.7568.7568.3	Hex(7)HexNAc(4)NeuAc(1)Fuc(2)	14
Brain	MouseBrain-Z-T-1.7569.7569.2	Hex(5)HexNAc(2)	7
Brain	MouseBrain-Z-T-1.7581.7581.2	Hex(5)HexNAc(2)	7
Brain	MouseBrain-Z-T-1.7583.7583.3	Hex(4)HexNAc(5)Fuc(2)	11
Brain	MouseBrain-Z-T-1.7591.7591.2	Hex(5)HexNAc(2)	7
Brain	MouseBrain-Z-T-1.7598.7598.3	Hex(8)HexNAc(2)	10
Brain	MouseBrain-Z-T-1.7602.7602.3	Hex(6)HexNAc(4)Fuc(1)	11
Brain	MouseBrain-Z-T-1.7606.7606.2	Hex(3)HexNAc(5)Fuc(1)	9
Brain	MouseBrain-Z-T-1.7611.7611.3	Hex(3)HexNAc(5)Fuc(1)	9
Brain	MouseBrain-Z-T-1.7617.7617.3	Hex(4)HexNAc(5)NeuAc(2)Fuc(1)	12
Brain	MouseBrain-Z-T-1.7619.7619.2	Hex(8)HexNAc(2)	10
Brain	MouseBrain-Z-T-1.7622.7622.3	Hex(3)HexNAc(5)Fuc(1)	9
Brain	MouseBrain-Z-T-1.7623.7623.2	Hex(5)HexNAc(2)	7
Brain	MouseBrain-Z-T-1.7624.7624.2	Hex(3)HexNAc(5)Fuc(1)	9
Brain	MouseBrain-Z-T-1.7633.7633.3	Hex(9)HexNAc(2)	11
Brain	MouseBrain-Z-T-1.7636.7636.3	Hex(5)HexNAc(5)Fuc(1)	11
Brain	MouseBrain-Z-T-1.7640.7640.3	Hex(5)HexNAc(2)	7
Brain	MouseBrain-Z-T-1.7641.7641.2	Hex(4)HexNAc(5)Fuc(1)	10
Brain	MouseBrain-Z-T-1.7644.7644.2	Hex(5)HexNAc(2)	7
Brain	MouseBrain-Z-T-1.7647.7647.3	Hex(5)HexNAc(3)Fuc(2)	10
Brain	MouseBrain-Z-T-1.7655.7655.2	Hex(5)HexNAc(2)	7
Brain	MouseBrain-Z-T-1.7657.7657.3	Hex(8)HexNAc(2)	10
Brain	MouseBrain-Z-T-1.7658.7658.3	Hex(9)HexNAc(2)	11
Brain	MouseBrain-Z-T-1.7665.7665.3	Hex(7)HexNAc(2)	9
Brain	MouseBrain-Z-T-1.7671.7671.2	Hex(3)HexNAc(5)Fuc(1)	9
Brain	MouseBrain-Z-T-1.7672.7672.2	Hex(5)HexNAc(3)NeuAc(1)	9
Brain	MouseBrain-Z-T-1.7674.7674.3	Hex(5)HexNAc(4)NeuAc(2)Fuc(1)	12
Brain	MouseBrain-Z-T-1.7675.7675.3	Hex(4)HexNAc(5)Fuc(1)	10
Brain	MouseBrain-Z-T-1.7680.7680.3	Hex(3)HexNAc(5)Fuc(1)	9
Brain	MouseBrain-Z-T-1.7683.7683.2	Hex(3)HexNAc(5)Fuc(1)	9
Brain	MouseBrain-Z-T-1.7686.7686.3	Hex(3)HexNAc(5)Fuc(1)	9
Brain	MouseBrain-Z-T-1.7688.7688.2	Hex(9)HexNAc(2)	11
Brain	MouseBrain-Z-T-1.7691.7691.2	Hex(3)HexNAc(5)Fuc(1)	9
Brain	MouseBrain-Z-T-1.7692.7692.3	Hex(3)HexNAc(5)Fuc(1)	9
Brain	MouseBrain-Z-T-1.7693.7693.2	Hex(8)HexNAc(2)	10
Brain	MouseBrain-Z-T-1.7701.7701.2	Hex(8)HexNAc(2)	10
Brain	MouseBrain-Z-T-1.7707.7707.2	Hex(4)HexNAc(5)Fuc(1)	10
Brain	MouseBrain-Z-T-1.7709.7709.3	Hex(9)HexNAc(2)	11
Brain	MouseBrain-Z-T-1.7711.7711.3	Hex(9)HexNAc(2)	11
Brain	MouseBrain-Z-T-1.7715.7715.3	Hex(8)HexNAc(2)	10
Brain	MouseBrain-Z-T-1.7720.7720.3	Hex(5)HexNAc(3)Fuc(2)	10
Brain	MouseBrain-Z-T-1.7722.7722.2	Hex(8)HexNAc(2)	10
Brain	MouseBrain-Z-T-1.7725.7725.3	Hex(8)HexNAc(2)	10
Brain	MouseBrain-Z-T-1.7726.7726.3	Hex(8)HexNAc(2)	10
Brain	MouseBrain-Z-T-1.7733.7733.3	Hex(7)HexNAc(2)	9
Brain	MouseBrain-Z-T-1.7734.7734.3	Hex(9)HexNAc(2)	11
Brain	MouseBrain-Z-T-1.7737.7737.3	Hex(5)HexNAc(4)NeuAc(2)Fuc(2)	13
Brain	MouseBrain-Z-T-1.7743.7743.3	Hex(4)HexNAc(5)Fuc(1)	10
Brain	MouseBrain-Z-T-1.7749.7749.3	Hex(3)HexNAc(5)Fuc(1)	9
Brain	MouseBrain-Z-T-1.7752.7752.2	Hex(9)HexNAc(2)	11
Brain	MouseBrain-Z-T-1.7753.7753.2	Hex(3)HexNAc(5)Fuc(1)	9
Brain	MouseBrain-Z-T-1.7754.7754.3	Hex(3)HexNAc(5)Fuc(1)	9
Brain	MouseBrain-Z-T-1.7759.7759.2	Hex(3)HexNAc(5)Fuc(1)	9
Brain	MouseBrain-Z-T-1.7765.7765.2	Hex(8)HexNAc(2)	10
Brain	MouseBrain-Z-T-1.7771.7771.2	Hex(8)HexNAc(2)	10
Brain	MouseBrain-Z-T-1.7779.7779.3	Hex(9)HexNAc(2)	11
Brain	MouseBrain-Z-T-1.7782.7782.2	Hex(4)HexNAc(5)Fuc(1)	10
Brain	MouseBrain-Z-T-1.7798.7798.2	Hex(9)HexNAc(2)	11
Brain	MouseBrain-Z-T-1.7800.7800.3	Hex(7)HexNAc(2)	9
Brain	MouseBrain-Z-T-1.7806.7806.3	Hex(7)HexNAc(2)	9
Brain	MouseBrain-Z-T-1.7810.7810.3	Hex(4)HexNAc(5)Fuc(1)	10
Brain	MouseBrain-Z-T-1.7813.7813.3	Hex(3)HexNAc(5)Fuc(1)	9
Brain	MouseBrain-Z-T-1.7816.7816.2	Hex(3)HexNAc(5)Fuc(1)	9
Brain	MouseBrain-Z-T-1.7817.7817.3	Hex(3)HexNAc(5)Fuc(1)	9
Brain	MouseBrain-Z-T-1.7818.7818.2	Hex(9)HexNAc(2)	11
Brain	MouseBrain-Z-T-1.7826.7826.2	Hex(9)HexNAc(2)	11
Brain	MouseBrain-Z-T-1.7828.7828.3	Hex(6)HexNAc(2)	8
Brain	MouseBrain-Z-T-1.7830.7830.2	Hex(8)HexNAc(2)	10
Brain	MouseBrain-Z-T-1.7833.7833.3	Hex(6)HexNAc(3)NeuAc(2)	11
Brain	MouseBrain-Z-T-1.7848.7848.3	Hex(8)HexNAc(2)	10
Brain	MouseBrain-Z-T-1.7852.7852.2	Hex(4)HexNAc(5)Fuc(1)	10
Brain	MouseBrain-Z-T-1.7858.7858.3	Hex(6)HexNAc(3)NeuAc(2)Fuc(1)	12
Brain	MouseBrain-Z-T-1.7861.7861.2	Hex(7)HexNAc(2)	9
Brain	MouseBrain-Z-T-1.7871.7871.2	Hex(5)HexNAc(2)	7
Brain	MouseBrain-Z-T-1.7876.7876.3	Hex(4)HexNAc(5)Fuc(1)	10
Brain	MouseBrain-Z-T-1.7884.7884.3	Hex(3)HexNAc(5)Fuc(1)	9
Brain	MouseBrain-Z-T-1.7885.7885.2	Hex(3)HexNAc(5)Fuc(1)	9
Brain	MouseBrain-Z-T-1.7900.7900.3	Hex(6)HexNAc(2)	8
Brain	MouseBrain-Z-T-1.7902.7902.2	Hex(8)HexNAc(2)	10
Brain	MouseBrain-Z-T-1.7920.7920.3	Hex(8)HexNAc(2)	10
Brain	MouseBrain-Z-T-1.7922.7922.2	Hex(5)HexNAc(2)	7
Brain	MouseBrain-Z-T-1.7927.7927.2	Hex(6)HexNAc(2)	8
Brain	MouseBrain-Z-T-1.7942.7942.3	Hex(5)HexNAc(4)Fuc(2)	11
Brain	MouseBrain-Z-T-1.7955.7955.3	Hex(8)HexNAc(2)	10
Brain	MouseBrain-Z-T-1.7991.7991.3	Hex(4)HexNAc(5)Fuc(2)	11
Brain	MouseBrain-Z-T-1.7994.7994.3	Hex(5)HexNAc(2)	7
Brain	MouseBrain-Z-T-1.7998.7998.3	Hex(9)HexNAc(2)	11
Brain	MouseBrain-Z-T-1.8026.8026.3	Hex(8)HexNAc(2)	10
Brain	MouseBrain-Z-T-1.8029.8029.3	Hex(5)HexNAc(3)NeuAc(2)Fuc(1)	11
Brain	MouseBrain-Z-T-1.8036.8036.2	Hex(8)HexNAc(2)	10
Brain	MouseBrain-Z-T-1.8041.8041.2	Hex(5)HexNAc(2)	7
Brain	MouseBrain-Z-T-1.8056.8056.3	Hex(4)HexNAc(5)Fuc(2)	11
Brain	MouseBrain-Z-T-1.8058.8058.3	Hex(7)HexNAc(2)	9
Brain	MouseBrain-Z-T-1.8063.8063.2	Hex(7)HexNAc(2)	9
Brain	MouseBrain-Z-T-1.8067.8067.3	Hex(5)HexNAc(2)	7
Brain	MouseBrain-Z-T-1.8077.8077.2	Hex(4)HexNAc(3)Fuc(2)	9
Brain	MouseBrain-Z-T-1.8079.8079.3	Hex(6)HexNAc(6)NeuAc(1)Fuc(3)	16
Brain	MouseBrain-Z-T-1.8094.8094.2	Hex(9)HexNAc(2)	11
Brain	MouseBrain-Z-T-1.8100.8100.2	Hex(8)HexNAc(2)	10
Brain	MouseBrain-Z-T-1.8104.8104.3	Hex(8)HexNAc(2)	10
Brain	MouseBrain-Z-T-1.8105.8105.3	Hex(8)HexNAc(2)	10
Brain	MouseBrain-Z-T-1.8121.8121.2	Hex(3)HexNAc(5)	8
Brain	MouseBrain-Z-T-1.8122.8122.2	Hex(8)HexNAc(2)	10
Brain	MouseBrain-Z-T-1.8126.8126.3	Hex(4)HexNAc(5)Fuc(2)	11
Brain	MouseBrain-Z-T-1.8138.8138.3	Hex(5)HexNAc(2)	7
Brain	MouseBrain-Z-T-1.8140.8140.3	Hex(7)HexNAc(2)	9
Brain	MouseBrain-Z-T-1.8149.8149.2	Hex(5)HexNAc(2)	7
Brain	MouseBrain-Z-T-1.8153.8153.2	Hex(5)HexNAc(2)	7
Brain	MouseBrain-Z-T-1.8176.8176.2	Hex(6)HexNAc(2)	8
Brain	MouseBrain-Z-T-1.8183.8183.3	Hex(8)HexNAc(2)	10
Brain	MouseBrain-Z-T-1.8184.8184.3	Hex(4)HexNAc(5)Fuc(2)	11
Brain	MouseBrain-Z-T-1.8203.8203.3	Hex(4)HexNAc(5)Fuc(2)	11
Brain	MouseBrain-Z-T-1.8211.8211.2	Hex(6)HexNAc(2)	8
Brain	MouseBrain-Z-T-1.8213.8213.3	Hex(5)HexNAc(2)	7
Brain	MouseBrain-Z-T-1.8214.8214.2	Hex(5)HexNAc(2)	7
Brain	MouseBrain-Z-T-1.8216.8216.2	Hex(8)HexNAc(2)	10
Brain	MouseBrain-Z-T-1.8217.8217.3	Hex(8)HexNAc(2)	10
Brain	MouseBrain-Z-T-1.8224.8224.2	Hex(5)HexNAc(2)	7
Brain	MouseBrain-Z-T-1.8225.8225.3	Hex(7)HexNAc(2)	9
Brain	MouseBrain-Z-T-1.8226.8226.3	Hex(7)HexNAc(4)Fuc(2)	13
Brain	MouseBrain-Z-T-1.8242.8242.4	Hex(7)HexNAc(4)Fuc(2)	13
Brain	MouseBrain-Z-T-1.8245.8245.3	Hex(5)HexNAc(7)NeuAc(2)Fuc(1)	15
Brain	MouseBrain-Z-T-1.8267.8267.4	Hex(6)HexNAc(2)	8
Brain	MouseBrain-Z-T-1.8282.8282.3	Hex(8)HexNAc(2)	10
Brain	MouseBrain-Z-T-1.8285.8285.2	Hex(8)HexNAc(2)	10
Brain	MouseBrain-Z-T-1.8301.8301.3	Hex(7)HexNAc(4)Fuc(2)	13
Brain	MouseBrain-Z-T-1.8349.8349.2	Hex(8)HexNAc(2)	10
Brain	MouseBrain-Z-T-1.8365.8365.3	Hex(4)HexNAc(4)Fuc(2)	10
Brain	MouseBrain-Z-T-1.8368.8368.3	Hex(8)HexNAc(2)	10
Brain	MouseBrain-Z-T-1.8402.8402.2	Hex(8)HexNAc(2)	10
Brain	MouseBrain-Z-T-1.8413.8413.3	Hex(4)HexNAc(5)Fuc(2)	11
Brain	MouseBrain-Z-T-1.8426.8426.3	Hex(9)HexNAc(2)	11
Brain	MouseBrain-Z-T-1.8435.8435.3	Hex(6)HexNAc(7)NeuAc(1)Fuc(3)	17
Brain	MouseBrain-Z-T-1.8445.8445.3	Hex(5)HexNAc(2)	7
Brain	MouseBrain-Z-T-1.8454.8454.3	Hex(5)HexNAc(6)Fuc(3)	14
Brain	MouseBrain-Z-T-1.8463.8463.3	Hex(8)HexNAc(2)	10
Brain	MouseBrain-Z-T-1.8473.8473.2	Hex(8)HexNAc(2)	10
Brain	MouseBrain-Z-T-1.8478.8478.3	Hex(4)HexNAc(5)Fuc(2)	11
Brain	MouseBrain-Z-T-1.8483.8483.3	Hex(6)HexNAc(2)	8
Brain	MouseBrain-Z-T-1.8499.8499.2	Hex(5)HexNAc(2)	7
Brain	MouseBrain-Z-T-1.8507.8507.3	Hex(6)HexNAc(4)Fuc(1)	11
Brain	MouseBrain-Z-T-1.8514.8514.3	Hex(5)HexNAc(2)	7
Brain	MouseBrain-Z-T-1.8516.8516.3	Hex(6)HexNAc(2)	8
Brain	MouseBrain-Z-T-1.8522.8522.4	Hex(6)HexNAc(4)Fuc(1)	11
Brain	MouseBrain-Z-T-1.8553.8553.2	Hex(3)HexNAc(2)Fuc(1)	6
Brain	MouseBrain-Z-T-1.8565.8565.3	Hex(3)HexNAc(5)Fuc(1)	9
Brain	MouseBrain-Z-T-1.8567.8567.3	Hex(4)HexNAc(5)Fuc(2)	11
Brain	MouseBrain-Z-T-1.8570.8570.3	Hex(6)HexNAc(4)Fuc(1)	11
Brain	MouseBrain-Z-T-1.8584.8584.3	Hex(6)HexNAc(2)	8
Brain	MouseBrain-Z-T-1.8586.8586.4	Hex(6)HexNAc(4)Fuc(1)	11
Brain	MouseBrain-Z-T-1.8608.8608.2	Hex(3)HexNAc(5)Fuc(1)	9
Brain	MouseBrain-Z-T-1.8618.8618.3	Hex(6)HexNAc(7)NeuAc(1)Fuc(2)	16
Brain	MouseBrain-Z-T-1.8628.8628.3	Hex(5)HexNAc(5)Fuc(3)	13
Brain	MouseBrain-Z-T-1.8636.8636.3	Hex(3)HexNAc(5)Fuc(1)	9
Brain	MouseBrain-Z-T-1.8641.8641.3	Hex(6)HexNAc(6)NeuAc(1)Fuc(3)	16
Brain	MouseBrain-Z-T-1.8649.8649.2	Hex(9)HexNAc(2)	11
Brain	MouseBrain-Z-T-1.8651.8651.3	Hex(7)HexNAc(5)Fuc(4)	16
Brain	MouseBrain-Z-T-1.8658.8658.3	Hex(9)HexNAc(2)	11
Brain	MouseBrain-Z-T-1.8664.8664.3	Hex(7)HexNAc(6)Fuc(5)	18
Brain	MouseBrain-Z-T-1.8665.8665.3	Hex(8)HexNAc(7)Fuc(5)	20
Brain	MouseBrain-Z-T-1.8667.8667.3	Hex(6)HexNAc(5)Fuc(4)	15
Brain	MouseBrain-Z-T-1.8672.8672.3	Hex(5)HexNAc(2)	7
Brain	MouseBrain-Z-T-1.8685.8685.2	Hex(3)HexNAc(5)Fuc(1)	9
Brain	MouseBrain-Z-T-1.8692.8692.3	Hex(6)HexNAc(6)NeuAc(1)Fuc(4)	17
Brain	MouseBrain-Z-T-1.8694.8694.3	Hex(6)HexNAc(7)NeuAc(1)Fuc(2)	16
Brain	MouseBrain-Z-T-1.8709.8709.3	Hex(3)HexNAc(5)Fuc(1)	9
Brain	MouseBrain-Z-T-1.8722.8722.3	Hex(5)HexNAc(2)	7
Brain	MouseBrain-Z-T-1.8724.8724.3	Hex(4)HexNAc(5)Fuc(2)	11
Brain	MouseBrain-Z-T-1.8731.8731.2	Hex(5)HexNAc(2)	7
Brain	MouseBrain-Z-T-1.8732.8732.3	Hex(8)HexNAc(2)	10
Brain	MouseBrain-Z-T-1.8736.8736.3	Hex(5)HexNAc(2)	7
Brain	MouseBrain-Z-T-1.8747.8747.3	Hex(7)HexNAc(6)Fuc(4)	17
Brain	MouseBrain-Z-T-1.8751.8751.3	Hex(4)HexNAc(5)Fuc(2)	11
Brain	MouseBrain-Z-T-1.8760.8760.3	Hex(6)HexNAc(7)NeuAc(1)Fuc(2)	16
Brain	MouseBrain-Z-T-1.8774.8774.3	Hex(5)HexNAc(2)	7
Brain	MouseBrain-Z-T-1.8782.8782.3	Hex(6)HexNAc(6)NeuAc(1)Fuc(3)	16
Brain	MouseBrain-Z-T-1.8794.8794.3	Hex(6)HexNAc(5)NeuAc(1)Fuc(2)	14
Brain	MouseBrain-Z-T-1.8795.8795.3	Hex(4)HexNAc(5)Fuc(2)	11
Brain	MouseBrain-Z-T-1.8798.8798.3	Hex(3)HexNAc(5)Fuc(1)	9
Brain	MouseBrain-Z-T-1.8806.8806.3	Hex(5)HexNAc(4)NeuAc(2)Fuc(1)	12
Brain	MouseBrain-Z-T-1.8812.8812.3	Hex(6)HexNAc(6)NeuAc(1)Fuc(2)	15
Brain	MouseBrain-Z-T-1.8820.8820.3	Hex(7)HexNAc(5)Fuc(4)	16
Brain	MouseBrain-Z-T-1.8834.8834.3	Hex(7)HexNAc(6)Fuc(4)	17
Brain	MouseBrain-Z-T-1.8852.8852.3	Hex(5)HexNAc(7)NeuAc(1)Fuc(2)	15
Brain	MouseBrain-Z-T-1.8853.8853.3	Hex(7)HexNAc(4)Fuc(1)	12
Brain	MouseBrain-Z-T-1.8857.8857.2	Hex(7)HexNAc(2)	9
Brain	MouseBrain-Z-T-1.8861.8861.2	Hex(5)HexNAc(3)Fuc(1)	9
Brain	MouseBrain-Z-T-1.8867.8867.3	Hex(6)HexNAc(7)NeuAc(1)Fuc(2)	16
Brain	MouseBrain-Z-T-1.8871.8871.3	Hex(6)HexNAc(5)NeuAc(1)Fuc(2)	14
Brain	MouseBrain-Z-T-1.8879.8879.3	Hex(3)HexNAc(5)Fuc(1)	9
Brain	MouseBrain-Z-T-1.8885.8885.3	Hex(3)HexNAc(5)Fuc(1)	9
Brain	MouseBrain-Z-T-1.8905.8905.3	Hex(4)HexNAc(4)Fuc(2)	10
Brain	MouseBrain-Z-T-1.8907.8907.3	Hex(3)HexNAc(2)Fuc(1)	6
Brain	MouseBrain-Z-T-1.8916.8916.3	Hex(6)HexNAc(6)NeuAc(1)Fuc(3)	16
Brain	MouseBrain-Z-T-1.8917.8917.3	Hex(5)HexNAc(7)NeuAc(1)Fuc(2)	15
Brain	MouseBrain-Z-T-1.8945.8945.3	Hex(7)HexNAc(6)Fuc(4)	17
Brain	MouseBrain-Z-T-1.8961.8961.3	Hex(4)HexNAc(3)Fuc(2)	9
Brain	MouseBrain-Z-T-1.8964.8964.2	Hex(8)HexNAc(2)	10
Brain	MouseBrain-Z-T-1.8972.8972.2	Hex(8)HexNAc(2)	10
Brain	MouseBrain-Z-T-1.8977.8977.3	Hex(4)HexNAc(4)Fuc(2)	10
Brain	MouseBrain-Z-T-1.8979.8979.3	Hex(3)HexNAc(2)Fuc(1)	6
Brain	MouseBrain-Z-T-1.8987.8987.3	Hex(5)HexNAc(5)Fuc(3)	13
Brain	MouseBrain-Z-T-1.8995.8995.3	Hex(5)HexNAc(4)Fuc(3)	12
Brain	MouseBrain-Z-T-1.9008.9008.3	Hex(5)HexNAc(4)NeuAc(1)Fuc(2)	12
Brain	MouseBrain-Z-T-1.9016.9016.3	Hex(5)HexNAc(6)NeuAc(1)Fuc(2)	14
Brain	MouseBrain-Z-T-1.9022.9022.2	Hex(7)HexNAc(2)	9
Brain	MouseBrain-Z-T-1.9025.9025.3	Hex(6)HexNAc(3)NeuAc(1)	10
Brain	MouseBrain-Z-T-1.9029.9029.3	Hex(7)HexNAc(6)Fuc(4)	17
Brain	MouseBrain-Z-T-1.9037.9037.3	Hex(4)HexNAc(5)Fuc(3)	12
Brain	MouseBrain-Z-T-1.9048.9048.3	Hex(5)HexNAc(4)NeuAc(1)Fuc(2)	12
Brain	MouseBrain-Z-T-1.9057.9057.3	Hex(5)HexNAc(5)Fuc(3)	13
Brain	MouseBrain-Z-T-1.9060.9060.3	Hex(7)HexNAc(4)Fuc(1)	12
Brain	MouseBrain-Z-T-1.9066.9066.3	Hex(8)HexNAc(2)	10
Brain	MouseBrain-Z-T-1.9073.9073.2	Hex(8)HexNAc(2)	10
Brain	MouseBrain-Z-T-1.9075.9075.3	Hex(7)HexNAc(7)Fuc(4)	18
Brain	MouseBrain-Z-T-1.9077.9077.3	Hex(8)HexNAc(2)	10
Brain	MouseBrain-Z-T-1.9081.9081.3	Hex(3)HexNAc(4)Fuc(1)	8
Brain	MouseBrain-Z-T-1.9092.9092.3	Hex(5)HexNAc(6)NeuAc(1)Fuc(2)	14
Brain	MouseBrain-Z-T-1.9094.9094.2	Hex(9)HexNAc(2)	11
Brain	MouseBrain-Z-T-1.9101.9101.3	Hex(4)HexNAc(6)Fuc(2)	12
Brain	MouseBrain-Z-T-1.9105.9105.2	Hex(5)HexNAc(2)	7
Brain	MouseBrain-Z-T-1.9110.9110.3	Hex(4)HexNAc(5)Fuc(2)	11
Brain	MouseBrain-Z-T-1.9111.9111.3	Hex(6)HexNAc(7)NeuAc(1)Fuc(3)	17
Brain	MouseBrain-Z-T-1.9112.9112.3	Hex(6)HexNAc(5)NeuAc(1)Fuc(3)	15
Brain	MouseBrain-Z-T-1.9115.9115.2	Hex(3)HexNAc(6)Fuc(3)	12
Brain	MouseBrain-Z-T-1.9119.9119.3	Hex(3)HexNAc(6)Fuc(3)	12
Brain	MouseBrain-Z-T-1.9120.9120.3	Hex(5)HexNAc(6)Fuc(3)	14
Brain	MouseBrain-Z-T-1.9122.9122.2	Hex(4)HexNAc(5)Fuc(2)	11
Brain	MouseBrain-Z-T-1.9123.9123.3	Hex(7)HexNAc(5)Fuc(4)	16
Brain	MouseBrain-Z-T-1.9126.9126.4	Hex(5)HexNAc(5)Fuc(3)	13
Brain	MouseBrain-Z-T-1.9131.9131.3	Hex(4)HexNAc(5)Fuc(2)	11
Brain	MouseBrain-Z-T-1.9133.9133.3	Hex(4)HexNAc(5)Fuc(3)	12
Brain	MouseBrain-Z-T-1.9134.9134.3	Hex(3)HexNAc(5)Fuc(1)	9
Brain	MouseBrain-Z-T-1.9137.9137.3	Hex(5)HexNAc(7)NeuAc(1)Fuc(1)	14
Brain	MouseBrain-Z-T-1.9143.9143.3	Hex(5)HexNAc(6)NeuAc(1)Fuc(1)	13
Brain	MouseBrain-Z-T-1.9147.9147.3	Hex(7)HexNAc(2)	9
Brain	MouseBrain-Z-T-1.9148.9148.2	Hex(7)HexNAc(2)	9
Brain	MouseBrain-Z-T-1.9149.9149.3	Hex(4)HexNAc(9)	13
Brain	MouseBrain-Z-T-1.9158.9158.3	Hex(8)HexNAc(2)	10
Brain	MouseBrain-Z-T-1.9159.9159.2	Hex(6)HexNAc(2)	8
Brain	MouseBrain-Z-T-1.9165.9165.3	Hex(6)HexNAc(3)NeuAc(1)Fuc(2)	12
Brain	MouseBrain-Z-T-1.9168.9168.2	Hex(4)HexNAc(5)Fuc(3)	12
Brain	MouseBrain-Z-T-1.9171.9171.2	Hex(5)HexNAc(2)	7
Brain	MouseBrain-Z-T-1.9173.9173.3	Hex(6)HexNAc(3)NeuAc(1)Fuc(1)	11
Brain	MouseBrain-Z-T-1.9176.9176.3	Hex(7)HexNAc(6)Fuc(4)	17
Brain	MouseBrain-Z-T-1.9178.9178.2	Hex(6)HexNAc(3)NeuAc(1)Fuc(1)	11
Brain	MouseBrain-Z-T-1.9184.9184.4	Hex(5)HexNAc(5)Fuc(3)	13
Brain	MouseBrain-Z-T-1.9191.9191.3	Hex(5)HexNAc(7)NeuAc(1)Fuc(1)	14
Brain	MouseBrain-Z-T-1.9198.9198.3	Hex(7)HexNAc(5)Fuc(4)	16
Brain	MouseBrain-Z-T-1.9199.9199.2	Hex(3)HexNAc(6)Fuc(3)	12
Brain	MouseBrain-Z-T-1.9202.9202.3	Hex(5)HexNAc(7)NeuAc(1)Fuc(1)	14
Brain	MouseBrain-Z-T-1.9204.9204.3	Hex(6)HexNAc(3)NeuAc(1)Fuc(1)	11
Brain	MouseBrain-Z-T-1.9216.9216.3	Hex(5)HexNAc(6)NeuAc(1)Fuc(1)	13
Brain	MouseBrain-Z-T-1.9218.9218.3	Hex(6)HexNAc(3)NeuAc(1)Fuc(1)	11
Brain	MouseBrain-Z-T-1.9227.9227.3	Hex(5)HexNAc(6)NeuAc(1)Fuc(3)	15
Brain	MouseBrain-Z-T-1.9228.9228.3	Hex(9)HexNAc(2)	11
Brain	MouseBrain-Z-T-1.9238.9238.3	Hex(3)HexNAc(6)Fuc(3)	12
Brain	MouseBrain-Z-T-1.9239.9239.3	Hex(6)HexNAc(6)Fuc(4)	16
Brain	MouseBrain-Z-T-1.9244.9244.3	Hex(6)HexNAc(3)NeuAc(1)	10
Brain	MouseBrain-Z-T-1.9247.9247.3	Hex(5)HexNAc(5)NeuAc(1)Fuc(1)	12
Brain	MouseBrain-Z-T-1.9271.9271.3	Hex(5)HexNAc(4)NeuAc(1)Fuc(2)	12
Brain	MouseBrain-Z-T-1.9279.9279.3	Hex(5)HexNAc(7)NeuAc(1)Fuc(1)	14
Brain	MouseBrain-Z-T-1.9286.9286.3	Hex(7)HexNAc(2)	9
Brain	MouseBrain-Z-T-1.9289.9289.3	Hex(5)HexNAc(4)NeuAc(1)Fuc(2)	12
Brain	MouseBrain-Z-T-1.9291.9291.3	Hex(5)HexNAc(5)NeuAc(1)Fuc(3)	14
Brain	MouseBrain-Z-T-1.9294.9294.2	Hex(5)HexNAc(4)NeuAc(1)Fuc(1)	11
Brain	MouseBrain-Z-T-1.9299.9299.2	Hex(7)HexNAc(2)	9
Brain	MouseBrain-Z-T-1.9305.9305.3	Hex(6)HexNAc(5)NeuAc(1)Fuc(3)	15
Brain	MouseBrain-Z-T-1.9308.9308.2	Hex(5)HexNAc(4)NeuAc(1)Fuc(2)	12
Brain	MouseBrain-Z-T-1.9313.9313.3	Hex(5)HexNAc(6)NeuAc(1)	12
Brain	MouseBrain-Z-T-1.9319.9319.3	Hex(6)HexNAc(5)Fuc(3)	14
Brain	MouseBrain-Z-T-1.9322.9322.3	Hex(5)HexNAc(4)NeuAc(1)Fuc(2)	12
Brain	MouseBrain-Z-T-1.9326.9326.3	Hex(5)HexNAc(4)Fuc(3)	12
Brain	MouseBrain-Z-T-1.9328.9328.3	Hex(4)HexNAc(4)Fuc(2)	10
Brain	MouseBrain-Z-T-1.9330.9330.3	Hex(6)HexNAc(3)NeuAc(1)	10
Brain	MouseBrain-Z-T-1.9334.9334.3	Hex(6)HexNAc(3)NeuAc(1)Fuc(1)	11
Brain	MouseBrain-Z-T-1.9341.9341.3	Hex(4)HexNAc(5)Fuc(2)	11
Brain	MouseBrain-Z-T-1.9351.9351.3	Hex(5)HexNAc(2)	7
Brain	MouseBrain-Z-T-1.9354.9354.2	Hex(5)HexNAc(2)	7
Brain	MouseBrain-Z-T-1.9356.9356.3	Hex(5)HexNAc(3)Fuc(1)	9
Brain	MouseBrain-Z-T-1.9360.9360.3	Hex(5)HexNAc(6)NeuAc(1)Fuc(2)	14
Brain	MouseBrain-Z-T-1.9367.9367.3	Hex(6)HexNAc(5)NeuAc(1)Fuc(2)	14
Brain	MouseBrain-Z-T-1.9373.9373.3	Hex(5)HexNAc(5)Fuc(3)	13
Brain	MouseBrain-Z-T-1.9379.9379.3	Hex(5)HexNAc(5)Fuc(3)	13
Brain	MouseBrain-Z-T-1.9380.9380.3	Hex(5)HexNAc(5)NeuAc(1)Fuc(2)	13
Brain	MouseBrain-Z-T-1.9382.9382.3	Hex(5)HexNAc(2)	7
Brain	MouseBrain-Z-T-1.9386.9386.3	Hex(5)HexNAc(4)NeuAc(1)Fuc(2)	12
Brain	MouseBrain-Z-T-1.9387.9387.3	Hex(6)HexNAc(6)Fuc(3)	15
Brain	MouseBrain-Z-T-1.9389.9389.2	Hex(5)HexNAc(2)	7
Brain	MouseBrain-Z-T-1.9391.9391.3	Hex(7)HexNAc(6)Fuc(5)	18
Brain	MouseBrain-Z-T-1.9396.9396.2	Hex(4)HexNAc(5)Fuc(2)	11
Brain	MouseBrain-Z-T-1.9407.9407.3	Hex(6)HexNAc(3)NeuAc(1)Fuc(1)	11
Brain	MouseBrain-Z-T-1.9408.9408.2	Hex(6)HexNAc(2)	8
Brain	MouseBrain-Z-T-1.9411.9411.3	Hex(6)HexNAc(5)Fuc(3)	14
Brain	MouseBrain-Z-T-1.9418.9418.3	Hex(6)HexNAc(5)NeuAc(1)Fuc(3)	15
Brain	MouseBrain-Z-T-1.9420.9420.3	Hex(3)HexNAc(4)Fuc(1)	8
Brain	MouseBrain-Z-T-1.9428.9428.3	Hex(4)HexNAc(5)Fuc(2)	11
Brain	MouseBrain-Z-T-1.9429.9429.2	Hex(5)HexNAc(5)NeuAc(1)Fuc(2)	13
Brain	MouseBrain-Z-T-1.9432.9432.3	Hex(4)HexNAc(4)Fuc(2)	10
Brain	MouseBrain-Z-T-1.9433.9433.3	Hex(5)HexNAc(2)	7
Brain	MouseBrain-Z-T-1.9440.9440.3	Hex(5)HexNAc(6)NeuAc(1)Fuc(2)	14
Brain	MouseBrain-Z-T-1.9444.9444.4	Hex(4)HexNAc(4)Fuc(2)	10
Brain	MouseBrain-Z-T-1.9451.9451.3	Hex(5)HexNAc(5)NeuAc(1)Fuc(2)	13
Brain	MouseBrain-Z-T-1.9452.9452.3	Hex(4)HexNAc(6)Fuc(2)	12
Brain	MouseBrain-Z-T-1.9453.9453.3	Hex(6)HexNAc(2)	8
Brain	MouseBrain-Z-T-1.9454.9454.3	Hex(5)HexNAc(3)NeuAc(1)Fuc(1)	10
Brain	MouseBrain-Z-T-1.9456.9456.2	Hex(5)HexNAc(5)NeuAc(1)Fuc(2)	13
Brain	MouseBrain-Z-T-1.9459.9459.2	Hex(9)HexNAc(2)	11
Brain	MouseBrain-Z-T-1.9460.9460.2	Hex(6)HexNAc(3)NeuAc(1)Fuc(1)	11
Brain	MouseBrain-Z-T-1.9461.9461.3	Hex(7)HexNAc(5)Fuc(4)	16
Brain	MouseBrain-Z-T-1.9465.9465.2	Hex(6)HexNAc(3)NeuAc(1)Fuc(1)	11
Brain	MouseBrain-Z-T-1.9466.9466.2	Hex(5)HexNAc(3)NeuAc(1)Fuc(2)	11
Brain	MouseBrain-Z-T-1.9467.9467.4	Hex(5)HexNAc(6)Fuc(3)	14
Brain	MouseBrain-Z-T-1.9469.9469.2	Hex(9)HexNAc(2)	11
Brain	MouseBrain-Z-T-1.9472.9472.2	Hex(4)HexNAc(4)Fuc(2)	10
Brain	MouseBrain-Z-T-1.9475.9475.3	Hex(6)HexNAc(3)NeuAc(1)Fuc(1)	11
Brain	MouseBrain-Z-T-1.9476.9476.3	Hex(5)HexNAc(5)NeuAc(1)Fuc(3)	14
Brain	MouseBrain-Z-T-1.9478.9478.3	Hex(5)HexNAc(3)NeuAc(1)Fuc(1)	10
Brain	MouseBrain-Z-T-1.9481.9481.3	Hex(6)HexNAc(3)NeuAc(1)Fuc(1)	11
Brain	MouseBrain-Z-T-1.9482.9482.2	Hex(5)HexNAc(2)	7
Brain	MouseBrain-Z-T-1.9486.9486.3	Hex(6)HexNAc(5)Fuc(3)	14
Brain	MouseBrain-Z-T-1.9487.9487.3	Hex(4)HexNAc(6)Fuc(2)	12
Brain	MouseBrain-Z-T-1.9489.9489.3	Hex(4)HexNAc(5)Fuc(2)	11
Brain	MouseBrain-Z-T-1.9494.9494.2	Hex(9)HexNAc(2)	11
Brain	MouseBrain-Z-T-1.9499.9499.2	Hex(5)HexNAc(5)NeuAc(1)Fuc(2)	13
Brain	MouseBrain-Z-T-1.9500.9500.3	Hex(6)HexNAc(5)NeuAc(1)Fuc(2)	14
Brain	MouseBrain-Z-T-1.9511.9511.3	Hex(5)HexNAc(6)NeuAc(1)Fuc(2)	14
Brain	MouseBrain-Z-T-1.9517.9517.2	Hex(8)HexNAc(2)	10
Brain	MouseBrain-Z-T-1.9522.9522.3	Hex(5)HexNAc(5)NeuAc(1)Fuc(2)	13
Brain	MouseBrain-Z-T-1.9537.9537.4	Hex(6)HexNAc(5)Fuc(4)	15
Brain	MouseBrain-Z-T-1.9538.9538.3	Hex(6)HexNAc(6)Fuc(4)	16
Brain	MouseBrain-Z-T-1.9541.9541.3	Hex(5)HexNAc(4)NeuAc(1)Fuc(2)	12
Brain	MouseBrain-Z-T-1.9542.9542.3	Hex(6)HexNAc(5)Fuc(3)	14
Brain	MouseBrain-Z-T-1.9546.9546.2	Hex(9)HexNAc(2)	11
Brain	MouseBrain-Z-T-1.9547.9547.3	Hex(5)HexNAc(3)NeuAc(1)Fuc(1)	10
Brain	MouseBrain-Z-T-1.9550.9550.3	Hex(7)HexNAc(6)Fuc(4)	17
Brain	MouseBrain-Z-T-1.9551.9551.2	Hex(6)HexNAc(3)NeuAc(1)Fuc(1)	11
Brain	MouseBrain-Z-T-1.9552.9552.2	Hex(4)HexNAc(4)Fuc(2)	10
Brain	MouseBrain-Z-T-1.9558.9558.3	Hex(6)HexNAc(5)Fuc(3)	14
Brain	MouseBrain-Z-T-1.9559.9559.3	Hex(6)HexNAc(3)NeuAc(1)Fuc(1)	11
Brain	MouseBrain-Z-T-1.9560.9560.3	Hex(6)HexNAc(5)Fuc(4)	15
Brain	MouseBrain-Z-T-1.9561.9561.2	Hex(10)HexNAc(2)	12
Brain	MouseBrain-Z-T-1.9562.9562.2	Hex(5)HexNAc(6)NeuAc(1)Fuc(2)	14
Brain	MouseBrain-Z-T-1.9565.9565.3	Hex(5)HexNAc(6)NeuAc(1)Fuc(2)	14
Brain	MouseBrain-Z-T-1.9570.9570.3	Hex(4)HexNAc(5)Fuc(2)	11
Brain	MouseBrain-Z-T-1.9571.9571.3	Hex(3)HexNAc(5)Fuc(1)	9
Brain	MouseBrain-Z-T-1.9576.9576.2	Hex(9)HexNAc(2)	11
Brain	MouseBrain-Z-T-1.9584.9584.3	Hex(4)HexNAc(6)NeuAc(1)Fuc(1)	12
Brain	MouseBrain-Z-T-1.9585.9585.3	Hex(5)HexNAc(6)NeuAc(1)Fuc(2)	14
Brain	MouseBrain-Z-T-1.9588.9588.3	Hex(8)HexNAc(2)	10
Brain	MouseBrain-Z-T-1.9594.9594.2	Hex(8)HexNAc(2)	10
Brain	MouseBrain-Z-T-1.9597.9597.3	Hex(4)HexNAc(4)Fuc(2)	10
Brain	MouseBrain-Z-T-1.9600.9600.3	Hex(6)HexNAc(6)Fuc(3)	15
Brain	MouseBrain-Z-T-1.9607.9607.3	Hex(6)HexNAc(6)NeuAc(1)Fuc(3)	16
Brain	MouseBrain-Z-T-1.9608.9608.2	Hex(4)HexNAc(3)Fuc(2)	9
Brain	MouseBrain-Z-T-1.9611.9611.2	Hex(5)HexNAc(2)	7
Brain	MouseBrain-Z-T-1.9612.9612.2	Hex(8)HexNAc(2)	10
Brain	MouseBrain-Z-T-1.9619.9619.3	Hex(5)HexNAc(6)NeuAc(1)Fuc(1)	13
Brain	MouseBrain-Z-T-1.9620.9620.3	Hex(6)HexNAc(6)Fuc(3)	15
Brain	MouseBrain-Z-T-1.9621.9621.2	Hex(8)HexNAc(2)	10
Brain	MouseBrain-Z-T-1.9624.9624.3	Hex(4)HexNAc(3)Fuc(2)	9
Brain	MouseBrain-Z-T-1.9630.9630.3	Hex(4)HexNAc(6)NeuAc(1)	11
Brain	MouseBrain-Z-T-1.9631.9631.3	Hex(6)HexNAc(5)Fuc(4)	15
Brain	MouseBrain-Z-T-1.9632.9632.2	Hex(4)HexNAc(4)Fuc(2)	10
Brain	MouseBrain-Z-T-1.9634.9634.2	Hex(4)HexNAc(6)NeuAc(1)	11
Brain	MouseBrain-Z-T-1.9635.9635.2	Hex(3)HexNAc(5)Fuc(2)	10
Brain	MouseBrain-Z-T-1.9638.9638.2	Hex(9)HexNAc(2)	11
Brain	MouseBrain-Z-T-1.9642.9642.3	Hex(4)HexNAc(6)NeuAc(1)Fuc(2)	13
Brain	MouseBrain-Z-T-1.9643.9643.3	Hex(4)HexNAc(5)NeuAc(1)	10
Brain	MouseBrain-Z-T-1.9646.9646.2	Hex(8)HexNAc(2)	10
Brain	MouseBrain-Z-T-1.9654.9654.3	Hex(6)HexNAc(6)Fuc(4)	16
Brain	MouseBrain-Z-T-1.9656.9656.3	Hex(6)HexNAc(5)Fuc(4)	15
Brain	MouseBrain-Z-T-1.9658.9658.3	Hex(3)HexNAc(5)Fuc(2)	10
Brain	MouseBrain-Z-T-1.9661.9661.3	Hex(8)HexNAc(2)	10
Brain	MouseBrain-Z-T-1.9665.9665.2	Hex(5)HexNAc(5)NeuAc(1)Fuc(2)	13
Brain	MouseBrain-Z-T-1.9672.9672.3	Hex(5)HexNAc(5)NeuAc(1)Fuc(2)	13
Brain	MouseBrain-Z-T-1.9674.9674.3	Hex(4)HexNAc(4)Fuc(2)	10
Brain	MouseBrain-Z-T-1.9675.9675.2	Hex(7)HexNAc(2)	9
Brain	MouseBrain-Z-T-1.9678.9678.3	Hex(5)HexNAc(3)NeuAc(1)Fuc(1)	10
Brain	MouseBrain-Z-T-1.9682.9682.3	Hex(6)HexNAc(4)Fuc(3)	13
Brain	MouseBrain-Z-T-1.9684.9684.3	Hex(5)HexNAc(2)	7
Brain	MouseBrain-Z-T-1.9685.9685.3	Hex(5)HexNAc(3)NeuAc(1)Fuc(1)	10
Brain	MouseBrain-Z-T-1.9686.9686.2	Hex(5)HexNAc(2)	7
Brain	MouseBrain-Z-T-1.9687.9687.3	Hex(5)HexNAc(7)NeuAc(1)Fuc(2)	15
Brain	MouseBrain-Z-T-1.9689.9689.2	Hex(4)HexNAc(3)Fuc(2)	9
Brain	MouseBrain-Z-T-1.9697.9697.3	Hex(6)HexNAc(5)Fuc(3)	14
Brain	MouseBrain-Z-T-1.9700.9700.2	Hex(5)HexNAc(3)NeuAc(1)Fuc(1)	10
Brain	MouseBrain-Z-T-1.9709.9709.2	Hex(3)HexNAc(5)Fuc(2)	10
Brain	MouseBrain-Z-T-1.9710.9710.3	Hex(6)HexNAc(5)NeuAc(1)Fuc(2)	14
Brain	MouseBrain-Z-T-1.9711.9711.2	Hex(5)HexNAc(4)NeuAc(1)Fuc(1)	11
Brain	MouseBrain-Z-T-1.9715.9715.3	Hex(6)HexNAc(4)NeuAc(1)Fuc(1)	12
Brain	MouseBrain-Z-T-1.9721.9721.3	Hex(4)HexNAc(5)Fuc(2)	11
Brain	MouseBrain-Z-T-1.9722.9722.4	Hex(5)HexNAc(6)Fuc(3)	14
Brain	MouseBrain-Z-T-1.9723.9723.3	Hex(5)HexNAc(4)NeuAc(1)Fuc(2)	12
Brain	MouseBrain-Z-T-1.9730.9730.3	Hex(4)HexNAc(3)Fuc(2)	9
Brain	MouseBrain-Z-T-1.9731.9731.3	Hex(4)HexNAc(5)NeuAc(1)Fuc(1)	11
Brain	MouseBrain-Z-T-1.9732.9732.3	Hex(3)HexNAc(5)Fuc(2)	10
Brain	MouseBrain-Z-T-1.9733.9733.3	Hex(6)HexNAc(6)Fuc(3)	15
Brain	MouseBrain-Z-T-1.9735.9735.4	Hex(3)HexNAc(4)Fuc(1)	8
Brain	MouseBrain-Z-T-1.9736.9736.4	Hex(5)HexNAc(5)Fuc(3)	13
Brain	MouseBrain-Z-T-1.9737.9737.3	Hex(5)HexNAc(4)Fuc(1)	10
Brain	MouseBrain-Z-T-1.9742.9742.3	Hex(5)HexNAc(5)Fuc(3)	13
Brain	MouseBrain-Z-T-1.9743.9743.3	Hex(5)HexNAc(6)Fuc(3)	14
Brain	MouseBrain-Z-T-1.9744.9744.3	Hex(5)HexNAc(4)NeuAc(1)Fuc(1)	11
Brain	MouseBrain-Z-T-1.9745.9745.3	Hex(4)HexNAc(6)NeuAc(1)	11
Brain	MouseBrain-Z-T-1.9752.9752.3	Hex(9)HexNAc(2)	11
Brain	MouseBrain-Z-T-1.9754.9754.3	Hex(5)HexNAc(3)NeuAc(1)Fuc(1)	10
Brain	MouseBrain-Z-T-1.9755.9755.3	Hex(4)HexNAc(4)Fuc(2)	10
Brain	MouseBrain-Z-T-1.9756.9756.3	Hex(5)HexNAc(2)	7
Brain	MouseBrain-Z-T-1.9759.9759.3	Hex(9)HexNAc(2)	11
Brain	MouseBrain-Z-T-1.9761.9761.3	Hex(8)HexNAc(2)	10
Brain	MouseBrain-Z-T-1.9768.9768.3	Hex(5)HexNAc(5)NeuAc(1)Fuc(2)	13
Brain	MouseBrain-Z-T-1.9769.9769.3	Hex(7)HexNAc(2)	9
Brain	MouseBrain-Z-T-1.9770.9770.2	Hex(6)HexNAc(3)Fuc(2)	11
Brain	MouseBrain-Z-T-1.9772.9772.3	Hex(5)HexNAc(5)NeuAc(1)Fuc(1)	12
Brain	MouseBrain-Z-T-1.9773.9773.2	Hex(5)HexNAc(2)	7
Brain	MouseBrain-Z-T-1.9775.9775.2	Hex(5)HexNAc(3)NeuAc(1)Fuc(1)	10
Brain	MouseBrain-Z-T-1.9776.9776.3	Hex(5)HexNAc(3)NeuAc(1)Fuc(1)	10
Brain	MouseBrain-Z-T-1.9782.9782.3	Hex(5)HexNAc(6)NeuAc(1)Fuc(1)	13
Brain	MouseBrain-Z-T-1.9783.9783.2	Hex(3)HexNAc(5)Fuc(2)	10
Brain	MouseBrain-Z-T-1.9788.9788.3	Hex(5)HexNAc(4)Fuc(3)	12
[truncated: 133,842 more rows]
