# Supplementary material for: Glyco-Decipher enables glycan database-independent peptide matching and in-depth characterization of site-specific N-glycosylation
Source: Nat Commun. 2022 Apr 7;13:1900. doi: 10.1038/s41467-022-29530-y (PMC8990002; doi:10.1038/s41467-022-29530-y)
Supplement: Supplementary file 12 — Source Data [file 41467_2022_29530_MOESM12_ESM.zip › Source Data/Figure S51d.xlsx]

## Sheet: Figure S51d
Figure S51d	Distribution of retention time differences between 32,302 sialic acid free GPSMs and corresponding 22,538 sialic acid containing GPSMs with same peptide backbone.
Title	Glycan	Sialic Acid Number	Contains Fucose	DeltaRT
MouseBrain-Z-T-1.4384.4384.2	Hex(9)HexNAc(2)	0	No	-2.26
MouseBrain-Z-T-1.4431.4431.2	Hex(8)HexNAc(2)	0	No	-2.06
MouseBrain-Z-T-1.4463.4463.2	Hex(6)HexNAc(4)Fuc(1)	0	Yes	-1.93
MouseBrain-Z-T-1.4468.4468.2	Hex(7)HexNAc(2)	0	No	-1.9
MouseBrain-Z-T-1.4488.4488.3	Hex(6)HexNAc(3)Fuc(1)	0	Yes	-1.81
MouseBrain-Z-T-1.4509.4509.3	Hex(6)HexNAc(4)Fuc(1)	0	Yes	-1.72
MouseBrain-Z-T-1.4526.4526.2	Hex(6)HexNAc(3)Fuc(1)	0	Yes	-1.65
MouseBrain-Z-T-1.4527.4527.2	Hex(6)HexNAc(4)Fuc(1)	0	Yes	-1.65
MouseBrain-Z-T-1.4553.4553.3	Hex(6)HexNAc(3)Fuc(1)	0	Yes	-1.53
MouseBrain-Z-T-1.4600.4600.2	Hex(5)HexNAc(3)Fuc(1)	0	Yes	-1.34
MouseBrain-Z-T-1.4646.4646.2	Hex(5)HexNAc(4)Fuc(1)	0	Yes	-1.13
MouseBrain-Z-T-1.4651.4651.2	Hex(6)HexNAc(2)	0	No	-1.13
MouseBrain-Z-T-1.4662.4662.3	Hex(6)HexNAc(4)Fuc(1)	0	Yes	-1.05
MouseBrain-Z-T-1.4681.4681.3	Hex(6)HexNAc(4)	0	No	-0.98
MouseBrain-Z-T-1.4682.4682.2	Hex(6)HexNAc(4)	0	No	-0.98
MouseBrain-Z-T-1.4694.4694.2	Hex(5)HexNAc(3)	0	No	-0.92
MouseBrain-Z-T-1.4722.4722.3	Hex(6)HexNAc(4)Fuc(1)	0	Yes	-0.79
MouseBrain-Z-T-1.4723.4723.2	Hex(6)HexNAc(4)Fuc(1)	0	Yes	-0.79
MouseBrain-Z-T-1.4756.4756.2	Hex(5)HexNAc(3)	0	No	-0.64
MouseBrain-Z-T-1.4777.4777.3	Hex(5)HexNAc(4)Fuc(1)	0	Yes	-0.56
MouseBrain-Z-T-1.4785.4785.2	Hex(5)HexNAc(4)Fuc(1)	0	Yes	-0.52
MouseBrain-Z-T-1.4808.4808.2	Hex(6)HexNAc(3)	0	No	-0.42
MouseBrain-Z-T-1.4810.4810.2	Hex(5)HexNAc(2)	0	No	-0.41
MouseBrain-Z-T-1.4821.4821.2	Hex(5)HexNAc(3)	0	No	-0.37
MouseBrain-Z-T-1.4825.4825.2	Hex(5)HexNAc(4)	0	No	-0.35
MouseBrain-Z-T-1.4848.4848.3	Hex(5)HexNAc(4)Fuc(1)	0	Yes	-0.25
MouseBrain-Z-T-1.4851.4851.2	Hex(5)HexNAc(4)Fuc(1)	0	Yes	-0.24
MouseBrain-Z-T-1.4871.4871.3	Hex(5)HexNAc(4)	0	No	-0.15
MouseBrain-Z-T-1.4883.4883.2	Hex(5)HexNAc(2)	0	No	-0.1
MouseBrain-Z-T-1.4885.4885.2	Hex(4)HexNAc(3)	0	No	-0.1
MouseBrain-Z-T-1.4892.4892.2	Hex(5)HexNAc(4)	0	No	-0.06
MouseBrain-Z-T-1.4905.4905.2	Hex(5)HexNAc(3)	0	No	0
MouseBrain-Z-T-1.4906.4906.2	Hex(6)HexNAc(4)	0	No	0
MouseBrain-Z-T-1.4916.4916.3	Hex(6)HexNAc(4)	0	No	0.05
MouseBrain-Z-T-1.4937.4937.3	Hex(5)HexNAc(4)	0	No	0.14
MouseBrain-Z-T-1.4955.4955.2	Hex(5)HexNAc(4)	0	No	0.23
MouseBrain-Z-T-1.4958.4958.2	Hex(5)HexNAc(2)	0	No	0.23
MouseBrain-Z-T-1.4960.4960.2	Hex(4)HexNAc(2)	0	No	0.23
MouseBrain-Z-T-1.4973.4973.2	Hex(6)HexNAc(4)	0	No	0.31
MouseBrain-Z-T-1.4985.4985.3	Hex(6)HexNAc(4)	0	No	0.36
MouseBrain-Z-T-1.5022.5022.2	Hex(4)HexNAc(2)	0	No	0.52
MouseBrain-Z-T-1.5036.5036.2	Hex(6)HexNAc(4)	0	No	0.58
MouseBrain-Z-T-1.5049.5049.3	Hex(4)HexNAc(4)	0	No	0.63
MouseBrain-Z-T-1.5054.5054.2	Hex(4)HexNAc(4)	0	No	0.65
MouseBrain-Z-T-1.5071.5071.2	Hex(3)HexNAc(2)	0	No	0.71
MouseBrain-Z-T-1.5083.5083.2	Hex(5)HexNAc(4)	0	No	0.77
MouseBrain-Z-T-1.5096.5096.3	Hex(5)HexNAc(4)	0	No	0.83
MouseBrain-Z-T-1.5123.5123.2	Hex(4)HexNAc(4)	0	No	0.94
MouseBrain-Z-T-1.5157.5157.3	Hex(5)HexNAc(4)	0	No	1.1
MouseBrain-Z-T-1.5162.5162.2	Hex(5)HexNAc(4)	0	No	1.12
MouseBrain-Z-T-1.7171.7171.2	Hex(6)HexNAc(3)NeuAc(1)	1	No	10.01
MouseBrain-Z-T-1.7245.7245.2	Hex(6)HexNAc(3)NeuAc(1)	1	No	10.33
MouseBrain-Z-T-1.7436.7436.2	Hex(6)HexNAc(3)NeuAc(1)	1	No	11.15
MouseBrain-Z-T-1.7509.7509.2	Hex(6)HexNAc(3)NeuAc(1)	1	No	11.5
MouseBrain-Z-T-1.7672.7672.2	Hex(5)HexNAc(3)NeuAc(1)	1	No	12.2
MouseBrain-Z-T-1.8094.8094.2	Hex(9)HexNAc(2)	0	No	-1.39
MouseBrain-Z-T-1.8731.8731.2	Hex(5)HexNAc(2)	0	No	1.39
MouseBrain-Z-T-1.8861.8861.2	Hex(5)HexNAc(3)Fuc(1)	0	Yes	1.92
MouseBrain-Z-T-1.9122.9122.2	Hex(4)HexNAc(5)Fuc(2)	0	Yes	3.1
MouseBrain-Z-T-1.9131.9131.3	Hex(4)HexNAc(5)Fuc(2)	0	Yes	3.15
MouseBrain-Z-T-1.12018.12018.3	Hex(6)HexNAc(3)NeuAc(1)Fuc(1)	1	Yes	16.04
MouseBrain-Z-T-1.12049.12049.2	Hex(6)HexNAc(3)NeuAc(1)Fuc(1)	1	Yes	16.2
MouseBrain-Z-T-1.12231.12231.2	Hex(6)HexNAc(3)NeuAc(1)Fuc(1)	1	Yes	17
MouseBrain-Z-T-1.12273.12273.3	Hex(5)HexNAc(3)NeuAc(1)Fuc(1)	1	Yes	17.22
MouseBrain-Z-T-1.12289.12289.2	Hex(5)HexNAc(3)NeuAc(1)Fuc(1)	1	Yes	17.27
MouseBrain-Z-T-1.12345.12345.3	Hex(5)HexNAc(3)NeuAc(1)Fuc(1)	1	Yes	17.54
MouseBrain-Z-T-1.12408.12408.3	Hex(5)HexNAc(4)NeuAc(1)Fuc(1)	1	Yes	17.81
MouseBrain-Z-T-1.12421.12421.2	Hex(5)HexNAc(4)NeuAc(1)Fuc(1)	1	Yes	17.86
MouseBrain-Z-T-1.12492.12492.2	Hex(5)HexNAc(3)NeuAc(1)Fuc(1)	1	Yes	18.18
MouseBrain-Z-T-1.12504.12504.3	Hex(5)HexNAc(3)NeuAc(1)Fuc(1)	1	Yes	18.24
MouseBrain-Z-T-1.12907.12907.3	Hex(4)HexNAc(5)NeuAc(1)Fuc(1)	1	Yes	20.02
MouseBrain-Z-T-1.15971.15971.3	Hex(6)HexNAc(3)NeuAc(2)Fuc(1)	2	Yes	33.78
MouseBrain-Z-T-1.16258.16258.3	Hex(5)HexNAc(3)NeuAc(2)Fuc(1)	2	Yes	35.07
MouseBrain-Z-T-1.16301.16301.2	Hex(5)HexNAc(3)NeuAc(2)Fuc(1)	2	Yes	35.23
MouseBrain-Z-T-1.16320.16320.3	Hex(5)HexNAc(4)NeuAc(2)Fuc(1)	2	Yes	35.34
MouseBrain-Z-T-1.16381.16381.3	Hex(4)HexNAc(4)NeuAc(2)Fuc(1)	2	Yes	35.59
MouseBrain-Z-T-1.16400.16400.3	Hex(5)HexNAc(4)NeuAc(2)Fuc(1)	2	Yes	35.7
MouseBrain-Z-T-1.16663.16663.3	Hex(5)HexNAc(4)NeuAc(2)Fuc(1)	2	Yes	36.87
MouseBrain-Z-T-1.16678.16678.2	Hex(5)HexNAc(4)NeuAc(2)Fuc(1)	2	Yes	36.93
MouseBrain-Z-T-1.16733.16733.3	Hex(5)HexNAc(4)NeuAc(2)Fuc(1)	2	Yes	37.19
MouseBrain-Z-T-1.17826.17826.3	Hex(6)HexNAc(3)NeuAc(2)Fuc(2)	2	Yes	42.08
MouseBrain-Z-T-1.18326.18326.3	Hex(5)HexNAc(4)NeuAc(3)Fuc(1)	3	Yes	44.33
MouseBrain-Z-T-1.20928.20928.3	Hex(5)HexNAc(4)NeuAc(3)Fuc(1)	3	Yes	56.02
MouseBrain-Z-T-1.20951.20951.3	Hex(6)HexNAc(4)NeuAc(2)Fuc(2)	2	Yes	56.13
MouseBrain-Z-T-1.20999.20999.3	Hex(5)HexNAc(4)NeuAc(3)Fuc(1)	3	Yes	56.34
MouseBrain-Z-T-1.3194.3194.3	Hex(8)HexNAc(2)	0	No	-13.07
MouseBrain-Z-T-1.3255.3255.3	Hex(8)HexNAc(2)	0	No	-12.81
MouseBrain-Z-T-1.3397.3397.3	Hex(4)HexNAc(6)Fuc(1)	0	Yes	-12.21
MouseBrain-Z-T-1.5230.5230.3	Hex(6)HexNAc(6)Fuc(3)	0	Yes	-4.18
MouseBrain-Z-T-1.5260.5260.3	Hex(6)HexNAc(7)Fuc(3)	0	Yes	-4.05
MouseBrain-Z-T-1.5303.5303.3	Hex(6)HexNAc(6)Fuc(2)	0	Yes	-3.85
MouseBrain-Z-T-1.5305.5305.3	Hex(6)HexNAc(7)Fuc(2)	0	Yes	-3.85
MouseBrain-Z-T-1.5373.5373.3	Hex(6)HexNAc(6)Fuc(3)	0	Yes	-3.54
MouseBrain-Z-T-1.5375.5375.2	Hex(6)HexNAc(5)Fuc(3)	0	Yes	-3.54
MouseBrain-Z-T-1.5405.5405.3	Hex(6)HexNAc(5)Fuc(3)	0	Yes	-3.39
MouseBrain-Z-T-1.5411.5411.3	Hex(5)HexNAc(7)Fuc(2)	0	Yes	-3.37
MouseBrain-Z-T-1.5435.5435.3	Hex(6)HexNAc(7)Fuc(3)	0	Yes	-3.27
MouseBrain-Z-T-1.5464.5464.3	Hex(5)HexNAc(5)Fuc(2)	0	Yes	-3.14
MouseBrain-Z-T-1.5466.5466.2	Hex(5)HexNAc(5)Fuc(2)	0	Yes	-3.14
MouseBrain-Z-T-1.5472.5472.3	Hex(5)HexNAc(6)Fuc(2)	0	Yes	-3.11
MouseBrain-Z-T-1.5476.5476.2	Hex(5)HexNAc(6)Fuc(2)	0	Yes	-3.1
MouseBrain-Z-T-1.5509.5509.3	Hex(6)HexNAc(7)Fuc(3)	0	Yes	-2.96
MouseBrain-Z-T-1.5541.5541.2	Hex(5)HexNAc(5)Fuc(2)	0	Yes	-2.82
MouseBrain-Z-T-1.5542.5542.2	Hex(8)HexNAc(2)	0	No	-2.82
MouseBrain-Z-T-1.5547.5547.2	Hex(5)HexNAc(6)Fuc(2)	0	Yes	-2.79
MouseBrain-Z-T-1.5548.5548.3	Hex(5)HexNAc(7)Fuc(2)	0	Yes	-2.79
MouseBrain-Z-T-1.5551.5551.2	Hex(9)HexNAc(2)	0	No	-2.79
MouseBrain-Z-T-1.5559.5559.3	Hex(5)HexNAc(5)Fuc(2)	0	Yes	-2.75
MouseBrain-Z-T-1.5566.5566.3	Hex(8)HexNAc(2)	0	No	-2.72
MouseBrain-Z-T-1.5580.5580.3	Hex(9)HexNAc(2)	0	No	-2.68
MouseBrain-Z-T-1.5581.5581.3	Hex(5)HexNAc(6)Fuc(2)	0	Yes	-2.68
MouseBrain-Z-T-1.5611.5611.3	Hex(5)HexNAc(5)Fuc(1)	0	Yes	-2.52
MouseBrain-Z-T-1.5614.5614.2	Hex(5)HexNAc(5)Fuc(1)	0	Yes	-2.52
MouseBrain-Z-T-1.5619.5619.2	Hex(8)HexNAc(2)	0	No	-2.47
MouseBrain-Z-T-1.5620.5620.3	Hex(5)HexNAc(7)Fuc(2)	0	Yes	-2.47
MouseBrain-Z-T-1.5621.5621.2	Hex(5)HexNAc(2)	0	No	-2.47
MouseBrain-Z-T-1.5622.5622.2	Hex(5)HexNAc(5)Fuc(2)	0	Yes	-2.47
MouseBrain-Z-T-1.5623.5623.2	Hex(5)HexNAc(6)Fuc(1)	0	Yes	-2.47
MouseBrain-Z-T-1.5624.5624.3	Hex(5)HexNAc(6)Fuc(1)	0	Yes	-2.47
MouseBrain-Z-T-1.5628.5628.3	Hex(5)HexNAc(5)Fuc(2)	0	Yes	-2.43
MouseBrain-Z-T-1.5629.5629.2	Hex(9)HexNAc(2)	0	No	-2.43
MouseBrain-Z-T-1.5640.5640.3	Hex(8)HexNAc(2)	0	No	-2.38
MouseBrain-Z-T-1.5652.5652.3	Hex(5)HexNAc(6)Fuc(1)	0	Yes	-2.32
MouseBrain-Z-T-1.5655.5655.2	Hex(7)HexNAc(2)	0	No	-2.32
MouseBrain-Z-T-1.5667.5667.2	Hex(5)HexNAc(4)Fuc(2)	0	Yes	-2.27
MouseBrain-Z-T-1.5677.5677.3	Hex(5)HexNAc(4)Fuc(2)	0	Yes	-2.22
MouseBrain-Z-T-1.5696.5696.2	Hex(8)HexNAc(2)	0	No	-2.13
MouseBrain-Z-T-1.5697.5697.3	Hex(5)HexNAc(5)Fuc(2)	0	Yes	-2.13
MouseBrain-Z-T-1.5701.5701.2	Hex(5)HexNAc(5)Fuc(2)	0	Yes	-2.13
MouseBrain-Z-T-1.5714.5714.2	Hex(9)HexNAc(2)	0	No	-2.07
MouseBrain-Z-T-1.5731.5731.2	Hex(7)HexNAc(2)	0	No	-1.97
MouseBrain-Z-T-1.5735.5735.3	Hex(5)HexNAc(6)Fuc(2)	0	Yes	-1.97
MouseBrain-Z-T-1.5736.5736.3	Hex(5)HexNAc(6)Fuc(1)	0	Yes	-1.97
MouseBrain-Z-T-1.5737.5737.3	Hex(7)HexNAc(2)	0	No	-1.97
MouseBrain-Z-T-1.5743.5743.2	Hex(5)HexNAc(4)Fuc(2)	0	Yes	-1.92
MouseBrain-Z-T-1.5760.5760.3	Hex(8)HexNAc(2)	0	No	-1.87
MouseBrain-Z-T-1.5766.5766.2	Hex(8)HexNAc(2)	0	No	-1.81
MouseBrain-Z-T-1.5770.5770.2	Hex(6)HexNAc(3)Fuc(1)	0	Yes	-1.81
MouseBrain-Z-T-1.5794.5794.3	Hex(6)HexNAc(3)Fuc(1)	0	Yes	-1.71
MouseBrain-Z-T-1.5800.5800.3	Hex(5)HexNAc(7)Fuc(2)	0	Yes	-1.71
MouseBrain-Z-T-1.5803.5803.2	Hex(7)HexNAc(2)	0	No	-1.65
MouseBrain-Z-T-1.5814.5814.3	Hex(5)HexNAc(6)Fuc(3)	0	Yes	-1.6
MouseBrain-Z-T-1.5815.5815.3	Hex(5)HexNAc(7)Fuc(1)	0	Yes	-1.6
MouseBrain-Z-T-1.5826.5826.3	Hex(4)HexNAc(6)Fuc(1)	0	Yes	-1.55
MouseBrain-Z-T-1.5828.5828.3	Hex(4)HexNAc(5)Fuc(1)	0	Yes	-1.55
MouseBrain-Z-T-1.5829.5829.2	Hex(4)HexNAc(5)Fuc(1)	0	Yes	-1.55
MouseBrain-Z-T-1.5832.5832.2	Hex(4)HexNAc(6)Fuc(1)	0	Yes	-1.55
MouseBrain-Z-T-1.5836.5836.3	Hex(7)HexNAc(2)	0	No	-1.55
MouseBrain-Z-T-1.5838.5838.2	Hex(8)HexNAc(2)	0	No	-1.49
MouseBrain-Z-T-1.5874.5874.2	Hex(7)HexNAc(2)	0	No	-1.33
MouseBrain-Z-T-1.5879.5879.3	Hex(5)HexNAc(7)Fuc(2)	0	Yes	-1.33
MouseBrain-Z-T-1.5886.5886.2	Hex(4)HexNAc(6)Fuc(1)	0	Yes	-1.28
MouseBrain-Z-T-1.5891.5891.3	Hex(5)HexNAc(6)Fuc(3)	0	Yes	-1.28
MouseBrain-Z-T-1.5898.5898.3	Hex(4)HexNAc(6)Fuc(1)	0	Yes	-1.23
MouseBrain-Z-T-1.5900.5900.2	Hex(4)HexNAc(5)Fuc(1)	0	Yes	-1.23
MouseBrain-Z-T-1.5911.5911.2	Hex(8)HexNAc(2)	0	No	-1.17
MouseBrain-Z-T-1.5919.5919.3	Hex(7)HexNAc(2)	0	No	-1.17
MouseBrain-Z-T-1.5922.5922.2	Hex(4)HexNAc(6)Fuc(1)	0	Yes	-1.12
MouseBrain-Z-T-1.5923.5923.2	Hex(6)HexNAc(2)	0	No	-1.12
MouseBrain-Z-T-1.5926.5926.3	Hex(6)HexNAc(4)Fuc(1)	0	Yes	-1.12
MouseBrain-Z-T-1.5930.5930.3	Hex(5)HexNAc(5)Fuc(3)	0	Yes	-1.12
MouseBrain-Z-T-1.5940.5940.2	Hex(7)HexNAc(2)	0	No	-1.04
MouseBrain-Z-T-1.5948.5948.2	Hex(5)HexNAc(3)Fuc(1)	0	Yes	-1.04
MouseBrain-Z-T-1.5965.5965.3	Hex(4)HexNAc(6)Fuc(1)	0	Yes	-0.93
MouseBrain-Z-T-1.5966.5966.2	Hex(4)HexNAc(5)Fuc(1)	0	Yes	-0.93
MouseBrain-Z-T-1.5986.5986.2	Hex(8)HexNAc(2)	0	No	-0.84
MouseBrain-Z-T-1.5997.5997.2	Hex(6)HexNAc(2)	0	No	-0.79
MouseBrain-Z-T-1.5998.5998.2	Hex(4)HexNAc(6)Fuc(1)	0	Yes	-0.79
MouseBrain-Z-T-1.5999.5999.3	Hex(4)HexNAc(5)Fuc(1)	0	Yes	-0.79
MouseBrain-Z-T-1.6004.6004.2	Hex(7)HexNAc(2)	0	No	-0.76
MouseBrain-Z-T-1.6005.6005.3	Hex(5)HexNAc(6)Fuc(2)	0	Yes	-0.76
MouseBrain-Z-T-1.6009.6009.3	Hex(5)HexNAc(7)Fuc(1)	0	Yes	-0.76
MouseBrain-Z-T-1.6014.6014.2	Hex(4)HexNAc(4)Fuc(1)	0	Yes	-0.76
MouseBrain-Z-T-1.6022.6022.3	Hex(5)HexNAc(7)Fuc(2)	0	Yes	-0.7
MouseBrain-Z-T-1.6023.6023.3	Hex(5)HexNAc(6)	0	No	-0.7
MouseBrain-Z-T-1.6035.6035.3	Hex(4)HexNAc(6)Fuc(1)	0	Yes	-0.62
MouseBrain-Z-T-1.6055.6055.2	Hex(8)HexNAc(2)	0	No	-0.55
MouseBrain-Z-T-1.6063.6063.3	Hex(5)HexNAc(5)Fuc(1)	0	Yes	-0.51
MouseBrain-Z-T-1.6067.6067.3	Hex(4)HexNAc(4)Fuc(1)	0	Yes	-0.51
MouseBrain-Z-T-1.6071.6071.2	Hex(4)HexNAc(6)Fuc(1)	0	Yes	-0.46
MouseBrain-Z-T-1.6079.6079.2	Hex(6)HexNAc(2)	0	No	-0.46
MouseBrain-Z-T-1.6082.6082.2	Hex(7)HexNAc(2)	0	No	-0.41
MouseBrain-Z-T-1.6129.6129.2	Hex(8)HexNAc(2)	0	No	-0.22
MouseBrain-Z-T-1.6132.6132.2	Hex(4)HexNAc(4)Fuc(1)	0	Yes	-0.22
MouseBrain-Z-T-1.6144.6144.3	Hex(5)HexNAc(4)Fuc(1)	0	Yes	-0.16
MouseBrain-Z-T-1.6148.6148.3	Hex(5)HexNAc(4)	0	No	-0.16
MouseBrain-Z-T-1.6151.6151.3	Hex(4)HexNAc(6)Fuc(1)	0	Yes	-0.11
MouseBrain-Z-T-1.6154.6154.2	Hex(5)HexNAc(4)Fuc(1)	0	Yes	-0.11
MouseBrain-Z-T-1.6157.6157.2	Hex(4)HexNAc(6)	0	No	-0.11
MouseBrain-Z-T-1.6169.6169.2	Hex(7)HexNAc(2)	0	No	-0.06
MouseBrain-Z-T-1.6172.6172.3	Hex(4)HexNAc(4)Fuc(1)	0	Yes	-0.06
MouseBrain-Z-T-1.6174.6174.2	Hex(5)HexNAc(4)	0	No	0
MouseBrain-Z-T-1.6199.6199.2	Hex(5)HexNAc(2)	0	No	0.11
MouseBrain-Z-T-1.6202.6202.2	Hex(8)HexNAc(2)	0	No	0.11
MouseBrain-Z-T-1.6217.6217.2	Hex(4)HexNAc(4)Fuc(1)	0	Yes	0.16
MouseBrain-Z-T-1.6225.6225.3	Hex(5)HexNAc(4)Fuc(1)	0	Yes	0.21
MouseBrain-Z-T-1.6242.6242.2	Hex(4)HexNAc(6)	0	No	0.27
MouseBrain-Z-T-1.6246.6246.3	Hex(4)HexNAc(6)Fuc(1)	0	Yes	0.32
MouseBrain-Z-T-1.6250.6250.2	Hex(7)HexNAc(2)	0	No	0.32
MouseBrain-Z-T-1.6256.6256.2	Hex(6)HexNAc(4)	0	No	0.32
MouseBrain-Z-T-1.6270.6270.2	Hex(5)HexNAc(2)	0	No	0.43
MouseBrain-Z-T-1.6272.6272.2	Hex(8)HexNAc(2)	0	No	0.43
MouseBrain-Z-T-1.6283.6283.2	Hex(4)HexNAc(5)Fuc(1)	0	Yes	0.48
MouseBrain-Z-T-1.6290.6290.2	Hex(4)HexNAc(6)Fuc(1)	0	Yes	0.48
MouseBrain-Z-T-1.6312.6312.3	Hex(4)HexNAc(5)Fuc(2)	0	Yes	0.59
MouseBrain-Z-T-1.6316.6316.2	Hex(4)HexNAc(3)	0	No	0.59
MouseBrain-Z-T-1.6324.6324.3	Hex(4)HexNAc(6)Fuc(1)	0	Yes	0.64
MouseBrain-Z-T-1.6325.6325.2	Hex(4)HexNAc(6)Fuc(2)	0	Yes	0.64
MouseBrain-Z-T-1.6330.6330.3	Hex(4)HexNAc(5)Fuc(1)	0	Yes	0.69
MouseBrain-Z-T-1.6338.6338.2	Hex(7)HexNAc(2)	0	No	0.69
MouseBrain-Z-T-1.6343.6343.2	Hex(3)HexNAc(6)	0	No	0.75
MouseBrain-Z-T-1.6354.6354.2	Hex(4)HexNAc(5)Fuc(1)	0	Yes	0.8
MouseBrain-Z-T-1.6359.6359.3	Hex(4)HexNAc(7)Fuc(1)	0	Yes	0.8
MouseBrain-Z-T-1.6365.6365.3	Hex(4)HexNAc(6)Fuc(2)	0	Yes	0.85
MouseBrain-Z-T-1.6398.6398.3	Hex(4)HexNAc(5)Fuc(2)	0	Yes	0.96
MouseBrain-Z-T-1.6401.6401.3	Hex(4)HexNAc(5)Fuc(1)	0	Yes	1.01
MouseBrain-Z-T-1.6428.6428.2	Hex(4)HexNAc(5)Fuc(1)	0	Yes	1.12
MouseBrain-Z-T-1.6457.6457.2	Hex(7)HexNAc(2)	0	No	1.23
MouseBrain-Z-T-1.6487.6487.2	Hex(8)HexNAc(2)	0	No	1.39
MouseBrain-Z-T-1.6539.6539.3	Hex(4)HexNAc(6)Fuc(1)	0	Yes	1.6
MouseBrain-Z-T-1.6552.6552.2	Hex(7)HexNAc(2)	0	No	1.65
MouseBrain-Z-T-1.6561.6561.2	Hex(8)HexNAc(2)	0	No	1.71
MouseBrain-Z-T-1.6635.6635.3	Hex(5)HexNAc(4)Fuc(2)	0	Yes	2.02
MouseBrain-Z-T-1.6636.6636.3	Hex(4)HexNAc(6)Fuc(1)	0	Yes	2.02
MouseBrain-Z-T-1.6679.6679.2	Hex(7)HexNAc(2)	0	No	2.24
MouseBrain-Z-T-1.6690.6690.2	Hex(4)HexNAc(5)Fuc(2)	0	Yes	2.29
MouseBrain-Z-T-1.6698.6698.3	Hex(4)HexNAc(5)Fuc(2)	0	Yes	2.34
MouseBrain-Z-T-1.6758.6758.2	Hex(4)HexNAc(5)Fuc(2)	0	Yes	2.6
MouseBrain-Z-T-1.6765.6765.3	Hex(4)HexNAc(5)Fuc(2)	0	Yes	2.64
MouseBrain-Z-T-1.6766.6766.2	Hex(8)HexNAc(2)	0	No	2.64
MouseBrain-Z-T-1.6783.6783.2	Hex(7)HexNAc(2)	0	No	2.69
MouseBrain-Z-T-1.6847.6847.2	Hex(8)HexNAc(2)	0	No	2.99
MouseBrain-Z-T-1.6852.6852.3	Hex(4)HexNAc(5)Fuc(2)	0	Yes	2.99
MouseBrain-Z-T-1.6932.6932.2	Hex(3)HexNAc(5)	0	No	3.36
MouseBrain-Z-T-1.6937.6937.3	Hex(3)HexNAc(5)	0	No	3.36
MouseBrain-Z-T-1.7004.7004.2	Hex(3)HexNAc(5)	0	No	3.68
MouseBrain-Z-T-1.7020.7020.3	Hex(3)HexNAc(5)	0	No	3.74
MouseBrain-Z-T-1.7142.7142.3	Hex(4)HexNAc(6)Fuc(1)	0	Yes	4.31
MouseBrain-Z-T-1.7347.7347.2	Hex(8)HexNAc(2)	0	No	5.17
MouseBrain-Z-T-1.7502.7502.2	Hex(8)HexNAc(2)	0	No	5.87
MouseBrain-Z-T-1.7530.7530.3	Hex(3)HexNAc(5)Fuc(1)	0	Yes	5.98
MouseBrain-Z-T-1.7619.7619.2	Hex(8)HexNAc(2)	0	No	6.41
MouseBrain-Z-T-1.7701.7701.2	Hex(8)HexNAc(2)	0	No	6.75
MouseBrain-Z-T-1.7771.7771.2	Hex(8)HexNAc(2)	0	No	7.05
MouseBrain-Z-T-1.8036.8036.2	Hex(8)HexNAc(2)	0	No	8.19
MouseBrain-Z-T-1.8122.8122.2	Hex(8)HexNAc(2)	0	No	8.54
MouseBrain-Z-T-1.8216.8216.2	Hex(8)HexNAc(2)	0	No	8.98
MouseBrain-Z-T-1.8285.8285.2	Hex(8)HexNAc(2)	0	No	9.28
MouseBrain-Z-T-1.8402.8402.2	Hex(8)HexNAc(2)	0	No	9.76
MouseBrain-Z-T-1.8435.8435.3	Hex(6)HexNAc(7)NeuAc(1)Fuc(3)	1	Yes	9.93
MouseBrain-Z-T-1.8473.8473.2	Hex(8)HexNAc(2)	0	No	10.1
MouseBrain-Z-T-1.8618.8618.3	Hex(6)HexNAc(7)NeuAc(1)Fuc(2)	1	Yes	10.72
MouseBrain-Z-T-1.8694.8694.3	Hex(6)HexNAc(7)NeuAc(1)Fuc(2)	1	Yes	11.05
MouseBrain-Z-T-1.8760.8760.3	Hex(6)HexNAc(7)NeuAc(1)Fuc(2)	1	Yes	11.34
MouseBrain-Z-T-1.8794.8794.3	Hex(6)HexNAc(5)NeuAc(1)Fuc(2)	1	Yes	11.5
MouseBrain-Z-T-1.8812.8812.3	Hex(6)HexNAc(6)NeuAc(1)Fuc(2)	1	Yes	11.57
MouseBrain-Z-T-1.8852.8852.3	Hex(5)HexNAc(7)NeuAc(1)Fuc(2)	1	Yes	11.75
MouseBrain-Z-T-1.8867.8867.3	Hex(6)HexNAc(7)NeuAc(1)Fuc(2)	1	Yes	11.8
MouseBrain-Z-T-1.8871.8871.3	Hex(6)HexNAc(5)NeuAc(1)Fuc(2)	1	Yes	11.83
MouseBrain-Z-T-1.8917.8917.3	Hex(5)HexNAc(7)NeuAc(1)Fuc(2)	1	Yes	12.03
MouseBrain-Z-T-1.8964.8964.2	Hex(8)HexNAc(2)	0	No	12.22
MouseBrain-Z-T-1.9137.9137.3	Hex(5)HexNAc(7)NeuAc(1)Fuc(1)	1	Yes	12.98
MouseBrain-Z-T-1.9143.9143.3	Hex(5)HexNAc(6)NeuAc(1)Fuc(1)	1	Yes	13.03
MouseBrain-Z-T-1.9149.9149.3	Hex(4)HexNAc(9)	0	No	13.03
MouseBrain-Z-T-1.9191.9191.3	Hex(5)HexNAc(7)NeuAc(1)Fuc(1)	1	Yes	13.21
MouseBrain-Z-T-1.9202.9202.3	Hex(5)HexNAc(7)NeuAc(1)Fuc(1)	1	Yes	13.29
MouseBrain-Z-T-1.9216.9216.3	Hex(5)HexNAc(6)NeuAc(1)Fuc(1)	1	Yes	13.35
MouseBrain-Z-T-1.9247.9247.3	Hex(5)HexNAc(5)NeuAc(1)Fuc(1)	1	Yes	13.49
MouseBrain-Z-T-1.9279.9279.3	Hex(5)HexNAc(7)NeuAc(1)Fuc(1)	1	Yes	13.63
MouseBrain-Z-T-1.9294.9294.2	Hex(5)HexNAc(4)NeuAc(1)Fuc(1)	1	Yes	13.68
MouseBrain-Z-T-1.9313.9313.3	Hex(5)HexNAc(6)NeuAc(1)	1	No	13.79
MouseBrain-Z-T-1.9565.9565.3	Hex(5)HexNAc(6)NeuAc(1)Fuc(2)	1	Yes	14.89
MouseBrain-Z-T-1.9630.9630.3	Hex(4)HexNAc(6)NeuAc(1)	1	No	15.21
MouseBrain-Z-T-1.9634.9634.2	Hex(4)HexNAc(6)NeuAc(1)	1	No	15.21
MouseBrain-Z-T-1.9643.9643.3	Hex(4)HexNAc(5)NeuAc(1)	1	No	15.26
MouseBrain-Z-T-1.9646.9646.2	Hex(8)HexNAc(2)	0	No	15.26
MouseBrain-Z-T-1.9745.9745.3	Hex(4)HexNAc(6)NeuAc(1)	1	No	15.71
MouseBrain-Z-T-1.9782.9782.3	Hex(5)HexNAc(6)NeuAc(1)Fuc(1)	1	Yes	15.87
MouseBrain-Z-T-1.9793.9793.3	Hex(4)HexNAc(7)NeuAc(1)	1	No	15.92
MouseBrain-Z-T-1.9852.9852.3	Hex(5)HexNAc(6)NeuAc(1)Fuc(1)	1	Yes	16.19
MouseBrain-Z-T-1.9873.9873.3	Hex(4)HexNAc(7)NeuAc(1)	1	No	16.29
MouseBrain-Z-T-1.9924.9924.3	Hex(5)HexNAc(6)NeuAc(1)Fuc(1)	1	Yes	16.51
MouseBrain-Z-T-1.10647.10647.3	Hex(4)HexNAc(6)NeuAc(1)	1	No	19.73
MouseBrain-Z-T-1.12681.12681.3	Hex(5)HexNAc(7)NeuAc(2)Fuc(1)	2	Yes	28.87
MouseBrain-Z-T-1.27643.27643.3	Hex(4)HexNAc(6)Fuc(2)	0	Yes	-3.2
MouseBrain-Z-T-1.27667.27667.3	Hex(5)HexNAc(5)Fuc(3)	0	Yes	-3.09
MouseBrain-Z-T-1.28361.28361.3	Hex(5)HexNAc(2)	0	No	0
MouseBrain-Z-T-1.31690.31690.3	Hex(6)HexNAc(5)NeuAc(1)Fuc(3)	1	Yes	14.94
MouseBrain-Z-T-1.31765.31765.3	Hex(6)HexNAc(5)NeuAc(1)Fuc(3)	1	Yes	15.26
MouseBrain-Z-T-1.31810.31810.4	Hex(7)HexNAc(6)NeuAc(1)Fuc(4)	1	Yes	15.48
MouseBrain-Z-T-1.31834.31834.3	Hex(6)HexNAc(5)NeuAc(1)Fuc(3)	1	Yes	15.58
MouseBrain-Z-T-1.31869.31869.3	Hex(6)HexNAc(5)NeuAc(1)Fuc(3)	1	Yes	15.74
MouseBrain-Z-T-1.31918.31918.4	Hex(8)HexNAc(6)Fuc(4)	0	Yes	15.96
MouseBrain-Z-T-1.31971.31971.3	Hex(7)HexNAc(7)Fuc(4)	0	Yes	16.17
MouseBrain-Z-T-1.32096.32096.3	Hex(6)HexNAc(5)Fuc(3)	0	Yes	16.76
MouseBrain-Z-T-1.36874.36874.4	Hex(9)HexNAc(7)Fuc(1)	0	Yes	38.19
MouseBrain-Z-T-1.37005.37005.4	Hex(6)HexNAc(5)NeuAc(2)Fuc(2)	2	Yes	38.78
MouseBrain-Z-T-1.37087.37087.4	Hex(8)HexNAc(6)NeuAc(1)Fuc(4)	1	Yes	39.15
MouseBrain-Z-T-1.37111.37111.4	Hex(6)HexNAc(5)NeuAc(2)Fuc(2)	2	Yes	39.26
MouseBrain-Z-T-1.37148.37148.3	Hex(7)HexNAc(6)NeuAc(2)Fuc(3)	2	Yes	39.42
MouseBrain-Z-T-1.37159.37159.3	Hex(8)HexNAc(6)NeuAc(1)Fuc(4)	1	Yes	39.47
MouseBrain-Z-T-1.37207.37207.3	Hex(6)HexNAc(5)NeuAc(2)Fuc(2)	2	Yes	39.68
MouseBrain-Z-T-1.37218.37218.4	Hex(6)HexNAc(5)NeuAc(2)Fuc(2)	2	Yes	39.73
MouseBrain-Z-T-1.37254.37254.4	Hex(8)HexNAc(6)NeuAc(1)Fuc(3)	1	Yes	39.9
MouseBrain-Z-T-1.37350.37350.4	Hex(8)HexNAc(6)NeuAc(1)Fuc(4)	1	Yes	40.32
MouseBrain-Z-T-1.37351.37351.4	Hex(7)HexNAc(6)NeuAc(2)Fuc(3)	2	Yes	40.32
MouseBrain-Z-T-1.37422.37422.4	Hex(7)HexNAc(6)NeuAc(2)Fuc(3)	2	Yes	40.64
MouseBrain-Z-T-1.42276.42276.4	Hex(9)HexNAc(6)NeuAc(1)Fuc(4)	1	Yes	62.37
MouseBrain-Z-T-1.43005.43005.4	Hex(8)HexNAc(6)NeuAc(2)Fuc(4)	2	Yes	65.68
MouseBrain-Z-T-1.43765.43765.4	Hex(8)HexNAc(6)NeuAc(2)Fuc(3)	2	Yes	69.07
MouseBrain-Z-T-1.44157.44157.4	Hex(8)HexNAc(6)NeuAc(2)Fuc(3)	2	Yes	70.83
MouseBrain-Z-T-1.44169.44169.4	Hex(9)HexNAc(6)NeuAc(1)Fuc(4)	1	Yes	70.88
MouseBrain-Z-T-1.53152.53152.4	Hex(9)HexNAc(6)NeuAc(2)Fuc(3)	2	Yes	110.79
MouseBrain-Z-T-1.53204.53204.4	Hex(8)HexNAc(6)NeuAc(3)Fuc(2)	3	Yes	111.01
MouseBrain-Z-T-1.30705.30705.3	Hex(5)HexNAc(2)	0	No	0
MouseBrain-Z-T-1.35106.35106.3	Hex(5)HexNAc(4)NeuAc(1)Fuc(2)	1	Yes	19.74
MouseBrain-Z-T-1.35142.35142.4	Hex(5)HexNAc(4)NeuAc(1)Fuc(2)	1	Yes	19.9
MouseBrain-Z-T-1.35175.35175.3	Hex(5)HexNAc(4)NeuAc(1)Fuc(2)	1	Yes	20.07
MouseBrain-Z-T-1.35248.35248.3	Hex(5)HexNAc(4)NeuAc(1)Fuc(2)	1	Yes	20.39
MouseBrain-Z-T-1.40298.40298.4	Hex(6)HexNAc(5)NeuAc(2)Fuc(2)	2	Yes	43.07
MouseBrain-Z-T-1.40360.40360.3	Hex(6)HexNAc(5)NeuAc(2)Fuc(2)	2	Yes	43.34
MouseBrain-Z-T-1.46016.46016.4	Hex(7)HexNAc(5)NeuAc(2)Fuc(3)	2	Yes	68.62
MouseBrain-Z-T-1.29322.29322.3	Hex(8)HexNAc(2)	0	No	-1.49
MouseBrain-Z-T-1.29358.29358.3	Hex(6)HexNAc(4)Fuc(1)	0	Yes	-1.33
MouseBrain-Z-T-1.29429.29429.3	Hex(6)HexNAc(3)Fuc(1)	0	Yes	-1.01
MouseBrain-Z-T-1.29456.29456.3	Hex(7)HexNAc(2)	0	No	-0.91
MouseBrain-Z-T-1.29485.29485.3	Hex(5)HexNAc(4)Fuc(2)	0	Yes	-0.75
MouseBrain-Z-T-1.29503.29503.3	Hex(5)HexNAc(4)	0	No	-0.69
MouseBrain-Z-T-1.29555.29555.3	Hex(6)HexNAc(2)	0	No	-0.43
MouseBrain-Z-T-1.29653.29653.3	Hex(5)HexNAc(2)	0	No	0
MouseBrain-Z-T-1.29654.29654.2	Hex(5)HexNAc(2)	0	No	0
MouseBrain-Z-T-1.29711.29711.2	Hex(5)HexNAc(2)	0	No	0.27
MouseBrain-Z-T-1.29724.29724.3	Hex(5)HexNAc(2)	0	No	0.32
MouseBrain-Z-T-1.29759.29759.2	Hex(5)HexNAc(2)	0	No	0.48
MouseBrain-Z-T-1.29796.29796.3	Hex(5)HexNAc(2)	0	No	0.64
MouseBrain-Z-T-1.29929.29929.3	Hex(5)HexNAc(2)	0	No	1.21
MouseBrain-Z-T-1.34260.34260.3	Hex(6)HexNAc(3)NeuAc(1)Fuc(1)	1	Yes	20.66
MouseBrain-Z-T-1.51306.51306.4	Hex(6)HexNAc(5)Fuc(4)	0	Yes	-4.25
MouseBrain-Z-T-1.51441.51441.4	Hex(5)HexNAc(6)Fuc(3)	0	Yes	-3.64
MouseBrain-Z-T-1.51546.51546.4	Hex(5)HexNAc(6)Fuc(3)	0	Yes	-3.17
MouseBrain-Z-T-1.51568.51568.4	Hex(5)HexNAc(5)Fuc(3)	0	Yes	-3.08
MouseBrain-Z-T-1.51939.51939.3	Hex(4)HexNAc(3)Fuc(2)	0	Yes	-1.43
MouseBrain-Z-T-1.51941.51941.4	Hex(5)HexNAc(4)Fuc(1)	0	Yes	-1.43
MouseBrain-Z-T-1.51961.51961.4	Hex(4)HexNAc(3)Fuc(2)	0	Yes	-1.33
MouseBrain-Z-T-1.52010.52010.3	Hex(4)HexNAc(3)Fuc(2)	0	Yes	-1.11
MouseBrain-Z-T-1.52011.52011.4	Hex(5)HexNAc(4)Fuc(1)	0	Yes	-1.11
MouseBrain-Z-T-1.52065.52065.3	Hex(5)HexNAc(4)Fuc(1)	0	Yes	-0.88
MouseBrain-Z-T-1.52092.52092.3	Hex(5)HexNAc(3)Fuc(1)	0	Yes	-0.76
MouseBrain-Z-T-1.52093.52093.3	Hex(5)HexNAc(4)	0	No	-0.76
MouseBrain-Z-T-1.52154.52154.4	Hex(5)HexNAc(4)	0	No	-0.48
MouseBrain-Z-T-1.52155.52155.3	Hex(5)HexNAc(4)Fuc(1)	0	Yes	-0.48
MouseBrain-Z-T-1.52162.52162.4	Hex(3)HexNAc(5)Fuc(1)	0	Yes	-0.45
MouseBrain-Z-T-1.52163.52163.3	Hex(5)HexNAc(3)Fuc(1)	0	Yes	-0.45
MouseBrain-Z-T-1.52164.52164.3	Hex(5)HexNAc(4)	0	No	-0.45
MouseBrain-Z-T-1.52166.52166.3	Hex(4)HexNAc(4)Fuc(1)	0	Yes	-0.45
MouseBrain-Z-T-1.52186.52186.3	Hex(3)HexNAc(5)Fuc(1)	0	Yes	-0.34
MouseBrain-Z-T-1.52188.52188.4	Hex(5)HexNAc(3)Fuc(1)	0	Yes	-0.34
MouseBrain-Z-T-1.52210.52210.4	Hex(4)HexNAc(4)Fuc(1)	0	Yes	-0.23
MouseBrain-Z-T-1.52232.52232.4	Hex(3)HexNAc(5)Fuc(1)	0	Yes	-0.13
MouseBrain-Z-T-1.52233.52233.3	Hex(4)HexNAc(4)Fuc(1)	0	Yes	-0.13
MouseBrain-Z-T-1.52234.52234.4	Hex(5)HexNAc(2)Fuc(1)	0	Yes	-0.13
MouseBrain-Z-T-1.52238.52238.3	Hex(3)HexNAc(4)Fuc(1)	0	Yes	-0.13
MouseBrain-Z-T-1.52243.52243.3	Hex(5)HexNAc(2)Fuc(1)	0	Yes	-0.08
MouseBrain-Z-T-1.52245.52245.4	Hex(5)HexNAc(4)	0	No	-0.08
MouseBrain-Z-T-1.52255.52255.3	Hex(3)HexNAc(5)Fuc(1)	0	Yes	-0.02
MouseBrain-Z-T-1.52279.52279.3	Hex(5)HexNAc(2)	0	No	0.08
MouseBrain-Z-T-1.52303.52303.4	Hex(3)HexNAc(4)Fuc(1)	0	Yes	0.19
MouseBrain-Z-T-1.52327.52327.3	Hex(3)HexNAc(4)Fuc(1)	0	Yes	0.29
MouseBrain-Z-T-1.52350.52350.3	Hex(5)HexNAc(2)	0	No	0.4
MouseBrain-Z-T-1.52373.52373.4	Hex(5)HexNAc(2)	0	No	0.5
MouseBrain-Z-T-1.52426.52426.3	Hex(5)HexNAc(2)	0	No	0.74
MouseBrain-Z-T-1.55668.55668.4	Hex(6)HexNAc(5)NeuAc(1)Fuc(3)	1	Yes	14.48
MouseBrain-Z-T-1.55691.55691.4	Hex(7)HexNAc(5)Fuc(4)	0	Yes	14.58
MouseBrain-Z-T-1.55738.55738.4	Hex(6)HexNAc(5)NeuAc(1)Fuc(3)	1	Yes	14.78
MouseBrain-Z-T-1.55797.55797.4	Hex(7)HexNAc(5)Fuc(4)	0	Yes	15.03
MouseBrain-Z-T-1.55804.55804.4	Hex(7)HexNAc(6)Fuc(4)	0	Yes	15.06
MouseBrain-Z-T-1.55821.55821.4	Hex(6)HexNAc(5)NeuAc(1)Fuc(3)	1	Yes	15.14
MouseBrain-Z-T-1.55911.55911.4	Hex(7)HexNAc(5)Fuc(4)	0	Yes	15.52
MouseBrain-Z-T-1.55937.55937.4	Hex(6)HexNAc(5)NeuAc(1)Fuc(3)	1	Yes	15.62
MouseBrain-Z-T-1.55955.55955.4	Hex(6)HexNAc(5)Fuc(3)	0	Yes	15.7
MouseBrain-Z-T-1.55967.55967.4	Hex(5)HexNAc(5)NeuAc(1)Fuc(2)	1	Yes	15.75
MouseBrain-Z-T-1.55985.55985.4	Hex(5)HexNAc(6)NeuAc(1)Fuc(2)	1	Yes	15.83
MouseBrain-Z-T-1.55989.55989.4	Hex(6)HexNAc(6)Fuc(3)	0	Yes	15.84
MouseBrain-Z-T-1.56002.56002.4	Hex(7)HexNAc(5)Fuc(4)	0	Yes	15.9
MouseBrain-Z-T-1.56010.56010.4	Hex(6)HexNAc(5)NeuAc(1)Fuc(3)	1	Yes	15.93
MouseBrain-Z-T-1.56037.56037.4	Hex(6)HexNAc(5)Fuc(3)	0	Yes	16.05
MouseBrain-Z-T-1.56053.56053.4	Hex(5)HexNAc(6)NeuAc(1)Fuc(2)	1	Yes	16.12
MouseBrain-Z-T-1.56058.56058.4	Hex(6)HexNAc(6)Fuc(3)	0	Yes	16.14
MouseBrain-Z-T-1.56122.56122.4	Hex(5)HexNAc(6)NeuAc(1)Fuc(2)	1	Yes	16.4
MouseBrain-Z-T-1.56139.56139.4	Hex(6)HexNAc(6)Fuc(3)	0	Yes	16.47
MouseBrain-Z-T-1.56140.56140.4	Hex(6)HexNAc(4)Fuc(3)	0	Yes	16.47
MouseBrain-Z-T-1.56194.56194.4	Hex(5)HexNAc(6)NeuAc(1)Fuc(2)	1	Yes	16.7
MouseBrain-Z-T-1.56208.56208.4	Hex(6)HexNAc(6)Fuc(3)	0	Yes	16.76
MouseBrain-Z-T-1.56209.56209.4	Hex(7)HexNAc(5)Fuc(4)	0	Yes	16.76
MouseBrain-Z-T-1.56273.56273.4	Hex(6)HexNAc(5)Fuc(3)	0	Yes	17.02
MouseBrain-Z-T-1.56344.56344.4	Hex(6)HexNAc(5)Fuc(3)	0	Yes	17.31
MouseBrain-Z-T-1.61453.61453.4	Hex(7)HexNAc(5)NeuAc(1)Fuc(3)	1	Yes	39.98
MouseBrain-Z-T-1.61511.61511.4	Hex(7)HexNAc(5)NeuAc(1)Fuc(3)	1	Yes	40.27
MouseBrain-Z-T-1.61691.61691.4	Hex(6)HexNAc(6)NeuAc(1)Fuc(2)	1	Yes	41.15
MouseBrain-Z-T-1.32990.32990.3	Hex(5)HexNAc(5)Fuc(3)	0	Yes	-3.76
MouseBrain-Z-T-1.33090.33090.4	Hex(5)HexNAc(5)Fuc(3)	0	Yes	-3.28
MouseBrain-Z-T-1.33113.33113.3	Hex(5)HexNAc(5)Fuc(3)	0	Yes	-3.17
MouseBrain-Z-T-1.33114.33114.3	Hex(5)HexNAc(5)Fuc(2)	0	Yes	-3.17
MouseBrain-Z-T-1.33117.33117.3	Hex(3)HexNAc(8)Fuc(2)	0	Yes	-3.17
MouseBrain-Z-T-1.33185.33185.3	Hex(7)HexNAc(4)Fuc(2)	0	Yes	-2.85
MouseBrain-Z-T-1.33193.33193.3	Hex(5)HexNAc(5)Fuc(2)	0	Yes	-2.81
MouseBrain-Z-T-1.33206.33206.4	Hex(5)HexNAc(5)Fuc(2)	0	Yes	-2.76
MouseBrain-Z-T-1.33241.33241.3	Hex(5)HexNAc(5)Fuc(3)	0	Yes	-2.6
MouseBrain-Z-T-1.33264.33264.3	Hex(7)HexNAc(4)Fuc(2)	0	Yes	-2.49
MouseBrain-Z-T-1.33276.33276.3	Hex(5)HexNAc(5)Fuc(2)	0	Yes	-2.43
MouseBrain-Z-T-1.33280.33280.3	Hex(6)HexNAc(4)Fuc(1)	0	Yes	-2.43
MouseBrain-Z-T-1.33296.33296.3	Hex(6)HexNAc(4)Fuc(2)	0	Yes	-2.38
MouseBrain-Z-T-1.33368.33368.3	Hex(6)HexNAc(4)Fuc(2)	0	Yes	-2.02
MouseBrain-Z-T-1.33369.33369.3	Hex(5)HexNAc(5)Fuc(2)	0	Yes	-2.02
MouseBrain-Z-T-1.33381.33381.3	Hex(6)HexNAc(3)Fuc(1)	0	Yes	-1.97
MouseBrain-Z-T-1.33382.33382.3	Hex(6)HexNAc(4)Fuc(1)	0	Yes	-1.97
MouseBrain-Z-T-1.33405.33405.3	Hex(4)HexNAc(5)Fuc(2)	0	Yes	-1.86
MouseBrain-Z-T-1.33451.33451.3	Hex(6)HexNAc(3)Fuc(1)	0	Yes	-1.64
MouseBrain-Z-T-1.33476.33476.3	Hex(6)HexNAc(4)Fuc(1)	0	Yes	-1.54
MouseBrain-Z-T-1.33499.33499.3	Hex(4)HexNAc(4)Fuc(2)	0	Yes	-1.43
MouseBrain-Z-T-1.33501.33501.4	Hex(4)HexNAc(5)Fuc(2)	0	Yes	-1.43
MouseBrain-Z-T-1.33512.33512.3	Hex(6)HexNAc(4)Fuc(2)	0	Yes	-1.38
MouseBrain-Z-T-1.33513.33513.3	Hex(4)HexNAc(5)Fuc(1)	0	Yes	-1.38
MouseBrain-Z-T-1.33514.33514.3	Hex(5)HexNAc(5)Fuc(2)	0	Yes	-1.38
MouseBrain-Z-T-1.33534.33534.3	Hex(5)HexNAc(4)Fuc(2)	0	Yes	-1.27
MouseBrain-Z-T-1.33538.33538.4	Hex(5)HexNAc(4)Fuc(2)	0	Yes	-1.27
MouseBrain-Z-T-1.33546.33546.3	Hex(6)HexNAc(4)Fuc(1)	0	Yes	-1.22
MouseBrain-Z-T-1.33547.33547.3	Hex(4)HexNAc(5)Fuc(2)	0	Yes	-1.22
MouseBrain-Z-T-1.33551.33551.3	Hex(6)HexNAc(4)	0	No	-1.22
MouseBrain-Z-T-1.33552.33552.3	Hex(5)HexNAc(3)Fuc(1)	0	Yes	-1.22
MouseBrain-Z-T-1.33559.33559.4	Hex(6)HexNAc(4)Fuc(1)	0	Yes	-1.17
MouseBrain-Z-T-1.33570.33570.3	Hex(4)HexNAc(4)Fuc(2)	0	Yes	-1.11
MouseBrain-Z-T-1.33582.33582.3	Hex(4)HexNAc(5)Fuc(1)	0	Yes	-1.06
MouseBrain-Z-T-1.33588.33588.3	Hex(6)HexNAc(4)Fuc(2)	0	Yes	-1.06
MouseBrain-Z-T-1.33617.33617.3	Hex(6)HexNAc(4)Fuc(1)	0	Yes	-0.91
MouseBrain-Z-T-1.33628.33628.3	Hex(6)HexNAc(4)	0	No	-0.85
MouseBrain-Z-T-1.33629.33629.3	Hex(6)HexNAc(4)Fuc(1)	0	Yes	-0.85
MouseBrain-Z-T-1.33630.33630.3	Hex(5)HexNAc(3)Fuc(1)	0	Yes	-0.85
MouseBrain-Z-T-1.33631.33631.4	Hex(5)HexNAc(4)Fuc(2)	0	Yes	-0.85
MouseBrain-Z-T-1.33634.33634.3	Hex(5)HexNAc(4)Fuc(2)	0	Yes	-0.85
MouseBrain-Z-T-1.33640.33640.3	Hex(5)HexNAc(4)Fuc(1)	0	Yes	-0.8
MouseBrain-Z-T-1.33641.33641.3	Hex(4)HexNAc(4)Fuc(1)	0	Yes	-0.8
MouseBrain-Z-T-1.33654.33654.3	Hex(4)HexNAc(4)Fuc(2)	0	Yes	-0.75
MouseBrain-Z-T-1.33656.33656.3	Hex(4)HexNAc(5)Fuc(2)	0	Yes	-0.75
MouseBrain-Z-T-1.33664.33664.4	Hex(5)HexNAc(4)Fuc(1)	0	Yes	-0.7
MouseBrain-Z-T-1.33680.33680.3	Hex(6)HexNAc(4)Fuc(2)	0	Yes	-0.64
MouseBrain-Z-T-1.33688.33688.3	Hex(4)HexNAc(5)Fuc(1)	0	Yes	-0.59
MouseBrain-Z-T-1.33700.33700.3	Hex(6)HexNAc(4)	0	No	-0.53
MouseBrain-Z-T-1.33712.33712.3	Hex(5)HexNAc(4)Fuc(1)	0	Yes	-0.48
MouseBrain-Z-T-1.33713.33713.3	Hex(4)HexNAc(4)Fuc(1)	0	Yes	-0.48
MouseBrain-Z-T-1.33714.33714.3	Hex(5)HexNAc(4)Fuc(2)	0	Yes	-0.48
MouseBrain-Z-T-1.33726.33726.3	Hex(6)HexNAc(4)	0	No	-0.43
MouseBrain-Z-T-1.33736.33736.4	Hex(5)HexNAc(4)Fuc(1)	0	Yes	-0.37
MouseBrain-Z-T-1.33766.33766.3	Hex(5)HexNAc(3)Fuc(1)	0	Yes	-0.27
MouseBrain-Z-T-1.33772.33772.3	Hex(4)HexNAc(5)Fuc(1)	0	Yes	-0.21
MouseBrain-Z-T-1.33775.33775.3	Hex(4)HexNAc(4)Fuc(2)	0	Yes	-0.21
MouseBrain-Z-T-1.33784.33784.3	Hex(5)HexNAc(4)	0	No	-0.16
MouseBrain-Z-T-1.33796.33796.3	Hex(5)HexNAc(4)Fuc(1)	0	Yes	-0.1
MouseBrain-Z-T-1.33799.33799.3	Hex(6)HexNAc(4)	0	No	-0.1
MouseBrain-Z-T-1.33800.33800.3	Hex(6)HexNAc(4)Fuc(1)	0	Yes	-0.1
MouseBrain-Z-T-1.33824.33824.3	Hex(5)HexNAc(3)	0	No	0
MouseBrain-Z-T-1.33856.33856.3	Hex(4)HexNAc(5)Fuc(1)	0	Yes	0.16
MouseBrain-Z-T-1.33857.33857.3	Hex(4)HexNAc(5)	0	No	0.16
MouseBrain-Z-T-1.33868.33868.3	Hex(5)HexNAc(4)	0	No	0.22
MouseBrain-Z-T-1.33875.33875.3	Hex(6)HexNAc(4)	0	No	0.22
MouseBrain-Z-T-1.33880.33880.3	Hex(5)HexNAc(4)Fuc(1)	0	Yes	0.27
MouseBrain-Z-T-1.33892.33892.3	Hex(3)HexNAc(5)Fuc(1)	0	Yes	0.33
MouseBrain-Z-T-1.33902.33902.3	Hex(5)HexNAc(2)	0	No	0.33
MouseBrain-Z-T-1.33919.33919.3	Hex(6)HexNAc(4)Fuc(1)	0	Yes	0.43
MouseBrain-Z-T-1.33928.33928.3	Hex(4)HexNAc(5)	0	No	0.49
MouseBrain-Z-T-1.33964.33964.3	Hex(3)HexNAc(5)Fuc(1)	0	Yes	0.65
MouseBrain-Z-T-1.34003.34003.3	Hex(6)HexNAc(4)Fuc(1)	0	Yes	0.81
MouseBrain-Z-T-1.34028.34028.3	Hex(3)HexNAc(4)Fuc(1)	0	Yes	0.91
MouseBrain-Z-T-1.34071.34071.3	Hex(3)HexNAc(5)	0	No	1.13
MouseBrain-Z-T-1.34109.34109.3	Hex(5)HexNAc(4)Fuc(1)	0	Yes	1.28
MouseBrain-Z-T-1.34364.34364.3	Hex(5)HexNAc(4)Fuc(1)	0	Yes	2.4
MouseBrain-Z-T-1.38156.38156.3	Hex(6)HexNAc(5)Fuc(2)	0	Yes	19.44
MouseBrain-Z-T-1.38286.38286.3	Hex(5)HexNAc(4)NeuAc(1)Fuc(2)	1	Yes	20.02
MouseBrain-Z-T-1.38366.38366.3	Hex(5)HexNAc(5)NeuAc(1)Fuc(2)	1	Yes	20.4
MouseBrain-Z-T-1.38380.38380.3	Hex(6)HexNAc(4)Fuc(3)	0	Yes	20.45
MouseBrain-Z-T-1.38426.38426.3	Hex(6)HexNAc(3)NeuAc(1)	1	No	20.67
MouseBrain-Z-T-1.38456.38456.3	Hex(5)HexNAc(3)NeuAc(1)Fuc(1)	1	Yes	20.77
MouseBrain-Z-T-1.38476.38476.3	Hex(5)HexNAc(5)NeuAc(1)Fuc(1)	1	Yes	20.88
MouseBrain-Z-T-1.38498.38498.3	Hex(6)HexNAc(3)NeuAc(1)	1	No	20.99
MouseBrain-Z-T-1.38510.38510.3	Hex(5)HexNAc(4)NeuAc(1)Fuc(1)	1	Yes	21.04
MouseBrain-Z-T-1.38547.38547.3	Hex(5)HexNAc(3)NeuAc(1)Fuc(1)	1	Yes	21.2
MouseBrain-Z-T-1.38574.38574.3	Hex(5)HexNAc(5)NeuAc(1)Fuc(1)	1	Yes	21.31
MouseBrain-Z-T-1.38582.38582.3	Hex(6)HexNAc(3)NeuAc(1)Fuc(1)	1	Yes	21.36
MouseBrain-Z-T-1.38608.38608.3	Hex(5)HexNAc(3)NeuAc(1)Fuc(2)	1	Yes	21.47
MouseBrain-Z-T-1.38626.38626.3	Hex(6)HexNAc(4)NeuAc(1)	1	No	21.52
MouseBrain-Z-T-1.38653.38653.3	Hex(6)HexNAc(3)NeuAc(1)Fuc(1)	1	Yes	21.68
MouseBrain-Z-T-1.38665.38665.3	Hex(5)HexNAc(3)NeuAc(1)	1	No	21.73
MouseBrain-Z-T-1.38689.38689.3	Hex(5)HexNAc(3)NeuAc(1)Fuc(2)	1	Yes	21.84
MouseBrain-Z-T-1.38701.38701.3	Hex(6)HexNAc(3)NeuAc(1)	1	No	21.9
MouseBrain-Z-T-1.38748.38748.3	Hex(5)HexNAc(3)NeuAc(1)Fuc(1)	1	Yes	22.1
MouseBrain-Z-T-1.38766.38766.3	Hex(7)HexNAc(4)Fuc(2)	0	Yes	22.16
MouseBrain-Z-T-1.38770.38770.3	Hex(6)HexNAc(3)NeuAc(1)	1	No	22.21
MouseBrain-Z-T-1.38795.38795.3	Hex(6)HexNAc(4)NeuAc(1)Fuc(1)	1	Yes	22.32
MouseBrain-Z-T-1.38806.38806.3	Hex(4)HexNAc(5)NeuAc(1)Fuc(1)	1	Yes	22.37
MouseBrain-Z-T-1.38827.38827.3	Hex(5)HexNAc(3)NeuAc(1)Fuc(1)	1	Yes	22.47
MouseBrain-Z-T-1.38835.38835.4	Hex(6)HexNAc(3)NeuAc(1)	1	No	22.47
MouseBrain-Z-T-1.38839.38839.3	Hex(6)HexNAc(3)NeuAc(1)	1	No	22.52
MouseBrain-Z-T-1.38874.38874.3	Hex(5)HexNAc(5)Fuc(2)	0	Yes	22.67
MouseBrain-Z-T-1.38875.38875.3	Hex(4)HexNAc(5)NeuAc(1)Fuc(1)	1	Yes	22.67
MouseBrain-Z-T-1.38876.38876.3	Hex(5)HexNAc(4)Fuc(2)	0	Yes	22.67
MouseBrain-Z-T-1.38885.38885.3	Hex(6)HexNAc(4)NeuAc(1)	1	No	22.73
MouseBrain-Z-T-1.38898.38898.3	Hex(4)HexNAc(4)NeuAc(1)Fuc(1)	1	Yes	22.78
MouseBrain-Z-T-1.38908.38908.3	Hex(5)HexNAc(3)NeuAc(1)Fuc(1)	1	Yes	22.83
MouseBrain-Z-T-1.38938.38938.3	Hex(5)HexNAc(3)NeuAc(1)	1	No	22.93
MouseBrain-Z-T-1.38954.38954.3	Hex(6)HexNAc(4)NeuAc(1)	1	No	23.04
MouseBrain-Z-T-1.38965.38965.3	Hex(5)HexNAc(4)NeuAc(1)Fuc(1)	1	Yes	23.09
MouseBrain-Z-T-1.38966.38966.3	Hex(6)HexNAc(3)Fuc(1)	0	Yes	23.09
MouseBrain-Z-T-1.38967.38967.3	Hex(4)HexNAc(5)NeuAc(1)	1	No	23.09
MouseBrain-Z-T-1.38968.38968.3	Hex(6)HexNAc(3)NeuAc(1)	1	No	23.09
MouseBrain-Z-T-1.39013.39013.3	Hex(5)HexNAc(3)NeuAc(1)	1	No	23.3
MouseBrain-Z-T-1.39035.39035.3	Hex(5)HexNAc(4)NeuAc(1)Fuc(1)	1	Yes	23.41
MouseBrain-Z-T-1.39047.39047.3	Hex(6)HexNAc(3)Fuc(1)	0	Yes	23.46
MouseBrain-Z-T-1.39063.39063.3	Hex(4)HexNAc(4)NeuAc(1)	1	No	23.52
MouseBrain-Z-T-1.39083.39083.3	Hex(6)HexNAc(4)Fuc(2)	0	Yes	23.63
MouseBrain-Z-T-1.39145.39145.4	Hex(5)HexNAc(4)NeuAc(1)	1	No	23.89
MouseBrain-Z-T-1.39167.39167.3	Hex(5)HexNAc(4)NeuAc(1)	1	No	24
MouseBrain-Z-T-1.44397.44397.3	Hex(6)HexNAc(3)NeuAc(2)	2	No	47.4
MouseBrain-Z-T-1.44616.44616.3	Hex(6)HexNAc(3)NeuAc(1)Fuc(1)	1	Yes	48.36
MouseBrain-Z-T-1.5807.5807.3	Hex(6)HexNAc(5)Fuc(4)	0	Yes	-2.98
MouseBrain-Z-T-1.6168.6168.3	Hex(5)HexNAc(5)Fuc(3)	0	Yes	-1.39
MouseBrain-Z-T-1.6205.6205.3	Hex(6)HexNAc(3)Fuc(2)	0	Yes	-1.22
MouseBrain-Z-T-1.6261.6261.3	Hex(6)HexNAc(4)Fuc(2)	0	Yes	-0.96
MouseBrain-Z-T-1.6263.6263.2	Hex(6)HexNAc(3)Fuc(2)	0	Yes	-0.96
MouseBrain-Z-T-1.6329.6329.3	Hex(6)HexNAc(3)Fuc(2)	0	Yes	-0.64
MouseBrain-Z-T-1.6421.6421.3	Hex(6)HexNAc(3)Fuc(1)	0	Yes	-0.26
MouseBrain-Z-T-1.6449.6449.3	Hex(5)HexNAc(3)Fuc(2)	0	Yes	-0.1
MouseBrain-Z-T-1.6458.6458.3	Hex(5)HexNAc(4)Fuc(2)	0	Yes	-0.1
MouseBrain-Z-T-1.6483.6483.3	Hex(5)HexNAc(2)	0	No	0
MouseBrain-Z-T-1.6529.6529.3	Hex(5)HexNAc(3)Fuc(1)	0	Yes	0.22
MouseBrain-Z-T-1.6532.6532.3	Hex(4)HexNAc(4)Fuc(2)	0	Yes	0.27
MouseBrain-Z-T-1.6535.6535.3	Hex(5)HexNAc(3)Fuc(2)	0	Yes	0.27
MouseBrain-Z-T-1.6573.6573.3	Hex(5)HexNAc(4)Fuc(2)	0	Yes	0.43
MouseBrain-Z-T-1.6604.6604.3	Hex(4)HexNAc(4)Fuc(2)	0	Yes	0.59
MouseBrain-Z-T-1.6609.6609.3	Hex(5)HexNAc(3)Fuc(1)	0	Yes	0.59
MouseBrain-Z-T-1.6641.6641.3	Hex(5)HexNAc(4)Fuc(1)	0	Yes	0.75
MouseBrain-Z-T-1.6644.6644.3	Hex(4)HexNAc(5)Fuc(2)	0	Yes	0.75
MouseBrain-Z-T-1.6652.6652.3	Hex(5)HexNAc(4)Fuc(2)	0	Yes	0.8
MouseBrain-Z-T-1.6713.6713.3	Hex(5)HexNAc(4)Fuc(1)	0	Yes	1.05
MouseBrain-Z-T-1.6718.6718.3	Hex(4)HexNAc(5)Fuc(2)	0	Yes	1.1
MouseBrain-Z-T-1.6789.6789.3	Hex(4)HexNAc(5)Fuc(2)	0	Yes	1.41
MouseBrain-Z-T-1.6931.6931.3	Hex(5)HexNAc(4)Fuc(1)	0	Yes	2.03
MouseBrain-Z-T-1.7068.7068.3	Hex(3)HexNAc(2)Fuc(1)	0	Yes	2.62
MouseBrain-Z-T-1.7357.7357.3	Hex(4)HexNAc(5)Fuc(1)	0	Yes	3.89
MouseBrain-Z-T-1.7376.7376.3	Hex(3)HexNAc(5)Fuc(1)	0	Yes	4
MouseBrain-Z-T-1.7452.7452.3	Hex(3)HexNAc(5)Fuc(1)	0	Yes	4.33
MouseBrain-Z-T-1.7453.7453.3	Hex(6)HexNAc(3)Fuc(2)	0	Yes	4.33
MouseBrain-Z-T-1.7468.7468.3	Hex(6)HexNAc(3)Fuc(2)	0	Yes	4.38
MouseBrain-Z-T-1.7647.7647.3	Hex(5)HexNAc(3)Fuc(2)	0	Yes	5.2
MouseBrain-Z-T-1.7720.7720.3	Hex(5)HexNAc(3)Fuc(2)	0	Yes	5.51
MouseBrain-Z-T-1.9048.9048.3	Hex(5)HexNAc(4)NeuAc(1)Fuc(2)	1	Yes	11.27
MouseBrain-Z-T-1.9218.9218.3	Hex(6)HexNAc(3)NeuAc(1)Fuc(1)	1	Yes	12.02
MouseBrain-Z-T-1.9289.9289.3	Hex(5)HexNAc(4)NeuAc(1)Fuc(2)	1	Yes	12.35
MouseBrain-Z-T-1.9334.9334.3	Hex(6)HexNAc(3)NeuAc(1)Fuc(1)	1	Yes	12.55
MouseBrain-Z-T-1.9386.9386.3	Hex(5)HexNAc(4)NeuAc(1)Fuc(2)	1	Yes	12.75
MouseBrain-Z-T-1.9407.9407.3	Hex(6)HexNAc(3)NeuAc(1)Fuc(1)	1	Yes	12.86
MouseBrain-Z-T-1.9465.9465.2	Hex(6)HexNAc(3)NeuAc(1)Fuc(1)	1	Yes	13.13
MouseBrain-Z-T-1.9475.9475.3	Hex(6)HexNAc(3)NeuAc(1)Fuc(1)	1	Yes	13.19
MouseBrain-Z-T-1.9478.9478.3	Hex(5)HexNAc(3)NeuAc(1)Fuc(1)	1	Yes	13.19
MouseBrain-Z-T-1.9547.9547.3	Hex(5)HexNAc(3)NeuAc(1)Fuc(1)	1	Yes	13.5
MouseBrain-Z-T-1.9685.9685.3	Hex(5)HexNAc(3)NeuAc(1)Fuc(1)	1	Yes	14.12
MouseBrain-Z-T-1.9700.9700.2	Hex(5)HexNAc(3)NeuAc(1)Fuc(1)	1	Yes	14.17
MouseBrain-Z-T-1.9754.9754.3	Hex(5)HexNAc(3)NeuAc(1)Fuc(1)	1	Yes	14.43
MouseBrain-Z-T-1.9794.9794.3	Hex(4)HexNAc(5)NeuAc(1)Fuc(1)	1	Yes	14.59
MouseBrain-Z-T-1.9816.9816.3	Hex(4)HexNAc(4)NeuAc(1)Fuc(1)	1	Yes	14.7
MouseBrain-Z-T-1.9828.9828.3	Hex(5)HexNAc(3)NeuAc(1)Fuc(1)	1	Yes	14.75
MouseBrain-Z-T-1.9975.9975.3	Hex(4)HexNAc(4)NeuAc(1)Fuc(1)	1	Yes	15.39
MouseBrain-Z-T-1.11105.11105.3	Hex(6)HexNAc(3)NeuAc(1)Fuc(1)	1	Yes	20.49
MouseBrain-Z-T-1.12735.12735.3	Hex(6)HexNAc(3)NeuAc(2)Fuc(1)	2	Yes	27.75
MouseBrain-Z-T-1.12975.12975.3	Hex(5)HexNAc(3)NeuAc(2)Fuc(1)	2	Yes	28.85
MouseBrain-Z-T-1.13073.13073.3	Hex(5)HexNAc(4)NeuAc(2)Fuc(1)	2	Yes	29.27
MouseBrain-Z-T-1.6546.6546.3	Hex(9)HexNAc(2)	0	No	-1.585
MouseBrain-Z-T-1.6566.6566.3	Hex(8)HexNAc(2)	0	No	-1.525
MouseBrain-Z-T-1.6608.6608.3	Hex(6)HexNAc(3)Fuc(1)	0	Yes	-1.315
MouseBrain-Z-T-1.6664.6664.3	Hex(7)HexNAc(2)	0	No	-1.055
MouseBrain-Z-T-1.6704.6704.3	Hex(6)HexNAc(4)Fuc(1)	0	Yes	-0.895
MouseBrain-Z-T-1.6719.6719.3	Hex(6)HexNAc(2)	0	No	-0.805
MouseBrain-Z-T-1.6791.6791.3	Hex(6)HexNAc(2)	0	No	-0.495
MouseBrain-Z-T-1.6801.6801.3	Hex(6)HexNAc(3)Fuc(2)	0	Yes	-0.445
MouseBrain-Z-T-1.6823.6823.3	Hex(5)HexNAc(2)	0	No	-0.355
MouseBrain-Z-T-1.6855.6855.2	Hex(5)HexNAc(2)	0	No	-0.245
MouseBrain-Z-T-1.6893.6893.3	Hex(5)HexNAc(2)	0	No	-0.025
MouseBrain-Z-T-1.6906.6906.4	Hex(5)HexNAc(2)	0	No	0.025
MouseBrain-Z-T-1.6928.6928.2	Hex(5)HexNAc(2)	0	No	0.125
MouseBrain-Z-T-1.6964.6964.3	Hex(5)HexNAc(2)	0	No	0.285
MouseBrain-Z-T-1.7029.7029.3	Hex(5)HexNAc(4)Fuc(1)	0	Yes	0.555
MouseBrain-Z-T-1.7041.7041.3	Hex(5)HexNAc(2)	0	No	0.605
MouseBrain-Z-T-1.7145.7145.3	Hex(5)HexNAc(2)	0	No	1.075
MouseBrain-Z-T-1.7212.7212.3	Hex(5)HexNAc(2)	0	No	1.375
MouseBrain-Z-T-1.7283.7283.3	Hex(5)HexNAc(2)	0	No	1.685
MouseBrain-Z-T-1.7640.7640.3	Hex(5)HexNAc(2)	0	No	3.265
MouseBrain-Z-T-1.9025.9025.3	Hex(6)HexNAc(3)NeuAc(1)	1	No	9.265
MouseBrain-Z-T-1.9173.9173.3	Hex(6)HexNAc(3)NeuAc(1)Fuc(1)	1	Yes	9.925
MouseBrain-Z-T-1.34061.34061.4	Hex(6)HexNAc(7)Fuc(4)	0	Yes	-6.28
MouseBrain-Z-T-1.34521.34521.3	Hex(5)HexNAc(6)Fuc(3)	0	Yes	-4.22
MouseBrain-Z-T-1.34545.34545.3	Hex(5)HexNAc(7)Fuc(2)	0	Yes	-4.12
MouseBrain-Z-T-1.34578.34578.3	Hex(6)HexNAc(5)Fuc(4)	0	Yes	-3.96
MouseBrain-Z-T-1.34591.34591.4	Hex(5)HexNAc(7)Fuc(3)	0	Yes	-3.91
MouseBrain-Z-T-1.34592.34592.3	Hex(5)HexNAc(7)Fuc(3)	0	Yes	-3.91
MouseBrain-Z-T-1.34593.34593.3	Hex(5)HexNAc(6)Fuc(3)	0	Yes	-3.91
MouseBrain-Z-T-1.34616.34616.3	Hex(5)HexNAc(7)Fuc(2)	0	Yes	-3.8
MouseBrain-Z-T-1.34619.34619.3	Hex(6)HexNAc(5)Fuc(3)	0	Yes	-3.8
MouseBrain-Z-T-1.34628.34628.3	Hex(5)HexNAc(6)Fuc(2)	0	Yes	-3.74
MouseBrain-Z-T-1.34632.34632.4	Hex(5)HexNAc(7)Fuc(2)	0	Yes	-3.74
MouseBrain-Z-T-1.34662.34662.3	Hex(5)HexNAc(6)Fuc(3)	0	Yes	-3.58
MouseBrain-Z-T-1.34734.34734.3	Hex(5)HexNAc(5)Fuc(3)	0	Yes	-3.26
MouseBrain-Z-T-1.34748.34748.3	Hex(5)HexNAc(6)Fuc(3)	0	Yes	-3.21
MouseBrain-Z-T-1.34783.34783.3	Hex(5)HexNAc(5)Fuc(2)	0	Yes	-3.05
MouseBrain-Z-T-1.34793.34793.3	Hex(5)HexNAc(6)Fuc(2)	0	Yes	-2.99
MouseBrain-Z-T-1.34806.34806.3	Hex(4)HexNAc(7)Fuc(2)	0	Yes	-2.94
MouseBrain-Z-T-1.34831.34831.3	Hex(5)HexNAc(4)Fuc(3)	0	Yes	-2.83
MouseBrain-Z-T-1.34876.34876.3	Hex(4)HexNAc(6)Fuc(2)	0	Yes	-2.62
MouseBrain-Z-T-1.34877.34877.3	Hex(5)HexNAc(5)Fuc(2)	0	Yes	-2.62
MouseBrain-Z-T-1.34885.34885.3	Hex(5)HexNAc(6)Fuc(1)	0	Yes	-2.62
MouseBrain-Z-T-1.34915.34915.3	Hex(4)HexNAc(5)NeuAc(2)Fuc(1)	2	Yes	-2.46
MouseBrain-Z-T-1.34917.34917.4	Hex(4)HexNAc(5)Fuc(2)	0	Yes	-2.46
MouseBrain-Z-T-1.34948.34948.4	Hex(4)HexNAc(6)Fuc(2)	0	Yes	-2.3
MouseBrain-Z-T-1.34949.34949.3	Hex(4)HexNAc(6)Fuc(2)	0	Yes	-2.3
MouseBrain-Z-T-1.34953.34953.3	Hex(4)HexNAc(6)Fuc(1)	0	Yes	-2.3
MouseBrain-Z-T-1.34972.34972.3	Hex(4)HexNAc(5)Fuc(2)	0	Yes	-2.2
MouseBrain-Z-T-1.34984.34984.3	Hex(5)HexNAc(5)Fuc(2)	0	Yes	-2.14
MouseBrain-Z-T-1.34987.34987.3	Hex(5)HexNAc(6)Fuc(1)	0	Yes	-2.14
MouseBrain-Z-T-1.34996.34996.4	Hex(4)HexNAc(5)Fuc(2)	0	Yes	-2.09
MouseBrain-Z-T-1.35060.35060.3	Hex(4)HexNAc(4)Fuc(2)	0	Yes	-1.82
MouseBrain-Z-T-1.35068.35068.3	Hex(4)HexNAc(5)Fuc(2)	0	Yes	-1.77
MouseBrain-Z-T-1.35130.35130.3	Hex(4)HexNAc(4)Fuc(2)	0	Yes	-1.5
MouseBrain-Z-T-1.35188.35188.3	Hex(3)HexNAc(6)Fuc(1)	0	Yes	-1.23
MouseBrain-Z-T-1.35211.35211.3	Hex(4)HexNAc(6)Fuc(1)	0	Yes	-1.12
MouseBrain-Z-T-1.35212.35212.3	Hex(9)HexNAc(2)	0	No	-1.12
MouseBrain-Z-T-1.35224.35224.3	Hex(4)HexNAc(5)Fuc(1)	0	Yes	-1.07
MouseBrain-Z-T-1.35264.35264.3	Hex(3)HexNAc(6)Fuc(1)	0	Yes	-0.91
MouseBrain-Z-T-1.35268.35268.3	Hex(3)HexNAc(5)Fuc(1)	0	Yes	-0.91
MouseBrain-Z-T-1.35284.35284.3	Hex(8)HexNAc(2)	0	No	-0.8
MouseBrain-Z-T-1.35333.35333.3	Hex(3)HexNAc(4)Fuc(1)	0	Yes	-0.59
MouseBrain-Z-T-1.35335.35335.3	Hex(4)HexNAc(5)Fuc(1)	0	Yes	-0.59
MouseBrain-Z-T-1.35401.35401.3	Hex(3)HexNAc(4)Fuc(1)	0	Yes	-0.27
MouseBrain-Z-T-1.35640.35640.3	Hex(3)HexNAc(4)	0	No	0.8
MouseBrain-Z-T-1.35726.35726.3	Hex(3)HexNAc(4)	0	No	1.17
MouseBrain-Z-T-1.38297.38297.4	Hex(7)HexNAc(7)Fuc(4)	0	Yes	12.72
MouseBrain-Z-T-1.38369.38369.4	Hex(6)HexNAc(7)NeuAc(1)Fuc(2)	1	Yes	13.04
MouseBrain-Z-T-1.38406.38406.4	Hex(7)HexNAc(7)Fuc(4)	0	Yes	13.2
MouseBrain-Z-T-1.38453.38453.4	Hex(6)HexNAc(7)NeuAc(1)Fuc(3)	1	Yes	13.41
MouseBrain-Z-T-1.38577.38577.3	Hex(6)HexNAc(5)NeuAc(1)Fuc(3)	1	Yes	13.95
MouseBrain-Z-T-1.38629.38629.4	Hex(7)HexNAc(7)Fuc(4)	0	Yes	14.21
MouseBrain-Z-T-1.38669.38669.3	Hex(6)HexNAc(5)NeuAc(1)Fuc(2)	1	Yes	14.37
MouseBrain-Z-T-1.38820.38820.3	Hex(6)HexNAc(5)NeuAc(1)Fuc(3)	1	Yes	15.07
MouseBrain-Z-T-1.38840.38840.3	Hex(5)HexNAc(5)NeuAc(1)Fuc(2)	1	Yes	15.16
MouseBrain-Z-T-1.38851.38851.3	Hex(6)HexNAc(5)NeuAc(1)Fuc(2)	1	Yes	15.22
MouseBrain-Z-T-1.38879.38879.4	Hex(5)HexNAc(7)NeuAc(1)Fuc(1)	1	Yes	15.31
MouseBrain-Z-T-1.38892.38892.4	Hex(7)HexNAc(5)Fuc(3)	0	Yes	15.37
MouseBrain-Z-T-1.38919.38919.3	Hex(5)HexNAc(5)NeuAc(1)Fuc(2)	1	Yes	15.52
MouseBrain-Z-T-1.38920.38920.4	Hex(5)HexNAc(5)NeuAc(1)Fuc(2)	1	Yes	15.52
MouseBrain-Z-T-1.38946.38946.3	Hex(6)HexNAc(5)NeuAc(1)Fuc(2)	1	Yes	15.63
MouseBrain-Z-T-1.38947.38947.3	Hex(5)HexNAc(7)NeuAc(1)Fuc(2)	1	Yes	15.63
MouseBrain-Z-T-1.38963.38963.3	Hex(5)HexNAc(6)NeuAc(1)Fuc(1)	1	Yes	15.68
MouseBrain-Z-T-1.38980.38980.3	Hex(5)HexNAc(5)NeuAc(1)Fuc(1)	1	Yes	15.79
MouseBrain-Z-T-1.38988.38988.3	Hex(5)HexNAc(5)NeuAc(1)Fuc(2)	1	Yes	15.84
MouseBrain-Z-T-1.39002.39002.4	Hex(5)HexNAc(6)NeuAc(1)Fuc(1)	1	Yes	15.89
MouseBrain-Z-T-1.39026.39026.3	Hex(5)HexNAc(6)NeuAc(1)Fuc(2)	1	Yes	16
MouseBrain-Z-T-1.39030.39030.3	Hex(6)HexNAc(5)Fuc(3)	0	Yes	16
MouseBrain-Z-T-1.39043.39043.4	Hex(5)HexNAc(5)NeuAc(1)Fuc(1)	1	Yes	16.05
MouseBrain-Z-T-1.39095.39095.3	Hex(5)HexNAc(5)NeuAc(1)Fuc(2)	1	Yes	16.32
MouseBrain-Z-T-1.39096.39096.4	Hex(5)HexNAc(5)NeuAc(1)Fuc(2)	1	Yes	16.32
MouseBrain-Z-T-1.39108.39108.3	Hex(5)HexNAc(4)NeuAc(1)Fuc(2)	1	Yes	16.37
MouseBrain-Z-T-1.39119.39119.4	Hex(5)HexNAc(6)NeuAc(1)Fuc(2)	1	Yes	16.43
MouseBrain-Z-T-1.39143.39143.3	Hex(5)HexNAc(6)NeuAc(1)Fuc(2)	1	Yes	16.53
MouseBrain-Z-T-1.39144.39144.3	Hex(5)HexNAc(6)NeuAc(1)Fuc(1)	1	Yes	16.53
MouseBrain-Z-T-1.39157.39157.3	Hex(4)HexNAc(6)NeuAc(1)Fuc(1)	1	Yes	16.59
MouseBrain-Z-T-1.39168.39168.4	Hex(5)HexNAc(5)NeuAc(1)Fuc(2)	1	Yes	16.64
MouseBrain-Z-T-1.39172.39172.3	Hex(5)HexNAc(5)NeuAc(1)Fuc(2)	1	Yes	16.64
MouseBrain-Z-T-1.39173.39173.4	Hex(4)HexNAc(6)NeuAc(1)Fuc(1)	1	Yes	16.64
MouseBrain-Z-T-1.39193.39193.3	Hex(5)HexNAc(4)NeuAc(1)Fuc(2)	1	Yes	16.75
MouseBrain-Z-T-1.39204.39204.4	Hex(5)HexNAc(6)NeuAc(1)Fuc(1)	1	Yes	16.8
MouseBrain-Z-T-1.39205.39205.3	Hex(5)HexNAc(5)NeuAc(1)Fuc(1)	1	Yes	16.8
MouseBrain-Z-T-1.39229.39229.3	Hex(4)HexNAc(7)NeuAc(1)Fuc(1)	1	Yes	16.91
MouseBrain-Z-T-1.39239.39239.3	Hex(4)HexNAc(6)NeuAc(1)Fuc(1)	1	Yes	16.96
MouseBrain-Z-T-1.39240.39240.3	Hex(5)HexNAc(6)NeuAc(1)Fuc(1)	1	Yes	16.96
MouseBrain-Z-T-1.39241.39241.4	Hex(5)HexNAc(5)NeuAc(1)Fuc(1)	1	Yes	16.96
MouseBrain-Z-T-1.39312.39312.3	Hex(5)HexNAc(6)NeuAc(1)Fuc(1)	1	Yes	17.28
MouseBrain-Z-T-1.39349.39349.3	Hex(5)HexNAc(5)NeuAc(1)Fuc(1)	1	Yes	17.45
MouseBrain-Z-T-1.39384.39384.3	Hex(4)HexNAc(5)NeuAc(1)Fuc(1)	1	Yes	17.61
MouseBrain-Z-T-1.39409.39409.3	Hex(5)HexNAc(4)NeuAc(1)Fuc(1)	1	Yes	17.71
MouseBrain-Z-T-1.39418.39418.3	Hex(5)HexNAc(6)NeuAc(1)Fuc(1)	1	Yes	17.76
MouseBrain-Z-T-1.39421.39421.4	Hex(4)HexNAc(5)NeuAc(1)Fuc(1)	1	Yes	17.76
MouseBrain-Z-T-1.39442.39442.3	Hex(5)HexNAc(5)NeuAc(1)Fuc(1)	1	Yes	17.87
MouseBrain-Z-T-1.39477.39477.3	Hex(4)HexNAc(5)NeuAc(1)Fuc(1)	1	Yes	18.03
MouseBrain-Z-T-1.39514.39514.3	Hex(5)HexNAc(5)NeuAc(1)Fuc(1)	1	Yes	18.19
MouseBrain-Z-T-1.39543.39543.3	Hex(4)HexNAc(6)NeuAc(1)	1	No	18.3
MouseBrain-Z-T-1.43289.43289.4	Hex(5)HexNAc(7)NeuAc(2)Fuc(2)	2	Yes	35.1
MouseBrain-Z-T-1.43491.43491.4	Hex(7)HexNAc(5)NeuAc(1)Fuc(3)	1	Yes	36.01
MouseBrain-Z-T-1.43516.43516.4	Hex(7)HexNAc(6)Fuc(5)	0	Yes	36.1
MouseBrain-Z-T-1.43602.43602.4	Hex(7)HexNAc(6)Fuc(5)	0	Yes	36.48
MouseBrain-Z-T-1.43695.43695.4	Hex(5)HexNAc(5)NeuAc(2)Fuc(2)	2	Yes	36.9
MouseBrain-Z-T-1.43698.43698.3	Hex(5)HexNAc(5)NeuAc(2)Fuc(2)	2	Yes	36.9
MouseBrain-Z-T-1.43824.43824.4	Hex(5)HexNAc(6)NeuAc(2)Fuc(2)	2	Yes	37.49
MouseBrain-Z-T-1.43853.43853.4	Hex(5)HexNAc(6)NeuAc(2)Fuc(1)	2	Yes	37.6
MouseBrain-Z-T-1.43896.43896.4	Hex(6)HexNAc(6)NeuAc(1)Fuc(2)	1	Yes	37.8
MouseBrain-Z-T-1.43906.43906.4	Hex(5)HexNAc(5)NeuAc(2)Fuc(1)	2	Yes	37.86
MouseBrain-Z-T-1.43970.43970.3	Hex(5)HexNAc(6)NeuAc(2)Fuc(1)	2	Yes	38.12
MouseBrain-Z-T-1.44042.44042.4	Hex(5)HexNAc(6)NeuAc(2)Fuc(1)	2	Yes	38.44
MouseBrain-Z-T-1.44063.44063.3	Hex(5)HexNAc(5)NeuAc(2)Fuc(1)	2	Yes	38.55
MouseBrain-Z-T-1.44083.44083.4	Hex(6)HexNAc(5)NeuAc(1)Fuc(2)	1	Yes	38.6
MouseBrain-Z-T-1.44088.44088.4	Hex(4)HexNAc(6)NeuAc(2)Fuc(1)	2	Yes	38.66
MouseBrain-Z-T-1.44121.44121.3	Hex(5)HexNAc(6)NeuAc(2)Fuc(1)	2	Yes	38.82
MouseBrain-Z-T-1.44133.44133.3	Hex(5)HexNAc(5)NeuAc(2)Fuc(1)	2	Yes	38.87
MouseBrain-Z-T-1.44158.44158.4	Hex(5)HexNAc(5)NeuAc(2)Fuc(1)	2	Yes	38.98
MouseBrain-Z-T-1.44206.44206.3	Hex(5)HexNAc(5)NeuAc(2)Fuc(1)	2	Yes	39.19
MouseBrain-Z-T-1.44223.44223.4	Hex(6)HexNAc(5)NeuAc(1)Fuc(2)	1	Yes	39.25
MouseBrain-Z-T-1.44253.44253.4	Hex(5)HexNAc(5)NeuAc(2)Fuc(1)	2	Yes	39.4
MouseBrain-Z-T-1.44258.44258.3	Hex(5)HexNAc(6)NeuAc(2)Fuc(1)	2	Yes	39.4
MouseBrain-Z-T-1.44423.44423.3	Hex(5)HexNAc(5)NeuAc(2)	2	No	40.14
MouseBrain-Z-T-1.44634.44634.4	Hex(5)HexNAc(6)NeuAc(2)	2	No	41.1
MouseBrain-Z-T-1.19777.19777.3	Hex(9)HexNAc(2)	0	No	-1.76
MouseBrain-Z-T-1.19784.19784.2	Hex(9)HexNAc(2)	0	No	-1.76
MouseBrain-Z-T-1.19806.19806.3	Hex(6)HexNAc(4)Fuc(1)	0	Yes	-1.66
MouseBrain-Z-T-1.19866.19866.2	Hex(8)HexNAc(2)	0	No	-1.39
MouseBrain-Z-T-1.19879.19879.3	Hex(6)HexNAc(3)Fuc(1)	0	Yes	-1.33
MouseBrain-Z-T-1.19900.19900.3	Hex(7)HexNAc(2)	0	No	-1.23
MouseBrain-Z-T-1.19920.19920.2	Hex(7)HexNAc(2)	0	No	-1.12
MouseBrain-Z-T-1.19966.19966.3	Hex(7)HexNAc(3)	0	No	-0.96
MouseBrain-Z-T-1.20052.20052.3	Hex(6)HexNAc(2)	0	No	-0.53
MouseBrain-Z-T-1.20065.20065.2	Hex(6)HexNAc(2)	0	No	-0.48
MouseBrain-Z-T-1.20076.20076.2	Hex(6)HexNAc(2)	0	No	-0.42
MouseBrain-Z-T-1.20124.20124.3	Hex(5)HexNAc(2)	0	No	-0.21
MouseBrain-Z-T-1.20141.20141.3	Hex(5)HexNAc(5)NeuAc(2)Fuc(2)	2	Yes	-0.16
MouseBrain-Z-T-1.20146.20146.2	Hex(5)HexNAc(2)	0	No	-0.11
MouseBrain-Z-T-1.20147.20147.3	Hex(4)HexNAc(2)	0	No	-0.11
MouseBrain-Z-T-1.20194.20194.3	Hex(5)HexNAc(2)	0	No	0.11
MouseBrain-Z-T-1.20218.20218.2	Hex(5)HexNAc(2)	0	No	0.21
MouseBrain-Z-T-1.20230.20230.2	Hex(5)HexNAc(2)	0	No	0.27
MouseBrain-Z-T-1.20266.20266.3	Hex(5)HexNAc(2)	0	No	0.43
MouseBrain-Z-T-1.20301.20301.2	Hex(5)HexNAc(2)	0	No	0.58
MouseBrain-Z-T-1.20335.20335.3	Hex(5)HexNAc(2)	0	No	0.74
MouseBrain-Z-T-1.20372.20372.2	Hex(5)HexNAc(2)	0	No	0.89
MouseBrain-Z-T-1.20405.20405.3	Hex(5)HexNAc(2)	0	No	1.05
MouseBrain-Z-T-1.20483.20483.3	Hex(5)HexNAc(2)	0	No	1.37
MouseBrain-Z-T-1.20515.20515.2	Hex(5)HexNAc(2)	0	No	1.53
MouseBrain-Z-T-1.20563.20563.3	Hex(5)HexNAc(2)	0	No	1.75
MouseBrain-Z-T-1.20586.20586.2	Hex(5)HexNAc(2)	0	No	1.86
MouseBrain-Z-T-1.10992.10992.2	Hex(8)HexNAc(2)	0	No	0
MouseBrain-Z-T-1.11025.11025.3	Hex(5)HexNAc(5)Fuc(3)	0	Yes	0.16
MouseBrain-Z-T-1.11458.11458.3	Hex(4)HexNAc(5)Fuc(2)	0	Yes	2.1
MouseBrain-Z-T-1.11663.11663.3	Hex(4)HexNAc(5)Fuc(2)	0	Yes	3.03
MouseBrain-Z-T-1.14402.14402.3	Hex(6)HexNAc(6)NeuAc(1)Fuc(3)	1	Yes	15.29
MouseBrain-Z-T-1.14470.14470.3	Hex(6)HexNAc(6)NeuAc(1)Fuc(3)	1	Yes	15.6
MouseBrain-Z-T-1.14474.14474.3	Hex(7)HexNAc(6)Fuc(4)	0	Yes	15.6
MouseBrain-Z-T-1.17307.17307.3	Hex(6)HexNAc(4)Fuc(2)	0	Yes	-1.665
MouseBrain-Z-T-1.17355.17355.3	Hex(6)HexNAc(4)Fuc(1)	0	Yes	-1.445
MouseBrain-Z-T-1.17358.17358.3	Hex(4)HexNAc(5)Fuc(2)	0	Yes	-1.445
MouseBrain-Z-T-1.17382.17382.3	Hex(9)HexNAc(2)	0	No	-1.345
MouseBrain-Z-T-1.17384.17384.3	Hex(5)HexNAc(5)Fuc(1)	0	Yes	-1.345
MouseBrain-Z-T-1.17415.17415.3	Hex(5)HexNAc(4)Fuc(2)	0	Yes	-1.185
MouseBrain-Z-T-1.17438.17438.3	Hex(5)HexNAc(4)Fuc(1)	0	Yes	-1.075
MouseBrain-Z-T-1.17451.17451.3	Hex(6)HexNAc(3)Fuc(1)	0	Yes	-1.015
MouseBrain-Z-T-1.17510.17510.3	Hex(5)HexNAc(4)Fuc(1)	0	Yes	-0.745
MouseBrain-Z-T-1.17570.17570.3	Hex(6)HexNAc(4)Fuc(1)	0	Yes	-0.475
MouseBrain-Z-T-1.17572.17572.4	Hex(6)HexNAc(4)Fuc(1)	0	Yes	-0.475
MouseBrain-Z-T-1.17596.17596.3	Hex(5)HexNAc(4)Fuc(1)	0	Yes	-0.375
MouseBrain-Z-T-1.17644.17644.4	Hex(6)HexNAc(4)	0	No	-0.155
MouseBrain-Z-T-1.17652.17652.3	Hex(6)HexNAc(4)	0	No	-0.105
MouseBrain-Z-T-1.17677.17677.3	Hex(5)HexNAc(4)Fuc(1)	0	Yes	0.005
MouseBrain-Z-T-1.17706.17706.3	Hex(5)HexNAc(2)	0	No	0.105
MouseBrain-Z-T-1.17749.17749.3	Hex(5)HexNAc(4)Fuc(1)	0	Yes	0.325
MouseBrain-Z-T-1.17787.17787.3	Hex(5)HexNAc(2)	0	No	0.485
MouseBrain-Z-T-1.17838.17838.3	Hex(3)HexNAc(2)Fuc(1)	0	Yes	0.695
MouseBrain-Z-T-1.17858.17858.3	Hex(5)HexNAc(2)	0	No	0.805
MouseBrain-Z-T-1.20444.20444.3	Hex(4)HexNAc(4)NeuAc(1)Fuc(1)	1	Yes	12.405
MouseBrain-Z-T-1.20561.20561.3	Hex(5)HexNAc(4)NeuAc(1)	1	No	12.945
MouseBrain-Z-T-1.20601.20601.4	Hex(5)HexNAc(4)NeuAc(1)	1	No	13.105
MouseBrain-Z-T-1.20632.20632.3	Hex(5)HexNAc(4)NeuAc(1)	1	No	13.265
MouseBrain-Z-T-1.20779.20779.3	Hex(4)HexNAc(4)NeuAc(1)	1	No	13.905
MouseBrain-Z-T-1.11556.11556.3	Hex(9)HexNAc(2)	0	No	-2.33
MouseBrain-Z-T-1.11567.11567.3	Hex(6)HexNAc(4)Fuc(1)	0	Yes	-2.27
MouseBrain-Z-T-1.11643.11643.3	Hex(6)HexNAc(4)Fuc(2)	0	Yes	-1.95
MouseBrain-Z-T-1.11647.11647.3	Hex(6)HexNAc(4)Fuc(1)	0	Yes	-1.9
MouseBrain-Z-T-1.11720.11720.3	Hex(6)HexNAc(4)Fuc(1)	0	Yes	-1.57
MouseBrain-Z-T-1.11729.11729.3	Hex(4)HexNAc(5)Fuc(2)	0	Yes	-1.53
MouseBrain-Z-T-1.11743.11743.3	Hex(6)HexNAc(4)Fuc(2)	0	Yes	-1.47
MouseBrain-Z-T-1.11801.11801.3	Hex(4)HexNAc(4)Fuc(2)	0	Yes	-1.22
MouseBrain-Z-T-1.11809.11809.3	Hex(4)HexNAc(5)Fuc(2)	0	Yes	-1.17
MouseBrain-Z-T-1.11810.11810.3	Hex(6)HexNAc(4)Fuc(1)	0	Yes	-1.17
MouseBrain-Z-T-1.11846.11846.3	Hex(5)HexNAc(4)	0	No	-1.01
MouseBrain-Z-T-1.11856.11856.3	Hex(4)HexNAc(5)Fuc(1)	0	Yes	-0.97
MouseBrain-Z-T-1.11858.11858.3	Hex(3)HexNAc(6)Fuc(2)	0	Yes	-0.97
MouseBrain-Z-T-1.11866.11866.3	Hex(4)HexNAc(4)Fuc(1)	0	Yes	-0.91
MouseBrain-Z-T-1.11878.11878.3	Hex(4)HexNAc(4)Fuc(2)	0	Yes	-0.86
MouseBrain-Z-T-1.11879.11879.3	Hex(4)HexNAc(3)Fuc(2)	0	Yes	-0.86
MouseBrain-Z-T-1.11881.11881.3	Hex(5)HexNAc(4)Fuc(1)	0	Yes	-0.86
MouseBrain-Z-T-1.11882.11882.3	Hex(5)HexNAc(3)Fuc(1)	0	Yes	-0.86
MouseBrain-Z-T-1.11894.11894.3	Hex(6)HexNAc(4)	0	No	-0.81
MouseBrain-Z-T-1.11908.11908.3	Hex(4)HexNAc(3)Fuc(1)	0	Yes	-0.75
MouseBrain-Z-T-1.11938.11938.3	Hex(4)HexNAc(5)Fuc(2)	0	Yes	-0.59
MouseBrain-Z-T-1.11940.11940.3	Hex(4)HexNAc(4)Fuc(1)	0	Yes	-0.59
MouseBrain-Z-T-1.11950.11950.3	Hex(5)HexNAc(4)Fuc(1)	0	Yes	-0.54
MouseBrain-Z-T-1.11956.11956.3	Hex(5)HexNAc(2)	0	No	-0.54
MouseBrain-Z-T-1.11962.11962.3	Hex(4)HexNAc(4)Fuc(2)	0	Yes	-0.48
MouseBrain-Z-T-1.11967.11967.3	Hex(5)HexNAc(3)Fuc(1)	0	Yes	-0.48
MouseBrain-Z-T-1.11968.11968.3	Hex(5)HexNAc(4)	0	No	-0.48
MouseBrain-Z-T-1.12009.12009.3	Hex(4)HexNAc(5)Fuc(2)	0	Yes	-0.27
MouseBrain-Z-T-1.12021.12021.3	Hex(5)HexNAc(4)Fuc(1)	0	Yes	-0.22
MouseBrain-Z-T-1.12033.12033.3	Hex(5)HexNAc(4)Fuc(2)	0	Yes	-0.17
MouseBrain-Z-T-1.12034.12034.3	Hex(4)HexNAc(4)Fuc(2)	0	Yes	-0.17
MouseBrain-Z-T-1.12036.12036.3	Hex(4)HexNAc(3)Fuc(2)	0	Yes	-0.17
MouseBrain-Z-T-1.12038.12038.3	Hex(5)HexNAc(2)	0	No	-0.17
MouseBrain-Z-T-1.12059.12059.3	Hex(5)HexNAc(2)Fuc(1)	0	Yes	-0.06
MouseBrain-Z-T-1.12079.12079.3	Hex(4)HexNAc(4)	0	No	0
MouseBrain-Z-T-1.12105.12105.3	Hex(4)HexNAc(5)Fuc(2)	0	Yes	0.16
MouseBrain-Z-T-1.12159.12159.3	Hex(4)HexNAc(4)	0	No	0.37
MouseBrain-Z-T-1.12182.12182.3	Hex(3)HexNAc(5)	0	No	0.48
MouseBrain-Z-T-1.12194.12194.3	Hex(3)HexNAc(4)	0	No	0.53
MouseBrain-Z-T-1.12248.12248.3	Hex(3)HexNAc(4)Fuc(1)	0	Yes	0.8
MouseBrain-Z-T-1.12260.12260.3	Hex(3)HexNAc(5)	0	No	0.85
MouseBrain-Z-T-1.12265.12265.3	Hex(3)HexNAc(3)Fuc(1)	0	Yes	0.85
MouseBrain-Z-T-1.12272.12272.3	Hex(3)HexNAc(4)	0	No	0.91
MouseBrain-Z-T-1.12278.12278.3	Hex(4)HexNAc(5)Fuc(2)	0	Yes	0.91
MouseBrain-Z-T-1.12300.12300.2	Hex(3)HexNAc(4)Fuc(1)	0	Yes	1.01
MouseBrain-Z-T-1.12332.12332.3	Hex(3)HexNAc(4)Fuc(1)	0	Yes	1.17
MouseBrain-Z-T-1.12350.12350.3	Hex(3)HexNAc(2)Fuc(1)	0	Yes	1.23
MouseBrain-Z-T-1.12358.12358.3	Hex(3)HexNAc(3)Fuc(1)	0	Yes	1.28
MouseBrain-Z-T-1.12364.12364.3	Hex(3)HexNAc(4)	0	No	1.28
MouseBrain-Z-T-1.12373.12373.2	Hex(3)HexNAc(4)Fuc(1)	0	Yes	1.34
MouseBrain-Z-T-1.12403.12403.3	Hex(3)HexNAc(4)Fuc(1)	0	Yes	1.5
MouseBrain-Z-T-1.12429.12429.3	Hex(3)HexNAc(2)Fuc(1)	0	Yes	1.6
MouseBrain-Z-T-1.12475.12475.3	Hex(3)HexNAc(4)Fuc(1)	0	Yes	1.82
MouseBrain-Z-T-1.12549.12549.3	Hex(3)HexNAc(4)Fuc(1)	0	Yes	2.14
MouseBrain-Z-T-1.12718.12718.3	Hex(3)HexNAc(4)Fuc(1)	0	Yes	2.89
MouseBrain-Z-T-1.15082.15082.3	Hex(4)HexNAc(4)NeuAc(1)Fuc(1)	1	Yes	13.47
MouseBrain-Z-T-1.19864.19864.3	Hex(9)HexNAc(2)	0	No	-1.44
MouseBrain-Z-T-1.19932.19932.3	Hex(9)HexNAc(2)	0	No	-1.12
MouseBrain-Z-T-1.19995.19995.3	Hex(8)HexNAc(2)	0	No	-0.85
MouseBrain-Z-T-1.20010.20010.3	Hex(6)HexNAc(3)Fuc(1)	0	Yes	-0.8
MouseBrain-Z-T-1.20049.20049.3	Hex(5)HexNAc(4)Fuc(1)	0	Yes	-0.64
MouseBrain-Z-T-1.20116.20116.3	Hex(7)HexNAc(2)	0	No	-0.32
MouseBrain-Z-T-1.20184.20184.3	Hex(6)HexNAc(2)	0	No	0
MouseBrain-Z-T-1.20325.20325.3	Hex(5)HexNAc(2)	0	No	0.63
MouseBrain-Z-T-1.20383.20383.2	Hex(5)HexNAc(2)	0	No	0.89
MouseBrain-Z-T-1.20393.20393.3	Hex(5)HexNAc(2)	0	No	0.95
MouseBrain-Z-T-1.20472.20472.3	Hex(5)HexNAc(2)	0	No	1.27
MouseBrain-Z-T-1.24047.24047.3	Hex(5)HexNAc(4)NeuAc(1)	1	No	17.3
MouseBrain-Z-T-1.20578.20578.3	Hex(4)HexNAc(5)Fuc(2)	0	Yes	-3.56
MouseBrain-Z-T-1.20858.20858.3	Hex(4)HexNAc(5)Fuc(1)	0	Yes	-2.29
MouseBrain-Z-T-1.20887.20887.2	Hex(4)HexNAc(5)Fuc(1)	0	Yes	-2.18
MouseBrain-Z-T-1.20904.20904.3	Hex(4)HexNAc(4)Fuc(1)	0	Yes	-2.08
MouseBrain-Z-T-1.20927.20927.3	Hex(4)HexNAc(5)Fuc(1)	0	Yes	-1.97
MouseBrain-Z-T-1.20934.20934.3	Hex(3)HexNAc(5)Fuc(1)	0	Yes	-1.97
MouseBrain-Z-T-1.20966.20966.2	Hex(4)HexNAc(4)Fuc(1)	0	Yes	-1.81
MouseBrain-Z-T-1.20976.20976.3	Hex(4)HexNAc(4)Fuc(1)	0	Yes	-1.76
MouseBrain-Z-T-1.21000.21000.3	Hex(4)HexNAc(5)Fuc(1)	0	Yes	-1.65
MouseBrain-Z-T-1.21033.21033.3	Hex(4)HexNAc(5)	0	No	-1.54
MouseBrain-Z-T-1.21036.21036.3	Hex(3)HexNAc(5)Fuc(1)	0	Yes	-1.49
MouseBrain-Z-T-1.21262.21262.3	Hex(3)HexNAc(5)	0	No	-0.48
MouseBrain-Z-T-1.21325.21325.2	Hex(3)HexNAc(5)	0	No	-0.21
MouseBrain-Z-T-1.21332.21332.3	Hex(3)HexNAc(5)	0	No	-0.16
MouseBrain-Z-T-1.21358.21358.3	Hex(3)HexNAc(4)	0	No	-0.05
MouseBrain-Z-T-1.21373.21373.2	Hex(3)HexNAc(4)	0	No	0
MouseBrain-Z-T-1.21399.21399.2	Hex(4)HexNAc(2)	0	No	0.11
MouseBrain-Z-T-1.21430.21430.3	Hex(3)HexNAc(4)	0	No	0.27
MouseBrain-Z-T-1.21494.21494.2	Hex(3)HexNAc(2)	0	No	0.55
MouseBrain-Z-T-1.21526.21526.3	Hex(3)HexNAc(2)	0	No	0.71
MouseBrain-Z-T-1.21585.21585.2	Hex(3)HexNAc(2)	0	No	0.98
MouseBrain-Z-T-1.25115.25115.3	Hex(4)HexNAc(6)NeuAc(1)	1	No	16.78
MouseBrain-Z-T-1.3695.3695.3	Hex(9)HexNAc(2)	0	No	-0.565
MouseBrain-Z-T-1.3710.3710.4	Hex(8)HexNAc(2)	0	No	-0.515
MouseBrain-Z-T-1.3715.3715.3	Hex(8)HexNAc(2)	0	No	-0.475
MouseBrain-Z-T-1.3744.3744.3	Hex(6)HexNAc(3)Fuc(1)	0	Yes	-0.355
MouseBrain-Z-T-1.3751.3751.4	Hex(6)HexNAc(3)Fuc(1)	0	Yes	-0.315
MouseBrain-Z-T-1.3774.3774.4	Hex(6)HexNAc(3)Fuc(2)	0	Yes	-0.215
MouseBrain-Z-T-1.3790.3790.3	Hex(6)HexNAc(2)	0	No	-0.165
MouseBrain-Z-T-1.3797.3797.4	Hex(6)HexNAc(2)	0	No	-0.105
MouseBrain-Z-T-1.3808.3808.3	Hex(5)HexNAc(3)Fuc(2)	0	Yes	-0.055
MouseBrain-Z-T-1.3840.3840.4	Hex(5)HexNAc(3)Fuc(1)	0	Yes	0.055
MouseBrain-Z-T-1.3844.3844.3	Hex(5)HexNAc(2)	0	No	0.105
MouseBrain-Z-T-1.3848.3848.3	Hex(5)HexNAc(4)	0	No	0.105
MouseBrain-Z-T-1.3851.3851.4	Hex(5)HexNAc(3)	0	No	0.105
MouseBrain-Z-T-1.3854.3854.4	Hex(5)HexNAc(4)	0	No	0.155
MouseBrain-Z-T-1.3873.3873.3	Hex(5)HexNAc(4)Fuc(1)	0	Yes	0.195
MouseBrain-Z-T-1.3877.3877.3	Hex(5)HexNAc(3)Fuc(1)	0	Yes	0.255
MouseBrain-Z-T-1.3900.3900.4	Hex(5)HexNAc(4)Fuc(1)	0	Yes	0.355
MouseBrain-Z-T-1.3923.3923.3	Hex(5)HexNAc(2)	0	No	0.455
MouseBrain-Z-T-1.4018.4018.3	Hex(4)HexNAc(4)Fuc(1)	0	Yes	0.885
MouseBrain-Z-T-1.4249.4249.3	Hex(3)HexNAc(5)Fuc(1)	0	Yes	1.905
MouseBrain-Z-T-1.4263.4263.4	Hex(3)HexNAc(5)Fuc(1)	0	Yes	1.965
MouseBrain-Z-T-1.4876.4876.3	Hex(6)HexNAc(3)NeuAc(1)Fuc(1)	1	Yes	4.625
MouseBrain-Z-T-1.18205.18205.3	Hex(5)HexNAc(5)Fuc(3)	0	Yes	-3.16
MouseBrain-Z-T-1.18440.18440.3	Hex(4)HexNAc(5)Fuc(2)	0	Yes	-2.09
MouseBrain-Z-T-1.18494.18494.3	Hex(5)HexNAc(4)Fuc(1)	0	Yes	-1.88
MouseBrain-Z-T-1.18702.18702.3	Hex(4)HexNAc(3)Fuc(1)	0	Yes	-0.91
MouseBrain-Z-T-1.18904.18904.3	Hex(5)HexNAc(2)	0	No	0
MouseBrain-Z-T-1.21450.21450.3	Hex(5)HexNAc(6)NeuAc(1)Fuc(2)	1	Yes	11.37
MouseBrain-Z-T-1.21542.21542.3	Hex(5)HexNAc(6)NeuAc(1)Fuc(2)	1	Yes	11.8
MouseBrain-Z-T-1.5348.5348.3	Hex(6)HexNAc(6)Fuc(4)	0	Yes	-2.43
MouseBrain-Z-T-1.5793.5793.3	Hex(5)HexNAc(6)Fuc(3)	0	Yes	-0.48
MouseBrain-Z-T-1.5864.5864.2	Hex(8)HexNAc(2)	0	No	-0.16
MouseBrain-Z-T-1.5881.5881.3	Hex(5)HexNAc(6)Fuc(3)	0	Yes	-0.1
MouseBrain-Z-T-1.5904.5904.3	Hex(9)HexNAc(2)	0	No	0
MouseBrain-Z-T-1.5916.5916.2	Hex(9)HexNAc(2)	0	No	0.06
MouseBrain-Z-T-1.6227.6227.3	Hex(4)HexNAc(6)Fuc(2)	0	Yes	1.44
MouseBrain-Z-T-1.6306.6306.3	Hex(4)HexNAc(6)Fuc(2)	0	Yes	1.82
MouseBrain-Z-T-1.6503.6503.2	Hex(4)HexNAc(4)Fuc(2)	0	Yes	2.67
MouseBrain-Z-T-1.6745.6745.2	Hex(4)HexNAc(5)Fuc(2)	0	Yes	3.75
MouseBrain-Z-T-1.6817.6817.2	Hex(4)HexNAc(5)Fuc(2)	0	Yes	4.09
MouseBrain-Z-T-1.6822.6822.3	Hex(4)HexNAc(5)Fuc(2)	0	Yes	4.11
MouseBrain-Z-T-1.6961.6961.2	Hex(4)HexNAc(5)Fuc(2)	0	Yes	4.7
MouseBrain-Z-T-1.7320.7320.2	Hex(3)HexNAc(4)Fuc(1)	0	Yes	6.3
MouseBrain-Z-T-1.7562.7562.3	Hex(4)HexNAc(5)Fuc(1)	0	Yes	7.37
MouseBrain-Z-T-1.7606.7606.2	Hex(3)HexNAc(5)Fuc(1)	0	Yes	7.59
MouseBrain-Z-T-1.7622.7622.3	Hex(3)HexNAc(5)Fuc(1)	0	Yes	7.66
MouseBrain-Z-T-1.7671.7671.2	Hex(3)HexNAc(5)Fuc(1)	0	Yes	7.85
MouseBrain-Z-T-1.7692.7692.3	Hex(3)HexNAc(5)Fuc(1)	0	Yes	7.94
MouseBrain-Z-T-1.8651.8651.3	Hex(7)HexNAc(5)Fuc(4)	0	Yes	12.08
MouseBrain-Z-T-1.9016.9016.3	Hex(5)HexNAc(6)NeuAc(1)Fuc(2)	1	Yes	13.68
MouseBrain-Z-T-1.10112.10112.3	Hex(5)HexNAc(6)NeuAc(1)Fuc(2)	1	Yes	18.59
MouseBrain-Z-T-1.12385.12385.4	Hex(9)HexNAc(2)	0	No	-0.245
MouseBrain-Z-T-1.12410.12410.3	Hex(9)HexNAc(2)	0	No	-0.135
MouseBrain-Z-T-1.12465.12465.3	Hex(8)HexNAc(2)	0	No	0.135
MouseBrain-Z-T-1.12477.12477.4	Hex(8)HexNAc(2)	0	No	0.185
MouseBrain-Z-T-1.15494.15494.4	Hex(5)HexNAc(6)NeuAc(1)Fuc(2)	1	Yes	13.705
MouseBrain-Z-T-1.3693.3693.3	Hex(8)HexNAc(2)	0	No	-0.98
MouseBrain-Z-T-1.3742.3742.3	Hex(7)HexNAc(2)	0	No	-0.77
MouseBrain-Z-T-1.3771.3771.3	Hex(6)HexNAc(4)Fuc(1)	0	Yes	-0.63
MouseBrain-Z-T-1.3779.3779.2	Hex(6)HexNAc(3)Fuc(1)	0	Yes	-0.63
MouseBrain-Z-T-1.3783.3783.3	Hex(6)HexNAc(3)Fuc(1)	0	Yes	-0.58
MouseBrain-Z-T-1.3784.3784.3	Hex(7)HexNAc(4)Fuc(3)	0	Yes	-0.58
MouseBrain-Z-T-1.3832.3832.3	Hex(5)HexNAc(4)Fuc(3)	0	Yes	-0.36
MouseBrain-Z-T-1.3849.3849.3	Hex(5)HexNAc(3)Fuc(1)	0	Yes	-0.31
MouseBrain-Z-T-1.3865.3865.3	Hex(6)HexNAc(4)Fuc(2)	0	Yes	-0.22
MouseBrain-Z-T-1.3867.3867.3	Hex(6)HexNAc(2)	0	No	-0.22
MouseBrain-Z-T-1.3887.3887.3	Hex(6)HexNAc(3)Fuc(2)	0	Yes	-0.11
MouseBrain-Z-T-1.3893.3893.3	Hex(5)HexNAc(3)	0	No	-0.11
MouseBrain-Z-T-1.3905.3905.2	Hex(6)HexNAc(3)Fuc(2)	0	Yes	-0.06
MouseBrain-Z-T-1.3907.3907.3	Hex(6)HexNAc(4)Fuc(3)	0	Yes	-0.06
MouseBrain-Z-T-1.3913.3913.3	Hex(7)HexNAc(2)	0	No	0
MouseBrain-Z-T-1.3933.3933.3	Hex(6)HexNAc(4)Fuc(2)	0	Yes	0.09
MouseBrain-Z-T-1.3938.3938.3	Hex(5)HexNAc(4)Fuc(1)	0	Yes	0.09
MouseBrain-Z-T-1.3939.3939.3	Hex(5)HexNAc(5)Fuc(3)	0	Yes	0.09
MouseBrain-Z-T-1.3945.3945.2	Hex(6)HexNAc(4)Fuc(2)	0	Yes	0.15
MouseBrain-Z-T-1.3957.3957.3	Hex(6)HexNAc(3)Fuc(2)	0	Yes	0.2
MouseBrain-Z-T-1.3988.3988.3	Hex(5)HexNAc(4)	0	No	0.31
MouseBrain-Z-T-1.4005.4005.3	Hex(6)HexNAc(4)Fuc(2)	0	Yes	0.41
MouseBrain-Z-T-1.4006.4006.3	Hex(5)HexNAc(3)Fuc(1)	0	Yes	0.41
MouseBrain-Z-T-1.4017.4017.3	Hex(5)HexNAc(2)	0	No	0.47
MouseBrain-Z-T-1.4019.4019.3	Hex(5)HexNAc(5)Fuc(3)	0	Yes	0.47
MouseBrain-Z-T-1.4021.4021.2	Hex(5)HexNAc(3)Fuc(2)	0	Yes	0.47
MouseBrain-Z-T-1.4031.4031.2	Hex(5)HexNAc(2)	0	No	0.52
MouseBrain-Z-T-1.4063.4063.3	Hex(5)HexNAc(3)Fuc(2)	0	Yes	0.67
MouseBrain-Z-T-1.4066.4066.3	Hex(5)HexNAc(4)Fuc(2)	0	Yes	0.67
MouseBrain-Z-T-1.4078.4078.3	Hex(4)HexNAc(3)Fuc(2)	0	Yes	0.73
MouseBrain-Z-T-1.4085.4085.3	Hex(5)HexNAc(2)	0	No	0.76
MouseBrain-Z-T-1.4096.4096.3	Hex(4)HexNAc(4)Fuc(2)	0	Yes	0.82
MouseBrain-Z-T-1.4097.4097.3	Hex(5)HexNAc(4)Fuc(1)	0	Yes	0.82
MouseBrain-Z-T-1.4104.4104.3	Hex(5)HexNAc(3)Fuc(1)	0	Yes	0.82
MouseBrain-Z-T-1.4105.4105.3	Hex(5)HexNAc(4)Fuc(1)	0	Yes	0.82
MouseBrain-Z-T-1.4110.4110.2	Hex(5)HexNAc(4)Fuc(2)	0	Yes	0.87
MouseBrain-Z-T-1.4113.4113.3	Hex(5)HexNAc(5)Fuc(2)	0	Yes	0.87
MouseBrain-Z-T-1.4122.4122.2	Hex(5)HexNAc(4)Fuc(1)	0	Yes	0.92
MouseBrain-Z-T-1.4133.4133.3	Hex(5)HexNAc(5)Fuc(3)	0	Yes	0.97
MouseBrain-Z-T-1.4138.4138.3	Hex(5)HexNAc(4)Fuc(2)	0	Yes	1.01
MouseBrain-Z-T-1.4171.4171.3	Hex(5)HexNAc(4)Fuc(1)	0	Yes	1.15
MouseBrain-Z-T-1.4172.4172.3	Hex(4)HexNAc(4)Fuc(2)	0	Yes	1.15
MouseBrain-Z-T-1.4186.4186.2	Hex(5)HexNAc(4)Fuc(2)	0	Yes	1.21
MouseBrain-Z-T-1.4205.4205.3	Hex(5)HexNAc(4)Fuc(2)	0	Yes	1.31
MouseBrain-Z-T-1.4211.4211.3	Hex(5)HexNAc(3)Fuc(1)	0	Yes	1.31
MouseBrain-Z-T-1.4243.4243.3	Hex(4)HexNAc(4)Fuc(2)	0	Yes	1.45
MouseBrain-Z-T-1.4252.4252.3	Hex(4)HexNAc(5)Fuc(2)	0	Yes	1.51
MouseBrain-Z-T-1.4311.4311.3	Hex(4)HexNAc(4)Fuc(2)	0	Yes	1.77
MouseBrain-Z-T-1.4323.4323.3	Hex(4)HexNAc(5)Fuc(2)	0	Yes	1.82
MouseBrain-Z-T-1.4409.4409.3	Hex(5)HexNAc(4)Fuc(1)	0	Yes	2.21
MouseBrain-Z-T-1.4453.4453.3	Hex(3)HexNAc(4)Fuc(1)	0	Yes	2.39
MouseBrain-Z-T-1.4485.4485.2	Hex(3)HexNAc(4)Fuc(1)	0	Yes	2.52
MouseBrain-Z-T-1.4516.4516.3	Hex(3)HexNAc(4)Fuc(1)	0	Yes	2.67
MouseBrain-Z-T-1.4634.4634.3	Hex(3)HexNAc(5)Fuc(1)	0	Yes	3.17
MouseBrain-Z-T-1.4656.4656.2	Hex(3)HexNAc(5)Fuc(1)	0	Yes	3.28
MouseBrain-Z-T-1.4701.4701.3	Hex(3)HexNAc(5)Fuc(1)	0	Yes	3.48
MouseBrain-Z-T-1.4702.4702.3	Hex(4)HexNAc(5)Fuc(1)	0	Yes	3.48
MouseBrain-Z-T-1.4726.4726.2	Hex(3)HexNAc(5)Fuc(1)	0	Yes	3.57
MouseBrain-Z-T-1.4765.4765.3	Hex(4)HexNAc(5)Fuc(1)	0	Yes	3.75
MouseBrain-Z-T-1.5278.5278.3	Hex(6)HexNAc(3)NeuAc(1)	1	No	5.99
MouseBrain-Z-T-1.5279.5279.3	Hex(5)HexNAc(4)NeuAc(1)Fuc(2)	1	Yes	5.99
MouseBrain-Z-T-1.5354.5354.3	Hex(6)HexNAc(3)NeuAc(1)Fuc(1)	1	Yes	6.32
MouseBrain-Z-T-1.5355.5355.3	Hex(6)HexNAc(3)NeuAc(1)	1	No	6.32
MouseBrain-Z-T-1.5356.5356.3	Hex(5)HexNAc(4)NeuAc(1)Fuc(2)	1	Yes	6.32
MouseBrain-Z-T-1.5422.5422.3	Hex(6)HexNAc(3)NeuAc(1)	1	No	6.62
MouseBrain-Z-T-1.5427.5427.3	Hex(5)HexNAc(4)NeuAc(1)Fuc(2)	1	Yes	6.64
MouseBrain-Z-T-1.5444.5444.3	Hex(6)HexNAc(3)NeuAc(1)Fuc(1)	1	Yes	6.71
MouseBrain-Z-T-1.5494.5494.3	Hex(5)HexNAc(4)NeuAc(1)Fuc(2)	1	Yes	6.92
MouseBrain-Z-T-1.5689.5689.3	Hex(6)HexNAc(3)NeuAc(1)Fuc(1)	1	Yes	7.77
MouseBrain-Z-T-1.5733.5733.3	Hex(4)HexNAc(4)NeuAc(1)Fuc(1)	1	Yes	7.97
MouseBrain-Z-T-1.5734.5734.3	Hex(5)HexNAc(4)NeuAc(1)Fuc(2)	1	Yes	7.97
MouseBrain-Z-T-1.5756.5756.3	Hex(6)HexNAc(4)NeuAc(1)Fuc(1)	1	Yes	8.07
MouseBrain-Z-T-1.5767.5767.3	Hex(5)HexNAc(3)NeuAc(1)Fuc(1)	1	Yes	8.13
MouseBrain-Z-T-1.5839.5839.3	Hex(5)HexNAc(3)NeuAc(1)Fuc(1)	1	Yes	8.45
MouseBrain-Z-T-1.5993.5993.3	Hex(4)HexNAc(4)NeuAc(1)Fuc(1)	1	Yes	9.1
MouseBrain-Z-T-1.6007.6007.3	Hex(4)HexNAc(5)NeuAc(1)Fuc(1)	1	Yes	9.18
MouseBrain-Z-T-1.6315.6315.3	Hex(5)HexNAc(6)NeuAc(1)Fuc(2)	1	Yes	10.53
MouseBrain-Z-T-1.6371.6371.3	Hex(4)HexNAc(5)NeuAc(1)Fuc(1)	1	Yes	10.79
MouseBrain-Z-T-1.6998.6998.3	Hex(4)HexNAc(6)NeuAc(1)Fuc(1)	1	Yes	13.57
MouseBrain-Z-T-1.7858.7858.3	Hex(6)HexNAc(3)NeuAc(2)Fuc(1)	2	Yes	17.36
MouseBrain-Z-T-1.8806.8806.3	Hex(5)HexNAc(4)NeuAc(2)Fuc(1)	2	Yes	21.47
MouseBrain-Z-T-1.9391.9391.3	Hex(7)HexNAc(6)Fuc(5)	0	Yes	-1.99
MouseBrain-Z-T-1.9461.9461.3	Hex(7)HexNAc(5)Fuc(4)	0	Yes	-1.72
MouseBrain-Z-T-1.9537.9537.4	Hex(6)HexNAc(5)Fuc(4)	0	Yes	-1.35
MouseBrain-Z-T-1.9538.9538.3	Hex(6)HexNAc(6)Fuc(4)	0	Yes	-1.35
MouseBrain-Z-T-1.9560.9560.3	Hex(6)HexNAc(5)Fuc(4)	0	Yes	-1.24
MouseBrain-Z-T-1.9600.9600.3	Hex(6)HexNAc(6)Fuc(3)	0	Yes	-1.08
MouseBrain-Z-T-1.9631.9631.3	Hex(6)HexNAc(5)Fuc(4)	0	Yes	-0.92
MouseBrain-Z-T-1.9654.9654.3	Hex(6)HexNAc(6)Fuc(4)	0	Yes	-0.84
MouseBrain-Z-T-1.9682.9682.3	Hex(6)HexNAc(4)Fuc(3)	0	Yes	-0.74
MouseBrain-Z-T-1.9722.9722.4	Hex(5)HexNAc(6)Fuc(3)	0	Yes	-0.53
MouseBrain-Z-T-1.9733.9733.3	Hex(6)HexNAc(6)Fuc(3)	0	Yes	-0.48
MouseBrain-Z-T-1.9742.9742.3	Hex(5)HexNAc(5)Fuc(3)	0	Yes	-0.42
MouseBrain-Z-T-1.9743.9743.3	Hex(5)HexNAc(6)Fuc(3)	0	Yes	-0.42
MouseBrain-Z-T-1.9759.9759.3	Hex(9)HexNAc(2)	0	No	-0.37
MouseBrain-Z-T-1.9802.9802.4	Hex(5)HexNAc(5)Fuc(3)	0	Yes	-0.16
MouseBrain-Z-T-1.9815.9815.3	Hex(5)HexNAc(4)Fuc(3)	0	Yes	-0.1
MouseBrain-Z-T-1.9826.9826.3	Hex(6)HexNAc(5)Fuc(3)	0	Yes	-0.05
MouseBrain-Z-T-1.9841.9841.3	Hex(8)HexNAc(2)	0	No	0
MouseBrain-Z-T-1.9844.9844.3	Hex(9)HexNAc(2)	0	No	0
MouseBrain-Z-T-1.9863.9863.3	Hex(5)HexNAc(5)Fuc(3)	0	Yes	0.11
MouseBrain-Z-T-1.9885.9885.3	Hex(5)HexNAc(4)Fuc(3)	0	Yes	0.22
MouseBrain-Z-T-1.9906.9906.3	Hex(5)HexNAc(4)Fuc(2)	0	Yes	0.27
MouseBrain-Z-T-1.9928.9928.3	Hex(6)HexNAc(3)Fuc(2)	0	Yes	0.38
MouseBrain-Z-T-1.9941.9941.3	Hex(4)HexNAc(5)Fuc(2)	0	Yes	0.43
MouseBrain-Z-T-1.9961.9961.4	Hex(4)HexNAc(6)Fuc(2)	0	Yes	0.54
MouseBrain-Z-T-1.9969.9969.3	Hex(4)HexNAc(6)Fuc(2)	0	Yes	0.59
MouseBrain-Z-T-1.9973.9973.3	Hex(5)HexNAc(5)Fuc(2)	0	Yes	0.59
MouseBrain-Z-T-1.9982.9982.3	Hex(5)HexNAc(4)Fuc(2)	0	Yes	0.64
MouseBrain-Z-T-1.10016.10016.3	Hex(4)HexNAc(5)Fuc(2)	0	Yes	0.8
MouseBrain-Z-T-1.10041.10041.3	Hex(4)HexNAc(6)Fuc(2)	0	Yes	0.9
MouseBrain-Z-T-1.10052.10052.3	Hex(4)HexNAc(4)Fuc(2)	0	Yes	0.96
MouseBrain-Z-T-1.10053.10053.3	Hex(5)HexNAc(5)Fuc(2)	0	Yes	0.96
MouseBrain-Z-T-1.10087.10087.3	Hex(4)HexNAc(5)Fuc(2)	0	Yes	1.12
MouseBrain-Z-T-1.10101.10101.3	Hex(5)HexNAc(3)Fuc(2)	0	Yes	1.17
MouseBrain-Z-T-1.10122.10122.3	Hex(4)HexNAc(4)Fuc(2)	0	Yes	1.28
MouseBrain-Z-T-1.10177.10177.3	Hex(4)HexNAc(3)Fuc(2)	0	Yes	1.49
MouseBrain-Z-T-1.11926.11926.4	Hex(7)HexNAc(6)NeuAc(1)Fuc(4)	1	Yes	9.36
MouseBrain-Z-T-1.11979.11979.3	Hex(7)HexNAc(6)NeuAc(1)Fuc(3)	1	Yes	9.58
MouseBrain-Z-T-1.12012.12012.4	Hex(8)HexNAc(6)Fuc(5)	0	Yes	9.74
MouseBrain-Z-T-1.12106.12106.4	Hex(8)HexNAc(6)Fuc(5)	0	Yes	10.17
MouseBrain-Z-T-1.12115.12115.3	Hex(7)HexNAc(6)NeuAc(1)Fuc(3)	1	Yes	10.17
MouseBrain-Z-T-1.12123.12123.3	Hex(7)HexNAc(5)NeuAc(1)Fuc(3)	1	Yes	10.22
MouseBrain-Z-T-1.12133.12133.3	Hex(6)HexNAc(6)NeuAc(1)Fuc(3)	1	Yes	10.27
MouseBrain-Z-T-1.12166.12166.3	Hex(6)HexNAc(5)NeuAc(1)Fuc(3)	1	Yes	10.43
MouseBrain-Z-T-1.12183.12183.3	Hex(6)HexNAc(5)NeuAc(1)Fuc(2)	1	Yes	10.49
MouseBrain-Z-T-1.12189.12189.3	Hex(7)HexNAc(6)NeuAc(1)Fuc(4)	1	Yes	10.54
MouseBrain-Z-T-1.12193.12193.3	Hex(7)HexNAc(6)NeuAc(1)Fuc(3)	1	Yes	10.54
MouseBrain-Z-T-1.12253.12253.3	Hex(6)HexNAc(7)NeuAc(1)Fuc(3)	1	Yes	10.81
MouseBrain-Z-T-1.12261.12261.3	Hex(6)HexNAc(6)NeuAc(1)Fuc(3)	1	Yes	10.86
MouseBrain-Z-T-1.12288.12288.3	Hex(5)HexNAc(5)NeuAc(1)Fuc(2)	1	Yes	10.97
MouseBrain-Z-T-1.12311.12311.3	Hex(6)HexNAc(5)NeuAc(1)Fuc(3)	1	Yes	11.08
MouseBrain-Z-T-1.12349.12349.3	Hex(6)HexNAc(5)NeuAc(1)Fuc(2)	1	Yes	11.24
MouseBrain-Z-T-1.12357.12357.3	Hex(5)HexNAc(5)NeuAc(1)Fuc(2)	1	Yes	11.29
MouseBrain-Z-T-1.12369.12369.4	Hex(6)HexNAc(6)NeuAc(1)Fuc(3)	1	Yes	11.35
MouseBrain-Z-T-1.12392.12392.4	Hex(5)HexNAc(5)NeuAc(1)Fuc(2)	1	Yes	11.45
MouseBrain-Z-T-1.12393.12393.3	Hex(6)HexNAc(5)NeuAc(1)Fuc(3)	1	Yes	11.45
MouseBrain-Z-T-1.12432.12432.3	Hex(6)HexNAc(5)NeuAc(1)Fuc(2)	1	Yes	11.61
MouseBrain-Z-T-1.12499.12499.3	Hex(5)HexNAc(5)NeuAc(1)Fuc(2)	1	Yes	11.94
MouseBrain-Z-T-1.12572.12572.3	Hex(5)HexNAc(4)NeuAc(1)Fuc(2)	1	Yes	12.26
MouseBrain-Z-T-1.12635.12635.3	Hex(5)HexNAc(5)NeuAc(1)Fuc(2)	1	Yes	12.52
MouseBrain-Z-T-1.12650.12650.3	Hex(5)HexNAc(3)NeuAc(1)Fuc(1)	1	Yes	12.58
MouseBrain-Z-T-1.14892.14892.3	Hex(7)HexNAc(6)NeuAc(2)Fuc(3)	2	Yes	22.62
MouseBrain-Z-T-1.14945.14945.4	Hex(8)HexNAc(6)NeuAc(1)Fuc(4)	1	Yes	22.89
MouseBrain-Z-T-1.14971.14971.3	Hex(7)HexNAc(6)NeuAc(2)Fuc(3)	2	Yes	23
MouseBrain-Z-T-1.15053.15053.3	Hex(7)HexNAc(6)NeuAc(2)Fuc(3)	2	Yes	23.37
MouseBrain-Z-T-1.15160.15160.3	Hex(6)HexNAc(5)NeuAc(2)Fuc(2)	2	Yes	23.86
MouseBrain-Z-T-1.15174.15174.3	Hex(6)HexNAc(6)NeuAc(2)Fuc(2)	2	Yes	23.91
MouseBrain-Z-T-1.15255.15255.3	Hex(6)HexNAc(5)NeuAc(2)Fuc(2)	2	Yes	24.29
MouseBrain-Z-T-1.32021.32021.4	Hex(6)HexNAc(7)Fuc(2)	0	Yes	-6.985
MouseBrain-Z-T-1.32073.32073.3	Hex(5)HexNAc(7)Fuc(3)	0	Yes	-6.725
MouseBrain-Z-T-1.32190.32190.3	Hex(5)HexNAc(6)Fuc(2)	0	Yes	-6.205
MouseBrain-Z-T-1.32213.32213.3	Hex(5)HexNAc(6)Fuc(3)	0	Yes	-6.095
MouseBrain-Z-T-1.32217.32217.4	Hex(5)HexNAc(6)Fuc(3)	0	Yes	-6.095
MouseBrain-Z-T-1.32319.32319.3	Hex(5)HexNAc(6)Fuc(2)	0	Yes	-5.615
MouseBrain-Z-T-1.32362.32362.3	Hex(5)HexNAc(4)Fuc(3)	0	Yes	-5.455
MouseBrain-Z-T-1.32379.32379.3	Hex(5)HexNAc(5)Fuc(3)	0	Yes	-5.345
MouseBrain-Z-T-1.32450.32450.3	Hex(5)HexNAc(5)Fuc(2)	0	Yes	-5.025
MouseBrain-Z-T-1.32475.32475.3	Hex(5)HexNAc(5)Fuc(3)	0	Yes	-4.925
MouseBrain-Z-T-1.32593.32593.3	Hex(4)HexNAc(6)Fuc(2)	0	Yes	-4.385
MouseBrain-Z-T-1.32617.32617.4	Hex(4)HexNAc(6)Fuc(2)	0	Yes	-4.275
MouseBrain-Z-T-1.32652.32652.3	Hex(5)HexNAc(6)Fuc(2)	0	Yes	-4.125
MouseBrain-Z-T-1.32664.32664.3	Hex(4)HexNAc(6)Fuc(2)	0	Yes	-4.065
MouseBrain-Z-T-1.32697.32697.3	Hex(4)HexNAc(5)Fuc(2)	0	Yes	-3.925
MouseBrain-Z-T-1.32700.32700.3	Hex(4)HexNAc(6)Fuc(1)	0	Yes	-3.925
MouseBrain-Z-T-1.32709.32709.3	Hex(5)HexNAc(5)Fuc(2)	0	Yes	-3.875
MouseBrain-Z-T-1.32779.32779.3	Hex(4)HexNAc(5)Fuc(2)	0	Yes	-3.555
MouseBrain-Z-T-1.32794.32794.3	Hex(5)HexNAc(5)Fuc(2)	0	Yes	-3.505
MouseBrain-Z-T-1.33071.33071.3	Hex(3)HexNAc(4)Fuc(1)	0	Yes	-2.275
MouseBrain-Z-T-1.33252.33252.3	Hex(3)HexNAc(4)Fuc(1)	0	Yes	-1.425
MouseBrain-Z-T-1.33554.33554.3	Hex(3)HexNAc(4)	0	No	-0.105
MouseBrain-Z-T-1.33595.33595.3	Hex(3)HexNAc(5)	0	No	0.105
MouseBrain-Z-T-1.36890.36890.3	Hex(7)HexNAc(5)Fuc(4)	0	Yes	14.875
MouseBrain-Z-T-1.37201.37201.3	Hex(6)HexNAc(5)Fuc(3)	0	Yes	16.255
MouseBrain-Z-T-1.37270.37270.3	Hex(6)HexNAc(7)Fuc(3)	0	Yes	16.575
MouseBrain-Z-T-1.37304.37304.3	Hex(6)HexNAc(6)Fuc(3)	0	Yes	16.735
MouseBrain-Z-T-1.37361.37361.3	Hex(5)HexNAc(6)NeuAc(1)Fuc(2)	1	Yes	17.005
MouseBrain-Z-T-1.37373.37373.3	Hex(5)HexNAc(5)NeuAc(1)Fuc(2)	1	Yes	17.055
MouseBrain-Z-T-1.37374.37374.4	Hex(5)HexNAc(6)NeuAc(1)Fuc(2)	1	Yes	17.055
MouseBrain-Z-T-1.37444.37444.4	Hex(5)HexNAc(6)NeuAc(1)Fuc(2)	1	Yes	17.375
MouseBrain-Z-T-1.37445.37445.4	Hex(6)HexNAc(6)Fuc(3)	0	Yes	17.375
MouseBrain-Z-T-1.37467.37467.3	Hex(6)HexNAc(6)Fuc(3)	0	Yes	17.475
MouseBrain-Z-T-1.37491.37491.3	Hex(5)HexNAc(6)NeuAc(1)Fuc(1)	1	Yes	17.585
MouseBrain-Z-T-1.37585.37585.4	Hex(5)HexNAc(6)NeuAc(1)Fuc(2)	1	Yes	18.005
MouseBrain-Z-T-1.37607.37607.3	Hex(5)HexNAc(6)NeuAc(1)Fuc(2)	1	Yes	18.105
MouseBrain-Z-T-1.37622.37622.3	Hex(5)HexNAc(7)Fuc(2)	0	Yes	18.155
MouseBrain-Z-T-1.37659.37659.3	Hex(4)HexNAc(7)NeuAc(1)Fuc(1)	1	Yes	18.315
MouseBrain-Z-T-1.37717.37717.3	Hex(5)HexNAc(7)Fuc(2)	0	Yes	18.585
MouseBrain-Z-T-1.37729.37729.3	Hex(6)HexNAc(6)Fuc(2)	0	Yes	18.645
MouseBrain-Z-T-1.37781.37781.3	Hex(4)HexNAc(6)NeuAc(1)Fuc(1)	1	Yes	18.855
MouseBrain-Z-T-1.37786.37786.3	Hex(5)HexNAc(6)Fuc(2)	0	Yes	18.915
MouseBrain-Z-T-1.37823.37823.3	Hex(6)HexNAc(5)Fuc(2)	0	Yes	19.075
MouseBrain-Z-T-1.37835.37835.3	Hex(6)HexNAc(6)Fuc(2)	0	Yes	19.125
MouseBrain-Z-T-1.37894.37894.3	Hex(6)HexNAc(5)Fuc(2)	0	Yes	19.395
MouseBrain-Z-T-1.37941.37941.3	Hex(4)HexNAc(5)NeuAc(1)Fuc(1)	1	Yes	19.605
MouseBrain-Z-T-1.37954.37954.3	Hex(5)HexNAc(6)Fuc(2)	0	Yes	19.655
MouseBrain-Z-T-1.37955.37955.3	Hex(4)HexNAc(6)NeuAc(1)Fuc(1)	1	Yes	19.655
MouseBrain-Z-T-1.37997.37997.3	Hex(5)HexNAc(5)Fuc(2)	0	Yes	19.855
MouseBrain-Z-T-1.38011.38011.3	Hex(6)HexNAc(6)Fuc(2)	0	Yes	19.905
MouseBrain-Z-T-1.38032.38032.3	Hex(4)HexNAc(6)NeuAc(1)Fuc(1)	1	Yes	20.015
MouseBrain-Z-T-1.38044.38044.3	Hex(5)HexNAc(6)NeuAc(1)Fuc(1)	1	Yes	20.075
MouseBrain-Z-T-1.38067.38067.3	Hex(4)HexNAc(5)NeuAc(1)Fuc(1)	1	Yes	20.175
MouseBrain-Z-T-1.38079.38079.3	Hex(5)HexNAc(5)Fuc(2)	0	Yes	20.225
MouseBrain-Z-T-1.38331.38331.3	Hex(5)HexNAc(6)Fuc(1)	0	Yes	21.355
MouseBrain-Z-T-1.42960.42960.4	Hex(7)HexNAc(5)NeuAc(1)Fuc(3)	1	Yes	42.085
MouseBrain-Z-T-1.5675.5675.3	Hex(6)HexNAc(6)Fuc(4)	0	Yes	-1.405
MouseBrain-Z-T-1.5711.5711.2	Hex(6)HexNAc(6)Fuc(4)	0	Yes	-1.255
MouseBrain-Z-T-1.5754.5754.3	Hex(6)HexNAc(6)Fuc(4)	0	Yes	-1.055
MouseBrain-Z-T-1.5797.5797.3	Hex(6)HexNAc(6)Fuc(3)	0	Yes	-0.895
MouseBrain-Z-T-1.5933.5933.2	Hex(9)HexNAc(2)	0	No	-0.255
MouseBrain-Z-T-1.5952.5952.3	Hex(6)HexNAc(6)Fuc(3)	0	Yes	-0.165
MouseBrain-Z-T-1.5968.5968.2	Hex(9)HexNAc(2)	0	No	-0.115
MouseBrain-Z-T-1.6016.6016.2	Hex(9)HexNAc(2)	0	No	0.115
MouseBrain-Z-T-1.6018.6018.3	Hex(5)HexNAc(6)Fuc(3)	0	Yes	0.115
MouseBrain-Z-T-1.6026.6026.3	Hex(6)HexNAc(6)Fuc(3)	0	Yes	0.155
MouseBrain-Z-T-1.6036.6036.2	Hex(8)HexNAc(2)	0	No	0.195
MouseBrain-Z-T-1.6075.6075.2	Hex(5)HexNAc(6)Fuc(3)	0	Yes	0.355
MouseBrain-Z-T-1.6086.6086.3	Hex(6)HexNAc(5)Fuc(4)	0	Yes	0.405
MouseBrain-Z-T-1.6092.6092.3	Hex(5)HexNAc(6)Fuc(3)	0	Yes	0.435
MouseBrain-Z-T-1.6107.6107.3	Hex(6)HexNAc(6)Fuc(4)	0	Yes	0.495
MouseBrain-Z-T-1.6116.6116.2	Hex(6)HexNAc(5)Fuc(4)	0	Yes	0.545
MouseBrain-Z-T-1.6122.6122.2	Hex(5)HexNAc(5)Fuc(3)	0	Yes	0.545
MouseBrain-Z-T-1.6138.6138.3	Hex(5)HexNAc(5)Fuc(3)	0	Yes	0.655
MouseBrain-Z-T-1.6167.6167.3	Hex(6)HexNAc(5)Fuc(4)	0	Yes	0.755
MouseBrain-Z-T-1.6179.6179.2	Hex(5)HexNAc(5)Fuc(3)	0	Yes	0.815
MouseBrain-Z-T-1.6186.6186.3	Hex(5)HexNAc(6)Fuc(3)	0	Yes	0.865
MouseBrain-Z-T-1.6190.6190.3	Hex(6)HexNAc(6)Fuc(4)	0	Yes	0.865
MouseBrain-Z-T-1.6191.6191.3	Hex(6)HexNAc(5)Fuc(3)	0	Yes	0.865
MouseBrain-Z-T-1.6200.6200.2	Hex(5)HexNAc(5)Fuc(3)	0	Yes	0.925
MouseBrain-Z-T-1.6210.6210.3	Hex(5)HexNAc(5)Fuc(3)	0	Yes	0.975
MouseBrain-Z-T-1.6216.6216.2	Hex(5)HexNAc(6)Fuc(3)	0	Yes	0.975
MouseBrain-Z-T-1.6222.6222.2	Hex(5)HexNAc(6)Fuc(3)	0	Yes	1.025
MouseBrain-Z-T-1.6237.6237.2	Hex(5)HexNAc(4)Fuc(3)	0	Yes	1.085
MouseBrain-Z-T-1.6258.6258.3	Hex(5)HexNAc(6)Fuc(3)	0	Yes	1.185
MouseBrain-Z-T-1.6308.6308.2	Hex(5)HexNAc(4)Fuc(3)	0	Yes	1.405
MouseBrain-Z-T-1.6323.6323.3	Hex(5)HexNAc(6)Fuc(2)	0	Yes	1.455
MouseBrain-Z-T-1.6351.6351.2	Hex(5)HexNAc(5)Fuc(3)	0	Yes	1.565
MouseBrain-Z-T-1.6353.6353.3	Hex(5)HexNAc(5)Fuc(3)	0	Yes	1.615
MouseBrain-Z-T-1.6408.6408.2	Hex(5)HexNAc(4)Fuc(2)	0	Yes	1.825
MouseBrain-Z-T-1.6425.6425.3	Hex(5)HexNAc(5)Fuc(3)	0	Yes	1.935
MouseBrain-Z-T-1.6427.6427.3	Hex(5)HexNAc(5)Fuc(2)	0	Yes	1.935
MouseBrain-Z-T-1.6430.6430.3	Hex(6)HexNAc(6)NeuAc(1)Fuc(2)	1	Yes	1.935
MouseBrain-Z-T-1.6435.6435.2	Hex(5)HexNAc(4)Fuc(3)	0	Yes	1.935
MouseBrain-Z-T-1.6443.6443.3	Hex(5)HexNAc(4)Fuc(3)	0	Yes	1.985
MouseBrain-Z-T-1.6454.6454.3	Hex(6)HexNAc(6)Fuc(3)	0	Yes	2.045
MouseBrain-Z-T-1.6455.6455.2	Hex(5)HexNAc(5)Fuc(2)	0	Yes	2.045
MouseBrain-Z-T-1.6461.6461.2	Hex(5)HexNAc(5)Fuc(3)	0	Yes	2.095
MouseBrain-Z-T-1.6467.6467.3	Hex(5)HexNAc(4)Fuc(2)	0	Yes	2.095
MouseBrain-Z-T-1.6473.6473.2	Hex(5)HexNAc(5)Fuc(3)	0	Yes	2.145
MouseBrain-Z-T-1.6474.6474.3	Hex(4)HexNAc(5)Fuc(2)	0	Yes	2.145
MouseBrain-Z-T-1.6478.6478.2	Hex(4)HexNAc(5)Fuc(2)	0	Yes	2.145
MouseBrain-Z-T-1.6480.6480.2	Hex(4)HexNAc(6)Fuc(2)	0	Yes	2.145
MouseBrain-Z-T-1.6485.6485.3	Hex(4)HexNAc(6)Fuc(2)	0	Yes	2.205
MouseBrain-Z-T-1.6497.6497.3	Hex(5)HexNAc(5)Fuc(3)	0	Yes	2.255
MouseBrain-Z-T-1.6509.6509.2	Hex(5)HexNAc(4)Fuc(3)	0	Yes	2.305
MouseBrain-Z-T-1.6520.6520.3	Hex(5)HexNAc(4)Fuc(3)	0	Yes	2.365
MouseBrain-Z-T-1.6533.6533.2	Hex(5)HexNAc(4)Fuc(3)	0	Yes	2.415
MouseBrain-Z-T-1.6534.6534.3	Hex(5)HexNAc(6)Fuc(2)	0	Yes	2.415
MouseBrain-Z-T-1.6545.6545.2	Hex(5)HexNAc(5)Fuc(3)	0	Yes	2.465
MouseBrain-Z-T-1.6556.6556.3	Hex(4)HexNAc(6)Fuc(2)	0	Yes	2.525
MouseBrain-Z-T-1.6558.6558.2	Hex(4)HexNAc(6)Fuc(2)	0	Yes	2.525
MouseBrain-Z-T-1.6568.6568.3	Hex(5)HexNAc(5)Fuc(3)	0	Yes	2.575
MouseBrain-Z-T-1.6569.6569.2	Hex(4)HexNAc(5)Fuc(2)	0	Yes	2.575
MouseBrain-Z-T-1.6570.6570.3	Hex(5)HexNAc(5)Fuc(2)	0	Yes	2.575
MouseBrain-Z-T-1.6581.6581.2	Hex(5)HexNAc(4)Fuc(3)	0	Yes	2.625
MouseBrain-Z-T-1.6593.6593.2	Hex(5)HexNAc(5)Fuc(2)	0	Yes	2.685
MouseBrain-Z-T-1.6602.6602.2	Hex(5)HexNAc(4)Fuc(2)	0	Yes	2.685
MouseBrain-Z-T-1.6605.6605.3	Hex(5)HexNAc(4)Fuc(3)	0	Yes	2.735
MouseBrain-Z-T-1.6610.6610.3	Hex(6)HexNAc(5)Fuc(3)	0	Yes	2.735
MouseBrain-Z-T-1.6619.6619.2	Hex(5)HexNAc(5)Fuc(3)	0	Yes	2.785
MouseBrain-Z-T-1.6629.6629.2	Hex(5)HexNAc(5)Fuc(3)	0	Yes	2.835
MouseBrain-Z-T-1.6630.6630.3	Hex(6)HexNAc(5)Fuc(1)	0	Yes	2.835
MouseBrain-Z-T-1.6639.6639.3	Hex(5)HexNAc(5)Fuc(3)	0	Yes	2.895
MouseBrain-Z-T-1.6640.6640.3	Hex(5)HexNAc(6)Fuc(2)	0	Yes	2.895
MouseBrain-Z-T-1.6642.6642.3	Hex(4)HexNAc(6)Fuc(2)	0	Yes	2.895
MouseBrain-Z-T-1.6643.6643.3	Hex(5)HexNAc(5)Fuc(3)	0	Yes	2.895
MouseBrain-Z-T-1.6646.6646.3	Hex(4)HexNAc(7)Fuc(2)	0	Yes	2.895
MouseBrain-Z-T-1.6648.6648.2	Hex(4)HexNAc(3)Fuc(2)	0	Yes	2.895
MouseBrain-Z-T-1.6651.6651.3	Hex(5)HexNAc(5)Fuc(2)	0	Yes	2.945
MouseBrain-Z-T-1.6655.6655.3	Hex(6)HexNAc(5)Fuc(1)	0	Yes	2.945
MouseBrain-Z-T-1.6656.6656.3	Hex(4)HexNAc(4)Fuc(2)	0	Yes	2.945
MouseBrain-Z-T-1.6663.6663.2	Hex(5)HexNAc(5)Fuc(2)	0	Yes	2.995
MouseBrain-Z-T-1.6688.6688.2	Hex(4)HexNAc(4)Fuc(2)	0	Yes	3.105
MouseBrain-Z-T-1.6707.6707.3	Hex(4)HexNAc(6)Fuc(2)	0	Yes	3.195
MouseBrain-Z-T-1.6717.6717.3	Hex(5)HexNAc(5)Fuc(3)	0	Yes	3.245
MouseBrain-Z-T-1.6727.6727.3	Hex(5)HexNAc(5)Fuc(2)	0	Yes	3.285
MouseBrain-Z-T-1.6728.6728.3	Hex(4)HexNAc(4)Fuc(2)	0	Yes	3.285
MouseBrain-Z-T-1.6757.6757.2	Hex(4)HexNAc(4)Fuc(2)	0	Yes	3.415
MouseBrain-Z-T-1.6759.6759.3	Hex(5)HexNAc(6)Fuc(3)	0	Yes	3.415
MouseBrain-Z-T-1.6761.6761.3	Hex(5)HexNAc(4)Fuc(2)	0	Yes	3.415
MouseBrain-Z-T-1.6767.6767.2	Hex(5)HexNAc(4)Fuc(2)	0	Yes	3.455
MouseBrain-Z-T-1.6779.6779.3	Hex(4)HexNAc(5)Fuc(1)	0	Yes	3.505
MouseBrain-Z-T-1.6799.6799.3	Hex(4)HexNAc(4)Fuc(2)	0	Yes	3.605
MouseBrain-Z-T-1.6808.6808.2	Hex(4)HexNAc(3)Fuc(2)	0	Yes	3.635
MouseBrain-Z-T-1.6821.6821.2	Hex(4)HexNAc(4)Fuc(2)	0	Yes	3.695
MouseBrain-Z-T-1.6834.6834.3	Hex(5)HexNAc(4)Fuc(2)	0	Yes	3.755
MouseBrain-Z-T-1.6848.6848.2	Hex(5)HexNAc(4)Fuc(2)	0	Yes	3.805
MouseBrain-Z-T-1.6849.6849.3	Hex(4)HexNAc(3)Fuc(2)	0	Yes	3.805
MouseBrain-Z-T-1.6881.6881.2	Hex(4)HexNAc(3)Fuc(2)	0	Yes	3.965
MouseBrain-Z-T-1.6896.6896.2	Hex(4)HexNAc(4)Fuc(2)	0	Yes	4.025
MouseBrain-Z-T-1.6897.6897.3	Hex(4)HexNAc(4)Fuc(2)	0	Yes	4.025
MouseBrain-Z-T-1.6952.6952.3	Hex(4)HexNAc(5)Fuc(2)	0	Yes	4.285
MouseBrain-Z-T-1.6965.6965.3	Hex(5)HexNAc(5)Fuc(2)	0	Yes	4.335
MouseBrain-Z-T-1.6966.6966.2	Hex(4)HexNAc(5)Fuc(2)	0	Yes	4.335
MouseBrain-Z-T-1.6967.6967.2	Hex(5)HexNAc(5)Fuc(2)	0	Yes	4.335
MouseBrain-Z-T-1.7008.7008.3	Hex(3)HexNAc(6)Fuc(1)	0	Yes	4.495
MouseBrain-Z-T-1.7019.7019.2	Hex(3)HexNAc(6)Fuc(1)	0	Yes	4.555
MouseBrain-Z-T-1.7024.7024.3	Hex(4)HexNAc(5)Fuc(2)	0	Yes	4.605
MouseBrain-Z-T-1.7036.7036.3	Hex(5)HexNAc(5)Fuc(2)	0	Yes	4.655
MouseBrain-Z-T-1.7037.7037.2	Hex(4)HexNAc(5)Fuc(2)	0	Yes	4.655
MouseBrain-Z-T-1.7038.7038.2	Hex(5)HexNAc(5)Fuc(2)	0	Yes	4.655
MouseBrain-Z-T-1.7060.7060.2	Hex(4)HexNAc(5)Fuc(2)	0	Yes	4.765
MouseBrain-Z-T-1.7074.7074.2	Hex(4)HexNAc(4)Fuc(2)	0	Yes	4.815
MouseBrain-Z-T-1.7075.7075.3	Hex(4)HexNAc(5)Fuc(3)	0	Yes	4.815
MouseBrain-Z-T-1.7088.7088.2	Hex(4)HexNAc(5)Fuc(3)	0	Yes	4.865
MouseBrain-Z-T-1.7107.7107.3	Hex(4)HexNAc(5)Fuc(2)	0	Yes	4.975
MouseBrain-Z-T-1.7108.7108.2	Hex(5)HexNAc(5)Fuc(2)	0	Yes	4.975
MouseBrain-Z-T-1.7112.7112.3	Hex(5)HexNAc(5)Fuc(2)	0	Yes	4.975
MouseBrain-Z-T-1.7130.7130.2	Hex(4)HexNAc(5)Fuc(2)	0	Yes	5.075
MouseBrain-Z-T-1.7175.7175.3	Hex(4)HexNAc(5)Fuc(2)	0	Yes	5.275
MouseBrain-Z-T-1.7176.7176.2	Hex(5)HexNAc(5)Fuc(2)	0	Yes	5.275
MouseBrain-Z-T-1.7188.7188.3	Hex(5)HexNAc(5)Fuc(2)	0	Yes	5.325
MouseBrain-Z-T-1.7194.7194.2	Hex(4)HexNAc(5)Fuc(2)	0	Yes	5.355
MouseBrain-Z-T-1.7243.7243.3	Hex(4)HexNAc(5)Fuc(2)	0	Yes	5.565
MouseBrain-Z-T-1.7247.7247.2	Hex(3)HexNAc(2)Fuc(1)	0	Yes	5.565
MouseBrain-Z-T-1.7267.7267.2	Hex(4)HexNAc(5)Fuc(2)	0	Yes	5.655
MouseBrain-Z-T-1.7316.7316.2	Hex(3)HexNAc(2)Fuc(1)	0	Yes	5.885
MouseBrain-Z-T-1.7329.7329.3	Hex(4)HexNAc(5)Fuc(1)	0	Yes	5.935
MouseBrain-Z-T-1.7382.7382.2	Hex(3)HexNAc(2)Fuc(1)	0	Yes	6.175
MouseBrain-Z-T-1.7407.7407.3	Hex(4)HexNAc(5)Fuc(1)	0	Yes	6.285
MouseBrain-Z-T-1.7410.7410.2	Hex(4)HexNAc(4)Fuc(1)	0	Yes	6.285
MouseBrain-Z-T-1.7465.7465.2	Hex(3)HexNAc(4)Fuc(1)	0	Yes	6.525
MouseBrain-Z-T-1.7547.7547.2	Hex(3)HexNAc(4)Fuc(1)	0	Yes	6.905
MouseBrain-Z-T-1.7636.7636.3	Hex(5)HexNAc(5)Fuc(1)	0	Yes	7.305
MouseBrain-Z-T-1.7641.7641.2	Hex(4)HexNAc(5)Fuc(1)	0	Yes	7.315
MouseBrain-Z-T-1.7675.7675.3	Hex(4)HexNAc(5)Fuc(1)	0	Yes	7.455
MouseBrain-Z-T-1.7683.7683.2	Hex(3)HexNAc(5)Fuc(1)	0	Yes	7.485
MouseBrain-Z-T-1.7686.7686.3	Hex(3)HexNAc(5)Fuc(1)	0	Yes	7.505
MouseBrain-Z-T-1.7707.7707.2	Hex(4)HexNAc(5)Fuc(1)	0	Yes	7.595
MouseBrain-Z-T-1.7743.7743.3	Hex(4)HexNAc(5)Fuc(1)	0	Yes	7.745
MouseBrain-Z-T-1.7753.7753.2	Hex(3)HexNAc(5)Fuc(1)	0	Yes	7.785
MouseBrain-Z-T-1.7754.7754.3	Hex(3)HexNAc(5)Fuc(1)	0	Yes	7.785
MouseBrain-Z-T-1.7782.7782.2	Hex(4)HexNAc(5)Fuc(1)	0	Yes	7.905
MouseBrain-Z-T-1.7810.7810.3	Hex(4)HexNAc(5)Fuc(1)	0	Yes	8.035
MouseBrain-Z-T-1.7816.7816.2	Hex(3)HexNAc(5)Fuc(1)	0	Yes	8.055
MouseBrain-Z-T-1.7817.7817.3	Hex(3)HexNAc(5)Fuc(1)	0	Yes	8.055
MouseBrain-Z-T-1.7852.7852.2	Hex(4)HexNAc(5)Fuc(1)	0	Yes	8.205
MouseBrain-Z-T-1.7876.7876.3	Hex(4)HexNAc(5)Fuc(1)	0	Yes	8.315
MouseBrain-Z-T-1.7885.7885.2	Hex(3)HexNAc(5)Fuc(1)	0	Yes	8.345
MouseBrain-Z-T-1.8641.8641.3	Hex(6)HexNAc(6)NeuAc(1)Fuc(3)	1	Yes	11.635
MouseBrain-Z-T-1.8664.8664.3	Hex(7)HexNAc(6)Fuc(5)	0	Yes	11.735
MouseBrain-Z-T-1.8665.8665.3	Hex(8)HexNAc(7)Fuc(5)	0	Yes	11.735
MouseBrain-Z-T-1.8692.8692.3	Hex(6)HexNAc(6)NeuAc(1)Fuc(4)	1	Yes	11.865
MouseBrain-Z-T-1.8747.8747.3	Hex(7)HexNAc(6)Fuc(4)	0	Yes	12.085
MouseBrain-Z-T-1.8782.8782.3	Hex(6)HexNAc(6)NeuAc(1)Fuc(3)	1	Yes	12.265
MouseBrain-Z-T-1.8820.8820.3	Hex(7)HexNAc(5)Fuc(4)	0	Yes	12.425
MouseBrain-Z-T-1.8834.8834.3	Hex(7)HexNAc(6)Fuc(4)	0	Yes	12.485
MouseBrain-Z-T-1.8916.8916.3	Hex(6)HexNAc(6)NeuAc(1)Fuc(3)	1	Yes	12.845
MouseBrain-Z-T-1.8945.8945.3	Hex(7)HexNAc(6)Fuc(4)	0	Yes	12.975
MouseBrain-Z-T-1.9029.9029.3	Hex(7)HexNAc(6)Fuc(4)	0	Yes	13.315
MouseBrain-Z-T-1.9075.9075.3	Hex(7)HexNAc(7)Fuc(4)	0	Yes	13.515
MouseBrain-Z-T-1.9092.9092.3	Hex(5)HexNAc(6)NeuAc(1)Fuc(2)	1	Yes	13.615
MouseBrain-Z-T-1.9111.9111.3	Hex(6)HexNAc(7)NeuAc(1)Fuc(3)	1	Yes	13.705
MouseBrain-Z-T-1.9112.9112.3	Hex(6)HexNAc(5)NeuAc(1)Fuc(3)	1	Yes	13.705
MouseBrain-Z-T-1.9123.9123.3	Hex(7)HexNAc(5)Fuc(4)	0	Yes	13.745
MouseBrain-Z-T-1.9176.9176.3	Hex(7)HexNAc(6)Fuc(4)	0	Yes	13.975
MouseBrain-Z-T-1.9198.9198.3	Hex(7)HexNAc(5)Fuc(4)	0	Yes	14.075
MouseBrain-Z-T-1.9227.9227.3	Hex(5)HexNAc(6)NeuAc(1)Fuc(3)	1	Yes	14.215
MouseBrain-Z-T-1.9239.9239.3	Hex(6)HexNAc(6)Fuc(4)	0	Yes	14.265
MouseBrain-Z-T-1.9291.9291.3	Hex(5)HexNAc(5)NeuAc(1)Fuc(3)	1	Yes	14.495
MouseBrain-Z-T-1.9305.9305.3	Hex(6)HexNAc(5)NeuAc(1)Fuc(3)	1	Yes	14.555
MouseBrain-Z-T-1.9308.9308.2	Hex(5)HexNAc(4)NeuAc(1)Fuc(2)	1	Yes	14.555
MouseBrain-Z-T-1.9319.9319.3	Hex(6)HexNAc(5)Fuc(3)	0	Yes	14.605
MouseBrain-Z-T-1.9322.9322.3	Hex(5)HexNAc(4)NeuAc(1)Fuc(2)	1	Yes	14.645
MouseBrain-Z-T-1.9360.9360.3	Hex(5)HexNAc(6)NeuAc(1)Fuc(2)	1	Yes	14.805
MouseBrain-Z-T-1.9367.9367.3	Hex(6)HexNAc(5)NeuAc(1)Fuc(2)	1	Yes	14.805
MouseBrain-Z-T-1.9380.9380.3	Hex(5)HexNAc(5)NeuAc(1)Fuc(2)	1	Yes	14.895
MouseBrain-Z-T-1.9387.9387.3	Hex(6)HexNAc(6)Fuc(3)	0	Yes	14.895
MouseBrain-Z-T-1.9411.9411.3	Hex(6)HexNAc(5)Fuc(3)	0	Yes	15.005
MouseBrain-Z-T-1.9418.9418.3	Hex(6)HexNAc(5)NeuAc(1)Fuc(3)	1	Yes	15.065
MouseBrain-Z-T-1.9429.9429.2	Hex(5)HexNAc(5)NeuAc(1)Fuc(2)	1	Yes	15.115
MouseBrain-Z-T-1.9440.9440.3	Hex(5)HexNAc(6)NeuAc(1)Fuc(2)	1	Yes	15.165
MouseBrain-Z-T-1.9451.9451.3	Hex(5)HexNAc(5)NeuAc(1)Fuc(2)	1	Yes	15.225
MouseBrain-Z-T-1.9456.9456.2	Hex(5)HexNAc(5)NeuAc(1)Fuc(2)	1	Yes	15.225
MouseBrain-Z-T-1.9476.9476.3	Hex(5)HexNAc(5)NeuAc(1)Fuc(3)	1	Yes	15.335
MouseBrain-Z-T-1.9486.9486.3	Hex(6)HexNAc(5)Fuc(3)	0	Yes	15.385
MouseBrain-Z-T-1.9499.9499.2	Hex(5)HexNAc(5)NeuAc(1)Fuc(2)	1	Yes	15.435
MouseBrain-Z-T-1.9500.9500.3	Hex(6)HexNAc(5)NeuAc(1)Fuc(2)	1	Yes	15.435
MouseBrain-Z-T-1.9511.9511.3	Hex(5)HexNAc(6)NeuAc(1)Fuc(2)	1	Yes	15.485
MouseBrain-Z-T-1.9522.9522.3	Hex(5)HexNAc(5)NeuAc(1)Fuc(2)	1	Yes	15.545
MouseBrain-Z-T-1.9542.9542.3	Hex(6)HexNAc(5)Fuc(3)	0	Yes	15.595
MouseBrain-Z-T-1.9550.9550.3	Hex(7)HexNAc(6)Fuc(4)	0	Yes	15.645
MouseBrain-Z-T-1.9558.9558.3	Hex(6)HexNAc(5)Fuc(3)	0	Yes	15.705
MouseBrain-Z-T-1.9562.9562.2	Hex(5)HexNAc(6)NeuAc(1)Fuc(2)	1	Yes	15.705
MouseBrain-Z-T-1.9584.9584.3	Hex(4)HexNAc(6)NeuAc(1)Fuc(1)	1	Yes	15.805
MouseBrain-Z-T-1.9585.9585.3	Hex(5)HexNAc(6)NeuAc(1)Fuc(2)	1	Yes	15.805
MouseBrain-Z-T-1.9607.9607.3	Hex(6)HexNAc(6)NeuAc(1)Fuc(3)	1	Yes	15.915
MouseBrain-Z-T-1.9619.9619.3	Hex(5)HexNAc(6)NeuAc(1)Fuc(1)	1	Yes	15.965
MouseBrain-Z-T-1.9620.9620.3	Hex(6)HexNAc(6)Fuc(3)	0	Yes	15.965
MouseBrain-Z-T-1.9642.9642.3	Hex(4)HexNAc(6)NeuAc(1)Fuc(2)	1	Yes	16.075
MouseBrain-Z-T-1.9665.9665.2	Hex(5)HexNAc(5)NeuAc(1)Fuc(2)	1	Yes	16.155
MouseBrain-Z-T-1.9672.9672.3	Hex(5)HexNAc(5)NeuAc(1)Fuc(2)	1	Yes	16.205
MouseBrain-Z-T-1.9687.9687.3	Hex(5)HexNAc(7)NeuAc(1)Fuc(2)	1	Yes	16.265
MouseBrain-Z-T-1.9697.9697.3	Hex(6)HexNAc(5)Fuc(3)	0	Yes	16.315
MouseBrain-Z-T-1.9711.9711.2	Hex(5)HexNAc(4)NeuAc(1)Fuc(1)	1	Yes	16.375
MouseBrain-Z-T-1.9723.9723.3	Hex(5)HexNAc(4)NeuAc(1)Fuc(2)	1	Yes	16.415
MouseBrain-Z-T-1.9744.9744.3	Hex(5)HexNAc(4)NeuAc(1)Fuc(1)	1	Yes	16.525
MouseBrain-Z-T-1.9768.9768.3	Hex(5)HexNAc(5)NeuAc(1)Fuc(2)	1	Yes	16.625
MouseBrain-Z-T-1.9772.9772.3	Hex(5)HexNAc(5)NeuAc(1)Fuc(1)	1	Yes	16.625
MouseBrain-Z-T-1.9807.9807.3	Hex(5)HexNAc(4)NeuAc(1)Fuc(2)	1	Yes	16.785
MouseBrain-Z-T-1.9833.9833.3	Hex(6)HexNAc(5)Fuc(3)	0	Yes	16.895
MouseBrain-Z-T-1.9838.9838.3	Hex(5)HexNAc(5)NeuAc(1)Fuc(2)	1	Yes	16.945
MouseBrain-Z-T-1.9851.9851.3	Hex(5)HexNAc(5)NeuAc(1)Fuc(1)	1	Yes	17.005
MouseBrain-Z-T-1.9860.9860.2	Hex(5)HexNAc(5)NeuAc(1)Fuc(2)	1	Yes	17.005
MouseBrain-Z-T-1.9876.9876.3	Hex(5)HexNAc(5)NeuAc(1)Fuc(2)	1	Yes	17.105
MouseBrain-Z-T-1.9879.9879.3	Hex(4)HexNAc(6)NeuAc(1)Fuc(1)	1	Yes	17.105
MouseBrain-Z-T-1.9922.9922.3	Hex(4)HexNAc(5)NeuAc(1)Fuc(1)	1	Yes	17.325
MouseBrain-Z-T-1.9929.9929.3	Hex(5)HexNAc(5)NeuAc(1)Fuc(1)	1	Yes	17.325
MouseBrain-Z-T-1.9930.9930.2	Hex(4)HexNAc(6)NeuAc(1)Fuc(1)	1	Yes	17.325
MouseBrain-Z-T-1.9952.9952.2	Hex(4)HexNAc(5)NeuAc(1)Fuc(1)	1	Yes	17.425
MouseBrain-Z-T-1.9957.9957.3	Hex(4)HexNAc(6)NeuAc(1)Fuc(1)	1	Yes	17.485
MouseBrain-Z-T-1.10066.10066.3	Hex(4)HexNAc(4)NeuAc(1)Fuc(1)	1	Yes	17.955
MouseBrain-Z-T-1.10069.10069.2	Hex(4)HexNAc(4)NeuAc(1)Fuc(1)	1	Yes	17.955
MouseBrain-Z-T-1.10089.10089.2	Hex(4)HexNAc(5)NeuAc(1)Fuc(1)	1	Yes	18.065
MouseBrain-Z-T-1.10111.10111.3	Hex(4)HexNAc(5)NeuAc(1)Fuc(1)	1	Yes	18.175
MouseBrain-Z-T-1.10137.10137.3	Hex(4)HexNAc(4)NeuAc(1)Fuc(1)	1	Yes	18.275
MouseBrain-Z-T-1.10147.10147.2	Hex(4)HexNAc(4)NeuAc(1)Fuc(1)	1	Yes	18.335
MouseBrain-Z-T-1.10158.10158.2	Hex(4)HexNAc(5)NeuAc(1)Fuc(1)	1	Yes	18.385
MouseBrain-Z-T-1.10162.10162.3	Hex(5)HexNAc(5)NeuAc(1)Fuc(1)	1	Yes	18.385
MouseBrain-Z-T-1.10194.10194.3	Hex(4)HexNAc(5)NeuAc(1)Fuc(2)	1	Yes	18.545
MouseBrain-Z-T-1.10220.10220.3	Hex(5)HexNAc(6)NeuAc(1)Fuc(2)	1	Yes	18.645
MouseBrain-Z-T-1.10243.10243.3	Hex(4)HexNAc(5)NeuAc(1)Fuc(1)	1	Yes	18.755
MouseBrain-Z-T-1.10260.10260.2	Hex(4)HexNAc(5)NeuAc(1)Fuc(1)	1	Yes	18.805
MouseBrain-Z-T-1.10336.10336.3	Hex(4)HexNAc(5)NeuAc(1)Fuc(1)	1	Yes	19.185
MouseBrain-Z-T-1.10435.10435.3	Hex(4)HexNAc(4)NeuAc(1)Fuc(1)	1	Yes	19.605
MouseBrain-Z-T-1.10534.10534.3	Hex(4)HexNAc(5)NeuAc(1)Fuc(1)	1	Yes	20.065
MouseBrain-Z-T-1.10560.10560.2	Hex(4)HexNAc(5)NeuAc(1)Fuc(1)	1	Yes	20.175
MouseBrain-Z-T-1.10605.10605.3	Hex(4)HexNAc(5)NeuAc(1)Fuc(1)	1	Yes	20.385
MouseBrain-Z-T-1.10875.10875.3	Hex(5)HexNAc(5)NeuAc(2)Fuc(2)	2	Yes	21.565
MouseBrain-Z-T-1.11468.11468.3	Hex(4)HexNAc(5)NeuAc(2)Fuc(1)	2	Yes	24.255
MouseBrain-Z-T-1.12237.12237.3	Hex(6)HexNAc(6)NeuAc(2)Fuc(3)	2	Yes	27.705
MouseBrain-Z-T-1.12360.12360.3	Hex(6)HexNAc(5)NeuAc(2)Fuc(3)	2	Yes	28.235
MouseBrain-Z-T-1.12508.12508.3	Hex(7)HexNAc(6)NeuAc(1)Fuc(3)	1	Yes	28.885
MouseBrain-Z-T-1.12699.12699.3	Hex(6)HexNAc(6)NeuAc(1)Fuc(3)	1	Yes	29.735
MouseBrain-Z-T-1.12740.12740.3	Hex(5)HexNAc(6)NeuAc(2)Fuc(2)	2	Yes	29.955
MouseBrain-Z-T-1.12764.12764.3	Hex(5)HexNAc(5)NeuAc(2)Fuc(2)	2	Yes	30.055
MouseBrain-Z-T-1.12776.12776.3	Hex(5)HexNAc(4)NeuAc(2)Fuc(2)	2	Yes	30.085
MouseBrain-Z-T-1.12795.12795.3	Hex(6)HexNAc(6)NeuAc(1)Fuc(3)	1	Yes	30.185
MouseBrain-Z-T-1.12817.12817.3	Hex(5)HexNAc(6)NeuAc(2)Fuc(2)	2	Yes	30.295
MouseBrain-Z-T-1.12854.12854.3	Hex(5)HexNAc(5)NeuAc(2)Fuc(2)	2	Yes	30.455
MouseBrain-Z-T-1.13074.13074.3	Hex(5)HexNAc(4)NeuAc(2)Fuc(1)	2	Yes	31.415
MouseBrain-Z-T-1.13202.13202.3	Hex(4)HexNAc(6)NeuAc(2)Fuc(1)	2	Yes	32.005
MouseBrain-Z-T-1.13206.13206.3	Hex(5)HexNAc(6)NeuAc(1)Fuc(2)	1	Yes	32.005
MouseBrain-Z-T-1.13273.13273.3	Hex(5)HexNAc(5)NeuAc(2)Fuc(2)	2	Yes	32.325
MouseBrain-Z-T-1.13434.13434.3	Hex(5)HexNAc(5)NeuAc(1)Fuc(2)	1	Yes	33.025
MouseBrain-Z-T-1.13658.13658.3	Hex(5)HexNAc(5)NeuAc(2)Fuc(1)	2	Yes	34.025
MouseBrain-Z-T-1.13784.13784.3	Hex(4)HexNAc(4)NeuAc(2)Fuc(1)	2	Yes	34.625
MouseBrain-Z-T-1.13845.13845.3	Hex(5)HexNAc(4)NeuAc(1)Fuc(2)	1	Yes	34.885
MouseBrain-Z-T-1.13856.13856.3	Hex(4)HexNAc(5)NeuAc(2)Fuc(1)	2	Yes	34.945
MouseBrain-Z-T-1.13877.13877.3	Hex(5)HexNAc(5)NeuAc(1)Fuc(2)	1	Yes	34.995
MouseBrain-Z-T-1.13886.13886.2	Hex(4)HexNAc(5)NeuAc(2)Fuc(1)	2	Yes	35.045
MouseBrain-Z-T-1.14168.14168.3	Hex(5)HexNAc(5)NeuAc(3)Fuc(2)	3	Yes	36.335
MouseBrain-Z-T-1.14194.14194.3	Hex(6)HexNAc(5)NeuAc(2)Fuc(3)	2	Yes	36.445
MouseBrain-Z-T-1.10284.10284.3	Hex(7)HexNAc(7)Fuc(3)	0	Yes	-3.45
MouseBrain-Z-T-1.10740.10740.3	Hex(6)HexNAc(6)Fuc(3)	0	Yes	-1.39
MouseBrain-Z-T-1.10748.10748.3	Hex(6)HexNAc(7)Fuc(2)	0	Yes	-1.34
MouseBrain-Z-T-1.10864.10864.3	Hex(9)HexNAc(2)	0	No	-0.85
MouseBrain-Z-T-1.10896.10896.3	Hex(10)HexNAc(2)	0	No	-0.69
MouseBrain-Z-T-1.10938.10938.3	Hex(9)HexNAc(2)	0	No	-0.48
MouseBrain-Z-T-1.11038.11038.3	Hex(5)HexNAc(7)Fuc(1)	0	Yes	-0.05
MouseBrain-Z-T-1.11155.11155.3	Hex(6)HexNAc(2)	0	No	0.48
MouseBrain-Z-T-1.11293.11293.3	Hex(5)HexNAc(2)	0	No	1.1
MouseBrain-Z-T-1.11312.11312.2	Hex(5)HexNAc(2)	0	No	1.16
MouseBrain-Z-T-1.13573.13573.3	Hex(7)HexNAc(6)NeuAc(1)Fuc(3)	1	Yes	11.3
MouseBrain-Z-T-1.13656.13656.3	Hex(7)HexNAc(6)NeuAc(1)Fuc(2)	1	Yes	11.66
MouseBrain-Z-T-1.13717.13717.3	Hex(7)HexNAc(7)NeuAc(1)Fuc(3)	1	Yes	11.93
MouseBrain-Z-T-1.13738.13738.3	Hex(7)HexNAc(6)NeuAc(1)Fuc(2)	1	Yes	12.04
MouseBrain-Z-T-1.13751.13751.3	Hex(6)HexNAc(7)NeuAc(1)Fuc(3)	1	Yes	12.09
MouseBrain-Z-T-1.13872.13872.3	Hex(6)HexNAc(7)NeuAc(1)Fuc(2)	1	Yes	12.63
MouseBrain-Z-T-1.13922.13922.3	Hex(6)HexNAc(7)NeuAc(1)Fuc(3)	1	Yes	12.85
MouseBrain-Z-T-1.13962.13962.3	Hex(6)HexNAc(7)NeuAc(1)Fuc(2)	1	Yes	13.06
MouseBrain-Z-T-1.14056.14056.3	Hex(6)HexNAc(7)NeuAc(1)Fuc(2)	1	Yes	13.43
MouseBrain-Z-T-1.14205.14205.3	Hex(5)HexNAc(7)NeuAc(1)Fuc(1)	1	Yes	14.13
MouseBrain-Z-T-1.14304.14304.3	Hex(5)HexNAc(6)NeuAc(1)Fuc(2)	1	Yes	14.56
MouseBrain-Z-T-1.14423.14423.3	Hex(5)HexNAc(7)NeuAc(3)Fuc(1)	3	Yes	15.08
MouseBrain-Z-T-1.17374.17374.3	Hex(7)HexNAc(7)NeuAc(2)Fuc(3)	2	Yes	28.32
MouseBrain-Z-T-1.17375.17375.3	Hex(6)HexNAc(7)NeuAc(2)Fuc(2)	2	Yes	28.32
MouseBrain-Z-T-1.17455.17455.3	Hex(5)HexNAc(7)NeuAc(2)Fuc(1)	2	Yes	28.7
MouseBrain-Z-T-1.17551.17551.3	Hex(7)HexNAc(6)NeuAc(1)Fuc(4)	1	Yes	29.13
MouseBrain-Z-T-1.17664.17664.3	Hex(6)HexNAc(7)NeuAc(2)Fuc(2)	2	Yes	29.66
MouseBrain-Z-T-1.17779.17779.3	Hex(6)HexNAc(6)NeuAc(2)Fuc(2)	2	Yes	30.15
MouseBrain-Z-T-1.17782.17782.3	Hex(6)HexNAc(7)NeuAc(2)Fuc(1)	2	Yes	30.15
MouseBrain-Z-T-1.17891.17891.4	Hex(6)HexNAc(7)NeuAc(2)Fuc(2)	2	Yes	30.68
MouseBrain-Z-T-1.18077.18077.3	Hex(6)HexNAc(7)NeuAc(2)Fuc(1)	2	Yes	31.49
MouseBrain-Z-T-1.21908.21908.3	Hex(5)HexNAc(7)NeuAc(3)Fuc(1)	3	Yes	48.69
MouseBrain-Z-T-1.12299.12299.3	Hex(9)HexNAc(2)	0	No	-0.03
MouseBrain-Z-T-1.12310.12310.4	Hex(9)HexNAc(2)	0	No	0.03
MouseBrain-Z-T-1.12362.12362.4	Hex(4)HexNAc(4)Fuc(2)	0	Yes	0.24
MouseBrain-Z-T-1.12708.12708.4	Hex(3)HexNAc(5)Fuc(1)	0	Yes	1.8
MouseBrain-Z-T-1.14905.14905.3	Hex(4)HexNAc(4)NeuAc(1)Fuc(1)	1	Yes	11.62
MouseBrain-Z-T-1.14915.14915.4	Hex(4)HexNAc(4)NeuAc(1)Fuc(1)	1	Yes	11.68
MouseBrain-Z-T-1.17418.17418.3	Hex(4)HexNAc(4)NeuAc(2)Fuc(1)	2	Yes	22.9
MouseBrain-Z-T-1.17450.17450.4	Hex(4)HexNAc(4)NeuAc(2)Fuc(1)	2	Yes	23.07
MouseBrain-Z-T-1.5688.5688.3	Hex(7)HexNAc(4)Fuc(2)	0	Yes	-3.45
MouseBrain-Z-T-1.5698.5698.3	Hex(7)HexNAc(4)Fuc(3)	0	Yes	-3.41
MouseBrain-Z-T-1.5804.5804.3	Hex(5)HexNAc(4)Fuc(3)	0	Yes	-2.93
MouseBrain-Z-T-1.5818.5818.2	Hex(5)HexNAc(4)Fuc(3)	0	Yes	-2.88
MouseBrain-Z-T-1.5894.5894.2	Hex(6)HexNAc(4)Fuc(2)	0	Yes	-2.56
MouseBrain-Z-T-1.5902.5902.2	Hex(6)HexNAc(3)Fuc(1)	0	Yes	-2.51
MouseBrain-Z-T-1.5910.5910.3	Hex(6)HexNAc(4)Fuc(2)	0	Yes	-2.45
MouseBrain-Z-T-1.5913.5913.3	Hex(6)HexNAc(4)Fuc(3)	0	Yes	-2.45
MouseBrain-Z-T-1.5914.5914.3	Hex(6)HexNAc(3)Fuc(1)	0	Yes	-2.45
MouseBrain-Z-T-1.5941.5941.3	Hex(5)HexNAc(5)Fuc(3)	0	Yes	-2.32
MouseBrain-Z-T-1.5949.5949.2	Hex(6)HexNAc(4)Fuc(3)	0	Yes	-2.32
MouseBrain-Z-T-1.5970.5970.2	Hex(6)HexNAc(3)Fuc(1)	0	Yes	-2.21
MouseBrain-Z-T-1.6084.6084.2	Hex(6)HexNAc(4)Fuc(2)	0	Yes	-1.69
MouseBrain-Z-T-1.6090.6090.3	Hex(6)HexNAc(4)Fuc(2)	0	Yes	-1.66
MouseBrain-Z-T-1.6100.6100.3	Hex(7)HexNAc(4)Fuc(1)	0	Yes	-1.66
MouseBrain-Z-T-1.6109.6109.2	Hex(5)HexNAc(3)Fuc(2)	0	Yes	-1.6
MouseBrain-Z-T-1.6117.6117.3	Hex(5)HexNAc(3)Fuc(2)	0	Yes	-1.55
MouseBrain-Z-T-1.6121.6121.2	Hex(6)HexNAc(4)Fuc(1)	0	Yes	-1.55
MouseBrain-Z-T-1.6162.6162.3	Hex(6)HexNAc(4)Fuc(2)	0	Yes	-1.34
MouseBrain-Z-T-1.6163.6163.3	Hex(6)HexNAc(4)Fuc(1)	0	Yes	-1.34
MouseBrain-Z-T-1.6164.6164.2	Hex(6)HexNAc(4)Fuc(2)	0	Yes	-1.34
MouseBrain-Z-T-1.6187.6187.2	Hex(5)HexNAc(3)Fuc(2)	0	Yes	-1.23
MouseBrain-Z-T-1.6188.6188.3	Hex(5)HexNAc(3)Fuc(2)	0	Yes	-1.23
MouseBrain-Z-T-1.6206.6206.2	Hex(6)HexNAc(4)Fuc(1)	0	Yes	-1.17
MouseBrain-Z-T-1.6224.6224.3	Hex(5)HexNAc(5)Fuc(3)	0	Yes	-1.07
MouseBrain-Z-T-1.6230.6230.3	Hex(5)HexNAc(4)Fuc(2)	0	Yes	-1.07
MouseBrain-Z-T-1.6235.6235.3	Hex(6)HexNAc(4)Fuc(2)	0	Yes	-1.01
MouseBrain-Z-T-1.6254.6254.2	Hex(4)HexNAc(3)Fuc(2)	0	Yes	-0.96
MouseBrain-Z-T-1.6285.6285.3	Hex(4)HexNAc(4)Fuc(2)	0	Yes	-0.8
MouseBrain-Z-T-1.6286.6286.2	Hex(4)HexNAc(4)Fuc(2)	0	Yes	-0.8
MouseBrain-Z-T-1.6307.6307.3	Hex(5)HexNAc(4)Fuc(2)	0	Yes	-0.69
MouseBrain-Z-T-1.6319.6319.2	Hex(5)HexNAc(4)Fuc(2)	0	Yes	-0.64
MouseBrain-Z-T-1.6358.6358.3	Hex(5)HexNAc(4)Fuc(1)	0	Yes	-0.48
MouseBrain-Z-T-1.6367.6367.3	Hex(4)HexNAc(4)Fuc(2)	0	Yes	-0.43
MouseBrain-Z-T-1.6369.6369.2	Hex(5)HexNAc(4)Fuc(1)	0	Yes	-0.43
MouseBrain-Z-T-1.6389.6389.3	Hex(5)HexNAc(4)Fuc(2)	0	Yes	-0.32
MouseBrain-Z-T-1.6390.6390.2	Hex(5)HexNAc(4)Fuc(2)	0	Yes	-0.32
MouseBrain-Z-T-1.6438.6438.3	Hex(5)HexNAc(4)Fuc(1)	0	Yes	-0.11
MouseBrain-Z-T-1.6439.6439.2	Hex(5)HexNAc(4)Fuc(1)	0	Yes	-0.11
MouseBrain-Z-T-1.6462.6462.2	Hex(5)HexNAc(2)	0	No	0
MouseBrain-Z-T-1.6486.6486.3	Hex(4)HexNAc(5)Fuc(2)	0	Yes	0.11
MouseBrain-Z-T-1.6490.6490.2	Hex(6)HexNAc(4)Fuc(1)	0	Yes	0.11
MouseBrain-Z-T-1.6510.6510.2	Hex(4)HexNAc(5)Fuc(2)	0	Yes	0.21
MouseBrain-Z-T-1.6538.6538.3	Hex(4)HexNAc(4)Fuc(2)	0	Yes	0.32
MouseBrain-Z-T-1.6550.6550.2	Hex(4)HexNAc(4)Fuc(2)	0	Yes	0.37
MouseBrain-Z-T-1.6557.6557.3	Hex(4)HexNAc(5)Fuc(2)	0	Yes	0.43
MouseBrain-Z-T-1.6576.6576.3	Hex(5)HexNAc(4)Fuc(2)	0	Yes	0.48
MouseBrain-Z-T-1.6580.6580.2	Hex(4)HexNAc(5)Fuc(2)	0	Yes	0.53
MouseBrain-Z-T-1.6627.6627.3	Hex(4)HexNAc(5)Fuc(2)	0	Yes	0.74
MouseBrain-Z-T-1.6654.6654.2	Hex(4)HexNAc(5)Fuc(2)	0	Yes	0.85
MouseBrain-Z-T-1.6672.6672.3	Hex(5)HexNAc(4)Fuc(2)	0	Yes	0.9
MouseBrain-Z-T-1.6763.6763.3	Hex(5)HexNAc(4)Fuc(1)	0	Yes	1.32
MouseBrain-Z-T-1.6782.6782.2	Hex(5)HexNAc(4)Fuc(1)	0	Yes	1.41
MouseBrain-Z-T-1.6837.6837.3	Hex(5)HexNAc(4)Fuc(1)	0	Yes	1.66
MouseBrain-Z-T-1.6979.6979.2	Hex(3)HexNAc(4)Fuc(1)	0	Yes	2.3
MouseBrain-Z-T-1.7126.7126.3	Hex(4)HexNAc(5)Fuc(1)	0	Yes	2.93
MouseBrain-Z-T-1.7135.7135.3	Hex(3)HexNAc(5)Fuc(1)	0	Yes	2.98
MouseBrain-Z-T-1.7146.7146.2	Hex(3)HexNAc(5)Fuc(1)	0	Yes	3.03
MouseBrain-Z-T-1.7198.7198.3	Hex(3)HexNAc(5)Fuc(1)	0	Yes	3.28
MouseBrain-Z-T-1.7200.7200.3	Hex(4)HexNAc(5)Fuc(1)	0	Yes	3.28
MouseBrain-Z-T-1.7210.7210.2	Hex(3)HexNAc(5)Fuc(1)	0	Yes	3.33
MouseBrain-Z-T-1.7260.7260.2	Hex(4)HexNAc(5)Fuc(1)	0	Yes	3.52
MouseBrain-Z-T-1.7275.7275.3	Hex(4)HexNAc(5)Fuc(1)	0	Yes	3.6
MouseBrain-Z-T-1.7276.7276.3	Hex(3)HexNAc(5)Fuc(1)	0	Yes	3.6
MouseBrain-Z-T-1.7284.7284.2	Hex(3)HexNAc(5)Fuc(1)	0	Yes	3.64
MouseBrain-Z-T-1.7354.7354.3	Hex(4)HexNAc(5)Fuc(1)	0	Yes	3.94
MouseBrain-Z-T-1.7423.7423.3	Hex(4)HexNAc(6)Fuc(2)	0	Yes	4.24
MouseBrain-Z-T-1.9008.9008.3	Hex(5)HexNAc(4)NeuAc(1)Fuc(2)	1	Yes	11.14
MouseBrain-Z-T-1.9165.9165.3	Hex(6)HexNAc(3)NeuAc(1)Fuc(2)	1	Yes	11.84
MouseBrain-Z-T-1.9178.9178.2	Hex(6)HexNAc(3)NeuAc(1)Fuc(1)	1	Yes	11.88
MouseBrain-Z-T-1.9204.9204.3	Hex(6)HexNAc(3)NeuAc(1)Fuc(1)	1	Yes	12.01
MouseBrain-Z-T-1.9244.9244.3	Hex(6)HexNAc(3)NeuAc(1)	1	No	12.17
MouseBrain-Z-T-1.9271.9271.3	Hex(5)HexNAc(4)NeuAc(1)Fuc(2)	1	Yes	12.31
MouseBrain-Z-T-1.9454.9454.3	Hex(5)HexNAc(3)NeuAc(1)Fuc(1)	1	Yes	13.13
MouseBrain-Z-T-1.9460.9460.2	Hex(6)HexNAc(3)NeuAc(1)Fuc(1)	1	Yes	13.13
MouseBrain-Z-T-1.9466.9466.2	Hex(5)HexNAc(3)NeuAc(1)Fuc(2)	1	Yes	13.18
MouseBrain-Z-T-1.9481.9481.3	Hex(6)HexNAc(3)NeuAc(1)Fuc(1)	1	Yes	13.24
MouseBrain-Z-T-1.9541.9541.3	Hex(5)HexNAc(4)NeuAc(1)Fuc(2)	1	Yes	13.5
MouseBrain-Z-T-1.9551.9551.2	Hex(6)HexNAc(3)NeuAc(1)Fuc(1)	1	Yes	13.55
MouseBrain-Z-T-1.9559.9559.3	Hex(6)HexNAc(3)NeuAc(1)Fuc(1)	1	Yes	13.61
MouseBrain-Z-T-1.9678.9678.3	Hex(5)HexNAc(3)NeuAc(1)Fuc(1)	1	Yes	14.11
MouseBrain-Z-T-1.9710.9710.3	Hex(6)HexNAc(5)NeuAc(1)Fuc(2)	1	Yes	14.28
MouseBrain-Z-T-1.9715.9715.3	Hex(6)HexNAc(4)NeuAc(1)Fuc(1)	1	Yes	14.28
MouseBrain-Z-T-1.9731.9731.3	Hex(4)HexNAc(5)NeuAc(1)Fuc(1)	1	Yes	14.37
MouseBrain-Z-T-1.9775.9775.2	Hex(5)HexNAc(3)NeuAc(1)Fuc(1)	1	Yes	14.53
MouseBrain-Z-T-1.9776.9776.3	Hex(5)HexNAc(3)NeuAc(1)Fuc(1)	1	Yes	14.53
MouseBrain-Z-T-1.9878.9878.3	Hex(6)HexNAc(6)Fuc(3)	0	Yes	15.01
MouseBrain-Z-T-1.9888.9888.3	Hex(5)HexNAc(6)NeuAc(1)Fuc(2)	1	Yes	15.07
MouseBrain-Z-T-1.10724.10724.3	Hex(4)HexNAc(6)NeuAc(1)Fuc(1)	1	Yes	18.83
MouseBrain-Z-T-1.13076.13076.3	Hex(6)HexNAc(3)NeuAc(2)Fuc(1)	2	Yes	29.32
MouseBrain-Z-T-1.6773.6773.2	Hex(9)HexNAc(2)	0	No	-1.29
MouseBrain-Z-T-1.6920.6920.3	Hex(6)HexNAc(3)Fuc(1)	0	Yes	-0.62
MouseBrain-Z-T-1.6926.6926.2	Hex(6)HexNAc(3)Fuc(1)	0	Yes	-0.62
MouseBrain-Z-T-1.7151.7151.2	Hex(5)HexNAc(3)Fuc(1)	0	Yes	0.38
MouseBrain-Z-T-1.7351.7351.2	Hex(5)HexNAc(2)	0	No	1.29
MouseBrain-Z-T-1.7435.7435.3	Hex(4)HexNAc(5)Fuc(1)	0	Yes	1.64
MouseBrain-Z-T-1.10682.10682.3	Hex(6)HexNAc(3)NeuAc(1)	1	No	15.96
MouseBrain-Z-T-1.2706.2706.2	Hex(8)HexNAc(2)	0	No	0
MouseBrain-Z-T-1.2710.2710.2	Hex(9)HexNAc(2)	0	No	0
MouseBrain-Z-T-1.2844.2844.3	Hex(5)HexNAc(5)Fuc(3)	0	Yes	0.58
MouseBrain-Z-T-1.2857.2857.2	Hex(5)HexNAc(5)Fuc(3)	0	Yes	0.63
MouseBrain-Z-T-1.2879.2879.2	Hex(5)HexNAc(6)Fuc(3)	0	Yes	0.72
MouseBrain-Z-T-1.2921.2921.3	Hex(5)HexNAc(6)Fuc(3)	0	Yes	0.92
MouseBrain-Z-T-1.2931.2931.3	Hex(5)HexNAc(5)Fuc(2)	0	Yes	0.96
MouseBrain-Z-T-1.2966.2966.3	Hex(5)HexNAc(6)Fuc(2)	0	Yes	1.09
MouseBrain-Z-T-1.3038.3038.3	Hex(5)HexNAc(6)Fuc(2)	0	Yes	1.42
MouseBrain-Z-T-1.3060.3060.2	Hex(4)HexNAc(5)Fuc(2)	0	Yes	1.5
MouseBrain-Z-T-1.3063.3063.3	Hex(4)HexNAc(5)Fuc(2)	0	Yes	1.52
MouseBrain-Z-T-1.3107.3107.3	Hex(4)HexNAc(5)Fuc(2)	0	Yes	1.71
MouseBrain-Z-T-1.3118.3118.3	Hex(5)HexNAc(5)Fuc(3)	0	Yes	1.76
MouseBrain-Z-T-1.3120.3120.2	Hex(4)HexNAc(5)Fuc(2)	0	Yes	1.77
MouseBrain-Z-T-1.3128.3128.3	Hex(4)HexNAc(5)Fuc(2)	0	Yes	1.8
MouseBrain-Z-T-1.3149.3149.3	Hex(4)HexNAc(6)Fuc(2)	0	Yes	1.88
MouseBrain-Z-T-1.3183.3183.3	Hex(5)HexNAc(5)Fuc(3)	0	Yes	2.03
MouseBrain-Z-T-1.3184.3184.2	Hex(4)HexNAc(5)Fuc(2)	0	Yes	2.03
MouseBrain-Z-T-1.3190.3190.3	Hex(4)HexNAc(5)Fuc(2)	0	Yes	2.07
MouseBrain-Z-T-1.3201.3201.2	Hex(4)HexNAc(6)Fuc(2)	0	Yes	2.11
MouseBrain-Z-T-1.3225.3225.2	Hex(4)HexNAc(4)Fuc(2)	0	Yes	2.21
MouseBrain-Z-T-1.3262.3262.3	Hex(4)HexNAc(6)Fuc(2)	0	Yes	2.38
MouseBrain-Z-T-1.3288.3288.2	Hex(4)HexNAc(4)Fuc(2)	0	Yes	2.49
MouseBrain-Z-T-1.3308.3308.3	Hex(4)HexNAc(5)Fuc(1)	0	Yes	2.57
MouseBrain-Z-T-1.3314.3314.3	Hex(4)HexNAc(4)Fuc(2)	0	Yes	2.6
MouseBrain-Z-T-1.3317.3317.2	Hex(4)HexNAc(5)Fuc(1)	0	Yes	2.6
MouseBrain-Z-T-1.3349.3349.2	Hex(4)HexNAc(4)Fuc(2)	0	Yes	2.75
MouseBrain-Z-T-1.3380.3380.2	Hex(4)HexNAc(5)Fuc(1)	0	Yes	2.88
MouseBrain-Z-T-1.3382.3382.2	Hex(4)HexNAc(5)Fuc(1)	0	Yes	2.9
MouseBrain-Z-T-1.3399.3399.3	Hex(4)HexNAc(5)Fuc(1)	0	Yes	2.97
MouseBrain-Z-T-1.3516.3516.3	Hex(3)HexNAc(6)Fuc(1)	0	Yes	3.43
MouseBrain-Z-T-1.3528.3528.3	Hex(4)HexNAc(6)Fuc(1)	0	Yes	3.52
MouseBrain-Z-T-1.3530.3530.2	Hex(4)HexNAc(5)Fuc(2)	0	Yes	3.52
MouseBrain-Z-T-1.3539.3539.2	Hex(3)HexNAc(6)Fuc(1)	0	Yes	3.56
MouseBrain-Z-T-1.3564.3564.2	Hex(3)HexNAc(2)Fuc(1)	0	Yes	3.66
MouseBrain-Z-T-1.3569.3569.3	Hex(4)HexNAc(5)Fuc(2)	0	Yes	3.7
MouseBrain-Z-T-1.3603.3603.3	Hex(4)HexNAc(6)Fuc(1)	0	Yes	3.84
MouseBrain-Z-T-1.3613.3613.2	Hex(4)HexNAc(5)Fuc(2)	0	Yes	3.88
MouseBrain-Z-T-1.3644.3644.3	Hex(4)HexNAc(5)Fuc(2)	0	Yes	4.03
MouseBrain-Z-T-1.3683.3683.2	Hex(4)HexNAc(5)Fuc(2)	0	Yes	4.2
MouseBrain-Z-T-1.3713.3713.3	Hex(4)HexNAc(5)Fuc(2)	0	Yes	4.33
MouseBrain-Z-T-1.3754.3754.2	Hex(3)HexNAc(4)Fuc(1)	0	Yes	4.49
MouseBrain-Z-T-1.3791.3791.2	Hex(3)HexNAc(3)Fuc(1)	0	Yes	4.64
MouseBrain-Z-T-1.4010.4010.3	Hex(3)HexNAc(5)Fuc(1)	0	Yes	5.63
MouseBrain-Z-T-1.4011.4011.2	Hex(3)HexNAc(5)Fuc(1)	0	Yes	5.63
MouseBrain-Z-T-1.4034.4034.3	Hex(4)HexNAc(5)Fuc(1)	0	Yes	5.74
MouseBrain-Z-T-1.4086.4086.2	Hex(3)HexNAc(5)Fuc(1)	0	Yes	5.98
MouseBrain-Z-T-1.4282.4282.3	Hex(5)HexNAc(6)NeuAc(1)Fuc(2)	1	Yes	6.86
MouseBrain-Z-T-1.4467.4467.3	Hex(7)HexNAc(7)Fuc(4)	0	Yes	7.68
MouseBrain-Z-T-1.4513.4513.3	Hex(6)HexNAc(7)NeuAc(1)Fuc(3)	1	Yes	7.88
MouseBrain-Z-T-1.4522.4522.3	Hex(5)HexNAc(5)NeuAc(1)Fuc(2)	1	Yes	7.92
MouseBrain-Z-T-1.4557.4557.3	Hex(5)HexNAc(6)NeuAc(1)Fuc(2)	1	Yes	8.05
MouseBrain-Z-T-1.4559.4559.3	Hex(6)HexNAc(5)Fuc(3)	0	Yes	8.05
MouseBrain-Z-T-1.4596.4596.3	Hex(5)HexNAc(5)NeuAc(1)Fuc(2)	1	Yes	8.24
MouseBrain-Z-T-1.4631.4631.3	Hex(5)HexNAc(6)NeuAc(2)	2	No	8.39
MouseBrain-Z-T-1.4666.4666.3	Hex(5)HexNAc(5)NeuAc(1)Fuc(1)	1	Yes	8.53
MouseBrain-Z-T-1.4759.4759.3	Hex(4)HexNAc(5)NeuAc(1)Fuc(1)	1	Yes	8.94
MouseBrain-Z-T-1.4772.4772.3	Hex(5)HexNAc(6)NeuAc(1)Fuc(2)	1	Yes	9.01
MouseBrain-Z-T-1.4931.4931.3	Hex(5)HexNAc(5)Fuc(2)	0	Yes	9.68
MouseBrain-Z-T-1.4933.4933.3	Hex(4)HexNAc(5)NeuAc(1)Fuc(1)	1	Yes	9.68
MouseBrain-Z-T-1.4943.4943.2	Hex(4)HexNAc(5)NeuAc(1)Fuc(1)	1	Yes	9.72
MouseBrain-Z-T-1.4978.4978.2	Hex(4)HexNAc(4)NeuAc(1)Fuc(1)	1	Yes	9.89
MouseBrain-Z-T-1.4995.4995.3	Hex(4)HexNAc(4)NeuAc(1)Fuc(1)	1	Yes	9.97
MouseBrain-Z-T-1.5001.5001.3	Hex(4)HexNAc(5)NeuAc(1)Fuc(1)	1	Yes	10.01
MouseBrain-Z-T-1.5002.5002.3	Hex(5)HexNAc(5)Fuc(2)	0	Yes	10.01
MouseBrain-Z-T-1.5009.5009.2	Hex(4)HexNAc(5)NeuAc(1)Fuc(1)	1	Yes	10.03
MouseBrain-Z-T-1.5023.5023.3	Hex(4)HexNAc(6)NeuAc(1)Fuc(1)	1	Yes	10.1
MouseBrain-Z-T-1.5031.5031.3	Hex(5)HexNAc(7)NeuAc(1)Fuc(2)	1	Yes	10.14
MouseBrain-Z-T-1.5085.5085.2	Hex(4)HexNAc(5)NeuAc(1)Fuc(1)	1	Yes	10.35
MouseBrain-Z-T-1.5090.5090.3	Hex(4)HexNAc(5)NeuAc(1)Fuc(1)	1	Yes	10.39
MouseBrain-Z-T-1.5093.5093.3	Hex(4)HexNAc(6)NeuAc(1)Fuc(1)	1	Yes	10.41
MouseBrain-Z-T-1.5237.5237.3	Hex(4)HexNAc(5)NeuAc(1)Fuc(1)	1	Yes	11.02
MouseBrain-Z-T-1.5447.5447.3	Hex(6)HexNAc(6)Fuc(3)	0	Yes	11.95
MouseBrain-Z-T-1.5481.5481.3	Hex(5)HexNAc(6)NeuAc(1)Fuc(2)	1	Yes	12.09
MouseBrain-Z-T-1.5498.5498.3	Hex(5)HexNAc(6)NeuAc(1)Fuc(2)	1	Yes	12.14
MouseBrain-Z-T-1.5558.5558.3	Hex(5)HexNAc(6)NeuAc(1)Fuc(2)	1	Yes	12.41
MouseBrain-Z-T-1.5632.5632.3	Hex(4)HexNAc(5)NeuAc(1)Fuc(1)	1	Yes	12.73
MouseBrain-Z-T-1.5671.5671.3	Hex(5)HexNAc(6)NeuAc(1)Fuc(2)	1	Yes	12.89
MouseBrain-Z-T-1.5708.5708.3	Hex(4)HexNAc(5)NeuAc(1)Fuc(1)	1	Yes	13.09
MouseBrain-Z-T-1.5779.5779.3	Hex(4)HexNAc(5)NeuAc(1)Fuc(1)	1	Yes	13.4
MouseBrain-Z-T-1.6385.6385.3	Hex(4)HexNAc(6)NeuAc(1)Fuc(1)	1	Yes	16.07
MouseBrain-Z-T-1.6800.6800.3	Hex(5)HexNAc(4)NeuAc(2)Fuc(2)	2	Yes	17.95
MouseBrain-Z-T-1.7617.7617.3	Hex(4)HexNAc(5)NeuAc(2)Fuc(1)	2	Yes	21.57
MouseBrain-Z-T-1.8079.8079.3	Hex(6)HexNAc(6)NeuAc(1)Fuc(3)	1	Yes	23.52
MouseBrain-Z-T-1.8245.8245.3	Hex(5)HexNAc(7)NeuAc(2)Fuc(1)	2	Yes	24.27
MouseBrain-Z-T-1.10496.10496.2	Hex(9)HexNAc(2)	0	No	-0.32
MouseBrain-Z-T-1.10523.10523.3	Hex(9)HexNAc(2)	0	No	-0.21
MouseBrain-Z-T-1.10548.10548.2	Hex(8)HexNAc(2)	0	No	-0.11
MouseBrain-Z-T-1.10571.10571.2	Hex(9)HexNAc(2)	0	No	0
MouseBrain-Z-T-1.10619.10619.2	Hex(8)HexNAc(2)	0	No	0.22
MouseBrain-Z-T-1.11414.11414.2	Hex(5)HexNAc(2)	0	No	3.78
MouseBrain-Z-T-1.11493.11493.2	Hex(5)HexNAc(2)	0	No	4.14
MouseBrain-Z-T-1.14518.14518.3	Hex(5)HexNAc(4)NeuAc(2)Fuc(1)	2	Yes	17.68
MouseBrain-Z-T-1.14587.14587.3	Hex(5)HexNAc(4)NeuAc(2)Fuc(1)	2	Yes	18
MouseBrain-Z-T-1.3293.3293.2	Hex(8)HexNAc(2)	0	No	-1.98
MouseBrain-Z-T-1.3413.3413.2	Hex(6)HexNAc(3)Fuc(1)	0	Yes	-1.44
MouseBrain-Z-T-1.3483.3483.2	Hex(6)HexNAc(3)Fuc(1)	0	Yes	-1.16
MouseBrain-Z-T-1.3571.3571.2	Hex(5)HexNAc(4)Fuc(3)	0	Yes	-0.77
MouseBrain-Z-T-1.3592.3592.3	Hex(5)HexNAc(4)Fuc(3)	0	Yes	-0.68
MouseBrain-Z-T-1.3629.3629.2	Hex(6)HexNAc(2)	0	No	-0.53
MouseBrain-Z-T-1.3636.3636.2	Hex(6)HexNAc(3)Fuc(2)	0	Yes	-0.49
MouseBrain-Z-T-1.3638.3638.3	Hex(6)HexNAc(3)Fuc(2)	0	Yes	-0.49
MouseBrain-Z-T-1.3684.3684.2	Hex(6)HexNAc(3)Fuc(2)	0	Yes	-0.27
MouseBrain-Z-T-1.3703.3703.2	Hex(6)HexNAc(3)Fuc(2)	0	Yes	-0.18
MouseBrain-Z-T-1.3763.3763.3	Hex(6)HexNAc(4)Fuc(2)	0	Yes	0.07
MouseBrain-Z-T-1.3780.3780.2	Hex(6)HexNAc(4)Fuc(2)	0	Yes	0.12
MouseBrain-Z-T-1.3785.3785.2	Hex(5)HexNAc(3)Fuc(2)	0	Yes	0.17
MouseBrain-Z-T-1.3799.3799.3	Hex(5)HexNAc(3)Fuc(2)	0	Yes	0.23
MouseBrain-Z-T-1.3864.3864.2	Hex(5)HexNAc(2)	0	No	0.53
MouseBrain-Z-T-1.3930.3930.2	Hex(6)HexNAc(3)Fuc(1)	0	Yes	0.79
MouseBrain-Z-T-1.3936.3936.2	Hex(5)HexNAc(2)	0	No	0.84
MouseBrain-Z-T-1.3966.3966.2	Hex(4)HexNAc(4)Fuc(2)	0	Yes	0.95
MouseBrain-Z-T-1.4147.4147.2	Hex(3)HexNAc(3)Fuc(1)	0	Yes	1.76
MouseBrain-Z-T-1.4198.4198.2	Hex(4)HexNAc(5)Fuc(2)	0	Yes	2.01
MouseBrain-Z-T-1.4242.4242.3	Hex(4)HexNAc(5)Fuc(2)	0	Yes	2.2
MouseBrain-Z-T-1.5484.5484.2	Hex(6)HexNAc(3)NeuAc(1)Fuc(2)	1	Yes	7.63
MouseBrain-Z-T-1.5515.5515.2	Hex(6)HexNAc(3)NeuAc(1)Fuc(1)	1	Yes	7.75
MouseBrain-Z-T-1.5631.5631.2	Hex(6)HexNAc(3)NeuAc(1)	1	No	8.26
MouseBrain-Z-T-1.5702.5702.2	Hex(6)HexNAc(3)NeuAc(1)	1	No	8.56
MouseBrain-Z-T-1.5721.5721.3	Hex(5)HexNAc(4)NeuAc(1)Fuc(2)	1	Yes	8.67
MouseBrain-Z-T-1.5726.5726.2	Hex(5)HexNAc(4)NeuAc(1)Fuc(2)	1	Yes	8.67
MouseBrain-Z-T-1.5821.5821.2	Hex(5)HexNAc(3)NeuAc(1)Fuc(2)	1	Yes	9.09
MouseBrain-Z-T-1.5834.5834.2	Hex(6)HexNAc(3)NeuAc(1)Fuc(1)	1	Yes	9.14
MouseBrain-Z-T-1.5850.5850.3	Hex(6)HexNAc(3)NeuAc(1)Fuc(1)	1	Yes	9.25
MouseBrain-Z-T-1.5912.5912.2	Hex(6)HexNAc(3)NeuAc(1)Fuc(1)	1	Yes	9.52
MouseBrain-Z-T-1.5927.5927.3	Hex(6)HexNAc(3)NeuAc(1)Fuc(1)	1	Yes	9.57
MouseBrain-Z-T-1.6135.6135.2	Hex(5)HexNAc(3)NeuAc(1)Fuc(1)	1	Yes	10.47
MouseBrain-Z-T-1.6171.6171.3	Hex(5)HexNAc(3)NeuAc(1)Fuc(1)	1	Yes	10.63
MouseBrain-Z-T-1.6214.6214.2	Hex(5)HexNAc(3)NeuAc(1)Fuc(1)	1	Yes	10.85
MouseBrain-Z-T-1.18571.18571.3	Hex(10)HexNAc(2)	0	No	-0.21
MouseBrain-Z-T-1.18581.18581.3	Hex(9)HexNAc(2)	0	No	-0.16
MouseBrain-Z-T-1.18584.18584.3	Hex(6)HexNAc(3)NeuAc(1)	1	No	-0.16
MouseBrain-Z-T-1.18617.18617.3	Hex(8)HexNAc(2)	0	No	0
MouseBrain-Z-T-1.18619.18619.2	Hex(9)HexNAc(2)	0	No	0
MouseBrain-Z-T-1.18678.18678.3	Hex(9)HexNAc(2)	0	No	0.27
MouseBrain-Z-T-1.18689.18689.3	Hex(8)HexNAc(2)	0	No	0.32
MouseBrain-Z-T-1.18942.18942.3	Hex(5)HexNAc(2)	0	No	1.45
MouseBrain-Z-T-1.11298.11298.3	Hex(5)HexNAc(2)	0	No	0
MouseBrain-Z-T-1.14374.14374.3	Hex(5)HexNAc(4)NeuGc(1)Fuc(1)	1	Yes	13.77
MouseBrain-Z-T-1.14558.14558.3	Hex(5)HexNAc(4)NeuAc(1)Fuc(1)	1	Yes	14.6
MouseBrain-Z-T-1.9656.9656.3	Hex(6)HexNAc(5)Fuc(4)	0	Yes	-0.42
MouseBrain-Z-T-1.9752.9752.3	Hex(9)HexNAc(2)	0	No	0
MouseBrain-Z-T-1.9788.9788.3	Hex(5)HexNAc(4)Fuc(3)	0	Yes	0.16
MouseBrain-Z-T-1.9862.9862.3	Hex(5)HexNAc(4)Fuc(3)	0	Yes	0.53
MouseBrain-Z-T-1.9918.9918.3	Hex(6)HexNAc(4)Fuc(2)	0	Yes	0.74
MouseBrain-Z-T-1.9934.9934.3	Hex(5)HexNAc(4)Fuc(3)	0	Yes	0.85
MouseBrain-Z-T-1.9971.9971.3	Hex(6)HexNAc(3)Fuc(2)	0	Yes	1.01
MouseBrain-Z-T-1.9993.9993.3	Hex(4)HexNAc(5)Fuc(2)	0	Yes	1.11
MouseBrain-Z-T-1.10076.10076.3	Hex(5)HexNAc(3)Fuc(2)	0	Yes	1.49
MouseBrain-Z-T-1.10104.10104.3	Hex(4)HexNAc(4)Fuc(2)	0	Yes	1.59
MouseBrain-Z-T-1.10134.10134.3	Hex(4)HexNAc(3)Fuc(2)	0	Yes	1.75
MouseBrain-Z-T-1.10218.10218.3	Hex(4)HexNAc(3)Fuc(2)	0	Yes	2.12
MouseBrain-Z-T-1.10227.10227.3	Hex(4)HexNAc(4)Fuc(2)	0	Yes	2.12
MouseBrain-Z-T-1.10268.10268.3	Hex(4)HexNAc(5)Fuc(2)	0	Yes	2.34
MouseBrain-Z-T-1.10521.10521.3	Hex(3)HexNAc(4)Fuc(1)	0	Yes	3.49
MouseBrain-Z-T-1.11989.11989.3	Hex(6)HexNAc(5)NeuAc(1)Fuc(3)	1	Yes	10.05
MouseBrain-Z-T-1.12096.12096.3	Hex(6)HexNAc(5)NeuAc(1)Fuc(3)	1	Yes	10.53
MouseBrain-Z-T-1.12400.12400.3	Hex(5)HexNAc(3)NeuAc(1)Fuc(1)	1	Yes	11.87
MouseBrain-Z-T-1.12433.12433.3	Hex(6)HexNAc(3)NeuAc(1)Fuc(1)	1	Yes	12.03
MouseBrain-Z-T-1.12659.12659.3	Hex(4)HexNAc(3)NeuAc(1)Fuc(1)	1	Yes	13.05
MouseBrain-Z-T-1.14828.14828.3	Hex(6)HexNAc(3)NeuAc(2)Fuc(1)	2	Yes	22.77
MouseBrain-Z-T-1.14947.14947.3	Hex(5)HexNAc(3)NeuAc(2)Fuc(1)	2	Yes	23.31
MouseBrain-Z-T-1.16389.16389.3	Hex(9)HexNAc(2)	0	No	0
MouseBrain-Z-T-1.16392.16392.2	Hex(9)HexNAc(2)	0	No	0
MouseBrain-Z-T-1.16773.16773.3	Hex(4)HexNAc(5)Fuc(2)	0	Yes	1.7
MouseBrain-Z-T-1.20352.20352.3	Hex(4)HexNAc(6)NeuAc(1)Fuc(1)	1	Yes	17.77
MouseBrain-Z-T-1.2896.2896.2	Hex(8)HexNAc(2)	0	No	-0.975
MouseBrain-Z-T-1.2908.2908.2	Hex(9)HexNAc(2)	0	No	-0.955
MouseBrain-Z-T-1.2971.2971.2	Hex(9)HexNAc(2)	0	No	-0.645
MouseBrain-Z-T-1.3273.3273.2	Hex(5)HexNAc(2)	0	No	0.645
MouseBrain-Z-T-1.3340.3340.2	Hex(5)HexNAc(2)	0	No	0.945
MouseBrain-Z-T-1.3403.3403.2	Hex(5)HexNAc(2)	0	No	1.205
MouseBrain-Z-T-1.7206.7206.3	Hex(5)HexNAc(4)NeuAc(2)Fuc(1)	2	Yes	17.975
MouseBrain-Z-T-1.7674.7674.3	Hex(5)HexNAc(4)NeuAc(2)Fuc(1)	2	Yes	20.025
MouseBrain-Z-T-1.46624.46624.4	Hex(6)HexNAc(5)Fuc(4)	0	Yes	-3.57
MouseBrain-Z-T-1.46660.46660.4	Hex(5)HexNAc(6)Fuc(3)	0	Yes	-3.41
MouseBrain-Z-T-1.46777.46777.4	Hex(5)HexNAc(5)Fuc(3)	0	Yes	-2.88
MouseBrain-Z-T-1.46843.46843.4	Hex(5)HexNAc(4)Fuc(3)	0	Yes	-2.59
MouseBrain-Z-T-1.46866.46866.4	Hex(5)HexNAc(5)Fuc(3)	0	Yes	-2.48
MouseBrain-Z-T-1.46883.46883.4	Hex(5)HexNAc(5)Fuc(2)	0	Yes	-2.43
MouseBrain-Z-T-1.46889.46889.4	Hex(4)HexNAc(6)Fuc(2)	0	Yes	-2.38
MouseBrain-Z-T-1.47319.47319.4	Hex(5)HexNAc(2)Fuc(1)	0	Yes	-0.46
MouseBrain-Z-T-1.47356.47356.4	Hex(5)HexNAc(2)	0	No	-0.31
MouseBrain-Z-T-1.47369.47369.3	Hex(5)HexNAc(2)	0	No	-0.26
MouseBrain-Z-T-1.47378.47378.4	Hex(4)HexNAc(3)Fuc(1)	0	Yes	-0.21
MouseBrain-Z-T-1.47379.47379.4	Hex(3)HexNAc(4)Fuc(1)	0	Yes	-0.21
MouseBrain-Z-T-1.47424.47424.4	Hex(5)HexNAc(2)	0	No	0
MouseBrain-Z-T-1.47449.47449.4	Hex(3)HexNAc(4)Fuc(1)	0	Yes	0.11
MouseBrain-Z-T-1.47450.47450.4	Hex(4)HexNAc(3)Fuc(1)	0	Yes	0.11
MouseBrain-Z-T-1.47460.47460.3	Hex(5)HexNAc(2)	0	No	0.16
MouseBrain-Z-T-1.47496.47496.4	Hex(5)HexNAc(2)	0	No	0.33
MouseBrain-Z-T-1.47510.47510.4	Hex(4)HexNAc(2)Fuc(1)	0	Yes	0.38
MouseBrain-Z-T-1.50392.50392.4	Hex(5)HexNAc(6)NeuAc(1)Fuc(2)	1	Yes	13.19
MouseBrain-Z-T-1.50394.50394.4	Hex(6)HexNAc(6)Fuc(3)	0	Yes	13.19
MouseBrain-Z-T-1.50548.50548.4	Hex(5)HexNAc(5)NeuAc(1)Fuc(2)	1	Yes	13.88
MouseBrain-Z-T-1.50597.50597.4	Hex(5)HexNAc(4)NeuAc(1)Fuc(2)	1	Yes	14.09
MouseBrain-Z-T-1.18263.18263.4	Hex(5)HexNAc(5)Fuc(3)	0	Yes	-1.55
MouseBrain-Z-T-1.18303.18303.4	Hex(5)HexNAc(6)Fuc(3)	0	Yes	-1.39
MouseBrain-Z-T-1.18306.18306.3	Hex(5)HexNAc(5)Fuc(3)	0	Yes	-1.39
MouseBrain-Z-T-1.18335.18335.4	Hex(5)HexNAc(5)Fuc(3)	0	Yes	-1.23
MouseBrain-Z-T-1.18357.18357.4	Hex(4)HexNAc(6)Fuc(2)	0	Yes	-1.12
MouseBrain-Z-T-1.18416.18416.4	Hex(4)HexNAc(5)Fuc(2)	0	Yes	-0.86
MouseBrain-Z-T-1.18435.18435.3	Hex(4)HexNAc(5)Fuc(2)	0	Yes	-0.8
MouseBrain-Z-T-1.18487.18487.4	Hex(4)HexNAc(5)Fuc(2)	0	Yes	-0.54
MouseBrain-Z-T-1.18514.18514.4	Hex(4)HexNAc(4)Fuc(2)	0	Yes	-0.43
MouseBrain-Z-T-1.18558.18558.4	Hex(4)HexNAc(5)Fuc(2)	0	Yes	-0.21
MouseBrain-Z-T-1.18565.18565.3	Hex(4)HexNAc(5)Fuc(2)	0	Yes	-0.21
MouseBrain-Z-T-1.18582.18582.4	Hex(8)HexNAc(2)	0	No	-0.11
MouseBrain-Z-T-1.18608.18608.3	Hex(8)HexNAc(2)	0	No	0
MouseBrain-Z-T-1.18707.18707.4	Hex(8)HexNAc(2)	0	No	0.43
MouseBrain-Z-T-1.18791.18791.4	Hex(3)HexNAc(5)Fuc(1)	0	Yes	0.8
MouseBrain-Z-T-1.24021.24021.4	Hex(4)HexNAc(4)NeuAc(2)Fuc(1)	2	Yes	24.27
MouseBrain-Z-T-1.24046.24046.4	Hex(5)HexNAc(4)NeuAc(2)Fuc(1)	2	Yes	24.37
MouseBrain-Z-T-1.18198.18198.3	Hex(5)HexNAc(5)Fuc(3)	0	Yes	-2.03
MouseBrain-Z-T-1.18254.18254.3	Hex(4)HexNAc(6)Fuc(2)	0	Yes	-1.76
MouseBrain-Z-T-1.18328.18328.3	Hex(6)HexNAc(4)Fuc(2)	0	Yes	-1.44
MouseBrain-Z-T-1.18379.18379.3	Hex(4)HexNAc(5)Fuc(2)	0	Yes	-1.18
MouseBrain-Z-T-1.18384.18384.3	Hex(5)HexNAc(4)Fuc(1)	0	Yes	-1.18
MouseBrain-Z-T-1.18417.18417.3	Hex(5)HexNAc(4)Fuc(2)	0	Yes	-1.02
MouseBrain-Z-T-1.18456.18456.3	Hex(5)HexNAc(3)Fuc(2)	0	Yes	-0.86
MouseBrain-Z-T-1.18464.18464.3	Hex(5)HexNAc(4)Fuc(1)	0	Yes	-0.8
MouseBrain-Z-T-1.18486.18486.3	Hex(5)HexNAc(4)Fuc(2)	0	Yes	-0.7
MouseBrain-Z-T-1.18522.18522.3	Hex(4)HexNAc(5)Fuc(2)	0	Yes	-0.54
MouseBrain-Z-T-1.18560.18560.3	Hex(5)HexNAc(4)Fuc(2)	0	Yes	-0.37
MouseBrain-Z-T-1.18631.18631.3	Hex(4)HexNAc(4)Fuc(1)	0	Yes	-0.06
MouseBrain-Z-T-1.18649.18649.3	Hex(8)HexNAc(2)	0	No	0
MouseBrain-Z-T-1.18672.18672.3	Hex(3)HexNAc(5)Fuc(1)	0	Yes	0.11
MouseBrain-Z-T-1.18751.18751.3	Hex(3)HexNAc(5)Fuc(1)	0	Yes	0.48
MouseBrain-Z-T-1.21136.21136.3	Hex(5)HexNAc(6)NeuAc(1)Fuc(2)	1	Yes	11.15
MouseBrain-Z-T-1.21565.21565.3	Hex(4)HexNAc(6)NeuAc(1)Fuc(1)	1	Yes	13.09
MouseBrain-Z-T-1.21675.21675.3	Hex(4)HexNAc(5)NeuAc(1)Fuc(1)	1	Yes	13.57
MouseBrain-Z-T-1.21756.21756.3	Hex(4)HexNAc(5)NeuAc(1)Fuc(1)	1	Yes	13.95
MouseBrain-Z-T-1.27867.27867.3	Hex(5)HexNAc(2)	0	No	-0.51
MouseBrain-Z-T-1.27943.27943.3	Hex(5)HexNAc(2)	0	No	-0.13
MouseBrain-Z-T-1.27962.27962.3	Hex(4)HexNAc(4)	0	No	-0.08
MouseBrain-Z-T-1.27992.27992.3	Hex(3)HexNAc(5)	0	No	0.08
MouseBrain-Z-T-1.28039.28039.2	Hex(3)HexNAc(5)	0	No	0.28
MouseBrain-Z-T-1.28071.28071.3	Hex(3)HexNAc(5)	0	No	0.44
MouseBrain-Z-T-1.3741.3741.3	Hex(9)HexNAc(2)	0	No	-0.81
MouseBrain-Z-T-1.3750.3750.3	Hex(8)HexNAc(2)	0	No	-0.77
MouseBrain-Z-T-1.3755.3755.3	Hex(7)HexNAc(4)Fuc(2)	0	Yes	-0.77
MouseBrain-Z-T-1.3787.3787.3	Hex(10)HexNAc(2)	0	No	-0.62
MouseBrain-Z-T-1.3802.3802.3	Hex(6)HexNAc(4)Fuc(1)	0	Yes	-0.56
MouseBrain-Z-T-1.3872.3872.2	Hex(6)HexNAc(4)Fuc(1)	0	Yes	-0.26
MouseBrain-Z-T-1.3876.3876.3	Hex(6)HexNAc(4)Fuc(1)	0	Yes	-0.2
MouseBrain-Z-T-1.3899.3899.3	Hex(5)HexNAc(5)Fuc(3)	0	Yes	-0.1
MouseBrain-Z-T-1.3922.3922.3	Hex(5)HexNAc(4)Fuc(1)	0	Yes	0
MouseBrain-Z-T-1.3924.3924.3	Hex(5)HexNAc(2)	0	No	0
MouseBrain-Z-T-1.3934.3934.3	Hex(6)HexNAc(4)Fuc(2)	0	Yes	0.05
MouseBrain-Z-T-1.3947.3947.3	Hex(6)HexNAc(4)Fuc(1)	0	Yes	0.11
MouseBrain-Z-T-1.3971.3971.3	Hex(5)HexNAc(5)Fuc(3)	0	Yes	0.21
MouseBrain-Z-T-1.3974.3974.3	Hex(5)HexNAc(3)Fuc(2)	0	Yes	0.21
MouseBrain-Z-T-1.3989.3989.3	Hex(6)HexNAc(4)	0	No	0.27
MouseBrain-Z-T-1.3993.3993.3	Hex(5)HexNAc(4)	0	No	0.32
MouseBrain-Z-T-1.3995.3995.3	Hex(5)HexNAc(2)	0	No	0.32
MouseBrain-Z-T-1.3998.3998.3	Hex(4)HexNAc(4)Fuc(2)	0	Yes	0.32
MouseBrain-Z-T-1.4003.4003.3	Hex(5)HexNAc(4)Fuc(2)	0	Yes	0.32
MouseBrain-Z-T-1.4026.4026.3	Hex(5)HexNAc(4)Fuc(1)	0	Yes	0.43
MouseBrain-Z-T-1.4050.4050.2	Hex(5)HexNAc(4)Fuc(2)	0	Yes	0.54
MouseBrain-Z-T-1.4076.4076.3	Hex(4)HexNAc(4)Fuc(2)	0	Yes	0.69
MouseBrain-Z-T-1.4083.4083.3	Hex(5)HexNAc(4)Fuc(2)	0	Yes	0.72
MouseBrain-Z-T-1.4095.4095.3	Hex(5)HexNAc(4)Fuc(1)	0	Yes	0.78
MouseBrain-Z-T-1.4098.4098.3	Hex(4)HexNAc(5)Fuc(2)	0	Yes	0.78
MouseBrain-Z-T-1.4100.4100.3	Hex(6)HexNAc(4)Fuc(1)	0	Yes	0.78
MouseBrain-Z-T-1.4123.4123.2	Hex(4)HexNAc(5)Fuc(2)	0	Yes	0.88
MouseBrain-Z-T-1.4162.4162.3	Hex(5)HexNAc(4)Fuc(2)	0	Yes	1.07
MouseBrain-Z-T-1.4173.4173.3	Hex(4)HexNAc(5)Fuc(2)	0	Yes	1.11
MouseBrain-Z-T-1.4176.4176.3	Hex(4)HexNAc(4)Fuc(1)	0	Yes	1.11
MouseBrain-Z-T-1.4185.4185.3	Hex(5)HexNAc(5)Fuc(2)	0	Yes	1.17
MouseBrain-Z-T-1.4196.4196.2	Hex(4)HexNAc(5)Fuc(2)	0	Yes	1.22
MouseBrain-Z-T-1.4247.4247.3	Hex(5)HexNAc(4)Fuc(1)	0	Yes	1.45
MouseBrain-Z-T-1.4290.4290.3	Hex(4)HexNAc(5)Fuc(2)	0	Yes	1.64
MouseBrain-Z-T-1.4451.4451.3	Hex(3)HexNAc(5)Fuc(1)	0	Yes	2.35
MouseBrain-Z-T-1.5282.5282.3	Hex(6)HexNAc(3)NeuAc(1)	1	No	5.95
MouseBrain-Z-T-1.5316.5316.3	Hex(5)HexNAc(5)NeuAc(1)Fuc(2)	1	Yes	6.1
MouseBrain-Z-T-1.5371.5371.3	Hex(6)HexNAc(3)NeuAc(1)	1	No	6.36
MouseBrain-Z-T-1.5831.5831.3	Hex(4)HexNAc(5)NeuAc(1)Fuc(2)	1	Yes	8.35
MouseBrain-Z-T-1.7737.7737.3	Hex(5)HexNAc(4)NeuAc(2)Fuc(2)	2	Yes	16.79
MouseBrain-Z-T-1.7833.7833.3	Hex(6)HexNAc(3)NeuAc(2)	2	No	17.2
MouseBrain-Z-T-1.8029.8029.3	Hex(5)HexNAc(3)NeuAc(2)Fuc(1)	2	Yes	18.06
MouseBrain-Z-T-1.2558.2558.2	Hex(9)HexNAc(2)	0	No	-0.66
MouseBrain-Z-T-1.2666.2666.2	Hex(6)HexNAc(3)Fuc(1)	0	Yes	-0.21
MouseBrain-Z-T-1.2869.2869.2	Hex(5)HexNAc(2)	0	No	0.66
MouseBrain-Z-T-1.2919.2919.2	Hex(6)HexNAc(4)Fuc(2)	0	Yes	0.87
MouseBrain-Z-T-1.2927.2927.3	Hex(6)HexNAc(4)Fuc(2)	0	Yes	0.93
MouseBrain-Z-T-1.2928.2928.2	Hex(6)HexNAc(3)Fuc(2)	0	Yes	0.93
MouseBrain-Z-T-1.2941.2941.3	Hex(6)HexNAc(3)Fuc(2)	0	Yes	0.98
MouseBrain-Z-T-1.2990.2990.2	Hex(6)HexNAc(3)Fuc(2)	0	Yes	1.19
MouseBrain-Z-T-1.3013.3013.2	Hex(5)HexNAc(3)Fuc(2)	0	Yes	1.29
MouseBrain-Z-T-1.3077.3077.2	Hex(5)HexNAc(3)Fuc(2)	0	Yes	1.56
MouseBrain-Z-T-1.3093.3093.2	Hex(5)HexNAc(3)Fuc(1)	0	Yes	1.63
MouseBrain-Z-T-1.3116.3116.2	Hex(6)HexNAc(3)Fuc(1)	0	Yes	1.72
MouseBrain-Z-T-1.3135.3135.2	Hex(5)HexNAc(4)Fuc(1)	0	Yes	1.81
MouseBrain-Z-T-1.3151.3151.3	Hex(5)HexNAc(4)Fuc(2)	0	Yes	1.87
MouseBrain-Z-T-1.3157.3157.2	Hex(5)HexNAc(3)Fuc(1)	0	Yes	1.9
MouseBrain-Z-T-1.3158.3158.2	Hex(5)HexNAc(4)Fuc(2)	0	Yes	1.9
MouseBrain-Z-T-1.3181.3181.2	Hex(6)HexNAc(3)Fuc(1)	0	Yes	2
MouseBrain-Z-T-1.3197.3197.2	Hex(5)HexNAc(4)Fuc(1)	0	Yes	2.07
MouseBrain-Z-T-1.3472.3472.2	Hex(5)HexNAc(4)Fuc(1)	0	Yes	3.25
MouseBrain-Z-T-1.4274.4274.2	Hex(6)HexNAc(3)NeuAc(1)	1	No	6.8
MouseBrain-Z-T-1.4423.4423.2	Hex(6)HexNAc(3)NeuAc(1)Fuc(1)	1	Yes	7.45
MouseBrain-Z-T-1.4590.4590.2	Hex(6)HexNAc(3)NeuAc(1)Fuc(1)	1	Yes	8.17
MouseBrain-Z-T-1.4597.4597.3	Hex(6)HexNAc(3)NeuAc(1)Fuc(1)	1	Yes	8.22
MouseBrain-Z-T-1.4661.4661.2	Hex(6)HexNAc(3)NeuAc(1)Fuc(1)	1	Yes	8.51
MouseBrain-Z-T-1.4663.4663.3	Hex(6)HexNAc(3)NeuAc(1)Fuc(1)	1	Yes	8.51
MouseBrain-Z-T-1.4748.4748.3	Hex(6)HexNAc(4)NeuAc(1)Fuc(2)	1	Yes	8.88
MouseBrain-Z-T-1.4770.4770.2	Hex(5)HexNAc(3)NeuAc(1)Fuc(1)	1	Yes	8.95
MouseBrain-Z-T-1.4784.4784.3	Hex(5)HexNAc(3)NeuAc(1)Fuc(1)	1	Yes	9.04
MouseBrain-Z-T-1.4793.4793.3	Hex(5)HexNAc(3)NeuAc(1)Fuc(1)	1	Yes	9.08
MouseBrain-Z-T-1.4835.4835.2	Hex(5)HexNAc(3)NeuAc(1)Fuc(1)	1	Yes	9.26
MouseBrain-Z-T-1.4971.4971.2	Hex(4)HexNAc(4)NeuAc(1)Fuc(1)	1	Yes	9.84
MouseBrain-Z-T-1.7208.7208.3	Hex(8)HexNAc(4)NeuAc(1)Fuc(2)	1	Yes	19.73
MouseBrain-Z-T-1.7282.7282.3	Hex(7)HexNAc(4)NeuAc(2)Fuc(1)	2	Yes	20.06
MouseBrain-Z-T-1.7308.7308.3	Hex(8)HexNAc(4)NeuAc(1)Fuc(2)	1	Yes	20.16
MouseBrain-Z-T-1.7568.7568.3	Hex(7)HexNAc(4)NeuAc(1)Fuc(2)	1	Yes	21.33
MouseBrain-Z-T-1.20760.20760.3	Hex(5)HexNAc(6)Fuc(3)	0	Yes	-1.47
MouseBrain-Z-T-1.20944.20944.3	Hex(9)HexNAc(2)	0	No	-0.64
MouseBrain-Z-T-1.20975.20975.3	Hex(4)HexNAc(5)Fuc(2)	0	Yes	-0.48
MouseBrain-Z-T-1.21100.21100.3	Hex(4)HexNAc(6)NeuAc(2)Fuc(1)	2	Yes	0.05
MouseBrain-Z-T-1.21131.21131.3	Hex(4)HexNAc(6)Fuc(2)	0	Yes	0.21
MouseBrain-Z-T-1.21142.21142.3	Hex(4)HexNAc(5)Fuc(2)	0	Yes	0.26
MouseBrain-Z-T-1.21231.21231.3	Hex(6)HexNAc(2)	0	No	0.64
MouseBrain-Z-T-1.21517.21517.3	Hex(3)HexNAc(2)Fuc(1)	0	Yes	1.93
MouseBrain-Z-T-1.24040.24040.4	Hex(6)HexNAc(7)NeuAc(1)Fuc(3)	1	Yes	13.27
MouseBrain-Z-T-1.24121.24121.3	Hex(6)HexNAc(6)NeuAc(1)Fuc(3)	1	Yes	13.6
MouseBrain-Z-T-1.24149.24149.3	Hex(5)HexNAc(7)NeuAc(1)Fuc(2)	1	Yes	13.76
MouseBrain-Z-T-1.24280.24280.3	Hex(5)HexNAc(6)NeuAc(1)Fuc(2)	1	Yes	14.32
MouseBrain-Z-T-1.24446.24446.3	Hex(5)HexNAc(6)NeuAc(1)Fuc(2)	1	Yes	15.06
MouseBrain-Z-T-1.24468.24468.4	Hex(5)HexNAc(6)Fuc(4)	0	Yes	15.17
MouseBrain-Z-T-1.24482.24482.3	Hex(4)HexNAc(5)NeuAc(1)Fuc(1)	1	Yes	15.22
MouseBrain-Z-T-1.28110.28110.4	Hex(6)HexNAc(7)NeuAc(2)Fuc(2)	2	Yes	31.51
MouseBrain-Z-T-1.34976.34976.3	Hex(9)HexNAc(2)	0	No	0
MouseBrain-Z-T-1.39762.39762.3	Hex(7)HexNAc(5)Fuc(1)	0	Yes	21.51
MouseBrain-Z-T-1.45780.45780.3	Hex(7)HexNAc(5)NeuAc(1)Fuc(1)	1	Yes	48.41
MouseBrain-Z-T-1.46134.46134.3	Hex(7)HexNAc(5)NeuAc(1)Fuc(1)	1	Yes	49.97
MouseBrain-Z-T-1.46335.46335.3	Hex(6)HexNAc(5)NeuAc(1)Fuc(2)	1	Yes	50.88
MouseBrain-Z-T-1.25818.25818.3	Hex(6)HexNAc(6)NeuAc(1)Fuc(2)	1	Yes	-11.93
MouseBrain-Z-T-1.26111.26111.3	Hex(4)HexNAc(6)NeuAc(1)Fuc(2)	1	Yes	-10.6
MouseBrain-Z-T-1.26210.26210.3	Hex(4)HexNAc(6)NeuAc(1)Fuc(2)	1	Yes	-10.17
MouseBrain-Z-T-1.27884.27884.3	Hex(6)HexNAc(3)Fuc(1)	0	Yes	-2.66
MouseBrain-Z-T-1.27954.27954.3	Hex(6)HexNAc(3)Fuc(1)	0	Yes	-2.34
MouseBrain-Z-T-1.28351.28351.3	Hex(5)HexNAc(2)	0	No	-0.58
MouseBrain-Z-T-1.28421.28421.3	Hex(5)HexNAc(2)	0	No	-0.26
MouseBrain-Z-T-1.28536.28536.3	Hex(5)HexNAc(2)	0	No	0.26
MouseBrain-Z-T-1.28947.28947.3	Hex(5)HexNAc(2)	0	No	2.07
MouseBrain-Z-T-1.2901.2901.3	Hex(5)HexNAc(5)Fuc(2)	0	Yes	-3.02
MouseBrain-Z-T-1.2954.2954.3	Hex(4)HexNAc(4)Fuc(1)	0	Yes	-2.78
MouseBrain-Z-T-1.3015.3015.3	Hex(4)HexNAc(4)Fuc(1)	0	Yes	-2.52
MouseBrain-Z-T-1.3147.3147.3	Hex(4)HexNAc(5)Fuc(1)	0	Yes	-1.97
MouseBrain-Z-T-1.3205.3205.3	Hex(4)HexNAc(5)Fuc(1)	0	Yes	-1.71
MouseBrain-Z-T-1.3271.3271.3	Hex(4)HexNAc(5)Fuc(1)	0	Yes	-1.42
MouseBrain-Z-T-1.3405.3405.3	Hex(3)HexNAc(4)	0	No	-0.85
MouseBrain-Z-T-1.3417.3417.3	Hex(4)HexNAc(5)Fuc(2)	0	Yes	-0.8
MouseBrain-Z-T-1.3489.3489.3	Hex(4)HexNAc(5)Fuc(2)	0	Yes	-0.49
MouseBrain-Z-T-1.3602.3602.3	Hex(3)HexNAc(5)	0	No	0
MouseBrain-Z-T-1.3666.3666.3	Hex(4)HexNAc(5)	0	No	0.28
MouseBrain-Z-T-1.4020.4020.3	Hex(5)HexNAc(4)NeuAc(1)Fuc(1)	1	Yes	1.85
MouseBrain-Z-T-1.23335.23335.5	Hex(9)HexNAc(2)	0	No	0
MouseBrain-Z-T-1.25209.25209.5	Hex(7)HexNAc(6)NeuAc(1)Fuc(4)	1	Yes	8.39
MouseBrain-Z-T-1.25261.25261.4	Hex(6)HexNAc(5)NeuAc(1)Fuc(3)	1	Yes	8.64
MouseBrain-Z-T-1.25326.25326.4	Hex(6)HexNAc(7)NeuAc(2)Fuc(1)	2	Yes	8.91
MouseBrain-Z-T-1.25331.25331.4	Hex(6)HexNAc(5)NeuAc(1)Fuc(3)	1	Yes	8.96
MouseBrain-Z-T-1.25343.25343.4	Hex(6)HexNAc(6)NeuAc(1)Fuc(3)	1	Yes	9.02
MouseBrain-Z-T-1.25366.25366.5	Hex(7)HexNAc(6)NeuAc(1)Fuc(4)	1	Yes	9.12
MouseBrain-Z-T-1.25402.25402.4	Hex(6)HexNAc(5)NeuAc(1)Fuc(3)	1	Yes	9.28
MouseBrain-Z-T-1.25414.25414.4	Hex(6)HexNAc(6)NeuAc(1)Fuc(3)	1	Yes	9.34
MouseBrain-Z-T-1.25426.25426.5	Hex(6)HexNAc(5)NeuAc(1)Fuc(3)	1	Yes	9.39
MouseBrain-Z-T-1.25428.25428.5	Hex(6)HexNAc(7)NeuAc(1)Fuc(3)	1	Yes	9.39
MouseBrain-Z-T-1.25485.25485.4	Hex(6)HexNAc(5)NeuAc(1)Fuc(3)	1	Yes	9.66
MouseBrain-Z-T-1.25488.25488.5	Hex(5)HexNAc(4)NeuAc(1)Fuc(2)	1	Yes	9.66
MouseBrain-Z-T-1.25528.25528.4	Hex(6)HexNAc(6)NeuAc(1)Fuc(3)	1	Yes	9.85
MouseBrain-Z-T-1.25541.25541.5	Hex(6)HexNAc(6)NeuAc(1)Fuc(3)	1	Yes	9.91
MouseBrain-Z-T-1.25543.25543.4	Hex(5)HexNAc(4)NeuAc(1)Fuc(2)	1	Yes	9.91
MouseBrain-Z-T-1.25586.25586.4	Hex(5)HexNAc(5)NeuAc(1)Fuc(2)	1	Yes	10.11
MouseBrain-Z-T-1.25600.25600.5	Hex(5)HexNAc(4)NeuAc(1)Fuc(2)	1	Yes	10.16
MouseBrain-Z-T-1.25627.25627.5	Hex(5)HexNAc(6)NeuAc(1)Fuc(2)	1	Yes	10.27
MouseBrain-Z-T-1.25646.25646.4	Hex(5)HexNAc(6)NeuAc(1)Fuc(2)	1	Yes	10.38
MouseBrain-Z-T-1.25727.25727.4	Hex(5)HexNAc(6)NeuAc(1)Fuc(2)	1	Yes	10.75
MouseBrain-Z-T-1.27897.27897.5	Hex(6)HexNAc(5)NeuAc(2)Fuc(2)	2	Yes	20.45
MouseBrain-Z-T-1.27918.27918.4	Hex(7)HexNAc(6)NeuAc(2)Fuc(3)	2	Yes	20.56
MouseBrain-Z-T-1.27935.27935.4	Hex(6)HexNAc(6)NeuAc(2)Fuc(2)	2	Yes	20.61
MouseBrain-Z-T-1.27946.27946.5	Hex(7)HexNAc(6)NeuAc(2)Fuc(4)	2	Yes	20.67
MouseBrain-Z-T-1.27967.27967.5	Hex(7)HexNAc(6)NeuAc(2)Fuc(2)	2	Yes	20.77
MouseBrain-Z-T-1.27989.27989.4	Hex(7)HexNAc(6)NeuAc(2)Fuc(3)	2	Yes	20.88
MouseBrain-Z-T-1.28002.28002.4	Hex(6)HexNAc(5)NeuAc(2)Fuc(3)	2	Yes	20.93
MouseBrain-Z-T-1.28024.28024.4	Hex(6)HexNAc(6)NeuAc(2)Fuc(2)	2	Yes	21.03
MouseBrain-Z-T-1.28040.28040.5	Hex(7)HexNAc(7)NeuAc(2)Fuc(3)	2	Yes	21.08
MouseBrain-Z-T-1.28049.28049.5	Hex(6)HexNAc(6)NeuAc(2)Fuc(3)	2	Yes	21.14
MouseBrain-Z-T-1.28060.28060.4	Hex(6)HexNAc(5)NeuAc(2)Fuc(2)	2	Yes	21.19
MouseBrain-Z-T-1.28088.28088.4	Hex(7)HexNAc(7)NeuAc(3)	3	No	21.3
MouseBrain-Z-T-1.28109.28109.4	Hex(7)HexNAc(6)NeuAc(2)Fuc(3)	2	Yes	21.41
MouseBrain-Z-T-1.28111.28111.4	Hex(7)HexNAc(7)NeuAc(2)Fuc(3)	2	Yes	21.41
MouseBrain-Z-T-1.28131.28131.4	Hex(6)HexNAc(6)NeuAc(2)Fuc(2)	2	Yes	21.51
MouseBrain-Z-T-1.28144.28144.4	Hex(6)HexNAc(5)NeuAc(2)Fuc(2)	2	Yes	21.57
MouseBrain-Z-T-1.28181.28181.5	Hex(6)HexNAc(5)NeuAc(2)Fuc(2)	2	Yes	21.73
MouseBrain-Z-T-1.28212.28212.4	Hex(7)HexNAc(6)NeuAc(2)Fuc(2)	2	Yes	21.83
MouseBrain-Z-T-1.28215.28215.4	Hex(6)HexNAc(5)NeuAc(2)Fuc(2)	2	Yes	21.89
MouseBrain-Z-T-1.28221.28221.4	Hex(6)HexNAc(6)NeuAc(2)Fuc(1)	2	Yes	21.89
MouseBrain-Z-T-1.28236.28236.4	Hex(7)HexNAc(7)NeuAc(3)	3	No	21.94
MouseBrain-Z-T-1.28270.28270.5	Hex(6)HexNAc(6)NeuAc(2)Fuc(1)	2	Yes	22.1
MouseBrain-Z-T-1.28287.28287.4	Hex(6)HexNAc(7)NeuAc(2)Fuc(2)	2	Yes	22.21
MouseBrain-Z-T-1.28299.28299.4	Hex(6)HexNAc(5)NeuAc(2)Fuc(2)	2	Yes	22.26
MouseBrain-Z-T-1.28303.28303.5	Hex(6)HexNAc(5)NeuAc(2)Fuc(2)	2	Yes	22.26
MouseBrain-Z-T-1.28324.28324.4	Hex(6)HexNAc(7)NeuAc(2)Fuc(1)	2	Yes	22.37
MouseBrain-Z-T-1.28336.28336.4	Hex(6)HexNAc(6)NeuAc(2)Fuc(2)	2	Yes	22.43
MouseBrain-Z-T-1.28350.28350.4	Hex(5)HexNAc(7)NeuAc(2)Fuc(1)	2	Yes	22.48
MouseBrain-Z-T-1.28487.28487.4	Hex(5)HexNAc(6)NeuAc(2)Fuc(1)	2	Yes	23.11
MouseBrain-Z-T-1.28593.28593.4	Hex(5)HexNAc(6)NeuAc(2)Fuc(1)	2	Yes	23.59
MouseBrain-Z-T-1.28895.28895.5	Hex(6)HexNAc(5)NeuAc(3)Fuc(2)	3	Yes	24.92
MouseBrain-Z-T-1.30692.30692.4	Hex(7)HexNAc(6)NeuAc(3)Fuc(2)	3	Yes	32.98
MouseBrain-Z-T-1.30704.30704.5	Hex(7)HexNAc(6)NeuAc(3)Fuc(3)	3	Yes	33.03
MouseBrain-Z-T-1.30822.30822.4	Hex(7)HexNAc(6)NeuAc(3)Fuc(2)	3	Yes	33.56
MouseBrain-Z-T-1.30893.30893.4	Hex(6)HexNAc(5)NeuAc(3)Fuc(2)	3	Yes	33.88
MouseBrain-Z-T-1.30903.30903.4	Hex(7)HexNAc(6)NeuAc(3)Fuc(3)	3	Yes	33.93
MouseBrain-Z-T-1.30916.30916.5	Hex(6)HexNAc(5)NeuAc(3)Fuc(2)	3	Yes	33.99
MouseBrain-Z-T-1.30953.30953.4	Hex(7)HexNAc(6)NeuAc(3)Fuc(2)	3	Yes	34.15
MouseBrain-Z-T-1.30987.30987.5	Hex(6)HexNAc(5)NeuAc(3)Fuc(2)	3	Yes	34.31
MouseBrain-Z-T-1.31008.31008.4	Hex(8)HexNAc(6)NeuAc(2)Fuc(3)	2	Yes	34.36
MouseBrain-Z-T-1.31011.31011.4	Hex(6)HexNAc(5)NeuAc(3)Fuc(2)	3	Yes	34.42
MouseBrain-Z-T-1.31014.31014.4	Hex(7)HexNAc(6)NeuAc(3)Fuc(3)	3	Yes	34.42
MouseBrain-Z-T-1.31071.31071.4	Hex(7)HexNAc(7)NeuAc(3)Fuc(2)	3	Yes	34.68
MouseBrain-Z-T-1.31102.31102.4	Hex(8)HexNAc(6)NeuAc(2)Fuc(3)	2	Yes	34.79
MouseBrain-Z-T-1.31165.31165.5	Hex(7)HexNAc(6)NeuAc(3)Fuc(2)	3	Yes	35.11
MouseBrain-Z-T-1.31177.31177.4	Hex(7)HexNAc(6)NeuAc(3)Fuc(2)	3	Yes	35.16
MouseBrain-Z-T-1.31196.31196.5	Hex(8)HexNAc(6)NeuAc(3)Fuc(1)	3	Yes	35.22
MouseBrain-Z-T-1.31201.31201.4	Hex(6)HexNAc(7)NeuAc(3)Fuc(1)	3	Yes	35.27
MouseBrain-Z-T-1.31226.31226.4	Hex(8)HexNAc(6)NeuAc(2)Fuc(3)	2	Yes	35.38
MouseBrain-Z-T-1.31263.31263.5	Hex(7)HexNAc(6)NeuAc(3)Fuc(3)	3	Yes	35.54
MouseBrain-Z-T-1.31286.31286.4	Hex(6)HexNAc(7)NeuAc(3)Fuc(1)	3	Yes	35.65
MouseBrain-Z-T-1.31299.31299.5	Hex(6)HexNAc(6)NeuAc(3)Fuc(2)	3	Yes	35.7
MouseBrain-Z-T-1.31321.31321.4	Hex(7)HexNAc(6)NeuAc(3)Fuc(1)	3	Yes	35.81
MouseBrain-Z-T-1.31357.31357.5	Hex(6)HexNAc(7)NeuAc(3)Fuc(1)	3	Yes	35.97
MouseBrain-Z-T-1.31406.31406.5	Hex(7)HexNAc(6)NeuAc(3)Fuc(2)	3	Yes	36.19
MouseBrain-Z-T-1.31415.31415.4	Hex(7)HexNAc(7)NeuAc(3)Fuc(1)	3	Yes	36.19
MouseBrain-Z-T-1.31419.31419.4	Hex(6)HexNAc(6)NeuAc(3)Fuc(1)	3	Yes	36.24
MouseBrain-Z-T-1.31429.31429.4	Hex(7)HexNAc(6)NeuAc(3)Fuc(1)	3	Yes	36.29
MouseBrain-Z-T-1.31453.31453.5	Hex(6)HexNAc(7)NeuAc(3)Fuc(1)	3	Yes	36.4
MouseBrain-Z-T-1.31477.31477.4	Hex(6)HexNAc(7)NeuAc(3)Fuc(1)	3	Yes	36.51
MouseBrain-Z-T-1.31482.31482.4	Hex(7)HexNAc(7)NeuAc(3)Fuc(2)	3	Yes	36.51
MouseBrain-Z-T-1.31501.31501.4	Hex(6)HexNAc(6)NeuAc(3)Fuc(1)	3	Yes	36.61
MouseBrain-Z-T-1.31526.31526.5	Hex(6)HexNAc(6)NeuAc(3)Fuc(1)	3	Yes	36.72
MouseBrain-Z-T-1.31536.31536.4	Hex(7)HexNAc(6)NeuAc(3)Fuc(2)	3	Yes	36.77
MouseBrain-Z-T-1.31644.31644.4	Hex(6)HexNAc(5)NeuAc(3)Fuc(1)	3	Yes	37.25
MouseBrain-Z-T-1.31678.31678.4	Hex(7)HexNAc(6)NeuAc(3)Fuc(2)	3	Yes	37.41
MouseBrain-Z-T-1.31691.31691.4	Hex(7)HexNAc(6)NeuAc(3)Fuc(1)	3	Yes	37.47
MouseBrain-Z-T-1.31763.31763.4	Hex(6)HexNAc(5)NeuAc(3)Fuc(1)	3	Yes	37.79
MouseBrain-Z-T-1.31801.31801.4	Hex(6)HexNAc(6)NeuAc(3)Fuc(1)	3	Yes	37.95
MouseBrain-Z-T-1.31896.31896.4	Hex(6)HexNAc(6)NeuAc(3)Fuc(1)	3	Yes	38.38
MouseBrain-Z-T-1.34334.34334.4	Hex(8)HexNAc(6)NeuAc(3)Fuc(3)	3	Yes	49.32
MouseBrain-Z-T-1.35181.35181.4	Hex(8)HexNAc(6)NeuAc(3)Fuc(2)	3	Yes	53.1
MouseBrain-Z-T-1.35262.35262.4	Hex(8)HexNAc(6)NeuAc(3)Fuc(2)	3	Yes	53.47
MouseBrain-Z-T-1.8368.8368.3	Hex(8)HexNAc(2)	0	No	-0.25
MouseBrain-Z-T-1.8426.8426.3	Hex(9)HexNAc(2)	0	No	0
MouseBrain-Z-T-1.8463.8463.3	Hex(8)HexNAc(2)	0	No	0.17
MouseBrain-Z-T-1.8853.8853.3	Hex(7)HexNAc(4)Fuc(1)	0	Yes	1.86
MouseBrain-Z-T-1.9060.9060.3	Hex(7)HexNAc(4)Fuc(1)	0	Yes	2.76
MouseBrain-Z-T-1.10867.10867.3	Hex(6)HexNAc(4)NeuAc(1)Fuc(1)	1	Yes	10.86
MouseBrain-Z-T-1.10963.10963.4	Hex(6)HexNAc(4)NeuAc(1)Fuc(1)	1	Yes	11.29
MouseBrain-Z-T-1.10974.10974.3	Hex(6)HexNAc(4)NeuAc(1)Fuc(1)	1	Yes	11.34
MouseBrain-Z-T-1.10979.10979.3	Hex(6)HexNAc(4)NeuAc(1)	1	No	11.34
MouseBrain-Z-T-1.11058.11058.3	Hex(6)HexNAc(4)NeuAc(1)Fuc(1)	1	Yes	11.72
MouseBrain-Z-T-1.11059.11059.3	Hex(5)HexNAc(4)NeuAc(1)Fuc(1)	1	Yes	11.72
MouseBrain-Z-T-1.11130.11130.3	Hex(6)HexNAc(4)NeuAc(1)Fuc(1)	1	Yes	12.04
MouseBrain-Z-T-1.11184.11184.3	Hex(6)HexNAc(4)NeuAc(1)	1	No	12.25
MouseBrain-Z-T-1.11206.11206.3	Hex(6)HexNAc(4)NeuAc(1)Fuc(1)	1	Yes	12.34
MouseBrain-Z-T-1.11294.11294.3	Hex(6)HexNAc(4)NeuAc(1)Fuc(1)	1	Yes	12.76
MouseBrain-Z-T-1.11347.11347.3	Hex(5)HexNAc(4)NeuAc(1)Fuc(1)	1	Yes	12.98
MouseBrain-Z-T-1.11400.11400.3	Hex(6)HexNAc(4)NeuAc(1)Fuc(1)	1	Yes	13.25
MouseBrain-Z-T-1.13053.13053.3	Hex(5)HexNAc(4)NeuGc(2)Fuc(1)	2	Yes	20.61
MouseBrain-Z-T-1.13339.13339.3	Hex(5)HexNAc(4)NeuAc(2)Fuc(1)	2	Yes	21.89
MouseBrain-Z-T-1.13397.13397.4	Hex(5)HexNAc(4)NeuAc(2)Fuc(1)	2	Yes	22.16
MouseBrain-Z-T-1.13563.13563.3	Hex(5)HexNAc(4)NeuAc(2)Fuc(1)	2	Yes	22.91
MouseBrain-Z-T-1.13629.13629.4	Hex(5)HexNAc(4)NeuAc(2)Fuc(1)	2	Yes	23.21
MouseBrain-Z-T-1.13630.13630.3	Hex(5)HexNAc(4)NeuAc(2)	2	No	23.21
MouseBrain-Z-T-1.13964.13964.3	Hex(5)HexNAc(4)NeuAc(2)Fuc(1)	2	Yes	24.72
MouseBrain-Z-T-1.12254.12254.3	Hex(6)HexNAc(5)NeuAc(1)Fuc(3)	1	Yes	-3.61
MouseBrain-Z-T-1.12348.12348.3	Hex(7)HexNAc(6)Fuc(5)	0	Yes	-3.18
[truncated: 52,842 more rows]
