# Supplementary material for: Glyco-Decipher enables glycan database-independent peptide matching and in-depth characterization of site-specific N-glycosylation
Source: Nat Commun. 2022 Apr 7;13:1900. doi: 10.1038/s41467-022-29530-y (PMC8990002; doi:10.1038/s41467-022-29530-y)
Supplement: Supplementary file 12 — Source Data [file 41467_2022_29530_MOESM12_ESM.zip › Source Data/Figure S5a.xlsx]

## Sheet: Figure S5a
Figure S5a	Distribution of pattern similarities of 140,250 PSMs from in silico deglycosylation results of five mouse tissue datasets.
Tissue	Title	Scan	PrecursorCharge	Peptide	Similarity
Brain	MouseBrain-Z-T-1.1756.1756.2	1756	2+	NATSTK	1
Brain	MouseBrain-Z-T-1.1788.1788.2	1788	2+	NTTDSK	1
Brain	MouseBrain-Z-T-1.1803.1803.3	1803	3+	AAGMNHTK	1
Brain	MouseBrain-Z-T-1.1848.1848.2	1848	2+	GNLSSK	1
Brain	MouseBrain-Z-T-1.1884.1884.2	1884	2+	INCNSSK 3,Carbamidomethyl(+57.0215);	0.804
Brain	MouseBrain-Z-T-1.1887.1887.3	1887	3+	TLETHSNK	0.987
Brain	MouseBrain-Z-T-1.1890.1890.3	1890	3+	NTTHLK	0.998
Brain	MouseBrain-Z-T-1.1902.1902.3	1902	3+	KCLNHTTQK 2,Carbamidomethyl(+57.0215);	1
Brain	MouseBrain-Z-T-1.1911.1911.3	1911	3+	NTTHLK	0.996
Brain	MouseBrain-Z-T-1.1923.1923.3	1923	3+	NTTHLK	0.999
Brain	MouseBrain-Z-T-1.1944.1944.3	1944	3+	NVSDTTKR	0.981
Brain	MouseBrain-Z-T-1.1947.1947.3	1947	3+	CLNHTTQK 1,Carbamidomethyl(+57.0215);	0.917
Brain	MouseBrain-Z-T-1.1954.1954.3	1954	3+	CLNHTTQK 1,Carbamidomethyl(+57.0215);	0.952
Brain	MouseBrain-Z-T-1.1966.1966.2	1966	2+	NQTAVR	0.989
Brain	MouseBrain-Z-T-1.1981.1981.3	1981	3+	LHNDTR	1
Brain	MouseBrain-Z-T-1.1982.1982.2	1982	2+	AVNSSCR 6,Carbamidomethyl(+57.0215);	1
Brain	MouseBrain-Z-T-1.1984.1984.2	1984	2+	LQNTSR	1
Brain	MouseBrain-Z-T-1.1989.1989.3	1989	3+	NVSDTTKR	0.977
Brain	MouseBrain-Z-T-1.1992.1992.3	1992	3+	KNNTCVK 5,Carbamidomethyl(+57.0215);	1
Brain	MouseBrain-Z-T-1.2000.2000.3	2000	3+	TLETHSNK	0.986
Brain	MouseBrain-Z-T-1.2001.2001.2	2001	2+	NVSDTTK	0.95
Brain	MouseBrain-Z-T-1.2003.2003.3	2003	3+	NTTHLK	0.994
Brain	MouseBrain-Z-T-1.2005.2005.2	2005	2+	TNSTVTR	0.972
Brain	MouseBrain-Z-T-1.2021.2021.3	2021	3+	NVSDTTKR	0.964
Brain	MouseBrain-Z-T-1.2036.2036.2	2036	2+	NVSDTTKR	0.986
Brain	MouseBrain-Z-T-1.2055.2055.2	2055	2+	NLGNNTK	0.984
Brain	MouseBrain-Z-T-1.2057.2057.2	2057	2+	NVSDTTK	0.975
Brain	MouseBrain-Z-T-1.2061.2061.2	2061	2+	LVESNK	0.989
Brain	MouseBrain-Z-T-1.2076.2076.3	2076	3+	NTTHLK	0.995
Brain	MouseBrain-Z-T-1.2084.2084.2	2084	2+	NCTDPK 2,Carbamidomethyl(+57.0215);	0.995
Brain	MouseBrain-Z-T-1.2091.2091.3	2091	3+	RNSTGCLK 6,Carbamidomethyl(+57.0215);	1
Brain	MouseBrain-Z-T-1.2094.2094.2	2094	2+	NVSDTTK	0.994
Brain	MouseBrain-Z-T-1.2099.2099.2	2099	2+	INCNSSK 3,Carbamidomethyl(+57.0215);	0.988
Brain	MouseBrain-Z-T-1.2109.2109.3	2109	3+	FNHTDR	1
Brain	MouseBrain-Z-T-1.2110.2110.2	2110	2+	LVESNK	0.991
Brain	MouseBrain-Z-T-1.2111.2111.3	2111	3+	GGPKNDTEER	0.991
Brain	MouseBrain-Z-T-1.2113.2113.2	2113	2+	LVESNK	0.997
Brain	MouseBrain-Z-T-1.2125.2125.3	2125	3+	NVSDTTKR	0.919
Brain	MouseBrain-Z-T-1.2127.2127.2	2127	2+	NVSDTTKR	0.99
Brain	MouseBrain-Z-T-1.2157.2157.3	2157	3+	NVSDTTKR	0.97
Brain	MouseBrain-Z-T-1.2158.2158.2	2158	2+	NVSDTTK	0.978
Brain	MouseBrain-Z-T-1.2174.2174.3	2174	3+	GGPKNDTEER	0.983
Brain	MouseBrain-Z-T-1.2209.2209.2	2209	2+	TNSTVTR	0.959
Brain	MouseBrain-Z-T-1.2216.2216.2	2216	2+	NLGNNTK	0.985
Brain	MouseBrain-Z-T-1.2225.2225.3	2225	3+	NASAASTAK	0.726
Brain	MouseBrain-Z-T-1.2239.2239.2	2239	2+	NASAASTAK	0.893
Brain	MouseBrain-Z-T-1.2262.2262.2	2262	2+	NVSDTTK	0.995
Brain	MouseBrain-Z-T-1.2267.2267.2	2267	2+	NQTAVR	0.99
Brain	MouseBrain-Z-T-1.2273.2273.3	2273	3+	YIDKGNR	0.961
Brain	MouseBrain-Z-T-1.2277.2277.2	2277	2+	NVSDTTK	0.975
Brain	MouseBrain-Z-T-1.2283.2283.2	2283	2+	NVSDTTK	0.99
Brain	MouseBrain-Z-T-1.2288.2288.3	2288	3+	NASAASTAK	0.858
Brain	MouseBrain-Z-T-1.2290.2290.3	2290	3+	NVSDTTKR	0.96
Brain	MouseBrain-Z-T-1.2291.2291.3	2291	3+	NTTHLK	0.99
Brain	MouseBrain-Z-T-1.2292.2292.3	2292	3+	NASAASTAK	0.945
Brain	MouseBrain-Z-T-1.2324.2324.2	2324	2+	NVSDTTK	0.993
Brain	MouseBrain-Z-T-1.2325.2325.3	2325	3+	NVSDTTK	0.981
Brain	MouseBrain-Z-T-1.2333.2333.2	2333	2+	INCNSSK 3,Carbamidomethyl(+57.0215);	0.973
Brain	MouseBrain-Z-T-1.2339.2339.2	2339	2+	NVSDTTK	0.956
Brain	MouseBrain-Z-T-1.2358.2358.2	2358	2+	CLNHTTQK 1,Carbamidomethyl(+57.0215);	0.984
Brain	MouseBrain-Z-T-1.2363.2363.3	2363	3+	CLNHTTQK 1,Carbamidomethyl(+57.0215);	0.942
Brain	MouseBrain-Z-T-1.2366.2366.2	2366	2+	LVESNK	0.996
Brain	MouseBrain-Z-T-1.2367.2367.3	2367	3+	NSSHSPLR	0.983
Brain	MouseBrain-Z-T-1.2368.2368.3	2368	3+	NSSHSPLR	0.938
Brain	MouseBrain-Z-T-1.2377.2377.2	2377	2+	INCNSSK 3,Carbamidomethyl(+57.0215);	0.991
Brain	MouseBrain-Z-T-1.2381.2381.2	2381	2+	NSSHSPLR	0.951
Brain	MouseBrain-Z-T-1.2419.2419.2	2419	2+	NSTGCLK 5,Carbamidomethyl(+57.0215);	1
Brain	MouseBrain-Z-T-1.2421.2421.3	2421	3+	NVSDTTK	0.988
Brain	MouseBrain-Z-T-1.2427.2427.2	2427	2+	NVSDTTK	0.941
Brain	MouseBrain-Z-T-1.2435.2435.2	2435	2+	NVSDTTK	0.985
Brain	MouseBrain-Z-T-1.2455.2455.2	2455	2+	NSSHSPLR	0.977
Brain	MouseBrain-Z-T-1.2461.2461.2	2461	2+	NSSHSPLR	0.947
Brain	MouseBrain-Z-T-1.2467.2467.3	2467	3+	DQPGHPVNR	0.99
Brain	MouseBrain-Z-T-1.2483.2483.3	2483	3+	NSSHSPLR	0.97
Brain	MouseBrain-Z-T-1.2486.2486.3	2486	3+	DQPGHPVNR	0.99
Brain	MouseBrain-Z-T-1.2487.2487.2	2487	2+	INCNSSK 3,Carbamidomethyl(+57.0215);	0.989
Brain	MouseBrain-Z-T-1.2488.2488.3	2488	3+	INCNSSK 3,Carbamidomethyl(+57.0215);	0.989
Brain	MouseBrain-Z-T-1.2489.2489.2	2489	2+	NSSHSPLR	0.923
Brain	MouseBrain-Z-T-1.2496.2496.3	2496	3+	IKNVTR	1
Brain	MouseBrain-Z-T-1.2505.2505.2	2505	2+	LVDTNK	0.96
Brain	MouseBrain-Z-T-1.2507.2507.3	2507	3+	NTSLEHTR	0.991
Brain	MouseBrain-Z-T-1.2519.2519.3	2519	3+	NTSLEHTR	0.978
Brain	MouseBrain-Z-T-1.2523.2523.2	2523	2+	NTSLEHTR	0.929
Brain	MouseBrain-Z-T-1.2524.2524.2	2524	2+	LVDTNK	0.974
Brain	MouseBrain-Z-T-1.2527.2527.2	2527	2+	NTSLEHTR	0.944
Brain	MouseBrain-Z-T-1.2529.2529.2	2529	2+	NTSLEHTR	0.925
Brain	MouseBrain-Z-T-1.2538.2538.3	2538	3+	NTSLEHTR	0.925
Brain	MouseBrain-Z-T-1.2550.2550.3	2550	3+	YIDKGNR	0.94
Brain	MouseBrain-Z-T-1.2554.2554.2	2554	2+	INCNSSK 3,Carbamidomethyl(+57.0215);	0.99
Brain	MouseBrain-Z-T-1.2555.2555.3	2555	3+	DQPGHPVNR	0.992
Brain	MouseBrain-Z-T-1.2556.2556.3	2556	3+	INCNSSK 3,Carbamidomethyl(+57.0215);	0.967
Brain	MouseBrain-Z-T-1.2558.2558.2	2558	2+	TNGTGPVR	0.992
Brain	MouseBrain-Z-T-1.2568.2568.3	2568	3+	NCTGDCVHEGK 2,Carbamidomethyl(+57.0215);6,Carbamidomethyl(+57.0215);	0.98
Brain	MouseBrain-Z-T-1.2573.2573.3	2573	3+	NCTGDCVHEGK 2,Carbamidomethyl(+57.0215);6,Carbamidomethyl(+57.0215);	0.979
Brain	MouseBrain-Z-T-1.2579.2579.2	2579	2+	GGPKNDTEER	0.984
Brain	MouseBrain-Z-T-1.2584.2584.3	2584	3+	KNASNMEYR 6,Oxidation(+15.9949);	1
Brain	MouseBrain-Z-T-1.2588.2588.3	2588	3+	NTSLEHTR	0.965
Brain	MouseBrain-Z-T-1.2598.2598.3	2598	3+	GGPKNDTEER	0.992
Brain	MouseBrain-Z-T-1.2619.2619.2	2619	2+	INCNSSK 3,Carbamidomethyl(+57.0215);	0.89
Brain	MouseBrain-Z-T-1.2650.2650.2	2650	2+	NQNGTFK	1
Brain	MouseBrain-Z-T-1.2661.2661.3	2661	3+	GGPKNDTEER	0.994
Brain	MouseBrain-Z-T-1.2664.2664.3	2664	3+	NTSLEHTR	0.976
Brain	MouseBrain-Z-T-1.2667.2667.3	2667	3+	NTSLEHTR	0.816
Brain	MouseBrain-Z-T-1.2681.2681.2	2681	2+	NTSLEHTR	0.907
Brain	MouseBrain-Z-T-1.2690.2690.2	2690	2+	NTSLEHTR	0.908
Brain	MouseBrain-Z-T-1.2698.2698.2	2698	2+	GNVSACAR 6,Carbamidomethyl(+57.0215);	0.96
Brain	MouseBrain-Z-T-1.2699.2699.2	2699	2+	SLSNSTAR	0.99
Brain	MouseBrain-Z-T-1.2706.2706.2	2706	2+	NISSEEK	0.967
Brain	MouseBrain-Z-T-1.2710.2710.2	2710	2+	NISSEEK	0.989
Brain	MouseBrain-Z-T-1.2716.2716.3	2716	3+	GNVSACAR 6,Carbamidomethyl(+57.0215);	0.862
Brain	MouseBrain-Z-T-1.2730.2730.3	2730	3+	NTSLEHTR	0.973
Brain	MouseBrain-Z-T-1.2732.2732.2	2732	2+	SLSNSTAR	0.989
Brain	MouseBrain-Z-T-1.2760.2760.3	2760	3+	FLNHSHNK	1
Brain	MouseBrain-Z-T-1.2763.2763.2	2763	2+	GNVSACAR 6,Carbamidomethyl(+57.0215);	0.987
Brain	MouseBrain-Z-T-1.2765.2765.3	2765	3+	CVNESYKK 1,Carbamidomethyl(+57.0215);	0.977
Brain	MouseBrain-Z-T-1.2794.2794.3	2794	3+	NCTDPK 2,Carbamidomethyl(+57.0215);	0.986
Brain	MouseBrain-Z-T-1.2796.2796.3	2796	3+	DQPGHPVNR	0.966
Brain	MouseBrain-Z-T-1.2800.2800.3	2800	3+	HMNETSHTQGSLR 2,Oxidation(+15.9949);	0.919
Brain	MouseBrain-Z-T-1.2805.2805.4	2805	4+	HMNETSHTQGSLR 2,Oxidation(+15.9949);	0.92
Brain	MouseBrain-Z-T-1.2809.2809.2	2809	2+	NCTDPK 2,Carbamidomethyl(+57.0215);	0.995
Brain	MouseBrain-Z-T-1.2812.2812.2	2812	2+	NNTIVNK	0.992
Brain	MouseBrain-Z-T-1.2834.2834.2	2834	2+	NTTEVVK	0.995
Brain	MouseBrain-Z-T-1.2843.2843.3	2843	3+	CVNESYKK 1,Carbamidomethyl(+57.0215);	0.92
Brain	MouseBrain-Z-T-1.2855.2855.2	2855	2+	NTTEVVK	0.956
Brain	MouseBrain-Z-T-1.2860.2860.3	2860	3+	NTTEVVK	0.962
Brain	MouseBrain-Z-T-1.2866.2866.3	2866	3+	NISSEEK	0.991
Brain	MouseBrain-Z-T-1.2868.2868.3	2868	3+	HMNETSHTQGSLR 2,Oxidation(+15.9949);	0.907
Brain	MouseBrain-Z-T-1.2875.2875.2	2875	2+	NISSEEK	0.991
Brain	MouseBrain-Z-T-1.2876.2876.3	2876	3+	YHSQTYGNGSK	1
Brain	MouseBrain-Z-T-1.2886.2886.2	2886	2+	NTTEVVK	0.992
Brain	MouseBrain-Z-T-1.2896.2896.2	2896	2+	QSNVSEPAK	0.997
Brain	MouseBrain-Z-T-1.2899.2899.3	2899	3+	HMNETSHTQGSLR 2,Oxidation(+15.9949);	0.575
Brain	MouseBrain-Z-T-1.2900.2900.2	2900	2+	NTTEVVK	0.98
Brain	MouseBrain-Z-T-1.2908.2908.2	2908	2+	QSNVSEPAK	0.996
Brain	MouseBrain-Z-T-1.2918.2918.2	2918	2+	NTTEVVK	0.987
Brain	MouseBrain-Z-T-1.2921.2921.3	2921	3+	NISSEEK	0.993
Brain	MouseBrain-Z-T-1.2932.2932.3	2932	3+	GPGIKPNQTSK	0.985
Brain	MouseBrain-Z-T-1.2939.2939.3	2939	3+	NSSSSNVEGR	1
Brain	MouseBrain-Z-T-1.2982.2982.2	2982	2+	NTTEVVK	0.983
Brain	MouseBrain-Z-T-1.2995.2995.3	2995	3+	NATGDYK	0.957
Brain	MouseBrain-Z-T-1.3015.3015.3	3015	3+	VIYQNHNK	0.987
Brain	MouseBrain-Z-T-1.3022.3022.2	3022	2+	NTTEVVK	0.99
Brain	MouseBrain-Z-T-1.3041.3041.2	3041	2+	NTTEVVK	0.923
Brain	MouseBrain-Z-T-1.3046.3046.2	3046	2+	NTTEVVK	0.989
Brain	MouseBrain-Z-T-1.3053.3053.2	3053	2+	NTTEVVK	0.98
Brain	MouseBrain-Z-T-1.3063.3063.3	3063	3+	NISSEEK	0.993
Brain	MouseBrain-Z-T-1.3066.3066.2	3066	2+	NATGDYK	0.995
Brain	MouseBrain-Z-T-1.3107.3107.3	3107	3+	NISSEEK	0.992
Brain	MouseBrain-Z-T-1.3108.3108.2	3108	2+	VNASAPR	0.955
Brain	MouseBrain-Z-T-1.3110.3110.2	3110	2+	VNASAPR	0.922
Brain	MouseBrain-Z-T-1.3113.3113.2	3113	2+	NTTEVVK	0.993
Brain	MouseBrain-Z-T-1.3118.3118.3	3118	3+	NISSEEK	0.991
Brain	MouseBrain-Z-T-1.3120.3120.2	3120	2+	NISSEEK	0.991
Brain	MouseBrain-Z-T-1.3129.3129.2	3129	2+	NATGDYK	0.99
Brain	MouseBrain-Z-T-1.3135.3135.2	3135	2+	TNGTGPVR	0.951
Brain	MouseBrain-Z-T-1.3149.3149.3	3149	3+	NISSEEK	0.993
Brain	MouseBrain-Z-T-1.3172.3172.3	3172	3+	NISSEEK	0.994
Brain	MouseBrain-Z-T-1.3184.3184.2	3184	2+	NISSEEK	0.985
Brain	MouseBrain-Z-T-1.3190.3190.3	3190	3+	NISSEEK	0.994
Brain	MouseBrain-Z-T-1.3194.3194.3	3194	3+	ANATIEVK	0.626
Brain	MouseBrain-Z-T-1.3196.3196.2	3196	2+	INGSVR	1
Brain	MouseBrain-Z-T-1.3205.3205.3	3205	3+	VIYQNHNK	0.983
Brain	MouseBrain-Z-T-1.3206.3206.3	3206	3+	IRNVSDTTKR	1
Brain	MouseBrain-Z-T-1.3255.3255.3	3255	3+	ANATIEVK	0.544
Brain	MouseBrain-Z-T-1.3262.3262.3	3262	3+	NISSEEK	0.989
Brain	MouseBrain-Z-T-1.3271.3271.3	3271	3+	VIYQNHNK	0.982
Brain	MouseBrain-Z-T-1.3273.3273.2	3273	2+	QSNVSEPAK	0.996
Brain	MouseBrain-Z-T-1.3288.3288.2	3288	2+	NISSEEK	0.989
Brain	MouseBrain-Z-T-1.3293.3293.2	3293	2+	NLSEDR	0.975
Brain	MouseBrain-Z-T-1.3314.3314.3	3314	3+	NISSEEK	0.97
Brain	MouseBrain-Z-T-1.3323.3323.3	3323	3+	CLNHTTQK 1,Carbamidomethyl(+57.0215);	0.959
Brain	MouseBrain-Z-T-1.3330.3330.3	3330	3+	SVTTSLHNK	1
Brain	MouseBrain-Z-T-1.3331.3331.2	3331	2+	CLNHTTQK 1,Carbamidomethyl(+57.0215);	0.957
Brain	MouseBrain-Z-T-1.3340.3340.2	3340	2+	QSNVSEPAK	0.991
Brain	MouseBrain-Z-T-1.3344.3344.3	3344	3+	RACQFNR 3,Carbamidomethyl(+57.0215);	1
Brain	MouseBrain-Z-T-1.3349.3349.2	3349	2+	NISSEEK	0.99
Brain	MouseBrain-Z-T-1.3357.3357.2	3357	2+	NLTTGR	1
Brain	MouseBrain-Z-T-1.3377.3377.2	3377	2+	NTTEVVK	0.992
Brain	MouseBrain-Z-T-1.3379.3379.3	3379	3+	NATGDYK	0.968
Brain	MouseBrain-Z-T-1.3380.3380.2	3380	2+	NISSEEK	0.99
Brain	MouseBrain-Z-T-1.3382.3382.2	3382	2+	NISSEEK	0.987
Brain	MouseBrain-Z-T-1.3388.3388.2	3388	2+	NATGDYK	0.971
Brain	MouseBrain-Z-T-1.3399.3399.3	3399	3+	NISSEEK	0.975
Brain	MouseBrain-Z-T-1.3403.3403.2	3403	2+	QSNVSEPAK	0.991
Brain	MouseBrain-Z-T-1.3405.3405.3	3405	3+	VIYQNHNK	0.965
Brain	MouseBrain-Z-T-1.3413.3413.2	3413	2+	NLSEDR	0.994
Brain	MouseBrain-Z-T-1.3417.3417.3	3417	3+	VIYQNHNK	0.981
Brain	MouseBrain-Z-T-1.3446.3446.3	3446	3+	NATGDYK	0.986
Brain	MouseBrain-Z-T-1.3452.3452.2	3452	2+	NATGDYK	0.995
Brain	MouseBrain-Z-T-1.3481.3481.3	3481	3+	IRNVSDTTK	0.987
Brain	MouseBrain-Z-T-1.3487.3487.2	3487	2+	LNNSQIK	0.849
Brain	MouseBrain-Z-T-1.3501.3501.2	3501	2+	TDNGTYR	1
Brain	MouseBrain-Z-T-1.3509.3509.2	3509	2+	LNNSQIK	0.992
Brain	MouseBrain-Z-T-1.3528.3528.3	3528	3+	NISSEEK	0.996
Brain	MouseBrain-Z-T-1.3550.3550.2	3550	2+	LNNSQIK	0.975
Brain	MouseBrain-Z-T-1.3551.3551.2	3551	2+	NQTLQEGEK	1
Brain	MouseBrain-Z-T-1.3560.3560.4	3560	4+	VGNNTVHVHQEVHK	0.992
Brain	MouseBrain-Z-T-1.3564.3564.2	3564	2+	NISSEEK	0.995
Brain	MouseBrain-Z-T-1.3565.3565.3	3565	3+	VGNNTVHVHQEVHK	0.969
Brain	MouseBrain-Z-T-1.3569.3569.3	3569	3+	NISSEEK	0.995
Brain	MouseBrain-Z-T-1.3577.3577.3	3577	3+	NCTGDCVHEGK 2,Carbamidomethyl(+57.0215);6,Carbamidomethyl(+57.0215);	0.973
Brain	MouseBrain-Z-T-1.3594.3594.2	3594	2+	IRNVSDTTK	0.978
Brain	MouseBrain-Z-T-1.3598.3598.3	3598	3+	NASNMEYR 5,Oxidation(+15.9949);	1
Brain	MouseBrain-Z-T-1.3602.3602.3	3602	3+	VIYQNHNK	0.976
Brain	MouseBrain-Z-T-1.3604.3604.3	3604	3+	TAFHRSQTLNYR	1
Brain	MouseBrain-Z-T-1.3612.3612.3	3612	3+	HYNYTGK	0.99
Brain	MouseBrain-Z-T-1.3613.3613.2	3613	2+	NISSEEK	0.991
Brain	MouseBrain-Z-T-1.3615.3615.2	3615	2+	NATGDYK	0.991
Brain	MouseBrain-Z-T-1.3622.3622.2	3622	2+	QNSSFTEK	0.989
Brain	MouseBrain-Z-T-1.3624.3624.3	3624	3+	IRNVSDTTK	0.982
Brain	MouseBrain-Z-T-1.3625.3625.2	3625	2+	NGTGVIR	1
Brain	MouseBrain-Z-T-1.3630.3630.3	3630	3+	NISSEEK	0.994
Brain	MouseBrain-Z-T-1.3634.3634.3	3634	3+	IRNVSDTTK	0.973
Brain	MouseBrain-Z-T-1.3636.3636.2	3636	2+	NLSEDR	0.992
Brain	MouseBrain-Z-T-1.3638.3638.3	3638	3+	NLSEDR	0.982
Brain	MouseBrain-Z-T-1.3644.3644.3	3644	3+	NISSEEK	0.997
Brain	MouseBrain-Z-T-1.3658.3658.3	3658	3+	KNASNMEYR	0.96
Brain	MouseBrain-Z-T-1.3676.3676.2	3676	2+	LNNSQIK	0.967
Brain	MouseBrain-Z-T-1.3683.3683.2	3683	2+	NISSEEK	0.995
Brain	MouseBrain-Z-T-1.3691.3691.2	3691	2+	NDTLQEAK	0.955
Brain	MouseBrain-Z-T-1.3693.3693.3	3693	3+	KNASNMEYR	0.981
Brain	MouseBrain-Z-T-1.3695.3695.3	3695	3+	HMNETSHTQGSLR	0.973
Brain	MouseBrain-Z-T-1.3696.3696.2	3696	2+	NATGDYK	0.988
Brain	MouseBrain-Z-T-1.3699.3699.2	3699	2+	QNSSFTEK	0.983
Brain	MouseBrain-Z-T-1.3703.3703.2	3703	2+	NLSEDR	0.998
Brain	MouseBrain-Z-T-1.3705.3705.3	3705	3+	HYNYTGK	0.995
Brain	MouseBrain-Z-T-1.3706.3706.2	3706	2+	NLTPGGK	0.999
Brain	MouseBrain-Z-T-1.3710.3710.4	3710	4+	HMNETSHTQGSLR	0.907
Brain	MouseBrain-Z-T-1.3713.3713.3	3713	3+	NISSEEK	0.965
Brain	MouseBrain-Z-T-1.3715.3715.3	3715	3+	HMNETSHTQGSLR	0.904
Brain	MouseBrain-Z-T-1.3716.3716.2	3716	2+	NDTLQEAK	0.941
Brain	MouseBrain-Z-T-1.3731.3731.3	3731	3+	HYNYTGK	0.995
Brain	MouseBrain-Z-T-1.3741.3741.3	3741	3+	TLNCSGAHVK 4,Carbamidomethyl(+57.0215);	0.97
Brain	MouseBrain-Z-T-1.3742.3742.3	3742	3+	KNASNMEYR	0.74
Brain	MouseBrain-Z-T-1.3744.3744.3	3744	3+	HMNETSHTQGSLR	0.965
Brain	MouseBrain-Z-T-1.3751.3751.4	3751	4+	HMNETSHTQGSLR	0.96
Brain	MouseBrain-Z-T-1.3754.3754.2	3754	2+	NISSEEK	0.99
Brain	MouseBrain-Z-T-1.3771.3771.3	3771	3+	KNASNMEYR	0.934
Brain	MouseBrain-Z-T-1.3773.3773.2	3773	2+	NNTIVNK	0.994
Brain	MouseBrain-Z-T-1.3774.3774.4	3774	4+	HMNETSHTQGSLR	0.991
Brain	MouseBrain-Z-T-1.3776.3776.3	3776	3+	HPNCVNVTK 4,Carbamidomethyl(+57.0215);	1
Brain	MouseBrain-Z-T-1.3783.3783.3	3783	3+	KNASNMEYR	0.987
Brain	MouseBrain-Z-T-1.3784.3784.3	3784	3+	KNASNMEYR	0.963
Brain	MouseBrain-Z-T-1.3786.3786.3	3786	3+	SVAHNMTMPNK 6,Oxidation(+15.9949);	1
Brain	MouseBrain-Z-T-1.3789.3789.2	3789	2+	CDMDGQNR 1,Carbamidomethyl(+57.0215);	1
Brain	MouseBrain-Z-T-1.3790.3790.3	3790	3+	HMNETSHTQGSLR	0.973
Brain	MouseBrain-Z-T-1.3796.3796.3	3796	3+	HMNETSHTQGSLR	0.948
Brain	MouseBrain-Z-T-1.3797.3797.4	3797	4+	HMNETSHTQGSLR	0.964
Brain	MouseBrain-Z-T-1.3798.3798.3	3798	3+	HMNETSHTQGSLR	0.964
Brain	MouseBrain-Z-T-1.3802.3802.3	3802	3+	TLNCSGAHVK 4,Carbamidomethyl(+57.0215);	0.979
Brain	MouseBrain-Z-T-1.3808.3808.3	3808	3+	HMNETSHTQGSLR	0.953
Brain	MouseBrain-Z-T-1.3809.3809.3	3809	3+	CVNESYKK 1,Carbamidomethyl(+57.0215);	0.976
Brain	MouseBrain-Z-T-1.3816.3816.2	3816	2+	CVNESYKK 1,Carbamidomethyl(+57.0215);	0.935
Brain	MouseBrain-Z-T-1.3820.3820.3	3820	3+	SVSHNMTAPNK	0.999
Brain	MouseBrain-Z-T-1.3835.3835.2	3835	2+	YNCTATNR 3,Carbamidomethyl(+57.0215);	0.924
Brain	MouseBrain-Z-T-1.3844.3844.3	3844	3+	HMNETSHTQGSLR	0.974
Brain	MouseBrain-Z-T-1.3848.3848.3	3848	3+	HMNETSHTQGSLR	0.974
Brain	MouseBrain-Z-T-1.3854.3854.4	3854	4+	HMNETSHTQGSLR	0.98
Brain	MouseBrain-Z-T-1.3856.3856.3	3856	3+	SVAHNMTMPNK 8,Oxidation(+15.9949);	0.998
Brain	MouseBrain-Z-T-1.3858.3858.3	3858	3+	HMNETSHTQGSLR	0.931
Brain	MouseBrain-Z-T-1.3861.3861.2	3861	2+	HMNETSHTQGSLR	0.976
Brain	MouseBrain-Z-T-1.3862.3862.2	3862	2+	NETHFDAGAK	0.82
Brain	MouseBrain-Z-T-1.3864.3864.2	3864	2+	NLSEDR	0.923
Brain	MouseBrain-Z-T-1.3865.3865.3	3865	3+	KNASNMEYR	0.986
Brain	MouseBrain-Z-T-1.3867.3867.3	3867	3+	KNASNMEYR	0.885
Brain	MouseBrain-Z-T-1.3868.3868.3	3868	3+	LNNSQIK	0.99
Brain	MouseBrain-Z-T-1.3873.3873.3	3873	3+	HMNETSHTQGSLR	0.978
Brain	MouseBrain-Z-T-1.3876.3876.3	3876	3+	TLNCSGAHVK 4,Carbamidomethyl(+57.0215);	0.991
Brain	MouseBrain-Z-T-1.3877.3877.3	3877	3+	HMNETSHTQGSLR	0.959
Brain	MouseBrain-Z-T-1.3880.3880.2	3880	2+	NATGDYK	0.982
Brain	MouseBrain-Z-T-1.3883.3883.2	3883	2+	CVNESYKK 1,Carbamidomethyl(+57.0215);	0.965
Brain	MouseBrain-Z-T-1.3887.3887.3	3887	3+	KNASNMEYR	0.982
Brain	MouseBrain-Z-T-1.3889.3889.3	3889	3+	HMNETSHTQGSLR	0.972
Brain	MouseBrain-Z-T-1.3891.3891.3	3891	3+	NATGDYK	0.991
Brain	MouseBrain-Z-T-1.3894.3894.3	3894	3+	YNCTATNR 3,Carbamidomethyl(+57.0215);	0.965
Brain	MouseBrain-Z-T-1.3896.3896.3	3896	3+	NETHFDAGAK	0.971
Brain	MouseBrain-Z-T-1.3899.3899.3	3899	3+	TLNCSGAHVK 4,Carbamidomethyl(+57.0215);	0.971
Brain	MouseBrain-Z-T-1.3900.3900.4	3900	4+	HMNETSHTQGSLR	0.982
Brain	MouseBrain-Z-T-1.3905.3905.2	3905	2+	KNASNMEYR	0.874
Brain	MouseBrain-Z-T-1.3906.3906.2	3906	2+	YNCTATNR 3,Carbamidomethyl(+57.0215);	0.977
Brain	MouseBrain-Z-T-1.3912.3912.3	3912	3+	SVSHNMTAPNK	0.996
Brain	MouseBrain-Z-T-1.3913.3913.3	3913	3+	KNASNMEYR	0.911
Brain	MouseBrain-Z-T-1.3916.3916.2	3916	2+	GCANMTYR 2,Carbamidomethyl(+57.0215);	1
Brain	MouseBrain-Z-T-1.3922.3922.3	3922	3+	TLNCSGAHVK 4,Carbamidomethyl(+57.0215);	0.982
Brain	MouseBrain-Z-T-1.3923.3923.3	3923	3+	HMNETSHTQGSLR	0.943
Brain	MouseBrain-Z-T-1.3924.3924.3	3924	3+	TLNCSGAHVK 4,Carbamidomethyl(+57.0215);	0.898
Brain	MouseBrain-Z-T-1.3925.3925.2	3925	2+	NLTPGGK	0.999
Brain	MouseBrain-Z-T-1.3933.3933.3	3933	3+	KNASNMEYR	0.978
Brain	MouseBrain-Z-T-1.3934.3934.3	3934	3+	TLNCSGAHVK 4,Carbamidomethyl(+57.0215);	0.985
Brain	MouseBrain-Z-T-1.3935.3935.2	3935	2+	NATLAEQAK	0.993
Brain	MouseBrain-Z-T-1.3938.3938.3	3938	3+	KNASNMEYR	0.985
Brain	MouseBrain-Z-T-1.3946.3946.3	3946	3+	NATLAEQAK	0.992
Brain	MouseBrain-Z-T-1.3951.3951.3	3951	3+	KNASNMEYR	0.869
Brain	MouseBrain-Z-T-1.3954.3954.2	3954	2+	NATLAEQAK	0.99
Brain	MouseBrain-Z-T-1.3958.3958.2	3958	2+	NATGDYK	0.994
Brain	MouseBrain-Z-T-1.3959.3959.3	3959	3+	SVAHNMTMPNK 8,Oxidation(+15.9949);	0.998
Brain	MouseBrain-Z-T-1.3960.3960.3	3960	3+	TTNYNSSRSR	1
Brain	MouseBrain-Z-T-1.3965.3965.3	3965	3+	SVAHNMTTPNK	0.959
Brain	MouseBrain-Z-T-1.3967.3967.3	3967	3+	STNHEPSEMSNR	0.998
Brain	MouseBrain-Z-T-1.3970.3970.2	3970	2+	YNCTATNR 3,Carbamidomethyl(+57.0215);	0.965
Brain	MouseBrain-Z-T-1.3975.3975.2	3975	2+	ANITVK	1
Brain	MouseBrain-Z-T-1.3979.3979.2	3979	2+	NATLAEQAK	0.983
Brain	MouseBrain-Z-T-1.3982.3982.3	3982	3+	SVAHNMTTPNK	0.988
Brain	MouseBrain-Z-T-1.3983.3983.3	3983	3+	NATLAEQAK	0.991
Brain	MouseBrain-Z-T-1.3984.3984.3	3984	3+	SVSHNMTAPNK	0.998
Brain	MouseBrain-Z-T-1.3986.3986.3	3986	3+	NATLAEQAK	0.991
Brain	MouseBrain-Z-T-1.3987.3987.3	3987	3+	KNASNMEYR	0.992
Brain	MouseBrain-Z-T-1.3988.3988.3	3988	3+	KNASNMEYR	0.994
Brain	MouseBrain-Z-T-1.3990.3990.2	3990	2+	NATLAEQAK	0.978
Brain	MouseBrain-Z-T-1.3993.3993.3	3993	3+	TLNCSGAHVK 4,Carbamidomethyl(+57.0215);	0.931
Brain	MouseBrain-Z-T-1.3995.3995.3	3995	3+	TLNCSGAHVK 4,Carbamidomethyl(+57.0215);	0.91
Brain	MouseBrain-Z-T-1.3998.3998.3	3998	3+	TLNCSGAHVK 4,Carbamidomethyl(+57.0215);	0.987
Brain	MouseBrain-Z-T-1.4003.4003.3	4003	3+	TLNCSGAHVK 4,Carbamidomethyl(+57.0215);	0.989
Brain	MouseBrain-Z-T-1.4005.4005.3	4005	3+	KNASNMEYR	0.986
Brain	MouseBrain-Z-T-1.4010.4010.3	4010	3+	NISSEEK	0.984
Brain	MouseBrain-Z-T-1.4011.4011.2	4011	2+	NISSEEK	0.994
Brain	MouseBrain-Z-T-1.4017.4017.3	4017	3+	KNASNMEYR	0.959
Brain	MouseBrain-Z-T-1.4018.4018.3	4018	3+	HMNETSHTQGSLR	0.982
Brain	MouseBrain-Z-T-1.4021.4021.2	4021	2+	KNASNMEYR	0.919
Brain	MouseBrain-Z-T-1.4026.4026.3	4026	3+	TLNCSGAHVK 4,Carbamidomethyl(+57.0215);	0.989
Brain	MouseBrain-Z-T-1.4030.4030.3	4030	3+	YNCTATNR 3,Carbamidomethyl(+57.0215);	0.909
Brain	MouseBrain-Z-T-1.4031.4031.2	4031	2+	KNASNMEYR	0.99
Brain	MouseBrain-Z-T-1.4032.4032.2	4032	2+	NATLAEQAK	0.973
Brain	MouseBrain-Z-T-1.4033.4033.2	4033	2+	EQNYTCR 6,Carbamidomethyl(+57.0215);	1
Brain	MouseBrain-Z-T-1.4035.4035.2	4035	2+	NATLAEQAK	0.923
Brain	MouseBrain-Z-T-1.4041.4041.2	4041	2+	NATLAEQAK	0.996
Brain	MouseBrain-Z-T-1.4042.4042.3	4042	3+	SVAHNMTTPNK	0.978
Brain	MouseBrain-Z-T-1.4045.4045.2	4045	2+	QFNETR	1
Brain	MouseBrain-Z-T-1.4053.4053.3	4053	3+	SVAHNMTTPNK	0.971
Brain	MouseBrain-Z-T-1.4066.4066.3	4066	3+	KNASNMEYR	0.959
Brain	MouseBrain-Z-T-1.4075.4075.3	4075	3+	SVAHNMTTPNK	0.99
Brain	MouseBrain-Z-T-1.4078.4078.3	4078	3+	KNASNMEYR	0.963
Brain	MouseBrain-Z-T-1.4083.4083.3	4083	3+	TLNCSGAHVK 4,Carbamidomethyl(+57.0215);	0.994
Brain	MouseBrain-Z-T-1.4084.4084.3	4084	3+	NISSEEK	0.991
Brain	MouseBrain-Z-T-1.4085.4085.3	4085	3+	KNASNMEYR	0.903
Brain	MouseBrain-Z-T-1.4086.4086.2	4086	2+	NISSEEK	0.991
Brain	MouseBrain-Z-T-1.4096.4096.3	4096	3+	KNASNMEYR	0.988
Brain	MouseBrain-Z-T-1.4097.4097.3	4097	3+	KNASNMEYR	0.982
Brain	MouseBrain-Z-T-1.4098.4098.3	4098	3+	TLNCSGAHVK 4,Carbamidomethyl(+57.0215);	0.989
Brain	MouseBrain-Z-T-1.4105.4105.3	4105	3+	KNASNMEYR	0.955
Brain	MouseBrain-Z-T-1.4109.4109.3	4109	3+	KNASNMEYR	0.987
Brain	MouseBrain-Z-T-1.4118.4118.3	4118	3+	KNASNMEYR	0.969
Brain	MouseBrain-Z-T-1.4120.4120.3	4120	3+	KNASNMEYR	0.925
Brain	MouseBrain-Z-T-1.4122.4122.2	4122	2+	KNASNMEYR	0.966
Brain	MouseBrain-Z-T-1.4132.4132.3	4132	3+	KNASNMEYR	0.957
Brain	MouseBrain-Z-T-1.4138.4138.3	4138	3+	KNASNMEYR	0.976
Brain	MouseBrain-Z-T-1.4139.4139.3	4139	3+	DHIHCLGNR 5,Carbamidomethyl(+57.0215);	1
Brain	MouseBrain-Z-T-1.4140.4140.3	4140	3+	GPGIKPNQTSK	0.983
Brain	MouseBrain-Z-T-1.4141.4141.2	4141	2+	NATLAEQAK	0.994
Brain	MouseBrain-Z-T-1.4142.4142.3	4142	3+	SVAHNMTTPNK	0.991
Brain	MouseBrain-Z-T-1.4145.4145.3	4145	3+	STNHEPSEMSNR	0.997
Brain	MouseBrain-Z-T-1.4162.4162.3	4162	3+	TLNCSGAHVK 4,Carbamidomethyl(+57.0215);	0.909
Brain	MouseBrain-Z-T-1.4163.4163.3	4163	3+	SVAHNMTTPNK	0.979
Brain	MouseBrain-Z-T-1.4164.4164.3	4164	3+	NATLAEQAK	0.978
Brain	MouseBrain-Z-T-1.4171.4171.3	4171	3+	KNASNMEYR	0.989
Brain	MouseBrain-Z-T-1.4172.4172.3	4172	3+	KNASNMEYR	0.981
Brain	MouseBrain-Z-T-1.4173.4173.3	4173	3+	TLNCSGAHVK 4,Carbamidomethyl(+57.0215);	0.989
Brain	MouseBrain-Z-T-1.4185.4185.3	4185	3+	TLNCSGAHVK 4,Carbamidomethyl(+57.0215);	0.908
Brain	MouseBrain-Z-T-1.4187.4187.3	4187	3+	IRQNSSFTEK	1
Brain	MouseBrain-Z-T-1.4205.4205.3	4205	3+	KNASNMEYR	0.963
Brain	MouseBrain-Z-T-1.4206.4206.2	4206	2+	NATLAEQAK	0.995
Brain	MouseBrain-Z-T-1.4207.4207.3	4207	3+	QVPGLHNGTK	1
Brain	MouseBrain-Z-T-1.4211.4211.3	4211	3+	KNASNMEYR	0.884
Brain	MouseBrain-Z-T-1.4217.4217.3	4217	3+	SVAHNMTTPNK	0.977
Brain	MouseBrain-Z-T-1.4225.4225.3	4225	3+	NETHFDAGAK	0.968
Brain	MouseBrain-Z-T-1.4243.4243.3	4243	3+	KNASNMEYR	0.975
Brain	MouseBrain-Z-T-1.4247.4247.3	4247	3+	TLNCSGAHVK 4,Carbamidomethyl(+57.0215);	0.985
Brain	MouseBrain-Z-T-1.4249.4249.3	4249	3+	HMNETSHTQGSLR	0.848
Brain	MouseBrain-Z-T-1.4259.4259.2	4259	2+	CVNESYK 1,Carbamidomethyl(+57.0215);	0.979
Brain	MouseBrain-Z-T-1.4262.4262.2	4262	2+	DGSCIGNSSR 4,Carbamidomethyl(+57.0215);	1
Brain	MouseBrain-Z-T-1.4263.4263.4	4263	4+	HMNETSHTQGSLR	0.975
Brain	MouseBrain-Z-T-1.4279.4279.3	4279	3+	GGTHNNSSYTMNTK	0.896
Brain	MouseBrain-Z-T-1.4290.4290.3	4290	3+	TLNCSGAHVK 4,Carbamidomethyl(+57.0215);	0.947
Brain	MouseBrain-Z-T-1.4297.4297.4	4297	4+	VGNNTVHVHQEVHK	0.988
Brain	MouseBrain-Z-T-1.4305.4305.3	4305	3+	VGNNTVHVHQEVHK	0.949
Brain	MouseBrain-Z-T-1.4308.4308.3	4308	3+	DSMNFFKK	1
Brain	MouseBrain-Z-T-1.4313.4313.2	4313	2+	TGNSSPASVER	0.978
Brain	MouseBrain-Z-T-1.4321.4321.3	4321	3+	TGNSSPASVER	0.965
Brain	MouseBrain-Z-T-1.4332.4332.3	4332	3+	FNHTQTIQQK	0.991
Brain	MouseBrain-Z-T-1.4335.4335.3	4335	3+	FNHTQTIQQK	0.89
Brain	MouseBrain-Z-T-1.4340.4340.2	4340	2+	FNHTQTIQQK	0.989
Brain	MouseBrain-Z-T-1.4348.4348.3	4348	3+	GGTHNNSSYTMNTK	0.893
Brain	MouseBrain-Z-T-1.4354.4354.3	4354	3+	FNHTQTIQQK	0.993
Brain	MouseBrain-Z-T-1.4365.4365.3	4365	3+	FNHTQTIQQK	0.967
Brain	MouseBrain-Z-T-1.4367.4367.2	4367	2+	NPCNITR 3,Carbamidomethyl(+57.0215);	0.991
Brain	MouseBrain-Z-T-1.4381.4381.2	4381	2+	FNHTQTIQQK	0.858
Brain	MouseBrain-Z-T-1.4393.4393.3	4393	3+	KNASNMEYR	0.863
Brain	MouseBrain-Z-T-1.4403.4403.3	4403	3+	FNHTQTIQQK	0.966
Brain	MouseBrain-Z-T-1.4407.4407.2	4407	2+	NPCNITR 3,Carbamidomethyl(+57.0215);	0.991
Brain	MouseBrain-Z-T-1.4409.4409.3	4409	3+	KNASNMEYR	0.965
Brain	MouseBrain-Z-T-1.4412.4412.2	4412	2+	FNHTQTIQQK	0.841
Brain	MouseBrain-Z-T-1.4429.4429.3	4429	3+	FNHTQTIQQK	0.991
Brain	MouseBrain-Z-T-1.4430.4430.2	4430	2+	NNTIVNK	0.996
Brain	MouseBrain-Z-T-1.4434.4434.3	4434	3+	LLGNSSR	0.982
Brain	MouseBrain-Z-T-1.4436.4436.3	4436	3+	FNHTQTIQQK	0.929
Brain	MouseBrain-Z-T-1.4439.4439.2	4439	2+	TEDLTEGNK	1
Brain	MouseBrain-Z-T-1.4441.4441.3	4441	3+	FNHTQTIQQK	0.972
Brain	MouseBrain-Z-T-1.4450.4450.2	4450	2+	FNHTQTIQQK	0.955
Brain	MouseBrain-Z-T-1.4451.4451.3	4451	3+	TLNCSGAHVK 4,Carbamidomethyl(+57.0215);	0.93
Brain	MouseBrain-Z-T-1.4453.4453.3	4453	3+	KNASNMEYR	0.989
Brain	MouseBrain-Z-T-1.4459.4459.3	4459	3+	FNHTQTIQQK	0.988
Brain	MouseBrain-Z-T-1.4470.4470.3	4470	3+	TQGDGHNETQVGVR	1
Brain	MouseBrain-Z-T-1.4476.4476.2	4476	2+	NPCNITR 3,Carbamidomethyl(+57.0215);	0.961
Brain	MouseBrain-Z-T-1.4496.4496.2	4496	2+	NNTIVNK	0.995
Brain	MouseBrain-Z-T-1.4498.4498.2	4498	2+	LLGNSSR	0.974
Brain	MouseBrain-Z-T-1.4513.4513.3	4513	3+	NISSEEK	0.974
Brain	MouseBrain-Z-T-1.4529.4529.3	4529	3+	FNHTQTIQQK	0.973
Brain	MouseBrain-Z-T-1.4547.4547.2	4547	2+	NPCNITR 3,Carbamidomethyl(+57.0215);	0.991
Brain	MouseBrain-Z-T-1.4558.4558.3	4558	3+	FNHTQTIQQK	0.937
Brain	MouseBrain-Z-T-1.4559.4559.3	4559	3+	NISSEEK	0.992
Brain	MouseBrain-Z-T-1.4565.4565.2	4565	2+	FNHTQTIQQK	0.981
Brain	MouseBrain-Z-T-1.4574.4574.4	4574	4+	IKTPEKNDTAAAGQGER	0.946
Brain	MouseBrain-Z-T-1.4582.4582.2	4582	2+	FNSTMK	1
Brain	MouseBrain-Z-T-1.4585.4585.3	4585	3+	FNHTQTIQQK	0.79
Brain	MouseBrain-Z-T-1.4597.4597.3	4597	3+	TNGTGPVR	0.992
Brain	MouseBrain-Z-T-1.4604.4604.3	4604	3+	FNHTQTIQQK	0.985
Brain	MouseBrain-Z-T-1.4606.4606.3	4606	3+	ENQNHSYSLK	0.985
Brain	MouseBrain-Z-T-1.4608.4608.2	4608	2+	NPCNITR 3,Carbamidomethyl(+57.0215);	0.983
Brain	MouseBrain-Z-T-1.4609.4609.3	4609	3+	NISSEEK	0.985
Brain	MouseBrain-Z-T-1.4612.4612.3	4612	3+	IKTPEKNDTAAAGQGER	0.814
Brain	MouseBrain-Z-T-1.4615.4615.3	4615	3+	ENQNHSYSLK	0.904
Brain	MouseBrain-Z-T-1.4631.4631.3	4631	3+	NISSEEK	0.988
Brain	MouseBrain-Z-T-1.4638.4638.2	4638	2+	LISNATR	1
Brain	MouseBrain-Z-T-1.4643.4643.4	4643	4+	IKTPEKNDTAAAGQGER	0.916
Brain	MouseBrain-Z-T-1.4651.4651.2	4651	2+	ACQFNR 2,Carbamidomethyl(+57.0215);	0.995
Brain	MouseBrain-Z-T-1.4674.4674.2	4674	2+	GGNGTICDNQR 7,Carbamidomethyl(+57.0215);	0.96
Brain	MouseBrain-Z-T-1.4692.4692.3	4692	3+	FNHTQTIQQK	0.96
Brain	MouseBrain-Z-T-1.4701.4701.3	4701	3+	KNASNMEYR	0.95
Brain	MouseBrain-Z-T-1.4734.4734.2	4734	2+	NSSPTAEIK	1
Brain	MouseBrain-Z-T-1.4743.4743.4	4743	4+	IKTPEKNDTAAAGQGER	0.898
Brain	MouseBrain-Z-T-1.4757.4757.3	4757	3+	MNYTGGDTCHK 9,Carbamidomethyl(+57.0215);	0.955
Brain	MouseBrain-Z-T-1.4764.4764.3	4764	3+	ENQNHSYSLK	0.96
Brain	MouseBrain-Z-T-1.4767.4767.2	4767	2+	NFSGPEK	0.989
Brain	MouseBrain-Z-T-1.4773.4773.2	4773	2+	NFSGPEK	0.987
Brain	MouseBrain-Z-T-1.4784.4784.3	4784	3+	TNGTGPVR	0.946
Brain	MouseBrain-Z-T-1.4797.4797.3	4797	3+	MNYTGGDTCHK 9,Carbamidomethyl(+57.0215);	0.976
Brain	MouseBrain-Z-T-1.4799.4799.3	4799	3+	ENQNHSYSLK	0.919
Brain	MouseBrain-Z-T-1.4846.4846.3	4846	3+	ACQFNR 2,Carbamidomethyl(+57.0215);	0.984
Brain	MouseBrain-Z-T-1.4859.4859.2	4859	2+	KENPMTNR	1
Brain	MouseBrain-Z-T-1.4868.4868.3	4868	3+	KNASNMEYR	0.942
Brain	MouseBrain-Z-T-1.4871.4871.3	4871	3+	ACQFNR 2,Carbamidomethyl(+57.0215);	0.986
Brain	MouseBrain-Z-T-1.4872.4872.3	4872	3+	ENQNHSYSLK	0.917
Brain	MouseBrain-Z-T-1.4894.4894.2	4894	2+	NAVNCTYK 5,Carbamidomethyl(+57.0215);	1
Brain	MouseBrain-Z-T-1.4908.4908.4	4908	4+	KSVAHNMTMPNK	0.977
Brain	MouseBrain-Z-T-1.4933.4933.3	4933	3+	NISSEEK	0.991
Brain	MouseBrain-Z-T-1.4958.4958.2	4958	2+	ACQFNR 2,Carbamidomethyl(+57.0215);	0.954
Brain	MouseBrain-Z-T-1.4960.4960.2	4960	2+	ACQFNR 2,Carbamidomethyl(+57.0215);	0.993
Brain	MouseBrain-Z-T-1.4974.4974.3	4974	3+	KSVAHNMTMPNK	0.992
Brain	MouseBrain-Z-T-1.4988.4988.3	4988	3+	ENQNHSYSLK	0.962
Brain	MouseBrain-Z-T-1.5001.5001.3	5001	3+	NISSEEK	0.989
Brain	MouseBrain-Z-T-1.5002.5002.3	5002	3+	NISSEEK	0.983
Brain	MouseBrain-Z-T-1.5009.5009.2	5009	2+	NISSEEK	0.992
Brain	MouseBrain-Z-T-1.5022.5022.2	5022	2+	ACQFNR 2,Carbamidomethyl(+57.0215);	0.992
Brain	MouseBrain-Z-T-1.5023.5023.3	5023	3+	NISSEEK	0.99
Brain	MouseBrain-Z-T-1.5038.5038.2	5038	2+	GGNGTICDNQR 7,Carbamidomethyl(+57.0215);	0.963
Brain	MouseBrain-Z-T-1.5041.5041.3	5041	3+	KSVAHNMTMPNK	0.982
Brain	MouseBrain-Z-T-1.5048.5048.2	5048	2+	SLSSNPSSR	1
Brain	MouseBrain-Z-T-1.5055.5055.3	5055	3+	KNSTAYFR	0.97
Brain	MouseBrain-Z-T-1.5066.5066.3	5066	3+	GGNGTICDNQR 7,Carbamidomethyl(+57.0215);	0.975
Brain	MouseBrain-Z-T-1.5068.5068.3	5068	3+	SIAHNMTTPNK	0.971
Brain	MouseBrain-Z-T-1.5080.5080.3	5080	3+	KNSTAYFR	0.979
Brain	MouseBrain-Z-T-1.5083.5083.2	5083	2+	ACQFNR 2,Carbamidomethyl(+57.0215);	0.912
Brain	MouseBrain-Z-T-1.5093.5093.3	5093	3+	NISSEEK	0.987
Brain	MouseBrain-Z-T-1.5098.5098.3	5098	3+	ACQFNR 2,Carbamidomethyl(+57.0215);	0.959
Brain	MouseBrain-Z-T-1.5101.5101.4	5101	4+	VSHVLNDTHMK	0.988
Brain	MouseBrain-Z-T-1.5104.5104.3	5104	3+	FNHTQTIQQK	0.92
Brain	MouseBrain-Z-T-1.5109.5109.3	5109	3+	MNYTGGDTCHK 9,Carbamidomethyl(+57.0215);	0.965
Brain	MouseBrain-Z-T-1.5111.5111.2	5111	2+	TLCPNTTK 3,Carbamidomethyl(+57.0215);	0.994
Brain	MouseBrain-Z-T-1.5112.5112.3	5112	3+	VSHVLNDTHMK	0.979
Brain	MouseBrain-Z-T-1.5121.5121.3	5121	3+	KNSTAYFR	0.986
Brain	MouseBrain-Z-T-1.5132.5132.3	5132	3+	NSTYCMK 5,Carbamidomethyl(+57.0215);	1
Brain	MouseBrain-Z-T-1.5134.5134.3	5134	3+	SIAHNMTTPNK	0.992
Brain	MouseBrain-Z-T-1.5138.5138.2	5138	2+	LNSSSQTNSLK	0.978
Brain	MouseBrain-Z-T-1.5139.5139.3	5139	3+	GGNGTICDNQR 7,Carbamidomethyl(+57.0215);	0.993
Brain	MouseBrain-Z-T-1.5141.5141.2	5141	2+	NISSEEK	0.97
Brain	MouseBrain-Z-T-1.5145.5145.4	5145	4+	VSHVLNDTHMK	0.986
Brain	MouseBrain-Z-T-1.5146.5146.2	5146	2+	NQSSELR	1
Brain	MouseBrain-Z-T-1.5147.5147.2	5147	2+	NTSYSSAVQK	0.918
Brain	MouseBrain-Z-T-1.5151.5151.3	5151	3+	LNSSSQTNSLK	0.943
Brain	MouseBrain-Z-T-1.5152.5152.3	5152	3+	KNSTAYFR	0.943
Brain	MouseBrain-Z-T-1.5167.5167.4	5167	4+	VSHVLNDTHMK	0.976
Brain	MouseBrain-Z-T-1.5175.5175.3	5175	3+	LNSSSQTNSLK	0.947
Brain	MouseBrain-Z-T-1.5177.5177.2	5177	2+	NTSYSSAVQK	0.958
Brain	MouseBrain-Z-T-1.5179.5179.2	5179	2+	NTSYSSAVQK	0.921
Brain	MouseBrain-Z-T-1.5181.5181.3	5181	3+	VSHVLNDTHMK	0.985
Brain	MouseBrain-Z-T-1.5183.5183.3	5183	3+	NLSLAHNR	1
Brain	MouseBrain-Z-T-1.5194.5194.3	5194	3+	VSHVLNDTHMK	0.985
Brain	MouseBrain-Z-T-1.5195.5195.4	5195	4+	VNTLEEGKGGPKNDTEER	0.248
Brain	MouseBrain-Z-T-1.5197.5197.4	5197	4+	IKTPEKNDTAAAGQGER	0.901
Brain	MouseBrain-Z-T-1.5198.5198.3	5198	3+	ANATIEVK	0.912
Brain	MouseBrain-Z-T-1.5202.5202.3	5202	3+	SIAHNMTTPNK	0.995
Brain	MouseBrain-Z-T-1.5227.5227.3	5227	3+	AQAALDKANASR	1
Brain	MouseBrain-Z-T-1.5236.5236.3	5236	3+	LNSSSQTNSLK	0.985
Brain	MouseBrain-Z-T-1.5237.5237.3	5237	3+	NISSEEK	0.992
Brain	MouseBrain-Z-T-1.5247.5247.2	5247	2+	TNSTQVSDVR	1
Brain	MouseBrain-Z-T-1.5251.5251.3	5251	3+	LTCECEHNTTGPDCGK 3,Carbamidomethyl(+57.0215);5,Carbamidomethyl(+57.0215);14,Carbamidomethyl(+57.0215);	0.874
Brain	MouseBrain-Z-T-1.5259.5259.3	5259	3+	LNSSSQTNSLK	0.984
Brain	MouseBrain-Z-T-1.5261.5261.3	5261	3+	SIAHNMTTPNK	0.994
Brain	MouseBrain-Z-T-1.5263.5263.2	5263	2+	SNDSGIYR	0.998
Brain	MouseBrain-Z-T-1.5270.5270.3	5270	3+	VGVHINNTQTK	0.989
Brain	MouseBrain-Z-T-1.5271.5271.3	5271	3+	NATGDYK	0.986
Brain	MouseBrain-Z-T-1.5278.5278.3	5278	3+	KNASNMEYR	0.941
Brain	MouseBrain-Z-T-1.5280.5280.3	5280	3+	QRYNLTAK	1
Brain	MouseBrain-Z-T-1.5281.5281.2	5281	2+	GSPANVTEAR	0.976
Brain	MouseBrain-Z-T-1.5282.5282.3	5282	3+	TLNCSGAHVK 4,Carbamidomethyl(+57.0215);	0.957
Brain	MouseBrain-Z-T-1.5283.5283.4	5283	4+	GKNNQTECFNHVR 8,Carbamidomethyl(+57.0215);	1
Brain	MouseBrain-Z-T-1.5290.5290.3	5290	3+	LNSSSQTNSLK	0.982
Brain	MouseBrain-Z-T-1.5292.5292.2	5292	2+	NIGNTSEGPR	1
Brain	MouseBrain-Z-T-1.5295.5295.3	5295	3+	LNSSSQTNSLK	0.986
Brain	MouseBrain-Z-T-1.5298.5298.2	5298	2+	SIAHNMTTPNK	0.972
Brain	MouseBrain-Z-T-1.5302.5302.3	5302	3+	DNHTSCAECLK 6,Carbamidomethyl(+57.0215);9,Carbamidomethyl(+57.0215);	0.968
Brain	MouseBrain-Z-T-1.5305.5305.3	5305	3+	ANATIEVK	0.975
Brain	MouseBrain-Z-T-1.5308.5308.2	5308	2+	DNHTSCAECLK 6,Carbamidomethyl(+57.0215);9,Carbamidomethyl(+57.0215);	0.765
Brain	MouseBrain-Z-T-1.5313.5313.3	5313	3+	DNHTSCAECLK 6,Carbamidomethyl(+57.0215);9,Carbamidomethyl(+57.0215);	0.963
Brain	MouseBrain-Z-T-1.5323.5323.3	5323	3+	LTCECEHNTTGPDCGK 3,Carbamidomethyl(+57.0215);5,Carbamidomethyl(+57.0215);14,Carbamidomethyl(+57.0215);	0.96
Brain	MouseBrain-Z-T-1.5324.5324.3	5324	3+	ANATIEVK	0.977
Brain	MouseBrain-Z-T-1.5333.5333.3	5333	3+	SIAHNMTTPNK	0.987
Brain	MouseBrain-Z-T-1.5349.5349.3	5349	3+	DNHTSCAECLK 6,Carbamidomethyl(+57.0215);9,Carbamidomethyl(+57.0215);	0.841
Brain	MouseBrain-Z-T-1.5354.5354.3	5354	3+	KNASNMEYR	0.966
Brain	MouseBrain-Z-T-1.5368.5368.2	5368	2+	YNESLK	0.987
Brain	MouseBrain-Z-T-1.5371.5371.3	5371	3+	TLNCSGAHVK 4,Carbamidomethyl(+57.0215);	0.925
Brain	MouseBrain-Z-T-1.5372.5372.3	5372	3+	LNSSSQTNSLK	0.974
Brain	MouseBrain-Z-T-1.5374.5374.2	5374	2+	YNESLK	0.936
Brain	MouseBrain-Z-T-1.5376.5376.3	5376	3+	SDNLTRACSLVR 8,Carbamidomethyl(+57.0215);	1
Brain	MouseBrain-Z-T-1.5382.5382.3	5382	3+	ANATIEVK	0.975
Brain	MouseBrain-Z-T-1.5385.5385.2	5385	2+	LNSSSQTNSLK	0.922
Brain	MouseBrain-Z-T-1.5392.5392.3	5392	3+	LTCECEHNTTGPDCGK 3,Carbamidomethyl(+57.0215);5,Carbamidomethyl(+57.0215);14,Carbamidomethyl(+57.0215);	0.961
Brain	MouseBrain-Z-T-1.5394.5394.3	5394	3+	LNSSSQTNSLK	0.986
Brain	MouseBrain-Z-T-1.5399.5399.2	5399	2+	GSPANVTEAR	0.973
Brain	MouseBrain-Z-T-1.5404.5404.3	5404	3+	HLNSSLPR	0.971
Brain	MouseBrain-Z-T-1.5405.5405.3	5405	3+	ANATIEVK	0.742
Brain	MouseBrain-Z-T-1.5422.5422.3	5422	3+	KNASNMEYR	0.928
Brain	MouseBrain-Z-T-1.5451.5451.2	5451	2+	NNVSLVK	0.988
Brain	MouseBrain-Z-T-1.5464.5464.3	5464	3+	ANATIEVK	0.778
Brain	MouseBrain-Z-T-1.5468.5468.3	5468	3+	HLNSSLPR	0.951
Brain	MouseBrain-Z-T-1.5470.5470.2	5470	2+	NNVSLVK	0.993
Brain	MouseBrain-Z-T-1.5472.5472.3	5472	3+	ANATIEVK	0.975
Brain	MouseBrain-Z-T-1.5481.5481.3	5481	3+	NISSEEK	0.989
Brain	MouseBrain-Z-T-1.5483.5483.3	5483	3+	ANATIEVK	0.974
Brain	MouseBrain-Z-T-1.5486.5486.2	5486	2+	IVNVSR	0.998
Brain	MouseBrain-Z-T-1.5487.5487.3	5487	3+	ANATIEVK	0.967
Brain	MouseBrain-Z-T-1.5507.5507.3	5507	3+	VNSSLHSQISR	0.965
Brain	MouseBrain-Z-T-1.5520.5520.2	5520	2+	NNVSLVK	0.996
Brain	MouseBrain-Z-T-1.5524.5524.2	5524	2+	NLNMSR	0.996
Brain	MouseBrain-Z-T-1.5525.5525.3	5525	3+	ANATIEVK	0.895
Brain	MouseBrain-Z-T-1.5531.5531.3	5531	3+	LNSSSQTNSLK	0.977
Brain	MouseBrain-Z-T-1.5532.5532.3	5532	3+	ANATIEVK	0.9
Brain	MouseBrain-Z-T-1.5533.5533.3	5533	3+	SPNDSEAWHQK	0.981
Brain	MouseBrain-Z-T-1.5535.5535.3	5535	3+	ANATIEVK	0.846
Brain	MouseBrain-Z-T-1.5542.5542.2	5542	2+	ANATIEVK	0.992
Brain	MouseBrain-Z-T-1.5547.5547.2	5547	2+	ANATIEVK	0.979
Brain	MouseBrain-Z-T-1.5548.5548.3	5548	3+	ANATIEVK	0.973
Brain	MouseBrain-Z-T-1.5549.5549.3	5549	3+	LNSSSQTNSLK	0.958
Brain	MouseBrain-Z-T-1.5551.5551.2	5551	2+	ANATIEVK	0.986
Brain	MouseBrain-Z-T-1.5557.5557.2	5557	2+	IVNVSR	0.998
Brain	MouseBrain-Z-T-1.5559.5559.3	5559	3+	ANATIEVK	0.958
Brain	MouseBrain-Z-T-1.5560.5560.3	5560	3+	ANATIEVK	0.946
Brain	MouseBrain-Z-T-1.5565.5565.3	5565	3+	SNDSGIYR	0.992
Brain	MouseBrain-Z-T-1.5566.5566.3	5566	3+	ANATIEVK	0.977
Brain	MouseBrain-Z-T-1.5567.5567.3	5567	3+	ANATIEVK	0.95
Brain	MouseBrain-Z-T-1.5569.5569.3	5569	3+	ANATIEVK	0.983
Brain	MouseBrain-Z-T-1.5570.5570.2	5570	2+	ANATIEVK	0.993
Brain	MouseBrain-Z-T-1.5574.5574.3	5574	3+	ANATIEVK	0.985
Brain	MouseBrain-Z-T-1.5575.5575.2	5575	2+	LNSSSQTNSLK	0.906
Brain	MouseBrain-Z-T-1.5578.5578.3	5578	3+	ANATIEVK	0.741
Brain	MouseBrain-Z-T-1.5580.5580.3	5580	3+	ANATIEVK	0.958
Brain	MouseBrain-Z-T-1.5581.5581.3	5581	3+	ANATIEVK	0.982
Brain	MouseBrain-Z-T-1.5585.5585.2	5585	2+	ANATIEVK	0.996
Brain	MouseBrain-Z-T-1.5586.5586.4	5586	4+	ANATIEVK	0.99
Brain	MouseBrain-Z-T-1.5588.5588.3	5588	3+	YIHENYTK	1
Brain	MouseBrain-Z-T-1.5589.5589.2	5589	2+	ANATIEVK	0.791
Brain	MouseBrain-Z-T-1.5592.5592.3	5592	3+	ANATIEVK	0.866
Brain	MouseBrain-Z-T-1.5596.5596.3	5596	3+	VGVHINNTQTK	0.987
Brain	MouseBrain-Z-T-1.5597.5597.2	5597	2+	ANATIEVK	0.997
Brain	MouseBrain-Z-T-1.5598.5598.4	5598	4+	ANATIEVK	0.968
Brain	MouseBrain-Z-T-1.5599.5599.3	5599	3+	LNSSSQTNSLK	0.99
Brain	MouseBrain-Z-T-1.5600.5600.2	5600	2+	ANATIEVK	0.907
Brain	MouseBrain-Z-T-1.5601.5601.2	5601	2+	ANATIEVK	0.747
Brain	MouseBrain-Z-T-1.5603.5603.2	5603	2+	ANATIEVK	0.894
Brain	MouseBrain-Z-T-1.5604.5604.3	5604	3+	ANATIEVK	0.879
Brain	MouseBrain-Z-T-1.5605.5605.2	5605	2+	VETGENCTSPAPK 7,Carbamidomethyl(+57.0215);	0.915
Brain	MouseBrain-Z-T-1.5606.5606.4	5606	4+	ANATIEVK	0.93
Brain	MouseBrain-Z-T-1.5608.5608.3	5608	3+	LNSSSQTNSLK	0.974
Brain	MouseBrain-Z-T-1.5609.5609.5	5609	5+	ANATIEVK	0.987
Brain	MouseBrain-Z-T-1.5610.5610.3	5610	3+	SPNDSEAWHQK	0.976
Brain	MouseBrain-Z-T-1.5611.5611.3	5611	3+	ANATIEVK	0.884
Brain	MouseBrain-Z-T-1.5612.5612.3	5612	3+	VETGENCTSPAPK 7,Carbamidomethyl(+57.0215);	0.943
Brain	MouseBrain-Z-T-1.5614.5614.2	5614	2+	ANATIEVK	0.926
Brain	MouseBrain-Z-T-1.5619.5619.2	5619	2+	ANATIEVK	0.996
Brain	MouseBrain-Z-T-1.5620.5620.3	5620	3+	ANATIEVK	0.979
Brain	MouseBrain-Z-T-1.5621.5621.2	5621	2+	ANATIEVK	0.801
Brain	MouseBrain-Z-T-1.5622.5622.2	5622	2+	ANATIEVK	0.976
Brain	MouseBrain-Z-T-1.5623.5623.2	5623	2+	ANATIEVK	0.951
Brain	MouseBrain-Z-T-1.5624.5624.3	5624	3+	ANATIEVK	0.794
Brain	MouseBrain-Z-T-1.5628.5628.3	5628	3+	ANATIEVK	0.978
Brain	MouseBrain-Z-T-1.5629.5629.2	5629	2+	ANATIEVK	0.997
Brain	MouseBrain-Z-T-1.5631.5631.2	5631	2+	NLSEDR	0.995
Brain	MouseBrain-Z-T-1.5633.5633.3	5633	3+	NLSEDR	0.982
Brain	MouseBrain-Z-T-1.5635.5635.4	5635	4+	VNTLEEGKGGPKNDTEER	0.988
Brain	MouseBrain-Z-T-1.5640.5640.3	5640	3+	ANATIEVK	0.992
Brain	MouseBrain-Z-T-1.5641.5641.2	5641	2+	ANATIEVK	0.99
Brain	MouseBrain-Z-T-1.5643.5643.2	5643	2+	SNDSGIYR	0.998
Brain	MouseBrain-Z-T-1.5652.5652.3	5652	3+	ANATIEVK	0.961
Brain	MouseBrain-Z-T-1.5653.5653.3	5653	3+	ANATIEVK	0.99
Brain	MouseBrain-Z-T-1.5655.5655.2	5655	2+	ANATIEVK	0.996
Brain	MouseBrain-Z-T-1.5656.5656.3	5656	3+	ANATIEVK	0.76
Brain	MouseBrain-Z-T-1.5658.5658.3	5658	3+	VETGENCTSPAPK 7,Carbamidomethyl(+57.0215);	0.936
Brain	MouseBrain-Z-T-1.5662.5662.3	5662	3+	ANATIEVK	0.939
Brain	MouseBrain-Z-T-1.5664.5664.3	5664	3+	ANATIEVK	0.974
Brain	MouseBrain-Z-T-1.5666.5666.2	5666	2+	ANATIEVK	0.883
Brain	MouseBrain-Z-T-1.5667.5667.2	5667	2+	ANATIEVK	0.953
Brain	MouseBrain-Z-T-1.5675.5675.3	5675	3+	LSVECANK 5,Carbamidomethyl(+57.0215);	0.979
Brain	MouseBrain-Z-T-1.5676.5676.2	5676	2+	VETGENCTSPAPK 7,Carbamidomethyl(+57.0215);	0.973
Brain	MouseBrain-Z-T-1.5677.5677.3	5677	3+	ANATIEVK	0.905
Brain	MouseBrain-Z-T-1.5687.5687.3	5687	3+	VETGENCTSPAPK 7,Carbamidomethyl(+57.0215);	0.94
Brain	MouseBrain-Z-T-1.5696.5696.2	5696	2+	ANATIEVK	0.996
Brain	MouseBrain-Z-T-1.5697.5697.3	5697	3+	ANATIEVK	0.965
Brain	MouseBrain-Z-T-1.5698.5698.3	5698	3+	NASNMEYR	0.994
Brain	MouseBrain-Z-T-1.5699.5699.3	5699	3+	VETGENCTSPAPK 7,Carbamidomethyl(+57.0215);	0.907
Brain	MouseBrain-Z-T-1.5700.5700.3	5700	3+	LSVECANK 5,Carbamidomethyl(+57.0215);	0.992
Brain	MouseBrain-Z-T-1.5701.5701.2	5701	2+	ANATIEVK	0.794
Brain	MouseBrain-Z-T-1.5702.5702.2	5702	2+	NLSEDR	0.968
Brain	MouseBrain-Z-T-1.5704.5704.2	5704	2+	ANATIEVK	0.937
Brain	MouseBrain-Z-T-1.5706.5706.3	5706	3+	VETGENCTSPAPK 7,Carbamidomethyl(+57.0215);	0.917
Brain	MouseBrain-Z-T-1.5721.5721.3	5721	3+	NLSEDR	0.984
Brain	MouseBrain-Z-T-1.5731.5731.2	5731	2+	ANATIEVK	0.997
Brain	MouseBrain-Z-T-1.5732.5732.2	5732	2+	VELNTSR	0.986
Brain	MouseBrain-Z-T-1.5735.5735.3	5735	3+	ANATIEVK	0.839
Brain	MouseBrain-Z-T-1.5737.5737.3	5737	3+	ANATIEVK	0.882
Brain	MouseBrain-Z-T-1.5738.5738.3	5738	3+	VETGENCTSPAPK 7,Carbamidomethyl(+57.0215);	0.878
Brain	MouseBrain-Z-T-1.5743.5743.2	5743	2+	ANATIEVK	0.903
Brain	MouseBrain-Z-T-1.5744.5744.2	5744	2+	NLNMSR	0.996
Brain	MouseBrain-Z-T-1.5748.5748.3	5748	3+	VELNTSR	0.978
Brain	MouseBrain-Z-T-1.5754.5754.3	5754	3+	LSVECANK 5,Carbamidomethyl(+57.0215);	0.97
Brain	MouseBrain-Z-T-1.5755.5755.3	5755	3+	VELNTSR	0.934
Brain	MouseBrain-Z-T-1.5757.5757.3	5757	3+	SPNDSEAWHQK	0.991
Brain	MouseBrain-Z-T-1.5760.5760.3	5760	3+	ANATIEVK	0.88
Brain	MouseBrain-Z-T-1.5766.5766.2	5766	2+	ANATIEVK	0.997
Brain	MouseBrain-Z-T-1.5768.5768.2	5768	2+	VELNTSR	0.976
Brain	MouseBrain-Z-T-1.5770.5770.2	5770	2+	ANATIEVK	0.987
Brain	MouseBrain-Z-T-1.5778.5778.2	5778	2+	VELNTSR	0.989
Brain	MouseBrain-Z-T-1.5782.5782.2	5782	2+	VELNTSR	0.911
Brain	MouseBrain-Z-T-1.5792.5792.2	5792	2+	VETGENCTSPAPK 7,Carbamidomethyl(+57.0215);	0.94
Brain	MouseBrain-Z-T-1.5793.5793.3	5793	3+	ITNISSDDSGK	0.986
Brain	MouseBrain-Z-T-1.5794.5794.3	5794	3+	ANATIEVK	0.883
Brain	MouseBrain-Z-T-1.5796.5796.3	5796	3+	VETGENCTSPAPK 7,Carbamidomethyl(+57.0215);	0.986
Brain	MouseBrain-Z-T-1.5798.5798.2	5798	2+	VETGENCTSPAPK 7,Carbamidomethyl(+57.0215);	0.984
Brain	MouseBrain-Z-T-1.5800.5800.3	5800	3+	ANATIEVK	0.941
Brain	MouseBrain-Z-T-1.5802.5802.2	5802	2+	VELNTSR	0.985
Brain	MouseBrain-Z-T-1.5803.5803.2	5803	2+	ANATIEVK	0.995
Brain	MouseBrain-Z-T-1.5805.5805.2	5805	2+	VELNTSR	0.996
Brain	MouseBrain-Z-T-1.5808.5808.3	5808	3+	ITNISSDDSGK	0.991
Brain	MouseBrain-Z-T-1.5811.5811.3	5811	3+	VETGENCTSPAPK 7,Carbamidomethyl(+57.0215);	0.951
Brain	MouseBrain-Z-T-1.5814.5814.3	5814	3+	ANATIEVK	0.944
Brain	MouseBrain-Z-T-1.5815.5815.3	5815	3+	ANATIEVK	0.96
Brain	MouseBrain-Z-T-1.5826.5826.3	5826	3+	ANATIEVK	0.983
Brain	MouseBrain-Z-T-1.5828.5828.3	5828	3+	ANATIEVK	0.983
Brain	MouseBrain-Z-T-1.5829.5829.2	5829	2+	ANATIEVK	0.985
Brain	MouseBrain-Z-T-1.5830.5830.3	5830	3+	NASNMEYR	0.991
Brain	MouseBrain-Z-T-1.5831.5831.3	5831	3+	TLNCSGAHVK 4,Carbamidomethyl(+57.0215);	0.952
Brain	MouseBrain-Z-T-1.5832.5832.2	5832	2+	ANATIEVK	0.984
Brain	MouseBrain-Z-T-1.5833.5833.3	5833	3+	VNSSLHSQISR	0.935
Brain	MouseBrain-Z-T-1.5835.5835.3	5835	3+	ANATIEVK	0.983
Brain	MouseBrain-Z-T-1.5836.5836.3	5836	3+	ANATIEVK	0.989
Brain	MouseBrain-Z-T-1.5838.5838.2	5838	2+	ANATIEVK	0.995
Brain	MouseBrain-Z-T-1.5839.5839.3	5839	3+	KNASNMEYR	0.979
Brain	MouseBrain-Z-T-1.5843.5843.2	5843	2+	ANATIEVK	0.989
Brain	MouseBrain-Z-T-1.5845.5845.3	5845	3+	ANATIEVK	0.966
Brain	MouseBrain-Z-T-1.5847.5847.2	5847	2+	NITWALK	1
Brain	MouseBrain-Z-T-1.5850.5850.3	5850	3+	NLSEDR	0.983
Brain	MouseBrain-Z-T-1.5851.5851.3	5851	3+	GYQGDGITHCNR 10,Carbamidomethyl(+57.0215);	1
Brain	MouseBrain-Z-T-1.5855.5855.3	5855	3+	ANATIEVK	0.959
Brain	MouseBrain-Z-T-1.5860.5860.2	5860	2+	ANATIEVK	0.951
Brain	MouseBrain-Z-T-1.5863.5863.3	5863	3+	ANATIEVK	0.957
Brain	MouseBrain-Z-T-1.5864.5864.2	5864	2+	ITNISSDDSGK	0.987
Brain	MouseBrain-Z-T-1.5874.5874.2	5874	2+	ANATIEVK	0.995
Brain	MouseBrain-Z-T-1.5875.5875.2	5875	2+	VETGENCTSPAPK 7,Carbamidomethyl(+57.0215);	0.993
Brain	MouseBrain-Z-T-1.5876.5876.3	5876	3+	VETGENCTSPAPK 7,Carbamidomethyl(+57.0215);	0.971
Brain	MouseBrain-Z-T-1.5879.5879.3	5879	3+	ANATIEVK	0.94
Brain	MouseBrain-Z-T-1.5882.5882.4	5882	4+	ANATIEVK	0.933
Brain	MouseBrain-Z-T-1.5886.5886.2	5886	2+	ANATIEVK	0.98
Brain	MouseBrain-Z-T-1.5887.5887.3	5887	3+	VETGENCTSPAPK 7,Carbamidomethyl(+57.0215);	0.938
Brain	MouseBrain-Z-T-1.5888.5888.3	5888	3+	ANATIEVK	0.975
Brain	MouseBrain-Z-T-1.5892.5892.3	5892	3+	ITNISSDDSGK	0.974
Brain	MouseBrain-Z-T-1.5893.5893.3	5893	3+	HINFTR	0.999
Brain	MouseBrain-Z-T-1.5894.5894.2	5894	2+	NASNMEYR	0.962
Brain	MouseBrain-Z-T-1.5898.5898.3	5898	3+	ANATIEVK	0.975
Brain	MouseBrain-Z-T-1.5899.5899.3	5899	3+	HINFTR	0.984
Brain	MouseBrain-Z-T-1.5900.5900.2	5900	2+	ANATIEVK	0.98
Brain	MouseBrain-Z-T-1.5902.5902.2	5902	2+	NASNMEYR	0.992
Brain	MouseBrain-Z-T-1.5903.5903.2	5903	2+	HINFTR	0.983
Brain	MouseBrain-Z-T-1.5904.5904.3	5904	3+	ITNISSDDSGK	0.942
Brain	MouseBrain-Z-T-1.5910.5910.3	5910	3+	NASNMEYR	0.985
Brain	MouseBrain-Z-T-1.5911.5911.2	5911	2+	ANATIEVK	0.997
Brain	MouseBrain-Z-T-1.5913.5913.3	5913	3+	NASNMEYR	0.988
Brain	MouseBrain-Z-T-1.5914.5914.3	5914	3+	NASNMEYR	0.964
Brain	MouseBrain-Z-T-1.5916.5916.2	5916	2+	ITNISSDDSGK	0.992
Brain	MouseBrain-Z-T-1.5922.5922.2	5922	2+	ANATIEVK	0.989
Brain	MouseBrain-Z-T-1.5923.5923.2	5923	2+	ANATIEVK	0.997
Brain	MouseBrain-Z-T-1.5924.5924.2	5924	2+	SNDSGIYR	0.995
Brain	MouseBrain-Z-T-1.5926.5926.3	5926	3+	ANATIEVK	0.795
Brain	MouseBrain-Z-T-1.5933.5933.2	5933	2+	LSVECANK 5,Carbamidomethyl(+57.0215);	0.988
Brain	MouseBrain-Z-T-1.5940.5940.2	5940	2+	ANATIEVK	0.991
Brain	MouseBrain-Z-T-1.5941.5941.3	5941	3+	NASNMEYR	0.965
Brain	MouseBrain-Z-T-1.5942.5942.3	5942	3+	VETGENCTSPAPK 7,Carbamidomethyl(+57.0215);	0.923
Brain	MouseBrain-Z-T-1.5943.5943.2	5943	2+	VETGENCTSPAPK 7,Carbamidomethyl(+57.0215);	0.891
Brain	MouseBrain-Z-T-1.5946.5946.3	5946	3+	NASNMEYR	0.977
Brain	MouseBrain-Z-T-1.5948.5948.2	5948	2+	ANATIEVK	0.964
Brain	MouseBrain-Z-T-1.5954.5954.3	5954	3+	ANATIEVK	0.925
Brain	MouseBrain-Z-T-1.5958.5958.3	5958	3+	HINFTR	0.996
Brain	MouseBrain-Z-T-1.5959.5959.3	5959	3+	YNESLK	0.954
Brain	MouseBrain-Z-T-1.5961.5961.3	5961	3+	LNSSSQTNSLK	0.954
Brain	MouseBrain-Z-T-1.5965.5965.3	5965	3+	ANATIEVK	0.991
Brain	MouseBrain-Z-T-1.5966.5966.2	5966	2+	ANATIEVK	0.993
Brain	MouseBrain-Z-T-1.5968.5968.2	5968	2+	LSVECANK 5,Carbamidomethyl(+57.0215);	0.981
Brain	MouseBrain-Z-T-1.5977.5977.2	5977	2+	HINFTR	0.989
Brain	MouseBrain-Z-T-1.5982.5982.2	5982	2+	LNSSSQTNSLK	0.956
Brain	MouseBrain-Z-T-1.5986.5986.2	5986	2+	ANATIEVK	0.993
Brain	MouseBrain-Z-T-1.5987.5987.2	5987	2+	VETGENCTSPAPK 7,Carbamidomethyl(+57.0215);	0.938
Brain	MouseBrain-Z-T-1.5988.5988.3	5988	3+	VETGENCTSPAPK 7,Carbamidomethyl(+57.0215);	0.983
Brain	MouseBrain-Z-T-1.5989.5989.3	5989	3+	HINFTR	0.989
Brain	MouseBrain-Z-T-1.5991.5991.4	5991	4+	NNSWVK	1
Brain	MouseBrain-Z-T-1.5997.5997.2	5997	2+	ANATIEVK	0.995
Brain	MouseBrain-Z-T-1.5998.5998.2	5998	2+	ANATIEVK	0.971
Brain	MouseBrain-Z-T-1.5999.5999.3	5999	3+	ANATIEVK	0.935
Brain	MouseBrain-Z-T-1.6000.6000.3	6000	3+	VETGENCTSPAPK 7,Carbamidomethyl(+57.0215);	0.969
Brain	MouseBrain-Z-T-1.6004.6004.2	6004	2+	ANATIEVK	0.992
Brain	MouseBrain-Z-T-1.6005.6005.3	6005	3+	ANATIEVK	0.947
Brain	MouseBrain-Z-T-1.6007.6007.3	6007	3+	KNASNMEYR	0.958
Brain	MouseBrain-Z-T-1.6014.6014.2	6014	2+	ANATIEVK	0.836
Brain	MouseBrain-Z-T-1.6017.6017.3	6017	3+	GPGIKPNQTSK	0.961
Brain	MouseBrain-Z-T-1.6018.6018.3	6018	3+	LSVECANK 5,Carbamidomethyl(+57.0215);	0.924
Brain	MouseBrain-Z-T-1.6019.6019.3	6019	3+	NETHSICSACDESCK 7,Carbamidomethyl(+57.0215);10,Carbamidomethyl(+57.0215);14,Carbamidomethyl(+57.0215);	0.972
Brain	MouseBrain-Z-T-1.6023.6023.3	6023	3+	ANATIEVK	0.699
Brain	MouseBrain-Z-T-1.6028.6028.3	6028	3+	IHTFNR	1
Brain	MouseBrain-Z-T-1.6031.6031.3	6031	3+	LLNDSER	0.985
Brain	MouseBrain-Z-T-1.6034.6034.3	6034	3+	LNSSSQTNSLK	0.976
Brain	MouseBrain-Z-T-1.6035.6035.3	6035	3+	ANATIEVK	0.98
Brain	MouseBrain-Z-T-1.6036.6036.2	6036	2+	LSVECANK 5,Carbamidomethyl(+57.0215);	0.894
Brain	MouseBrain-Z-T-1.6037.6037.3	6037	3+	CVPGVCRNGGTCTNAPNGGFR 1,Carbamidomethyl(+57.0215);6,Carbamidomethyl(+57.0215);12,Carbamidomethyl(+57.0215);	1
Brain	MouseBrain-Z-T-1.6052.6052.2	6052	2+	VETGENCTSPAPK 7,Carbamidomethyl(+57.0215);	0.974
Brain	MouseBrain-Z-T-1.6053.6053.3	6053	3+	VETGENCTSPAPK 7,Carbamidomethyl(+57.0215);	0.98
Brain	MouseBrain-Z-T-1.6054.6054.2	6054	2+	LNSSSQTNSLK	0.982
Brain	MouseBrain-Z-T-1.6055.6055.2	6055	2+	ANATIEVK	0.991
Brain	MouseBrain-Z-T-1.6063.6063.3	6063	3+	ANATIEVK	0.659
Brain	MouseBrain-Z-T-1.6064.6064.3	6064	3+	LSVECANK 5,Carbamidomethyl(+57.0215);	0.989
Brain	MouseBrain-Z-T-1.6070.6070.3	6070	3+	VETGENCTSPAPK 7,Carbamidomethyl(+57.0215);	0.964
Brain	MouseBrain-Z-T-1.6071.6071.2	6071	2+	ANATIEVK	0.76
Brain	MouseBrain-Z-T-1.6079.6079.2	6079	2+	ANATIEVK	0.613
Brain	MouseBrain-Z-T-1.6082.6082.2	6082	2+	ANATIEVK	0.976
Brain	MouseBrain-Z-T-1.6084.6084.2	6084	2+	NASNMEYR	0.994
Brain	MouseBrain-Z-T-1.6086.6086.3	6086	3+	LSVECANK 5,Carbamidomethyl(+57.0215);	0.962
Brain	MouseBrain-Z-T-1.6088.6088.3	6088	3+	VNSSLHSQISR	0.986
Brain	MouseBrain-Z-T-1.6090.6090.3	6090	3+	NASNMEYR	0.985
Brain	MouseBrain-Z-T-1.6091.6091.3	6091	3+	NETHSICSACDESCK 7,Carbamidomethyl(+57.0215);10,Carbamidomethyl(+57.0215);14,Carbamidomethyl(+57.0215);	0.993
Brain	MouseBrain-Z-T-1.6092.6092.3	6092	3+	LSVECANK 5,Carbamidomethyl(+57.0215);	0.986
Brain	MouseBrain-Z-T-1.6100.6100.3	6100	3+	NASNMEYR	0.99
Brain	MouseBrain-Z-T-1.6102.6102.2	6102	2+	LLNDSER	0.991
Brain	MouseBrain-Z-T-1.6104.6104.3	6104	3+	GPGIKPNQTSK	0.977
Brain	MouseBrain-Z-T-1.6105.6105.3	6105	3+	NTTISVHPSTR	0.976
Brain	MouseBrain-Z-T-1.6109.6109.2	6109	2+	NASNMEYR	0.99
Brain	MouseBrain-Z-T-1.6114.6114.3	6114	3+	LNSSSQTNSLK	0.981
Brain	MouseBrain-Z-T-1.6115.6115.3	6115	3+	LSVECANK 5,Carbamidomethyl(+57.0215);	0.892
Brain	MouseBrain-Z-T-1.6117.6117.3	6117	3+	NASNMEYR	0.972
Brain	MouseBrain-Z-T-1.6121.6121.2	6121	2+	NASNMEYR	0.995
Brain	MouseBrain-Z-T-1.6124.6124.3	6124	3+	VNSSLHSQISR	0.852
Brain	MouseBrain-Z-T-1.6127.6127.2	6127	2+	VETGENCTSPAPK 7,Carbamidomethyl(+57.0215);	0.941
Brain	MouseBrain-Z-T-1.6128.6128.3	6128	3+	VETGENCTSPAPK 7,Carbamidomethyl(+57.0215);	0.932
Brain	MouseBrain-Z-T-1.6129.6129.2	6129	2+	ANATIEVK	0.993
Brain	MouseBrain-Z-T-1.6130.6130.3	6130	3+	LSVECANK 5,Carbamidomethyl(+57.0215);	0.982
Brain	MouseBrain-Z-T-1.6131.6131.3	6131	3+	NASNMEYR	0.975
Brain	MouseBrain-Z-T-1.6132.6132.2	6132	2+	ANATIEVK	0.986
Brain	MouseBrain-Z-T-1.6138.6138.3	6138	3+	LSVECANK 5,Carbamidomethyl(+57.0215);	0.963
Brain	MouseBrain-Z-T-1.6140.6140.3	6140	3+	NASNMEYR	0.958
Brain	MouseBrain-Z-T-1.6141.6141.2	6141	2+	NYTVVNSK	0.979
Brain	MouseBrain-Z-T-1.6142.6142.3	6142	3+	HINFTR	0.984
Brain	MouseBrain-Z-T-1.6144.6144.3	6144	3+	ANATIEVK	0.936
Brain	MouseBrain-Z-T-1.6145.6145.3	6145	3+	NYTVVNSK	0.97
Brain	MouseBrain-Z-T-1.6148.6148.3	6148	3+	ANATIEVK	0.977
Brain	MouseBrain-Z-T-1.6151.6151.3	6151	3+	ANATIEVK	0.877
Brain	MouseBrain-Z-T-1.6154.6154.2	6154	2+	ANATIEVK	0.974
Brain	MouseBrain-Z-T-1.6156.6156.2	6156	2+	NFSLTK	0.755
Brain	MouseBrain-Z-T-1.6157.6157.2	6157	2+	ANATIEVK	0.818
Brain	MouseBrain-Z-T-1.6160.6160.3	6160	3+	CHEGNGTFECGACR 1,Carbamidomethyl(+57.0215);10,Carbamidomethyl(+57.0215);13,Carbamidomethyl(+57.0215);	1
Brain	MouseBrain-Z-T-1.6162.6162.3	6162	3+	NASNMEYR	0.987
Brain	MouseBrain-Z-T-1.6163.6163.3	6163	3+	NASNMEYR	0.997
Brain	MouseBrain-Z-T-1.6164.6164.2	6164	2+	NASNMEYR	0.993
Brain	MouseBrain-Z-T-1.6167.6167.3	6167	3+	LSVECANK 5,Carbamidomethyl(+57.0215);	0.975
Brain	MouseBrain-Z-T-1.6169.6169.2	6169	2+	ANATIEVK	0.98
Brain	MouseBrain-Z-T-1.6172.6172.3	6172	3+	ANATIEVK	0.922
Brain	MouseBrain-Z-T-1.6174.6174.2	6174	2+	ANATIEVK	0.989
Brain	MouseBrain-Z-T-1.6178.6178.3	6178	3+	FNSTIK	0.95
Brain	MouseBrain-Z-T-1.6183.6183.3	6183	3+	NASNMEYR	0.973
Brain	MouseBrain-Z-T-1.6186.6186.3	6186	3+	LSVECANK 5,Carbamidomethyl(+57.0215);	0.991
Brain	MouseBrain-Z-T-1.6187.6187.2	6187	2+	NASNMEYR	0.993
Brain	MouseBrain-Z-T-1.6188.6188.3	6188	3+	NASNMEYR	0.974
Brain	MouseBrain-Z-T-1.6192.6192.2	6192	2+	LNGSFR	0.999
Brain	MouseBrain-Z-T-1.6193.6193.3	6193	3+	GPGIKPNQTSK	0.994
Brain	MouseBrain-Z-T-1.6196.6196.4	6196	4+	VNTLEEGKGGPKNDTEER	0.97
Brain	MouseBrain-Z-T-1.6198.6198.3	6198	3+	LSVECANK 5,Carbamidomethyl(+57.0215);	0.989
Brain	MouseBrain-Z-T-1.6199.6199.2	6199	2+	ANATIEVK	0.995
Brain	MouseBrain-Z-T-1.6202.6202.2	6202	2+	ANATIEVK	0.989
Brain	MouseBrain-Z-T-1.6203.6203.3	6203	3+	LSVECANK 5,Carbamidomethyl(+57.0215);	0.989
Brain	MouseBrain-Z-T-1.6204.6204.3	6204	3+	LSVECANK 5,Carbamidomethyl(+57.0215);	0.931
Brain	MouseBrain-Z-T-1.6210.6210.3	6210	3+	LSVECANK 5,Carbamidomethyl(+57.0215);	0.941
Brain	MouseBrain-Z-T-1.6212.6212.3	6212	3+	HINFTR	0.99
Brain	MouseBrain-Z-T-1.6213.6213.3	6213	3+	ANATIEVK	0.957
Brain	MouseBrain-Z-T-1.6217.6217.2	6217	2+	ANATIEVK	0.825
Brain	MouseBrain-Z-T-1.6222.6222.2	6222	2+	LSVECANK 5,Carbamidomethyl(+57.0215);	0.986
Brain	MouseBrain-Z-T-1.6225.6225.3	6225	3+	ANATIEVK	0.705
Brain	MouseBrain-Z-T-1.6227.6227.3	6227	3+	ITNISSDDSGK	0.975
Brain	MouseBrain-Z-T-1.6229.6229.3	6229	3+	ITNISSDDSGK	0.976
Brain	MouseBrain-Z-T-1.6230.6230.3	6230	3+	NASNMEYR	0.752
Brain	MouseBrain-Z-T-1.6242.6242.2	6242	2+	ANATIEVK	0.868
Brain	MouseBrain-Z-T-1.6246.6246.3	6246	3+	ANATIEVK	0.929
Brain	MouseBrain-Z-T-1.6250.6250.2	6250	2+	ANATIEVK	0.93
Brain	MouseBrain-Z-T-1.6254.6254.2	6254	2+	NASNMEYR	0.952
Brain	MouseBrain-Z-T-1.6258.6258.3	6258	3+	LSVECANK 5,Carbamidomethyl(+57.0215);	0.989
Brain	MouseBrain-Z-T-1.6259.6259.2	6259	2+	LNGSFR	0.999
Brain	MouseBrain-Z-T-1.6266.6266.3	6266	3+	LSVECANK 5,Carbamidomethyl(+57.0215);	0.98
Brain	MouseBrain-Z-T-1.6268.6268.2	6268	2+	VETGENCTSPAPK 7,Carbamidomethyl(+57.0215);	0.924
Brain	MouseBrain-Z-T-1.6270.6270.2	6270	2+	ANATIEVK	0.996
Brain	MouseBrain-Z-T-1.6272.6272.2	6272	2+	ANATIEVK	0.995
Brain	MouseBrain-Z-T-1.6277.6277.3	6277	3+	ITNISSDDSGK	0.993
Brain	MouseBrain-Z-T-1.6283.6283.2	6283	2+	ANATIEVK	0.986
Brain	MouseBrain-Z-T-1.6285.6285.3	6285	3+	NASNMEYR	0.987
Brain	MouseBrain-Z-T-1.6286.6286.2	6286	2+	NASNMEYR	0.983
Brain	MouseBrain-Z-T-1.6294.6294.4	6294	4+	VNTLEEGKGGPKNDTEER	0.978
Brain	MouseBrain-Z-T-1.6306.6306.3	6306	3+	ITNISSDDSGK	0.991
Brain	MouseBrain-Z-T-1.6307.6307.3	6307	3+	NASNMEYR	0.989
Brain	MouseBrain-Z-T-1.6313.6313.3	6313	3+	VNTLEEGKGGPKNDTEER	0.985
Brain	MouseBrain-Z-T-1.6316.6316.2	6316	2+	ANATIEVK	0.98
Brain	MouseBrain-Z-T-1.6319.6319.2	6319	2+	NASNMEYR	0.996
Brain	MouseBrain-Z-T-1.6322.6322.3	6322	3+	NETHSICSACDESCK 7,Carbamidomethyl(+57.0215);10,Carbamidomethyl(+57.0215);14,Carbamidomethyl(+57.0215);	0.991
Brain	MouseBrain-Z-T-1.6324.6324.3	6324	3+	ANATIEVK	0.91
Brain	MouseBrain-Z-T-1.6325.6325.2	6325	2+	ANATIEVK	0.936
Brain	MouseBrain-Z-T-1.6326.6326.3	6326	3+	NASNMEYR	0.989
Brain	MouseBrain-Z-T-1.6329.6329.3	6329	3+	DGKPLLNDSR	0.994
Brain	MouseBrain-Z-T-1.6330.6330.3	6330	3+	ANATIEVK	0.987
Brain	MouseBrain-Z-T-1.6332.6332.3	6332	3+	NASNMEYR	0.973
Brain	MouseBrain-Z-T-1.6338.6338.2	6338	2+	ANATIEVK	0.946
Brain	MouseBrain-Z-T-1.6342.6342.3	6342	3+	GSCVNNSEEKDVPK 3,Carbamidomethyl(+57.0215);	1
Brain	MouseBrain-Z-T-1.6343.6343.2	6343	2+	ANATIEVK	0.993
Brain	MouseBrain-Z-T-1.6344.6344.3	6344	3+	NASNMEYR	0.942
Brain	MouseBrain-Z-T-1.6351.6351.2	6351	2+	LSVECANK 5,Carbamidomethyl(+57.0215);	0.994
Brain	MouseBrain-Z-T-1.6353.6353.3	6353	3+	LSVECANK 5,Carbamidomethyl(+57.0215);	0.995
Brain	MouseBrain-Z-T-1.6354.6354.2	6354	2+	ANATIEVK	0.986
Brain	MouseBrain-Z-T-1.6355.6355.3	6355	3+	LSVECANK 5,Carbamidomethyl(+57.0215);	0.996
Brain	MouseBrain-Z-T-1.6358.6358.3	6358	3+	NASNMEYR	0.986
Brain	MouseBrain-Z-T-1.6359.6359.3	6359	3+	ANATIEVK	0.962
Brain	MouseBrain-Z-T-1.6363.6363.2	6363	2+	QTGDVTCNCTDGR 7,Carbamidomethyl(+57.0215);9,Carbamidomethyl(+57.0215);	0.993
Brain	MouseBrain-Z-T-1.6365.6365.3	6365	3+	ANATIEVK	0.981
Brain	MouseBrain-Z-T-1.6368.6368.3	6368	3+	NTTISVHPSTR	0.962
Brain	MouseBrain-Z-T-1.6369.6369.2	6369	2+	NASNMEYR	0.996
Brain	MouseBrain-Z-T-1.6375.6375.3	6375	3+	ANATIEVK	0.928
Brain	MouseBrain-Z-T-1.6377.6377.4	6377	4+	VNTLEEGKGGPKNDTEER	0.98
Brain	MouseBrain-Z-T-1.6379.6379.3	6379	3+	LSVECANK 5,Carbamidomethyl(+57.0215);	0.932
Brain	MouseBrain-Z-T-1.6381.6381.3	6381	3+	DGKPLLNDSR	0.971
Brain	MouseBrain-Z-T-1.6389.6389.3	6389	3+	NASNMEYR	0.987
Brain	MouseBrain-Z-T-1.6390.6390.2	6390	2+	NASNMEYR	0.994
Brain	MouseBrain-Z-T-1.6391.6391.3	6391	3+	LSVECANK 5,Carbamidomethyl(+57.0215);	0.986
Brain	MouseBrain-Z-T-1.6393.6393.3	6393	3+	LSVECANK 5,Carbamidomethyl(+57.0215);	0.947
Brain	MouseBrain-Z-T-1.6396.6396.2	6396	2+	GTDNITVR	1
Brain	MouseBrain-Z-T-1.6401.6401.3	6401	3+	ANATIEVK	0.953
Brain	MouseBrain-Z-T-1.6403.6403.5	6403	5+	LSVECANK 5,Carbamidomethyl(+57.0215);	0.952
Brain	MouseBrain-Z-T-1.6414.6414.5	6414	5+	ANATIEVK	0.948
Brain	MouseBrain-Z-T-1.6422.6422.2	6422	2+	NISSEEK	0.962
Brain	MouseBrain-Z-T-1.6425.6425.3	6425	3+	LSVECANK 5,Carbamidomethyl(+57.0215);	0.99
Brain	MouseBrain-Z-T-1.6426.6426.3	6426	3+	LSVECANK 5,Carbamidomethyl(+57.0215);	0.991
Brain	MouseBrain-Z-T-1.6428.6428.2	6428	2+	ANATIEVK	0.904
Brain	MouseBrain-Z-T-1.6438.6438.3	6438	3+	NASNMEYR	0.981
Brain	MouseBrain-Z-T-1.6439.6439.2	6439	2+	NASNMEYR	0.99
Brain	MouseBrain-Z-T-1.6449.6449.3	6449	3+	DGKPLLNDSR	0.993
Brain	MouseBrain-Z-T-1.6451.6451.4	6451	4+	VNTLEEGKGGPKNDTEER	0.97
Brain	MouseBrain-Z-T-1.6457.6457.2	6457	2+	ANATIEVK	0.93
Brain	MouseBrain-Z-T-1.6461.6461.2	6461	2+	LSVECANK 5,Carbamidomethyl(+57.0215);	0.994
Brain	MouseBrain-Z-T-1.6462.6462.2	6462	2+	NASNMEYR	0.987
Brain	MouseBrain-Z-T-1.6468.6468.3	6468	3+	LSVECANK 5,Carbamidomethyl(+57.0215);	0.992
Brain	MouseBrain-Z-T-1.6470.6470.3	6470	3+	LSVECANK 5,Carbamidomethyl(+57.0215);	0.881
Brain	MouseBrain-Z-T-1.6471.6471.3	6471	3+	LSVECANK 5,Carbamidomethyl(+57.0215);	0.944
Brain	MouseBrain-Z-T-1.6473.6473.2	6473	2+	LSVECANK 5,Carbamidomethyl(+57.0215);	0.995
Brain	MouseBrain-Z-T-1.6474.6474.3	6474	3+	LSVECANK 5,Carbamidomethyl(+57.0215);	0.985
Brain	MouseBrain-Z-T-1.6478.6478.2	6478	2+	LSVECANK 5,Carbamidomethyl(+57.0215);	0.985
Brain	MouseBrain-Z-T-1.6485.6485.3	6485	3+	LSVECANK 5,Carbamidomethyl(+57.0215);	0.995
Brain	MouseBrain-Z-T-1.6486.6486.3	6486	3+	NASNMEYR	0.989
Brain	MouseBrain-Z-T-1.6487.6487.2	6487	2+	ANATIEVK	0.993
Brain	MouseBrain-Z-T-1.6490.6490.2	6490	2+	NASNMEYR	0.971
Brain	MouseBrain-Z-T-1.6493.6493.2	6493	2+	QNTTWQAGR	0.978
Brain	MouseBrain-Z-T-1.6494.6494.2	6494	2+	ANATIEVK	0.748
Brain	MouseBrain-Z-T-1.6497.6497.3	6497	3+	LSVECANK 5,Carbamidomethyl(+57.0215);	0.963
Brain	MouseBrain-Z-T-1.6500.6500.2	6500	2+	LLNDSER	0.998
Brain	MouseBrain-Z-T-1.6503.6503.2	6503	2+	ITNISSDDSGK	0.977
Brain	MouseBrain-Z-T-1.6509.6509.2	6509	2+	LSVECANK 5,Carbamidomethyl(+57.0215);	0.988
Brain	MouseBrain-Z-T-1.6510.6510.2	6510	2+	NASNMEYR	0.979
Brain	MouseBrain-Z-T-1.6511.6511.3	6511	3+	LSVECANK 5,Carbamidomethyl(+57.0215);	0.993
Brain	MouseBrain-Z-T-1.6512.6512.3	6512	3+	LSVECANK 5,Carbamidomethyl(+57.0215);	0.981
Brain	MouseBrain-Z-T-1.6514.6514.3	6514	3+	QTGDVTCNCTDGR 7,Carbamidomethyl(+57.0215);9,Carbamidomethyl(+57.0215);	0.994
Brain	MouseBrain-Z-T-1.6516.6516.3	6516	3+	NASNMEYR	0.994
Brain	MouseBrain-Z-T-1.6520.6520.3	6520	3+	LSVECANK 5,Carbamidomethyl(+57.0215);	0.993
Brain	MouseBrain-Z-T-1.6529.6529.3	6529	3+	DGKPLLNDSR	0.983
Brain	MouseBrain-Z-T-1.6532.6532.3	6532	3+	DGKPLLNDSR	0.996
Brain	MouseBrain-Z-T-1.6533.6533.2	6533	2+	LSVECANK 5,Carbamidomethyl(+57.0215);	0.981
Brain	MouseBrain-Z-T-1.6538.6538.3	6538	3+	NASNMEYR	0.976
Brain	MouseBrain-Z-T-1.6544.6544.3	6544	3+	LSVECANK 5,Carbamidomethyl(+57.0215);	0.995
Brain	MouseBrain-Z-T-1.6546.6546.3	6546	3+	EICSGNSSQCAPNVHK 3,Carbamidomethyl(+57.0215);10,Carbamidomethyl(+57.0215);	0.986
Brain	MouseBrain-Z-T-1.6552.6552.2	6552	2+	ANATIEVK	0.907
Brain	MouseBrain-Z-T-1.6556.6556.3	6556	3+	LSVECANK 5,Carbamidomethyl(+57.0215);	0.994
Brain	MouseBrain-Z-T-1.6557.6557.3	6557	3+	NASNMEYR	0.993
Brain	MouseBrain-Z-T-1.6558.6558.2	6558	2+	LSVECANK 5,Carbamidomethyl(+57.0215);	0.99
Brain	MouseBrain-Z-T-1.6560.6560.3	6560	3+	VFLNGTHR	1
Brain	MouseBrain-Z-T-1.6561.6561.2	6561	2+	ANATIEVK	0.974
Brain	MouseBrain-Z-T-1.6562.6562.3	6562	3+	EHYLSSVNK	0.995
Brain	MouseBrain-Z-T-1.6563.6563.3	6563	3+	TFASHNASGGSSAGLR	0.979
Brain	MouseBrain-Z-T-1.6566.6566.3	6566	3+	EICSGNSSQCAPNVHK 3,Carbamidomethyl(+57.0215);10,Carbamidomethyl(+57.0215);	0.971
Brain	MouseBrain-Z-T-1.6570.6570.3	6570	3+	LSVECANK 5,Carbamidomethyl(+57.0215);	0.931
Brain	MouseBrain-Z-T-1.6572.6572.3	6572	3+	ENSKQNGSANSATNPAGLDK	0.993
Brain	MouseBrain-Z-T-1.6580.6580.2	6580	2+	NASNMEYR	0.98
Brain	MouseBrain-Z-T-1.6583.6583.3	6583	3+	LSVECANK 5,Carbamidomethyl(+57.0215);	0.993
Brain	MouseBrain-Z-T-1.6586.6586.3	6586	3+	LSVECANK 5,Carbamidomethyl(+57.0215);	0.984
Brain	MouseBrain-Z-T-1.6587.6587.2	6587	2+	QNTTWQAGR	0.974
Brain	MouseBrain-Z-T-1.6588.6588.3	6588	3+	AMGTMNR 5,Oxidation(+15.9949);	1
Brain	MouseBrain-Z-T-1.6592.6592.3	6592	3+	NTTISVHPSTR	0.986
Brain	MouseBrain-Z-T-1.6597.6597.3	6597	3+	ANATIEVK	0.524
Brain	MouseBrain-Z-T-1.6598.6598.2	6598	2+	CVNESYK 1,Carbamidomethyl(+57.0215);	0.977
Brain	MouseBrain-Z-T-1.6599.6599.3	6599	3+	TFASHNASGGSSAGLR	0.969
Brain	MouseBrain-Z-T-1.6604.6604.3	6604	3+	DGKPLLNDSR	0.995
Brain	MouseBrain-Z-T-1.6607.6607.3	6607	3+	RANQTALCGGGVQTR 8,Carbamidomethyl(+57.0215);	1
Brain	MouseBrain-Z-T-1.6608.6608.3	6608	3+	EICSGNSSQCAPNVHK 3,Carbamidomethyl(+57.0215);10,Carbamidomethyl(+57.0215);	0.722
Brain	MouseBrain-Z-T-1.6609.6609.3	6609	3+	DGKPLLNDSR	0.986
Brain	MouseBrain-Z-T-1.6617.6617.3	6617	3+	SQHLNSTDAADK	0.986
Brain	MouseBrain-Z-T-1.6627.6627.3	6627	3+	NASNMEYR	0.995
Brain	MouseBrain-Z-T-1.6635.6635.3	6635	3+	ANATIEVK	0.854
Brain	MouseBrain-Z-T-1.6639.6639.3	6639	3+	LSVECANK 5,Carbamidomethyl(+57.0215);	0.964
Brain	MouseBrain-Z-T-1.6640.6640.3	6640	3+	LSVECANK 5,Carbamidomethyl(+57.0215);	0.984
Brain	MouseBrain-Z-T-1.6651.6651.3	6651	3+	LSVECANK 5,Carbamidomethyl(+57.0215);	0.992
Brain	MouseBrain-Z-T-1.6654.6654.2	6654	2+	NASNMEYR	0.944
Brain	MouseBrain-Z-T-1.6664.6664.3	6664	3+	EICSGNSSQCAPNVHK 3,Carbamidomethyl(+57.0215);10,Carbamidomethyl(+57.0215);	0.92
Brain	MouseBrain-Z-T-1.6675.6675.2	6675	2+	ANATIEVK	0.667
Brain	MouseBrain-Z-T-1.6679.6679.2	6679	2+	ANATIEVK	0.909
Brain	MouseBrain-Z-T-1.6690.6690.2	6690	2+	ANATIEVK	0.949
Brain	MouseBrain-Z-T-1.6698.6698.3	6698	3+	ANATIEVK	0.977
Brain	MouseBrain-Z-T-1.6704.6704.3	6704	3+	EICSGNSSQCAPNVHK 3,Carbamidomethyl(+57.0215);10,Carbamidomethyl(+57.0215);	0.965
Brain	MouseBrain-Z-T-1.6712.6712.3	6712	3+	VPGNQTSTTLK	0.847
Brain	MouseBrain-Z-T-1.6719.6719.3	6719	3+	EICSGNSSQCAPNVHK 3,Carbamidomethyl(+57.0215);10,Carbamidomethyl(+57.0215);	0.992
Brain	MouseBrain-Z-T-1.6740.6740.3	6740	3+	SQHLNSTDAADK	0.983
Brain	MouseBrain-Z-T-1.6752.6752.3	6752	3+	LSVECANK 5,Carbamidomethyl(+57.0215);	0.991
Brain	MouseBrain-Z-T-1.6757.6757.2	6757	2+	LSVECANK 5,Carbamidomethyl(+57.0215);	0.994
Brain	MouseBrain-Z-T-1.6758.6758.2	6758	2+	ANATIEVK	0.986
Brain	MouseBrain-Z-T-1.6763.6763.3	6763	3+	NASNMEYR	0.954
Brain	MouseBrain-Z-T-1.6765.6765.3	6765	3+	ANATIEVK	0.962
Brain	MouseBrain-Z-T-1.6766.6766.2	6766	2+	ANATIEVK	0.987
Brain	MouseBrain-Z-T-1.6783.6783.2	6783	2+	ANATIEVK	0.665
Brain	MouseBrain-Z-T-1.6790.6790.3	6790	3+	VPGNQTSTTLK	0.95
Brain	MouseBrain-Z-T-1.6791.6791.3	6791	3+	EICSGNSSQCAPNVHK 3,Carbamidomethyl(+57.0215);10,Carbamidomethyl(+57.0215);	0.983
Brain	MouseBrain-Z-T-1.6793.6793.2	6793	2+	VNFTCK 5,Carbamidomethyl(+57.0215);	0.972
Brain	MouseBrain-Z-T-1.6799.6799.3	6799	3+	LSVECANK 5,Carbamidomethyl(+57.0215);	0.992
Brain	MouseBrain-Z-T-1.6800.6800.3	6800	3+	NISSEEK	0.975
Brain	MouseBrain-Z-T-1.6801.6801.3	6801	3+	EICSGNSSQCAPNVHK 3,Carbamidomethyl(+57.0215);10,Carbamidomethyl(+57.0215);	0.989
Brain	MouseBrain-Z-T-1.6816.6816.3	6816	3+	AMSSNETAAYK	0.824
Brain	MouseBrain-Z-T-1.6817.6817.2	6817	2+	ITNISSDDSGK	0.967
Brain	MouseBrain-Z-T-1.6819.6819.3	6819	3+	NTTISVHPSTR	0.975
Brain	MouseBrain-Z-T-1.6821.6821.2	6821	2+	LSVECANK 5,Carbamidomethyl(+57.0215);	0.995
Brain	MouseBrain-Z-T-1.6822.6822.3	6822	3+	ITNISSDDSGK	0.991
Brain	MouseBrain-Z-T-1.6823.6823.3	6823	3+	EICSGNSSQCAPNVHK 3,Carbamidomethyl(+57.0215);10,Carbamidomethyl(+57.0215);	0.984
Brain	MouseBrain-Z-T-1.6824.6824.3	6824	3+	LSVECANK 5,Carbamidomethyl(+57.0215);	0.98
Brain	MouseBrain-Z-T-1.6825.6825.2	6825	2+	AMSSNETAAYK	0.977
Brain	MouseBrain-Z-T-1.6826.6826.2	6826	2+	FNSTIK	0.975
Brain	MouseBrain-Z-T-1.6827.6827.3	6827	3+	EHYLSSVNK	0.996
Brain	MouseBrain-Z-T-1.6828.6828.3	6828	3+	ITNISSDDSGK	0.985
Brain	MouseBrain-Z-T-1.6837.6837.3	6837	3+	NASNMEYR	0.96
Brain	MouseBrain-Z-T-1.6841.6841.3	6841	3+	MQENITGK	1
Brain	MouseBrain-Z-T-1.6845.6845.3	6845	3+	AMSSNETAAYK	0.99
Brain	MouseBrain-Z-T-1.6847.6847.2	6847	2+	ANATIEVK	0.98
Brain	MouseBrain-Z-T-1.6849.6849.3	6849	3+	LSVECANK 5,Carbamidomethyl(+57.0215);	0.841
Brain	MouseBrain-Z-T-1.6855.6855.2	6855	2+	EICSGNSSQCAPNVHK 3,Carbamidomethyl(+57.0215);10,Carbamidomethyl(+57.0215);	0.983
Brain	MouseBrain-Z-T-1.6859.6859.3	6859	3+	SVAHNMTMPNK	0.981
Brain	MouseBrain-Z-T-1.6869.6869.3	6869	3+	EICSGNSSQCAPNVHK 3,Carbamidomethyl(+57.0215);10,Carbamidomethyl(+57.0215);	0.98
Brain	MouseBrain-Z-T-1.6870.6870.3	6870	3+	EICSGNSSQCAPNVHK 3,Carbamidomethyl(+57.0215);10,Carbamidomethyl(+57.0215);	0.986
Brain	MouseBrain-Z-T-1.6872.6872.2	6872	2+	SCNISVTEK 2,Carbamidomethyl(+57.0215);	0.995
Brain	MouseBrain-Z-T-1.6873.6873.2	6873	2+	AMSSNETAAYK	0.966
Brain	MouseBrain-Z-T-1.6874.6874.3	6874	3+	DSCESNQNITCR 3,Carbamidomethyl(+57.0215);11,Carbamidomethyl(+57.0215);	0.992
Brain	MouseBrain-Z-T-1.6876.6876.3	6876	3+	AMSSNETAAYK	0.766
Brain	MouseBrain-Z-T-1.6878.6878.3	6878	3+	EICSGNSSQCAPNVHK 3,Carbamidomethyl(+57.0215);10,Carbamidomethyl(+57.0215);	0.984
Brain	MouseBrain-Z-T-1.6881.6881.2	6881	2+	LSVECANK 5,Carbamidomethyl(+57.0215);	0.994
Brain	MouseBrain-Z-T-1.6882.6882.3	6882	3+	VPGNQTSTTLK	0.899
Brain	MouseBrain-Z-T-1.6885.6885.2	6885	2+	LLNDSER	0.999
Brain	MouseBrain-Z-T-1.6887.6887.3	6887	3+	DSCESNQNITCR 3,Carbamidomethyl(+57.0215);11,Carbamidomethyl(+57.0215);	0.992
Brain	MouseBrain-Z-T-1.6893.6893.3	6893	3+	EICSGNSSQCAPNVHK 3,Carbamidomethyl(+57.0215);10,Carbamidomethyl(+57.0215);	0.984
Brain	MouseBrain-Z-T-1.6894.6894.2	6894	2+	AMSSNETAAYK	0.978
Brain	MouseBrain-Z-T-1.6895.6895.3	6895	3+	AMSSNETAAYK	0.978
Brain	MouseBrain-Z-T-1.6898.6898.3	6898	3+	VNFTCK 5,Carbamidomethyl(+57.0215);	0.986
Brain	MouseBrain-Z-T-1.6899.6899.3	6899	3+	EICSGNSSQCAPNVHK 3,Carbamidomethyl(+57.0215);10,Carbamidomethyl(+57.0215);	0.925
Brain	MouseBrain-Z-T-1.6904.6904.2	6904	2+	VNFTCK 5,Carbamidomethyl(+57.0215);	0.951
Brain	MouseBrain-Z-T-1.6906.6906.4	6906	4+	EICSGNSSQCAPNVHK 3,Carbamidomethyl(+57.0215);10,Carbamidomethyl(+57.0215);	0.97
Brain	MouseBrain-Z-T-1.6907.6907.3	6907	3+	SCNISVTEK 2,Carbamidomethyl(+57.0215);	0.994
Brain	MouseBrain-Z-T-1.6908.6908.2	6908	2+	VNFTCK 5,Carbamidomethyl(+57.0215);	0.963
Brain	MouseBrain-Z-T-1.6909.6909.3	6909	3+	EICSGNSSQCAPNVHK 3,Carbamidomethyl(+57.0215);10,Carbamidomethyl(+57.0215);	0.987
Brain	MouseBrain-Z-T-1.6916.6916.2	6916	2+	DAVNNITAK	0.991
Brain	MouseBrain-Z-T-1.6918.6918.2	6918	2+	ANATIEVK	0.468
Brain	MouseBrain-Z-T-1.6920.6920.3	6920	3+	NICVATSEK 3,Carbamidomethyl(+57.0215);	0.979
Brain	MouseBrain-Z-T-1.6922.6922.2	6922	2+	SCNISVTEK 2,Carbamidomethyl(+57.0215);	0.99
Brain	MouseBrain-Z-T-1.6925.6925.2	6925	2+	VNFTCK 5,Carbamidomethyl(+57.0215);	0.966
Brain	MouseBrain-Z-T-1.6926.6926.2	6926	2+	NICVATSEK 3,Carbamidomethyl(+57.0215);	0.979
Brain	MouseBrain-Z-T-1.6928.6928.2	6928	2+	EICSGNSSQCAPNVHK 3,Carbamidomethyl(+57.0215);10,Carbamidomethyl(+57.0215);	0.987
Brain	MouseBrain-Z-T-1.6929.6929.3	6929	3+	SVAHNMTMPNK	0.989
Brain	MouseBrain-Z-T-1.6930.6930.3	6930	3+	DAVNNITAK	0.979
Brain	MouseBrain-Z-T-1.6932.6932.2	6932	2+	ANATIEVK	0.975
Brain	MouseBrain-Z-T-1.6937.6937.3	6937	3+	ANATIEVK	0.98
Brain	MouseBrain-Z-T-1.6940.6940.2	6940	2+	DAVNNITAK	0.993
Brain	MouseBrain-Z-T-1.6941.6941.2	6941	2+	SCNISVTEK 2,Carbamidomethyl(+57.0215);	0.999
Brain	MouseBrain-Z-T-1.6943.6943.3	6943	3+	EICSGNSSQCAPNVHK 3,Carbamidomethyl(+57.0215);10,Carbamidomethyl(+57.0215);	0.987
Brain	MouseBrain-Z-T-1.6944.6944.3	6944	3+	DAVNNITAK	0.983
Brain	MouseBrain-Z-T-1.6946.6946.3	6946	3+	VNFTCK 5,Carbamidomethyl(+57.0215);	0.959
Brain	MouseBrain-Z-T-1.6949.6949.3	6949	3+	ITNISSDDSGK	0.991
Brain	MouseBrain-Z-T-1.6952.6952.3	6952	3+	LSVECANK 5,Carbamidomethyl(+57.0215);	0.983
Brain	MouseBrain-Z-T-1.6957.6957.3	6957	3+	DSCESNQNITCR 3,Carbamidomethyl(+57.0215);11,Carbamidomethyl(+57.0215);	0.997
Brain	MouseBrain-Z-T-1.6964.6964.3	6964	3+	EICSGNSSQCAPNVHK 3,Carbamidomethyl(+57.0215);10,Carbamidomethyl(+57.0215);	0.985
Brain	MouseBrain-Z-T-1.6966.6966.2	6966	2+	LSVECANK 5,Carbamidomethyl(+57.0215);	0.993
Brain	MouseBrain-Z-T-1.6976.6976.2	6976	2+	SCNISVTEK 2,Carbamidomethyl(+57.0215);	0.997
Brain	MouseBrain-Z-T-1.6977.6977.3	6977	3+	DAVNNITAK	0.992
Brain	MouseBrain-Z-T-1.6978.6978.3	6978	3+	SCNISVTEK 2,Carbamidomethyl(+57.0215);	0.996
Brain	MouseBrain-Z-T-1.6979.6979.2	6979	2+	NASNMEYR	0.979
Brain	MouseBrain-Z-T-1.6982.6982.4	6982	4+	KNTNFTHVVADR	1
Brain	MouseBrain-Z-T-1.6986.6986.2	6986	2+	QPESVNVTR	1
Brain	MouseBrain-Z-T-1.6988.6988.2	6988	2+	DAVNNITAK	0.99
Brain	MouseBrain-Z-T-1.6990.6990.2	6990	2+	ANATIEVK	0.541
Brain	MouseBrain-Z-T-1.6991.6991.3	6991	3+	DAVNNITAK	0.988
Brain	MouseBrain-Z-T-1.6993.6993.3	6993	3+	ENSKQNGSANSATNPAGLDK	0.988
Brain	MouseBrain-Z-T-1.6994.6994.3	6994	3+	LSVECANK 5,Carbamidomethyl(+57.0215);	0.932
Brain	MouseBrain-Z-T-1.7000.7000.3	7000	3+	SVAHNMTMPNK	0.997
Brain	MouseBrain-Z-T-1.7001.7001.2	7001	2+	VNFTCK 5,Carbamidomethyl(+57.0215);	0.97
Brain	MouseBrain-Z-T-1.7002.7002.3	7002	3+	DAVNNITAK	0.961
Brain	MouseBrain-Z-T-1.7003.7003.3	7003	3+	LSVECANK 5,Carbamidomethyl(+57.0215);	0.9
Brain	MouseBrain-Z-T-1.7004.7004.2	7004	2+	ANATIEVK	0.891
Brain	MouseBrain-Z-T-1.7007.7007.2	7007	2+	SVAHNMTMPNK	0.963
Brain	MouseBrain-Z-T-1.7012.7012.2	7012	2+	DAVNNITAK	0.972
Brain	MouseBrain-Z-T-1.7013.7013.4	7013	4+	DAVNNITAK	0.921
Brain	MouseBrain-Z-T-1.7014.7014.3	7014	3+	LSVECANK 5,Carbamidomethyl(+57.0215);	0.996
Brain	MouseBrain-Z-T-1.7015.7015.2	7015	2+	SCNISVTEK 2,Carbamidomethyl(+57.0215);	0.97
Brain	MouseBrain-Z-T-1.7024.7024.3	7024	3+	LSVECANK 5,Carbamidomethyl(+57.0215);	0.995
Brain	MouseBrain-Z-T-1.7026.7026.3	7026	3+	SFNATAER	0.994
Brain	MouseBrain-Z-T-1.7027.7027.2	7027	2+	DAVNNITAK	0.983
Brain	MouseBrain-Z-T-1.7036.7036.3	7036	3+	LSVECANK 5,Carbamidomethyl(+57.0215);	0.983
Brain	MouseBrain-Z-T-1.7037.7037.2	7037	2+	LSVECANK 5,Carbamidomethyl(+57.0215);	0.989
Brain	MouseBrain-Z-T-1.7041.7041.3	7041	3+	EICSGNSSQCAPNVHK 3,Carbamidomethyl(+57.0215);10,Carbamidomethyl(+57.0215);	0.982
Brain	MouseBrain-Z-T-1.7042.7042.2	7042	2+	VNFTCK 5,Carbamidomethyl(+57.0215);	0.957
Brain	MouseBrain-Z-T-1.7046.7046.3	7046	3+	SVAHNMTMPNK	0.99
Brain	MouseBrain-Z-T-1.7054.7054.2	7054	2+	YNLTAK	0.996
Brain	MouseBrain-Z-T-1.7060.7060.2	7060	2+	LSVECANK 5,Carbamidomethyl(+57.0215);	0.994
Brain	MouseBrain-Z-T-1.7061.7061.3	7061	3+	VNFTCK 5,Carbamidomethyl(+57.0215);	0.979
Brain	MouseBrain-Z-T-1.7065.7065.2	7065	2+	YNLTAK	0.991
Brain	MouseBrain-Z-T-1.7072.7072.3	7072	3+	SVAHNMTMPNK	0.997
Brain	MouseBrain-Z-T-1.7076.7076.4	7076	4+	VNFTCK 5,Carbamidomethyl(+57.0215);	0.852
Brain	MouseBrain-Z-T-1.7078.7078.3	7078	3+	ENSKQNGSANSATNPAGLDK	0.98
Brain	MouseBrain-Z-T-1.7084.7084.3	7084	3+	SVAHNMTMPNK	0.988
Brain	MouseBrain-Z-T-1.7085.7085.3	7085	3+	LSVECANK 5,Carbamidomethyl(+57.0215);	0.992
Brain	MouseBrain-Z-T-1.7086.7086.2	7086	2+	DAVNNITAK	0.974
Brain	MouseBrain-Z-T-1.7087.7087.3	7087	3+	SVAHNMTMPNK	0.993
Brain	MouseBrain-Z-T-1.7094.7094.3	7094	3+	EHYLSSVNK	0.987
Brain	MouseBrain-Z-T-1.7097.7097.2	7097	2+	DAVNNITAK	0.964
Brain	MouseBrain-Z-T-1.7107.7107.3	7107	3+	LSVECANK 5,Carbamidomethyl(+57.0215);	0.992
Brain	MouseBrain-Z-T-1.7108.7108.2	7108	2+	LSVECANK 5,Carbamidomethyl(+57.0215);	0.974
Brain	MouseBrain-Z-T-1.7112.7112.3	7112	3+	LSVECANK 5,Carbamidomethyl(+57.0215);	0.995
Brain	MouseBrain-Z-T-1.7113.7113.2	7113	2+	SVAHNMTMPNK	0.946
Brain	MouseBrain-Z-T-1.7119.7119.3	7119	3+	SVAHNMTMPNK	0.994
Brain	MouseBrain-Z-T-1.7121.7121.2	7121	2+	VNFTCK 5,Carbamidomethyl(+57.0215);	0.846
Brain	MouseBrain-Z-T-1.7122.7122.2	7122	2+	YNLTAK	0.994
Brain	MouseBrain-Z-T-1.7123.7123.2	7123	2+	MDLNRSR 1,Oxidation(+15.9949);	1
Brain	MouseBrain-Z-T-1.7125.7125.2	7125	2+	SVAHNMTMPNK	0.947
Brain	MouseBrain-Z-T-1.7130.7130.2	7130	2+	LSVECANK 5,Carbamidomethyl(+57.0215);	0.997
Brain	MouseBrain-Z-T-1.7133.7133.2	7133	2+	YNLTAK	0.972
Brain	MouseBrain-Z-T-1.7135.7135.3	7135	3+	NASNMEYR	0.98
Brain	MouseBrain-Z-T-1.7137.7137.2	7137	2+	VNFTCK 5,Carbamidomethyl(+57.0215);	0.871
Brain	MouseBrain-Z-T-1.7141.7141.3	7141	3+	SVAHNMTMPNK	0.992
Brain	MouseBrain-Z-T-1.7142.7142.3	7142	3+	ANATIEVK	0.923
Brain	MouseBrain-Z-T-1.7143.7143.2	7143	2+	SCNISVTEK 2,Carbamidomethyl(+57.0215);	0.994
Brain	MouseBrain-Z-T-1.7145.7145.3	7145	3+	EICSGNSSQCAPNVHK 3,Carbamidomethyl(+57.0215);10,Carbamidomethyl(+57.0215);	0.965
Brain	MouseBrain-Z-T-1.7146.7146.2	7146	2+	NASNMEYR	0.99
Brain	MouseBrain-Z-T-1.7151.7151.2	7151	2+	NICVATSEK 3,Carbamidomethyl(+57.0215);	0.89
Brain	MouseBrain-Z-T-1.7162.7162.3	7162	3+	SVAHNMTMPNK	0.993
Brain	MouseBrain-Z-T-1.7163.7163.2	7163	2+	DAVNNITAK	0.995
Brain	MouseBrain-Z-T-1.7166.7166.2	7166	2+	VNFTCK 5,Carbamidomethyl(+57.0215);	0.974
Brain	MouseBrain-Z-T-1.7175.7175.3	7175	3+	LSVECANK 5,Carbamidomethyl(+57.0215);	0.993
Brain	MouseBrain-Z-T-1.7182.7182.2	7182	2+	SCNISVTEK 2,Carbamidomethyl(+57.0215);	0.987
Brain	MouseBrain-Z-T-1.7184.7184.3	7184	3+	SVAHNMTMPNK	0.995
Brain	MouseBrain-Z-T-1.7185.7185.2	7185	2+	YNLTAK	0.998
Brain	MouseBrain-Z-T-1.7188.7188.3	7188	3+	LSVECANK 5,Carbamidomethyl(+57.0215);	0.945
Brain	MouseBrain-Z-T-1.7191.7191.2	7191	2+	SVAHNMTMPNK	0.984
Brain	MouseBrain-Z-T-1.7194.7194.2	7194	2+	LSVECANK 5,Carbamidomethyl(+57.0215);	0.959
Brain	MouseBrain-Z-T-1.7198.7198.3	7198	3+	NASNMEYR	0.991
Brain	MouseBrain-Z-T-1.7210.7210.2	7210	2+	NASNMEYR	0.992
Brain	MouseBrain-Z-T-1.7212.7212.3	7212	3+	EICSGNSSQCAPNVHK 3,Carbamidomethyl(+57.0215);10,Carbamidomethyl(+57.0215);	0.962
Brain	MouseBrain-Z-T-1.7223.7223.2	7223	2+	DAVNNITAK	0.972
Brain	MouseBrain-Z-T-1.7229.7229.3	7229	3+	SVAHNMTMPNK	0.991
Brain	MouseBrain-Z-T-1.7230.7230.2	7230	2+	DAVNNITAK	0.982
Brain	MouseBrain-Z-T-1.7247.7247.2	7247	2+	LSVECANK 5,Carbamidomethyl(+57.0215);	0.958
Brain	MouseBrain-Z-T-1.7249.7249.2	7249	2+	SCNISVTEK 2,Carbamidomethyl(+57.0215);	0.997
Brain	MouseBrain-Z-T-1.7255.7255.3	7255	3+	SVAHNMTMPNK	0.993
Brain	MouseBrain-Z-T-1.7257.7257.3	7257	3+	VNFTCK 5,Carbamidomethyl(+57.0215);	0.903
Brain	MouseBrain-Z-T-1.7258.7258.3	7258	3+	VNFTCK 5,Carbamidomethyl(+57.0215);	0.98
Brain	MouseBrain-Z-T-1.7259.7259.2	7259	2+	VNFTCK 5,Carbamidomethyl(+57.0215);	0.931
Brain	MouseBrain-Z-T-1.7265.7265.2	7265	2+	SVAHNMTMPNK	0.984
Brain	MouseBrain-Z-T-1.7266.7266.2	7266	2+	VNFTCK 5,Carbamidomethyl(+57.0215);	0.966
Brain	MouseBrain-Z-T-1.7275.7275.3	7275	3+	NASNMEYR	0.985
Brain	MouseBrain-Z-T-1.7276.7276.3	7276	3+	NASNMEYR	0.968
Brain	MouseBrain-Z-T-1.7282.7282.3	7282	3+	TNGTGPVR	0.947
Brain	MouseBrain-Z-T-1.7295.7295.2	7295	2+	VNFTCK 5,Carbamidomethyl(+57.0215);	0.992
Brain	MouseBrain-Z-T-1.7306.7306.3	7306	3+	SVAHNMTMPNK	0.985
Brain	MouseBrain-Z-T-1.7312.7312.2	7312	2+	DAVNNITAK	0.925
Brain	MouseBrain-Z-T-1.7316.7316.2	7316	2+	LSVECANK 5,Carbamidomethyl(+57.0215);	0.979
Brain	MouseBrain-Z-T-1.7320.7320.2	7320	2+	ITNISSDDSGK	0.984
Brain	MouseBrain-Z-T-1.7328.7328.3	7328	3+	SVAHNMTMPNK	0.994
Brain	MouseBrain-Z-T-1.7331.7331.2	7331	2+	VNFTCK 5,Carbamidomethyl(+57.0215);	0.829
Brain	MouseBrain-Z-T-1.7338.7338.2	7338	2+	SVAHNMTMPNK	0.993
Brain	MouseBrain-Z-T-1.7339.7339.2	7339	2+	VNFTCK 5,Carbamidomethyl(+57.0215);	0.975
Brain	MouseBrain-Z-T-1.7340.7340.2	7340	2+	VNFTCK 5,Carbamidomethyl(+57.0215);	0.918
Brain	MouseBrain-Z-T-1.7341.7341.3	7341	3+	VNFTCK 5,Carbamidomethyl(+57.0215);	0.939
Brain	MouseBrain-Z-T-1.7343.7343.2	7343	2+	VNFTCK 5,Carbamidomethyl(+57.0215);	0.99
Brain	MouseBrain-Z-T-1.7344.7344.3	7344	3+	QAKTLNSAANK	1
Brain	MouseBrain-Z-T-1.7346.7346.2	7346	2+	VNFTCK 5,Carbamidomethyl(+57.0215);	0.968
Brain	MouseBrain-Z-T-1.7347.7347.2	7347	2+	ANATIEVK	0.935
Brain	MouseBrain-Z-T-1.7351.7351.2	7351	2+	NICVATSEK 3,Carbamidomethyl(+57.0215);	0.989
Brain	MouseBrain-Z-T-1.7352.7352.3	7352	3+	VNFTCK 5,Carbamidomethyl(+57.0215);	0.962
Brain	MouseBrain-Z-T-1.7353.7353.3	7353	3+	VNFTCK 5,Carbamidomethyl(+57.0215);	0.993
Brain	MouseBrain-Z-T-1.7368.7368.3	7368	3+	VNFTCK 5,Carbamidomethyl(+57.0215);	0.919
Brain	MouseBrain-Z-T-1.7369.7369.2	7369	2+	VNFTCK 5,Carbamidomethyl(+57.0215);	0.961
Brain	MouseBrain-Z-T-1.7374.7374.2	7374	2+	VNFTCK 5,Carbamidomethyl(+57.0215);	0.993
Brain	MouseBrain-Z-T-1.7378.7378.3	7378	3+	VNFTCK 5,Carbamidomethyl(+57.0215);	0.954
Brain	MouseBrain-Z-T-1.7379.7379.2	7379	2+	VNFTCK 5,Carbamidomethyl(+57.0215);	0.96
Brain	MouseBrain-Z-T-1.7382.7382.2	7382	2+	LSVECANK 5,Carbamidomethyl(+57.0215);	0.968
Brain	MouseBrain-Z-T-1.7383.7383.2	7383	2+	YNLTAK	0.985
Brain	MouseBrain-Z-T-1.7406.7406.3	7406	3+	SVAHNMTMPNK	0.996
Brain	MouseBrain-Z-T-1.7418.7418.2	7418	2+	VNFTCK 5,Carbamidomethyl(+57.0215);	0.875
Brain	MouseBrain-Z-T-1.7419.7419.2	7419	2+	VNFTCK 5,Carbamidomethyl(+57.0215);	0.968
Brain	MouseBrain-Z-T-1.7420.7420.3	7420	3+	CNVSSEGSEHSLEGQK 1,Carbamidomethyl(+57.0215);	1
Brain	MouseBrain-Z-T-1.7421.7421.3	7421	3+	ANASEGTFPNCTGHCTHPR 11,Carbamidomethyl(+57.0215);15,Carbamidomethyl(+57.0215);	1
Brain	MouseBrain-Z-T-1.7440.7440.2	7440	2+	INVSVSK	0.998
Brain	MouseBrain-Z-T-1.7449.7449.2	7449	2+	VNFTCK 5,Carbamidomethyl(+57.0215);	0.988
Brain	MouseBrain-Z-T-1.7453.7453.3	7453	3+	DGKPLLNDSR	0.994
Brain	MouseBrain-Z-T-1.7459.7459.2	7459	2+	YEQLQNETR	0.979
Brain	MouseBrain-Z-T-1.7464.7464.2	7464	2+	INVSVSK	0.998
Brain	MouseBrain-Z-T-1.7468.7468.3	7468	3+	DGKPLLNDSR	0.992
Brain	MouseBrain-Z-T-1.7476.7476.2	7476	2+	YEQLQNETR	0.986
Brain	MouseBrain-Z-T-1.7487.7487.2	7487	2+	SCNISVTEK 2,Carbamidomethyl(+57.0215);	0.992
Brain	MouseBrain-Z-T-1.7488.7488.3	7488	3+	YEQLQNETR	0.984
Brain	MouseBrain-Z-T-1.7493.7493.2	7493	2+	TLCPNTTK 3,Carbamidomethyl(+57.0215);	0.995
Brain	MouseBrain-Z-T-1.7496.7496.3	7496	3+	YEQLQNETR	0.976
Brain	MouseBrain-Z-T-1.7501.7501.3	7501	3+	EICSGNSSQCAPNVHK 3,Carbamidomethyl(+57.0215);10,Carbamidomethyl(+57.0215);	0.961
Brain	MouseBrain-Z-T-1.7502.7502.2	7502	2+	ANATIEVK	0.946
Brain	MouseBrain-Z-T-1.7508.7508.3	7508	3+	YEQLQNETR	0.99
Brain	MouseBrain-Z-T-1.7518.7518.3	7518	3+	YEQLQNETR	0.973
Brain	MouseBrain-Z-T-1.7523.7523.2	7523	2+	VNFTCK 5,Carbamidomethyl(+57.0215);	0.993
Brain	MouseBrain-Z-T-1.7532.7532.3	7532	3+	KNWTITR	0.99
Brain	MouseBrain-Z-T-1.7533.7533.2	7533	2+	YEQLQNETR	0.957
Brain	MouseBrain-Z-T-1.7536.7536.3	7536	3+	KNWTITR	0.983
Brain	MouseBrain-Z-T-1.7537.7537.2	7537	2+	IVNYSR	1
Brain	MouseBrain-Z-T-1.7542.7542.3	7542	3+	VPGNQTSTTLK	0.94
Brain	MouseBrain-Z-T-1.7556.7556.2	7556	2+	KNWTITR	0.95
Brain	MouseBrain-Z-T-1.7562.7562.3	7562	3+	ITNISSDDSGK	0.938
Brain	MouseBrain-Z-T-1.7565.7565.2	7565	2+	VNFTCK 5,Carbamidomethyl(+57.0215);	0.935
Brain	MouseBrain-Z-T-1.7568.7568.3	7568	3+	TNGTGPVR	0.992
Brain	MouseBrain-Z-T-1.7569.7569.2	7569	2+	DAVNNITAK	0.982
Brain	MouseBrain-Z-T-1.7571.7571.3	7571	3+	EICSGNSSQCAPNVHK 3,Carbamidomethyl(+57.0215);10,Carbamidomethyl(+57.0215);	0.846
Brain	MouseBrain-Z-T-1.7581.7581.2	7581	2+	QVVENMTR	0.994
Brain	MouseBrain-Z-T-1.7591.7591.2	7591	2+	VNFTCK 5,Carbamidomethyl(+57.0215);	0.993
Brain	MouseBrain-Z-T-1.7598.7598.3	7598	3+	KNWTITR	0.967
Brain	MouseBrain-Z-T-1.7606.7606.2	7606	2+	ITNISSDDSGK	0.987
Brain	MouseBrain-Z-T-1.7611.7611.3	7611	3+	VPGNQTSTTLK	0.972
Brain	MouseBrain-Z-T-1.7619.7619.2	7619	2+	ANATIEVK	0.932
Brain	MouseBrain-Z-T-1.7622.7622.3	7622	3+	ITNISSDDSGK	0.993
Brain	MouseBrain-Z-T-1.7623.7623.2	7623	2+	YNLTAK	0.993
Brain	MouseBrain-Z-T-1.7633.7633.3	7633	3+	KVICTGPNDTSPGSPR 4,Carbamidomethyl(+57.0215);	0.921
Brain	MouseBrain-Z-T-1.7636.7636.3	7636	3+	LSVECANK 5,Carbamidomethyl(+57.0215);	0.943
Brain	MouseBrain-Z-T-1.7644.7644.2	7644	2+	QVVENMTR	0.994
Brain	MouseBrain-Z-T-1.7655.7655.2	7655	2+	VNFTCK 5,Carbamidomethyl(+57.0215);	0.983
Brain	MouseBrain-Z-T-1.7657.7657.3	7657	3+	KVICTGPNDTSPGSPR 4,Carbamidomethyl(+57.0215);	0.981
Brain	MouseBrain-Z-T-1.7658.7658.3	7658	3+	DANLTAMSDKK	0.951
Brain	MouseBrain-Z-T-1.7659.7659.2	7659	2+	ANATIEVK	0.892
Brain	MouseBrain-Z-T-1.7665.7665.3	7665	3+	KVICTGPNDTSPGSPR 4,Carbamidomethyl(+57.0215);	0.949
Brain	MouseBrain-Z-T-1.7671.7671.2	7671	2+	ITNISSDDSGK	0.974
Brain	MouseBrain-Z-T-1.7680.7680.3	7680	3+	VPGNQTSTTLK	0.965
Brain	MouseBrain-Z-T-1.7688.7688.2	7688	2+	NYTADYDK	0.986
Brain	MouseBrain-Z-T-1.7693.7693.2	7693	2+	NYTADYDK	0.99
Brain	MouseBrain-Z-T-1.7701.7701.2	7701	2+	ANATIEVK	0.865
Brain	MouseBrain-Z-T-1.7704.7704.3	7704	3+	DGKPLLNDSR	0.989
Brain	MouseBrain-Z-T-1.7707.7707.2	7707	2+	LSVECANK 5,Carbamidomethyl(+57.0215);	0.954
Brain	MouseBrain-Z-T-1.7709.7709.3	7709	3+	NYTADYDK	0.97
Brain	MouseBrain-Z-T-1.7715.7715.3	7715	3+	DANLTAMSDKK	0.986
Brain	MouseBrain-Z-T-1.7720.7720.3	7720	3+	DGKPLLNDSR	0.981
Brain	MouseBrain-Z-T-1.7722.7722.2	7722	2+	YEQLQNETR	0.931
Brain	MouseBrain-Z-T-1.7725.7725.3	7725	3+	KVICTGPNDTSPGSPR 4,Carbamidomethyl(+57.0215);	0.972
Brain	MouseBrain-Z-T-1.7726.7726.3	7726	3+	NYTADYDK	0.983
Brain	MouseBrain-Z-T-1.7733.7733.3	7733	3+	KVICTGPNDTSPGSPR 4,Carbamidomethyl(+57.0215);	0.984
Brain	MouseBrain-Z-T-1.7734.7734.3	7734	3+	DANLTAMSDKK	0.908
Brain	MouseBrain-Z-T-1.7742.7742.3	7742	3+	NYTADYDK	0.992
Brain	MouseBrain-Z-T-1.7743.7743.3	7743	3+	LSVECANK 5,Carbamidomethyl(+57.0215);	0.967
Brain	MouseBrain-Z-T-1.7749.7749.3	7749	3+	VPGNQTSTTLK	0.933
Brain	MouseBrain-Z-T-1.7752.7752.2	7752	2+	NYTADYDK	0.995
Brain	MouseBrain-Z-T-1.7753.7753.2	7753	2+	LSVECANK 5,Carbamidomethyl(+57.0215);	0.995
Brain	MouseBrain-Z-T-1.7754.7754.3	7754	3+	LSVECANK 5,Carbamidomethyl(+57.0215);	0.988
Brain	MouseBrain-Z-T-1.7762.7762.4	7762	4+	NYTADYDK	0.85
Brain	MouseBrain-Z-T-1.7763.7763.3	7763	3+	NYTADYDK	0.983
Brain	MouseBrain-Z-T-1.7765.7765.2	7765	2+	NYTADYDK	0.995
Brain	MouseBrain-Z-T-1.7771.7771.2	7771	2+	ANATIEVK	0.93
Brain	MouseBrain-Z-T-1.7779.7779.3	7779	3+	NYTADYDK	0.993
Brain	MouseBrain-Z-T-1.7798.7798.2	7798	2+	GATNNTCIIR 7,Carbamidomethyl(+57.0215);	0.994
Brain	MouseBrain-Z-T-1.7800.7800.3	7800	3+	KVICTGPNDTSPGSPR 4,Carbamidomethyl(+57.0215);	0.986
Brain	MouseBrain-Z-T-1.7801.7801.3	7801	3+	VNFTCK 5,Carbamidomethyl(+57.0215);	0.929
Brain	MouseBrain-Z-T-1.7813.7813.3	7813	3+	VPGNQTSTTLK	0.915
Brain	MouseBrain-Z-T-1.7816.7816.2	7816	2+	LSVECANK 5,Carbamidomethyl(+57.0215);	0.995
Brain	MouseBrain-Z-T-1.7817.7817.3	7817	3+	LSVECANK 5,Carbamidomethyl(+57.0215);	0.993
Brain	MouseBrain-Z-T-1.7818.7818.2	7818	2+	NYTADYDK	0.995
Brain	MouseBrain-Z-T-1.7826.7826.2	7826	2+	GATNNTCIIR 7,Carbamidomethyl(+57.0215);	0.995
Brain	MouseBrain-Z-T-1.7828.7828.3	7828	3+	KVICTGPNDTSPGSPR 4,Carbamidomethyl(+57.0215);	0.956
Brain	MouseBrain-Z-T-1.7830.7830.2	7830	2+	NYTADYDK	0.937
Brain	MouseBrain-Z-T-1.7833.7833.3	7833	3+	TLNCSGAHVK 4,Carbamidomethyl(+57.0215);	0.877
Brain	MouseBrain-Z-T-1.7841.7841.2	7841	2+	NISSEEK	0.991
Brain	MouseBrain-Z-T-1.7858.7858.3	7858	3+	KNASNMEYR	0.972
Brain	MouseBrain-Z-T-1.7861.7861.2	7861	2+	NYTADYDK	0.982
Brain	MouseBrain-Z-T-1.7871.7871.2	7871	2+	NITGLR	1
Brain	MouseBrain-Z-T-1.7877.7877.3	7877	3+	INNSTNEGMNVK	0.897
Brain	MouseBrain-Z-T-1.7900.7900.3	7900	3+	KVICTGPNDTSPGSPR 4,Carbamidomethyl(+57.0215);	0.988
Brain	MouseBrain-Z-T-1.7902.7902.2	7902	2+	NYTADYDK	0.984
Brain	MouseBrain-Z-T-1.7922.7922.2	7922	2+	VNFTCK 5,Carbamidomethyl(+57.0215);	0.974
Brain	MouseBrain-Z-T-1.7927.7927.2	7927	2+	VYCNMTEDK 3,Carbamidomethyl(+57.0215);	0.93
Brain	MouseBrain-Z-T-1.7929.7929.3	7929	3+	LSVECANK 5,Carbamidomethyl(+57.0215);	0.894
Brain	MouseBrain-Z-T-1.7991.7991.3	7991	3+	INNSTNEGMNVK	0.915
Brain	MouseBrain-Z-T-1.7994.7994.3	7994	3+	KVICTGPNDTSPGSPR 4,Carbamidomethyl(+57.0215);	0.974
Brain	MouseBrain-Z-T-1.7998.7998.3	7998	3+	RNWTINR	0.997
Brain	MouseBrain-Z-T-1.8026.8026.3	8026	3+	RNWTINR	0.997
Brain	MouseBrain-Z-T-1.8031.8031.3	8031	3+	INNSTNEGMNVK	0.962
Brain	MouseBrain-Z-T-1.8036.8036.2	8036	2+	ANATIEVK	0.859
Brain	MouseBrain-Z-T-1.8041.8041.2	8041	2+	VNFTCK 5,Carbamidomethyl(+57.0215);	0.918
Brain	MouseBrain-Z-T-1.8056.8056.3	8056	3+	INNSTNEGMNVK	0.966
Brain	MouseBrain-Z-T-1.8063.8063.2	8063	2+	NYTADYDK	0.985
Brain	MouseBrain-Z-T-1.8067.8067.3	8067	3+	KVICTGPNDTSPGSPR 4,Carbamidomethyl(+57.0215);	0.98
Brain	MouseBrain-Z-T-1.8077.8077.2	8077	2+	DLASGENGTECR 11,Carbamidomethyl(+57.0215);	0.954
Brain	MouseBrain-Z-T-1.8092.8092.3	8092	3+	ENETSPPR	1
Brain	MouseBrain-Z-T-1.8094.8094.2	8094	2+	AMDNVTVR	0.992
Brain	MouseBrain-Z-T-1.8100.8100.2	8100	2+	NYTADYDK	0.992
Brain	MouseBrain-Z-T-1.8104.8104.3	8104	3+	RNWTINR	0.996
Brain	MouseBrain-Z-T-1.8105.8105.3	8105	3+	QNGSANSATNPAGLDK	0.969
Brain	MouseBrain-Z-T-1.8107.8107.3	8107	3+	QNGSANSATNPAGLDK	0.98
Brain	MouseBrain-Z-T-1.8122.8122.2	8122	2+	ANATIEVK	0.94
Brain	MouseBrain-Z-T-1.8126.8126.3	8126	3+	INNSTNEGMNVK	0.978
Brain	MouseBrain-Z-T-1.8128.8128.3	8128	3+	QNGSANSATNPAGLDK	0.983
Brain	MouseBrain-Z-T-1.8138.8138.3	8138	3+	NVTDTFKR	0.988
Brain	MouseBrain-Z-T-1.8144.8144.3	8144	3+	ANATIEVK	0.952
Brain	MouseBrain-Z-T-1.8149.8149.2	8149	2+	NVTDTFKR	0.935
Brain	MouseBrain-Z-T-1.8153.8153.2	8153	2+	VYCNMTEDK 3,Carbamidomethyl(+57.0215);	0.99
Brain	MouseBrain-Z-T-1.8176.8176.2	8176	2+	NYTADYDK	0.984
Brain	MouseBrain-Z-T-1.8184.8184.3	8184	3+	CINQSICEK 1,Carbamidomethyl(+57.0215);7,Carbamidomethyl(+57.0215);	0.951
Brain	MouseBrain-Z-T-1.8203.8203.3	8203	3+	DANLTAMSDKK	0.977
Brain	MouseBrain-Z-T-1.8213.8213.3	8213	3+	NVTDTFKR	0.99
Brain	MouseBrain-Z-T-1.8216.8216.2	8216	2+	ANATIEVK	0.807
Brain	MouseBrain-Z-T-1.8224.8224.2	8224	2+	VYCNMTEDK 3,Carbamidomethyl(+57.0215);	0.985
Brain	MouseBrain-Z-T-1.8225.8225.3	8225	3+	RNWTINR	0.994
Brain	MouseBrain-Z-T-1.8242.8242.4	8242	4+	YHVLHINTTK	0.987
Brain	MouseBrain-Z-T-1.8267.8267.4	8267	4+	TANHSAPSLENSVQPGKR	1
Brain	MouseBrain-Z-T-1.8285.8285.2	8285	2+	ANATIEVK	0.806
Brain	MouseBrain-Z-T-1.8349.8349.2	8349	2+	NSTAYFR	1
Brain	MouseBrain-Z-T-1.8350.8350.3	8350	3+	EDNEGVYNGSWGGR	1
Brain	MouseBrain-Z-T-1.8365.8365.3	8365	3+	GCKDNATDSVPLR 2,Carbamidomethyl(+57.0215);	0.995
Brain	MouseBrain-Z-T-1.8402.8402.2	8402	2+	ANATIEVK	0.741
Brain	MouseBrain-Z-T-1.8413.8413.3	8413	3+	AHNELGTNSTSLR	1
Brain	MouseBrain-Z-T-1.8426.8426.3	8426	3+	VLTNQESPYQNHTGR	0.955
Brain	MouseBrain-Z-T-1.8445.8445.3	8445	3+	KLNYTLK	0.983
Brain	MouseBrain-Z-T-1.8463.8463.3	8463	3+	VLTNQESPYQNHTGR	0.962
Brain	MouseBrain-Z-T-1.8473.8473.2	8473	2+	ANATIEVK	0.862
Brain	MouseBrain-Z-T-1.8497.8497.3	8497	3+	VNTLEEGKGGPKNDTEER	0.97
Brain	MouseBrain-Z-T-1.8499.8499.2	8499	2+	KLNYTLK	0.979
Brain	MouseBrain-Z-T-1.8511.8511.3	8511	3+	VNFTCK 5,Carbamidomethyl(+57.0215);	0.803
Brain	MouseBrain-Z-T-1.8514.8514.3	8514	3+	KLNYTLK	0.993
Brain	MouseBrain-Z-T-1.8516.8516.3	8516	3+	EGSLQCECEHNTTGPDCGR 6,Carbamidomethyl(+57.0215);8,Carbamidomethyl(+57.0215);17,Carbamidomethyl(+57.0215);	0.997
Brain	MouseBrain-Z-T-1.8522.8522.4	8522	4+	YHVLHINTTK	0.984
Brain	MouseBrain-Z-T-1.8553.8553.2	8553	2+	DLASGENGTECR 11,Carbamidomethyl(+57.0215);	0.975
Brain	MouseBrain-Z-T-1.8565.8565.3	8565	3+	INNSTNEGMNVK	0.911
Brain	MouseBrain-Z-T-1.8567.8567.3	8567	3+	GCKDNATDSVPLR 2,Carbamidomethyl(+57.0215);	0.977
Brain	MouseBrain-Z-T-1.8584.8584.3	8584	3+	EGSLQCECEHNTTGPDCGR 6,Carbamidomethyl(+57.0215);8,Carbamidomethyl(+57.0215);17,Carbamidomethyl(+57.0215);	0.999
Brain	MouseBrain-Z-T-1.8608.8608.2	8608	2+	INNSTNEGMNVK	0.943
Brain	MouseBrain-Z-T-1.8636.8636.3	8636	3+	INNSTNEGMNVK	0.953
Brain	MouseBrain-Z-T-1.8641.8641.3	8641	3+	LSVECANK 5,Carbamidomethyl(+57.0215);	0.929
Brain	MouseBrain-Z-T-1.8649.8649.2	8649	2+	NGVELTATR	1
Brain	MouseBrain-Z-T-1.8651.8651.3	8651	3+	ITNISSDDSGK	0.969
Brain	MouseBrain-Z-T-1.8658.8658.3	8658	3+	NHSLAFVGTK	0.885
Brain	MouseBrain-Z-T-1.8672.8672.3	8672	3+	EGSLQCECEHNTTGPDCGR 6,Carbamidomethyl(+57.0215);8,Carbamidomethyl(+57.0215);17,Carbamidomethyl(+57.0215);	0.998
Brain	MouseBrain-Z-T-1.8685.8685.2	8685	2+	INNSTNEGMNVK	0.94
Brain	MouseBrain-Z-T-1.8691.8691.3	8691	3+	LSVECANK 5,Carbamidomethyl(+57.0215);	0.891
Brain	MouseBrain-Z-T-1.8694.8694.3	8694	3+	ANATIEVK	0.838
Brain	MouseBrain-Z-T-1.8709.8709.3	8709	3+	INNSTNEGMNVK	0.975
Brain	MouseBrain-Z-T-1.8722.8722.3	8722	3+	ANHSGAVVLLK	1
Brain	MouseBrain-Z-T-1.8731.8731.2	8731	2+	AMDNVTVR	0.975
Brain	MouseBrain-Z-T-1.8732.8732.3	8732	3+	NHSLAFVGTK	0.909
Brain	MouseBrain-Z-T-1.8736.8736.3	8736	3+	EGSLQCECEHNTTGPDCGR 6,Carbamidomethyl(+57.0215);8,Carbamidomethyl(+57.0215);17,Carbamidomethyl(+57.0215);	0.999
Brain	MouseBrain-Z-T-1.8758.8758.3	8758	3+	LSVECANK 5,Carbamidomethyl(+57.0215);	0.923
Brain	MouseBrain-Z-T-1.8760.8760.3	8760	3+	ANATIEVK	0.953
Brain	MouseBrain-Z-T-1.8774.8774.3	8774	3+	NMTILETKK	1
Brain	MouseBrain-Z-T-1.8794.8794.3	8794	3+	ANATIEVK	0.966
Brain	MouseBrain-Z-T-1.8798.8798.3	8798	3+	CINQSICEK 1,Carbamidomethyl(+57.0215);7,Carbamidomethyl(+57.0215);	0.956
Brain	MouseBrain-Z-T-1.8828.8828.3	8828	3+	ANATIEVK	0.962
Brain	MouseBrain-Z-T-1.8852.8852.3	8852	3+	ANATIEVK	0.884
Brain	MouseBrain-Z-T-1.8857.8857.2	8857	2+	LNITCESSK 5,Carbamidomethyl(+57.0215);	1
Brain	MouseBrain-Z-T-1.8861.8861.2	8861	2+	AMDNVTVR	0.946
Brain	MouseBrain-Z-T-1.8885.8885.3	8885	3+	DANLTAMSDKK	0.866
Brain	MouseBrain-Z-T-1.8905.8905.3	8905	3+	NQKDEINETDLK	0.962
Brain	MouseBrain-Z-T-1.8907.8907.3	8907	3+	GCKDNATDSVPLR 2,Carbamidomethyl(+57.0215);	0.974
Brain	MouseBrain-Z-T-1.8917.8917.3	8917	3+	ANATIEVK	0.787
Brain	MouseBrain-Z-T-1.8935.8935.3	8935	3+	VNLTGTPSQR	0.946
Brain	MouseBrain-Z-T-1.8945.8945.3	8945	3+	LSVECANK 5,Carbamidomethyl(+57.0215);	0.988
Brain	MouseBrain-Z-T-1.8957.8957.3	8957	3+	ANATIEVK	0.742
Brain	MouseBrain-Z-T-1.8961.8961.3	8961	3+	NQKDEINETDLK	0.917
Brain	MouseBrain-Z-T-1.8964.8964.2	8964	2+	ANATIEVK	0.924
Brain	MouseBrain-Z-T-1.8972.8972.2	8972	2+	FNSSSSSLEEK	0.944
Brain	MouseBrain-Z-T-1.8977.8977.3	8977	3+	NQKDEINETDLK	0.963
Brain	MouseBrain-Z-T-1.8979.8979.3	8979	3+	GCKDNATDSVPLR 2,Carbamidomethyl(+57.0215);	0.975
Brain	MouseBrain-Z-T-1.8995.8995.3	8995	3+	VNLTGTPSQR	0.954
Brain	MouseBrain-Z-T-1.9008.9008.3	9008	3+	NASNMEYR	0.98
Brain	MouseBrain-Z-T-1.9022.9022.2	9022	2+	FNSSSSSLEEK	0.886
Brain	MouseBrain-Z-T-1.9025.9025.3	9025	3+	EICSGNSSQCAPNVHK 3,Carbamidomethyl(+57.0215);10,Carbamidomethyl(+57.0215);	0.831
Brain	MouseBrain-Z-T-1.9031.9031.3	9031	3+	NCTGPVSPHQIK 2,Carbamidomethyl(+57.0215);	0.997
Brain	MouseBrain-Z-T-1.9037.9037.3	9037	3+	QERNRSR	0.98
Brain	MouseBrain-Z-T-1.9049.9049.3	9049	3+	VNLTGTPSQR	0.945
Brain	MouseBrain-Z-T-1.9057.9057.3	9057	3+	VNLTGTPSQR	0.642
Brain	MouseBrain-Z-T-1.9060.9060.3	9060	3+	VLTNQESPYQNHTGR	0.883
Brain	MouseBrain-Z-T-1.9066.9066.3	9066	3+	NQSVPLSCCR 8,Carbamidomethyl(+57.0215);9,Carbamidomethyl(+57.0215);	0.998
Brain	MouseBrain-Z-T-1.9073.9073.2	9073	2+	NQSVPLSCCR 8,Carbamidomethyl(+57.0215);9,Carbamidomethyl(+57.0215);	0.997
Brain	MouseBrain-Z-T-1.9081.9081.3	9081	3+	GCKDNATDSVPLR 2,Carbamidomethyl(+57.0215);	0.973
Brain	MouseBrain-Z-T-1.9087.9087.3	9087	3+	GGNVTLPCK 8,Carbamidomethyl(+57.0215);	0.998
Brain	MouseBrain-Z-T-1.9100.9100.3	9100	3+	NCTGPVSPHQIK 2,Carbamidomethyl(+57.0215);	0.996
Brain	MouseBrain-Z-T-1.9105.9105.2	9105	2+	GTEILGNSTR	0.993
Brain	MouseBrain-Z-T-1.9112.9112.3	9112	3+	LSVECANK 5,Carbamidomethyl(+57.0215);	0.93
Brain	MouseBrain-Z-T-1.9115.9115.2	9115	2+	GGNVTLPCK 8,Carbamidomethyl(+57.0215);	0.996
Brain	MouseBrain-Z-T-1.9119.9119.3	9119	3+	GGNVTLPCK 8,Carbamidomethyl(+57.0215);	0.999
Brain	MouseBrain-Z-T-1.9126.9126.4	9126	4+	NSSFHAASFHGDMK	0.732
Brain	MouseBrain-Z-T-1.9131.9131.3	9131	3+	AMDNVTVR	0.978
Brain	MouseBrain-Z-T-1.9133.9133.3	9133	3+	GGNVTLPCK 8,Carbamidomethyl(+57.0215);	0.995
Brain	MouseBrain-Z-T-1.9134.9134.3	9134	3+	GCKDNATDSVPLR 2,Carbamidomethyl(+57.0215);	0.981
Brain	MouseBrain-Z-T-1.9143.9143.3	9143	3+	ANATIEVK	0.971
Brain	MouseBrain-Z-T-1.9146.9146.4	9146	4+	NASNMEYR	0.34
Brain	MouseBrain-Z-T-1.9147.9147.3	9147	3+	NQSVPLSCCR 8,Carbamidomethyl(+57.0215);9,Carbamidomethyl(+57.0215);	0.999
Brain	MouseBrain-Z-T-1.9148.9148.2	9148	2+	NQSVPLSCCR 8,Carbamidomethyl(+57.0215);9,Carbamidomethyl(+57.0215);	0.999
Brain	MouseBrain-Z-T-1.9149.9149.3	9149	3+	ANATIEVK	0.968
Brain	MouseBrain-Z-T-1.9154.9154.3	9154	3+	GGNVTLPCK 8,Carbamidomethyl(+57.0215);	0.993
Brain	MouseBrain-Z-T-1.9159.9159.2	9159	2+	FNSSSSSLEEK	0.867
Brain	MouseBrain-Z-T-1.9165.9165.3	9165	3+	NASNMEYR	0.945
Brain	MouseBrain-Z-T-1.9171.9171.2	9171	2+	GTEILGNSTR	0.994
Brain	MouseBrain-Z-T-1.9173.9173.3	9173	3+	EICSGNSSQCAPNVHK 3,Carbamidomethyl(+57.0215);10,Carbamidomethyl(+57.0215);	0.979
Brain	MouseBrain-Z-T-1.9174.9174.3	9174	3+	ANATIEVK	0.986
Brain	MouseBrain-Z-T-1.9181.9181.3	9181	3+	VSHNASVDMCDLKK 10,Carbamidomethyl(+57.0215);	0.969
Brain	MouseBrain-Z-T-1.9183.9183.3	9183	3+	LSVECANK 5,Carbamidomethyl(+57.0215);	0.985
Brain	MouseBrain-Z-T-1.9184.9184.4	9184	4+	VSHNASVDMCDLKK 10,Carbamidomethyl(+57.0215);	0.974
Brain	MouseBrain-Z-T-1.9193.9193.3	9193	3+	AGINASYSEK	1
Brain	MouseBrain-Z-T-1.9199.9199.2	9199	2+	GGNVTLPCK 8,Carbamidomethyl(+57.0215);	0.997
Brain	MouseBrain-Z-T-1.9202.9202.3	9202	3+	ANATIEVK	0.955
Brain	MouseBrain-Z-T-1.9204.9204.3	9204	3+	NASNMEYR	0.979
Brain	MouseBrain-Z-T-1.9216.9216.3	9216	3+	ANATIEVK	0.981
Brain	MouseBrain-Z-T-1.9227.9227.3	9227	3+	LSVECANK 5,Carbamidomethyl(+57.0215);	0.972
Brain	MouseBrain-Z-T-1.9228.9228.3	9228	3+	DNTTCYEFKK 5,Carbamidomethyl(+57.0215);	1
Brain	MouseBrain-Z-T-1.9233.9233.3	9233	3+	ANATIEVK	0.941
Brain	MouseBrain-Z-T-1.9240.9240.3	9240	3+	ANATIEVK	0.968
Brain	MouseBrain-Z-T-1.9247.9247.3	9247	3+	ANATIEVK	0.965
Brain	MouseBrain-Z-T-1.9279.9279.3	9279	3+	ANATIEVK	0.878
Brain	MouseBrain-Z-T-1.9281.9281.3	9281	3+	ANATIEVK	0.904
Brain	MouseBrain-Z-T-1.9286.9286.3	9286	3+	NQSVPLSCCR 8,Carbamidomethyl(+57.0215);9,Carbamidomethyl(+57.0215);	0.998
Brain	MouseBrain-Z-T-1.9291.9291.3	9291	3+	LSVECANK 5,Carbamidomethyl(+57.0215);	0.824
Brain	MouseBrain-Z-T-1.9294.9294.2	9294	2+	ANATIEVK	0.835
Brain	MouseBrain-Z-T-1.9313.9313.3	9313	3+	ANATIEVK	0.916
Brain	MouseBrain-Z-T-1.9322.9322.3	9322	3+	LSVECANK 5,Carbamidomethyl(+57.0215);	0.967
Brain	MouseBrain-Z-T-1.9324.9324.3	9324	3+	TCLNRRSR 2,Carbamidomethyl(+57.0215);	1
Brain	MouseBrain-Z-T-1.9325.9325.3	9325	3+	LSVDCVNK 5,Carbamidomethyl(+57.0215);	1
Brain	MouseBrain-Z-T-1.9330.9330.3	9330	3+	NTPMRPRSR	1
Brain	MouseBrain-Z-T-1.9331.9331.3	9331	3+	ANATIEVK	0.929
Brain	MouseBrain-Z-T-1.9334.9334.3	9334	3+	DGKPLLNDSR	0.998
Brain	MouseBrain-Z-T-1.9349.9349.3	9349	3+	LSVECANK 5,Carbamidomethyl(+57.0215);	0.96
Brain	MouseBrain-Z-T-1.9351.9351.3	9351	3+	NHSLAFVGTK	0.899
Brain	MouseBrain-Z-T-1.9354.9354.2	9354	2+	NHSLAFVGTK	0.969
Brain	MouseBrain-Z-T-1.9356.9356.3	9356	3+	ANQTALCGGGVQTR 7,Carbamidomethyl(+57.0215);	0.966
Brain	MouseBrain-Z-T-1.9360.9360.3	9360	3+	LSVECANK 5,Carbamidomethyl(+57.0215);	0.939
Brain	MouseBrain-Z-T-1.9373.9373.3	9373	3+	EASNHSSGAGLVQINK	0.962
Brain	MouseBrain-Z-T-1.9374.9374.3	9374	3+	LSVECANK 5,Carbamidomethyl(+57.0215);	0.975
Brain	MouseBrain-Z-T-1.9382.9382.3	9382	3+	ANQTALCGGGVQTR 7,Carbamidomethyl(+57.0215);	0.978
Brain	MouseBrain-Z-T-1.9387.9387.3	9387	3+	LSVECANK 5,Carbamidomethyl(+57.0215);	0.986
Brain	MouseBrain-Z-T-1.9389.9389.2	9389	2+	ANQTALCGGGVQTR 7,Carbamidomethyl(+57.0215);	0.968
Brain	MouseBrain-Z-T-1.9396.9396.2	9396	2+	VNLTGTPSQR	0.561
Brain	MouseBrain-Z-T-1.9407.9407.3	9407	3+	DGKPLLNDSR	0.997
Brain	MouseBrain-Z-T-1.9408.9408.2	9408	2+	NQSVPLSCCR 8,Carbamidomethyl(+57.0215);9,Carbamidomethyl(+57.0215);	0.997
Brain	MouseBrain-Z-T-1.9411.9411.3	9411	3+	LSVECANK 5,Carbamidomethyl(+57.0215);	0.986
Brain	MouseBrain-Z-T-1.9420.9420.3	9420	3+	NQKDEINETDLK	0.984
Brain	MouseBrain-Z-T-1.9428.9428.3	9428	3+	VNLTGTPSQR	0.93
Brain	MouseBrain-Z-T-1.9432.9432.3	9432	3+	VNLTGTPSQR	0.921
Brain	MouseBrain-Z-T-1.9433.9433.3	9433	3+	NHSLAFVGTK	0.878
Brain	MouseBrain-Z-T-1.9444.9444.4	9444	4+	NSSFHAASFHGDMK	0.934
Brain	MouseBrain-Z-T-1.9449.9449.3	9449	3+	EASNHSSGAGLVQINK	0.971
Brain	MouseBrain-Z-T-1.9453.9453.3	9453	3+	KMSNITFR	0.922
Brain	MouseBrain-Z-T-1.9454.9454.3	9454	3+	NASNMEYR	0.989
Brain	MouseBrain-Z-T-1.9456.9456.2	9456	2+	LSVECANK 5,Carbamidomethyl(+57.0215);	0.96
Brain	MouseBrain-Z-T-1.9469.9469.2	9469	2+	VVWNGSR	0.996
Brain	MouseBrain-Z-T-1.9472.9472.2	9472	2+	GGNVTLPCK 8,Carbamidomethyl(+57.0215);	0.996
Brain	MouseBrain-Z-T-1.9475.9475.3	9475	3+	DGKPLLNDSR	0.993
Brain	MouseBrain-Z-T-1.9476.9476.3	9476	3+	LSVECANK 5,Carbamidomethyl(+57.0215);	0.922
Brain	MouseBrain-Z-T-1.9478.9478.3	9478	3+	DGKPLLNDSR	0.994
Brain	MouseBrain-Z-T-1.9481.9481.3	9481	3+	NASNMEYR	0.955
Brain	MouseBrain-Z-T-1.9482.9482.2	9482	2+	IVSNNCTDGLR 6,Carbamidomethyl(+57.0215);	1
Brain	MouseBrain-Z-T-1.9486.9486.3	9486	3+	LSVECANK 5,Carbamidomethyl(+57.0215);	0.995
Brain	MouseBrain-Z-T-1.9498.9498.3	9498	3+	LSVECANK 5,Carbamidomethyl(+57.0215);	0.99
Brain	MouseBrain-Z-T-1.9499.9499.2	9499	2+	LSVECANK 5,Carbamidomethyl(+57.0215);	0.975
Brain	MouseBrain-Z-T-1.9500.9500.3	9500	3+	LSVECANK 5,Carbamidomethyl(+57.0215);	0.92
Brain	MouseBrain-Z-T-1.9511.9511.3	9511	3+	LSVECANK 5,Carbamidomethyl(+57.0215);	0.981
Brain	MouseBrain-Z-T-1.9517.9517.2	9517	2+	VVWNGSR	0.998
Brain	MouseBrain-Z-T-1.9522.9522.3	9522	3+	LSVECANK 5,Carbamidomethyl(+57.0215);	0.987
Brain	MouseBrain-Z-T-1.9529.9529.3	9529	3+	GGNVTLPCK 8,Carbamidomethyl(+57.0215);	0.998
Brain	MouseBrain-Z-T-1.9539.9539.3	9539	3+	QQRCSNK 4,Carbamidomethyl(+57.0215);	1
Brain	MouseBrain-Z-T-1.9540.9540.3	9540	3+	LSVECANK 5,Carbamidomethyl(+57.0215);	0.966
Brain	MouseBrain-Z-T-1.9542.9542.3	9542	3+	LSVECANK 5,Carbamidomethyl(+57.0215);	0.929
Brain	MouseBrain-Z-T-1.9546.9546.2	9546	2+	VVWNGSR	0.998
Brain	MouseBrain-Z-T-1.9547.9547.3	9547	3+	DGKPLLNDSR	0.997
Brain	MouseBrain-Z-T-1.9550.9550.3	9550	3+	LSVECANK 5,Carbamidomethyl(+57.0215);	0.94
Brain	MouseBrain-Z-T-1.9551.9551.2	9551	2+	NASNMEYR	0.98
Brain	MouseBrain-Z-T-1.9552.9552.2	9552	2+	GGNVTLPCK 8,Carbamidomethyl(+57.0215);	0.998
Brain	MouseBrain-Z-T-1.9558.9558.3	9558	3+	LSVECANK 5,Carbamidomethyl(+57.0215);	0.959
Brain	MouseBrain-Z-T-1.9560.9560.3	9560	3+	KVLVAPPSEEANTTK	0.995
Brain	MouseBrain-Z-T-1.9576.9576.2	9576	2+	LNPGNYTAR	1
Brain	MouseBrain-Z-T-1.9584.9584.3	9584	3+	LSVECANK 5,Carbamidomethyl(+57.0215);	0.95
Brain	MouseBrain-Z-T-1.9585.9585.3	9585	3+	LSVECANK 5,Carbamidomethyl(+57.0215);	0.988
Brain	MouseBrain-Z-T-1.9594.9594.2	9594	2+	VVWNGSR	0.996
Brain	MouseBrain-Z-T-1.9597.9597.3	9597	3+	GGNVTLPCK 8,Carbamidomethyl(+57.0215);	0.998
Brain	MouseBrain-Z-T-1.9608.9608.2	9608	2+	GGNVTLPCK 8,Carbamidomethyl(+57.0215);	0.998
Brain	MouseBrain-Z-T-1.9611.9611.2	9611	2+	NQSVPLSCCR 8,Carbamidomethyl(+57.0215);9,Carbamidomethyl(+57.0215);	0.999
Brain	MouseBrain-Z-T-1.9616.9616.4	9616	4+	GGNVTLPCK 8,Carbamidomethyl(+57.0215);	0.987
Brain	MouseBrain-Z-T-1.9621.9621.2	9621	2+	DNESLISR	1
Brain	MouseBrain-Z-T-1.9624.9624.3	9624	3+	GGNVTLPCK 8,Carbamidomethyl(+57.0215);	0.981
Brain	MouseBrain-Z-T-1.9630.9630.3	9630	3+	ANATIEVK	0.99
Brain	MouseBrain-Z-T-1.9631.9631.3	9631	3+	KVLVAPPSEEANTTK	0.988
Brain	MouseBrain-Z-T-1.9632.9632.2	9632	2+	GGNVTLPCK 8,Carbamidomethyl(+57.0215);	0.996
Brain	MouseBrain-Z-T-1.9638.9638.2	9638	2+	CDLDGMNR 1,Carbamidomethyl(+57.0215);	1
Brain	MouseBrain-Z-T-1.9656.9656.3	9656	3+	PGDPGKDLASGENGTECR 17,Carbamidomethyl(+57.0215);	0.688
Brain	MouseBrain-Z-T-1.9658.9658.3	9658	3+	GGNVTLPCK 8,Carbamidomethyl(+57.0215);	0.996
Brain	MouseBrain-Z-T-1.9672.9672.3	9672	3+	LSVECANK 5,Carbamidomethyl(+57.0215);	0.993
Brain	MouseBrain-Z-T-1.9674.9674.3	9674	3+	GGNVTLPCK 8,Carbamidomethyl(+57.0215);	0.995
Brain	MouseBrain-Z-T-1.9684.9684.3	9684	3+	KMSNITFR	0.982
Brain	MouseBrain-Z-T-1.9685.9685.3	9685	3+	DGKPLLNDSR	0.995
Brain	MouseBrain-Z-T-1.9686.9686.2	9686	2+	KMSNITFR	0.958
Brain	MouseBrain-Z-T-1.9689.9689.2	9689	2+	GGNVTLPCK 8,Carbamidomethyl(+57.0215);	0.991
Brain	MouseBrain-Z-T-1.9697.9697.3	9697	3+	LSVECANK 5,Carbamidomethyl(+57.0215);	0.986
Brain	MouseBrain-Z-T-1.9709.9709.2	9709	2+	GGNVTLPCK 8,Carbamidomethyl(+57.0215);	0.996
Brain	MouseBrain-Z-T-1.9713.9713.3	9713	3+	QTVEEEGGASSYNTSSK	0.976
Brain	MouseBrain-Z-T-1.9730.9730.3	9730	3+	EASNHSSGAGLVQINK	0.954
Brain	MouseBrain-Z-T-1.9732.9732.3	9732	3+	GGNVTLPCK 8,Carbamidomethyl(+57.0215);	0.996
Brain	MouseBrain-Z-T-1.9735.9735.4	9735	4+	RCNQTTGQCDCHVGYQGLHCDTCK 2,Carbamidomethyl(+57.0215);9,Carbamidomethyl(+57.0215);11,Carbamidomethyl(+57.0215);20,Carbamidomethyl(+57.0215);23,Carbamidomethyl(+57.0215);	1
Brain	MouseBrain-Z-T-1.9745.9745.3	9745	3+	ANATIEVK	0.922
Brain	MouseBrain-Z-T-1.9746.9746.3	9746	3+	EQVTVINR	1
Brain	MouseBrain-Z-T-1.9752.9752.3	9752	3+	PGDPGKDLASGENGTECR 17,Carbamidomethyl(+57.0215);	0.649
Brain	MouseBrain-Z-T-1.9754.9754.3	9754	3+	DGKPLLNDSR	0.995
Brain	MouseBrain-Z-T-1.9755.9755.3	9755	3+	QTVEEEGGASSYNTSSK	0.974
Brain	MouseBrain-Z-T-1.9759.9759.3	9759	3+	KVLVAPPSEEANTTK	0.971
Brain	MouseBrain-Z-T-1.9761.9761.3	9761	3+	TANHSAPSLENSVQPGK	0.994
Brain	MouseBrain-Z-T-1.9773.9773.2	9773	2+	NVTDTFK	1
Brain	MouseBrain-Z-T-1.9775.9775.2	9775	2+	NASNMEYR	0.978
Brain	MouseBrain-Z-T-1.9776.9776.3	9776	3+	NASNMEYR	0.972
Brain	MouseBrain-Z-T-1.9783.9783.2	9783	2+	GGNVTLPCK 8,Carbamidomethyl(+57.0215);	0.992
Brain	MouseBrain-Z-T-1.9788.9788.3	9788	3+	PGDPGKDLASGENGTECR 17,Carbamidomethyl(+57.0215);	0.964
Brain	MouseBrain-Z-T-1.9790.9790.3	9790	3+	EDGMLPANR	0.977
Brain	MouseBrain-Z-T-1.9791.9791.3	9791	3+	EASNHSSGAGLVQINK	0.959
Brain	MouseBrain-Z-T-1.9792.9792.3	9792	3+	LKFNSTIK	0.944
Brain	MouseBrain-Z-T-1.9793.9793.3	9793	3+	ANATIEVK	0.963
Brain	MouseBrain-Z-T-1.9795.9795.3	9795	3+	QTVEEEGGASSYNTSSK	0.906
Brain	MouseBrain-Z-T-1.9816.9816.3	9816	3+	DGKPLLNDSR	0.997
Brain	MouseBrain-Z-T-1.9818.9818.3	9818	3+	GGNVTLPCK 8,Carbamidomethyl(+57.0215);	0.986
Brain	MouseBrain-Z-T-1.9828.9828.3	9828	3+	DGKPLLNDSR	0.994
Brain	MouseBrain-Z-T-1.9833.9833.3	9833	3+	LSVECANK 5,Carbamidomethyl(+57.0215);	0.984
Brain	MouseBrain-Z-T-1.9838.9838.3	9838	3+	LSVECANK 5,Carbamidomethyl(+57.0215);	0.995
Brain	MouseBrain-Z-T-1.9839.9839.3	9839	3+	TANHSAPSLENSVQPGK	0.998
Brain	MouseBrain-Z-T-1.9841.9841.3	9841	3+	KVLVAPPSEEANTTK	0.983
Brain	MouseBrain-Z-T-1.9850.9850.2	9850	2+	NVTDTFK	1
Brain	MouseBrain-Z-T-1.9862.9862.3	9862	3+	PGDPGKDLASGENGTECR 17,Carbamidomethyl(+57.0215);	0.974
Brain	MouseBrain-Z-T-1.9868.9868.3	9868	3+	NMANGQPHSVNITR	0.976
Brain	MouseBrain-Z-T-1.9873.9873.3	9873	3+	ANATIEVK	0.968
Brain	MouseBrain-Z-T-1.9899.9899.2	9899	2+	LSVECANK 5,Carbamidomethyl(+57.0215);	0.964
Brain	MouseBrain-Z-T-1.9901.9901.2	9901	2+	LQWNGSK	0.998
Brain	MouseBrain-Z-T-1.9911.9911.3	9911	3+	TANHSAPSLENSVQPGK	0.995
Brain	MouseBrain-Z-T-1.9912.9912.3	9912	3+	WTGHNVTVVQR	0.959
Brain	MouseBrain-Z-T-1.9922.9922.3	9922	3+	LSVECANK 5,Carbamidomethyl(+57.0215);	0.94
Brain	MouseBrain-Z-T-1.9926.9926.3	9926	3+	NMANGQPHSVNITR	0.974
Brain	MouseBrain-Z-T-1.9934.9934.3	9934	3+	PGDPGKDLASGENGTECR 17,Carbamidomethyl(+57.0215);	0.912
Brain	MouseBrain-Z-T-1.9937.9937.2	9937	2+	FSDGLESNR	1
Brain	MouseBrain-Z-T-1.9940.9940.2	9940	2+	GGNVTLPCK 8,Carbamidomethyl(+57.0215);	0.994
Brain	MouseBrain-Z-T-1.9945.9945.3	9945	3+	NMANGQPHSVNITR	0.985
Brain	MouseBrain-Z-T-1.9946.9946.3	9946	3+	SFNATAER	0.992
Brain	MouseBrain-Z-T-1.9957.9957.3	9957	3+	LSVECANK 5,Carbamidomethyl(+57.0215);	0.993
Brain	MouseBrain-Z-T-1.9968.9968.3	9968	3+	LRPLFNK	0.999
Brain	MouseBrain-Z-T-1.9970.9970.3	9970	3+	TANHSAPSLENSVQPGK	0.996
Brain	MouseBrain-Z-T-1.9971.9971.3	9971	3+	PGDPGKDLASGENGTECR 17,Carbamidomethyl(+57.0215);	0.638
Brain	MouseBrain-Z-T-1.9980.9980.2	9980	2+	VNYTEVSR	0.979
Brain	MouseBrain-Z-T-1.9985.9985.2	9985	2+	NFSLTK	0.962
Brain	MouseBrain-Z-T-1.9994.9994.3	9994	3+	LEEQIKNLTAK	1
Brain	MouseBrain-Z-T-1.9998.9998.3	9998	3+	WHNGSAVWK	1
Brain	MouseBrain-Z-T-1.10000.10000.2	10000	2+	SDNGSYFCK 8,Carbamidomethyl(+57.0215);	1
Brain	MouseBrain-Z-T-1.10005.10005.3	10005	3+	NMANGQPHSVNITR	0.992
Brain	MouseBrain-Z-T-1.10006.10006.3	10006	3+	VNYTEVSR	0.988
Brain	MouseBrain-Z-T-1.10008.10008.3	10008	3+	YLYLASNHSNK	0.99
Brain	MouseBrain-Z-T-1.10015.10015.3	10015	3+	YNHTGQVVIYK	0.984
Brain	MouseBrain-Z-T-1.10016.10016.3	10016	3+	KVLVAPPSEEANTTK	0.996
Brain	MouseBrain-Z-T-1.10018.10018.3	10018	3+	NMANGQPHSVNITR	0.985
Brain	MouseBrain-Z-T-1.10027.10027.3	10027	3+	NMANGQPHSVNITR	0.968
Brain	MouseBrain-Z-T-1.10029.10029.3	10029	3+	LSVECANK 5,Carbamidomethyl(+57.0215);	0.96
Brain	MouseBrain-Z-T-1.10039.10039.3	10039	3+	TANHSAPSLENSVQPGK	0.99
Brain	MouseBrain-Z-T-1.10047.10047.2	10047	2+	YNHTGQVVIYK	0.884
Brain	MouseBrain-Z-T-1.10051.10051.2	10051	2+	VNYTEVSR	0.978
Brain	MouseBrain-Z-T-1.10055.10055.3	10055	3+	NISGHIYNQNVSQK	1
Brain	MouseBrain-Z-T-1.10068.10068.3	10068	3+	VICTGPNDTSPGSPR 3,Carbamidomethyl(+57.0215);	0.985
Brain	MouseBrain-Z-T-1.10076.10076.3	10076	3+	PGDPGKDLASGENGTECR 17,Carbamidomethyl(+57.0215);	0.973
Brain	MouseBrain-Z-T-1.10086.10086.3	10086	3+	YNHTGQVVIYK	0.978
Brain	MouseBrain-Z-T-1.10087.10087.3	10087	3+	KVLVAPPSEEANTTK	0.993
Brain	MouseBrain-Z-T-1.10088.10088.3	10088	3+	QTVEEEGGASSYNTSSK	0.952
Brain	MouseBrain-Z-T-1.10089.10089.2	10089	2+	LSVECANK 5,Carbamidomethyl(+57.0215);	0.93
Brain	MouseBrain-Z-T-1.10090.10090.3	10090	3+	VICTGPNDTSPGSPR 3,Carbamidomethyl(+57.0215);	0.993
Brain	MouseBrain-Z-T-1.10091.10091.3	10091	3+	VICTGPNDTSPGSPR 3,Carbamidomethyl(+57.0215);	0.992
Brain	MouseBrain-Z-T-1.10099.10099.3	10099	3+	LSVECANK 5,Carbamidomethyl(+57.0215);	0.933
Brain	MouseBrain-Z-T-1.10100.10100.3	10100	3+	NMANGQPHSVNITR	0.994
Brain	MouseBrain-Z-T-1.10102.10102.3	10102	3+	VICTGPNDTSPGSPR 3,Carbamidomethyl(+57.0215);	0.997
Brain	MouseBrain-Z-T-1.10104.10104.3	10104	3+	PGDPGKDLASGENGTECR 17,Carbamidomethyl(+57.0215);	0.978
Brain	MouseBrain-Z-T-1.10110.10110.3	10110	3+	TANHSAPSLENSVQPGK	0.999
Brain	MouseBrain-Z-T-1.10111.10111.3	10111	3+	LSVECANK 5,Carbamidomethyl(+57.0215);	0.97
Brain	MouseBrain-Z-T-1.10116.10116.3	10116	3+	DDLDPERNESEPGSQR	0.997
Brain	MouseBrain-Z-T-1.10120.10120.3	10120	3+	DDLDPERNESEPGSQR	0.997
Brain	MouseBrain-Z-T-1.10123.10123.2	10123	2+	VVWNGSR	0.981
Brain	MouseBrain-Z-T-1.10126.10126.3	10126	3+	NMANGQPHSVNITR	0.954
Brain	MouseBrain-Z-T-1.10134.10134.3	10134	3+	PGDPGKDLASGENGTECR 17,Carbamidomethyl(+57.0215);	0.949
Brain	MouseBrain-Z-T-1.10141.10141.3	10141	3+	FGTCSQLCNNTK 4,Carbamidomethyl(+57.0215);8,Carbamidomethyl(+57.0215);	0.912
Brain	MouseBrain-Z-T-1.10146.10146.3	10146	3+	NMANGQPHSVNITR	0.986
Brain	MouseBrain-Z-T-1.10169.10169.2	10169	2+	EDGMLPANR	0.992
Brain	MouseBrain-Z-T-1.10170.10170.3	10170	3+	TANHSAPSLENSVQPGK	0.999
Brain	MouseBrain-Z-T-1.10171.10171.3	10171	3+	NMANGQPHSVNITR	0.993
Brain	MouseBrain-Z-T-1.10172.10172.3	10172	3+	VICTGPNDTSPGSPR 3,Carbamidomethyl(+57.0215);	0.994
Brain	MouseBrain-Z-T-1.10173.10173.2	10173	2+	VICTGPNDTSPGSPR 3,Carbamidomethyl(+57.0215);	0.974
Brain	MouseBrain-Z-T-1.10183.10183.3	10183	3+	VICTGPNDTSPGSPR 3,Carbamidomethyl(+57.0215);	0.995
Brain	MouseBrain-Z-T-1.10184.10184.3	10184	3+	QTVEEEGGASSYNTSSK	0.97
Brain	MouseBrain-Z-T-1.10186.10186.3	10186	3+	VICTGPNDTSPGSPR 3,Carbamidomethyl(+57.0215);	0.994
Brain	MouseBrain-Z-T-1.10193.10193.3	10193	3+	DDLDPERNESEPGSQR	0.993
Brain	MouseBrain-Z-T-1.10194.10194.3	10194	3+	LSVECANK 5,Carbamidomethyl(+57.0215);	0.873
Brain	MouseBrain-Z-T-1.10196.10196.3	10196	3+	LSVECANK 5,Carbamidomethyl(+57.0215);	0.96
Brain	MouseBrain-Z-T-1.10201.10201.2	10201	2+	VICTGPNDTSPGSPR 3,Carbamidomethyl(+57.0215);	0.97
Brain	MouseBrain-Z-T-1.10205.10205.3	10205	3+	HEEGPQSNSTAESELTTQK	0.961
Brain	MouseBrain-Z-T-1.10206.10206.2	10206	2+	GGNVTLPCK 8,Carbamidomethyl(+57.0215);	0.998
Brain	MouseBrain-Z-T-1.10212.10212.3	10212	3+	SNSSSPVDK	1
Brain	MouseBrain-Z-T-1.10217.10217.3	10217	3+	VICTGPNDTSPGSPR 3,Carbamidomethyl(+57.0215);	0.993
Brain	MouseBrain-Z-T-1.10218.10218.3	10218	3+	PGDPGKDLASGENGTECR 17,Carbamidomethyl(+57.0215);	0.982
Brain	MouseBrain-Z-T-1.10221.10221.3	10221	3+	LKFNSTIK	0.918
Brain	MouseBrain-Z-T-1.10223.10223.3	10223	3+	NMANGQPHSVNITR	0.961
Brain	MouseBrain-Z-T-1.10232.10232.4	10232	4+	IISENKTDEEPGYIKK	0.996
Brain	MouseBrain-Z-T-1.10234.10234.2	10234	2+	FGTVPNGSTER	0.878
Brain	MouseBrain-Z-T-1.10239.10239.3	10239	3+	ENTNNPDTPSGNGKQDR	1
Brain	MouseBrain-Z-T-1.10242.10242.2	10242	2+	EDGMLPANR	0.994
Brain	MouseBrain-Z-T-1.10244.10244.3	10244	3+	VICTGPNDTSPGSPR 3,Carbamidomethyl(+57.0215);	0.97
Brain	MouseBrain-Z-T-1.10246.10246.3	10246	3+	WTGHNVTVVQR	0.951
Brain	MouseBrain-Z-T-1.10249.10249.2	10249	2+	TCNSSLTLR 2,Carbamidomethyl(+57.0215);	0.995
Brain	MouseBrain-Z-T-1.10250.10250.2	10250	2+	TPMTNSSIR	1
Brain	MouseBrain-Z-T-1.10252.10252.3	10252	3+	TANHSAPSLENSVQPGK	0.997
Brain	MouseBrain-Z-T-1.10258.10258.3	10258	3+	DDLDPERNESEPGSQR	0.991
Brain	MouseBrain-Z-T-1.10264.10264.3	10264	3+	VICTGPNDTSPGSPR 3,Carbamidomethyl(+57.0215);	0.994
Brain	MouseBrain-Z-T-1.10266.10266.2	10266	2+	TCNSSLTLR 2,Carbamidomethyl(+57.0215);	0.995
Brain	MouseBrain-Z-T-1.10270.10270.3	10270	3+	FGTVPNGSTER	0.969
Brain	MouseBrain-Z-T-1.10276.10276.2	10276	2+	GGNVTLPCK 8,Carbamidomethyl(+57.0215);	0.998
Brain	MouseBrain-Z-T-1.10279.10279.2	10279	2+	VICTGPNDTSPGSPR 3,Carbamidomethyl(+57.0215);	0.967
Brain	MouseBrain-Z-T-1.10289.10289.3	10289	3+	VICTGPNDTSPGSPR 3,Carbamidomethyl(+57.0215);	0.994
Brain	MouseBrain-Z-T-1.10293.10293.2	10293	2+	FGTVPNGSTER	0.984
Brain	MouseBrain-Z-T-1.10302.10302.3	10302	3+	LSVECANK 5,Carbamidomethyl(+57.0215);	0.93
Brain	MouseBrain-Z-T-1.10303.10303.2	10303	2+	GGNVTLPCK 8,Carbamidomethyl(+57.0215);	0.995
Brain	MouseBrain-Z-T-1.10304.10304.2	10304	2+	WTGHNVTVVQR	0.986
Brain	MouseBrain-Z-T-1.10309.10309.3	10309	3+	GGNVTLPCK 8,Carbamidomethyl(+57.0215);	0.994
Brain	MouseBrain-Z-T-1.10313.10313.3	10313	3+	LRPLFNK	0.999
Brain	MouseBrain-Z-T-1.10314.10314.2	10314	2+	FGTVPNGSTER	0.984
Brain	MouseBrain-Z-T-1.10317.10317.3	10317	3+	NSTTLVMHMK	0.951
Brain	MouseBrain-Z-T-1.10324.10324.3	10324	3+	WTGHNVTVVQR	0.964
Brain	MouseBrain-Z-T-1.10326.10326.3	10326	3+	VICTGPNDTSPGSPR 3,Carbamidomethyl(+57.0215);	0.982
Brain	MouseBrain-Z-T-1.10331.10331.3	10331	3+	FGTVPNGSTER	0.838
Brain	MouseBrain-Z-T-1.10337.10337.3	10337	3+	VICTGPNDTSPGSPR 3,Carbamidomethyl(+57.0215);	0.992
Brain	MouseBrain-Z-T-1.10343.10343.2	10343	2+	VICTGPNDTSPGSPR 3,Carbamidomethyl(+57.0215);	0.957
Brain	MouseBrain-Z-T-1.10348.10348.3	10348	3+	FGTVPNGSTER	0.968
Brain	MouseBrain-Z-T-1.10349.10349.2	10349	2+	GGNVTLPCK 8,Carbamidomethyl(+57.0215);	0.998
Brain	MouseBrain-Z-T-1.10357.10357.3	10357	3+	NFSLTK	0.974
Brain	MouseBrain-Z-T-1.10361.10361.3	10361	3+	VICTGPNDTSPGSPR 3,Carbamidomethyl(+57.0215);	0.987
Brain	MouseBrain-Z-T-1.10362.10362.3	10362	3+	VICTGPNDTSPGSPR 3,Carbamidomethyl(+57.0215);	0.959
Brain	MouseBrain-Z-T-1.10371.10371.2	10371	2+	FGTVPNGSTER	0.988
Brain	MouseBrain-Z-T-1.10373.10373.2	10373	2+	GGNVTLPCK 8,Carbamidomethyl(+57.0215);	0.996
Brain	MouseBrain-Z-T-1.10382.10382.2	10382	2+	FGTVPNGSTER	0.986
Brain	MouseBrain-Z-T-1.10392.10392.3	10392	3+	GGNVTLPCK 8,Carbamidomethyl(+57.0215);	0.992
Brain	MouseBrain-Z-T-1.10394.10394.3	10394	3+	VICTGPNDTSPGSPR 3,Carbamidomethyl(+57.0215);	0.991
Brain	MouseBrain-Z-T-1.10395.10395.3	10395	3+	FGTVPNGSTER	0.957
Brain	MouseBrain-Z-T-1.10402.10402.3	10402	3+	NSTTLVMHMK	0.982
Brain	MouseBrain-Z-T-1.10406.10406.3	10406	3+	FGTVPNGSTER	0.971
Brain	MouseBrain-Z-T-1.10411.10411.3	10411	3+	VICTGPNDTSPGSPR 3,Carbamidomethyl(+57.0215);	0.947
Brain	MouseBrain-Z-T-1.10418.10418.3	10418	3+	FGTVPNGSTER	0.972
Brain	MouseBrain-Z-T-1.10420.10420.2	10420	2+	VICTGPNDTSPGSPR 3,Carbamidomethyl(+57.0215);	0.949
Brain	MouseBrain-Z-T-1.10424.10424.2	10424	2+	FGTVPNGSTER	0.933
Brain	MouseBrain-Z-T-1.10430.10430.3	10430	3+	VICTGPNDTSPGSPR 3,Carbamidomethyl(+57.0215);	0.977
Brain	MouseBrain-Z-T-1.10436.10436.3	10436	3+	PVTDGQPHSVNITR	0.948
Brain	MouseBrain-Z-T-1.10437.10437.3	10437	3+	LLLPAKNTTHLK	1
Brain	MouseBrain-Z-T-1.10442.10442.2	10442	2+	FGTVPNGSTER	0.991
Brain	MouseBrain-Z-T-1.10445.10445.2	10445	2+	GGNVTLPCK 8,Carbamidomethyl(+57.0215);	0.994
Brain	MouseBrain-Z-T-1.10464.10464.3	10464	3+	FGTVPNGSTER	0.986
Brain	MouseBrain-Z-T-1.10480.10480.3	10480	3+	NLADQGNQTAAIK	0.99
Brain	MouseBrain-Z-T-1.10485.10485.3	10485	3+	NLADQGNQTAAIK	0.986
Brain	MouseBrain-Z-T-1.10488.10488.3	10488	3+	NSTTLVMHMK	0.917
Brain	MouseBrain-Z-T-1.10489.10489.3	10489	3+	FGTVPNGSTER	0.979
Brain	MouseBrain-Z-T-1.10496.10496.2	10496	2+	NLSDSLAR	0.996
Brain	MouseBrain-Z-T-1.10497.10497.2	10497	2+	FGTVPNGSTER	0.987
Brain	MouseBrain-Z-T-1.10513.10513.3	10513	3+	NPNGTVTVISR	0.898
Brain	MouseBrain-Z-T-1.10534.10534.3	10534	3+	LSVECANK 5,Carbamidomethyl(+57.0215);	0.96
Brain	MouseBrain-Z-T-1.10535.10535.2	10535	2+	LQWNGSK	0.998
Brain	MouseBrain-Z-T-1.10539.10539.3	10539	3+	NLSDSLAR	0.947
Brain	MouseBrain-Z-T-1.10544.10544.2	10544	2+	VILYNR	0.999
Brain	MouseBrain-Z-T-1.10548.10548.2	10548	2+	NLSDSLAR	0.998
Brain	MouseBrain-Z-T-1.10550.10550.2	10550	2+	FGTVPNGSTER	0.775
Brain	MouseBrain-Z-T-1.10557.10557.3	10557	3+	LNLTTDPK	0.994
Brain	MouseBrain-Z-T-1.10558.10558.3	10558	3+	VICTGPNDTSPGSPR 3,Carbamidomethyl(+57.0215);	0.988
Brain	MouseBrain-Z-T-1.10563.10563.2	10563	2+	LLNQTLR	0.979
Brain	MouseBrain-Z-T-1.10571.10571.2	10571	2+	NLSDSLAR	0.989
Brain	MouseBrain-Z-T-1.10572.10572.2	10572	2+	FGTVPNGSTER	0.849
Brain	MouseBrain-Z-T-1.10575.10575.2	10575	2+	VICTGPNDTSPGSPR 3,Carbamidomethyl(+57.0215);	0.97
Brain	MouseBrain-Z-T-1.10581.10581.3	10581	3+	VICTGPNDTSPGSPR 3,Carbamidomethyl(+57.0215);	0.985
Brain	MouseBrain-Z-T-1.10596.10596.3	10596	3+	LNLTTDPK	0.996
Brain	MouseBrain-Z-T-1.10601.10601.3	10601	3+	ANGTTHLVVTEPTR	0.939
Brain	MouseBrain-Z-T-1.10605.10605.3	10605	3+	LSVECANK 5,Carbamidomethyl(+57.0215);	0.954
Brain	MouseBrain-Z-T-1.10618.10618.3	10618	3+	HAVYWNSSNQHLR	0.99
Brain	MouseBrain-Z-T-1.10619.10619.2	10619	2+	NLSDSLAR	0.992
Brain	MouseBrain-Z-T-1.10622.10622.3	10622	3+	ANGTTHLVVTEPTR	0.969
Brain	MouseBrain-Z-T-1.10636.10636.4	10636	4+	HAVYWNSSNQHLR	0.993
Brain	MouseBrain-Z-T-1.10639.10639.3	10639	3+	PVTDGQPHSVNITR	0.985
Brain	MouseBrain-Z-T-1.10644.10644.3	10644	3+	PVTDGQPHSVNITR	0.976
Brain	MouseBrain-Z-T-1.10647.10647.3	10647	3+	ANATIEVK	0.81
Brain	MouseBrain-Z-T-1.10652.10652.3	10652	3+	VLKDAVNNITAK	0.992
Brain	MouseBrain-Z-T-1.10655.10655.2	10655	2+	LNLTTDPK	0.994
Brain	MouseBrain-Z-T-1.10658.10658.3	10658	3+	VICTGPNDTSPGSPR 3,Carbamidomethyl(+57.0215);	0.971
Brain	MouseBrain-Z-T-1.10664.10664.3	10664	3+	FGTCSQLCNNTK 4,Carbamidomethyl(+57.0215);8,Carbamidomethyl(+57.0215);	0.714
Brain	MouseBrain-Z-T-1.10677.10677.3	10677	3+	VLKDAVNNITAK	0.991
Brain	MouseBrain-Z-T-1.10682.10682.3	10682	3+	NICVATSEK 3,Carbamidomethyl(+57.0215);	0.917
Brain	MouseBrain-Z-T-1.10689.10689.3	10689	3+	NPNGTVTVISR	0.973
Brain	MouseBrain-Z-T-1.10711.10711.3	10711	3+	PVTDGQPHSVNITR	0.987
Brain	MouseBrain-Z-T-1.10718.10718.2	10718	2+	FGTCSQLCNNTK 4,Carbamidomethyl(+57.0215);8,Carbamidomethyl(+57.0215);	0.947
Brain	MouseBrain-Z-T-1.10727.10727.4	10727	4+	KWGHNVTEFQQR	1
Brain	MouseBrain-Z-T-1.10732.10732.3	10732	3+	WTGHNVTVVQR	0.925
Brain	MouseBrain-Z-T-1.10738.10738.3	10738	3+	PVTDGQPHSVNITR	0.973
Brain	MouseBrain-Z-T-1.10750.10750.2	10750	2+	EDGMLPANR	0.961
Brain	MouseBrain-Z-T-1.10751.10751.2	10751	2+	FGTVPNGSTER	0.872
Brain	MouseBrain-Z-T-1.10756.10756.4	10756	4+	HAVYWNSSNQHLR	0.987
Brain	MouseBrain-Z-T-1.10764.10764.3	10764	3+	AEPPLNASAGDQEEK	0.962
Brain	MouseBrain-Z-T-1.10769.10769.3	10769	3+	AEPPLNASAGDQEEK	0.986
Brain	MouseBrain-Z-T-1.10773.10773.2	10773	2+	NFSLTK	0.959
Brain	MouseBrain-Z-T-1.10785.10785.3	10785	3+	CHLNNSECMPIK 1,Carbamidomethyl(+57.0215);8,Carbamidomethyl(+57.0215);	0.988
Brain	MouseBrain-Z-T-1.10789.10789.3	10789	3+	AEPPLNASAGDQEEK	0.99
Brain	MouseBrain-Z-T-1.10796.10796.3	10796	3+	NSTTLVMHMK	0.979
Brain	MouseBrain-Z-T-1.10801.10801.3	10801	3+	WGQNCSCHHGGYYNCQDK 5,Carbamidomethyl(+57.0215);7,Carbamidomethyl(+57.0215);15,Carbamidomethyl(+57.0215);	1
Brain	MouseBrain-Z-T-1.10808.10808.3	10808	3+	NTNFTHVVADR	1
Brain	MouseBrain-Z-T-1.10821.10821.2	10821	2+	YFANCTVR 5,Carbamidomethyl(+57.0215);	0.964
Brain	MouseBrain-Z-T-1.10825.10825.3	10825	3+	YHTHENGTLEIYR	0.998
Brain	MouseBrain-Z-T-1.10832.10832.2	10832	2+	VILYNR	0.999
Brain	MouseBrain-Z-T-1.10833.10833.2	10833	2+	NSTTLVMHMK	0.987
Brain	MouseBrain-Z-T-1.10835.10835.3	10835	3+	LNLTTDPK	0.986
Brain	MouseBrain-Z-T-1.10837.10837.3	10837	3+	NPNGTVTVISR	0.974
Brain	MouseBrain-Z-T-1.10839.10839.4	10839	4+	YHTHENGTLEIYR	0.979
Brain	MouseBrain-Z-T-1.10843.10843.2	10843	2+	LLNQTLR	1
Brain	MouseBrain-Z-T-1.10845.10845.2	10845	2+	NPNGTVTVISR	0.974
Brain	MouseBrain-Z-T-1.10847.10847.2	10847	2+	LNLTTDPK	0.996
Brain	MouseBrain-Z-T-1.10851.10851.2	10851	2+	FNPIVNK	1
Brain	MouseBrain-Z-T-1.10857.10857.3	10857	3+	LTSCATNASMCGDEAR 4,Carbamidomethyl(+57.0215);11,Carbamidomethyl(+57.0215);	0.917
Brain	MouseBrain-Z-T-1.10858.10858.2	10858	2+	NPNGTVTVISR	0.885
Brain	MouseBrain-Z-T-1.10860.10860.2	10860	2+	YFANCTVR 5,Carbamidomethyl(+57.0215);	0.984
Brain	MouseBrain-Z-T-1.10863.10863.2	10863	2+	NPNGTVTVISR	0.962
Brain	MouseBrain-Z-T-1.10864.10864.3	10864	3+	LVNSTFLHNK	0.935
Brain	MouseBrain-Z-T-1.10866.10866.3	10866	3+	NSTTLVMHMK	0.978
Brain	MouseBrain-Z-T-1.10867.10867.3	10867	3+	VLTNQESPYQNHTGR	0.934
Brain	MouseBrain-Z-T-1.10870.10870.3	10870	3+	VILYNR	0.992
Brain	MouseBrain-Z-T-1.10871.10871.3	10871	3+	IIAANNSGTFK	1
Brain	MouseBrain-Z-T-1.10872.10872.4	10872	4+	YHTHENGTLEIYR	0.994
Brain	MouseBrain-Z-T-1.10873.10873.3	10873	3+	YHTHENGTLEIYR	0.984
Brain	MouseBrain-Z-T-1.10875.10875.3	10875	3+	LSVECANK 5,Carbamidomethyl(+57.0215);	0.939
Brain	MouseBrain-Z-T-1.10878.10878.3	10878	3+	PVTDGQPHSVNITR	0.987
Brain	MouseBrain-Z-T-1.10880.10880.2	10880	2+	AEPPLNASAGDQEEK	0.972
Brain	MouseBrain-Z-T-1.10883.10883.3	10883	3+	AEPPLNASAGDQEEK	0.768
Brain	MouseBrain-Z-T-1.10891.10891.3	10891	3+	NPNGTVTVISR	0.988
Brain	MouseBrain-Z-T-1.10895.10895.3	10895	3+	CHLNNSECMPIK 1,Carbamidomethyl(+57.0215);8,Carbamidomethyl(+57.0215);	0.99
Brain	MouseBrain-Z-T-1.10896.10896.3	10896	3+	LVNSTFLHNK	0.966
Brain	MouseBrain-Z-T-1.10902.10902.2	10902	2+	VILYNR	0.999
Brain	MouseBrain-Z-T-1.10906.10906.2	10906	2+	NTTILLK	1
Brain	MouseBrain-Z-T-1.10914.10914.2	10914	2+	LLNQTLR	0.997
Brain	MouseBrain-Z-T-1.10929.10929.3	10929	3+	NPNGTVTVISR	0.992
Brain	MouseBrain-Z-T-1.10938.10938.3	10938	3+	LVNSTFLHNK	0.963
Brain	MouseBrain-Z-T-1.10942.10942.2	10942	2+	NPNGTVTVISR	0.97
Brain	MouseBrain-Z-T-1.10954.10954.3	10954	3+	HEEGPQSNSTAESELTTQK	0.974
Brain	MouseBrain-Z-T-1.10959.10959.2	10959	2+	NPNGTVTVISR	0.982
Brain	MouseBrain-Z-T-1.10964.10964.3	10964	3+	NPNGTVTVISR	0.986
Brain	MouseBrain-Z-T-1.10975.10975.3	10975	3+	AEPPLNASAGDQEEK	0.987
Brain	MouseBrain-Z-T-1.10976.10976.3	10976	3+	CHLNNSECMPIK 1,Carbamidomethyl(+57.0215);8,Carbamidomethyl(+57.0215);	0.991
Brain	MouseBrain-Z-T-1.10977.10977.4	10977	4+	ANGTTHLVVTEPTR	0.965
Brain	MouseBrain-Z-T-1.10979.10979.3	10979	3+	VLTNQESPYQNHTGR	0.945
Brain	MouseBrain-Z-T-1.10980.10980.3	10980	3+	PVTDGQPHSVNITR	0.933
Brain	MouseBrain-Z-T-1.10992.10992.2	10992	2+	GENFTETDVK	0.91
Brain	MouseBrain-Z-T-1.11003.11003.3	11003	3+	GNLSSAPAPAMPTALHSK 11,Oxidation(+15.9949);	1
Brain	MouseBrain-Z-T-1.11023.11023.4	11023	4+	HPSDNNTNLVTPAVGHK	1
Brain	MouseBrain-Z-T-1.11024.11024.3	11024	3+	DIILHSTGHNISR	0.996
Brain	MouseBrain-Z-T-1.11025.11025.3	11025	3+	GENFTETDVK	0.909
Brain	MouseBrain-Z-T-1.11028.11028.3	11028	3+	KMLSAFNATSGK	1
Brain	MouseBrain-Z-T-1.11034.11034.3	11034	3+	NNSNNFDLNR	0.996
Brain	MouseBrain-Z-T-1.11037.11037.3	11037	3+	NNSNNFDLNR	0.987
Brain	MouseBrain-Z-T-1.11038.11038.3	11038	3+	LVNSTFLHNK	0.97
Brain	MouseBrain-Z-T-1.11042.11042.3	11042	3+	AEPPLNASAGDQEEK	0.99
Brain	MouseBrain-Z-T-1.11048.11048.2	11048	2+	TVNVSVPK	1
Brain	MouseBrain-Z-T-1.11060.11060.2	11060	2+	LLNQTLR	0.997
Brain	MouseBrain-Z-T-1.11075.11075.2	11075	2+	NVTVVLR	0.984
Brain	MouseBrain-Z-T-1.11077.11077.3	11077	3+	LNLTTDPK	0.994
Brain	MouseBrain-Z-T-1.11094.11094.3	11094	3+	DIILHSTGHNISR	0.996
Brain	MouseBrain-Z-T-1.11107.11107.2	11107	2+	LNLTTDPK	0.996
Brain	MouseBrain-Z-T-1.11117.11117.3	11117	3+	RGNMSSLGFTSK	0.991
Brain	MouseBrain-Z-T-1.11119.11119.2	11119	2+	NSTVEYSLSK	0.915
Brain	MouseBrain-Z-T-1.11129.11129.2	11129	2+	LLNQTLR	0.997
Brain	MouseBrain-Z-T-1.11146.11146.4	11146	4+	NNIHFPGHNYTTR	0.994
Brain	MouseBrain-Z-T-1.11155.11155.3	11155	3+	LVNSTFLHNK	0.954
Brain	MouseBrain-Z-T-1.11165.11165.3	11165	3+	RGNMSSLGFTSK	0.988
Brain	MouseBrain-Z-T-1.11166.11166.3	11166	3+	LTSCATNASMCGDEAR 4,Carbamidomethyl(+57.0215);11,Carbamidomethyl(+57.0215);	0.982
Brain	MouseBrain-Z-T-1.11168.11168.3	11168	3+	LTSCATNASMCGDEAR 4,Carbamidomethyl(+57.0215);11,Carbamidomethyl(+57.0215);	0.99
Brain	MouseBrain-Z-T-1.11171.11171.4	11171	4+	CEGPGVPTVTVHNTTDKR 1,Carbamidomethyl(+57.0215);	0.988
Brain	MouseBrain-Z-T-1.11172.11172.2	11172	2+	NSTVEYSLSK	0.943
Brain	MouseBrain-Z-T-1.11180.11180.3	11180	3+	LTSCATNASMCGDEAR 4,Carbamidomethyl(+57.0215);11,Carbamidomethyl(+57.0215);	0.981
Brain	MouseBrain-Z-T-1.11189.11189.3	11189	3+	LTSCATNASMCGDEAR 4,Carbamidomethyl(+57.0215);11,Carbamidomethyl(+57.0215);	0.986
Brain	MouseBrain-Z-T-1.11208.11208.3	11208	3+	NNIHFPGHNYTTR	0.997
Brain	MouseBrain-Z-T-1.11231.11231.3	11231	3+	RNESHLIDFR	1
Brain	MouseBrain-Z-T-1.11243.11243.4	11243	4+	RNESHLIDFR	1
Brain	MouseBrain-Z-T-1.11244.11244.4	11244	4+	NNIHFPGHNYTTR	0.996
Brain	MouseBrain-Z-T-1.11245.11245.3	11245	3+	NNSNNFDLNR	0.984
Brain	MouseBrain-Z-T-1.11246.11246.4	11246	4+	CEGPGVPTVTVHNTTDKR 1,Carbamidomethyl(+57.0215);	0.998
Brain	MouseBrain-Z-T-1.11256.11256.3	11256	3+	RNESHLIDFR	1
Brain	MouseBrain-Z-T-1.11257.11257.4	11257	4+	RNESHLIDFR	1
Brain	MouseBrain-Z-T-1.11258.11258.3	11258	3+	NNIHFPGHNYTTR	0.997
Brain	MouseBrain-Z-T-1.11262.11262.3	11262	3+	LVNSTFLHNK	0.976
Brain	MouseBrain-Z-T-1.11270.11270.4	11270	4+	CEGPGVPTVTVHNTTDKR 1,Carbamidomethyl(+57.0215);	0.992
Brain	MouseBrain-Z-T-1.11271.11271.2	11271	2+	YNLTAK	0.997
Brain	MouseBrain-Z-T-1.11293.11293.3	11293	3+	LVNSTFLHNK	0.917
Brain	MouseBrain-Z-T-1.11294.11294.3	11294	3+	VLTNQESPYQNHTGR	0.445
Brain	MouseBrain-Z-T-1.11298.11298.3	11298	3+	NLSLNIHGK	1
Brain	MouseBrain-Z-T-1.11304.11304.3	11304	3+	CVCDQNFQEKNNSCIAK 1,Carbamidomethyl(+57.0215);3,Carbamidomethyl(+57.0215);14,Carbamidomethyl(+57.0215);	1
Brain	MouseBrain-Z-T-1.11312.11312.2	11312	2+	LVNSTFLHNK	0.985
Brain	MouseBrain-Z-T-1.11315.11315.4	11315	4+	NNIHFPGHNYTTR	0.999
Brain	MouseBrain-Z-T-1.11316.11316.4	11316	4+	CEGPGVPTVTVHNTTDKR 1,Carbamidomethyl(+57.0215);	0.994
Brain	MouseBrain-Z-T-1.11319.11319.3	11319	3+	LTSCATNASMCGDEAR 4,Carbamidomethyl(+57.0215);11,Carbamidomethyl(+57.0215);	0.988
Brain	MouseBrain-Z-T-1.11327.11327.4	11327	4+	RNESHLIDFR	1
Brain	MouseBrain-Z-T-1.11328.11328.3	11328	3+	SSSTGNLLDK	1
Brain	MouseBrain-Z-T-1.11333.11333.2	11333	2+	YFANCTVR 5,Carbamidomethyl(+57.0215);	0.992
Brain	MouseBrain-Z-T-1.11334.11334.3	11334	3+	RNESHLIDFR	1
Brain	MouseBrain-Z-T-1.11341.11341.3	11341	3+	RNESHLIDFR	0.999
Brain	MouseBrain-Z-T-1.11346.11346.3	11346	3+	ECLGNCSEPDDPTK 2,Carbamidomethyl(+57.0215);6,Carbamidomethyl(+57.0215);	0.957
Brain	MouseBrain-Z-T-1.11355.11355.3	11355	3+	LTSCATNASMCGDEAR 4,Carbamidomethyl(+57.0215);11,Carbamidomethyl(+57.0215);	0.789
Brain	MouseBrain-Z-T-1.11367.11367.4	11367	4+	RNESHLIDFR	1
Brain	MouseBrain-Z-T-1.11371.11371.2	11371	2+	YNLTAK	0.996
Brain	MouseBrain-Z-T-1.11377.11377.2	11377	2+	DANLTAMSDK	1
Brain	MouseBrain-Z-T-1.11378.11378.3	11378	3+	YHVLHINTTK	0.995
Brain	MouseBrain-Z-T-1.11396.11396.3	11396	3+	CEGPGVPTVTVHNTTDKR 1,Carbamidomethyl(+57.0215);	0.984
Brain	MouseBrain-Z-T-1.11406.11406.4	11406	4+	CEGPGVPTVTVHNTTDKR 1,Carbamidomethyl(+57.0215);	0.994
Brain	MouseBrain-Z-T-1.11414.11414.2	11414	2+	NLSDSLAR	0.997
Brain	MouseBrain-Z-T-1.11415.11415.3	11415	3+	LVNSTFLHNK	0.977
Brain	MouseBrain-Z-T-1.11428.11428.2	11428	2+	YNLTAK	0.991
Brain	MouseBrain-Z-T-1.11436.11436.2	11436	2+	YNLTAK	0.982
Brain	MouseBrain-Z-T-1.11443.11443.2	11443	2+	YNLTAK	0.996
Brain	MouseBrain-Z-T-1.11459.11459.2	11459	2+	QGNASDVILR	0.992
Brain	MouseBrain-Z-T-1.11471.11471.3	11471	3+	QGNASDVILR	0.996
Brain	MouseBrain-Z-T-1.11486.11486.2	11486	2+	DNATDSVPLR	0.994
Brain	MouseBrain-Z-T-1.11493.11493.2	11493	2+	NLSDSLAR	0.986
Brain	MouseBrain-Z-T-1.11495.11495.2	11495	2+	NVTVVLR	0.988
Brain	MouseBrain-Z-T-1.11507.11507.3	11507	3+	QGNASDVILR	0.955
Brain	MouseBrain-Z-T-1.11508.11508.2	11508	2+	YNLTAK	0.986
Brain	MouseBrain-Z-T-1.11518.11518.3	11518	3+	DNATDSVPLR	0.971
Brain	MouseBrain-Z-T-1.11536.11536.2	11536	2+	DNATDSVPLR	0.993
Brain	MouseBrain-Z-T-1.11542.11542.3	11542	3+	DKVTFINTTR	0.994
Brain	MouseBrain-Z-T-1.11551.11551.2	11551	2+	QGNASDVILR	0.993
Brain	MouseBrain-Z-T-1.11556.11556.3	11556	3+	GKANSTGTLVITNPTR	0.894
Brain	MouseBrain-Z-T-1.11557.11557.3	11557	3+	ECLGNCSEPDDPTK 2,Carbamidomethyl(+57.0215);6,Carbamidomethyl(+57.0215);	0.974
Brain	MouseBrain-Z-T-1.11566.11566.2	11566	2+	DNATDSVPLR	0.974
Brain	MouseBrain-Z-T-1.11567.11567.3	11567	3+	GKANSTGTLVITNPTR	0.897
Brain	MouseBrain-Z-T-1.11577.11577.2	11577	2+	NVTVVLR	0.952
Brain	MouseBrain-Z-T-1.11602.11602.3	11602	3+	LTSCATNASMCGDEAR 4,Carbamidomethyl(+57.0215);11,Carbamidomethyl(+57.0215);	0.995
Brain	MouseBrain-Z-T-1.11612.11612.3	11612	3+	LTSCATNASMCGDEAR 4,Carbamidomethyl(+57.0215);11,Carbamidomethyl(+57.0215);	0.991
Brain	MouseBrain-Z-T-1.11625.11625.2	11625	2+	QGNASDVILR	0.997
Brain	MouseBrain-Z-T-1.11636.11636.2	11636	2+	QGNASDVILR	0.987
Brain	MouseBrain-Z-T-1.11637.11637.3	11637	3+	LNGTDPIVAADSKR	0.994
Brain	MouseBrain-Z-T-1.11643.11643.3	11643	3+	GKANSTGTLVITNPTR	0.775
Brain	MouseBrain-Z-T-1.11647.11647.3	11647	3+	GKANSTGTLVITNPTR	0.931
Brain	MouseBrain-Z-T-1.11652.11652.4	11652	4+	CEGPGVPTVTVHNTTDKR 1,Carbamidomethyl(+57.0215);	0.979
Brain	MouseBrain-Z-T-1.11655.11655.3	11655	3+	ECLGNCSEPDDPTK 2,Carbamidomethyl(+57.0215);6,Carbamidomethyl(+57.0215);	0.987
Brain	MouseBrain-Z-T-1.11710.11710.3	11710	3+	LNGTDPIVAADSKR	0.989
Brain	MouseBrain-Z-T-1.11720.11720.3	11720	3+	GKANSTGTLVITNPTR	0.973
Brain	MouseBrain-Z-T-1.11729.11729.3	11729	3+	GKANSTGTLVITNPTR	0.984
Brain	MouseBrain-Z-T-1.11743.11743.3	11743	3+	GKANSTGTLVITNPTR	0.94
Brain	MouseBrain-Z-T-1.11752.11752.3	11752	3+	AMDNVTVR	0.962
Brain	MouseBrain-Z-T-1.11759.11759.2	11759	2+	LNDSCIYAK 5,Carbamidomethyl(+57.0215);	0.946
Brain	MouseBrain-Z-T-1.11765.11765.4	11765	4+	CEGPGVPTVTVHNTTDKR 1,Carbamidomethyl(+57.0215);	0.996
Brain	MouseBrain-Z-T-1.11770.11770.6	11770	6+	NVTVVLR	0.972
Brain	MouseBrain-Z-T-1.11781.11781.5	11781	5+	MSHAGTGNIVVIMISYPK 1,Oxidation(+15.9949);13,Oxidation(+15.9949);	1
Brain	MouseBrain-Z-T-1.11787.11787.3	11787	3+	DKVTFINTTR	0.993
Brain	MouseBrain-Z-T-1.11801.11801.3	11801	3+	GKANSTGTLVITNPTR	0.945
Brain	MouseBrain-Z-T-1.11809.11809.3	11809	3+	GKANSTGTLVITNPTR	0.977
Brain	MouseBrain-Z-T-1.11810.11810.3	11810	3+	GKANSTGTLVITNPTR	0.986
Brain	MouseBrain-Z-T-1.11812.11812.2	11812	2+	LNDSCIYAK 5,Carbamidomethyl(+57.0215);	0.962
Brain	MouseBrain-Z-T-1.11844.11844.2	11844	2+	NVTVVLR	0.987
Brain	MouseBrain-Z-T-1.11846.11846.3	11846	3+	GKANSTGTLVITNPTR	0.97
Brain	MouseBrain-Z-T-1.11856.11856.3	11856	3+	GKANSTGTLVITNPTR	0.986
Brain	MouseBrain-Z-T-1.11858.11858.3	11858	3+	GKANSTGTLVITNPTR	0.894
Brain	MouseBrain-Z-T-1.11866.11866.3	11866	3+	GKANSTGTLVITNPTR	0.978
Brain	MouseBrain-Z-T-1.11872.11872.4	11872	4+	VEFHWGHSNGSAGSEHSVNGR	0.879
Brain	MouseBrain-Z-T-1.11873.11873.5	11873	5+	VEFHWGHSNGSAGSEHSVNGR	0.97
Brain	MouseBrain-Z-T-1.11878.11878.3	11878	3+	GKANSTGTLVITNPTR	0.983
Brain	MouseBrain-Z-T-1.11879.11879.3	11879	3+	GKANSTGTLVITNPTR	0.972
Brain	MouseBrain-Z-T-1.11881.11881.3	11881	3+	GKANSTGTLVITNPTR	0.98
Brain	MouseBrain-Z-T-1.11882.11882.3	11882	3+	GKANSTGTLVITNPTR	0.973
Brain	MouseBrain-Z-T-1.11891.11891.2	11891	2+	LNITQEGPK	1
Brain	MouseBrain-Z-T-1.11892.11892.3	11892	3+	INYTCNQGYR 5,Carbamidomethyl(+57.0215);	0.949
Brain	MouseBrain-Z-T-1.11894.11894.3	11894	3+	GKANSTGTLVITNPTR	0.959
Brain	MouseBrain-Z-T-1.11905.11905.2	11905	2+	YVPFNGTK	1
Brain	MouseBrain-Z-T-1.11908.11908.3	11908	3+	GKANSTGTLVITNPTR	0.936
Brain	MouseBrain-Z-T-1.11919.11919.4	11919	4+	VEFHWGHSNGSAGSEHSVNGR	0.821
Brain	MouseBrain-Z-T-1.11938.11938.3	11938	3+	GKANSTGTLVITNPTR	0.974
Brain	MouseBrain-Z-T-1.11940.11940.3	11940	3+	GKANSTGTLVITNPTR	0.973
Brain	MouseBrain-Z-T-1.11945.11945.3	11945	3+	LNGTDPIVAADSKR	0.998
Brain	MouseBrain-Z-T-1.11950.11950.3	11950	3+	GKANSTGTLVITNPTR	0.982
Brain	MouseBrain-Z-T-1.11956.11956.3	11956	3+	GKANSTGTLVITNPTR	0.962
Brain	MouseBrain-Z-T-1.11962.11962.3	11962	3+	GKANSTGTLVITNPTR	0.984
Brain	MouseBrain-Z-T-1.11967.11967.3	11967	3+	GKANSTGTLVITNPTR	0.965
Brain	MouseBrain-Z-T-1.11968.11968.3	11968	3+	GKANSTGTLVITNPTR	0.976
Brain	MouseBrain-Z-T-1.11970.11970.2	11970	2+	NWTINR	0.997
Brain	MouseBrain-Z-T-1.11974.11974.2	11974	2+	YVPFNGTK	0.999
Brain	MouseBrain-Z-T-1.11994.11994.3	11994	3+	NWTINR	0.976
Brain	MouseBrain-Z-T-1.11997.11997.3	11997	3+	AMDNVTVR	0.979
Brain	MouseBrain-Z-T-1.11999.11999.2	11999	2+	NWTINR	0.996
Brain	MouseBrain-Z-T-1.12009.12009.3	12009	3+	GKANSTGTLVITNPTR	0.985
Brain	MouseBrain-Z-T-1.12021.12021.3	12021	3+	GKANSTGTLVITNPTR	0.924
Brain	MouseBrain-Z-T-1.12026.12026.4	12026	4+	AMDNVTVR	0.946
Brain	MouseBrain-Z-T-1.12033.12033.3	12033	3+	GKANSTGTLVITNPTR	0.976
Brain	MouseBrain-Z-T-1.12034.12034.3	12034	3+	GKANSTGTLVITNPTR	0.975
Brain	MouseBrain-Z-T-1.12036.12036.3	12036	3+	GKANSTGTLVITNPTR	0.978
Brain	MouseBrain-Z-T-1.12038.12038.3	12038	3+	GKANSTGTLVITNPTR	0.967
Brain	MouseBrain-Z-T-1.12045.12045.2	12045	2+	YVPFNGTK	1
Brain	MouseBrain-Z-T-1.12046.12046.2	12046	2+	NWTINR	0.999
Brain	MouseBrain-Z-T-1.12049.12049.2	12049	2+	AMDNVTVR	0.989
Brain	MouseBrain-Z-T-1.12059.12059.3	12059	3+	GKANSTGTLVITNPTR	0.958
Brain	MouseBrain-Z-T-1.12069.12069.2	12069	2+	NWTINR	0.997
Brain	MouseBrain-Z-T-1.12073.12073.3	12073	3+	LNGTDPIVAADSKR	0.992
Brain	MouseBrain-Z-T-1.12079.12079.3	12079	3+	GKANSTGTLVITNPTR	0.906
Brain	MouseBrain-Z-T-1.12093.12093.2	12093	2+	NVTVVLR	0.992
Brain	MouseBrain-Z-T-1.12096.12096.3	12096	3+	PGDPGKDLASGENGTECR 17,Carbamidomethyl(+57.0215);	0.877
Brain	MouseBrain-Z-T-1.12105.12105.3	12105	3+	GKANSTGTLVITNPTR	0.981
Brain	MouseBrain-Z-T-1.12117.12117.2	12117	2+	YVPFNGTK	0.999
Brain	MouseBrain-Z-T-1.12143.12143.3	12143	3+	LNGTDPIVAADSKR	0.994
Brain	MouseBrain-Z-T-1.12159.12159.3	12159	3+	GKANSTGTLVITNPTR	0.964
Brain	MouseBrain-Z-T-1.12160.12160.3	12160	3+	GKANSTGTLVITNPTR	0.864
Brain	MouseBrain-Z-T-1.12165.12165.3	12165	3+	KVLVAPPSEEANTTK	0.997
Brain	MouseBrain-Z-T-1.12166.12166.3	12166	3+	KVLVAPPSEEANTTK	0.993
Brain	MouseBrain-Z-T-1.12182.12182.3	12182	3+	GKANSTGTLVITNPTR	0.939
Brain	MouseBrain-Z-T-1.12188.12188.2	12188	2+	YVPFNGTK	0.999
Brain	MouseBrain-Z-T-1.12194.12194.3	12194	3+	GKANSTGTLVITNPTR	0.978
Brain	MouseBrain-Z-T-1.12200.12200.4	12200	4+	NATVVWMK 7,Oxidation(+15.9949);	1
Brain	MouseBrain-Z-T-1.12201.12201.3	12201	3+	INYTCNQGYR 5,Carbamidomethyl(+57.0215);	0.976
Brain	MouseBrain-Z-T-1.12217.12217.3	12217	3+	QVNFTVDEHR	1
Brain	MouseBrain-Z-T-1.12225.12225.2	12225	2+	VQPFNVTK	1
Brain	MouseBrain-Z-T-1.12231.12231.2	12231	2+	AMDNVTVR	0.983
Brain	MouseBrain-Z-T-1.12237.12237.3	12237	3+	LSVECANK 5,Carbamidomethyl(+57.0215);	0.95
Brain	MouseBrain-Z-T-1.12238.12238.3	12238	3+	YTSDPNVTSVGPSK	1
Brain	MouseBrain-Z-T-1.12248.12248.3	12248	3+	GKANSTGTLVITNPTR	0.978
Brain	MouseBrain-Z-T-1.12260.12260.3	12260	3+	GKANSTGTLVITNPTR	0.982
Brain	MouseBrain-Z-T-1.12265.12265.3	12265	3+	GKANSTGTLVITNPTR	0.976
Brain	MouseBrain-Z-T-1.12272.12272.3	12272	3+	GKANSTGTLVITNPTR	0.974
Brain	MouseBrain-Z-T-1.12273.12273.3	12273	3+	AMDNVTVR	0.982
Brain	MouseBrain-Z-T-1.12278.12278.3	12278	3+	GKANSTGTLVITNPTR	0.846
Brain	MouseBrain-Z-T-1.12289.12289.2	12289	2+	AMDNVTVR	0.985
Brain	MouseBrain-Z-T-1.12297.12297.2	12297	2+	VQPFNVTK	0.997
Brain	MouseBrain-Z-T-1.12299.12299.3	12299	3+	MHLNGSNVQVLHR	0.983
Brain	MouseBrain-Z-T-1.12300.12300.2	12300	2+	GKANSTGTLVITNPTR	0.966
Brain	MouseBrain-Z-T-1.12310.12310.4	12310	4+	MHLNGSNVQVLHR	0.979
Brain	MouseBrain-Z-T-1.12311.12311.3	12311	3+	KVLVAPPSEEANTTK	0.995
Brain	MouseBrain-Z-T-1.12312.12312.3	12312	3+	QERNRSR	0.967
Brain	MouseBrain-Z-T-1.12332.12332.3	12332	3+	GKANSTGTLVITNPTR	0.978
Brain	MouseBrain-Z-T-1.12333.12333.2	12333	2+	QGNASDVILR	0.995
Brain	MouseBrain-Z-T-1.12335.12335.3	12335	3+	GGNVTLPCK 8,Carbamidomethyl(+57.0215);	0.999
Brain	MouseBrain-Z-T-1.12338.12338.2	12338	2+	GIGNWSDSK	0.991
Brain	MouseBrain-Z-T-1.12345.12345.3	12345	3+	AMDNVTVR	0.976
Brain	MouseBrain-Z-T-1.12350.12350.3	12350	3+	GKANSTGTLVITNPTR	0.97
Brain	MouseBrain-Z-T-1.12358.12358.3	12358	3+	GKANSTGTLVITNPTR	0.966
Brain	MouseBrain-Z-T-1.12364.12364.3	12364	3+	GKANSTGTLVITNPTR	0.857
Brain	MouseBrain-Z-T-1.12373.12373.2	12373	2+	GKANSTGTLVITNPTR	0.808
Brain	MouseBrain-Z-T-1.12379.12379.3	12379	3+	GGNVTLPCK 8,Carbamidomethyl(+57.0215);	0.997
Brain	MouseBrain-Z-T-1.12384.12384.3	12384	3+	ALPGGTDNASAASAAGGSGPQR	0.993
Brain	MouseBrain-Z-T-1.12385.12385.4	12385	4+	KKENGVFEEISNSSGR	0.973
Brain	MouseBrain-Z-T-1.12386.12386.2	12386	2+	GGNVTLPCK 8,Carbamidomethyl(+57.0215);	0.989
Brain	MouseBrain-Z-T-1.12395.12395.3	12395	3+	ALPGGTDNASAASAAGGSGPQR	0.985
Brain	MouseBrain-Z-T-1.12400.12400.3	12400	3+	PGDPGKDLASGENGTECR 17,Carbamidomethyl(+57.0215);	0.888
Brain	MouseBrain-Z-T-1.12401.12401.3	12401	3+	GTPSHELNTTSSGAEVIQK	1
Brain	MouseBrain-Z-T-1.12403.12403.3	12403	3+	GKANSTGTLVITNPTR	0.97
Brain	MouseBrain-Z-T-1.12404.12404.3	12404	3+	GGNVTLPCK 8,Carbamidomethyl(+57.0215);	0.999
Brain	MouseBrain-Z-T-1.12407.12407.3	12407	3+	ALPGGTDNASAASAAGGSGPQR	0.989
Brain	MouseBrain-Z-T-1.12410.12410.3	12410	3+	KKENGVFEEISNSSGR	0.973
Brain	MouseBrain-Z-T-1.12422.12422.3	12422	3+	ALPGGTDNASAASAAGGSGPQR	0.992
Brain	MouseBrain-Z-T-1.12427.12427.3	12427	3+	VLVAPPSEEANTTK	0.942
Brain	MouseBrain-Z-T-1.12429.12429.3	12429	3+	GKANSTGTLVITNPTR	0.977
Brain	MouseBrain-Z-T-1.12430.12430.3	12430	3+	ALPGGTDNASAASAAGGSGPQR	0.982
Brain	MouseBrain-Z-T-1.12452.12452.3	12452	3+	ALPGGTDNASAASAAGGSGPQR	0.99
Brain	MouseBrain-Z-T-1.12453.12453.2	12453	2+	NTTLYIDR	0.998
Brain	MouseBrain-Z-T-1.12463.12463.4	12463	4+	ENGTDAVQEEEESPAEGSK	0.994
Brain	MouseBrain-Z-T-1.12464.12464.3	12464	3+	ENGTDAVQEEEESPAEGSK	0.989
Brain	MouseBrain-Z-T-1.12465.12465.3	12465	3+	KKENGVFEEISNSSGR	0.928
Brain	MouseBrain-Z-T-1.12475.12475.3	12475	3+	GKANSTGTLVITNPTR	0.977
Brain	MouseBrain-Z-T-1.12477.12477.4	12477	4+	KKENGVFEEISNSSGR	0.932
Brain	MouseBrain-Z-T-1.12481.12481.3	12481	3+	ALPGGTDNASAASAAGGSGPQR	0.891
Brain	MouseBrain-Z-T-1.12488.12488.3	12488	3+	GGNVTLPCK 8,Carbamidomethyl(+57.0215);	0.998
Brain	MouseBrain-Z-T-1.12491.12491.3	12491	3+	GGNVTLPCK 8,Carbamidomethyl(+57.0215);	0.995
Brain	MouseBrain-Z-T-1.12492.12492.2	12492	2+	AMDNVTVR	0.99
Brain	MouseBrain-Z-T-1.12513.12513.3	12513	3+	VLVAPPSEEANTTK	0.986
Brain	MouseBrain-Z-T-1.12547.12547.3	12547	3+	ENGTDAVQEEEESPAEGSK	0.997
Brain	MouseBrain-Z-T-1.12549.12549.3	12549	3+	GKANSTGTLVITNPTR	0.957
Brain	MouseBrain-Z-T-1.12566.12566.3	12566	3+	ENGTDAVQEEEESPAEGSK	0.998
Brain	MouseBrain-Z-T-1.12571.12571.3	12571	3+	VLVAPPSEEANTTK	0.952
Brain	MouseBrain-Z-T-1.12597.12597.3	12597	3+	YLYLASNHSNK	0.985
Brain	MouseBrain-Z-T-1.12606.12606.3	12606	3+	VLVAPPSEEANTTK	0.931
Brain	MouseBrain-Z-T-1.12609.12609.3	12609	3+	KVLVAPPSEEANTTK	0.98
Brain	MouseBrain-Z-T-1.12646.12646.4	12646	4+	VLVAPPSEEANTTK	0.895
Brain	MouseBrain-Z-T-1.12664.12664.4	12664	4+	VLVAPPSEEANTTK	0.991
Brain	MouseBrain-Z-T-1.12676.12676.3	12676	3+	EASNHSSGAGLVQINK	0.898
Brain	MouseBrain-Z-T-1.12681.12681.3	12681	3+	ANATIEVK	0.9
Brain	MouseBrain-Z-T-1.12690.12690.3	12690	3+	VLVAPPSEEANTTK	0.985
Brain	MouseBrain-Z-T-1.12695.12695.3	12695	3+	ENGTDAVQEEEESPAEGSK	0.996
Brain	MouseBrain-Z-T-1.12708.12708.4	12708	4+	MHLNGSNVQVLHR	0.957
Brain	MouseBrain-Z-T-1.12711.12711.4	12711	4+	HENNTKDNSIQHEFSLTR	0.839
Brain	MouseBrain-Z-T-1.12715.12715.4	12715	4+	VLVAPPSEEANTTK	0.967
Brain	MouseBrain-Z-T-1.12718.12718.3	12718	3+	GKANSTGTLVITNPTR	0.89
Brain	MouseBrain-Z-T-1.12719.12719.3	12719	3+	YHGFLNTSYHR	1
Brain	MouseBrain-Z-T-1.12721.12721.3	12721	3+	IISENKTDEEPGYIK	1
Brain	MouseBrain-Z-T-1.12728.12728.2	12728	2+	VQPFNVTK	0.999
Brain	MouseBrain-Z-T-1.12738.12738.4	12738	4+	VLVAPPSEEANTTK	0.817
Brain	MouseBrain-Z-T-1.12739.12739.3	12739	3+	VLVAPPSEEANTTK	0.983
Brain	MouseBrain-Z-T-1.12740.12740.3	12740	3+	LSVECANK 5,Carbamidomethyl(+57.0215);	0.96
Brain	MouseBrain-Z-T-1.12752.12752.4	12752	4+	HENNTKDNSIQHEFSLTR	0.844
Brain	MouseBrain-Z-T-1.12762.12762.3	12762	3+	KIYIPLNK	1
Brain	MouseBrain-Z-T-1.12764.12764.3	12764	3+	LSVECANK 5,Carbamidomethyl(+57.0215);	0.982
Brain	MouseBrain-Z-T-1.12769.12769.4	12769	4+	VLVAPPSEEANTTK	0.977
Brain	MouseBrain-Z-T-1.12770.12770.3	12770	3+	VLVAPPSEEANTTK	0.989
Brain	MouseBrain-Z-T-1.12775.12775.3	12775	3+	ENGTDAVQEEEESPAEGSK	0.997
Brain	MouseBrain-Z-T-1.12782.12782.3	12782	3+	VLVAPPSEEANTTK	0.984
Brain	MouseBrain-Z-T-1.12795.12795.3	12795	3+	LSVECANK 5,Carbamidomethyl(+57.0215);	0.983
Brain	MouseBrain-Z-T-1.12809.12809.3	12809	3+	GGNVTLPCK 8,Carbamidomethyl(+57.0215);	0.998
Brain	MouseBrain-Z-T-1.12814.12814.3	12814	3+	EDNPDKNPEAPLNVSR	0.966
Brain	MouseBrain-Z-T-1.12817.12817.3	12817	3+	LSVECANK 5,Carbamidomethyl(+57.0215);	0.938
Brain	MouseBrain-Z-T-1.12818.12818.3	12818	3+	VLVAPPSEEANTTK	0.971
Brain	MouseBrain-Z-T-1.12820.12820.3	12820	3+	VLVAPPSEEANTTK	0.996
Brain	MouseBrain-Z-T-1.12823.12823.2	12823	2+	NLNFSTR	0.998
Brain	MouseBrain-Z-T-1.12833.12833.3	12833	3+	VLVAPPSEEANTTK	0.983
Brain	MouseBrain-Z-T-1.12853.12853.3	12853	3+	VLVAPPSEEANTTK	0.967
Brain	MouseBrain-Z-T-1.12854.12854.3	12854	3+	LSVECANK 5,Carbamidomethyl(+57.0215);	0.979
Brain	MouseBrain-Z-T-1.12855.12855.3	12855	3+	IISENKTDEEPGYIKK	0.995
Brain	MouseBrain-Z-T-1.12868.12868.3	12868	3+	EDNPDKNPEAPLNVSR	0.98
Brain	MouseBrain-Z-T-1.12871.12871.2	12871	2+	SNISILR	0.998
Brain	MouseBrain-Z-T-1.12874.12874.2	12874	2+	IENISYQDR	1
Brain	MouseBrain-Z-T-1.12877.12877.3	12877	3+	EDNPDKNPEAPLNVSR	0.965
Brain	MouseBrain-Z-T-1.12889.12889.3	12889	3+	VLVAPPSEEANTTK	0.988
Brain	MouseBrain-Z-T-1.12890.12890.3	12890	3+	VLVAPPSEEANTTK	0.966
Brain	MouseBrain-Z-T-1.12895.12895.3	12895	3+	GGNVTLPCK 8,Carbamidomethyl(+57.0215);	0.995
Brain	MouseBrain-Z-T-1.12897.12897.4	12897	4+	EDNPDKNPEAPLNVSR	0.857
Brain	MouseBrain-Z-T-1.12898.12898.2	12898	2+	DNATDSVPLR	0.988
Brain	MouseBrain-Z-T-1.12902.12902.3	12902	3+	VLVAPPSEEANTTK	0.993
Brain	MouseBrain-Z-T-1.12903.12903.2	12903	2+	NLNFSTR	0.998
Brain	MouseBrain-Z-T-1.12905.12905.3	12905	3+	VLVAPPSEEANTTK	0.979
Brain	MouseBrain-Z-T-1.12915.12915.3	12915	3+	GGNVTLPCK 8,Carbamidomethyl(+57.0215);	0.998
Brain	MouseBrain-Z-T-1.12925.12925.3	12925	3+	VLVAPPSEEANTTK	0.993
Brain	MouseBrain-Z-T-1.12926.12926.4	12926	4+	VKDLMVINR	1
Brain	MouseBrain-Z-T-1.12930.12930.3	12930	3+	PGDPGKDLASGENGTECR 17,Carbamidomethyl(+57.0215);	0.904
Brain	MouseBrain-Z-T-1.12934.12934.3	12934	3+	AMDNVTVR	0.979
Brain	MouseBrain-Z-T-1.12935.12935.3	12935	3+	VLVAPPSEEANTTK	0.997
Brain	MouseBrain-Z-T-1.12940.12940.3	12940	3+	EDNPDKNPEAPLNVSR	0.88
Brain	MouseBrain-Z-T-1.12946.12946.2	12946	2+	GGNVTLPCK 8,Carbamidomethyl(+57.0215);	0.996
Brain	MouseBrain-Z-T-1.12947.12947.3	12947	3+	EDNPDKNPEAPLNVSR	0.98
Brain	MouseBrain-Z-T-1.12949.12949.3	12949	3+	VLVAPPSEEANTTK	0.976
Brain	MouseBrain-Z-T-1.12950.12950.3	12950	3+	VLVAPPSEEANTTK	0.971
Brain	MouseBrain-Z-T-1.12953.12953.2	12953	2+	GIGNWSDSK	0.989
Brain	MouseBrain-Z-T-1.12958.12958.3	12958	3+	NISQVLEK	0.943
Brain	MouseBrain-Z-T-1.12967.12967.3	12967	3+	EDNPDKNPEAPLNVSR	0.919
Brain	MouseBrain-Z-T-1.12969.12969.3	12969	3+	VLVAPPSEEANTTK	0.969
Brain	MouseBrain-Z-T-1.12970.12970.5	12970	5+	VLVAPPSEEANTTK	0.986
Brain	MouseBrain-Z-T-1.12974.12974.3	12974	3+	VLVAPPSEEANTTK	0.972
Brain	MouseBrain-Z-T-1.12976.12976.3	12976	3+	CEGPGVPTVTVHNTTDK 1,Carbamidomethyl(+57.0215);	0.975
Brain	MouseBrain-Z-T-1.12986.12986.3	12986	3+	EDNPDKNPEAPLNVSR	0.973
Brain	MouseBrain-Z-T-1.12987.12987.3	12987	3+	GGNVTLPCK 8,Carbamidomethyl(+57.0215);	0.998
Brain	MouseBrain-Z-T-1.12990.12990.3	12990	3+	VLVAPPSEEANTTK	0.951
Brain	MouseBrain-Z-T-1.12997.12997.3	12997	3+	VLVAPPSEEANTTK	0.995
Brain	MouseBrain-Z-T-1.12998.12998.4	12998	4+	VLVAPPSEEANTTK	0.974
Brain	MouseBrain-Z-T-1.13010.13010.3	13010	3+	VLVAPPSEEANTTK	0.984
Brain	MouseBrain-Z-T-1.13013.13013.3	13013	3+	VLVAPPSEEANTTK	0.972
Brain	MouseBrain-Z-T-1.13022.13022.4	13022	4+	HENNTKDNSIQHEFSLTR	0.981
Brain	MouseBrain-Z-T-1.13023.13023.3	13023	3+	VLVAPPSEEANTTK	0.998
Brain	MouseBrain-Z-T-1.13025.13025.3	13025	3+	HENNTKDNSIQHEFSLTR	0.974
Brain	MouseBrain-Z-T-1.13026.13026.2	13026	2+	GGNVTLPCK 8,Carbamidomethyl(+57.0215);	0.996
Brain	MouseBrain-Z-T-1.13033.13033.3	13033	3+	VLVAPPSEEANTTK	0.983
Brain	MouseBrain-Z-T-1.13037.13037.4	13037	4+	VLVAPPSEEANTTK	0.833
[truncated: 138,252 more rows]
