# Supplementary material for: Glyco-Decipher enables glycan database-independent peptide matching and in-depth characterization of site-specific N-glycosylation
Source: Nat Commun. 2022 Apr 7;13:1900. doi: 10.1038/s41467-022-29530-y (PMC8990002; doi:10.1038/s41467-022-29530-y)
Supplement: Supplementary file 12 — Source Data [file 41467_2022_29530_MOESM12_ESM.zip › Source Data/Figure S5b.xlsx]

## Sheet: Figure S5b
Figure S5b	Distribution of pattern similarities of 91,535 GPSMs in which the glycan part was matched with GlyTouCan database.
Tissue	Title	Scan	Peptide	Glycan	GlycanType	Similarity
Brain	MouseBrain-Z-T-1.1756.1756.2	1756	NATSTK	Hex(5)HexNAc(2)	Oligo-Mannose	1
Brain	MouseBrain-Z-T-1.1788.1788.2	1788	NTTDSK	Hex(4)HexNAc(5)Fuc(2)	Complex/Hybrid	1
Brain	MouseBrain-Z-T-1.1803.1803.3	1803	AAGMNHTK	Hex(9)HexNAc(2)	Oligo-Mannose	1
Brain	MouseBrain-Z-T-1.1848.1848.2	1848	GNLSSK	Hex(8)HexNAc(2)	Oligo-Mannose	1
Brain	MouseBrain-Z-T-1.1884.1884.2	1884	INCNSSK 3,Carbamidomethyl(+57.0215);	Hex(8)HexNAc(2)	Oligo-Mannose	0.804
Brain	MouseBrain-Z-T-1.1887.1887.3	1887	TLETHSNK	Hex(9)HexNAc(2)	Oligo-Mannose	0.987
Brain	MouseBrain-Z-T-1.1890.1890.3	1890	NTTHLK	Hex(4)HexNAc(5)Fuc(2)	Complex/Hybrid	0.998
Brain	MouseBrain-Z-T-1.1911.1911.3	1911	NTTHLK	Hex(5)HexNAc(5)Fuc(3)	Complex/Hybrid	0.996
Brain	MouseBrain-Z-T-1.1923.1923.3	1923	NTTHLK	Hex(4)HexNAc(4)Fuc(2)	Complex/Hybrid	0.999
Brain	MouseBrain-Z-T-1.1944.1944.3	1944	NVSDTTKR	Hex(8)HexNAc(2)	Oligo-Mannose	0.981
Brain	MouseBrain-Z-T-1.1947.1947.3	1947	CLNHTTQK 1,Carbamidomethyl(+57.0215);	Hex(8)HexNAc(2)	Oligo-Mannose	0.917
Brain	MouseBrain-Z-T-1.1954.1954.3	1954	CLNHTTQK 1,Carbamidomethyl(+57.0215);	Hex(7)HexNAc(2)	Oligo-Mannose	0.952
Brain	MouseBrain-Z-T-1.1966.1966.2	1966	NQTAVR	Hex(9)HexNAc(2)	Oligo-Mannose	0.989
Brain	MouseBrain-Z-T-1.1982.1982.2	1982	AVNSSCR 6,Carbamidomethyl(+57.0215);	Hex(9)HexNAc(2)	Oligo-Mannose	1
Brain	MouseBrain-Z-T-1.1984.1984.2	1984	LQNTSR	Hex(8)HexNAc(2)	Oligo-Mannose	1
Brain	MouseBrain-Z-T-1.1989.1989.3	1989	NVSDTTKR	Hex(6)HexNAc(3)Fuc(1)	Complex/Hybrid	0.977
Brain	MouseBrain-Z-T-1.1992.1992.3	1992	KNNTCVK 5,Carbamidomethyl(+57.0215);	Hex(3)HexNAc(5)Fuc(1)	Complex/Hybrid	1
Brain	MouseBrain-Z-T-1.2000.2000.3	2000	TLETHSNK	Hex(5)HexNAc(2)	Oligo-Mannose	0.986
Brain	MouseBrain-Z-T-1.2001.2001.2	2001	NVSDTTK	Hex(7)HexNAc(2)	Oligo-Mannose	0.95
Brain	MouseBrain-Z-T-1.2003.2003.3	2003	NTTHLK	Hex(4)HexNAc(5)Fuc(2)	Complex/Hybrid	0.994
Brain	MouseBrain-Z-T-1.2005.2005.2	2005	TNSTVTR	Hex(7)HexNAc(2)	Oligo-Mannose	0.972
Brain	MouseBrain-Z-T-1.2021.2021.3	2021	NVSDTTKR	Hex(6)HexNAc(2)	Oligo-Mannose	0.964
Brain	MouseBrain-Z-T-1.2036.2036.2	2036	NVSDTTKR	Hex(6)HexNAc(2)	Oligo-Mannose	0.986
Brain	MouseBrain-Z-T-1.2055.2055.2	2055	NLGNNTK	Hex(8)HexNAc(2)	Oligo-Mannose	0.984
Brain	MouseBrain-Z-T-1.2057.2057.2	2057	NVSDTTK	Hex(6)HexNAc(3)Fuc(1)	Complex/Hybrid	0.975
Brain	MouseBrain-Z-T-1.2076.2076.3	2076	NTTHLK	Hex(4)HexNAc(5)Fuc(2)	Complex/Hybrid	0.995
Brain	MouseBrain-Z-T-1.2091.2091.3	2091	RNSTGCLK 6,Carbamidomethyl(+57.0215);	Hex(9)HexNAc(2)	Oligo-Mannose	1
Brain	MouseBrain-Z-T-1.2094.2094.2	2094	NVSDTTK	Hex(6)HexNAc(2)	Oligo-Mannose	0.994
Brain	MouseBrain-Z-T-1.2099.2099.2	2099	INCNSSK 3,Carbamidomethyl(+57.0215);	Hex(4)HexNAc(4)Fuc(2)	Complex/Hybrid	0.988
Brain	MouseBrain-Z-T-1.2109.2109.3	2109	FNHTDR	Hex(9)HexNAc(2)	Oligo-Mannose	1
Brain	MouseBrain-Z-T-1.2110.2110.2	2110	LVESNK	Hex(7)HexNAc(2)	Oligo-Mannose	0.991
Brain	MouseBrain-Z-T-1.2111.2111.3	2111	GGPKNDTEER	Hex(5)HexNAc(5)Fuc(3)	Complex/Hybrid	0.991
Brain	MouseBrain-Z-T-1.2113.2113.2	2113	LVESNK	Hex(8)HexNAc(2)	Oligo-Mannose	0.997
Brain	MouseBrain-Z-T-1.2125.2125.3	2125	NVSDTTKR	Hex(5)HexNAc(2)	Oligo-Mannose	0.919
Brain	MouseBrain-Z-T-1.2127.2127.2	2127	NVSDTTKR	Hex(5)HexNAc(2)	Oligo-Mannose	0.99
Brain	MouseBrain-Z-T-1.2157.2157.3	2157	NVSDTTKR	Hex(5)HexNAc(4)	Complex/Hybrid	0.97
Brain	MouseBrain-Z-T-1.2158.2158.2	2158	NVSDTTK	Hex(6)HexNAc(2)	Oligo-Mannose	0.978
Brain	MouseBrain-Z-T-1.2174.2174.3	2174	GGPKNDTEER	Hex(5)HexNAc(5)Fuc(3)	Complex/Hybrid	0.983
Brain	MouseBrain-Z-T-1.2209.2209.2	2209	TNSTVTR	Hex(5)HexNAc(2)	Oligo-Mannose	0.959
Brain	MouseBrain-Z-T-1.2216.2216.2	2216	NLGNNTK	Hex(6)HexNAc(2)	Oligo-Mannose	0.985
Brain	MouseBrain-Z-T-1.2225.2225.3	2225	NASAASTAK	Hex(3)HexNAc(5)Fuc(1)	Complex/Hybrid	0.726
Brain	MouseBrain-Z-T-1.2239.2239.2	2239	NASAASTAK	Hex(3)HexNAc(5)Fuc(1)	Complex/Hybrid	0.893
Brain	MouseBrain-Z-T-1.2262.2262.2	2262	NVSDTTK	Hex(5)HexNAc(2)	Oligo-Mannose	0.995
Brain	MouseBrain-Z-T-1.2267.2267.2	2267	NQTAVR	Hex(5)HexNAc(2)	Oligo-Mannose	0.99
Brain	MouseBrain-Z-T-1.2273.2273.3	2273	YIDKGNR	Hex(9)HexNAc(2)	Oligo-Mannose	0.961
Brain	MouseBrain-Z-T-1.2283.2283.2	2283	NVSDTTK	Hex(5)HexNAc(4)	Complex/Hybrid	0.99
Brain	MouseBrain-Z-T-1.2288.2288.3	2288	NASAASTAK	Hex(4)HexNAc(5)Fuc(1)	Complex/Hybrid	0.858
Brain	MouseBrain-Z-T-1.2290.2290.3	2290	NVSDTTKR	Hex(5)HexNAc(4)Fuc(2)	Complex/Hybrid	0.96
Brain	MouseBrain-Z-T-1.2291.2291.3	2291	NTTHLK	Hex(3)HexNAc(5)Fuc(1)	Complex/Hybrid	0.99
Brain	MouseBrain-Z-T-1.2292.2292.3	2292	NASAASTAK	Hex(3)HexNAc(5)Fuc(1)	Complex/Hybrid	0.945
Brain	MouseBrain-Z-T-1.2324.2324.2	2324	NVSDTTK	Hex(5)HexNAc(2)	Oligo-Mannose	0.993
Brain	MouseBrain-Z-T-1.2325.2325.3	2325	NVSDTTK	Hex(5)HexNAc(4)	Complex/Hybrid	0.981
Brain	MouseBrain-Z-T-1.2333.2333.2	2333	INCNSSK 3,Carbamidomethyl(+57.0215);	Hex(4)HexNAc(5)Fuc(2)	Complex/Hybrid	0.973
Brain	MouseBrain-Z-T-1.2339.2339.2	2339	NVSDTTK	Hex(4)HexNAc(2)	Oligo-Mannose	0.956
Brain	MouseBrain-Z-T-1.2366.2366.2	2366	LVESNK	Hex(5)HexNAc(2)	Oligo-Mannose	0.996
Brain	MouseBrain-Z-T-1.2367.2367.3	2367	NSSHSPLR	Hex(8)HexNAc(2)	Oligo-Mannose	0.983
Brain	MouseBrain-Z-T-1.2368.2368.3	2368	NSSHSPLR	Hex(9)HexNAc(2)	Oligo-Mannose	0.938
Brain	MouseBrain-Z-T-1.2377.2377.2	2377	INCNSSK 3,Carbamidomethyl(+57.0215);	Hex(3)HexNAc(4)Fuc(1)	Complex/Hybrid	0.991
Brain	MouseBrain-Z-T-1.2381.2381.2	2381	NSSHSPLR	Hex(8)HexNAc(2)	Oligo-Mannose	0.951
Brain	MouseBrain-Z-T-1.2419.2419.2	2419	NSTGCLK 5,Carbamidomethyl(+57.0215);	Hex(9)HexNAc(2)	Oligo-Mannose	1
Brain	MouseBrain-Z-T-1.2421.2421.3	2421	NVSDTTK	Hex(5)HexNAc(4)Fuc(2)	Complex/Hybrid	0.988
Brain	MouseBrain-Z-T-1.2427.2427.2	2427	NVSDTTK	Hex(5)HexNAc(4)Fuc(2)	Complex/Hybrid	0.941
Brain	MouseBrain-Z-T-1.2435.2435.2	2435	NVSDTTK	Hex(5)HexNAc(4)Fuc(1)	Complex/Hybrid	0.985
Brain	MouseBrain-Z-T-1.2455.2455.2	2455	NSSHSPLR	Hex(7)HexNAc(2)	Oligo-Mannose	0.977
Brain	MouseBrain-Z-T-1.2467.2467.3	2467	DQPGHPVNR	Hex(8)HexNAc(2)	Oligo-Mannose	0.99
Brain	MouseBrain-Z-T-1.2483.2483.3	2483	NSSHSPLR	Hex(6)HexNAc(2)	Oligo-Mannose	0.97
Brain	MouseBrain-Z-T-1.2486.2486.3	2486	DQPGHPVNR	Hex(9)HexNAc(2)	Oligo-Mannose	0.99
Brain	MouseBrain-Z-T-1.2487.2487.2	2487	INCNSSK 3,Carbamidomethyl(+57.0215);	Hex(3)HexNAc(5)Fuc(1)	Complex/Hybrid	0.989
Brain	MouseBrain-Z-T-1.2488.2488.3	2488	INCNSSK 3,Carbamidomethyl(+57.0215);	Hex(3)HexNAc(5)Fuc(1)	Complex/Hybrid	0.989
Brain	MouseBrain-Z-T-1.2489.2489.2	2489	NSSHSPLR	Hex(6)HexNAc(2)	Oligo-Mannose	0.923
Brain	MouseBrain-Z-T-1.2496.2496.3	2496	IKNVTR	Hex(6)HexNAc(3)Fuc(2)	Complex/Hybrid	1
Brain	MouseBrain-Z-T-1.2505.2505.2	2505	LVDTNK	Hex(8)HexNAc(2)	Oligo-Mannose	0.96
Brain	MouseBrain-Z-T-1.2507.2507.3	2507	NTSLEHTR	Hex(9)HexNAc(2)	Oligo-Mannose	0.991
Brain	MouseBrain-Z-T-1.2519.2519.3	2519	NTSLEHTR	Hex(8)HexNAc(2)	Oligo-Mannose	0.978
Brain	MouseBrain-Z-T-1.2524.2524.2	2524	LVDTNK	Hex(7)HexNAc(2)	Oligo-Mannose	0.974
Brain	MouseBrain-Z-T-1.2527.2527.2	2527	NTSLEHTR	Hex(8)HexNAc(2)	Oligo-Mannose	0.944
Brain	MouseBrain-Z-T-1.2529.2529.2	2529	NTSLEHTR	Hex(9)HexNAc(2)	Oligo-Mannose	0.925
Brain	MouseBrain-Z-T-1.2550.2550.3	2550	YIDKGNR	Hex(6)HexNAc(4)	Complex/Hybrid	0.94
Brain	MouseBrain-Z-T-1.2554.2554.2	2554	INCNSSK 3,Carbamidomethyl(+57.0215);	Hex(3)HexNAc(5)Fuc(1)	Complex/Hybrid	0.99
Brain	MouseBrain-Z-T-1.2555.2555.3	2555	DQPGHPVNR	Hex(9)HexNAc(2)	Oligo-Mannose	0.992
Brain	MouseBrain-Z-T-1.2556.2556.3	2556	INCNSSK 3,Carbamidomethyl(+57.0215);	Hex(3)HexNAc(5)Fuc(1)	Complex/Hybrid	0.967
Brain	MouseBrain-Z-T-1.2558.2558.2	2558	TNGTGPVR	Hex(9)HexNAc(2)	Oligo-Mannose	0.992
Brain	MouseBrain-Z-T-1.2568.2568.3	2568	NCTGDCVHEGK 2,Carbamidomethyl(+57.0215);6,Carbamidomethyl(+57.0215);	Hex(8)HexNAc(2)	Oligo-Mannose	0.98
Brain	MouseBrain-Z-T-1.2573.2573.3	2573	NCTGDCVHEGK 2,Carbamidomethyl(+57.0215);6,Carbamidomethyl(+57.0215);	Hex(9)HexNAc(2)	Oligo-Mannose	0.979
Brain	MouseBrain-Z-T-1.2579.2579.2	2579	GGPKNDTEER	Hex(3)HexNAc(5)Fuc(1)	Complex/Hybrid	0.984
Brain	MouseBrain-Z-T-1.2584.2584.3	2584	KNASNMEYR 6,Oxidation(+15.9949);	Hex(5)HexNAc(4)Fuc(2)	Complex/Hybrid	1
Brain	MouseBrain-Z-T-1.2588.2588.3	2588	NTSLEHTR	Hex(8)HexNAc(2)	Oligo-Mannose	0.965
Brain	MouseBrain-Z-T-1.2598.2598.3	2598	GGPKNDTEER	Hex(3)HexNAc(5)Fuc(1)	Complex/Hybrid	0.992
Brain	MouseBrain-Z-T-1.2619.2619.2	2619	INCNSSK 3,Carbamidomethyl(+57.0215);	Hex(3)HexNAc(5)Fuc(1)	Complex/Hybrid	0.89
Brain	MouseBrain-Z-T-1.2650.2650.2	2650	NQNGTFK	Hex(7)HexNAc(2)	Oligo-Mannose	1
Brain	MouseBrain-Z-T-1.2661.2661.3	2661	GGPKNDTEER	Hex(3)HexNAc(5)Fuc(1)	Complex/Hybrid	0.994
Brain	MouseBrain-Z-T-1.2664.2664.3	2664	NTSLEHTR	Hex(7)HexNAc(2)	Oligo-Mannose	0.976
Brain	MouseBrain-Z-T-1.2667.2667.3	2667	NTSLEHTR	Hex(6)HexNAc(2)	Oligo-Mannose	0.816
Brain	MouseBrain-Z-T-1.2681.2681.2	2681	NTSLEHTR	Hex(6)HexNAc(2)	Oligo-Mannose	0.907
Brain	MouseBrain-Z-T-1.2698.2698.2	2698	GNVSACAR 6,Carbamidomethyl(+57.0215);	Hex(9)HexNAc(2)	Oligo-Mannose	0.96
Brain	MouseBrain-Z-T-1.2699.2699.2	2699	SLSNSTAR	Hex(8)HexNAc(2)	Oligo-Mannose	0.99
Brain	MouseBrain-Z-T-1.2706.2706.2	2706	NISSEEK	Hex(8)HexNAc(2)	Oligo-Mannose	0.967
Brain	MouseBrain-Z-T-1.2710.2710.2	2710	NISSEEK	Hex(9)HexNAc(2)	Oligo-Mannose	0.989
Brain	MouseBrain-Z-T-1.2716.2716.3	2716	GNVSACAR 6,Carbamidomethyl(+57.0215);	Hex(9)HexNAc(2)	Oligo-Mannose	0.862
Brain	MouseBrain-Z-T-1.2730.2730.3	2730	NTSLEHTR	Hex(6)HexNAc(2)	Oligo-Mannose	0.973
Brain	MouseBrain-Z-T-1.2732.2732.2	2732	SLSNSTAR	Hex(7)HexNAc(2)	Oligo-Mannose	0.989
Brain	MouseBrain-Z-T-1.2763.2763.2	2763	GNVSACAR 6,Carbamidomethyl(+57.0215);	Hex(9)HexNAc(2)	Oligo-Mannose	0.987
Brain	MouseBrain-Z-T-1.2765.2765.3	2765	CVNESYKK 1,Carbamidomethyl(+57.0215);	Hex(7)HexNAc(2)	Oligo-Mannose	0.977
Brain	MouseBrain-Z-T-1.2794.2794.3	2794	NCTDPK 2,Carbamidomethyl(+57.0215);	Hex(3)HexNAc(5)Fuc(1)	Complex/Hybrid	0.986
Brain	MouseBrain-Z-T-1.2796.2796.3	2796	DQPGHPVNR	Hex(5)HexNAc(4)	Complex/Hybrid	0.966
Brain	MouseBrain-Z-T-1.2800.2800.3	2800	HMNETSHTQGSLR 2,Oxidation(+15.9949);	Hex(6)HexNAc(2)	Oligo-Mannose	0.919
Brain	MouseBrain-Z-T-1.2805.2805.4	2805	HMNETSHTQGSLR 2,Oxidation(+15.9949);	Hex(6)HexNAc(2)	Oligo-Mannose	0.92
Brain	MouseBrain-Z-T-1.2809.2809.2	2809	NCTDPK 2,Carbamidomethyl(+57.0215);	Hex(3)HexNAc(5)Fuc(1)	Complex/Hybrid	0.995
Brain	MouseBrain-Z-T-1.2812.2812.2	2812	NNTIVNK	Hex(9)HexNAc(2)	Oligo-Mannose	0.992
Brain	MouseBrain-Z-T-1.2834.2834.2	2834	NTTEVVK	Hex(8)HexNAc(2)	Oligo-Mannose	0.995
Brain	MouseBrain-Z-T-1.2860.2860.3	2860	NTTEVVK	Hex(8)HexNAc(2)	Oligo-Mannose	0.962
Brain	MouseBrain-Z-T-1.2876.2876.3	2876	YHSQTYGNGSK	Hex(9)HexNAc(2)	Oligo-Mannose	1
Brain	MouseBrain-Z-T-1.2886.2886.2	2886	NTTEVVK	Hex(7)HexNAc(2)	Oligo-Mannose	0.992
Brain	MouseBrain-Z-T-1.2896.2896.2	2896	QSNVSEPAK	Hex(8)HexNAc(2)	Oligo-Mannose	0.997
Brain	MouseBrain-Z-T-1.2899.2899.3	2899	HMNETSHTQGSLR 2,Oxidation(+15.9949);	Hex(5)HexNAc(2)	Oligo-Mannose	0.575
Brain	MouseBrain-Z-T-1.2900.2900.2	2900	NTTEVVK	Hex(8)HexNAc(2)	Oligo-Mannose	0.98
Brain	MouseBrain-Z-T-1.2908.2908.2	2908	QSNVSEPAK	Hex(9)HexNAc(2)	Oligo-Mannose	0.996
Brain	MouseBrain-Z-T-1.2918.2918.2	2918	NTTEVVK	Hex(10)HexNAc(2)	Oligo-Mannose	0.987
Brain	MouseBrain-Z-T-1.2921.2921.3	2921	NISSEEK	Hex(5)HexNAc(6)Fuc(3)	Complex/Hybrid	0.993
Brain	MouseBrain-Z-T-1.2932.2932.3	2932	GPGIKPNQTSK	Hex(7)HexNAc(2)	Oligo-Mannose	0.985
Brain	MouseBrain-Z-T-1.2939.2939.3	2939	NSSSSNVEGR	Hex(3)HexNAc(5)Fuc(1)	Complex/Hybrid	1
Brain	MouseBrain-Z-T-1.2982.2982.2	2982	NTTEVVK	Hex(7)HexNAc(2)	Oligo-Mannose	0.983
Brain	MouseBrain-Z-T-1.2995.2995.3	2995	NATGDYK	Hex(4)HexNAc(6)Fuc(2)	Complex/Hybrid	0.957
Brain	MouseBrain-Z-T-1.3015.3015.3	3015	VIYQNHNK	Hex(4)HexNAc(4)Fuc(1)	Complex/Hybrid	0.987
Brain	MouseBrain-Z-T-1.3022.3022.2	3022	NTTEVVK	Hex(7)HexNAc(2)	Oligo-Mannose	0.99
Brain	MouseBrain-Z-T-1.3041.3041.2	3041	NTTEVVK	Hex(8)HexNAc(2)	Oligo-Mannose	0.923
Brain	MouseBrain-Z-T-1.3046.3046.2	3046	NTTEVVK	Hex(7)HexNAc(2)	Oligo-Mannose	0.989
Brain	MouseBrain-Z-T-1.3053.3053.2	3053	NTTEVVK	Hex(6)HexNAc(2)	Oligo-Mannose	0.98
Brain	MouseBrain-Z-T-1.3063.3063.3	3063	NISSEEK	Hex(4)HexNAc(5)Fuc(2)	Complex/Hybrid	0.993
Brain	MouseBrain-Z-T-1.3066.3066.2	3066	NATGDYK	Hex(4)HexNAc(4)Fuc(2)	Complex/Hybrid	0.995
Brain	MouseBrain-Z-T-1.3107.3107.3	3107	NISSEEK	Hex(4)HexNAc(5)Fuc(2)	Complex/Hybrid	0.992
Brain	MouseBrain-Z-T-1.3108.3108.2	3108	VNASAPR	Hex(9)HexNAc(2)	Oligo-Mannose	0.955
Brain	MouseBrain-Z-T-1.3110.3110.2	3110	VNASAPR	Hex(8)HexNAc(2)	Oligo-Mannose	0.922
Brain	MouseBrain-Z-T-1.3113.3113.2	3113	NTTEVVK	Hex(6)HexNAc(2)	Oligo-Mannose	0.993
Brain	MouseBrain-Z-T-1.3118.3118.3	3118	NISSEEK	Hex(5)HexNAc(5)Fuc(3)	Complex/Hybrid	0.991
Brain	MouseBrain-Z-T-1.3120.3120.2	3120	NISSEEK	Hex(4)HexNAc(5)Fuc(2)	Complex/Hybrid	0.991
Brain	MouseBrain-Z-T-1.3129.3129.2	3129	NATGDYK	Hex(4)HexNAc(4)Fuc(2)	Complex/Hybrid	0.99
Brain	MouseBrain-Z-T-1.3135.3135.2	3135	TNGTGPVR	Hex(5)HexNAc(4)Fuc(1)	Complex/Hybrid	0.951
Brain	MouseBrain-Z-T-1.3149.3149.3	3149	NISSEEK	Hex(4)HexNAc(6)Fuc(2)	Complex/Hybrid	0.993
Brain	MouseBrain-Z-T-1.3184.3184.2	3184	NISSEEK	Hex(4)HexNAc(5)Fuc(2)	Complex/Hybrid	0.985
Brain	MouseBrain-Z-T-1.3190.3190.3	3190	NISSEEK	Hex(4)HexNAc(5)Fuc(2)	Complex/Hybrid	0.994
Brain	MouseBrain-Z-T-1.3194.3194.3	3194	ANATIEVK	Hex(8)HexNAc(2)	Oligo-Mannose	0.626
Brain	MouseBrain-Z-T-1.3196.3196.2	3196	INGSVR	Hex(5)HexNAc(2)	Oligo-Mannose	1
Brain	MouseBrain-Z-T-1.3205.3205.3	3205	VIYQNHNK	Hex(4)HexNAc(5)Fuc(1)	Complex/Hybrid	0.983
Brain	MouseBrain-Z-T-1.3206.3206.3	3206	IRNVSDTTKR	Hex(5)HexNAc(2)	Oligo-Mannose	1
Brain	MouseBrain-Z-T-1.3255.3255.3	3255	ANATIEVK	Hex(8)HexNAc(2)	Oligo-Mannose	0.544
Brain	MouseBrain-Z-T-1.3262.3262.3	3262	NISSEEK	Hex(4)HexNAc(6)Fuc(2)	Complex/Hybrid	0.989
Brain	MouseBrain-Z-T-1.3271.3271.3	3271	VIYQNHNK	Hex(4)HexNAc(5)Fuc(1)	Complex/Hybrid	0.982
Brain	MouseBrain-Z-T-1.3273.3273.2	3273	QSNVSEPAK	Hex(5)HexNAc(2)	Oligo-Mannose	0.996
Brain	MouseBrain-Z-T-1.3288.3288.2	3288	NISSEEK	Hex(4)HexNAc(4)Fuc(2)	Complex/Hybrid	0.989
Brain	MouseBrain-Z-T-1.3293.3293.2	3293	NLSEDR	Hex(8)HexNAc(2)	Oligo-Mannose	0.975
Brain	MouseBrain-Z-T-1.3314.3314.3	3314	NISSEEK	Hex(4)HexNAc(4)Fuc(2)	Complex/Hybrid	0.97
Brain	MouseBrain-Z-T-1.3330.3330.3	3330	SVTTSLHNK	Hex(7)HexNAc(2)	Oligo-Mannose	1
Brain	MouseBrain-Z-T-1.3340.3340.2	3340	QSNVSEPAK	Hex(5)HexNAc(2)	Oligo-Mannose	0.991
Brain	MouseBrain-Z-T-1.3344.3344.3	3344	RACQFNR 3,Carbamidomethyl(+57.0215);	Hex(10)HexNAc(2)	Oligo-Mannose	1
Brain	MouseBrain-Z-T-1.3349.3349.2	3349	NISSEEK	Hex(4)HexNAc(4)Fuc(2)	Complex/Hybrid	0.99
Brain	MouseBrain-Z-T-1.3357.3357.2	3357	NLTTGR	Hex(9)HexNAc(2)	Oligo-Mannose	1
Brain	MouseBrain-Z-T-1.3377.3377.2	3377	NTTEVVK	Hex(5)HexNAc(2)	Oligo-Mannose	0.992
Brain	MouseBrain-Z-T-1.3379.3379.3	3379	NATGDYK	Hex(4)HexNAc(5)Fuc(2)	Complex/Hybrid	0.968
Brain	MouseBrain-Z-T-1.3380.3380.2	3380	NISSEEK	Hex(4)HexNAc(5)Fuc(1)	Complex/Hybrid	0.99
Brain	MouseBrain-Z-T-1.3382.3382.2	3382	NISSEEK	Hex(4)HexNAc(5)Fuc(1)	Complex/Hybrid	0.987
Brain	MouseBrain-Z-T-1.3388.3388.2	3388	NATGDYK	Hex(4)HexNAc(5)Fuc(2)	Complex/Hybrid	0.971
Brain	MouseBrain-Z-T-1.3399.3399.3	3399	NISSEEK	Hex(4)HexNAc(5)Fuc(1)	Complex/Hybrid	0.975
Brain	MouseBrain-Z-T-1.3403.3403.2	3403	QSNVSEPAK	Hex(5)HexNAc(2)	Oligo-Mannose	0.991
Brain	MouseBrain-Z-T-1.3405.3405.3	3405	VIYQNHNK	Hex(3)HexNAc(4)	Complex/Hybrid	0.965
Brain	MouseBrain-Z-T-1.3413.3413.2	3413	NLSEDR	Hex(6)HexNAc(3)Fuc(1)	Complex/Hybrid	0.994
Brain	MouseBrain-Z-T-1.3417.3417.3	3417	VIYQNHNK	Hex(4)HexNAc(5)Fuc(2)	Complex/Hybrid	0.981
Brain	MouseBrain-Z-T-1.3446.3446.3	3446	NATGDYK	Hex(4)HexNAc(5)Fuc(2)	Complex/Hybrid	0.986
Brain	MouseBrain-Z-T-1.3452.3452.2	3452	NATGDYK	Hex(4)HexNAc(5)Fuc(2)	Complex/Hybrid	0.995
Brain	MouseBrain-Z-T-1.3481.3481.3	3481	IRNVSDTTK	Hex(6)HexNAc(2)	Oligo-Mannose	0.987
Brain	MouseBrain-Z-T-1.3487.3487.2	3487	LNNSQIK	Hex(9)HexNAc(2)	Oligo-Mannose	0.849
Brain	MouseBrain-Z-T-1.3501.3501.2	3501	TDNGTYR	Hex(3)HexNAc(2)Fuc(1)	Truncated	1
Brain	MouseBrain-Z-T-1.3509.3509.2	3509	LNNSQIK	Hex(8)HexNAc(2)	Oligo-Mannose	0.992
Brain	MouseBrain-Z-T-1.3528.3528.3	3528	NISSEEK	Hex(4)HexNAc(6)Fuc(1)	Complex/Hybrid	0.996
Brain	MouseBrain-Z-T-1.3550.3550.2	3550	LNNSQIK	Hex(7)HexNAc(2)	Oligo-Mannose	0.975
Brain	MouseBrain-Z-T-1.3551.3551.2	3551	NQTLQEGEK	Hex(7)HexNAc(2)	Oligo-Mannose	1
Brain	MouseBrain-Z-T-1.3560.3560.4	3560	VGNNTVHVHQEVHK	Hex(8)HexNAc(2)	Oligo-Mannose	0.992
Brain	MouseBrain-Z-T-1.3564.3564.2	3564	NISSEEK	Hex(3)HexNAc(2)Fuc(1)	Truncated	0.995
Brain	MouseBrain-Z-T-1.3569.3569.3	3569	NISSEEK	Hex(4)HexNAc(5)Fuc(2)	Complex/Hybrid	0.995
Brain	MouseBrain-Z-T-1.3577.3577.3	3577	NCTGDCVHEGK 2,Carbamidomethyl(+57.0215);6,Carbamidomethyl(+57.0215);	Hex(3)HexNAc(5)Fuc(1)	Complex/Hybrid	0.973
Brain	MouseBrain-Z-T-1.3594.3594.2	3594	IRNVSDTTK	Hex(5)HexNAc(2)	Oligo-Mannose	0.978
Brain	MouseBrain-Z-T-1.3598.3598.3	3598	NASNMEYR 5,Oxidation(+15.9949);	Hex(6)HexNAc(4)Fuc(2)	Complex/Hybrid	1
Brain	MouseBrain-Z-T-1.3602.3602.3	3602	VIYQNHNK	Hex(3)HexNAc(5)	Complex/Hybrid	0.976
Brain	MouseBrain-Z-T-1.3612.3612.3	3612	HYNYTGK	Hex(6)HexNAc(5)Fuc(4)	Complex/Hybrid	0.99
Brain	MouseBrain-Z-T-1.3613.3613.2	3613	NISSEEK	Hex(4)HexNAc(5)Fuc(2)	Complex/Hybrid	0.991
Brain	MouseBrain-Z-T-1.3615.3615.2	3615	NATGDYK	Hex(3)HexNAc(4)Fuc(1)	Complex/Hybrid	0.991
Brain	MouseBrain-Z-T-1.3622.3622.2	3622	QNSSFTEK	Hex(9)HexNAc(2)	Oligo-Mannose	0.989
Brain	MouseBrain-Z-T-1.3624.3624.3	3624	IRNVSDTTK	Hex(5)HexNAc(2)	Oligo-Mannose	0.982
Brain	MouseBrain-Z-T-1.3625.3625.2	3625	NGTGVIR	Hex(8)HexNAc(2)	Oligo-Mannose	1
Brain	MouseBrain-Z-T-1.3634.3634.3	3634	IRNVSDTTK	Hex(5)HexNAc(4)	Complex/Hybrid	0.973
Brain	MouseBrain-Z-T-1.3636.3636.2	3636	NLSEDR	Hex(6)HexNAc(3)Fuc(2)	Complex/Hybrid	0.992
Brain	MouseBrain-Z-T-1.3638.3638.3	3638	NLSEDR	Hex(6)HexNAc(3)Fuc(2)	Complex/Hybrid	0.982
Brain	MouseBrain-Z-T-1.3644.3644.3	3644	NISSEEK	Hex(4)HexNAc(5)Fuc(2)	Complex/Hybrid	0.997
Brain	MouseBrain-Z-T-1.3676.3676.2	3676	LNNSQIK	Hex(6)HexNAc(2)	Oligo-Mannose	0.967
Brain	MouseBrain-Z-T-1.3683.3683.2	3683	NISSEEK	Hex(4)HexNAc(5)Fuc(2)	Complex/Hybrid	0.995
Brain	MouseBrain-Z-T-1.3691.3691.2	3691	NDTLQEAK	Hex(9)HexNAc(2)	Oligo-Mannose	0.955
Brain	MouseBrain-Z-T-1.3693.3693.3	3693	KNASNMEYR	Hex(8)HexNAc(2)	Oligo-Mannose	0.981
Brain	MouseBrain-Z-T-1.3695.3695.3	3695	HMNETSHTQGSLR	Hex(9)HexNAc(2)	Oligo-Mannose	0.973
Brain	MouseBrain-Z-T-1.3696.3696.2	3696	NATGDYK	Hex(3)HexNAc(4)Fuc(1)	Complex/Hybrid	0.988
Brain	MouseBrain-Z-T-1.3699.3699.2	3699	QNSSFTEK	Hex(10)HexNAc(2)	Oligo-Mannose	0.983
Brain	MouseBrain-Z-T-1.3703.3703.2	3703	NLSEDR	Hex(6)HexNAc(3)Fuc(2)	Complex/Hybrid	0.998
Brain	MouseBrain-Z-T-1.3705.3705.3	3705	HYNYTGK	Hex(5)HexNAc(4)Fuc(3)	Complex/Hybrid	0.995
Brain	MouseBrain-Z-T-1.3706.3706.2	3706	NLTPGGK	Hex(5)HexNAc(2)	Oligo-Mannose	0.999
Brain	MouseBrain-Z-T-1.3710.3710.4	3710	HMNETSHTQGSLR	Hex(8)HexNAc(2)	Oligo-Mannose	0.907
Brain	MouseBrain-Z-T-1.3713.3713.3	3713	NISSEEK	Hex(4)HexNAc(5)Fuc(2)	Complex/Hybrid	0.965
Brain	MouseBrain-Z-T-1.3715.3715.3	3715	HMNETSHTQGSLR	Hex(8)HexNAc(2)	Oligo-Mannose	0.904
Brain	MouseBrain-Z-T-1.3716.3716.2	3716	NDTLQEAK	Hex(8)HexNAc(2)	Oligo-Mannose	0.941
Brain	MouseBrain-Z-T-1.3731.3731.3	3731	HYNYTGK	Hex(5)HexNAc(6)Fuc(3)	Complex/Hybrid	0.995
Brain	MouseBrain-Z-T-1.3741.3741.3	3741	TLNCSGAHVK 4,Carbamidomethyl(+57.0215);	Hex(9)HexNAc(2)	Oligo-Mannose	0.97
Brain	MouseBrain-Z-T-1.3742.3742.3	3742	KNASNMEYR	Hex(7)HexNAc(2)	Oligo-Mannose	0.74
Brain	MouseBrain-Z-T-1.3744.3744.3	3744	HMNETSHTQGSLR	Hex(6)HexNAc(3)Fuc(1)	Complex/Hybrid	0.965
Brain	MouseBrain-Z-T-1.3751.3751.4	3751	HMNETSHTQGSLR	Hex(6)HexNAc(3)Fuc(1)	Complex/Hybrid	0.96
Brain	MouseBrain-Z-T-1.3754.3754.2	3754	NISSEEK	Hex(3)HexNAc(4)Fuc(1)	Complex/Hybrid	0.99
Brain	MouseBrain-Z-T-1.3771.3771.3	3771	KNASNMEYR	Hex(6)HexNAc(4)Fuc(1)	Complex/Hybrid	0.934
Brain	MouseBrain-Z-T-1.3773.3773.2	3773	NNTIVNK	Hex(2)HexNAc(2)Fuc(1)	Truncated	0.994
Brain	MouseBrain-Z-T-1.3774.3774.4	3774	HMNETSHTQGSLR	Hex(6)HexNAc(3)Fuc(2)	Complex/Hybrid	0.991
Brain	MouseBrain-Z-T-1.3776.3776.3	3776	HPNCVNVTK 4,Carbamidomethyl(+57.0215);	Hex(5)HexNAc(2)	Oligo-Mannose	1
Brain	MouseBrain-Z-T-1.3783.3783.3	3783	KNASNMEYR	Hex(6)HexNAc(3)Fuc(1)	Complex/Hybrid	0.987
Brain	MouseBrain-Z-T-1.3784.3784.3	3784	KNASNMEYR	Hex(7)HexNAc(4)Fuc(3)	Complex/Hybrid	0.963
Brain	MouseBrain-Z-T-1.3786.3786.3	3786	SVAHNMTMPNK 6,Oxidation(+15.9949);	Hex(6)HexNAc(2)	Oligo-Mannose	1
Brain	MouseBrain-Z-T-1.3789.3789.2	3789	CDMDGQNR 1,Carbamidomethyl(+57.0215);	Hex(5)HexNAc(2)	Oligo-Mannose	1
Brain	MouseBrain-Z-T-1.3790.3790.3	3790	HMNETSHTQGSLR	Hex(6)HexNAc(2)	Oligo-Mannose	0.973
Brain	MouseBrain-Z-T-1.3797.3797.4	3797	HMNETSHTQGSLR	Hex(6)HexNAc(2)	Oligo-Mannose	0.964
Brain	MouseBrain-Z-T-1.3802.3802.3	3802	TLNCSGAHVK 4,Carbamidomethyl(+57.0215);	Hex(6)HexNAc(4)Fuc(1)	Complex/Hybrid	0.979
Brain	MouseBrain-Z-T-1.3808.3808.3	3808	HMNETSHTQGSLR	Hex(5)HexNAc(3)Fuc(2)	Complex/Hybrid	0.953
Brain	MouseBrain-Z-T-1.3820.3820.3	3820	SVSHNMTAPNK	Hex(8)HexNAc(2)	Oligo-Mannose	0.999
Brain	MouseBrain-Z-T-1.3835.3835.2	3835	YNCTATNR 3,Carbamidomethyl(+57.0215);	Hex(6)HexNAc(2)	Oligo-Mannose	0.924
Brain	MouseBrain-Z-T-1.3844.3844.3	3844	HMNETSHTQGSLR	Hex(5)HexNAc(2)	Oligo-Mannose	0.974
Brain	MouseBrain-Z-T-1.3848.3848.3	3848	HMNETSHTQGSLR	Hex(5)HexNAc(4)	Complex/Hybrid	0.974
Brain	MouseBrain-Z-T-1.3854.3854.4	3854	HMNETSHTQGSLR	Hex(5)HexNAc(4)	Complex/Hybrid	0.98
Brain	MouseBrain-Z-T-1.3856.3856.3	3856	SVAHNMTMPNK 8,Oxidation(+15.9949);	Hex(6)HexNAc(2)	Oligo-Mannose	0.998
Brain	MouseBrain-Z-T-1.3862.3862.2	3862	NETHFDAGAK	Hex(9)HexNAc(2)	Oligo-Mannose	0.82
Brain	MouseBrain-Z-T-1.3864.3864.2	3864	NLSEDR	Hex(5)HexNAc(2)	Oligo-Mannose	0.923
Brain	MouseBrain-Z-T-1.3865.3865.3	3865	KNASNMEYR	Hex(6)HexNAc(4)Fuc(2)	Complex/Hybrid	0.986
Brain	MouseBrain-Z-T-1.3867.3867.3	3867	KNASNMEYR	Hex(6)HexNAc(2)	Oligo-Mannose	0.885
Brain	MouseBrain-Z-T-1.3873.3873.3	3873	HMNETSHTQGSLR	Hex(5)HexNAc(4)Fuc(1)	Complex/Hybrid	0.978
Brain	MouseBrain-Z-T-1.3876.3876.3	3876	TLNCSGAHVK 4,Carbamidomethyl(+57.0215);	Hex(6)HexNAc(4)Fuc(1)	Complex/Hybrid	0.991
Brain	MouseBrain-Z-T-1.3877.3877.3	3877	HMNETSHTQGSLR	Hex(5)HexNAc(3)Fuc(1)	Complex/Hybrid	0.959
Brain	MouseBrain-Z-T-1.3880.3880.2	3880	NATGDYK	Hex(3)HexNAc(5)Fuc(1)	Complex/Hybrid	0.982
Brain	MouseBrain-Z-T-1.3887.3887.3	3887	KNASNMEYR	Hex(6)HexNAc(3)Fuc(2)	Complex/Hybrid	0.982
Brain	MouseBrain-Z-T-1.3891.3891.3	3891	NATGDYK	Hex(3)HexNAc(5)Fuc(1)	Complex/Hybrid	0.991
Brain	MouseBrain-Z-T-1.3894.3894.3	3894	YNCTATNR 3,Carbamidomethyl(+57.0215);	Hex(5)HexNAc(4)Fuc(1)	Complex/Hybrid	0.965
Brain	MouseBrain-Z-T-1.3899.3899.3	3899	TLNCSGAHVK 4,Carbamidomethyl(+57.0215);	Hex(5)HexNAc(5)Fuc(3)	Complex/Hybrid	0.971
Brain	MouseBrain-Z-T-1.3900.3900.4	3900	HMNETSHTQGSLR	Hex(5)HexNAc(4)Fuc(1)	Complex/Hybrid	0.982
Brain	MouseBrain-Z-T-1.3905.3905.2	3905	KNASNMEYR	Hex(6)HexNAc(3)Fuc(2)	Complex/Hybrid	0.874
Brain	MouseBrain-Z-T-1.3906.3906.2	3906	YNCTATNR 3,Carbamidomethyl(+57.0215);	Hex(4)HexNAc(4)Fuc(1)	Complex/Hybrid	0.977
Brain	MouseBrain-Z-T-1.3912.3912.3	3912	SVSHNMTAPNK	Hex(6)HexNAc(2)	Oligo-Mannose	0.996
Brain	MouseBrain-Z-T-1.3913.3913.3	3913	KNASNMEYR	Hex(7)HexNAc(2)	Oligo-Mannose	0.911
Brain	MouseBrain-Z-T-1.3922.3922.3	3922	TLNCSGAHVK 4,Carbamidomethyl(+57.0215);	Hex(5)HexNAc(4)Fuc(1)	Complex/Hybrid	0.982
Brain	MouseBrain-Z-T-1.3923.3923.3	3923	HMNETSHTQGSLR	Hex(5)HexNAc(2)	Oligo-Mannose	0.943
Brain	MouseBrain-Z-T-1.3924.3924.3	3924	TLNCSGAHVK 4,Carbamidomethyl(+57.0215);	Hex(5)HexNAc(2)	Oligo-Mannose	0.898
Brain	MouseBrain-Z-T-1.3925.3925.2	3925	NLTPGGK	Hex(5)HexNAc(4)Fuc(2)	Complex/Hybrid	0.999
Brain	MouseBrain-Z-T-1.3933.3933.3	3933	KNASNMEYR	Hex(6)HexNAc(4)Fuc(2)	Complex/Hybrid	0.978
Brain	MouseBrain-Z-T-1.3934.3934.3	3934	TLNCSGAHVK 4,Carbamidomethyl(+57.0215);	Hex(6)HexNAc(4)Fuc(2)	Complex/Hybrid	0.985
Brain	MouseBrain-Z-T-1.3935.3935.2	3935	NATLAEQAK	Hex(9)HexNAc(2)	Oligo-Mannose	0.993
Brain	MouseBrain-Z-T-1.3938.3938.3	3938	KNASNMEYR	Hex(5)HexNAc(4)Fuc(1)	Complex/Hybrid	0.985
Brain	MouseBrain-Z-T-1.3946.3946.3	3946	NATLAEQAK	Hex(9)HexNAc(2)	Oligo-Mannose	0.992
Brain	MouseBrain-Z-T-1.3954.3954.2	3954	NATLAEQAK	Hex(8)HexNAc(2)	Oligo-Mannose	0.99
Brain	MouseBrain-Z-T-1.3958.3958.2	3958	NATGDYK	Hex(3)HexNAc(5)Fuc(1)	Complex/Hybrid	0.994
Brain	MouseBrain-Z-T-1.3959.3959.3	3959	SVAHNMTMPNK 8,Oxidation(+15.9949);	Hex(6)HexNAc(2)	Oligo-Mannose	0.998
Brain	MouseBrain-Z-T-1.3960.3960.3	3960	TTNYNSSRSR	Hex(7)HexNAc(2)	Oligo-Mannose	1
Brain	MouseBrain-Z-T-1.3965.3965.3	3965	SVAHNMTTPNK	Hex(9)HexNAc(2)	Oligo-Mannose	0.959
Brain	MouseBrain-Z-T-1.3970.3970.2	3970	YNCTATNR 3,Carbamidomethyl(+57.0215);	Hex(5)HexNAc(2)	Oligo-Mannose	0.965
Brain	MouseBrain-Z-T-1.3975.3975.2	3975	ANITVK	Hex(8)HexNAc(2)	Oligo-Mannose	1
Brain	MouseBrain-Z-T-1.3982.3982.3	3982	SVAHNMTTPNK	Hex(8)HexNAc(2)	Oligo-Mannose	0.988
Brain	MouseBrain-Z-T-1.3983.3983.3	3983	NATLAEQAK	Hex(8)HexNAc(2)	Oligo-Mannose	0.991
Brain	MouseBrain-Z-T-1.3984.3984.3	3984	SVSHNMTAPNK	Hex(6)HexNAc(2)	Oligo-Mannose	0.998
Brain	MouseBrain-Z-T-1.3988.3988.3	3988	KNASNMEYR	Hex(5)HexNAc(4)	Complex/Hybrid	0.994
Brain	MouseBrain-Z-T-1.3993.3993.3	3993	TLNCSGAHVK 4,Carbamidomethyl(+57.0215);	Hex(5)HexNAc(4)	Complex/Hybrid	0.931
Brain	MouseBrain-Z-T-1.3995.3995.3	3995	TLNCSGAHVK 4,Carbamidomethyl(+57.0215);	Hex(5)HexNAc(2)	Oligo-Mannose	0.91
Brain	MouseBrain-Z-T-1.3998.3998.3	3998	TLNCSGAHVK 4,Carbamidomethyl(+57.0215);	Hex(4)HexNAc(4)Fuc(2)	Complex/Hybrid	0.987
Brain	MouseBrain-Z-T-1.4003.4003.3	4003	TLNCSGAHVK 4,Carbamidomethyl(+57.0215);	Hex(5)HexNAc(4)Fuc(2)	Complex/Hybrid	0.989
Brain	MouseBrain-Z-T-1.4005.4005.3	4005	KNASNMEYR	Hex(6)HexNAc(4)Fuc(2)	Complex/Hybrid	0.986
Brain	MouseBrain-Z-T-1.4010.4010.3	4010	NISSEEK	Hex(3)HexNAc(5)Fuc(1)	Complex/Hybrid	0.984
Brain	MouseBrain-Z-T-1.4011.4011.2	4011	NISSEEK	Hex(3)HexNAc(5)Fuc(1)	Complex/Hybrid	0.994
Brain	MouseBrain-Z-T-1.4017.4017.3	4017	KNASNMEYR	Hex(5)HexNAc(2)	Oligo-Mannose	0.959
Brain	MouseBrain-Z-T-1.4018.4018.3	4018	HMNETSHTQGSLR	Hex(4)HexNAc(4)Fuc(1)	Complex/Hybrid	0.982
Brain	MouseBrain-Z-T-1.4021.4021.2	4021	KNASNMEYR	Hex(5)HexNAc(3)Fuc(2)	Complex/Hybrid	0.919
Brain	MouseBrain-Z-T-1.4026.4026.3	4026	TLNCSGAHVK 4,Carbamidomethyl(+57.0215);	Hex(5)HexNAc(4)Fuc(1)	Complex/Hybrid	0.989
Brain	MouseBrain-Z-T-1.4030.4030.3	4030	YNCTATNR 3,Carbamidomethyl(+57.0215);	Hex(4)HexNAc(5)Fuc(1)	Complex/Hybrid	0.909
Brain	MouseBrain-Z-T-1.4031.4031.2	4031	KNASNMEYR	Hex(5)HexNAc(2)	Oligo-Mannose	0.99
Brain	MouseBrain-Z-T-1.4032.4032.2	4032	NATLAEQAK	Hex(8)HexNAc(2)	Oligo-Mannose	0.973
Brain	MouseBrain-Z-T-1.4033.4033.2	4033	EQNYTCR 6,Carbamidomethyl(+57.0215);	Hex(9)HexNAc(2)	Oligo-Mannose	1
Brain	MouseBrain-Z-T-1.4041.4041.2	4041	NATLAEQAK	Hex(7)HexNAc(2)	Oligo-Mannose	0.996
Brain	MouseBrain-Z-T-1.4042.4042.3	4042	SVAHNMTTPNK	Hex(9)HexNAc(2)	Oligo-Mannose	0.978
Brain	MouseBrain-Z-T-1.4045.4045.2	4045	QFNETR	Hex(9)HexNAc(2)	Oligo-Mannose	1
Brain	MouseBrain-Z-T-1.4053.4053.3	4053	SVAHNMTTPNK	Hex(8)HexNAc(2)	Oligo-Mannose	0.971
Brain	MouseBrain-Z-T-1.4066.4066.3	4066	KNASNMEYR	Hex(5)HexNAc(4)Fuc(2)	Complex/Hybrid	0.959
Brain	MouseBrain-Z-T-1.4075.4075.3	4075	SVAHNMTTPNK	Hex(7)HexNAc(2)	Oligo-Mannose	0.99
Brain	MouseBrain-Z-T-1.4078.4078.3	4078	KNASNMEYR	Hex(4)HexNAc(3)Fuc(2)	Complex/Hybrid	0.963
Brain	MouseBrain-Z-T-1.4083.4083.3	4083	TLNCSGAHVK 4,Carbamidomethyl(+57.0215);	Hex(5)HexNAc(4)Fuc(2)	Complex/Hybrid	0.994
Brain	MouseBrain-Z-T-1.4085.4085.3	4085	KNASNMEYR	Hex(5)HexNAc(2)	Oligo-Mannose	0.903
Brain	MouseBrain-Z-T-1.4086.4086.2	4086	NISSEEK	Hex(3)HexNAc(5)Fuc(1)	Complex/Hybrid	0.991
Brain	MouseBrain-Z-T-1.4096.4096.3	4096	KNASNMEYR	Hex(4)HexNAc(4)Fuc(2)	Complex/Hybrid	0.988
Brain	MouseBrain-Z-T-1.4097.4097.3	4097	KNASNMEYR	Hex(5)HexNAc(4)Fuc(1)	Complex/Hybrid	0.982
Brain	MouseBrain-Z-T-1.4098.4098.3	4098	TLNCSGAHVK 4,Carbamidomethyl(+57.0215);	Hex(4)HexNAc(5)Fuc(2)	Complex/Hybrid	0.989
Brain	MouseBrain-Z-T-1.4105.4105.3	4105	KNASNMEYR	Hex(5)HexNAc(4)Fuc(1)	Complex/Hybrid	0.955
Brain	MouseBrain-Z-T-1.4122.4122.2	4122	KNASNMEYR	Hex(5)HexNAc(4)Fuc(1)	Complex/Hybrid	0.966
Brain	MouseBrain-Z-T-1.4138.4138.3	4138	KNASNMEYR	Hex(5)HexNAc(4)Fuc(2)	Complex/Hybrid	0.976
Brain	MouseBrain-Z-T-1.4139.4139.3	4139	DHIHCLGNR 5,Carbamidomethyl(+57.0215);	Hex(8)HexNAc(2)	Oligo-Mannose	1
Brain	MouseBrain-Z-T-1.4141.4141.2	4141	NATLAEQAK	Hex(7)HexNAc(2)	Oligo-Mannose	0.994
Brain	MouseBrain-Z-T-1.4142.4142.3	4142	SVAHNMTTPNK	Hex(6)HexNAc(2)	Oligo-Mannose	0.991
Brain	MouseBrain-Z-T-1.4145.4145.3	4145	STNHEPSEMSNR	Hex(7)HexNAc(2)	Oligo-Mannose	0.997
Brain	MouseBrain-Z-T-1.4162.4162.3	4162	TLNCSGAHVK 4,Carbamidomethyl(+57.0215);	Hex(5)HexNAc(4)Fuc(2)	Complex/Hybrid	0.909
Brain	MouseBrain-Z-T-1.4163.4163.3	4163	SVAHNMTTPNK	Hex(7)HexNAc(2)	Oligo-Mannose	0.979
Brain	MouseBrain-Z-T-1.4164.4164.3	4164	NATLAEQAK	Hex(7)HexNAc(2)	Oligo-Mannose	0.978
Brain	MouseBrain-Z-T-1.4171.4171.3	4171	KNASNMEYR	Hex(5)HexNAc(4)Fuc(1)	Complex/Hybrid	0.989
Brain	MouseBrain-Z-T-1.4172.4172.3	4172	KNASNMEYR	Hex(4)HexNAc(4)Fuc(2)	Complex/Hybrid	0.981
Brain	MouseBrain-Z-T-1.4173.4173.3	4173	TLNCSGAHVK 4,Carbamidomethyl(+57.0215);	Hex(4)HexNAc(5)Fuc(2)	Complex/Hybrid	0.989
Brain	MouseBrain-Z-T-1.4185.4185.3	4185	TLNCSGAHVK 4,Carbamidomethyl(+57.0215);	Hex(5)HexNAc(5)Fuc(2)	Complex/Hybrid	0.908
Brain	MouseBrain-Z-T-1.4187.4187.3	4187	IRQNSSFTEK	Hex(9)HexNAc(2)	Oligo-Mannose	1
Brain	MouseBrain-Z-T-1.4205.4205.3	4205	KNASNMEYR	Hex(5)HexNAc(4)Fuc(2)	Complex/Hybrid	0.963
Brain	MouseBrain-Z-T-1.4206.4206.2	4206	NATLAEQAK	Hex(6)HexNAc(2)	Oligo-Mannose	0.995
Brain	MouseBrain-Z-T-1.4207.4207.3	4207	QVPGLHNGTK	Hex(8)HexNAc(2)	Oligo-Mannose	1
Brain	MouseBrain-Z-T-1.4211.4211.3	4211	KNASNMEYR	Hex(5)HexNAc(3)Fuc(1)	Complex/Hybrid	0.884
Brain	MouseBrain-Z-T-1.4217.4217.3	4217	SVAHNMTTPNK	Hex(6)HexNAc(2)	Oligo-Mannose	0.977
Brain	MouseBrain-Z-T-1.4225.4225.3	4225	NETHFDAGAK	Hex(6)HexNAc(3)	Complex/Hybrid	0.968
Brain	MouseBrain-Z-T-1.4243.4243.3	4243	KNASNMEYR	Hex(4)HexNAc(4)Fuc(2)	Complex/Hybrid	0.975
Brain	MouseBrain-Z-T-1.4247.4247.3	4247	TLNCSGAHVK 4,Carbamidomethyl(+57.0215);	Hex(5)HexNAc(4)Fuc(1)	Complex/Hybrid	0.985
Brain	MouseBrain-Z-T-1.4249.4249.3	4249	HMNETSHTQGSLR	Hex(3)HexNAc(5)Fuc(1)	Complex/Hybrid	0.848
Brain	MouseBrain-Z-T-1.4259.4259.2	4259	CVNESYK 1,Carbamidomethyl(+57.0215);	Hex(7)HexNAc(2)	Oligo-Mannose	0.979
Brain	MouseBrain-Z-T-1.4262.4262.2	4262	DGSCIGNSSR 4,Carbamidomethyl(+57.0215);	Hex(5)HexNAc(2)	Oligo-Mannose	1
Brain	MouseBrain-Z-T-1.4263.4263.4	4263	HMNETSHTQGSLR	Hex(3)HexNAc(5)Fuc(1)	Complex/Hybrid	0.975
Brain	MouseBrain-Z-T-1.4279.4279.3	4279	GGTHNNSSYTMNTK	Hex(6)HexNAc(3)Fuc(2)	Complex/Hybrid	0.896
Brain	MouseBrain-Z-T-1.4290.4290.3	4290	TLNCSGAHVK 4,Carbamidomethyl(+57.0215);	Hex(4)HexNAc(5)Fuc(2)	Complex/Hybrid	0.947
Brain	MouseBrain-Z-T-1.4297.4297.4	4297	VGNNTVHVHQEVHK	Hex(3)HexNAc(5)Fuc(1)	Complex/Hybrid	0.988
Brain	MouseBrain-Z-T-1.4313.4313.2	4313	TGNSSPASVER	Hex(6)HexNAc(2)	Oligo-Mannose	0.978
Brain	MouseBrain-Z-T-1.4321.4321.3	4321	TGNSSPASVER	Hex(6)HexNAc(2)	Oligo-Mannose	0.965
Brain	MouseBrain-Z-T-1.4332.4332.3	4332	FNHTQTIQQK	Hex(8)HexNAc(2)	Oligo-Mannose	0.991
Brain	MouseBrain-Z-T-1.4340.4340.2	4340	FNHTQTIQQK	Hex(8)HexNAc(2)	Oligo-Mannose	0.989
Brain	MouseBrain-Z-T-1.4348.4348.3	4348	GGTHNNSSYTMNTK	Hex(5)HexNAc(2)	Oligo-Mannose	0.893
Brain	MouseBrain-Z-T-1.4354.4354.3	4354	FNHTQTIQQK	Hex(7)HexNAc(2)	Oligo-Mannose	0.993
Brain	MouseBrain-Z-T-1.4365.4365.3	4365	FNHTQTIQQK	Hex(9)HexNAc(2)	Oligo-Mannose	0.967
Brain	MouseBrain-Z-T-1.4367.4367.2	4367	NPCNITR 3,Carbamidomethyl(+57.0215);	Hex(8)HexNAc(2)	Oligo-Mannose	0.991
Brain	MouseBrain-Z-T-1.4381.4381.2	4381	FNHTQTIQQK	Hex(7)HexNAc(2)	Oligo-Mannose	0.858
Brain	MouseBrain-Z-T-1.4407.4407.2	4407	NPCNITR 3,Carbamidomethyl(+57.0215);	Hex(7)HexNAc(2)	Oligo-Mannose	0.991
Brain	MouseBrain-Z-T-1.4409.4409.3	4409	KNASNMEYR	Hex(5)HexNAc(4)Fuc(1)	Complex/Hybrid	0.965
Brain	MouseBrain-Z-T-1.4429.4429.3	4429	FNHTQTIQQK	Hex(7)HexNAc(2)	Oligo-Mannose	0.991
Brain	MouseBrain-Z-T-1.4439.4439.2	4439	TEDLTEGNK	Hex(8)HexNAc(2)	Oligo-Mannose	1
Brain	MouseBrain-Z-T-1.4450.4450.2	4450	FNHTQTIQQK	Hex(6)HexNAc(2)	Oligo-Mannose	0.955
Brain	MouseBrain-Z-T-1.4451.4451.3	4451	TLNCSGAHVK 4,Carbamidomethyl(+57.0215);	Hex(3)HexNAc(5)Fuc(1)	Complex/Hybrid	0.93
Brain	MouseBrain-Z-T-1.4453.4453.3	4453	KNASNMEYR	Hex(3)HexNAc(4)Fuc(1)	Complex/Hybrid	0.989
Brain	MouseBrain-Z-T-1.4459.4459.3	4459	FNHTQTIQQK	Hex(6)HexNAc(2)	Oligo-Mannose	0.988
Brain	MouseBrain-Z-T-1.4470.4470.3	4470	TQGDGHNETQVGVR	Hex(9)HexNAc(2)	Oligo-Mannose	1
Brain	MouseBrain-Z-T-1.4476.4476.2	4476	NPCNITR 3,Carbamidomethyl(+57.0215);	Hex(7)HexNAc(2)	Oligo-Mannose	0.961
Brain	MouseBrain-Z-T-1.4498.4498.2	4498	LLGNSSR	Hex(5)HexNAc(2)	Oligo-Mannose	0.974
Brain	MouseBrain-Z-T-1.4513.4513.3	4513	NISSEEK	Hex(6)HexNAc(7)NeuAc(1)Fuc(3)	Complex/Hybrid	0.974
Brain	MouseBrain-Z-T-1.4529.4529.3	4529	FNHTQTIQQK	Hex(5)HexNAc(2)	Oligo-Mannose	0.973
Brain	MouseBrain-Z-T-1.4547.4547.2	4547	NPCNITR 3,Carbamidomethyl(+57.0215);	Hex(7)HexNAc(2)	Oligo-Mannose	0.991
Brain	MouseBrain-Z-T-1.4558.4558.3	4558	FNHTQTIQQK	Hex(5)HexNAc(4)	Complex/Hybrid	0.937
Brain	MouseBrain-Z-T-1.4559.4559.3	4559	NISSEEK	Hex(6)HexNAc(5)Fuc(3)	Complex/Hybrid	0.992
Brain	MouseBrain-Z-T-1.4565.4565.2	4565	FNHTQTIQQK	Hex(5)HexNAc(2)	Oligo-Mannose	0.981
Brain	MouseBrain-Z-T-1.4574.4574.4	4574	IKTPEKNDTAAAGQGER	Hex(8)HexNAc(2)	Oligo-Mannose	0.946
Brain	MouseBrain-Z-T-1.4582.4582.2	4582	FNSTMK	Hex(8)HexNAc(2)	Oligo-Mannose	1
Brain	MouseBrain-Z-T-1.4597.4597.3	4597	TNGTGPVR	Hex(6)HexNAc(3)NeuAc(1)Fuc(1)	Complex/Hybrid	0.992
Brain	MouseBrain-Z-T-1.4604.4604.3	4604	FNHTQTIQQK	Hex(5)HexNAc(2)	Oligo-Mannose	0.985
Brain	MouseBrain-Z-T-1.4606.4606.3	4606	ENQNHSYSLK	Hex(8)HexNAc(2)	Oligo-Mannose	0.985
Brain	MouseBrain-Z-T-1.4608.4608.2	4608	NPCNITR 3,Carbamidomethyl(+57.0215);	Hex(6)HexNAc(2)	Oligo-Mannose	0.983
Brain	MouseBrain-Z-T-1.4615.4615.3	4615	ENQNHSYSLK	Hex(9)HexNAc(2)	Oligo-Mannose	0.904
Brain	MouseBrain-Z-T-1.4631.4631.3	4631	NISSEEK	Hex(5)HexNAc(6)NeuAc(2)	Complex/Hybrid	0.988
Brain	MouseBrain-Z-T-1.4638.4638.2	4638	LISNATR	Hex(5)HexNAc(2)	Oligo-Mannose	1
Brain	MouseBrain-Z-T-1.4643.4643.4	4643	IKTPEKNDTAAAGQGER	Hex(8)HexNAc(2)	Oligo-Mannose	0.916
Brain	MouseBrain-Z-T-1.4651.4651.2	4651	ACQFNR 2,Carbamidomethyl(+57.0215);	Hex(6)HexNAc(2)	Oligo-Mannose	0.995
Brain	MouseBrain-Z-T-1.4692.4692.3	4692	FNHTQTIQQK	Hex(5)HexNAc(4)Fuc(1)	Complex/Hybrid	0.96
Brain	MouseBrain-Z-T-1.4701.4701.3	4701	KNASNMEYR	Hex(3)HexNAc(5)Fuc(1)	Complex/Hybrid	0.95
Brain	MouseBrain-Z-T-1.4734.4734.2	4734	NSSPTAEIK	Hex(8)HexNAc(2)	Oligo-Mannose	1
Brain	MouseBrain-Z-T-1.4743.4743.4	4743	IKTPEKNDTAAAGQGER	Hex(6)HexNAc(2)	Oligo-Mannose	0.898
Brain	MouseBrain-Z-T-1.4757.4757.3	4757	MNYTGGDTCHK 9,Carbamidomethyl(+57.0215);	Hex(9)HexNAc(2)	Oligo-Mannose	0.955
Brain	MouseBrain-Z-T-1.4764.4764.3	4764	ENQNHSYSLK	Hex(7)HexNAc(2)	Oligo-Mannose	0.96
Brain	MouseBrain-Z-T-1.4767.4767.2	4767	NFSGPEK	Hex(8)HexNAc(2)	Oligo-Mannose	0.989
Brain	MouseBrain-Z-T-1.4773.4773.2	4773	NFSGPEK	Hex(9)HexNAc(2)	Oligo-Mannose	0.987
Brain	MouseBrain-Z-T-1.4784.4784.3	4784	TNGTGPVR	Hex(5)HexNAc(3)NeuAc(1)Fuc(1)	Complex/Hybrid	0.946
Brain	MouseBrain-Z-T-1.4797.4797.3	4797	MNYTGGDTCHK 9,Carbamidomethyl(+57.0215);	Hex(7)HexNAc(2)	Oligo-Mannose	0.976
Brain	MouseBrain-Z-T-1.4799.4799.3	4799	ENQNHSYSLK	Hex(6)HexNAc(2)	Oligo-Mannose	0.919
Brain	MouseBrain-Z-T-1.4871.4871.3	4871	ACQFNR 2,Carbamidomethyl(+57.0215);	Hex(5)HexNAc(4)	Complex/Hybrid	0.986
Brain	MouseBrain-Z-T-1.4872.4872.3	4872	ENQNHSYSLK	Hex(6)HexNAc(2)	Oligo-Mannose	0.917
Brain	MouseBrain-Z-T-1.4894.4894.2	4894	NAVNCTYK 5,Carbamidomethyl(+57.0215);	Hex(8)HexNAc(2)	Oligo-Mannose	1
Brain	MouseBrain-Z-T-1.4908.4908.4	4908	KSVAHNMTMPNK	Hex(8)HexNAc(2)	Oligo-Mannose	0.977
Brain	MouseBrain-Z-T-1.4933.4933.3	4933	NISSEEK	Hex(4)HexNAc(5)NeuAc(1)Fuc(1)	Complex/Hybrid	0.991
Brain	MouseBrain-Z-T-1.4958.4958.2	4958	ACQFNR 2,Carbamidomethyl(+57.0215);	Hex(5)HexNAc(2)	Oligo-Mannose	0.954
Brain	MouseBrain-Z-T-1.4960.4960.2	4960	ACQFNR 2,Carbamidomethyl(+57.0215);	Hex(4)HexNAc(2)	Oligo-Mannose	0.993
Brain	MouseBrain-Z-T-1.4974.4974.3	4974	KSVAHNMTMPNK	Hex(6)HexNAc(2)	Oligo-Mannose	0.992
Brain	MouseBrain-Z-T-1.4988.4988.3	4988	ENQNHSYSLK	Hex(5)HexNAc(2)	Oligo-Mannose	0.962
Brain	MouseBrain-Z-T-1.5001.5001.3	5001	NISSEEK	Hex(4)HexNAc(5)NeuAc(1)Fuc(1)	Complex/Hybrid	0.989
Brain	MouseBrain-Z-T-1.5002.5002.3	5002	NISSEEK	Hex(5)HexNAc(5)Fuc(2)	Complex/Hybrid	0.983
Brain	MouseBrain-Z-T-1.5009.5009.2	5009	NISSEEK	Hex(4)HexNAc(5)NeuAc(1)Fuc(1)	Complex/Hybrid	0.992
Brain	MouseBrain-Z-T-1.5022.5022.2	5022	ACQFNR 2,Carbamidomethyl(+57.0215);	Hex(4)HexNAc(2)	Oligo-Mannose	0.992
Brain	MouseBrain-Z-T-1.5023.5023.3	5023	NISSEEK	Hex(4)HexNAc(6)NeuAc(1)Fuc(1)	Complex/Hybrid	0.99
Brain	MouseBrain-Z-T-1.5038.5038.2	5038	GGNGTICDNQR 7,Carbamidomethyl(+57.0215);	Hex(3)HexNAc(5)Fuc(1)	Complex/Hybrid	0.963
Brain	MouseBrain-Z-T-1.5041.5041.3	5041	KSVAHNMTMPNK	Hex(6)HexNAc(2)	Oligo-Mannose	0.982
Brain	MouseBrain-Z-T-1.5048.5048.2	5048	SLSSNPSSR	Hex(3)HexNAc(2)Fuc(1)	Truncated	1
Brain	MouseBrain-Z-T-1.5055.5055.3	5055	KNSTAYFR	Hex(8)HexNAc(2)	Oligo-Mannose	0.97
Brain	MouseBrain-Z-T-1.5066.5066.3	5066	GGNGTICDNQR 7,Carbamidomethyl(+57.0215);	Hex(3)HexNAc(5)Fuc(1)	Complex/Hybrid	0.975
Brain	MouseBrain-Z-T-1.5068.5068.3	5068	SIAHNMTTPNK	Hex(8)HexNAc(2)	Oligo-Mannose	0.971
Brain	MouseBrain-Z-T-1.5080.5080.3	5080	KNSTAYFR	Hex(9)HexNAc(2)	Oligo-Mannose	0.979
Brain	MouseBrain-Z-T-1.5083.5083.2	5083	ACQFNR 2,Carbamidomethyl(+57.0215);	Hex(5)HexNAc(4)	Complex/Hybrid	0.912
Brain	MouseBrain-Z-T-1.5093.5093.3	5093	NISSEEK	Hex(4)HexNAc(6)NeuAc(1)Fuc(1)	Complex/Hybrid	0.987
Brain	MouseBrain-Z-T-1.5101.5101.4	5101	VSHVLNDTHMK	Hex(9)HexNAc(2)	Oligo-Mannose	0.988
Brain	MouseBrain-Z-T-1.5104.5104.3	5104	FNHTQTIQQK	Hex(3)HexNAc(5)Fuc(1)	Complex/Hybrid	0.92
Brain	MouseBrain-Z-T-1.5109.5109.3	5109	MNYTGGDTCHK 9,Carbamidomethyl(+57.0215);	Hex(5)HexNAc(2)	Oligo-Mannose	0.965
Brain	MouseBrain-Z-T-1.5111.5111.2	5111	TLCPNTTK 3,Carbamidomethyl(+57.0215);	Hex(3)HexNAc(2)Fuc(1)	Truncated	0.994
Brain	MouseBrain-Z-T-1.5112.5112.3	5112	VSHVLNDTHMK	Hex(9)HexNAc(2)	Oligo-Mannose	0.979
Brain	MouseBrain-Z-T-1.5121.5121.3	5121	KNSTAYFR	Hex(8)HexNAc(2)	Oligo-Mannose	0.986
Brain	MouseBrain-Z-T-1.5134.5134.3	5134	SIAHNMTTPNK	Hex(8)HexNAc(2)	Oligo-Mannose	0.992
Brain	MouseBrain-Z-T-1.5138.5138.2	5138	LNSSSQTNSLK	Hex(8)HexNAc(2)	Oligo-Mannose	0.978
Brain	MouseBrain-Z-T-1.5139.5139.3	5139	GGNGTICDNQR 7,Carbamidomethyl(+57.0215);	Hex(3)HexNAc(5)Fuc(1)	Complex/Hybrid	0.993
Brain	MouseBrain-Z-T-1.5145.5145.4	5145	VSHVLNDTHMK	Hex(8)HexNAc(2)	Oligo-Mannose	0.986
Brain	MouseBrain-Z-T-1.5147.5147.2	5147	NTSYSSAVQK	Hex(9)HexNAc(2)	Oligo-Mannose	0.918
Brain	MouseBrain-Z-T-1.5151.5151.3	5151	LNSSSQTNSLK	Hex(8)HexNAc(2)	Oligo-Mannose	0.943
Brain	MouseBrain-Z-T-1.5152.5152.3	5152	KNSTAYFR	Hex(7)HexNAc(2)	Oligo-Mannose	0.943
Brain	MouseBrain-Z-T-1.5167.5167.4	5167	VSHVLNDTHMK	Hex(9)HexNAc(2)	Oligo-Mannose	0.976
Brain	MouseBrain-Z-T-1.5177.5177.2	5177	NTSYSSAVQK	Hex(8)HexNAc(2)	Oligo-Mannose	0.958
Brain	MouseBrain-Z-T-1.5179.5179.2	5179	NTSYSSAVQK	Hex(8)HexNAc(2)	Oligo-Mannose	0.921
Brain	MouseBrain-Z-T-1.5183.5183.3	5183	NLSLAHNR	Hex(5)HexNAc(2)	Oligo-Mannose	1
Brain	MouseBrain-Z-T-1.5194.5194.3	5194	VSHVLNDTHMK	Hex(8)HexNAc(2)	Oligo-Mannose	0.985
Brain	MouseBrain-Z-T-1.5195.5195.4	5195	VNTLEEGKGGPKNDTEER	Hex(8)HexNAc(2)	Oligo-Mannose	0.248
Brain	MouseBrain-Z-T-1.5197.5197.4	5197	IKTPEKNDTAAAGQGER	Hex(3)HexNAc(5)Fuc(1)	Complex/Hybrid	0.901
Brain	MouseBrain-Z-T-1.5202.5202.3	5202	SIAHNMTTPNK	Hex(8)HexNAc(2)	Oligo-Mannose	0.995
Brain	MouseBrain-Z-T-1.5227.5227.3	5227	AQAALDKANASR	Hex(3)HexNAc(5)Fuc(1)	Complex/Hybrid	1
Brain	MouseBrain-Z-T-1.5236.5236.3	5236	LNSSSQTNSLK	Hex(5)HexNAc(5)Fuc(3)	Complex/Hybrid	0.985
Brain	MouseBrain-Z-T-1.5237.5237.3	5237	NISSEEK	Hex(4)HexNAc(5)NeuAc(1)Fuc(1)	Complex/Hybrid	0.992
Brain	MouseBrain-Z-T-1.5247.5247.2	5247	TNSTQVSDVR	Hex(5)HexNAc(2)	Oligo-Mannose	1
Brain	MouseBrain-Z-T-1.5251.5251.3	5251	LTCECEHNTTGPDCGK 3,Carbamidomethyl(+57.0215);5,Carbamidomethyl(+57.0215);14,Carbamidomethyl(+57.0215);	Hex(6)HexNAc(2)	Oligo-Mannose	0.874
Brain	MouseBrain-Z-T-1.5261.5261.3	5261	SIAHNMTTPNK	Hex(6)HexNAc(2)	Oligo-Mannose	0.994
Brain	MouseBrain-Z-T-1.5263.5263.2	5263	SNDSGIYR	Hex(8)HexNAc(2)	Oligo-Mannose	0.998
Brain	MouseBrain-Z-T-1.5270.5270.3	5270	VGVHINNTQTK	Hex(6)HexNAc(3)Fuc(1)	Complex/Hybrid	0.989
Brain	MouseBrain-Z-T-1.5271.5271.3	5271	NATGDYK	Hex(5)HexNAc(6)NeuAc(1)Fuc(2)	Complex/Hybrid	0.986
Brain	MouseBrain-Z-T-1.5278.5278.3	5278	KNASNMEYR	Hex(6)HexNAc(3)NeuAc(1)	Complex/Hybrid	0.941
Brain	MouseBrain-Z-T-1.5280.5280.3	5280	QRYNLTAK	Hex(7)HexNAc(2)	Oligo-Mannose	1
Brain	MouseBrain-Z-T-1.5281.5281.2	5281	GSPANVTEAR	Hex(7)HexNAc(2)	Oligo-Mannose	0.976
Brain	MouseBrain-Z-T-1.5282.5282.3	5282	TLNCSGAHVK 4,Carbamidomethyl(+57.0215);	Hex(6)HexNAc(3)NeuAc(1)	Complex/Hybrid	0.957
Brain	MouseBrain-Z-T-1.5283.5283.4	5283	GKNNQTECFNHVR 8,Carbamidomethyl(+57.0215);	Hex(3)HexNAc(4)Fuc(1)	Complex/Hybrid	1
Brain	MouseBrain-Z-T-1.5290.5290.3	5290	LNSSSQTNSLK	Hex(4)HexNAc(6)Fuc(2)	Complex/Hybrid	0.982
Brain	MouseBrain-Z-T-1.5292.5292.2	5292	NIGNTSEGPR	Hex(8)HexNAc(2)	Oligo-Mannose	1
Brain	MouseBrain-Z-T-1.5298.5298.2	5298	SIAHNMTTPNK	Hex(6)HexNAc(2)	Oligo-Mannose	0.972
Brain	MouseBrain-Z-T-1.5302.5302.3	5302	DNHTSCAECLK 6,Carbamidomethyl(+57.0215);9,Carbamidomethyl(+57.0215);	Hex(8)HexNAc(2)	Oligo-Mannose	0.968
Brain	MouseBrain-Z-T-1.5305.5305.3	5305	ANATIEVK	Hex(6)HexNAc(7)Fuc(2)	Complex/Hybrid	0.975
Brain	MouseBrain-Z-T-1.5308.5308.2	5308	DNHTSCAECLK 6,Carbamidomethyl(+57.0215);9,Carbamidomethyl(+57.0215);	Hex(8)HexNAc(2)	Oligo-Mannose	0.765
Brain	MouseBrain-Z-T-1.5313.5313.3	5313	DNHTSCAECLK 6,Carbamidomethyl(+57.0215);9,Carbamidomethyl(+57.0215);	Hex(9)HexNAc(2)	Oligo-Mannose	0.963
Brain	MouseBrain-Z-T-1.5323.5323.3	5323	LTCECEHNTTGPDCGK 3,Carbamidomethyl(+57.0215);5,Carbamidomethyl(+57.0215);14,Carbamidomethyl(+57.0215);	Hex(5)HexNAc(2)	Oligo-Mannose	0.96
Brain	MouseBrain-Z-T-1.5333.5333.3	5333	SIAHNMTTPNK	Hex(6)HexNAc(2)	Oligo-Mannose	0.987
Brain	MouseBrain-Z-T-1.5349.5349.3	5349	DNHTSCAECLK 6,Carbamidomethyl(+57.0215);9,Carbamidomethyl(+57.0215);	Hex(7)HexNAc(2)	Oligo-Mannose	0.841
Brain	MouseBrain-Z-T-1.5354.5354.3	5354	KNASNMEYR	Hex(6)HexNAc(3)NeuAc(1)Fuc(1)	Complex/Hybrid	0.966
Brain	MouseBrain-Z-T-1.5368.5368.2	5368	YNESLK	Hex(8)HexNAc(2)	Oligo-Mannose	0.987
Brain	MouseBrain-Z-T-1.5371.5371.3	5371	TLNCSGAHVK 4,Carbamidomethyl(+57.0215);	Hex(6)HexNAc(3)NeuAc(1)	Complex/Hybrid	0.925
Brain	MouseBrain-Z-T-1.5372.5372.3	5372	LNSSSQTNSLK	Hex(4)HexNAc(4)Fuc(2)	Complex/Hybrid	0.974
Brain	MouseBrain-Z-T-1.5374.5374.2	5374	YNESLK	Hex(9)HexNAc(2)	Oligo-Mannose	0.936
Brain	MouseBrain-Z-T-1.5376.5376.3	5376	SDNLTRACSLVR 8,Carbamidomethyl(+57.0215);	Hex(3)HexNAc(4)	Complex/Hybrid	1
Brain	MouseBrain-Z-T-1.5385.5385.2	5385	LNSSSQTNSLK	Hex(4)HexNAc(4)Fuc(2)	Complex/Hybrid	0.922
Brain	MouseBrain-Z-T-1.5392.5392.3	5392	LTCECEHNTTGPDCGK 3,Carbamidomethyl(+57.0215);5,Carbamidomethyl(+57.0215);14,Carbamidomethyl(+57.0215);	Hex(5)HexNAc(2)	Oligo-Mannose	0.961
Brain	MouseBrain-Z-T-1.5394.5394.3	5394	LNSSSQTNSLK	Hex(5)HexNAc(4)Fuc(1)	Complex/Hybrid	0.986
Brain	MouseBrain-Z-T-1.5399.5399.2	5399	GSPANVTEAR	Hex(6)HexNAc(2)	Oligo-Mannose	0.973
Brain	MouseBrain-Z-T-1.5404.5404.3	5404	HLNSSLPR	Hex(8)HexNAc(2)	Oligo-Mannose	0.971
Brain	MouseBrain-Z-T-1.5405.5405.3	5405	ANATIEVK	Hex(6)HexNAc(5)Fuc(3)	Complex/Hybrid	0.742
Brain	MouseBrain-Z-T-1.5422.5422.3	5422	KNASNMEYR	Hex(6)HexNAc(3)NeuAc(1)	Complex/Hybrid	0.928
Brain	MouseBrain-Z-T-1.5451.5451.2	5451	NNVSLVK	Hex(9)HexNAc(2)	Oligo-Mannose	0.988
Brain	MouseBrain-Z-T-1.5464.5464.3	5464	ANATIEVK	Hex(5)HexNAc(5)Fuc(2)	Complex/Hybrid	0.778
Brain	MouseBrain-Z-T-1.5468.5468.3	5468	HLNSSLPR	Hex(8)HexNAc(2)	Oligo-Mannose	0.951
Brain	MouseBrain-Z-T-1.5470.5470.2	5470	NNVSLVK	Hex(8)HexNAc(2)	Oligo-Mannose	0.993
Brain	MouseBrain-Z-T-1.5472.5472.3	5472	ANATIEVK	Hex(5)HexNAc(6)Fuc(2)	Complex/Hybrid	0.975
Brain	MouseBrain-Z-T-1.5481.5481.3	5481	NISSEEK	Hex(5)HexNAc(6)NeuAc(1)Fuc(2)	Complex/Hybrid	0.989
Brain	MouseBrain-Z-T-1.5486.5486.2	5486	IVNVSR	Hex(5)HexNAc(2)	Oligo-Mannose	0.998
Brain	MouseBrain-Z-T-1.5507.5507.3	5507	VNSSLHSQISR	Hex(8)HexNAc(2)	Oligo-Mannose	0.965
Brain	MouseBrain-Z-T-1.5520.5520.2	5520	NNVSLVK	Hex(9)HexNAc(2)	Oligo-Mannose	0.996
Brain	MouseBrain-Z-T-1.5524.5524.2	5524	NLNMSR	Hex(9)HexNAc(2)	Oligo-Mannose	0.996
Brain	MouseBrain-Z-T-1.5531.5531.3	5531	LNSSSQTNSLK	Hex(4)HexNAc(5)Fuc(2)	Complex/Hybrid	0.977
Brain	MouseBrain-Z-T-1.5533.5533.3	5533	SPNDSEAWHQK	Hex(8)HexNAc(2)	Oligo-Mannose	0.981
Brain	MouseBrain-Z-T-1.5542.5542.2	5542	ANATIEVK	Hex(8)HexNAc(2)	Oligo-Mannose	0.992
Brain	MouseBrain-Z-T-1.5547.5547.2	5547	ANATIEVK	Hex(5)HexNAc(6)Fuc(2)	Complex/Hybrid	0.979
Brain	MouseBrain-Z-T-1.5548.5548.3	5548	ANATIEVK	Hex(5)HexNAc(7)Fuc(2)	Complex/Hybrid	0.973
Brain	MouseBrain-Z-T-1.5549.5549.3	5549	LNSSSQTNSLK	Hex(3)HexNAc(6)Fuc(1)	Complex/Hybrid	0.958
Brain	MouseBrain-Z-T-1.5551.5551.2	5551	ANATIEVK	Hex(9)HexNAc(2)	Oligo-Mannose	0.986
Brain	MouseBrain-Z-T-1.5557.5557.2	5557	IVNVSR	Hex(5)HexNAc(2)	Oligo-Mannose	0.998
Brain	MouseBrain-Z-T-1.5559.5559.3	5559	ANATIEVK	Hex(5)HexNAc(5)Fuc(2)	Complex/Hybrid	0.958
Brain	MouseBrain-Z-T-1.5566.5566.3	5566	ANATIEVK	Hex(8)HexNAc(2)	Oligo-Mannose	0.977
Brain	MouseBrain-Z-T-1.5575.5575.2	5575	LNSSSQTNSLK	Hex(4)HexNAc(5)Fuc(2)	Complex/Hybrid	0.906
Brain	MouseBrain-Z-T-1.5580.5580.3	5580	ANATIEVK	Hex(9)HexNAc(2)	Oligo-Mannose	0.958
Brain	MouseBrain-Z-T-1.5581.5581.3	5581	ANATIEVK	Hex(5)HexNAc(6)Fuc(2)	Complex/Hybrid	0.982
Brain	MouseBrain-Z-T-1.5588.5588.3	5588	YIHENYTK	Hex(9)HexNAc(2)	Oligo-Mannose	1
Brain	MouseBrain-Z-T-1.5596.5596.3	5596	VGVHINNTQTK	Hex(5)HexNAc(2)	Oligo-Mannose	0.987
Brain	MouseBrain-Z-T-1.5605.5605.2	5605	VETGENCTSPAPK 7,Carbamidomethyl(+57.0215);	Hex(8)HexNAc(2)	Oligo-Mannose	0.915
Brain	MouseBrain-Z-T-1.5608.5608.3	5608	LNSSSQTNSLK	Hex(4)HexNAc(5)Fuc(2)	Complex/Hybrid	0.974
Brain	MouseBrain-Z-T-1.5610.5610.3	5610	SPNDSEAWHQK	Hex(8)HexNAc(2)	Oligo-Mannose	0.976
Brain	MouseBrain-Z-T-1.5611.5611.3	5611	ANATIEVK	Hex(5)HexNAc(5)Fuc(1)	Complex/Hybrid	0.884
Brain	MouseBrain-Z-T-1.5614.5614.2	5614	ANATIEVK	Hex(5)HexNAc(5)Fuc(1)	Complex/Hybrid	0.926
Brain	MouseBrain-Z-T-1.5619.5619.2	5619	ANATIEVK	Hex(8)HexNAc(2)	Oligo-Mannose	0.996
Brain	MouseBrain-Z-T-1.5620.5620.3	5620	ANATIEVK	Hex(5)HexNAc(7)Fuc(2)	Complex/Hybrid	0.979
Brain	MouseBrain-Z-T-1.5621.5621.2	5621	ANATIEVK	Hex(5)HexNAc(2)	Oligo-Mannose	0.801
Brain	MouseBrain-Z-T-1.5622.5622.2	5622	ANATIEVK	Hex(5)HexNAc(5)Fuc(2)	Complex/Hybrid	0.976
Brain	MouseBrain-Z-T-1.5623.5623.2	5623	ANATIEVK	Hex(5)HexNAc(6)Fuc(1)	Complex/Hybrid	0.951
Brain	MouseBrain-Z-T-1.5624.5624.3	5624	ANATIEVK	Hex(5)HexNAc(6)Fuc(1)	Complex/Hybrid	0.794
Brain	MouseBrain-Z-T-1.5628.5628.3	5628	ANATIEVK	Hex(5)HexNAc(5)Fuc(2)	Complex/Hybrid	0.978
Brain	MouseBrain-Z-T-1.5629.5629.2	5629	ANATIEVK	Hex(9)HexNAc(2)	Oligo-Mannose	0.997
Brain	MouseBrain-Z-T-1.5631.5631.2	5631	NLSEDR	Hex(6)HexNAc(3)NeuAc(1)	Complex/Hybrid	0.995
Brain	MouseBrain-Z-T-1.5635.5635.4	5635	VNTLEEGKGGPKNDTEER	Hex(4)HexNAc(4)Fuc(2)	Complex/Hybrid	0.988
Brain	MouseBrain-Z-T-1.5640.5640.3	5640	ANATIEVK	Hex(8)HexNAc(2)	Oligo-Mannose	0.992
Brain	MouseBrain-Z-T-1.5643.5643.2	5643	SNDSGIYR	Hex(6)HexNAc(2)	Oligo-Mannose	0.998
Brain	MouseBrain-Z-T-1.5652.5652.3	5652	ANATIEVK	Hex(5)HexNAc(6)Fuc(1)	Complex/Hybrid	0.961
Brain	MouseBrain-Z-T-1.5655.5655.2	5655	ANATIEVK	Hex(7)HexNAc(2)	Oligo-Mannose	0.996
Brain	MouseBrain-Z-T-1.5667.5667.2	5667	ANATIEVK	Hex(5)HexNAc(4)Fuc(2)	Complex/Hybrid	0.953
Brain	MouseBrain-Z-T-1.5675.5675.3	5675	LSVECANK 5,Carbamidomethyl(+57.0215);	Hex(6)HexNAc(6)Fuc(4)	Complex/Hybrid	0.979
Brain	MouseBrain-Z-T-1.5676.5676.2	5676	VETGENCTSPAPK 7,Carbamidomethyl(+57.0215);	Hex(8)HexNAc(2)	Oligo-Mannose	0.973
Brain	MouseBrain-Z-T-1.5677.5677.3	5677	ANATIEVK	Hex(5)HexNAc(4)Fuc(2)	Complex/Hybrid	0.905
Brain	MouseBrain-Z-T-1.5696.5696.2	5696	ANATIEVK	Hex(8)HexNAc(2)	Oligo-Mannose	0.996
Brain	MouseBrain-Z-T-1.5697.5697.3	5697	ANATIEVK	Hex(5)HexNAc(5)Fuc(2)	Complex/Hybrid	0.965
Brain	MouseBrain-Z-T-1.5698.5698.3	5698	NASNMEYR	Hex(7)HexNAc(4)Fuc(3)	Complex/Hybrid	0.994
Brain	MouseBrain-Z-T-1.5699.5699.3	5699	VETGENCTSPAPK 7,Carbamidomethyl(+57.0215);	Hex(8)HexNAc(2)	Oligo-Mannose	0.907
Brain	MouseBrain-Z-T-1.5701.5701.2	5701	ANATIEVK	Hex(5)HexNAc(5)Fuc(2)	Complex/Hybrid	0.794
Brain	MouseBrain-Z-T-1.5702.5702.2	5702	NLSEDR	Hex(6)HexNAc(3)NeuAc(1)	Complex/Hybrid	0.968
Brain	MouseBrain-Z-T-1.5721.5721.3	5721	NLSEDR	Hex(5)HexNAc(4)NeuAc(1)Fuc(2)	Complex/Hybrid	0.984
Brain	MouseBrain-Z-T-1.5731.5731.2	5731	ANATIEVK	Hex(7)HexNAc(2)	Oligo-Mannose	0.997
Brain	MouseBrain-Z-T-1.5732.5732.2	5732	VELNTSR	Hex(9)HexNAc(2)	Oligo-Mannose	0.986
Brain	MouseBrain-Z-T-1.5735.5735.3	5735	ANATIEVK	Hex(5)HexNAc(6)Fuc(2)	Complex/Hybrid	0.839
Brain	MouseBrain-Z-T-1.5737.5737.3	5737	ANATIEVK	Hex(7)HexNAc(2)	Oligo-Mannose	0.882
Brain	MouseBrain-Z-T-1.5738.5738.3	5738	VETGENCTSPAPK 7,Carbamidomethyl(+57.0215);	Hex(7)HexNAc(2)	Oligo-Mannose	0.878
Brain	MouseBrain-Z-T-1.5743.5743.2	5743	ANATIEVK	Hex(5)HexNAc(4)Fuc(2)	Complex/Hybrid	0.903
Brain	MouseBrain-Z-T-1.5744.5744.2	5744	NLNMSR	Hex(8)HexNAc(2)	Oligo-Mannose	0.996
Brain	MouseBrain-Z-T-1.5754.5754.3	5754	LSVECANK 5,Carbamidomethyl(+57.0215);	Hex(6)HexNAc(6)Fuc(4)	Complex/Hybrid	0.97
Brain	MouseBrain-Z-T-1.5757.5757.3	5757	SPNDSEAWHQK	Hex(7)HexNAc(2)	Oligo-Mannose	0.991
Brain	MouseBrain-Z-T-1.5760.5760.3	5760	ANATIEVK	Hex(8)HexNAc(2)	Oligo-Mannose	0.88
Brain	MouseBrain-Z-T-1.5766.5766.2	5766	ANATIEVK	Hex(8)HexNAc(2)	Oligo-Mannose	0.997
Brain	MouseBrain-Z-T-1.5770.5770.2	5770	ANATIEVK	Hex(6)HexNAc(3)Fuc(1)	Complex/Hybrid	0.987
Brain	MouseBrain-Z-T-1.5792.5792.2	5792	VETGENCTSPAPK 7,Carbamidomethyl(+57.0215);	Hex(7)HexNAc(2)	Oligo-Mannose	0.94
Brain	MouseBrain-Z-T-1.5793.5793.3	5793	ITNISSDDSGK	Hex(5)HexNAc(6)Fuc(3)	Complex/Hybrid	0.986
Brain	MouseBrain-Z-T-1.5794.5794.3	5794	ANATIEVK	Hex(6)HexNAc(3)Fuc(1)	Complex/Hybrid	0.883
Brain	MouseBrain-Z-T-1.5796.5796.3	5796	VETGENCTSPAPK 7,Carbamidomethyl(+57.0215);	Hex(6)HexNAc(2)	Oligo-Mannose	0.986
Brain	MouseBrain-Z-T-1.5798.5798.2	5798	VETGENCTSPAPK 7,Carbamidomethyl(+57.0215);	Hex(6)HexNAc(2)	Oligo-Mannose	0.984
Brain	MouseBrain-Z-T-1.5800.5800.3	5800	ANATIEVK	Hex(5)HexNAc(7)Fuc(2)	Complex/Hybrid	0.941
Brain	MouseBrain-Z-T-1.5802.5802.2	5802	VELNTSR	Hex(9)HexNAc(2)	Oligo-Mannose	0.985
Brain	MouseBrain-Z-T-1.5803.5803.2	5803	ANATIEVK	Hex(7)HexNAc(2)	Oligo-Mannose	0.995
Brain	MouseBrain-Z-T-1.5805.5805.2	5805	VELNTSR	Hex(8)HexNAc(2)	Oligo-Mannose	0.996
Brain	MouseBrain-Z-T-1.5814.5814.3	5814	ANATIEVK	Hex(5)HexNAc(6)Fuc(3)	Complex/Hybrid	0.944
Brain	MouseBrain-Z-T-1.5815.5815.3	5815	ANATIEVK	Hex(5)HexNAc(7)Fuc(1)	Complex/Hybrid	0.96
Brain	MouseBrain-Z-T-1.5826.5826.3	5826	ANATIEVK	Hex(4)HexNAc(6)Fuc(1)	Complex/Hybrid	0.983
Brain	MouseBrain-Z-T-1.5828.5828.3	5828	ANATIEVK	Hex(4)HexNAc(5)Fuc(1)	Complex/Hybrid	0.983
Brain	MouseBrain-Z-T-1.5829.5829.2	5829	ANATIEVK	Hex(4)HexNAc(5)Fuc(1)	Complex/Hybrid	0.985
Brain	MouseBrain-Z-T-1.5831.5831.3	5831	TLNCSGAHVK 4,Carbamidomethyl(+57.0215);	Hex(4)HexNAc(5)NeuAc(1)Fuc(2)	Complex/Hybrid	0.952
Brain	MouseBrain-Z-T-1.5832.5832.2	5832	ANATIEVK	Hex(4)HexNAc(6)Fuc(1)	Complex/Hybrid	0.984
Brain	MouseBrain-Z-T-1.5833.5833.3	5833	VNSSLHSQISR	Hex(5)HexNAc(2)	Oligo-Mannose	0.935
Brain	MouseBrain-Z-T-1.5836.5836.3	5836	ANATIEVK	Hex(7)HexNAc(2)	Oligo-Mannose	0.989
Brain	MouseBrain-Z-T-1.5838.5838.2	5838	ANATIEVK	Hex(8)HexNAc(2)	Oligo-Mannose	0.995
Brain	MouseBrain-Z-T-1.5839.5839.3	5839	KNASNMEYR	Hex(5)HexNAc(3)NeuAc(1)Fuc(1)	Complex/Hybrid	0.979
Brain	MouseBrain-Z-T-1.5850.5850.3	5850	NLSEDR	Hex(6)HexNAc(3)NeuAc(1)Fuc(1)	Complex/Hybrid	0.983
Brain	MouseBrain-Z-T-1.5851.5851.3	5851	GYQGDGITHCNR 10,Carbamidomethyl(+57.0215);	Hex(8)HexNAc(2)	Oligo-Mannose	1
Brain	MouseBrain-Z-T-1.5864.5864.2	5864	ITNISSDDSGK	Hex(8)HexNAc(2)	Oligo-Mannose	0.987
Brain	MouseBrain-Z-T-1.5874.5874.2	5874	ANATIEVK	Hex(7)HexNAc(2)	Oligo-Mannose	0.995
Brain	MouseBrain-Z-T-1.5875.5875.2	5875	VETGENCTSPAPK 7,Carbamidomethyl(+57.0215);	Hex(6)HexNAc(2)	Oligo-Mannose	0.993
Brain	MouseBrain-Z-T-1.5876.5876.3	5876	VETGENCTSPAPK 7,Carbamidomethyl(+57.0215);	Hex(6)HexNAc(2)	Oligo-Mannose	0.971
Brain	MouseBrain-Z-T-1.5879.5879.3	5879	ANATIEVK	Hex(5)HexNAc(7)Fuc(2)	Complex/Hybrid	0.94
Brain	MouseBrain-Z-T-1.5886.5886.2	5886	ANATIEVK	Hex(4)HexNAc(6)Fuc(1)	Complex/Hybrid	0.98
Brain	MouseBrain-Z-T-1.5893.5893.3	5893	HINFTR	Hex(8)HexNAc(2)	Oligo-Mannose	0.999
Brain	MouseBrain-Z-T-1.5894.5894.2	5894	NASNMEYR	Hex(6)HexNAc(4)Fuc(2)	Complex/Hybrid	0.962
Brain	MouseBrain-Z-T-1.5898.5898.3	5898	ANATIEVK	Hex(4)HexNAc(6)Fuc(1)	Complex/Hybrid	0.975
Brain	MouseBrain-Z-T-1.5900.5900.2	5900	ANATIEVK	Hex(4)HexNAc(5)Fuc(1)	Complex/Hybrid	0.98
Brain	MouseBrain-Z-T-1.5902.5902.2	5902	NASNMEYR	Hex(6)HexNAc(3)Fuc(1)	Complex/Hybrid	0.992
Brain	MouseBrain-Z-T-1.5903.5903.2	5903	HINFTR	Hex(8)HexNAc(2)	Oligo-Mannose	0.983
Brain	MouseBrain-Z-T-1.5904.5904.3	5904	ITNISSDDSGK	Hex(9)HexNAc(2)	Oligo-Mannose	0.942
Brain	MouseBrain-Z-T-1.5910.5910.3	5910	NASNMEYR	Hex(6)HexNAc(4)Fuc(2)	Complex/Hybrid	0.985
Brain	MouseBrain-Z-T-1.5911.5911.2	5911	ANATIEVK	Hex(8)HexNAc(2)	Oligo-Mannose	0.997
Brain	MouseBrain-Z-T-1.5913.5913.3	5913	NASNMEYR	Hex(6)HexNAc(4)Fuc(3)	Complex/Hybrid	0.988
Brain	MouseBrain-Z-T-1.5914.5914.3	5914	NASNMEYR	Hex(6)HexNAc(3)Fuc(1)	Complex/Hybrid	0.964
Brain	MouseBrain-Z-T-1.5916.5916.2	5916	ITNISSDDSGK	Hex(9)HexNAc(2)	Oligo-Mannose	0.992
Brain	MouseBrain-Z-T-1.5922.5922.2	5922	ANATIEVK	Hex(4)HexNAc(6)Fuc(1)	Complex/Hybrid	0.989
Brain	MouseBrain-Z-T-1.5923.5923.2	5923	ANATIEVK	Hex(6)HexNAc(2)	Oligo-Mannose	0.997
Brain	MouseBrain-Z-T-1.5924.5924.2	5924	SNDSGIYR	Hex(5)HexNAc(2)	Oligo-Mannose	0.995
Brain	MouseBrain-Z-T-1.5926.5926.3	5926	ANATIEVK	Hex(6)HexNAc(4)Fuc(1)	Complex/Hybrid	0.795
Brain	MouseBrain-Z-T-1.5933.5933.2	5933	LSVECANK 5,Carbamidomethyl(+57.0215);	Hex(9)HexNAc(2)	Oligo-Mannose	0.988
Brain	MouseBrain-Z-T-1.5940.5940.2	5940	ANATIEVK	Hex(7)HexNAc(2)	Oligo-Mannose	0.991
Brain	MouseBrain-Z-T-1.5941.5941.3	5941	NASNMEYR	Hex(5)HexNAc(5)Fuc(3)	Complex/Hybrid	0.965
Brain	MouseBrain-Z-T-1.5942.5942.3	5942	VETGENCTSPAPK 7,Carbamidomethyl(+57.0215);	Hex(6)HexNAc(2)	Oligo-Mannose	0.923
Brain	MouseBrain-Z-T-1.5943.5943.2	5943	VETGENCTSPAPK 7,Carbamidomethyl(+57.0215);	Hex(6)HexNAc(2)	Oligo-Mannose	0.891
Brain	MouseBrain-Z-T-1.5948.5948.2	5948	ANATIEVK	Hex(5)HexNAc(3)Fuc(1)	Complex/Hybrid	0.964
Brain	MouseBrain-Z-T-1.5958.5958.3	5958	HINFTR	Hex(8)HexNAc(2)	Oligo-Mannose	0.996
Brain	MouseBrain-Z-T-1.5959.5959.3	5959	YNESLK	Hex(4)HexNAc(6)Fuc(2)	Complex/Hybrid	0.954
Brain	MouseBrain-Z-T-1.5961.5961.3	5961	LNSSSQTNSLK	Hex(3)HexNAc(5)Fuc(1)	Complex/Hybrid	0.954
Brain	MouseBrain-Z-T-1.5965.5965.3	5965	ANATIEVK	Hex(4)HexNAc(6)Fuc(1)	Complex/Hybrid	0.991
Brain	MouseBrain-Z-T-1.5966.5966.2	5966	ANATIEVK	Hex(4)HexNAc(5)Fuc(1)	Complex/Hybrid	0.993
Brain	MouseBrain-Z-T-1.5968.5968.2	5968	LSVECANK 5,Carbamidomethyl(+57.0215);	Hex(9)HexNAc(2)	Oligo-Mannose	0.981
Brain	MouseBrain-Z-T-1.5977.5977.2	5977	HINFTR	Hex(8)HexNAc(2)	Oligo-Mannose	0.989
Brain	MouseBrain-Z-T-1.5982.5982.2	5982	LNSSSQTNSLK	Hex(3)HexNAc(5)Fuc(1)	Complex/Hybrid	0.956
Brain	MouseBrain-Z-T-1.5986.5986.2	5986	ANATIEVK	Hex(8)HexNAc(2)	Oligo-Mannose	0.993
Brain	MouseBrain-Z-T-1.5987.5987.2	5987	VETGENCTSPAPK 7,Carbamidomethyl(+57.0215);	Hex(5)HexNAc(2)	Oligo-Mannose	0.938
Brain	MouseBrain-Z-T-1.5988.5988.3	5988	VETGENCTSPAPK 7,Carbamidomethyl(+57.0215);	Hex(5)HexNAc(2)	Oligo-Mannose	0.983
Brain	MouseBrain-Z-T-1.5989.5989.3	5989	HINFTR	Hex(7)HexNAc(2)	Oligo-Mannose	0.989
Brain	MouseBrain-Z-T-1.5997.5997.2	5997	ANATIEVK	Hex(6)HexNAc(2)	Oligo-Mannose	0.995
Brain	MouseBrain-Z-T-1.5998.5998.2	5998	ANATIEVK	Hex(4)HexNAc(6)Fuc(1)	Complex/Hybrid	0.971
Brain	MouseBrain-Z-T-1.5999.5999.3	5999	ANATIEVK	Hex(4)HexNAc(5)Fuc(1)	Complex/Hybrid	0.935
Brain	MouseBrain-Z-T-1.6004.6004.2	6004	ANATIEVK	Hex(7)HexNAc(2)	Oligo-Mannose	0.992
Brain	MouseBrain-Z-T-1.6005.6005.3	6005	ANATIEVK	Hex(5)HexNAc(6)Fuc(2)	Complex/Hybrid	0.947
Brain	MouseBrain-Z-T-1.6007.6007.3	6007	KNASNMEYR	Hex(4)HexNAc(5)NeuAc(1)Fuc(1)	Complex/Hybrid	0.958
Brain	MouseBrain-Z-T-1.6014.6014.2	6014	ANATIEVK	Hex(4)HexNAc(4)Fuc(1)	Complex/Hybrid	0.836
Brain	MouseBrain-Z-T-1.6018.6018.3	6018	LSVECANK 5,Carbamidomethyl(+57.0215);	Hex(5)HexNAc(6)Fuc(3)	Complex/Hybrid	0.924
Brain	MouseBrain-Z-T-1.6019.6019.3	6019	NETHSICSACDESCK 7,Carbamidomethyl(+57.0215);10,Carbamidomethyl(+57.0215);14,Carbamidomethyl(+57.0215);	Hex(6)HexNAc(2)	Oligo-Mannose	0.972
Brain	MouseBrain-Z-T-1.6023.6023.3	6023	ANATIEVK	Hex(5)HexNAc(6)	Complex/Hybrid	0.699
Brain	MouseBrain-Z-T-1.6028.6028.3	6028	IHTFNR	Hex(8)HexNAc(2)	Oligo-Mannose	1
Brain	MouseBrain-Z-T-1.6034.6034.3	6034	LNSSSQTNSLK	Hex(3)HexNAc(5)Fuc(1)	Complex/Hybrid	0.976
Brain	MouseBrain-Z-T-1.6035.6035.3	6035	ANATIEVK	Hex(4)HexNAc(6)Fuc(1)	Complex/Hybrid	0.98
Brain	MouseBrain-Z-T-1.6036.6036.2	6036	LSVECANK 5,Carbamidomethyl(+57.0215);	Hex(8)HexNAc(2)	Oligo-Mannose	0.894
Brain	MouseBrain-Z-T-1.6052.6052.2	6052	VETGENCTSPAPK 7,Carbamidomethyl(+57.0215);	Hex(5)HexNAc(2)	Oligo-Mannose	0.974
Brain	MouseBrain-Z-T-1.6053.6053.3	6053	VETGENCTSPAPK 7,Carbamidomethyl(+57.0215);	Hex(5)HexNAc(2)	Oligo-Mannose	0.98
Brain	MouseBrain-Z-T-1.6054.6054.2	6054	LNSSSQTNSLK	Hex(3)HexNAc(5)Fuc(1)	Complex/Hybrid	0.982
Brain	MouseBrain-Z-T-1.6055.6055.2	6055	ANATIEVK	Hex(8)HexNAc(2)	Oligo-Mannose	0.991
Brain	MouseBrain-Z-T-1.6063.6063.3	6063	ANATIEVK	Hex(5)HexNAc(5)Fuc(1)	Complex/Hybrid	0.659
Brain	MouseBrain-Z-T-1.6071.6071.2	6071	ANATIEVK	Hex(4)HexNAc(6)Fuc(1)	Complex/Hybrid	0.76
Brain	MouseBrain-Z-T-1.6079.6079.2	6079	ANATIEVK	Hex(6)HexNAc(2)	Oligo-Mannose	0.613
Brain	MouseBrain-Z-T-1.6082.6082.2	6082	ANATIEVK	Hex(7)HexNAc(2)	Oligo-Mannose	0.976
Brain	MouseBrain-Z-T-1.6084.6084.2	6084	NASNMEYR	Hex(6)HexNAc(4)Fuc(2)	Complex/Hybrid	0.994
Brain	MouseBrain-Z-T-1.6086.6086.3	6086	LSVECANK 5,Carbamidomethyl(+57.0215);	Hex(6)HexNAc(5)Fuc(4)	Complex/Hybrid	0.962
Brain	MouseBrain-Z-T-1.6088.6088.3	6088	VNSSLHSQISR	Hex(3)HexNAc(2)	Truncated	0.986
Brain	MouseBrain-Z-T-1.6090.6090.3	6090	NASNMEYR	Hex(6)HexNAc(4)Fuc(2)	Complex/Hybrid	0.985
Brain	MouseBrain-Z-T-1.6091.6091.3	6091	NETHSICSACDESCK 7,Carbamidomethyl(+57.0215);10,Carbamidomethyl(+57.0215);14,Carbamidomethyl(+57.0215);	Hex(6)HexNAc(2)	Oligo-Mannose	0.993
Brain	MouseBrain-Z-T-1.6092.6092.3	6092	LSVECANK 5,Carbamidomethyl(+57.0215);	Hex(5)HexNAc(6)Fuc(3)	Complex/Hybrid	0.986
Brain	MouseBrain-Z-T-1.6100.6100.3	6100	NASNMEYR	Hex(7)HexNAc(4)Fuc(1)	Complex/Hybrid	0.99
Brain	MouseBrain-Z-T-1.6102.6102.2	6102	LLNDSER	Hex(5)HexNAc(2)	Oligo-Mannose	0.991
Brain	MouseBrain-Z-T-1.6105.6105.3	6105	NTTISVHPSTR	Hex(5)HexNAc(5)Fuc(3)	Complex/Hybrid	0.976
Brain	MouseBrain-Z-T-1.6109.6109.2	6109	NASNMEYR	Hex(5)HexNAc(3)Fuc(2)	Complex/Hybrid	0.99
Brain	MouseBrain-Z-T-1.6114.6114.3	6114	LNSSSQTNSLK	Hex(3)HexNAc(5)Fuc(1)	Complex/Hybrid	0.981
Brain	MouseBrain-Z-T-1.6117.6117.3	6117	NASNMEYR	Hex(5)HexNAc(3)Fuc(2)	Complex/Hybrid	0.972
Brain	MouseBrain-Z-T-1.6121.6121.2	6121	NASNMEYR	Hex(6)HexNAc(4)Fuc(1)	Complex/Hybrid	0.995
Brain	MouseBrain-Z-T-1.6124.6124.3	6124	VNSSLHSQISR	Hex(5)HexNAc(4)Fuc(1)	Complex/Hybrid	0.852
Brain	MouseBrain-Z-T-1.6127.6127.2	6127	VETGENCTSPAPK 7,Carbamidomethyl(+57.0215);	Hex(5)HexNAc(2)	Oligo-Mannose	0.941
Brain	MouseBrain-Z-T-1.6128.6128.3	6128	VETGENCTSPAPK 7,Carbamidomethyl(+57.0215);	Hex(5)HexNAc(2)	Oligo-Mannose	0.932
Brain	MouseBrain-Z-T-1.6129.6129.2	6129	ANATIEVK	Hex(8)HexNAc(2)	Oligo-Mannose	0.993
Brain	MouseBrain-Z-T-1.6132.6132.2	6132	ANATIEVK	Hex(4)HexNAc(4)Fuc(1)	Complex/Hybrid	0.986
Brain	MouseBrain-Z-T-1.6138.6138.3	6138	LSVECANK 5,Carbamidomethyl(+57.0215);	Hex(5)HexNAc(5)Fuc(3)	Complex/Hybrid	0.963
Brain	MouseBrain-Z-T-1.6141.6141.2	6141	NYTVVNSK	Hex(6)HexNAc(3)Fuc(2)	Complex/Hybrid	0.979
Brain	MouseBrain-Z-T-1.6142.6142.3	6142	HINFTR	Hex(6)HexNAc(2)	Oligo-Mannose	0.984
Brain	MouseBrain-Z-T-1.6144.6144.3	6144	ANATIEVK	Hex(5)HexNAc(4)Fuc(1)	Complex/Hybrid	0.936
Brain	MouseBrain-Z-T-1.6145.6145.3	6145	NYTVVNSK	Hex(6)HexNAc(3)Fuc(2)	Complex/Hybrid	0.97
Brain	MouseBrain-Z-T-1.6148.6148.3	6148	ANATIEVK	Hex(5)HexNAc(4)	Complex/Hybrid	0.977
Brain	MouseBrain-Z-T-1.6151.6151.3	6151	ANATIEVK	Hex(4)HexNAc(6)Fuc(1)	Complex/Hybrid	0.877
Brain	MouseBrain-Z-T-1.6154.6154.2	6154	ANATIEVK	Hex(5)HexNAc(4)Fuc(1)	Complex/Hybrid	0.974
Brain	MouseBrain-Z-T-1.6156.6156.2	6156	NFSLTK	Hex(4)HexNAc(6)Fuc(2)	Complex/Hybrid	0.755
Brain	MouseBrain-Z-T-1.6157.6157.2	6157	ANATIEVK	Hex(4)HexNAc(6)	Complex/Hybrid	0.818
Brain	MouseBrain-Z-T-1.6160.6160.3	6160	CHEGNGTFECGACR 1,Carbamidomethyl(+57.0215);10,Carbamidomethyl(+57.0215);13,Carbamidomethyl(+57.0215);	Hex(9)HexNAc(2)	Oligo-Mannose	1
Brain	MouseBrain-Z-T-1.6162.6162.3	6162	NASNMEYR	Hex(6)HexNAc(4)Fuc(2)	Complex/Hybrid	0.987
Brain	MouseBrain-Z-T-1.6163.6163.3	6163	NASNMEYR	Hex(6)HexNAc(4)Fuc(1)	Complex/Hybrid	0.997
Brain	MouseBrain-Z-T-1.6164.6164.2	6164	NASNMEYR	Hex(6)HexNAc(4)Fuc(2)	Complex/Hybrid	0.993
Brain	MouseBrain-Z-T-1.6167.6167.3	6167	LSVECANK 5,Carbamidomethyl(+57.0215);	Hex(6)HexNAc(5)Fuc(4)	Complex/Hybrid	0.975
Brain	MouseBrain-Z-T-1.6169.6169.2	6169	ANATIEVK	Hex(7)HexNAc(2)	Oligo-Mannose	0.98
Brain	MouseBrain-Z-T-1.6172.6172.3	6172	ANATIEVK	Hex(4)HexNAc(4)Fuc(1)	Complex/Hybrid	0.922
Brain	MouseBrain-Z-T-1.6174.6174.2	6174	ANATIEVK	Hex(5)HexNAc(4)	Complex/Hybrid	0.989
Brain	MouseBrain-Z-T-1.6178.6178.3	6178	FNSTIK	Hex(4)HexNAc(6)Fuc(2)	Complex/Hybrid	0.95
Brain	MouseBrain-Z-T-1.6186.6186.3	6186	LSVECANK 5,Carbamidomethyl(+57.0215);	Hex(5)HexNAc(6)Fuc(3)	Complex/Hybrid	0.991
Brain	MouseBrain-Z-T-1.6187.6187.2	6187	NASNMEYR	Hex(5)HexNAc(3)Fuc(2)	Complex/Hybrid	0.993
Brain	MouseBrain-Z-T-1.6188.6188.3	6188	NASNMEYR	Hex(5)HexNAc(3)Fuc(2)	Complex/Hybrid	0.974
Brain	MouseBrain-Z-T-1.6192.6192.2	6192	LNGSFR	Hex(9)HexNAc(2)	Oligo-Mannose	0.999
Brain	MouseBrain-Z-T-1.6196.6196.4	6196	VNTLEEGKGGPKNDTEER	Hex(3)HexNAc(4)Fuc(1)	Complex/Hybrid	0.97
Brain	MouseBrain-Z-T-1.6199.6199.2	6199	ANATIEVK	Hex(5)HexNAc(2)	Oligo-Mannose	0.995
Brain	MouseBrain-Z-T-1.6202.6202.2	6202	ANATIEVK	Hex(8)HexNAc(2)	Oligo-Mannose	0.989
Brain	MouseBrain-Z-T-1.6210.6210.3	6210	LSVECANK 5,Carbamidomethyl(+57.0215);	Hex(5)HexNAc(5)Fuc(3)	Complex/Hybrid	0.941
Brain	MouseBrain-Z-T-1.6212.6212.3	6212	HINFTR	Hex(6)HexNAc(2)	Oligo-Mannose	0.99
Brain	MouseBrain-Z-T-1.6217.6217.2	6217	ANATIEVK	Hex(4)HexNAc(4)Fuc(1)	Complex/Hybrid	0.825
Brain	MouseBrain-Z-T-1.6222.6222.2	6222	LSVECANK 5,Carbamidomethyl(+57.0215);	Hex(5)HexNAc(6)Fuc(3)	Complex/Hybrid	0.986
Brain	MouseBrain-Z-T-1.6225.6225.3	6225	ANATIEVK	Hex(5)HexNAc(4)Fuc(1)	Complex/Hybrid	0.705
Brain	MouseBrain-Z-T-1.6227.6227.3	6227	ITNISSDDSGK	Hex(4)HexNAc(6)Fuc(2)	Complex/Hybrid	0.975
Brain	MouseBrain-Z-T-1.6230.6230.3	6230	NASNMEYR	Hex(5)HexNAc(4)Fuc(2)	Complex/Hybrid	0.752
Brain	MouseBrain-Z-T-1.6242.6242.2	6242	ANATIEVK	Hex(4)HexNAc(6)	Complex/Hybrid	0.868
Brain	MouseBrain-Z-T-1.6246.6246.3	6246	ANATIEVK	Hex(4)HexNAc(6)Fuc(1)	Complex/Hybrid	0.929
Brain	MouseBrain-Z-T-1.6250.6250.2	6250	ANATIEVK	Hex(7)HexNAc(2)	Oligo-Mannose	0.93
Brain	MouseBrain-Z-T-1.6254.6254.2	6254	NASNMEYR	Hex(4)HexNAc(3)Fuc(2)	Complex/Hybrid	0.952
Brain	MouseBrain-Z-T-1.6258.6258.3	6258	LSVECANK 5,Carbamidomethyl(+57.0215);	Hex(5)HexNAc(6)Fuc(3)	Complex/Hybrid	0.989
Brain	MouseBrain-Z-T-1.6259.6259.2	6259	LNGSFR	Hex(8)HexNAc(2)	Oligo-Mannose	0.999
Brain	MouseBrain-Z-T-1.6268.6268.2	6268	VETGENCTSPAPK 7,Carbamidomethyl(+57.0215);	Hex(5)HexNAc(2)Fuc(1)	Oligo-Mannose	0.924
Brain	MouseBrain-Z-T-1.6270.6270.2	6270	ANATIEVK	Hex(5)HexNAc(2)	Oligo-Mannose	0.996
Brain	MouseBrain-Z-T-1.6272.6272.2	6272	ANATIEVK	Hex(8)HexNAc(2)	Oligo-Mannose	0.995
Brain	MouseBrain-Z-T-1.6283.6283.2	6283	ANATIEVK	Hex(4)HexNAc(5)Fuc(1)	Complex/Hybrid	0.986
Brain	MouseBrain-Z-T-1.6285.6285.3	6285	NASNMEYR	Hex(4)HexNAc(4)Fuc(2)	Complex/Hybrid	0.987
Brain	MouseBrain-Z-T-1.6286.6286.2	6286	NASNMEYR	Hex(4)HexNAc(4)Fuc(2)	Complex/Hybrid	0.983
Brain	MouseBrain-Z-T-1.6294.6294.4	6294	VNTLEEGKGGPKNDTEER	Hex(3)HexNAc(5)Fuc(1)	Complex/Hybrid	0.978
Brain	MouseBrain-Z-T-1.6306.6306.3	6306	ITNISSDDSGK	Hex(4)HexNAc(6)Fuc(2)	Complex/Hybrid	0.991
Brain	MouseBrain-Z-T-1.6307.6307.3	6307	NASNMEYR	Hex(5)HexNAc(4)Fuc(2)	Complex/Hybrid	0.989
Brain	MouseBrain-Z-T-1.6313.6313.3	6313	VNTLEEGKGGPKNDTEER	Hex(3)HexNAc(5)Fuc(1)	Complex/Hybrid	0.985
Brain	MouseBrain-Z-T-1.6316.6316.2	6316	ANATIEVK	Hex(4)HexNAc(3)	Complex/Hybrid	0.98
Brain	MouseBrain-Z-T-1.6319.6319.2	6319	NASNMEYR	Hex(5)HexNAc(4)Fuc(2)	Complex/Hybrid	0.996
Brain	MouseBrain-Z-T-1.6322.6322.3	6322	NETHSICSACDESCK 7,Carbamidomethyl(+57.0215);10,Carbamidomethyl(+57.0215);14,Carbamidomethyl(+57.0215);	Hex(5)HexNAc(2)	Oligo-Mannose	0.991
Brain	MouseBrain-Z-T-1.6324.6324.3	6324	ANATIEVK	Hex(4)HexNAc(6)Fuc(1)	Complex/Hybrid	0.91
Brain	MouseBrain-Z-T-1.6325.6325.2	6325	ANATIEVK	Hex(4)HexNAc(6)Fuc(2)	Complex/Hybrid	0.936
Brain	MouseBrain-Z-T-1.6329.6329.3	6329	DGKPLLNDSR	Hex(6)HexNAc(3)Fuc(2)	Complex/Hybrid	0.994
Brain	MouseBrain-Z-T-1.6330.6330.3	6330	ANATIEVK	Hex(4)HexNAc(5)Fuc(1)	Complex/Hybrid	0.987
Brain	MouseBrain-Z-T-1.6338.6338.2	6338	ANATIEVK	Hex(7)HexNAc(2)	Oligo-Mannose	0.946
Brain	MouseBrain-Z-T-1.6342.6342.3	6342	GSCVNNSEEKDVPK 3,Carbamidomethyl(+57.0215);	Hex(4)HexNAc(4)Fuc(2)	Complex/Hybrid	1
Brain	MouseBrain-Z-T-1.6343.6343.2	6343	ANATIEVK	Hex(3)HexNAc(6)	Complex/Hybrid	0.993
Brain	MouseBrain-Z-T-1.6351.6351.2	6351	LSVECANK 5,Carbamidomethyl(+57.0215);	Hex(5)HexNAc(5)Fuc(3)	Complex/Hybrid	0.994
Brain	MouseBrain-Z-T-1.6353.6353.3	6353	LSVECANK 5,Carbamidomethyl(+57.0215);	Hex(5)HexNAc(5)Fuc(3)	Complex/Hybrid	0.995
Brain	MouseBrain-Z-T-1.6354.6354.2	6354	ANATIEVK	Hex(4)HexNAc(5)Fuc(1)	Complex/Hybrid	0.986
Brain	MouseBrain-Z-T-1.6358.6358.3	6358	NASNMEYR	Hex(5)HexNAc(4)Fuc(1)	Complex/Hybrid	0.986
Brain	MouseBrain-Z-T-1.6359.6359.3	6359	ANATIEVK	Hex(4)HexNAc(7)Fuc(1)	Complex/Hybrid	0.962
Brain	MouseBrain-Z-T-1.6363.6363.2	6363	QTGDVTCNCTDGR 7,Carbamidomethyl(+57.0215);9,Carbamidomethyl(+57.0215);	Hex(3)HexNAc(4)Fuc(1)	Complex/Hybrid	0.993
Brain	MouseBrain-Z-T-1.6365.6365.3	6365	ANATIEVK	Hex(4)HexNAc(6)Fuc(2)	Complex/Hybrid	0.981
Brain	MouseBrain-Z-T-1.6368.6368.3	6368	NTTISVHPSTR	Hex(4)HexNAc(4)Fuc(2)	Complex/Hybrid	0.962
Brain	MouseBrain-Z-T-1.6369.6369.2	6369	NASNMEYR	Hex(5)HexNAc(4)Fuc(1)	Complex/Hybrid	0.996
Brain	MouseBrain-Z-T-1.6377.6377.4	6377	VNTLEEGKGGPKNDTEER	Hex(3)HexNAc(5)Fuc(1)	Complex/Hybrid	0.98
Brain	MouseBrain-Z-T-1.6389.6389.3	6389	NASNMEYR	Hex(5)HexNAc(4)Fuc(2)	Complex/Hybrid	0.987
Brain	MouseBrain-Z-T-1.6390.6390.2	6390	NASNMEYR	Hex(5)HexNAc(4)Fuc(2)	Complex/Hybrid	0.994
Brain	MouseBrain-Z-T-1.6401.6401.3	6401	ANATIEVK	Hex(4)HexNAc(5)Fuc(1)	Complex/Hybrid	0.953
Brain	MouseBrain-Z-T-1.6425.6425.3	6425	LSVECANK 5,Carbamidomethyl(+57.0215);	Hex(5)HexNAc(5)Fuc(3)	Complex/Hybrid	0.99
Brain	MouseBrain-Z-T-1.6428.6428.2	6428	ANATIEVK	Hex(4)HexNAc(5)Fuc(1)	Complex/Hybrid	0.904
Brain	MouseBrain-Z-T-1.6438.6438.3	6438	NASNMEYR	Hex(5)HexNAc(4)Fuc(1)	Complex/Hybrid	0.981
Brain	MouseBrain-Z-T-1.6439.6439.2	6439	NASNMEYR	Hex(5)HexNAc(4)Fuc(1)	Complex/Hybrid	0.99
Brain	MouseBrain-Z-T-1.6449.6449.3	6449	DGKPLLNDSR	Hex(5)HexNAc(3)Fuc(2)	Complex/Hybrid	0.993
Brain	MouseBrain-Z-T-1.6451.6451.4	6451	VNTLEEGKGGPKNDTEER	Hex(3)HexNAc(5)Fuc(1)	Complex/Hybrid	0.97
Brain	MouseBrain-Z-T-1.6457.6457.2	6457	ANATIEVK	Hex(7)HexNAc(2)	Oligo-Mannose	0.93
Brain	MouseBrain-Z-T-1.6461.6461.2	6461	LSVECANK 5,Carbamidomethyl(+57.0215);	Hex(5)HexNAc(5)Fuc(3)	Complex/Hybrid	0.994
Brain	MouseBrain-Z-T-1.6462.6462.2	6462	NASNMEYR	Hex(5)HexNAc(2)	Oligo-Mannose	0.987
Brain	MouseBrain-Z-T-1.6473.6473.2	6473	LSVECANK 5,Carbamidomethyl(+57.0215);	Hex(5)HexNAc(5)Fuc(3)	Complex/Hybrid	0.995
Brain	MouseBrain-Z-T-1.6474.6474.3	6474	LSVECANK 5,Carbamidomethyl(+57.0215);	Hex(4)HexNAc(5)Fuc(2)	Complex/Hybrid	0.985
Brain	MouseBrain-Z-T-1.6478.6478.2	6478	LSVECANK 5,Carbamidomethyl(+57.0215);	Hex(4)HexNAc(5)Fuc(2)	Complex/Hybrid	0.985
Brain	MouseBrain-Z-T-1.6485.6485.3	6485	LSVECANK 5,Carbamidomethyl(+57.0215);	Hex(4)HexNAc(6)Fuc(2)	Complex/Hybrid	0.995
Brain	MouseBrain-Z-T-1.6486.6486.3	6486	NASNMEYR	Hex(4)HexNAc(5)Fuc(2)	Complex/Hybrid	0.989
Brain	MouseBrain-Z-T-1.6487.6487.2	6487	ANATIEVK	Hex(8)HexNAc(2)	Oligo-Mannose	0.993
Brain	MouseBrain-Z-T-1.6490.6490.2	6490	NASNMEYR	Hex(6)HexNAc(4)Fuc(1)	Complex/Hybrid	0.971
Brain	MouseBrain-Z-T-1.6493.6493.2	6493	QNTTWQAGR	Hex(8)HexNAc(2)	Oligo-Mannose	0.978
Brain	MouseBrain-Z-T-1.6497.6497.3	6497	LSVECANK 5,Carbamidomethyl(+57.0215);	Hex(5)HexNAc(5)Fuc(3)	Complex/Hybrid	0.963
Brain	MouseBrain-Z-T-1.6500.6500.2	6500	LLNDSER	Hex(4)HexNAc(3)Fuc(1)	Complex/Hybrid	0.998
Brain	MouseBrain-Z-T-1.6503.6503.2	6503	ITNISSDDSGK	Hex(4)HexNAc(4)Fuc(2)	Complex/Hybrid	0.977
Brain	MouseBrain-Z-T-1.6509.6509.2	6509	LSVECANK 5,Carbamidomethyl(+57.0215);	Hex(5)HexNAc(4)Fuc(3)	Complex/Hybrid	0.988
Brain	MouseBrain-Z-T-1.6510.6510.2	6510	NASNMEYR	Hex(4)HexNAc(5)Fuc(2)	Complex/Hybrid	0.979
Brain	MouseBrain-Z-T-1.6514.6514.3	6514	QTGDVTCNCTDGR 7,Carbamidomethyl(+57.0215);9,Carbamidomethyl(+57.0215);	Hex(3)HexNAc(5)Fuc(1)	Complex/Hybrid	0.994
Brain	MouseBrain-Z-T-1.6520.6520.3	6520	LSVECANK 5,Carbamidomethyl(+57.0215);	Hex(5)HexNAc(4)Fuc(3)	Complex/Hybrid	0.993
Brain	MouseBrain-Z-T-1.6529.6529.3	6529	DGKPLLNDSR	Hex(5)HexNAc(3)Fuc(1)	Complex/Hybrid	0.983
Brain	MouseBrain-Z-T-1.6532.6532.3	6532	DGKPLLNDSR	Hex(4)HexNAc(4)Fuc(2)	Complex/Hybrid	0.996
Brain	MouseBrain-Z-T-1.6533.6533.2	6533	LSVECANK 5,Carbamidomethyl(+57.0215);	Hex(5)HexNAc(4)Fuc(3)	Complex/Hybrid	0.981
Brain	MouseBrain-Z-T-1.6538.6538.3	6538	NASNMEYR	Hex(4)HexNAc(4)Fuc(2)	Complex/Hybrid	0.976
Brain	MouseBrain-Z-T-1.6546.6546.3	6546	EICSGNSSQCAPNVHK 3,Carbamidomethyl(+57.0215);10,Carbamidomethyl(+57.0215);	Hex(9)HexNAc(2)	Oligo-Mannose	0.986
Brain	MouseBrain-Z-T-1.6552.6552.2	6552	ANATIEVK	Hex(7)HexNAc(2)	Oligo-Mannose	0.907
Brain	MouseBrain-Z-T-1.6556.6556.3	6556	LSVECANK 5,Carbamidomethyl(+57.0215);	Hex(4)HexNAc(6)Fuc(2)	Complex/Hybrid	0.994
Brain	MouseBrain-Z-T-1.6557.6557.3	6557	NASNMEYR	Hex(4)HexNAc(5)Fuc(2)	Complex/Hybrid	0.993
Brain	MouseBrain-Z-T-1.6558.6558.2	6558	LSVECANK 5,Carbamidomethyl(+57.0215);	Hex(4)HexNAc(6)Fuc(2)	Complex/Hybrid	0.99
Brain	MouseBrain-Z-T-1.6560.6560.3	6560	VFLNGTHR	Hex(5)HexNAc(2)	Oligo-Mannose	1
Brain	MouseBrain-Z-T-1.6561.6561.2	6561	ANATIEVK	Hex(8)HexNAc(2)	Oligo-Mannose	0.974
Brain	MouseBrain-Z-T-1.6562.6562.3	6562	EHYLSSVNK	Hex(8)HexNAc(2)	Oligo-Mannose	0.995
Brain	MouseBrain-Z-T-1.6566.6566.3	6566	EICSGNSSQCAPNVHK 3,Carbamidomethyl(+57.0215);10,Carbamidomethyl(+57.0215);	Hex(8)HexNAc(2)	Oligo-Mannose	0.971
Brain	MouseBrain-Z-T-1.6570.6570.3	6570	LSVECANK 5,Carbamidomethyl(+57.0215);	Hex(5)HexNAc(5)Fuc(2)	Complex/Hybrid	0.931
Brain	MouseBrain-Z-T-1.6572.6572.3	6572	ENSKQNGSANSATNPAGLDK	Hex(4)HexNAc(5)Fuc(2)	Complex/Hybrid	0.993
Brain	MouseBrain-Z-T-1.6580.6580.2	6580	NASNMEYR	Hex(4)HexNAc(5)Fuc(2)	Complex/Hybrid	0.98
Brain	MouseBrain-Z-T-1.6587.6587.2	6587	QNTTWQAGR	Hex(7)HexNAc(2)	Oligo-Mannose	0.974
Brain	MouseBrain-Z-T-1.6592.6592.3	6592	NTTISVHPSTR	Hex(4)HexNAc(5)Fuc(2)	Complex/Hybrid	0.986
Brain	MouseBrain-Z-T-1.6599.6599.3	6599	TFASHNASGGSSAGLR	Hex(9)HexNAc(2)	Oligo-Mannose	0.969
Brain	MouseBrain-Z-T-1.6604.6604.3	6604	DGKPLLNDSR	Hex(4)HexNAc(4)Fuc(2)	Complex/Hybrid	0.995
Brain	MouseBrain-Z-T-1.6607.6607.3	6607	RANQTALCGGGVQTR 8,Carbamidomethyl(+57.0215);	Hex(5)HexNAc(2)	Oligo-Mannose	1
Brain	MouseBrain-Z-T-1.6608.6608.3	6608	EICSGNSSQCAPNVHK 3,Carbamidomethyl(+57.0215);10,Carbamidomethyl(+57.0215);	Hex(6)HexNAc(3)Fuc(1)	Complex/Hybrid	0.722
Brain	MouseBrain-Z-T-1.6609.6609.3	6609	DGKPLLNDSR	Hex(5)HexNAc(3)Fuc(1)	Complex/Hybrid	0.986
Brain	MouseBrain-Z-T-1.6627.6627.3	6627	NASNMEYR	Hex(4)HexNAc(5)Fuc(2)	Complex/Hybrid	0.995
Brain	MouseBrain-Z-T-1.6635.6635.3	6635	ANATIEVK	Hex(5)HexNAc(4)Fuc(2)	Complex/Hybrid	0.854
Brain	MouseBrain-Z-T-1.6639.6639.3	6639	LSVECANK 5,Carbamidomethyl(+57.0215);	Hex(5)HexNAc(5)Fuc(3)	Complex/Hybrid	0.964
Brain	MouseBrain-Z-T-1.6640.6640.3	6640	LSVECANK 5,Carbamidomethyl(+57.0215);	Hex(5)HexNAc(6)Fuc(2)	Complex/Hybrid	0.984
Brain	MouseBrain-Z-T-1.6651.6651.3	6651	LSVECANK 5,Carbamidomethyl(+57.0215);	Hex(5)HexNAc(5)Fuc(2)	Complex/Hybrid	0.992
Brain	MouseBrain-Z-T-1.6654.6654.2	6654	NASNMEYR	Hex(4)HexNAc(5)Fuc(2)	Complex/Hybrid	0.944
Brain	MouseBrain-Z-T-1.6664.6664.3	6664	EICSGNSSQCAPNVHK 3,Carbamidomethyl(+57.0215);10,Carbamidomethyl(+57.0215);	Hex(7)HexNAc(2)	Oligo-Mannose	0.92
Brain	MouseBrain-Z-T-1.6679.6679.2	6679	ANATIEVK	Hex(7)HexNAc(2)	Oligo-Mannose	0.909
Brain	MouseBrain-Z-T-1.6690.6690.2	6690	ANATIEVK	Hex(4)HexNAc(5)Fuc(2)	Complex/Hybrid	0.949
Brain	MouseBrain-Z-T-1.6698.6698.3	6698	ANATIEVK	Hex(4)HexNAc(5)Fuc(2)	Complex/Hybrid	0.977
Brain	MouseBrain-Z-T-1.6704.6704.3	6704	EICSGNSSQCAPNVHK 3,Carbamidomethyl(+57.0215);10,Carbamidomethyl(+57.0215);	Hex(6)HexNAc(4)Fuc(1)	Complex/Hybrid	0.965
Brain	MouseBrain-Z-T-1.6712.6712.3	6712	VPGNQTSTTLK	Hex(5)HexNAc(4)Fuc(1)	Complex/Hybrid	0.847
Brain	MouseBrain-Z-T-1.6719.6719.3	6719	EICSGNSSQCAPNVHK 3,Carbamidomethyl(+57.0215);10,Carbamidomethyl(+57.0215);	Hex(6)HexNAc(2)	Oligo-Mannose	0.992
Brain	MouseBrain-Z-T-1.6757.6757.2	6757	LSVECANK 5,Carbamidomethyl(+57.0215);	Hex(4)HexNAc(4)Fuc(2)	Complex/Hybrid	0.994
Brain	MouseBrain-Z-T-1.6758.6758.2	6758	ANATIEVK	Hex(4)HexNAc(5)Fuc(2)	Complex/Hybrid	0.986
Brain	MouseBrain-Z-T-1.6763.6763.3	6763	NASNMEYR	Hex(5)HexNAc(4)Fuc(1)	Complex/Hybrid	0.954
Brain	MouseBrain-Z-T-1.6765.6765.3	6765	ANATIEVK	Hex(4)HexNAc(5)Fuc(2)	Complex/Hybrid	0.962
Brain	MouseBrain-Z-T-1.6766.6766.2	6766	ANATIEVK	Hex(8)HexNAc(2)	Oligo-Mannose	0.987
Brain	MouseBrain-Z-T-1.6783.6783.2	6783	ANATIEVK	Hex(7)HexNAc(2)	Oligo-Mannose	0.665
Brain	MouseBrain-Z-T-1.6790.6790.3	6790	VPGNQTSTTLK	Hex(5)HexNAc(4)Fuc(1)	Complex/Hybrid	0.95
Brain	MouseBrain-Z-T-1.6791.6791.3	6791	EICSGNSSQCAPNVHK 3,Carbamidomethyl(+57.0215);10,Carbamidomethyl(+57.0215);	Hex(6)HexNAc(2)	Oligo-Mannose	0.983
Brain	MouseBrain-Z-T-1.6793.6793.2	6793	VNFTCK 5,Carbamidomethyl(+57.0215);	Hex(9)HexNAc(2)	Oligo-Mannose	0.972
Brain	MouseBrain-Z-T-1.6799.6799.3	6799	LSVECANK 5,Carbamidomethyl(+57.0215);	Hex(4)HexNAc(4)Fuc(2)	Complex/Hybrid	0.992
Brain	MouseBrain-Z-T-1.6800.6800.3	6800	NISSEEK	Hex(5)HexNAc(4)NeuAc(2)Fuc(2)	Complex/Hybrid	0.975
Brain	MouseBrain-Z-T-1.6801.6801.3	6801	EICSGNSSQCAPNVHK 3,Carbamidomethyl(+57.0215);10,Carbamidomethyl(+57.0215);	Hex(6)HexNAc(3)Fuc(2)	Complex/Hybrid	0.989
Brain	MouseBrain-Z-T-1.6817.6817.2	6817	ITNISSDDSGK	Hex(4)HexNAc(5)Fuc(2)	Complex/Hybrid	0.967
Brain	MouseBrain-Z-T-1.6819.6819.3	6819	NTTISVHPSTR	Hex(3)HexNAc(2)Fuc(1)	Truncated	0.975
Brain	MouseBrain-Z-T-1.6821.6821.2	6821	LSVECANK 5,Carbamidomethyl(+57.0215);	Hex(4)HexNAc(4)Fuc(2)	Complex/Hybrid	0.995
Brain	MouseBrain-Z-T-1.6822.6822.3	6822	ITNISSDDSGK	Hex(4)HexNAc(5)Fuc(2)	Complex/Hybrid	0.991
Brain	MouseBrain-Z-T-1.6823.6823.3	6823	EICSGNSSQCAPNVHK 3,Carbamidomethyl(+57.0215);10,Carbamidomethyl(+57.0215);	Hex(5)HexNAc(2)	Oligo-Mannose	0.984
Brain	MouseBrain-Z-T-1.6825.6825.2	6825	AMSSNETAAYK	Hex(9)HexNAc(2)	Oligo-Mannose	0.977
Brain	MouseBrain-Z-T-1.6826.6826.2	6826	FNSTIK	Hex(3)HexNAc(4)Fuc(1)	Complex/Hybrid	0.975
Brain	MouseBrain-Z-T-1.6827.6827.3	6827	EHYLSSVNK	Hex(6)HexNAc(2)	Oligo-Mannose	0.996
Brain	MouseBrain-Z-T-1.6837.6837.3	6837	NASNMEYR	Hex(5)HexNAc(4)Fuc(1)	Complex/Hybrid	0.96
Brain	MouseBrain-Z-T-1.6847.6847.2	6847	ANATIEVK	Hex(8)HexNAc(2)	Oligo-Mannose	0.98
Brain	MouseBrain-Z-T-1.6849.6849.3	6849	LSVECANK 5,Carbamidomethyl(+57.0215);	Hex(4)HexNAc(3)Fuc(2)	Complex/Hybrid	0.841
Brain	MouseBrain-Z-T-1.6855.6855.2	6855	EICSGNSSQCAPNVHK 3,Carbamidomethyl(+57.0215);10,Carbamidomethyl(+57.0215);	Hex(5)HexNAc(2)	Oligo-Mannose	0.983
Brain	MouseBrain-Z-T-1.6859.6859.3	6859	SVAHNMTMPNK	Hex(8)HexNAc(2)	Oligo-Mannose	0.981
Brain	MouseBrain-Z-T-1.6872.6872.2	6872	SCNISVTEK 2,Carbamidomethyl(+57.0215);	Hex(8)HexNAc(2)	Oligo-Mannose	0.995
Brain	MouseBrain-Z-T-1.6873.6873.2	6873	AMSSNETAAYK	Hex(8)HexNAc(2)	Oligo-Mannose	0.966
Brain	MouseBrain-Z-T-1.6874.6874.3	6874	DSCESNQNITCR 3,Carbamidomethyl(+57.0215);11,Carbamidomethyl(+57.0215);	Hex(9)HexNAc(2)	Oligo-Mannose	0.992
Brain	MouseBrain-Z-T-1.6876.6876.3	6876	AMSSNETAAYK	Hex(8)HexNAc(2)	Oligo-Mannose	0.766
Brain	MouseBrain-Z-T-1.6881.6881.2	6881	LSVECANK 5,Carbamidomethyl(+57.0215);	Hex(4)HexNAc(3)Fuc(2)	Complex/Hybrid	0.994
Brain	MouseBrain-Z-T-1.6882.6882.3	6882	VPGNQTSTTLK	Hex(5)HexNAc(4)Fuc(1)	Complex/Hybrid	0.899
Brain	MouseBrain-Z-T-1.6885.6885.2	6885	LLNDSER	Hex(3)HexNAc(4)Fuc(1)	Complex/Hybrid	0.999
Brain	MouseBrain-Z-T-1.6893.6893.3	6893	EICSGNSSQCAPNVHK 3,Carbamidomethyl(+57.0215);10,Carbamidomethyl(+57.0215);	Hex(5)HexNAc(2)	Oligo-Mannose	0.984
Brain	MouseBrain-Z-T-1.6894.6894.2	6894	AMSSNETAAYK	Hex(9)HexNAc(2)	Oligo-Mannose	0.978
Brain	MouseBrain-Z-T-1.6895.6895.3	6895	AMSSNETAAYK	Hex(9)HexNAc(2)	Oligo-Mannose	0.978
Brain	MouseBrain-Z-T-1.6898.6898.3	6898	VNFTCK 5,Carbamidomethyl(+57.0215);	Hex(6)HexNAc(4)Fuc(1)	Complex/Hybrid	0.986
Brain	MouseBrain-Z-T-1.6904.6904.2	6904	VNFTCK 5,Carbamidomethyl(+57.0215);	Hex(6)HexNAc(4)Fuc(1)	Complex/Hybrid	0.951
Brain	MouseBrain-Z-T-1.6906.6906.4	6906	EICSGNSSQCAPNVHK 3,Carbamidomethyl(+57.0215);10,Carbamidomethyl(+57.0215);	Hex(5)HexNAc(2)	Oligo-Mannose	0.97
Brain	MouseBrain-Z-T-1.6907.6907.3	6907	SCNISVTEK 2,Carbamidomethyl(+57.0215);	Hex(8)HexNAc(2)	Oligo-Mannose	0.994
Brain	MouseBrain-Z-T-1.6908.6908.2	6908	VNFTCK 5,Carbamidomethyl(+57.0215);	Hex(7)HexNAc(2)	Oligo-Mannose	0.963
Brain	MouseBrain-Z-T-1.6916.6916.2	6916	DAVNNITAK	Hex(9)HexNAc(2)	Oligo-Mannose	0.991
Brain	MouseBrain-Z-T-1.6920.6920.3	6920	NICVATSEK 3,Carbamidomethyl(+57.0215);	Hex(6)HexNAc(3)Fuc(1)	Complex/Hybrid	0.979
Brain	MouseBrain-Z-T-1.6922.6922.2	6922	SCNISVTEK 2,Carbamidomethyl(+57.0215);	Hex(9)HexNAc(2)	Oligo-Mannose	0.99
Brain	MouseBrain-Z-T-1.6925.6925.2	6925	VNFTCK 5,Carbamidomethyl(+57.0215);	Hex(6)HexNAc(3)Fuc(1)	Complex/Hybrid	0.966
Brain	MouseBrain-Z-T-1.6926.6926.2	6926	NICVATSEK 3,Carbamidomethyl(+57.0215);	Hex(6)HexNAc(3)Fuc(1)	Complex/Hybrid	0.979
Brain	MouseBrain-Z-T-1.6928.6928.2	6928	EICSGNSSQCAPNVHK 3,Carbamidomethyl(+57.0215);10,Carbamidomethyl(+57.0215);	Hex(5)HexNAc(2)	Oligo-Mannose	0.987
Brain	MouseBrain-Z-T-1.6929.6929.3	6929	SVAHNMTMPNK	Hex(8)HexNAc(2)	Oligo-Mannose	0.989
Brain	MouseBrain-Z-T-1.6930.6930.3	6930	DAVNNITAK	Hex(9)HexNAc(2)	Oligo-Mannose	0.979
Brain	MouseBrain-Z-T-1.6932.6932.2	6932	ANATIEVK	Hex(3)HexNAc(5)	Complex/Hybrid	0.975
Brain	MouseBrain-Z-T-1.6937.6937.3	6937	ANATIEVK	Hex(3)HexNAc(5)	Complex/Hybrid	0.98
Brain	MouseBrain-Z-T-1.6940.6940.2	6940	DAVNNITAK	Hex(8)HexNAc(2)	Oligo-Mannose	0.993
Brain	MouseBrain-Z-T-1.6941.6941.2	6941	SCNISVTEK 2,Carbamidomethyl(+57.0215);	Hex(8)HexNAc(2)	Oligo-Mannose	0.999
Brain	MouseBrain-Z-T-1.6946.6946.3	6946	VNFTCK 5,Carbamidomethyl(+57.0215);	Hex(6)HexNAc(3)Fuc(1)	Complex/Hybrid	0.959
Brain	MouseBrain-Z-T-1.6952.6952.3	6952	LSVECANK 5,Carbamidomethyl(+57.0215);	Hex(4)HexNAc(5)Fuc(2)	Complex/Hybrid	0.983
Brain	MouseBrain-Z-T-1.6957.6957.3	6957	DSCESNQNITCR 3,Carbamidomethyl(+57.0215);11,Carbamidomethyl(+57.0215);	Hex(7)HexNAc(2)	Oligo-Mannose	0.997
Brain	MouseBrain-Z-T-1.6964.6964.3	6964	EICSGNSSQCAPNVHK 3,Carbamidomethyl(+57.0215);10,Carbamidomethyl(+57.0215);	Hex(5)HexNAc(2)	Oligo-Mannose	0.985
Brain	MouseBrain-Z-T-1.6966.6966.2	6966	LSVECANK 5,Carbamidomethyl(+57.0215);	Hex(4)HexNAc(5)Fuc(2)	Complex/Hybrid	0.993
Brain	MouseBrain-Z-T-1.6976.6976.2	6976	SCNISVTEK 2,Carbamidomethyl(+57.0215);	Hex(7)HexNAc(2)	Oligo-Mannose	0.997
Brain	MouseBrain-Z-T-1.6978.6978.3	6978	SCNISVTEK 2,Carbamidomethyl(+57.0215);	Hex(7)HexNAc(2)	Oligo-Mannose	0.996
Brain	MouseBrain-Z-T-1.6979.6979.2	6979	NASNMEYR	Hex(3)HexNAc(4)Fuc(1)	Complex/Hybrid	0.979
Brain	MouseBrain-Z-T-1.6982.6982.4	6982	KNTNFTHVVADR	Hex(9)HexNAc(2)	Oligo-Mannose	1
Brain	MouseBrain-Z-T-1.6986.6986.2	6986	QPESVNVTR	Hex(7)HexNAc(2)	Oligo-Mannose	1
Brain	MouseBrain-Z-T-1.6988.6988.2	6988	DAVNNITAK	Hex(9)HexNAc(2)	Oligo-Mannose	0.99
Brain	MouseBrain-Z-T-1.6991.6991.3	6991	DAVNNITAK	Hex(8)HexNAc(2)	Oligo-Mannose	0.988
Brain	MouseBrain-Z-T-1.6993.6993.3	6993	ENSKQNGSANSATNPAGLDK	Hex(3)HexNAc(5)Fuc(1)	Complex/Hybrid	0.988
Brain	MouseBrain-Z-T-1.7000.7000.3	7000	SVAHNMTMPNK	Hex(8)HexNAc(2)	Oligo-Mannose	0.997
Brain	MouseBrain-Z-T-1.7001.7001.2	7001	VNFTCK 5,Carbamidomethyl(+57.0215);	Hex(6)HexNAc(3)Fuc(1)	Complex/Hybrid	0.97
Brain	MouseBrain-Z-T-1.7002.7002.3	7002	DAVNNITAK	Hex(9)HexNAc(2)	Oligo-Mannose	0.961
Brain	MouseBrain-Z-T-1.7004.7004.2	7004	ANATIEVK	Hex(3)HexNAc(5)	Complex/Hybrid	0.891
Brain	MouseBrain-Z-T-1.7007.7007.2	7007	SVAHNMTMPNK	Hex(8)HexNAc(2)	Oligo-Mannose	0.963
Brain	MouseBrain-Z-T-1.7012.7012.2	7012	DAVNNITAK	Hex(8)HexNAc(2)	Oligo-Mannose	0.972
Brain	MouseBrain-Z-T-1.7015.7015.2	7015	SCNISVTEK 2,Carbamidomethyl(+57.0215);	Hex(8)HexNAc(2)	Oligo-Mannose	0.97
Brain	MouseBrain-Z-T-1.7024.7024.3	7024	LSVECANK 5,Carbamidomethyl(+57.0215);	Hex(4)HexNAc(5)Fuc(2)	Complex/Hybrid	0.995
Brain	MouseBrain-Z-T-1.7026.7026.3	7026	SFNATAER	Hex(4)HexNAc(5)Fuc(2)	Complex/Hybrid	0.994
Brain	MouseBrain-Z-T-1.7027.7027.2	7027	DAVNNITAK	Hex(7)HexNAc(2)	Oligo-Mannose	0.983
Brain	MouseBrain-Z-T-1.7036.7036.3	7036	LSVECANK 5,Carbamidomethyl(+57.0215);	Hex(5)HexNAc(5)Fuc(2)	Complex/Hybrid	0.983
Brain	MouseBrain-Z-T-1.7037.7037.2	7037	LSVECANK 5,Carbamidomethyl(+57.0215);	Hex(4)HexNAc(5)Fuc(2)	Complex/Hybrid	0.989
Brain	MouseBrain-Z-T-1.7041.7041.3	7041	EICSGNSSQCAPNVHK 3,Carbamidomethyl(+57.0215);10,Carbamidomethyl(+57.0215);	Hex(5)HexNAc(2)	Oligo-Mannose	0.982
Brain	MouseBrain-Z-T-1.7042.7042.2	7042	VNFTCK 5,Carbamidomethyl(+57.0215);	Hex(6)HexNAc(4)Fuc(1)	Complex/Hybrid	0.957
Brain	MouseBrain-Z-T-1.7046.7046.3	7046	SVAHNMTMPNK	Hex(6)HexNAc(2)	Oligo-Mannose	0.99
Brain	MouseBrain-Z-T-1.7054.7054.2	7054	YNLTAK	Hex(8)HexNAc(2)	Oligo-Mannose	0.996
Brain	MouseBrain-Z-T-1.7060.7060.2	7060	LSVECANK 5,Carbamidomethyl(+57.0215);	Hex(4)HexNAc(5)Fuc(2)	Complex/Hybrid	0.994
Brain	MouseBrain-Z-T-1.7061.7061.3	7061	VNFTCK 5,Carbamidomethyl(+57.0215);	Hex(6)HexNAc(4)Fuc(1)	Complex/Hybrid	0.979
Brain	MouseBrain-Z-T-1.7065.7065.2	7065	YNLTAK	Hex(9)HexNAc(2)	Oligo-Mannose	0.991
Brain	MouseBrain-Z-T-1.7072.7072.3	7072	SVAHNMTMPNK	Hex(8)HexNAc(2)	Oligo-Mannose	0.997
Brain	MouseBrain-Z-T-1.7078.7078.3	7078	ENSKQNGSANSATNPAGLDK	Hex(3)HexNAc(5)Fuc(1)	Complex/Hybrid	0.98
Brain	MouseBrain-Z-T-1.7084.7084.3	7084	SVAHNMTMPNK	Hex(9)HexNAc(2)	Oligo-Mannose	0.988
Brain	MouseBrain-Z-T-1.7086.7086.2	7086	DAVNNITAK	Hex(8)HexNAc(2)	Oligo-Mannose	0.974
Brain	MouseBrain-Z-T-1.7087.7087.3	7087	SVAHNMTMPNK	Hex(7)HexNAc(2)	Oligo-Mannose	0.993
Brain	MouseBrain-Z-T-1.7094.7094.3	7094	EHYLSSVNK	Hex(5)HexNAc(2)	Oligo-Mannose	0.987
Brain	MouseBrain-Z-T-1.7097.7097.2	7097	DAVNNITAK	Hex(7)HexNAc(2)	Oligo-Mannose	0.964
Brain	MouseBrain-Z-T-1.7107.7107.3	7107	LSVECANK 5,Carbamidomethyl(+57.0215);	Hex(4)HexNAc(5)Fuc(2)	Complex/Hybrid	0.992
Brain	MouseBrain-Z-T-1.7108.7108.2	7108	LSVECANK 5,Carbamidomethyl(+57.0215);	Hex(5)HexNAc(5)Fuc(2)	Complex/Hybrid	0.974
Brain	MouseBrain-Z-T-1.7112.7112.3	7112	LSVECANK 5,Carbamidomethyl(+57.0215);	Hex(5)HexNAc(5)Fuc(2)	Complex/Hybrid	0.995
Brain	MouseBrain-Z-T-1.7113.7113.2	7113	SVAHNMTMPNK	Hex(8)HexNAc(2)	Oligo-Mannose	0.946
Brain	MouseBrain-Z-T-1.7119.7119.3	7119	SVAHNMTMPNK	Hex(6)HexNAc(2)	Oligo-Mannose	0.994
Brain	MouseBrain-Z-T-1.7121.7121.2	7121	VNFTCK 5,Carbamidomethyl(+57.0215);	Hex(6)HexNAc(4)Fuc(1)	Complex/Hybrid	0.846
Brain	MouseBrain-Z-T-1.7122.7122.2	7122	YNLTAK	Hex(7)HexNAc(2)	Oligo-Mannose	0.994
Brain	MouseBrain-Z-T-1.7125.7125.2	7125	SVAHNMTMPNK	Hex(6)HexNAc(2)	Oligo-Mannose	0.947
Brain	MouseBrain-Z-T-1.7130.7130.2	7130	LSVECANK 5,Carbamidomethyl(+57.0215);	Hex(4)HexNAc(5)Fuc(2)	Complex/Hybrid	0.997
Brain	MouseBrain-Z-T-1.7133.7133.2	7133	YNLTAK	Hex(8)HexNAc(2)	Oligo-Mannose	0.972
Brain	MouseBrain-Z-T-1.7135.7135.3	7135	NASNMEYR	Hex(3)HexNAc(5)Fuc(1)	Complex/Hybrid	0.98
Brain	MouseBrain-Z-T-1.7137.7137.2	7137	VNFTCK 5,Carbamidomethyl(+57.0215);	Hex(5)HexNAc(3)Fuc(1)	Complex/Hybrid	0.871
Brain	MouseBrain-Z-T-1.7141.7141.3	7141	SVAHNMTMPNK	Hex(8)HexNAc(2)	Oligo-Mannose	0.992
Brain	MouseBrain-Z-T-1.7142.7142.3	7142	ANATIEVK	Hex(4)HexNAc(6)Fuc(1)	Complex/Hybrid	0.923
Brain	MouseBrain-Z-T-1.7143.7143.2	7143	SCNISVTEK 2,Carbamidomethyl(+57.0215);	Hex(7)HexNAc(2)	Oligo-Mannose	0.994
Brain	MouseBrain-Z-T-1.7145.7145.3	7145	EICSGNSSQCAPNVHK 3,Carbamidomethyl(+57.0215);10,Carbamidomethyl(+57.0215);	Hex(5)HexNAc(2)	Oligo-Mannose	0.965
Brain	MouseBrain-Z-T-1.7146.7146.2	7146	NASNMEYR	Hex(3)HexNAc(5)Fuc(1)	Complex/Hybrid	0.99
Brain	MouseBrain-Z-T-1.7151.7151.2	7151	NICVATSEK 3,Carbamidomethyl(+57.0215);	Hex(5)HexNAc(3)Fuc(1)	Complex/Hybrid	0.89
Brain	MouseBrain-Z-T-1.7162.7162.3	7162	SVAHNMTMPNK	Hex(7)HexNAc(2)	Oligo-Mannose	0.993
Brain	MouseBrain-Z-T-1.7166.7166.2	7166	VNFTCK 5,Carbamidomethyl(+57.0215);	Hex(5)HexNAc(3)	Complex/Hybrid	0.974
Brain	MouseBrain-Z-T-1.7175.7175.3	7175	LSVECANK 5,Carbamidomethyl(+57.0215);	Hex(4)HexNAc(5)Fuc(2)	Complex/Hybrid	0.993
Brain	MouseBrain-Z-T-1.7182.7182.2	7182	SCNISVTEK 2,Carbamidomethyl(+57.0215);	Hex(6)HexNAc(2)	Oligo-Mannose	0.987
Brain	MouseBrain-Z-T-1.7184.7184.3	7184	SVAHNMTMPNK	Hex(6)HexNAc(2)	Oligo-Mannose	0.995
Brain	MouseBrain-Z-T-1.7185.7185.2	7185	YNLTAK	Hex(7)HexNAc(2)	Oligo-Mannose	0.998
Brain	MouseBrain-Z-T-1.7188.7188.3	7188	LSVECANK 5,Carbamidomethyl(+57.0215);	Hex(5)HexNAc(5)Fuc(2)	Complex/Hybrid	0.945
Brain	MouseBrain-Z-T-1.7191.7191.2	7191	SVAHNMTMPNK	Hex(6)HexNAc(2)	Oligo-Mannose	0.984
Brain	MouseBrain-Z-T-1.7194.7194.2	7194	LSVECANK 5,Carbamidomethyl(+57.0215);	Hex(4)HexNAc(5)Fuc(2)	Complex/Hybrid	0.959
Brain	MouseBrain-Z-T-1.7198.7198.3	7198	NASNMEYR	Hex(3)HexNAc(5)Fuc(1)	Complex/Hybrid	0.991
Brain	MouseBrain-Z-T-1.7210.7210.2	7210	NASNMEYR	Hex(3)HexNAc(5)Fuc(1)	Complex/Hybrid	0.992
Brain	MouseBrain-Z-T-1.7212.7212.3	7212	EICSGNSSQCAPNVHK 3,Carbamidomethyl(+57.0215);10,Carbamidomethyl(+57.0215);	Hex(5)HexNAc(2)	Oligo-Mannose	0.962
Brain	MouseBrain-Z-T-1.7223.7223.2	7223	DAVNNITAK	Hex(8)HexNAc(2)	Oligo-Mannose	0.972
Brain	MouseBrain-Z-T-1.7229.7229.3	7229	SVAHNMTMPNK	Hex(7)HexNAc(2)	Oligo-Mannose	0.991
Brain	MouseBrain-Z-T-1.7230.7230.2	7230	DAVNNITAK	Hex(7)HexNAc(2)	Oligo-Mannose	0.982
Brain	MouseBrain-Z-T-1.7247.7247.2	7247	LSVECANK 5,Carbamidomethyl(+57.0215);	Hex(3)HexNAc(2)Fuc(1)	Truncated	0.958
Brain	MouseBrain-Z-T-1.7249.7249.2	7249	SCNISVTEK 2,Carbamidomethyl(+57.0215);	Hex(6)HexNAc(2)	Oligo-Mannose	0.997
Brain	MouseBrain-Z-T-1.7255.7255.3	7255	SVAHNMTMPNK	Hex(6)HexNAc(2)	Oligo-Mannose	0.993
Brain	MouseBrain-Z-T-1.7257.7257.3	7257	VNFTCK 5,Carbamidomethyl(+57.0215);	Hex(5)HexNAc(4)Fuc(1)	Complex/Hybrid	0.903
Brain	MouseBrain-Z-T-1.7258.7258.3	7258	VNFTCK 5,Carbamidomethyl(+57.0215);	Hex(5)HexNAc(4)	Complex/Hybrid	0.98
Brain	MouseBrain-Z-T-1.7259.7259.2	7259	VNFTCK 5,Carbamidomethyl(+57.0215);	Hex(5)HexNAc(4)Fuc(1)	Complex/Hybrid	0.931
Brain	MouseBrain-Z-T-1.7265.7265.2	7265	SVAHNMTMPNK	Hex(6)HexNAc(2)	Oligo-Mannose	0.984
Brain	MouseBrain-Z-T-1.7266.7266.2	7266	VNFTCK 5,Carbamidomethyl(+57.0215);	Hex(5)HexNAc(4)	Complex/Hybrid	0.966
Brain	MouseBrain-Z-T-1.7275.7275.3	7275	NASNMEYR	Hex(4)HexNAc(5)Fuc(1)	Complex/Hybrid	0.985
Brain	MouseBrain-Z-T-1.7276.7276.3	7276	NASNMEYR	Hex(3)HexNAc(5)Fuc(1)	Complex/Hybrid	0.968
Brain	MouseBrain-Z-T-1.7282.7282.3	7282	TNGTGPVR	Hex(7)HexNAc(4)NeuAc(2)Fuc(1)	Complex/Hybrid	0.947
Brain	MouseBrain-Z-T-1.7295.7295.2	7295	VNFTCK 5,Carbamidomethyl(+57.0215);	Hex(5)HexNAc(2)	Oligo-Mannose	0.992
Brain	MouseBrain-Z-T-1.7306.7306.3	7306	SVAHNMTMPNK	Hex(7)HexNAc(2)	Oligo-Mannose	0.985
Brain	MouseBrain-Z-T-1.7312.7312.2	7312	DAVNNITAK	Hex(6)HexNAc(2)	Oligo-Mannose	0.925
Brain	MouseBrain-Z-T-1.7316.7316.2	7316	LSVECANK 5,Carbamidomethyl(+57.0215);	Hex(3)HexNAc(2)Fuc(1)	Truncated	0.979
Brain	MouseBrain-Z-T-1.7320.7320.2	7320	ITNISSDDSGK	Hex(3)HexNAc(4)Fuc(1)	Complex/Hybrid	0.984
Brain	MouseBrain-Z-T-1.7328.7328.3	7328	SVAHNMTMPNK	Hex(6)HexNAc(2)	Oligo-Mannose	0.994
Brain	MouseBrain-Z-T-1.7331.7331.2	7331	VNFTCK 5,Carbamidomethyl(+57.0215);	Hex(5)HexNAc(4)Fuc(1)	Complex/Hybrid	0.829
Brain	MouseBrain-Z-T-1.7338.7338.2	7338	SVAHNMTMPNK	Hex(6)HexNAc(2)	Oligo-Mannose	0.993
Brain	MouseBrain-Z-T-1.7339.7339.2	7339	VNFTCK 5,Carbamidomethyl(+57.0215);	Hex(5)HexNAc(4)	Complex/Hybrid	0.975
Brain	MouseBrain-Z-T-1.7341.7341.3	7341	VNFTCK 5,Carbamidomethyl(+57.0215);	Hex(5)HexNAc(4)	Complex/Hybrid	0.939
Brain	MouseBrain-Z-T-1.7344.7344.3	7344	QAKTLNSAANK	Hex(5)HexNAc(4)Fuc(1)	Complex/Hybrid	1
Brain	MouseBrain-Z-T-1.7347.7347.2	7347	ANATIEVK	Hex(8)HexNAc(2)	Oligo-Mannose	0.935
Brain	MouseBrain-Z-T-1.7351.7351.2	7351	NICVATSEK 3,Carbamidomethyl(+57.0215);	Hex(5)HexNAc(2)	Oligo-Mannose	0.989
Brain	MouseBrain-Z-T-1.7369.7369.2	7369	VNFTCK 5,Carbamidomethyl(+57.0215);	Hex(6)HexNAc(4)	Complex/Hybrid	0.961
Brain	MouseBrain-Z-T-1.7374.7374.2	7374	VNFTCK 5,Carbamidomethyl(+57.0215);	Hex(5)HexNAc(2)	Oligo-Mannose	0.993
Brain	MouseBrain-Z-T-1.7382.7382.2	7382	LSVECANK 5,Carbamidomethyl(+57.0215);	Hex(3)HexNAc(2)Fuc(1)	Truncated	0.968
Brain	MouseBrain-Z-T-1.7383.7383.2	7383	YNLTAK	Hex(6)HexNAc(2)	Oligo-Mannose	0.985
Brain	MouseBrain-Z-T-1.7406.7406.3	7406	SVAHNMTMPNK	Hex(6)HexNAc(2)	Oligo-Mannose	0.996
Brain	MouseBrain-Z-T-1.7420.7420.3	7420	CNVSSEGSEHSLEGQK 1,Carbamidomethyl(+57.0215);	Hex(9)HexNAc(2)	Oligo-Mannose	1
Brain	MouseBrain-Z-T-1.7421.7421.3	7421	ANASEGTFPNCTGHCTHPR 11,Carbamidomethyl(+57.0215);15,Carbamidomethyl(+57.0215);	Hex(9)HexNAc(2)	Oligo-Mannose	1
Brain	MouseBrain-Z-T-1.7440.7440.2	7440	INVSVSK	Hex(9)HexNAc(2)	Oligo-Mannose	0.998
Brain	MouseBrain-Z-T-1.7449.7449.2	7449	VNFTCK 5,Carbamidomethyl(+57.0215);	Hex(5)HexNAc(2)	Oligo-Mannose	0.988
Brain	MouseBrain-Z-T-1.7453.7453.3	7453	DGKPLLNDSR	Hex(6)HexNAc(3)Fuc(2)	Complex/Hybrid	0.994
Brain	MouseBrain-Z-T-1.7459.7459.2	7459	YEQLQNETR	Hex(9)HexNAc(2)	Oligo-Mannose	0.979
Brain	MouseBrain-Z-T-1.7464.7464.2	7464	INVSVSK	Hex(8)HexNAc(2)	Oligo-Mannose	0.998
Brain	MouseBrain-Z-T-1.7468.7468.3	7468	DGKPLLNDSR	Hex(6)HexNAc(3)Fuc(2)	Complex/Hybrid	0.992
Brain	MouseBrain-Z-T-1.7476.7476.2	7476	YEQLQNETR	Hex(8)HexNAc(2)	Oligo-Mannose	0.986
Brain	MouseBrain-Z-T-1.7487.7487.2	7487	SCNISVTEK 2,Carbamidomethyl(+57.0215);	Hex(5)HexNAc(2)	Oligo-Mannose	0.992
Brain	MouseBrain-Z-T-1.7488.7488.3	7488	YEQLQNETR	Hex(8)HexNAc(2)	Oligo-Mannose	0.984
Brain	MouseBrain-Z-T-1.7502.7502.2	7502	ANATIEVK	Hex(8)HexNAc(2)	Oligo-Mannose	0.946
Brain	MouseBrain-Z-T-1.7508.7508.3	7508	YEQLQNETR	Hex(9)HexNAc(2)	Oligo-Mannose	0.99
Brain	MouseBrain-Z-T-1.7523.7523.2	7523	VNFTCK 5,Carbamidomethyl(+57.0215);	Hex(5)HexNAc(2)	Oligo-Mannose	0.993
Brain	MouseBrain-Z-T-1.7532.7532.3	7532	KNWTITR	Hex(8)HexNAc(2)	Oligo-Mannose	0.99
Brain	MouseBrain-Z-T-1.7533.7533.2	7533	YEQLQNETR	Hex(9)HexNAc(2)	Oligo-Mannose	0.957
Brain	MouseBrain-Z-T-1.7536.7536.3	7536	KNWTITR	Hex(9)HexNAc(2)	Oligo-Mannose	0.983
Brain	MouseBrain-Z-T-1.7537.7537.2	7537	IVNYSR	Hex(9)HexNAc(2)	Oligo-Mannose	1
Brain	MouseBrain-Z-T-1.7542.7542.3	7542	VPGNQTSTTLK	Hex(3)HexNAc(5)Fuc(1)	Complex/Hybrid	0.94
Brain	MouseBrain-Z-T-1.7556.7556.2	7556	KNWTITR	Hex(8)HexNAc(2)	Oligo-Mannose	0.95
Brain	MouseBrain-Z-T-1.7562.7562.3	7562	ITNISSDDSGK	Hex(4)HexNAc(5)Fuc(1)	Complex/Hybrid	0.938
Brain	MouseBrain-Z-T-1.7565.7565.2	7565	VNFTCK 5,Carbamidomethyl(+57.0215);	Hex(4)HexNAc(4)	Complex/Hybrid	0.935
Brain	MouseBrain-Z-T-1.7568.7568.3	7568	TNGTGPVR	Hex(7)HexNAc(4)NeuAc(1)Fuc(2)	Complex/Hybrid	0.992
Brain	MouseBrain-Z-T-1.7569.7569.2	7569	DAVNNITAK	Hex(5)HexNAc(2)	Oligo-Mannose	0.982
Brain	MouseBrain-Z-T-1.7581.7581.2	7581	QVVENMTR	Hex(5)HexNAc(2)	Oligo-Mannose	0.994
Brain	MouseBrain-Z-T-1.7591.7591.2	7591	VNFTCK 5,Carbamidomethyl(+57.0215);	Hex(5)HexNAc(2)	Oligo-Mannose	0.993
Brain	MouseBrain-Z-T-1.7598.7598.3	7598	KNWTITR	Hex(8)HexNAc(2)	Oligo-Mannose	0.967
Brain	MouseBrain-Z-T-1.7606.7606.2	7606	ITNISSDDSGK	Hex(3)HexNAc(5)Fuc(1)	Complex/Hybrid	0.987
Brain	MouseBrain-Z-T-1.7611.7611.3	7611	VPGNQTSTTLK	Hex(3)HexNAc(5)Fuc(1)	Complex/Hybrid	0.972
Brain	MouseBrain-Z-T-1.7619.7619.2	7619	ANATIEVK	Hex(8)HexNAc(2)	Oligo-Mannose	0.932
Brain	MouseBrain-Z-T-1.7622.7622.3	7622	ITNISSDDSGK	Hex(3)HexNAc(5)Fuc(1)	Complex/Hybrid	0.993
Brain	MouseBrain-Z-T-1.7623.7623.2	7623	YNLTAK	Hex(5)HexNAc(2)	Oligo-Mannose	0.993
Brain	MouseBrain-Z-T-1.7633.7633.3	7633	KVICTGPNDTSPGSPR 4,Carbamidomethyl(+57.0215);	Hex(9)HexNAc(2)	Oligo-Mannose	0.921
Brain	MouseBrain-Z-T-1.7636.7636.3	7636	LSVECANK 5,Carbamidomethyl(+57.0215);	Hex(5)HexNAc(5)Fuc(1)	Complex/Hybrid	0.943
Brain	MouseBrain-Z-T-1.7644.7644.2	7644	QVVENMTR	Hex(5)HexNAc(2)	Oligo-Mannose	0.994
Brain	MouseBrain-Z-T-1.7655.7655.2	7655	VNFTCK 5,Carbamidomethyl(+57.0215);	Hex(5)HexNAc(2)	Oligo-Mannose	0.983
Brain	MouseBrain-Z-T-1.7657.7657.3	7657	KVICTGPNDTSPGSPR 4,Carbamidomethyl(+57.0215);	Hex(8)HexNAc(2)	Oligo-Mannose	0.981
Brain	MouseBrain-Z-T-1.7658.7658.3	7658	DANLTAMSDKK	Hex(9)HexNAc(2)	Oligo-Mannose	0.951
Brain	MouseBrain-Z-T-1.7665.7665.3	7665	KVICTGPNDTSPGSPR 4,Carbamidomethyl(+57.0215);	Hex(7)HexNAc(2)	Oligo-Mannose	0.949
Brain	MouseBrain-Z-T-1.7671.7671.2	7671	ITNISSDDSGK	Hex(3)HexNAc(5)Fuc(1)	Complex/Hybrid	0.974
Brain	MouseBrain-Z-T-1.7680.7680.3	7680	VPGNQTSTTLK	Hex(3)HexNAc(5)Fuc(1)	Complex/Hybrid	0.965
Brain	MouseBrain-Z-T-1.7688.7688.2	7688	NYTADYDK	Hex(9)HexNAc(2)	Oligo-Mannose	0.986
Brain	MouseBrain-Z-T-1.7693.7693.2	7693	NYTADYDK	Hex(8)HexNAc(2)	Oligo-Mannose	0.99
Brain	MouseBrain-Z-T-1.7701.7701.2	7701	ANATIEVK	Hex(8)HexNAc(2)	Oligo-Mannose	0.865
Brain	MouseBrain-Z-T-1.7707.7707.2	7707	LSVECANK 5,Carbamidomethyl(+57.0215);	Hex(4)HexNAc(5)Fuc(1)	Complex/Hybrid	0.954
Brain	MouseBrain-Z-T-1.7709.7709.3	7709	NYTADYDK	Hex(9)HexNAc(2)	Oligo-Mannose	0.97
Brain	MouseBrain-Z-T-1.7715.7715.3	7715	DANLTAMSDKK	Hex(8)HexNAc(2)	Oligo-Mannose	0.986
Brain	MouseBrain-Z-T-1.7720.7720.3	7720	DGKPLLNDSR	Hex(5)HexNAc(3)Fuc(2)	Complex/Hybrid	0.981
Brain	MouseBrain-Z-T-1.7722.7722.2	7722	YEQLQNETR	Hex(8)HexNAc(2)	Oligo-Mannose	0.931
Brain	MouseBrain-Z-T-1.7725.7725.3	7725	KVICTGPNDTSPGSPR 4,Carbamidomethyl(+57.0215);	Hex(8)HexNAc(2)	Oligo-Mannose	0.972
Brain	MouseBrain-Z-T-1.7726.7726.3	7726	NYTADYDK	Hex(8)HexNAc(2)	Oligo-Mannose	0.983
Brain	MouseBrain-Z-T-1.7733.7733.3	7733	KVICTGPNDTSPGSPR 4,Carbamidomethyl(+57.0215);	Hex(7)HexNAc(2)	Oligo-Mannose	0.984
Brain	MouseBrain-Z-T-1.7734.7734.3	7734	DANLTAMSDKK	Hex(9)HexNAc(2)	Oligo-Mannose	0.908
Brain	MouseBrain-Z-T-1.7743.7743.3	7743	LSVECANK 5,Carbamidomethyl(+57.0215);	Hex(4)HexNAc(5)Fuc(1)	Complex/Hybrid	0.967
Brain	MouseBrain-Z-T-1.7749.7749.3	7749	VPGNQTSTTLK	Hex(3)HexNAc(5)Fuc(1)	Complex/Hybrid	0.933
Brain	MouseBrain-Z-T-1.7752.7752.2	7752	NYTADYDK	Hex(9)HexNAc(2)	Oligo-Mannose	0.995
Brain	MouseBrain-Z-T-1.7753.7753.2	7753	LSVECANK 5,Carbamidomethyl(+57.0215);	Hex(3)HexNAc(5)Fuc(1)	Complex/Hybrid	0.995
Brain	MouseBrain-Z-T-1.7754.7754.3	7754	LSVECANK 5,Carbamidomethyl(+57.0215);	Hex(3)HexNAc(5)Fuc(1)	Complex/Hybrid	0.988
Brain	MouseBrain-Z-T-1.7765.7765.2	7765	NYTADYDK	Hex(8)HexNAc(2)	Oligo-Mannose	0.995
Brain	MouseBrain-Z-T-1.7771.7771.2	7771	ANATIEVK	Hex(8)HexNAc(2)	Oligo-Mannose	0.93
Brain	MouseBrain-Z-T-1.7779.7779.3	7779	NYTADYDK	Hex(9)HexNAc(2)	Oligo-Mannose	0.993
Brain	MouseBrain-Z-T-1.7798.7798.2	7798	GATNNTCIIR 7,Carbamidomethyl(+57.0215);	Hex(9)HexNAc(2)	Oligo-Mannose	0.994
Brain	MouseBrain-Z-T-1.7800.7800.3	7800	KVICTGPNDTSPGSPR 4,Carbamidomethyl(+57.0215);	Hex(7)HexNAc(2)	Oligo-Mannose	0.986
Brain	MouseBrain-Z-T-1.7813.7813.3	7813	VPGNQTSTTLK	Hex(3)HexNAc(5)Fuc(1)	Complex/Hybrid	0.915
Brain	MouseBrain-Z-T-1.7816.7816.2	7816	LSVECANK 5,Carbamidomethyl(+57.0215);	Hex(3)HexNAc(5)Fuc(1)	Complex/Hybrid	0.995
Brain	MouseBrain-Z-T-1.7817.7817.3	7817	LSVECANK 5,Carbamidomethyl(+57.0215);	Hex(3)HexNAc(5)Fuc(1)	Complex/Hybrid	0.993
Brain	MouseBrain-Z-T-1.7818.7818.2	7818	NYTADYDK	Hex(9)HexNAc(2)	Oligo-Mannose	0.995
Brain	MouseBrain-Z-T-1.7826.7826.2	7826	GATNNTCIIR 7,Carbamidomethyl(+57.0215);	Hex(9)HexNAc(2)	Oligo-Mannose	0.995
Brain	MouseBrain-Z-T-1.7828.7828.3	7828	KVICTGPNDTSPGSPR 4,Carbamidomethyl(+57.0215);	Hex(6)HexNAc(2)	Oligo-Mannose	0.956
Brain	MouseBrain-Z-T-1.7830.7830.2	7830	NYTADYDK	Hex(8)HexNAc(2)	Oligo-Mannose	0.937
Brain	MouseBrain-Z-T-1.7833.7833.3	7833	TLNCSGAHVK 4,Carbamidomethyl(+57.0215);	Hex(6)HexNAc(3)NeuAc(2)	Complex/Hybrid	0.877
Brain	MouseBrain-Z-T-1.7858.7858.3	7858	KNASNMEYR	Hex(6)HexNAc(3)NeuAc(2)Fuc(1)	Complex/Hybrid	0.972
Brain	MouseBrain-Z-T-1.7861.7861.2	7861	NYTADYDK	Hex(7)HexNAc(2)	Oligo-Mannose	0.982
Brain	MouseBrain-Z-T-1.7871.7871.2	7871	NITGLR	Hex(5)HexNAc(2)	Oligo-Mannose	1
Brain	MouseBrain-Z-T-1.7900.7900.3	7900	KVICTGPNDTSPGSPR 4,Carbamidomethyl(+57.0215);	Hex(6)HexNAc(2)	Oligo-Mannose	0.988
Brain	MouseBrain-Z-T-1.7902.7902.2	7902	NYTADYDK	Hex(8)HexNAc(2)	Oligo-Mannose	0.984
Brain	MouseBrain-Z-T-1.7922.7922.2	7922	VNFTCK 5,Carbamidomethyl(+57.0215);	Hex(5)HexNAc(2)	Oligo-Mannose	0.974
Brain	MouseBrain-Z-T-1.7927.7927.2	7927	VYCNMTEDK 3,Carbamidomethyl(+57.0215);	Hex(6)HexNAc(2)	Oligo-Mannose	0.93
Brain	MouseBrain-Z-T-1.7991.7991.3	7991	INNSTNEGMNVK	Hex(4)HexNAc(5)Fuc(2)	Complex/Hybrid	0.915
Brain	MouseBrain-Z-T-1.7994.7994.3	7994	KVICTGPNDTSPGSPR 4,Carbamidomethyl(+57.0215);	Hex(5)HexNAc(2)	Oligo-Mannose	0.974
Brain	MouseBrain-Z-T-1.7998.7998.3	7998	RNWTINR	Hex(9)HexNAc(2)	Oligo-Mannose	0.997
Brain	MouseBrain-Z-T-1.8026.8026.3	8026	RNWTINR	Hex(8)HexNAc(2)	Oligo-Mannose	0.997
Brain	MouseBrain-Z-T-1.8036.8036.2	8036	ANATIEVK	Hex(8)HexNAc(2)	Oligo-Mannose	0.859
Brain	MouseBrain-Z-T-1.8041.8041.2	8041	VNFTCK 5,Carbamidomethyl(+57.0215);	Hex(5)HexNAc(2)	Oligo-Mannose	0.918
Brain	MouseBrain-Z-T-1.8056.8056.3	8056	INNSTNEGMNVK	Hex(4)HexNAc(5)Fuc(2)	Complex/Hybrid	0.966
Brain	MouseBrain-Z-T-1.8063.8063.2	8063	NYTADYDK	Hex(7)HexNAc(2)	Oligo-Mannose	0.985
Brain	MouseBrain-Z-T-1.8067.8067.3	8067	KVICTGPNDTSPGSPR 4,Carbamidomethyl(+57.0215);	Hex(5)HexNAc(2)	Oligo-Mannose	0.98
Brain	MouseBrain-Z-T-1.8077.8077.2	8077	DLASGENGTECR 11,Carbamidomethyl(+57.0215);	Hex(4)HexNAc(3)Fuc(2)	Complex/Hybrid	0.954
Brain	MouseBrain-Z-T-1.8094.8094.2	8094	AMDNVTVR	Hex(9)HexNAc(2)	Oligo-Mannose	0.992
Brain	MouseBrain-Z-T-1.8100.8100.2	8100	NYTADYDK	Hex(8)HexNAc(2)	Oligo-Mannose	0.992
Brain	MouseBrain-Z-T-1.8104.8104.3	8104	RNWTINR	Hex(8)HexNAc(2)	Oligo-Mannose	0.996
Brain	MouseBrain-Z-T-1.8105.8105.3	8105	QNGSANSATNPAGLDK	Hex(8)HexNAc(2)	Oligo-Mannose	0.969
Brain	MouseBrain-Z-T-1.8122.8122.2	8122	ANATIEVK	Hex(8)HexNAc(2)	Oligo-Mannose	0.94
Brain	MouseBrain-Z-T-1.8126.8126.3	8126	INNSTNEGMNVK	Hex(4)HexNAc(5)Fuc(2)	Complex/Hybrid	0.978
Brain	MouseBrain-Z-T-1.8138.8138.3	8138	NVTDTFKR	Hex(5)HexNAc(2)	Oligo-Mannose	0.988
Brain	MouseBrain-Z-T-1.8149.8149.2	8149	NVTDTFKR	Hex(5)HexNAc(2)	Oligo-Mannose	0.935
Brain	MouseBrain-Z-T-1.8153.8153.2	8153	VYCNMTEDK 3,Carbamidomethyl(+57.0215);	Hex(5)HexNAc(2)	Oligo-Mannose	0.99
Brain	MouseBrain-Z-T-1.8176.8176.2	8176	NYTADYDK	Hex(6)HexNAc(2)	Oligo-Mannose	0.984
Brain	MouseBrain-Z-T-1.8184.8184.3	8184	CINQSICEK 1,Carbamidomethyl(+57.0215);7,Carbamidomethyl(+57.0215);	Hex(4)HexNAc(5)Fuc(2)	Complex/Hybrid	0.951
Brain	MouseBrain-Z-T-1.8203.8203.3	8203	DANLTAMSDKK	Hex(4)HexNAc(5)Fuc(2)	Complex/Hybrid	0.977
Brain	MouseBrain-Z-T-1.8213.8213.3	8213	NVTDTFKR	Hex(5)HexNAc(2)	Oligo-Mannose	0.99
Brain	MouseBrain-Z-T-1.8216.8216.2	8216	ANATIEVK	Hex(8)HexNAc(2)	Oligo-Mannose	0.807
Brain	MouseBrain-Z-T-1.8224.8224.2	8224	VYCNMTEDK 3,Carbamidomethyl(+57.0215);	Hex(5)HexNAc(2)	Oligo-Mannose	0.985
Brain	MouseBrain-Z-T-1.8225.8225.3	8225	RNWTINR	Hex(7)HexNAc(2)	Oligo-Mannose	0.994
Brain	MouseBrain-Z-T-1.8242.8242.4	8242	YHVLHINTTK	Hex(7)HexNAc(4)Fuc(2)	Complex/Hybrid	0.987
Brain	MouseBrain-Z-T-1.8267.8267.4	8267	TANHSAPSLENSVQPGKR	Hex(6)HexNAc(2)	Oligo-Mannose	1
Brain	MouseBrain-Z-T-1.8285.8285.2	8285	ANATIEVK	Hex(8)HexNAc(2)	Oligo-Mannose	0.806
Brain	MouseBrain-Z-T-1.8349.8349.2	8349	NSTAYFR	Hex(8)HexNAc(2)	Oligo-Mannose	1
Brain	MouseBrain-Z-T-1.8365.8365.3	8365	GCKDNATDSVPLR 2,Carbamidomethyl(+57.0215);	Hex(4)HexNAc(4)Fuc(2)	Complex/Hybrid	0.995
Brain	MouseBrain-Z-T-1.8402.8402.2	8402	ANATIEVK	Hex(8)HexNAc(2)	Oligo-Mannose	0.741
Brain	MouseBrain-Z-T-1.8413.8413.3	8413	AHNELGTNSTSLR	Hex(4)HexNAc(5)Fuc(2)	Complex/Hybrid	1
Brain	MouseBrain-Z-T-1.8426.8426.3	8426	VLTNQESPYQNHTGR	Hex(9)HexNAc(2)	Oligo-Mannose	0.955
Brain	MouseBrain-Z-T-1.8445.8445.3	8445	KLNYTLK	Hex(5)HexNAc(2)	Oligo-Mannose	0.983
Brain	MouseBrain-Z-T-1.8463.8463.3	8463	VLTNQESPYQNHTGR	Hex(8)HexNAc(2)	Oligo-Mannose	0.962
Brain	MouseBrain-Z-T-1.8473.8473.2	8473	ANATIEVK	Hex(8)HexNAc(2)	Oligo-Mannose	0.862
Brain	MouseBrain-Z-T-1.8499.8499.2	8499	KLNYTLK	Hex(5)HexNAc(2)	Oligo-Mannose	0.979
Brain	MouseBrain-Z-T-1.8514.8514.3	8514	KLNYTLK	Hex(5)HexNAc(2)	Oligo-Mannose	0.993
Brain	MouseBrain-Z-T-1.8516.8516.3	8516	EGSLQCECEHNTTGPDCGR 6,Carbamidomethyl(+57.0215);8,Carbamidomethyl(+57.0215);17,Carbamidomethyl(+57.0215);	Hex(6)HexNAc(2)	Oligo-Mannose	0.997
Brain	MouseBrain-Z-T-1.8522.8522.4	8522	YHVLHINTTK	Hex(6)HexNAc(4)Fuc(1)	Complex/Hybrid	0.984
Brain	MouseBrain-Z-T-1.8553.8553.2	8553	DLASGENGTECR 11,Carbamidomethyl(+57.0215);	Hex(3)HexNAc(2)Fuc(1)	Truncated	0.975
Brain	MouseBrain-Z-T-1.8565.8565.3	8565	INNSTNEGMNVK	Hex(3)HexNAc(5)Fuc(1)	Complex/Hybrid	0.911
Brain	MouseBrain-Z-T-1.8567.8567.3	8567	GCKDNATDSVPLR 2,Carbamidomethyl(+57.0215);	Hex(4)HexNAc(5)Fuc(2)	Complex/Hybrid	0.977
Brain	MouseBrain-Z-T-1.8584.8584.3	8584	EGSLQCECEHNTTGPDCGR 6,Carbamidomethyl(+57.0215);8,Carbamidomethyl(+57.0215);17,Carbamidomethyl(+57.0215);	Hex(6)HexNAc(2)	Oligo-Mannose	0.999
Brain	MouseBrain-Z-T-1.8608.8608.2	8608	INNSTNEGMNVK	Hex(3)HexNAc(5)Fuc(1)	Complex/Hybrid	0.943
Brain	MouseBrain-Z-T-1.8636.8636.3	8636	INNSTNEGMNVK	Hex(3)HexNAc(5)Fuc(1)	Complex/Hybrid	0.953
Brain	MouseBrain-Z-T-1.8641.8641.3	8641	LSVECANK 5,Carbamidomethyl(+57.0215);	Hex(6)HexNAc(6)NeuAc(1)Fuc(3)	Complex/Hybrid	0.929
Brain	MouseBrain-Z-T-1.8649.8649.2	8649	NGVELTATR	Hex(9)HexNAc(2)	Oligo-Mannose	1
Brain	MouseBrain-Z-T-1.8651.8651.3	8651	ITNISSDDSGK	Hex(7)HexNAc(5)Fuc(4)	Complex/Hybrid	0.969
Brain	MouseBrain-Z-T-1.8658.8658.3	8658	NHSLAFVGTK	Hex(9)HexNAc(2)	Oligo-Mannose	0.885
Brain	MouseBrain-Z-T-1.8672.8672.3	8672	EGSLQCECEHNTTGPDCGR 6,Carbamidomethyl(+57.0215);8,Carbamidomethyl(+57.0215);17,Carbamidomethyl(+57.0215);	Hex(5)HexNAc(2)	Oligo-Mannose	0.998
Brain	MouseBrain-Z-T-1.8685.8685.2	8685	INNSTNEGMNVK	Hex(3)HexNAc(5)Fuc(1)	Complex/Hybrid	0.94
Brain	MouseBrain-Z-T-1.8694.8694.3	8694	ANATIEVK	Hex(6)HexNAc(7)NeuAc(1)Fuc(2)	Complex/Hybrid	0.838
Brain	MouseBrain-Z-T-1.8709.8709.3	8709	INNSTNEGMNVK	Hex(3)HexNAc(5)Fuc(1)	Complex/Hybrid	0.975
Brain	MouseBrain-Z-T-1.8722.8722.3	8722	ANHSGAVVLLK	Hex(5)HexNAc(2)	Oligo-Mannose	1
Brain	MouseBrain-Z-T-1.8731.8731.2	8731	AMDNVTVR	Hex(5)HexNAc(2)	Oligo-Mannose	0.975
Brain	MouseBrain-Z-T-1.8732.8732.3	8732	NHSLAFVGTK	Hex(8)HexNAc(2)	Oligo-Mannose	0.909
Brain	MouseBrain-Z-T-1.8736.8736.3	8736	EGSLQCECEHNTTGPDCGR 6,Carbamidomethyl(+57.0215);8,Carbamidomethyl(+57.0215);17,Carbamidomethyl(+57.0215);	Hex(5)HexNAc(2)	Oligo-Mannose	0.999
Brain	MouseBrain-Z-T-1.8760.8760.3	8760	ANATIEVK	Hex(6)HexNAc(7)NeuAc(1)Fuc(2)	Complex/Hybrid	0.953
Brain	MouseBrain-Z-T-1.8774.8774.3	8774	NMTILETKK	Hex(5)HexNAc(2)	Oligo-Mannose	1
Brain	MouseBrain-Z-T-1.8794.8794.3	8794	ANATIEVK	Hex(6)HexNAc(5)NeuAc(1)Fuc(2)	Complex/Hybrid	0.966
Brain	MouseBrain-Z-T-1.8798.8798.3	8798	CINQSICEK 1,Carbamidomethyl(+57.0215);7,Carbamidomethyl(+57.0215);	Hex(3)HexNAc(5)Fuc(1)	Complex/Hybrid	0.956
Brain	MouseBrain-Z-T-1.8852.8852.3	8852	ANATIEVK	Hex(5)HexNAc(7)NeuAc(1)Fuc(2)	Complex/Hybrid	0.884
Brain	MouseBrain-Z-T-1.8857.8857.2	8857	LNITCESSK 5,Carbamidomethyl(+57.0215);	Hex(7)HexNAc(2)	Oligo-Mannose	1
Brain	MouseBrain-Z-T-1.8861.8861.2	8861	AMDNVTVR	Hex(5)HexNAc(3)Fuc(1)	Complex/Hybrid	0.946
Brain	MouseBrain-Z-T-1.8885.8885.3	8885	DANLTAMSDKK	Hex(3)HexNAc(5)Fuc(1)	Complex/Hybrid	0.866
Brain	MouseBrain-Z-T-1.8905.8905.3	8905	NQKDEINETDLK	Hex(4)HexNAc(4)Fuc(2)	Complex/Hybrid	0.962
Brain	MouseBrain-Z-T-1.8907.8907.3	8907	GCKDNATDSVPLR 2,Carbamidomethyl(+57.0215);	Hex(3)HexNAc(2)Fuc(1)	Truncated	0.974
Brain	MouseBrain-Z-T-1.8917.8917.3	8917	ANATIEVK	Hex(5)HexNAc(7)NeuAc(1)Fuc(2)	Complex/Hybrid	0.787
Brain	MouseBrain-Z-T-1.8945.8945.3	8945	LSVECANK 5,Carbamidomethyl(+57.0215);	Hex(7)HexNAc(6)Fuc(4)	Complex/Hybrid	0.988
Brain	MouseBrain-Z-T-1.8961.8961.3	8961	NQKDEINETDLK	Hex(4)HexNAc(3)Fuc(2)	Complex/Hybrid	0.917
Brain	MouseBrain-Z-T-1.8964.8964.2	8964	ANATIEVK	Hex(8)HexNAc(2)	Oligo-Mannose	0.924
Brain	MouseBrain-Z-T-1.8972.8972.2	8972	FNSSSSSLEEK	Hex(8)HexNAc(2)	Oligo-Mannose	0.944
Brain	MouseBrain-Z-T-1.8977.8977.3	8977	NQKDEINETDLK	Hex(4)HexNAc(4)Fuc(2)	Complex/Hybrid	0.963
Brain	MouseBrain-Z-T-1.8979.8979.3	8979	GCKDNATDSVPLR 2,Carbamidomethyl(+57.0215);	Hex(3)HexNAc(2)Fuc(1)	Truncated	0.975
Brain	MouseBrain-Z-T-1.8995.8995.3	8995	VNLTGTPSQR	Hex(5)HexNAc(4)Fuc(3)	Complex/Hybrid	0.954
Brain	MouseBrain-Z-T-1.9008.9008.3	9008	NASNMEYR	Hex(5)HexNAc(4)NeuAc(1)Fuc(2)	Complex/Hybrid	0.98
Brain	MouseBrain-Z-T-1.9022.9022.2	9022	FNSSSSSLEEK	Hex(7)HexNAc(2)	Oligo-Mannose	0.886
Brain	MouseBrain-Z-T-1.9025.9025.3	9025	EICSGNSSQCAPNVHK 3,Carbamidomethyl(+57.0215);10,Carbamidomethyl(+57.0215);	Hex(6)HexNAc(3)NeuAc(1)	Complex/Hybrid	0.831
Brain	MouseBrain-Z-T-1.9037.9037.3	9037	QERNRSR	Hex(4)HexNAc(5)Fuc(3)	Complex/Hybrid	0.98
Brain	MouseBrain-Z-T-1.9057.9057.3	9057	VNLTGTPSQR	Hex(5)HexNAc(5)Fuc(3)	Complex/Hybrid	0.642
Brain	MouseBrain-Z-T-1.9060.9060.3	9060	VLTNQESPYQNHTGR	Hex(7)HexNAc(4)Fuc(1)	Complex/Hybrid	0.883
Brain	MouseBrain-Z-T-1.9066.9066.3	9066	NQSVPLSCCR 8,Carbamidomethyl(+57.0215);9,Carbamidomethyl(+57.0215);	Hex(8)HexNAc(2)	Oligo-Mannose	0.998
Brain	MouseBrain-Z-T-1.9073.9073.2	9073	NQSVPLSCCR 8,Carbamidomethyl(+57.0215);9,Carbamidomethyl(+57.0215);	Hex(8)HexNAc(2)	Oligo-Mannose	0.997
Brain	MouseBrain-Z-T-1.9081.9081.3	9081	GCKDNATDSVPLR 2,Carbamidomethyl(+57.0215);	Hex(3)HexNAc(4)Fuc(1)	Complex/Hybrid	0.973
Brain	MouseBrain-Z-T-1.9105.9105.2	9105	GTEILGNSTR	Hex(5)HexNAc(2)	Oligo-Mannose	0.993
Brain	MouseBrain-Z-T-1.9112.9112.3	9112	LSVECANK 5,Carbamidomethyl(+57.0215);	Hex(6)HexNAc(5)NeuAc(1)Fuc(3)	Complex/Hybrid	0.93
Brain	MouseBrain-Z-T-1.9115.9115.2	9115	GGNVTLPCK 8,Carbamidomethyl(+57.0215);	Hex(3)HexNAc(6)Fuc(3)	Complex/Hybrid	0.996
Brain	MouseBrain-Z-T-1.9119.9119.3	9119	GGNVTLPCK 8,Carbamidomethyl(+57.0215);	Hex(3)HexNAc(6)Fuc(3)	Complex/Hybrid	0.999
Brain	MouseBrain-Z-T-1.9126.9126.4	9126	NSSFHAASFHGDMK	Hex(5)HexNAc(5)Fuc(3)	Complex/Hybrid	0.732
Brain	MouseBrain-Z-T-1.9131.9131.3	9131	AMDNVTVR	Hex(4)HexNAc(5)Fuc(2)	Complex/Hybrid	0.978
Brain	MouseBrain-Z-T-1.9133.9133.3	9133	GGNVTLPCK 8,Carbamidomethyl(+57.0215);	Hex(4)HexNAc(5)Fuc(3)	Complex/Hybrid	0.995
Brain	MouseBrain-Z-T-1.9134.9134.3	9134	GCKDNATDSVPLR 2,Carbamidomethyl(+57.0215);	Hex(3)HexNAc(5)Fuc(1)	Complex/Hybrid	0.981
Brain	MouseBrain-Z-T-1.9143.9143.3	9143	ANATIEVK	Hex(5)HexNAc(6)NeuAc(1)Fuc(1)	Complex/Hybrid	0.971
Brain	MouseBrain-Z-T-1.9147.9147.3	9147	NQSVPLSCCR 8,Carbamidomethyl(+57.0215);9,Carbamidomethyl(+57.0215);	Hex(7)HexNAc(2)	Oligo-Mannose	0.999
Brain	MouseBrain-Z-T-1.9148.9148.2	9148	NQSVPLSCCR 8,Carbamidomethyl(+57.0215);9,Carbamidomethyl(+57.0215);	Hex(7)HexNAc(2)	Oligo-Mannose	0.999
Brain	MouseBrain-Z-T-1.9149.9149.3	9149	ANATIEVK	Hex(4)HexNAc(9)	Complex/Hybrid	0.968
Brain	MouseBrain-Z-T-1.9159.9159.2	9159	FNSSSSSLEEK	Hex(6)HexNAc(2)	Oligo-Mannose	0.867
Brain	MouseBrain-Z-T-1.9165.9165.3	9165	NASNMEYR	Hex(6)HexNAc(3)NeuAc(1)Fuc(2)	Complex/Hybrid	0.945
Brain	MouseBrain-Z-T-1.9171.9171.2	9171	GTEILGNSTR	Hex(5)HexNAc(2)	Oligo-Mannose	0.994
Brain	MouseBrain-Z-T-1.9173.9173.3	9173	EICSGNSSQCAPNVHK 3,Carbamidomethyl(+57.0215);10,Carbamidomethyl(+57.0215);	Hex(6)HexNAc(3)NeuAc(1)Fuc(1)	Complex/Hybrid	0.979
Brain	MouseBrain-Z-T-1.9184.9184.4	9184	VSHNASVDMCDLKK 10,Carbamidomethyl(+57.0215);	Hex(5)HexNAc(5)Fuc(3)	Complex/Hybrid	0.974
Brain	MouseBrain-Z-T-1.9199.9199.2	9199	GGNVTLPCK 8,Carbamidomethyl(+57.0215);	Hex(3)HexNAc(6)Fuc(3)	Complex/Hybrid	0.997
Brain	MouseBrain-Z-T-1.9202.9202.3	9202	ANATIEVK	Hex(5)HexNAc(7)NeuAc(1)Fuc(1)	Complex/Hybrid	0.955
Brain	MouseBrain-Z-T-1.9204.9204.3	9204	NASNMEYR	Hex(6)HexNAc(3)NeuAc(1)Fuc(1)	Complex/Hybrid	0.979
Brain	MouseBrain-Z-T-1.9216.9216.3	9216	ANATIEVK	Hex(5)HexNAc(6)NeuAc(1)Fuc(1)	Complex/Hybrid	0.981
Brain	MouseBrain-Z-T-1.9227.9227.3	9227	LSVECANK 5,Carbamidomethyl(+57.0215);	Hex(5)HexNAc(6)NeuAc(1)Fuc(3)	Complex/Hybrid	0.972
Brain	MouseBrain-Z-T-1.9228.9228.3	9228	DNTTCYEFKK 5,Carbamidomethyl(+57.0215);	Hex(9)HexNAc(2)	Oligo-Mannose	1
Brain	MouseBrain-Z-T-1.9247.9247.3	9247	ANATIEVK	Hex(5)HexNAc(5)NeuAc(1)Fuc(1)	Complex/Hybrid	0.965
Brain	MouseBrain-Z-T-1.9279.9279.3	9279	ANATIEVK	Hex(5)HexNAc(7)NeuAc(1)Fuc(1)	Complex/Hybrid	0.878
Brain	MouseBrain-Z-T-1.9286.9286.3	9286	NQSVPLSCCR 8,Carbamidomethyl(+57.0215);9,Carbamidomethyl(+57.0215);	Hex(7)HexNAc(2)	Oligo-Mannose	0.998
Brain	MouseBrain-Z-T-1.9291.9291.3	9291	LSVECANK 5,Carbamidomethyl(+57.0215);	Hex(5)HexNAc(5)NeuAc(1)Fuc(3)	Complex/Hybrid	0.824
Brain	MouseBrain-Z-T-1.9294.9294.2	9294	ANATIEVK	Hex(5)HexNAc(4)NeuAc(1)Fuc(1)	Complex/Hybrid	0.835
Brain	MouseBrain-Z-T-1.9313.9313.3	9313	ANATIEVK	Hex(5)HexNAc(6)NeuAc(1)	Complex/Hybrid	0.916
Brain	MouseBrain-Z-T-1.9322.9322.3	9322	LSVECANK 5,Carbamidomethyl(+57.0215);	Hex(5)HexNAc(4)NeuAc(1)Fuc(2)	Complex/Hybrid	0.967
Brain	MouseBrain-Z-T-1.9330.9330.3	9330	NTPMRPRSR	Hex(6)HexNAc(3)NeuAc(1)	Complex/Hybrid	1
Brain	MouseBrain-Z-T-1.9334.9334.3	9334	DGKPLLNDSR	Hex(6)HexNAc(3)NeuAc(1)Fuc(1)	Complex/Hybrid	0.998
Brain	MouseBrain-Z-T-1.9351.9351.3	9351	NHSLAFVGTK	Hex(5)HexNAc(2)	Oligo-Mannose	0.899
Brain	MouseBrain-Z-T-1.9354.9354.2	9354	NHSLAFVGTK	Hex(5)HexNAc(2)	Oligo-Mannose	0.969
Brain	MouseBrain-Z-T-1.9356.9356.3	9356	ANQTALCGGGVQTR 7,Carbamidomethyl(+57.0215);	Hex(5)HexNAc(3)Fuc(1)	Complex/Hybrid	0.966
Brain	MouseBrain-Z-T-1.9360.9360.3	9360	LSVECANK 5,Carbamidomethyl(+57.0215);	Hex(5)HexNAc(6)NeuAc(1)Fuc(2)	Complex/Hybrid	0.939
Brain	MouseBrain-Z-T-1.9373.9373.3	9373	EASNHSSGAGLVQINK	Hex(5)HexNAc(5)Fuc(3)	Complex/Hybrid	0.962
Brain	MouseBrain-Z-T-1.9382.9382.3	9382	ANQTALCGGGVQTR 7,Carbamidomethyl(+57.0215);	Hex(5)HexNAc(2)	Oligo-Mannose	0.978
Brain	MouseBrain-Z-T-1.9387.9387.3	9387	LSVECANK 5,Carbamidomethyl(+57.0215);	Hex(6)HexNAc(6)Fuc(3)	Complex/Hybrid	0.986
Brain	MouseBrain-Z-T-1.9389.9389.2	9389	ANQTALCGGGVQTR 7,Carbamidomethyl(+57.0215);	Hex(5)HexNAc(2)	Oligo-Mannose	0.968
Brain	MouseBrain-Z-T-1.9396.9396.2	9396	VNLTGTPSQR	Hex(4)HexNAc(5)Fuc(2)	Complex/Hybrid	0.561
Brain	MouseBrain-Z-T-1.9407.9407.3	9407	DGKPLLNDSR	Hex(6)HexNAc(3)NeuAc(1)Fuc(1)	Complex/Hybrid	0.997
Brain	MouseBrain-Z-T-1.9408.9408.2	9408	NQSVPLSCCR 8,Carbamidomethyl(+57.0215);9,Carbamidomethyl(+57.0215);	Hex(6)HexNAc(2)	Oligo-Mannose	0.997
Brain	MouseBrain-Z-T-1.9411.9411.3	9411	LSVECANK 5,Carbamidomethyl(+57.0215);	Hex(6)HexNAc(5)Fuc(3)	Complex/Hybrid	0.986
Brain	MouseBrain-Z-T-1.9420.9420.3	9420	NQKDEINETDLK	Hex(3)HexNAc(4)Fuc(1)	Complex/Hybrid	0.984
Brain	MouseBrain-Z-T-1.9428.9428.3	9428	VNLTGTPSQR	Hex(4)HexNAc(5)Fuc(2)	Complex/Hybrid	0.93
Brain	MouseBrain-Z-T-1.9432.9432.3	9432	VNLTGTPSQR	Hex(4)HexNAc(4)Fuc(2)	Complex/Hybrid	0.921
Brain	MouseBrain-Z-T-1.9433.9433.3	9433	NHSLAFVGTK	Hex(5)HexNAc(2)	Oligo-Mannose	0.878
Brain	MouseBrain-Z-T-1.9444.9444.4	9444	NSSFHAASFHGDMK	Hex(4)HexNAc(4)Fuc(2)	Complex/Hybrid	0.934
Brain	MouseBrain-Z-T-1.9453.9453.3	9453	KMSNITFR	Hex(6)HexNAc(2)	Oligo-Mannose	0.922
Brain	MouseBrain-Z-T-1.9454.9454.3	9454	NASNMEYR	Hex(5)HexNAc(3)NeuAc(1)Fuc(1)	Complex/Hybrid	0.989
Brain	MouseBrain-Z-T-1.9456.9456.2	9456	LSVECANK 5,Carbamidomethyl(+57.0215);	Hex(5)HexNAc(5)NeuAc(1)Fuc(2)	Complex/Hybrid	0.96
Brain	MouseBrain-Z-T-1.9469.9469.2	9469	VVWNGSR	Hex(9)HexNAc(2)	Oligo-Mannose	0.996
Brain	MouseBrain-Z-T-1.9472.9472.2	9472	GGNVTLPCK 8,Carbamidomethyl(+57.0215);	Hex(4)HexNAc(4)Fuc(2)	Complex/Hybrid	0.996
Brain	MouseBrain-Z-T-1.9475.9475.3	9475	DGKPLLNDSR	Hex(6)HexNAc(3)NeuAc(1)Fuc(1)	Complex/Hybrid	0.993
Brain	MouseBrain-Z-T-1.9476.9476.3	9476	LSVECANK 5,Carbamidomethyl(+57.0215);	Hex(5)HexNAc(5)NeuAc(1)Fuc(3)	Complex/Hybrid	0.922
Brain	MouseBrain-Z-T-1.9478.9478.3	9478	DGKPLLNDSR	Hex(5)HexNAc(3)NeuAc(1)Fuc(1)	Complex/Hybrid	0.994
Brain	MouseBrain-Z-T-1.9481.9481.3	9481	NASNMEYR	Hex(6)HexNAc(3)NeuAc(1)Fuc(1)	Complex/Hybrid	0.955
Brain	MouseBrain-Z-T-1.9482.9482.2	9482	IVSNNCTDGLR 6,Carbamidomethyl(+57.0215);	Hex(5)HexNAc(2)	Oligo-Mannose	1
Brain	MouseBrain-Z-T-1.9486.9486.3	9486	LSVECANK 5,Carbamidomethyl(+57.0215);	Hex(6)HexNAc(5)Fuc(3)	Complex/Hybrid	0.995
Brain	MouseBrain-Z-T-1.9499.9499.2	9499	LSVECANK 5,Carbamidomethyl(+57.0215);	Hex(5)HexNAc(5)NeuAc(1)Fuc(2)	Complex/Hybrid	0.975
Brain	MouseBrain-Z-T-1.9500.9500.3	9500	LSVECANK 5,Carbamidomethyl(+57.0215);	Hex(6)HexNAc(5)NeuAc(1)Fuc(2)	Complex/Hybrid	0.92
Brain	MouseBrain-Z-T-1.9511.9511.3	9511	LSVECANK 5,Carbamidomethyl(+57.0215);	Hex(5)HexNAc(6)NeuAc(1)Fuc(2)	Complex/Hybrid	0.981
Brain	MouseBrain-Z-T-1.9517.9517.2	9517	VVWNGSR	Hex(8)HexNAc(2)	Oligo-Mannose	0.998
Brain	MouseBrain-Z-T-1.9522.9522.3	9522	LSVECANK 5,Carbamidomethyl(+57.0215);	Hex(5)HexNAc(5)NeuAc(1)Fuc(2)	Complex/Hybrid	0.987
Brain	MouseBrain-Z-T-1.9542.9542.3	9542	LSVECANK 5,Carbamidomethyl(+57.0215);	Hex(6)HexNAc(5)Fuc(3)	Complex/Hybrid	0.929
Brain	MouseBrain-Z-T-1.9546.9546.2	9546	VVWNGSR	Hex(9)HexNAc(2)	Oligo-Mannose	0.998
Brain	MouseBrain-Z-T-1.9547.9547.3	9547	DGKPLLNDSR	Hex(5)HexNAc(3)NeuAc(1)Fuc(1)	Complex/Hybrid	0.997
Brain	MouseBrain-Z-T-1.9550.9550.3	9550	LSVECANK 5,Carbamidomethyl(+57.0215);	Hex(7)HexNAc(6)Fuc(4)	Complex/Hybrid	0.94
Brain	MouseBrain-Z-T-1.9551.9551.2	9551	NASNMEYR	Hex(6)HexNAc(3)NeuAc(1)Fuc(1)	Complex/Hybrid	0.98
Brain	MouseBrain-Z-T-1.9552.9552.2	9552	GGNVTLPCK 8,Carbamidomethyl(+57.0215);	Hex(4)HexNAc(4)Fuc(2)	Complex/Hybrid	0.998
Brain	MouseBrain-Z-T-1.9558.9558.3	9558	LSVECANK 5,Carbamidomethyl(+57.0215);	Hex(6)HexNAc(5)Fuc(3)	Complex/Hybrid	0.959
Brain	MouseBrain-Z-T-1.9560.9560.3	9560	KVLVAPPSEEANTTK	Hex(6)HexNAc(5)Fuc(4)	Complex/Hybrid	0.995
Brain	MouseBrain-Z-T-1.9576.9576.2	9576	LNPGNYTAR	Hex(9)HexNAc(2)	Oligo-Mannose	1
Brain	MouseBrain-Z-T-1.9584.9584.3	9584	LSVECANK 5,Carbamidomethyl(+57.0215);	Hex(4)HexNAc(6)NeuAc(1)Fuc(1)	Complex/Hybrid	0.95
Brain	MouseBrain-Z-T-1.9585.9585.3	9585	LSVECANK 5,Carbamidomethyl(+57.0215);	Hex(5)HexNAc(6)NeuAc(1)Fuc(2)	Complex/Hybrid	0.988
Brain	MouseBrain-Z-T-1.9594.9594.2	9594	VVWNGSR	Hex(8)HexNAc(2)	Oligo-Mannose	0.996
Brain	MouseBrain-Z-T-1.9597.9597.3	9597	GGNVTLPCK 8,Carbamidomethyl(+57.0215);	Hex(4)HexNAc(4)Fuc(2)	Complex/Hybrid	0.998
Brain	MouseBrain-Z-T-1.9608.9608.2	9608	GGNVTLPCK 8,Carbamidomethyl(+57.0215);	Hex(4)HexNAc(3)Fuc(2)	Complex/Hybrid	0.998
Brain	MouseBrain-Z-T-1.9611.9611.2	9611	NQSVPLSCCR 8,Carbamidomethyl(+57.0215);9,Carbamidomethyl(+57.0215);	Hex(5)HexNAc(2)	Oligo-Mannose	0.999
Brain	MouseBrain-Z-T-1.9621.9621.2	9621	DNESLISR	Hex(8)HexNAc(2)	Oligo-Mannose	1
Brain	MouseBrain-Z-T-1.9624.9624.3	9624	GGNVTLPCK 8,Carbamidomethyl(+57.0215);	Hex(4)HexNAc(3)Fuc(2)	Complex/Hybrid	0.981
Brain	MouseBrain-Z-T-1.9630.9630.3	9630	ANATIEVK	Hex(4)HexNAc(6)NeuAc(1)	Complex/Hybrid	0.99
Brain	MouseBrain-Z-T-1.9631.9631.3	9631	KVLVAPPSEEANTTK	Hex(6)HexNAc(5)Fuc(4)	Complex/Hybrid	0.988
Brain	MouseBrain-Z-T-1.9632.9632.2	9632	GGNVTLPCK 8,Carbamidomethyl(+57.0215);	Hex(4)HexNAc(4)Fuc(2)	Complex/Hybrid	0.996
Brain	MouseBrain-Z-T-1.9638.9638.2	9638	CDLDGMNR 1,Carbamidomethyl(+57.0215);	Hex(9)HexNAc(2)	Oligo-Mannose	1
Brain	MouseBrain-Z-T-1.9656.9656.3	9656	PGDPGKDLASGENGTECR 17,Carbamidomethyl(+57.0215);	Hex(6)HexNAc(5)Fuc(4)	Complex/Hybrid	0.688
Brain	MouseBrain-Z-T-1.9658.9658.3	9658	GGNVTLPCK 8,Carbamidomethyl(+57.0215);	Hex(3)HexNAc(5)Fuc(2)	Complex/Hybrid	0.996
Brain	MouseBrain-Z-T-1.9672.9672.3	9672	LSVECANK 5,Carbamidomethyl(+57.0215);	Hex(5)HexNAc(5)NeuAc(1)Fuc(2)	Complex/Hybrid	0.993
Brain	MouseBrain-Z-T-1.9674.9674.3	9674	GGNVTLPCK 8,Carbamidomethyl(+57.0215);	Hex(4)HexNAc(4)Fuc(2)	Complex/Hybrid	0.995
Brain	MouseBrain-Z-T-1.9684.9684.3	9684	KMSNITFR	Hex(5)HexNAc(2)	Oligo-Mannose	0.982
Brain	MouseBrain-Z-T-1.9685.9685.3	9685	DGKPLLNDSR	Hex(5)HexNAc(3)NeuAc(1)Fuc(1)	Complex/Hybrid	0.995
Brain	MouseBrain-Z-T-1.9686.9686.2	9686	KMSNITFR	Hex(5)HexNAc(2)	Oligo-Mannose	0.958
Brain	MouseBrain-Z-T-1.9689.9689.2	9689	GGNVTLPCK 8,Carbamidomethyl(+57.0215);	Hex(4)HexNAc(3)Fuc(2)	Complex/Hybrid	0.991
Brain	MouseBrain-Z-T-1.9697.9697.3	9697	LSVECANK 5,Carbamidomethyl(+57.0215);	Hex(6)HexNAc(5)Fuc(3)	Complex/Hybrid	0.986
Brain	MouseBrain-Z-T-1.9709.9709.2	9709	GGNVTLPCK 8,Carbamidomethyl(+57.0215);	Hex(3)HexNAc(5)Fuc(2)	Complex/Hybrid	0.996
Brain	MouseBrain-Z-T-1.9730.9730.3	9730	EASNHSSGAGLVQINK	Hex(4)HexNAc(3)Fuc(2)	Complex/Hybrid	0.954
Brain	MouseBrain-Z-T-1.9732.9732.3	9732	GGNVTLPCK 8,Carbamidomethyl(+57.0215);	Hex(3)HexNAc(5)Fuc(2)	Complex/Hybrid	0.996
Brain	MouseBrain-Z-T-1.9735.9735.4	9735	RCNQTTGQCDCHVGYQGLHCDTCK 2,Carbamidomethyl(+57.0215);9,Carbamidomethyl(+57.0215);11,Carbamidomethyl(+57.0215);20,Carbamidomethyl(+57.0215);23,Carbamidomethyl(+57.0215);	Hex(3)HexNAc(4)Fuc(1)	Complex/Hybrid	1
Brain	MouseBrain-Z-T-1.9745.9745.3	9745	ANATIEVK	Hex(4)HexNAc(6)NeuAc(1)	Complex/Hybrid	0.922
Brain	MouseBrain-Z-T-1.9752.9752.3	9752	PGDPGKDLASGENGTECR 17,Carbamidomethyl(+57.0215);	Hex(9)HexNAc(2)	Oligo-Mannose	0.649
Brain	MouseBrain-Z-T-1.9754.9754.3	9754	DGKPLLNDSR	Hex(5)HexNAc(3)NeuAc(1)Fuc(1)	Complex/Hybrid	0.995
Brain	MouseBrain-Z-T-1.9755.9755.3	9755	QTVEEEGGASSYNTSSK	Hex(4)HexNAc(4)Fuc(2)	Complex/Hybrid	0.974
Brain	MouseBrain-Z-T-1.9759.9759.3	9759	KVLVAPPSEEANTTK	Hex(9)HexNAc(2)	Oligo-Mannose	0.971
Brain	MouseBrain-Z-T-1.9761.9761.3	9761	TANHSAPSLENSVQPGK	Hex(8)HexNAc(2)	Oligo-Mannose	0.994
Brain	MouseBrain-Z-T-1.9773.9773.2	9773	NVTDTFK	Hex(5)HexNAc(2)	Oligo-Mannose	1
Brain	MouseBrain-Z-T-1.9775.9775.2	9775	NASNMEYR	Hex(5)HexNAc(3)NeuAc(1)Fuc(1)	Complex/Hybrid	0.978
Brain	MouseBrain-Z-T-1.9776.9776.3	9776	NASNMEYR	Hex(5)HexNAc(3)NeuAc(1)Fuc(1)	Complex/Hybrid	0.972
Brain	MouseBrain-Z-T-1.9783.9783.2	9783	GGNVTLPCK 8,Carbamidomethyl(+57.0215);	Hex(3)HexNAc(5)Fuc(2)	Complex/Hybrid	0.992
Brain	MouseBrain-Z-T-1.9788.9788.3	9788	PGDPGKDLASGENGTECR 17,Carbamidomethyl(+57.0215);	Hex(5)HexNAc(4)Fuc(3)	Complex/Hybrid	0.964
Brain	MouseBrain-Z-T-1.9790.9790.3	9790	EDGMLPANR	Hex(6)HexNAc(3)Fuc(2)	Complex/Hybrid	0.977
Brain	MouseBrain-Z-T-1.9791.9791.3	9791	EASNHSSGAGLVQINK	Hex(4)HexNAc(5)Fuc(2)	Complex/Hybrid	0.959
Brain	MouseBrain-Z-T-1.9792.9792.3	9792	LKFNSTIK	Hex(4)HexNAc(5)Fuc(2)	Complex/Hybrid	0.944
Brain	MouseBrain-Z-T-1.9793.9793.3	9793	ANATIEVK	Hex(4)HexNAc(7)NeuAc(1)	Complex/Hybrid	0.963
Brain	MouseBrain-Z-T-1.9816.9816.3	9816	DGKPLLNDSR	Hex(4)HexNAc(4)NeuAc(1)Fuc(1)	Complex/Hybrid	0.997
Brain	MouseBrain-Z-T-1.9818.9818.3	9818	GGNVTLPCK 8,Carbamidomethyl(+57.0215);	Hex(3)HexNAc(5)Fuc(2)	Complex/Hybrid	0.986
Brain	MouseBrain-Z-T-1.9828.9828.3	9828	DGKPLLNDSR	Hex(5)HexNAc(3)NeuAc(1)Fuc(1)	Complex/Hybrid	0.994
Brain	MouseBrain-Z-T-1.9833.9833.3	9833	LSVECANK 5,Carbamidomethyl(+57.0215);	Hex(6)HexNAc(5)Fuc(3)	Complex/Hybrid	0.984
Brain	MouseBrain-Z-T-1.9838.9838.3	9838	LSVECANK 5,Carbamidomethyl(+57.0215);	Hex(5)HexNAc(5)NeuAc(1)Fuc(2)	Complex/Hybrid	0.995
Brain	MouseBrain-Z-T-1.9839.9839.3	9839	TANHSAPSLENSVQPGK	Hex(8)HexNAc(2)	Oligo-Mannose	0.998
Brain	MouseBrain-Z-T-1.9841.9841.3	9841	KVLVAPPSEEANTTK	Hex(8)HexNAc(2)	Oligo-Mannose	0.983
Brain	MouseBrain-Z-T-1.9850.9850.2	9850	NVTDTFK	Hex(5)HexNAc(2)	Oligo-Mannose	1
Brain	MouseBrain-Z-T-1.9862.9862.3	9862	PGDPGKDLASGENGTECR 17,Carbamidomethyl(+57.0215);	Hex(5)HexNAc(4)Fuc(3)	Complex/Hybrid	0.974
Brain	MouseBrain-Z-T-1.9868.9868.3	9868	NMANGQPHSVNITR	Hex(9)HexNAc(2)	Oligo-Mannose	0.976
Brain	MouseBrain-Z-T-1.9873.9873.3	9873	ANATIEVK	Hex(4)HexNAc(7)NeuAc(1)	Complex/Hybrid	0.968
Brain	MouseBrain-Z-T-1.9901.9901.2	9901	LQWNGSK	Hex(8)HexNAc(2)	Oligo-Mannose	0.998
Brain	MouseBrain-Z-T-1.9911.9911.3	9911	TANHSAPSLENSVQPGK	Hex(7)HexNAc(2)	Oligo-Mannose	0.995
Brain	MouseBrain-Z-T-1.9912.9912.3	9912	WTGHNVTVVQR	Hex(8)HexNAc(2)	Oligo-Mannose	0.959
Brain	MouseBrain-Z-T-1.9922.9922.3	9922	LSVECANK 5,Carbamidomethyl(+57.0215);	Hex(4)HexNAc(5)NeuAc(1)Fuc(1)	Complex/Hybrid	0.94
Brain	MouseBrain-Z-T-1.9926.9926.3	9926	NMANGQPHSVNITR	Hex(7)HexNAc(2)	Oligo-Mannose	0.974
Brain	MouseBrain-Z-T-1.9934.9934.3	9934	PGDPGKDLASGENGTECR 17,Carbamidomethyl(+57.0215);	Hex(5)HexNAc(4)Fuc(3)	Complex/Hybrid	0.912
Brain	MouseBrain-Z-T-1.9937.9937.2	9937	FSDGLESNR	Hex(9)HexNAc(2)	Oligo-Mannose	1
Brain	MouseBrain-Z-T-1.9940.9940.2	9940	GGNVTLPCK 8,Carbamidomethyl(+57.0215);	Hex(4)HexNAc(5)Fuc(2)	Complex/Hybrid	0.994
Brain	MouseBrain-Z-T-1.9945.9945.3	9945	NMANGQPHSVNITR	Hex(8)HexNAc(2)	Oligo-Mannose	0.985
Brain	MouseBrain-Z-T-1.9946.9946.3	9946	SFNATAER	Hex(5)HexNAc(4)NeuAc(1)Fuc(2)	Complex/Hybrid	0.992
Brain	MouseBrain-Z-T-1.9957.9957.3	9957	LSVECANK 5,Carbamidomethyl(+57.0215);	Hex(4)HexNAc(6)NeuAc(1)Fuc(1)	Complex/Hybrid	0.993
Brain	MouseBrain-Z-T-1.9968.9968.3	9968	LRPLFNK	Hex(6)HexNAc(2)	Oligo-Mannose	0.999
Brain	MouseBrain-Z-T-1.9970.9970.3	9970	TANHSAPSLENSVQPGK	Hex(6)HexNAc(2)	Oligo-Mannose	0.996
Brain	MouseBrain-Z-T-1.9971.9971.3	9971	PGDPGKDLASGENGTECR 17,Carbamidomethyl(+57.0215);	Hex(6)HexNAc(3)Fuc(2)	Complex/Hybrid	0.638
Brain	MouseBrain-Z-T-1.9980.9980.2	9980	VNYTEVSR	Hex(5)HexNAc(2)	Oligo-Mannose	0.979
Brain	MouseBrain-Z-T-1.9985.9985.2	9985	NFSLTK	Hex(9)HexNAc(2)	Oligo-Mannose	0.962
Brain	MouseBrain-Z-T-1.9994.9994.3	9994	LEEQIKNLTAK	Hex(8)HexNAc(2)	Oligo-Mannose	1
Brain	MouseBrain-Z-T-1.9998.9998.3	9998	WHNGSAVWK	Hex(5)HexNAc(2)	Oligo-Mannose	1
Brain	MouseBrain-Z-T-1.10000.10000.2	10000	SDNGSYFCK 8,Carbamidomethyl(+57.0215);	Hex(5)HexNAc(2)	Oligo-Mannose	1
Brain	MouseBrain-Z-T-1.10005.10005.3	10005	NMANGQPHSVNITR	Hex(7)HexNAc(2)	Oligo-Mannose	0.992
Brain	MouseBrain-Z-T-1.10008.10008.3	10008	YLYLASNHSNK	Hex(7)HexNAc(5)Fuc(1)	Complex/Hybrid	0.99
Brain	MouseBrain-Z-T-1.10015.10015.3	10015	YNHTGQVVIYK	Hex(9)HexNAc(2)	Oligo-Mannose	0.984
Brain	MouseBrain-Z-T-1.10016.10016.3	10016	KVLVAPPSEEANTTK	Hex(4)HexNAc(5)Fuc(2)	Complex/Hybrid	0.996
Brain	MouseBrain-Z-T-1.10018.10018.3	10018	NMANGQPHSVNITR	Hex(9)HexNAc(2)	Oligo-Mannose	0.985
Brain	MouseBrain-Z-T-1.10027.10027.3	10027	NMANGQPHSVNITR	Hex(8)HexNAc(2)	Oligo-Mannose	0.968
Brain	MouseBrain-Z-T-1.10039.10039.3	10039	TANHSAPSLENSVQPGK	Hex(6)HexNAc(2)	Oligo-Mannose	0.99
Brain	MouseBrain-Z-T-1.10047.10047.2	10047	YNHTGQVVIYK	Hex(9)HexNAc(2)	Oligo-Mannose	0.884
Brain	MouseBrain-Z-T-1.10051.10051.2	10051	VNYTEVSR	Hex(4)HexNAc(2)	Oligo-Mannose	0.978
Brain	MouseBrain-Z-T-1.10055.10055.3	10055	NISGHIYNQNVSQK	Hex(6)HexNAc(2)	Oligo-Mannose	1
Brain	MouseBrain-Z-T-1.10068.10068.3	10068	VICTGPNDTSPGSPR 3,Carbamidomethyl(+57.0215);	Hex(9)HexNAc(2)	Oligo-Mannose	0.985
Brain	MouseBrain-Z-T-1.10076.10076.3	10076	PGDPGKDLASGENGTECR 17,Carbamidomethyl(+57.0215);	Hex(5)HexNAc(3)Fuc(2)	Complex/Hybrid	0.973
Brain	MouseBrain-Z-T-1.10086.10086.3	10086	YNHTGQVVIYK	Hex(9)HexNAc(2)	Oligo-Mannose	0.978
Brain	MouseBrain-Z-T-1.10087.10087.3	10087	KVLVAPPSEEANTTK	Hex(4)HexNAc(5)Fuc(2)	Complex/Hybrid	0.993
Brain	MouseBrain-Z-T-1.10088.10088.3	10088	QTVEEEGGASSYNTSSK	Hex(4)HexNAc(4)Fuc(1)	Complex/Hybrid	0.952
Brain	MouseBrain-Z-T-1.10089.10089.2	10089	LSVECANK 5,Carbamidomethyl(+57.0215);	Hex(4)HexNAc(5)NeuAc(1)Fuc(1)	Complex/Hybrid	0.93
Brain	MouseBrain-Z-T-1.10100.10100.3	10100	NMANGQPHSVNITR	Hex(7)HexNAc(2)	Oligo-Mannose	0.994
Brain	MouseBrain-Z-T-1.10102.10102.3	10102	VICTGPNDTSPGSPR 3,Carbamidomethyl(+57.0215);	Hex(8)HexNAc(2)	Oligo-Mannose	0.997
Brain	MouseBrain-Z-T-1.10104.10104.3	10104	PGDPGKDLASGENGTECR 17,Carbamidomethyl(+57.0215);	Hex(4)HexNAc(4)Fuc(2)	Complex/Hybrid	0.978
Brain	MouseBrain-Z-T-1.10110.10110.3	10110	TANHSAPSLENSVQPGK	Hex(6)HexNAc(2)	Oligo-Mannose	0.999
Brain	MouseBrain-Z-T-1.10111.10111.3	10111	LSVECANK 5,Carbamidomethyl(+57.0215);	Hex(4)HexNAc(5)NeuAc(1)Fuc(1)	Complex/Hybrid	0.97
Brain	MouseBrain-Z-T-1.10116.10116.3	10116	DDLDPERNESEPGSQR	Hex(9)HexNAc(2)	Oligo-Mannose	0.997
Brain	MouseBrain-Z-T-1.10120.10120.3	10120	DDLDPERNESEPGSQR	Hex(8)HexNAc(2)	Oligo-Mannose	0.997
Brain	MouseBrain-Z-T-1.10123.10123.2	10123	VVWNGSR	Hex(5)HexNAc(2)	Oligo-Mannose	0.981
Brain	MouseBrain-Z-T-1.10126.10126.3	10126	NMANGQPHSVNITR	Hex(6)HexNAc(2)	Oligo-Mannose	0.954
Brain	MouseBrain-Z-T-1.10134.10134.3	10134	PGDPGKDLASGENGTECR 17,Carbamidomethyl(+57.0215);	Hex(4)HexNAc(3)Fuc(2)	Complex/Hybrid	0.949
Brain	MouseBrain-Z-T-1.10146.10146.3	10146	NMANGQPHSVNITR	Hex(8)HexNAc(2)	Oligo-Mannose	0.986
Brain	MouseBrain-Z-T-1.10169.10169.2	10169	EDGMLPANR	Hex(5)HexNAc(2)	Oligo-Mannose	0.992
Brain	MouseBrain-Z-T-1.10170.10170.3	10170	TANHSAPSLENSVQPGK	Hex(5)HexNAc(2)	Oligo-Mannose	0.999
Brain	MouseBrain-Z-T-1.10171.10171.3	10171	NMANGQPHSVNITR	Hex(7)HexNAc(2)	Oligo-Mannose	0.993
Brain	MouseBrain-Z-T-1.10173.10173.2	10173	VICTGPNDTSPGSPR 3,Carbamidomethyl(+57.0215);	Hex(8)HexNAc(2)	Oligo-Mannose	0.974
Brain	MouseBrain-Z-T-1.10183.10183.3	10183	VICTGPNDTSPGSPR 3,Carbamidomethyl(+57.0215);	Hex(8)HexNAc(2)	Oligo-Mannose	0.995
Brain	MouseBrain-Z-T-1.10184.10184.3	10184	QTVEEEGGASSYNTSSK	Hex(3)HexNAc(4)Fuc(1)	Complex/Hybrid	0.97
Brain	MouseBrain-Z-T-1.10193.10193.3	10193	DDLDPERNESEPGSQR	Hex(8)HexNAc(2)	Oligo-Mannose	0.993
Brain	MouseBrain-Z-T-1.10194.10194.3	10194	LSVECANK 5,Carbamidomethyl(+57.0215);	Hex(4)HexNAc(5)NeuAc(1)Fuc(2)	Complex/Hybrid	0.873
Brain	MouseBrain-Z-T-1.10201.10201.2	10201	VICTGPNDTSPGSPR 3,Carbamidomethyl(+57.0215);	Hex(7)HexNAc(2)	Oligo-Mannose	0.97
Brain	MouseBrain-Z-T-1.10206.10206.2	10206	GGNVTLPCK 8,Carbamidomethyl(+57.0215);	Hex(3)HexNAc(2)Fuc(1)	Truncated	0.998
Brain	MouseBrain-Z-T-1.10217.10217.3	10217	VICTGPNDTSPGSPR 3,Carbamidomethyl(+57.0215);	Hex(7)HexNAc(2)	Oligo-Mannose	0.993
Brain	MouseBrain-Z-T-1.10218.10218.3	10218	PGDPGKDLASGENGTECR 17,Carbamidomethyl(+57.0215);	Hex(4)HexNAc(3)Fuc(2)	Complex/Hybrid	0.982
Brain	MouseBrain-Z-T-1.10221.10221.3	10221	LKFNSTIK	Hex(3)HexNAc(4)Fuc(1)	Complex/Hybrid	0.918
Brain	MouseBrain-Z-T-1.10223.10223.3	10223	NMANGQPHSVNITR	Hex(6)HexNAc(2)	Oligo-Mannose	0.961
Brain	MouseBrain-Z-T-1.10232.10232.4	10232	IISENKTDEEPGYIKK	Hex(3)HexNAc(5)Fuc(1)	Complex/Hybrid	0.996
Brain	MouseBrain-Z-T-1.10234.10234.2	10234	FGTVPNGSTER	Hex(9)HexNAc(2)	Oligo-Mannose	0.878
Brain	MouseBrain-Z-T-1.10239.10239.3	10239	ENTNNPDTPSGNGKQDR	Hex(9)HexNAc(2)	Oligo-Mannose	1
Brain	MouseBrain-Z-T-1.10242.10242.2	10242	EDGMLPANR	Hex(5)HexNAc(2)	Oligo-Mannose	0.994
Brain	MouseBrain-Z-T-1.10244.10244.3	10244	VICTGPNDTSPGSPR 3,Carbamidomethyl(+57.0215);	Hex(6)HexNAc(3)Fuc(1)	Complex/Hybrid	0.97
Brain	MouseBrain-Z-T-1.10246.10246.3	10246	WTGHNVTVVQR	Hex(5)HexNAc(2)	Oligo-Mannose	0.951
Brain	MouseBrain-Z-T-1.10249.10249.2	10249	TCNSSLTLR 2,Carbamidomethyl(+57.0215);	Hex(3)HexNAc(4)Fuc(1)	Complex/Hybrid	0.995
Brain	MouseBrain-Z-T-1.10252.10252.3	10252	TANHSAPSLENSVQPGK	Hex(5)HexNAc(2)	Oligo-Mannose	0.997
Brain	MouseBrain-Z-T-1.10258.10258.3	10258	DDLDPERNESEPGSQR	Hex(7)HexNAc(2)	Oligo-Mannose	0.991
Brain	MouseBrain-Z-T-1.10266.10266.2	10266	TCNSSLTLR 2,Carbamidomethyl(+57.0215);	Hex(3)HexNAc(2)Fuc(1)	Truncated	0.995
Brain	MouseBrain-Z-T-1.10276.10276.2	10276	GGNVTLPCK 8,Carbamidomethyl(+57.0215);	Hex(3)HexNAc(2)Fuc(1)	Truncated	0.998
Brain	MouseBrain-Z-T-1.10279.10279.2	10279	VICTGPNDTSPGSPR 3,Carbamidomethyl(+57.0215);	Hex(7)HexNAc(2)	Oligo-Mannose	0.967
Brain	MouseBrain-Z-T-1.10289.10289.3	10289	VICTGPNDTSPGSPR 3,Carbamidomethyl(+57.0215);	Hex(7)HexNAc(2)	Oligo-Mannose	0.994
Brain	MouseBrain-Z-T-1.10293.10293.2	10293	FGTVPNGSTER	Hex(8)HexNAc(2)	Oligo-Mannose	0.984
Brain	MouseBrain-Z-T-1.10303.10303.2	10303	GGNVTLPCK 8,Carbamidomethyl(+57.0215);	Hex(3)HexNAc(4)Fuc(1)	Complex/Hybrid	0.995
Brain	MouseBrain-Z-T-1.10304.10304.2	10304	WTGHNVTVVQR	Hex(5)HexNAc(2)	Oligo-Mannose	0.986
Brain	MouseBrain-Z-T-1.10309.10309.3	10309	GGNVTLPCK 8,Carbamidomethyl(+57.0215);	Hex(3)HexNAc(4)Fuc(1)	Complex/Hybrid	0.994
Brain	MouseBrain-Z-T-1.10313.10313.3	10313	LRPLFNK	Hex(5)HexNAc(2)	Oligo-Mannose	0.999
Brain	MouseBrain-Z-T-1.10314.10314.2	10314	FGTVPNGSTER	Hex(9)HexNAc(2)	Oligo-Mannose	0.984
Brain	MouseBrain-Z-T-1.10317.10317.3	10317	NSTTLVMHMK	Hex(7)HexNAc(2)	Oligo-Mannose	0.951
Brain	MouseBrain-Z-T-1.10324.10324.3	10324	WTGHNVTVVQR	Hex(5)HexNAc(2)	Oligo-Mannose	0.964
Brain	MouseBrain-Z-T-1.10326.10326.3	10326	VICTGPNDTSPGSPR 3,Carbamidomethyl(+57.0215);	Hex(6)HexNAc(2)	Oligo-Mannose	0.982
Brain	MouseBrain-Z-T-1.10343.10343.2	10343	VICTGPNDTSPGSPR 3,Carbamidomethyl(+57.0215);	Hex(6)HexNAc(2)	Oligo-Mannose	0.957
Brain	MouseBrain-Z-T-1.10349.10349.2	10349	GGNVTLPCK 8,Carbamidomethyl(+57.0215);	Hex(3)HexNAc(2)Fuc(1)	Truncated	0.998
Brain	MouseBrain-Z-T-1.10357.10357.3	10357	NFSLTK	Hex(6)HexNAc(4)Fuc(1)	Complex/Hybrid	0.974
Brain	MouseBrain-Z-T-1.10362.10362.3	10362	VICTGPNDTSPGSPR 3,Carbamidomethyl(+57.0215);	Hex(7)HexNAc(2)	Oligo-Mannose	0.959
Brain	MouseBrain-Z-T-1.10371.10371.2	10371	FGTVPNGSTER	Hex(8)HexNAc(2)	Oligo-Mannose	0.988
Brain	MouseBrain-Z-T-1.10373.10373.2	10373	GGNVTLPCK 8,Carbamidomethyl(+57.0215);	Hex(3)HexNAc(4)Fuc(1)	Complex/Hybrid	0.996
Brain	MouseBrain-Z-T-1.10382.10382.2	10382	FGTVPNGSTER	Hex(9)HexNAc(2)	Oligo-Mannose	0.986
Brain	MouseBrain-Z-T-1.10392.10392.3	10392	GGNVTLPCK 8,Carbamidomethyl(+57.0215);	Hex(3)HexNAc(4)Fuc(1)	Complex/Hybrid	0.992
Brain	MouseBrain-Z-T-1.10394.10394.3	10394	VICTGPNDTSPGSPR 3,Carbamidomethyl(+57.0215);	Hex(6)HexNAc(2)	Oligo-Mannose	0.991
Brain	MouseBrain-Z-T-1.10395.10395.3	10395	FGTVPNGSTER	Hex(8)HexNAc(2)	Oligo-Mannose	0.957
Brain	MouseBrain-Z-T-1.10402.10402.3	10402	NSTTLVMHMK	Hex(6)HexNAc(2)	Oligo-Mannose	0.982
Brain	MouseBrain-Z-T-1.10420.10420.2	10420	VICTGPNDTSPGSPR 3,Carbamidomethyl(+57.0215);	Hex(6)HexNAc(2)	Oligo-Mannose	0.949
Brain	MouseBrain-Z-T-1.10424.10424.2	10424	FGTVPNGSTER	Hex(7)HexNAc(2)	Oligo-Mannose	0.933
Brain	MouseBrain-Z-T-1.10436.10436.3	10436	PVTDGQPHSVNITR	Hex(9)HexNAc(2)	Oligo-Mannose	0.948
Brain	MouseBrain-Z-T-1.10437.10437.3	10437	LLLPAKNTTHLK	Hex(3)HexNAc(4)Fuc(1)	Complex/Hybrid	1
Brain	MouseBrain-Z-T-1.10442.10442.2	10442	FGTVPNGSTER	Hex(8)HexNAc(2)	Oligo-Mannose	0.991
Brain	MouseBrain-Z-T-1.10445.10445.2	10445	GGNVTLPCK 8,Carbamidomethyl(+57.0215);	Hex(3)HexNAc(4)Fuc(1)	Complex/Hybrid	0.994
Brain	MouseBrain-Z-T-1.10464.10464.3	10464	FGTVPNGSTER	Hex(8)HexNAc(2)	Oligo-Mannose	0.986
Brain	MouseBrain-Z-T-1.10485.10485.3	10485	NLADQGNQTAAIK	Hex(8)HexNAc(2)	Oligo-Mannose	0.986
Brain	MouseBrain-Z-T-1.10488.10488.3	10488	NSTTLVMHMK	Hex(6)HexNAc(2)	Oligo-Mannose	0.917
Brain	MouseBrain-Z-T-1.10496.10496.2	10496	NLSDSLAR	Hex(9)HexNAc(2)	Oligo-Mannose	0.996
Brain	MouseBrain-Z-T-1.10497.10497.2	10497	FGTVPNGSTER	Hex(7)HexNAc(2)	Oligo-Mannose	0.987
Brain	MouseBrain-Z-T-1.10513.10513.3	10513	NPNGTVTVISR	Hex(6)HexNAc(4)Fuc(1)	Complex/Hybrid	0.898
Brain	MouseBrain-Z-T-1.10534.10534.3	10534	LSVECANK 5,Carbamidomethyl(+57.0215);	Hex(4)HexNAc(5)NeuAc(1)Fuc(1)	Complex/Hybrid	0.96
Brain	MouseBrain-Z-T-1.10535.10535.2	10535	LQWNGSK	Hex(5)HexNAc(2)	Oligo-Mannose	0.998
Brain	MouseBrain-Z-T-1.10544.10544.2	10544	VILYNR	Hex(6)HexNAc(2)	Oligo-Mannose	0.999
Brain	MouseBrain-Z-T-1.10548.10548.2	10548	NLSDSLAR	Hex(8)HexNAc(2)	Oligo-Mannose	0.998
Brain	MouseBrain-Z-T-1.10550.10550.2	10550	FGTVPNGSTER	Hex(8)HexNAc(2)	Oligo-Mannose	0.775
Brain	MouseBrain-Z-T-1.10557.10557.3	10557	LNLTTDPK	Hex(7)HexNAc(4)Fuc(2)	Complex/Hybrid	0.994
Brain	MouseBrain-Z-T-1.10558.10558.3	10558	VICTGPNDTSPGSPR 3,Carbamidomethyl(+57.0215);	Hex(5)HexNAc(2)	Oligo-Mannose	0.988
Brain	MouseBrain-Z-T-1.10563.10563.2	10563	LLNQTLR	Hex(8)HexNAc(2)	Oligo-Mannose	0.979
Brain	MouseBrain-Z-T-1.10571.10571.2	10571	NLSDSLAR	Hex(9)HexNAc(2)	Oligo-Mannose	0.989
Brain	MouseBrain-Z-T-1.10572.10572.2	10572	FGTVPNGSTER	Hex(7)HexNAc(2)	Oligo-Mannose	0.849
Brain	MouseBrain-Z-T-1.10575.10575.2	10575	VICTGPNDTSPGSPR 3,Carbamidomethyl(+57.0215);	Hex(5)HexNAc(2)	Oligo-Mannose	0.97
Brain	MouseBrain-Z-T-1.10605.10605.3	10605	LSVECANK 5,Carbamidomethyl(+57.0215);	Hex(4)HexNAc(5)NeuAc(1)Fuc(1)	Complex/Hybrid	0.954
Brain	MouseBrain-Z-T-1.10618.10618.3	10618	HAVYWNSSNQHLR	Hex(8)HexNAc(2)	Oligo-Mannose	0.99
Brain	MouseBrain-Z-T-1.10619.10619.2	10619	NLSDSLAR	Hex(8)HexNAc(2)	Oligo-Mannose	0.992
Brain	MouseBrain-Z-T-1.10622.10622.3	10622	ANGTTHLVVTEPTR	Hex(4)HexNAc(5)Fuc(2)	Complex/Hybrid	0.969
Brain	MouseBrain-Z-T-1.10636.10636.4	10636	HAVYWNSSNQHLR	Hex(8)HexNAc(2)	Oligo-Mannose	0.993
Brain	MouseBrain-Z-T-1.10639.10639.3	10639	PVTDGQPHSVNITR	Hex(9)HexNAc(2)	Oligo-Mannose	0.985
Brain	MouseBrain-Z-T-1.10644.10644.3	10644	PVTDGQPHSVNITR	Hex(10)HexNAc(2)	Oligo-Mannose	0.976
Brain	MouseBrain-Z-T-1.10647.10647.3	10647	ANATIEVK	Hex(4)HexNAc(6)NeuAc(1)	Complex/Hybrid	0.81
Brain	MouseBrain-Z-T-1.10652.10652.3	10652	VLKDAVNNITAK	Hex(9)HexNAc(2)	Oligo-Mannose	0.992
Brain	MouseBrain-Z-T-1.10655.10655.2	10655	LNLTTDPK	Hex(9)HexNAc(2)	Oligo-Mannose	0.994
Brain	MouseBrain-Z-T-1.10664.10664.3	10664	FGTCSQLCNNTK 4,Carbamidomethyl(+57.0215);8,Carbamidomethyl(+57.0215);	Hex(5)HexNAc(4)Fuc(1)	Complex/Hybrid	0.714
Brain	MouseBrain-Z-T-1.10677.10677.3	10677	VLKDAVNNITAK	Hex(8)HexNAc(2)	Oligo-Mannose	0.991
Brain	MouseBrain-Z-T-1.10682.10682.3	10682	NICVATSEK 3,Carbamidomethyl(+57.0215);	Hex(6)HexNAc(3)NeuAc(1)	Complex/Hybrid	0.917
Brain	MouseBrain-Z-T-1.10689.10689.3	10689	NPNGTVTVISR	Hex(6)HexNAc(4)Fuc(1)	Complex/Hybrid	0.973
Brain	MouseBrain-Z-T-1.10711.10711.3	10711	PVTDGQPHSVNITR	Hex(9)HexNAc(2)	Oligo-Mannose	0.987
Brain	MouseBrain-Z-T-1.10718.10718.2	10718	FGTCSQLCNNTK 4,Carbamidomethyl(+57.0215);8,Carbamidomethyl(+57.0215);	Hex(5)HexNAc(2)	Oligo-Mannose	0.947
Brain	MouseBrain-Z-T-1.10727.10727.4	10727	KWGHNVTEFQQR	Hex(9)HexNAc(2)	Oligo-Mannose	1
Brain	MouseBrain-Z-T-1.10732.10732.3	10732	WTGHNVTVVQR	Hex(3)HexNAc(2)Fuc(1)	Truncated	0.925
Brain	MouseBrain-Z-T-1.10738.10738.3	10738	PVTDGQPHSVNITR	Hex(10)HexNAc(2)	Oligo-Mannose	0.973
Brain	MouseBrain-Z-T-1.10750.10750.2	10750	EDGMLPANR	Hex(4)HexNAc(2)Fuc(1)	Oligo-Mannose	0.961
Brain	MouseBrain-Z-T-1.10751.10751.2	10751	FGTVPNGSTER	Hex(5)HexNAc(2)	Oligo-Mannose	0.872
Brain	MouseBrain-Z-T-1.10756.10756.4	10756	HAVYWNSSNQHLR	Hex(6)HexNAc(2)	Oligo-Mannose	0.987
Brain	MouseBrain-Z-T-1.10764.10764.3	10764	AEPPLNASAGDQEEK	Hex(8)HexNAc(2)	Oligo-Mannose	0.962
Brain	MouseBrain-Z-T-1.10773.10773.2	10773	NFSLTK	Hex(5)HexNAc(2)	Oligo-Mannose	0.959
Brain	MouseBrain-Z-T-1.10785.10785.3	10785	CHLNNSECMPIK 1,Carbamidomethyl(+57.0215);8,Carbamidomethyl(+57.0215);	Hex(6)HexNAc(4)Fuc(2)	Complex/Hybrid	0.988
Brain	MouseBrain-Z-T-1.10796.10796.3	10796	NSTTLVMHMK	Hex(5)HexNAc(2)	Oligo-Mannose	0.979
Brain	MouseBrain-Z-T-1.10808.10808.3	10808	NTNFTHVVADR	Hex(9)HexNAc(2)	Oligo-Mannose	1
Brain	MouseBrain-Z-T-1.10821.10821.2	10821	YFANCTVR 5,Carbamidomethyl(+57.0215);	Hex(9)HexNAc(2)	Oligo-Mannose	0.964
Brain	MouseBrain-Z-T-1.10825.10825.3	10825	YHTHENGTLEIYR	Hex(9)HexNAc(2)	Oligo-Mannose	0.998
Brain	MouseBrain-Z-T-1.10832.10832.2	10832	VILYNR	Hex(5)HexNAc(2)	Oligo-Mannose	0.999
Brain	MouseBrain-Z-T-1.10833.10833.2	10833	NSTTLVMHMK	Hex(5)HexNAc(2)	Oligo-Mannose	0.987
Brain	MouseBrain-Z-T-1.10835.10835.3	10835	LNLTTDPK	Hex(6)HexNAc(4)Fuc(3)	Complex/Hybrid	0.986
Brain	MouseBrain-Z-T-1.10837.10837.3	10837	NPNGTVTVISR	Hex(5)HexNAc(4)	Complex/Hybrid	0.974
Brain	MouseBrain-Z-T-1.10839.10839.4	10839	YHTHENGTLEIYR	Hex(9)HexNAc(2)	Oligo-Mannose	0.979
Brain	MouseBrain-Z-T-1.10843.10843.2	10843	LLNQTLR	Hex(6)HexNAc(2)	Oligo-Mannose	1
Brain	MouseBrain-Z-T-1.10845.10845.2	10845	NPNGTVTVISR	Hex(5)HexNAc(4)	Complex/Hybrid	0.974
Brain	MouseBrain-Z-T-1.10847.10847.2	10847	LNLTTDPK	Hex(6)HexNAc(4)Fuc(1)	Complex/Hybrid	0.996
Brain	MouseBrain-Z-T-1.10851.10851.2	10851	FNPIVNK	Hex(9)HexNAc(2)	Oligo-Mannose	1
Brain	MouseBrain-Z-T-1.10858.10858.2	10858	NPNGTVTVISR	Hex(6)HexNAc(4)	Complex/Hybrid	0.885
Brain	MouseBrain-Z-T-1.10860.10860.2	10860	YFANCTVR 5,Carbamidomethyl(+57.0215);	Hex(8)HexNAc(2)	Oligo-Mannose	0.984
Brain	MouseBrain-Z-T-1.10863.10863.2	10863	NPNGTVTVISR	Hex(5)HexNAc(3)	Complex/Hybrid	0.962
Brain	MouseBrain-Z-T-1.10864.10864.3	10864	LVNSTFLHNK	Hex(9)HexNAc(2)	Oligo-Mannose	0.935
Brain	MouseBrain-Z-T-1.10866.10866.3	10866	NSTTLVMHMK	Hex(5)HexNAc(2)	Oligo-Mannose	0.978
Brain	MouseBrain-Z-T-1.10867.10867.3	10867	VLTNQESPYQNHTGR	Hex(6)HexNAc(4)NeuAc(1)Fuc(1)	Complex/Hybrid	0.934
Brain	MouseBrain-Z-T-1.10871.10871.3	10871	IIAANNSGTFK	Hex(4)HexNAc(5)Fuc(2)	Complex/Hybrid	1
Brain	MouseBrain-Z-T-1.10872.10872.4	10872	YHTHENGTLEIYR	Hex(8)HexNAc(2)	Oligo-Mannose	0.994
Brain	MouseBrain-Z-T-1.10873.10873.3	10873	YHTHENGTLEIYR	Hex(8)HexNAc(2)	Oligo-Mannose	0.984
Brain	MouseBrain-Z-T-1.10875.10875.3	10875	LSVECANK 5,Carbamidomethyl(+57.0215);	Hex(5)HexNAc(5)NeuAc(2)Fuc(2)	Complex/Hybrid	0.939
Brain	MouseBrain-Z-T-1.10878.10878.3	10878	PVTDGQPHSVNITR	Hex(9)HexNAc(2)	Oligo-Mannose	0.987
Brain	MouseBrain-Z-T-1.10880.10880.2	10880	AEPPLNASAGDQEEK	Hex(6)HexNAc(2)	Oligo-Mannose	0.972
Brain	MouseBrain-Z-T-1.10891.10891.3	10891	NPNGTVTVISR	Hex(6)HexNAc(4)	Complex/Hybrid	0.988
Brain	MouseBrain-Z-T-1.10895.10895.3	10895	CHLNNSECMPIK 1,Carbamidomethyl(+57.0215);8,Carbamidomethyl(+57.0215);	Hex(5)HexNAc(4)Fuc(2)	Complex/Hybrid	0.99
Brain	MouseBrain-Z-T-1.10896.10896.3	10896	LVNSTFLHNK	Hex(10)HexNAc(2)	Oligo-Mannose	0.966
Brain	MouseBrain-Z-T-1.10902.10902.2	10902	VILYNR	Hex(5)HexNAc(2)	Oligo-Mannose	0.999
Brain	MouseBrain-Z-T-1.10906.10906.2	10906	NTTILLK	Hex(5)HexNAc(2)	Oligo-Mannose	1
Brain	MouseBrain-Z-T-1.10914.10914.2	10914	LLNQTLR	Hex(6)HexNAc(2)	Oligo-Mannose	0.997
Brain	MouseBrain-Z-T-1.10929.10929.3	10929	NPNGTVTVISR	Hex(5)HexNAc(4)Fuc(1)	Complex/Hybrid	0.992
Brain	MouseBrain-Z-T-1.10938.10938.3	10938	LVNSTFLHNK	Hex(9)HexNAc(2)	Oligo-Mannose	0.963
Brain	MouseBrain-Z-T-1.10942.10942.2	10942	NPNGTVTVISR	Hex(5)HexNAc(4)Fuc(1)	Complex/Hybrid	0.97
Brain	MouseBrain-Z-T-1.10954.10954.3	10954	HEEGPQSNSTAESELTTQK	Hex(3)HexNAc(5)Fuc(1)	Complex/Hybrid	0.974
Brain	MouseBrain-Z-T-1.10959.10959.2	10959	NPNGTVTVISR	Hex(5)HexNAc(2)	Oligo-Mannose	0.982
Brain	MouseBrain-Z-T-1.10975.10975.3	10975	AEPPLNASAGDQEEK	Hex(6)HexNAc(2)	Oligo-Mannose	0.987
Brain	MouseBrain-Z-T-1.10976.10976.3	10976	CHLNNSECMPIK 1,Carbamidomethyl(+57.0215);8,Carbamidomethyl(+57.0215);	Hex(5)HexNAc(4)Fuc(2)	Complex/Hybrid	0.991
Brain	MouseBrain-Z-T-1.10979.10979.3	10979	VLTNQESPYQNHTGR	Hex(6)HexNAc(4)NeuAc(1)	Complex/Hybrid	0.945
Brain	MouseBrain-Z-T-1.10980.10980.3	10980	PVTDGQPHSVNITR	Hex(9)HexNAc(2)	Oligo-Mannose	0.933
Brain	MouseBrain-Z-T-1.10992.10992.2	10992	GENFTETDVK	Hex(8)HexNAc(2)	Oligo-Mannose	0.91
Brain	MouseBrain-Z-T-1.11003.11003.3	11003	GNLSSAPAPAMPTALHSK 11,Oxidation(+15.9949);	Hex(8)HexNAc(2)	Oligo-Mannose	1
Brain	MouseBrain-Z-T-1.11023.11023.4	11023	HPSDNNTNLVTPAVGHK	Hex(4)HexNAc(6)NeuAc(2)Fuc(1)	Complex/Hybrid	1
Brain	MouseBrain-Z-T-1.11024.11024.3	11024	DIILHSTGHNISR	Hex(5)HexNAc(2)	Oligo-Mannose	0.996
Brain	MouseBrain-Z-T-1.11025.11025.3	11025	GENFTETDVK	Hex(5)HexNAc(5)Fuc(3)	Complex/Hybrid	0.909
Brain	MouseBrain-Z-T-1.11028.11028.3	11028	KMLSAFNATSGK	Hex(9)HexNAc(2)	Oligo-Mannose	1
Brain	MouseBrain-Z-T-1.11034.11034.3	11034	NNSNNFDLNR	Hex(6)HexNAc(4)Fuc(1)	Complex/Hybrid	0.996
Brain	MouseBrain-Z-T-1.11038.11038.3	11038	LVNSTFLHNK	Hex(5)HexNAc(7)Fuc(1)	Complex/Hybrid	0.97
Brain	MouseBrain-Z-T-1.11048.11048.2	11048	TVNVSVPK	Hex(5)HexNAc(2)	Oligo-Mannose	1
Brain	MouseBrain-Z-T-1.11060.11060.2	11060	LLNQTLR	Hex(5)HexNAc(2)	Oligo-Mannose	0.997
Brain	MouseBrain-Z-T-1.11075.11075.2	11075	NVTVVLR	Hex(9)HexNAc(2)	Oligo-Mannose	0.984
Brain	MouseBrain-Z-T-1.11077.11077.3	11077	LNLTTDPK	Hex(5)HexNAc(4)Fuc(2)	Complex/Hybrid	0.994
Brain	MouseBrain-Z-T-1.11094.11094.3	11094	DIILHSTGHNISR	Hex(5)HexNAc(2)	Oligo-Mannose	0.996
Brain	MouseBrain-Z-T-1.11107.11107.2	11107	LNLTTDPK	Hex(5)HexNAc(2)	Oligo-Mannose	0.996
Brain	MouseBrain-Z-T-1.11117.11117.3	11117	RGNMSSLGFTSK	Hex(9)HexNAc(2)	Oligo-Mannose	0.991
Brain	MouseBrain-Z-T-1.11119.11119.2	11119	NSTVEYSLSK	Hex(9)HexNAc(2)	Oligo-Mannose	0.915
Brain	MouseBrain-Z-T-1.11129.11129.2	11129	LLNQTLR	Hex(5)HexNAc(2)	Oligo-Mannose	0.997
Brain	MouseBrain-Z-T-1.11146.11146.4	11146	NNIHFPGHNYTTR	Hex(9)HexNAc(2)	Oligo-Mannose	0.994
Brain	MouseBrain-Z-T-1.11155.11155.3	11155	LVNSTFLHNK	Hex(6)HexNAc(2)	Oligo-Mannose	0.954
Brain	MouseBrain-Z-T-1.11165.11165.3	11165	RGNMSSLGFTSK	Hex(8)HexNAc(2)	Oligo-Mannose	0.988
Brain	MouseBrain-Z-T-1.11171.11171.4	11171	CEGPGVPTVTVHNTTDKR 1,Carbamidomethyl(+57.0215);	Hex(5)HexNAc(4)Fuc(1)	Complex/Hybrid	0.988
Brain	MouseBrain-Z-T-1.11172.11172.2	11172	NSTVEYSLSK	Hex(8)HexNAc(2)	Oligo-Mannose	0.943
Brain	MouseBrain-Z-T-1.11180.11180.3	11180	LTSCATNASMCGDEAR 4,Carbamidomethyl(+57.0215);11,Carbamidomethyl(+57.0215);	Hex(4)HexNAc(5)Fuc(2)	Complex/Hybrid	0.981
Brain	MouseBrain-Z-T-1.11208.11208.3	11208	NNIHFPGHNYTTR	Hex(9)HexNAc(2)	Oligo-Mannose	0.997
Brain	MouseBrain-Z-T-1.11231.11231.3	11231	RNESHLIDFR	Hex(9)HexNAc(2)	Oligo-Mannose	1
Brain	MouseBrain-Z-T-1.11243.11243.4	11243	RNESHLIDFR	Hex(9)HexNAc(2)	Oligo-Mannose	1
Brain	MouseBrain-Z-T-1.11244.11244.4	11244	NNIHFPGHNYTTR	Hex(9)HexNAc(2)	Oligo-Mannose	0.996
Brain	MouseBrain-Z-T-1.11245.11245.3	11245	NNSNNFDLNR	Hex(5)HexNAc(4)Fuc(1)	Complex/Hybrid	0.984
Brain	MouseBrain-Z-T-1.11246.11246.4	11246	CEGPGVPTVTVHNTTDKR 1,Carbamidomethyl(+57.0215);	Hex(5)HexNAc(4)Fuc(1)	Complex/Hybrid	0.998
Brain	MouseBrain-Z-T-1.11256.11256.3	11256	RNESHLIDFR	Hex(8)HexNAc(2)	Oligo-Mannose	1
Brain	MouseBrain-Z-T-1.11257.11257.4	11257	RNESHLIDFR	Hex(8)HexNAc(2)	Oligo-Mannose	1
Brain	MouseBrain-Z-T-1.11258.11258.3	11258	NNIHFPGHNYTTR	Hex(9)HexNAc(2)	Oligo-Mannose	0.997
Brain	MouseBrain-Z-T-1.11270.11270.4	11270	CEGPGVPTVTVHNTTDKR 1,Carbamidomethyl(+57.0215);	Hex(6)HexNAc(4)Fuc(1)	Complex/Hybrid	0.992
Brain	MouseBrain-Z-T-1.11293.11293.3	11293	LVNSTFLHNK	Hex(5)HexNAc(2)	Oligo-Mannose	0.917
Brain	MouseBrain-Z-T-1.11294.11294.3	11294	VLTNQESPYQNHTGR	Hex(6)HexNAc(4)NeuAc(1)Fuc(1)	Complex/Hybrid	0.445
Brain	MouseBrain-Z-T-1.11298.11298.3	11298	NLSLNIHGK	Hex(5)HexNAc(2)	Oligo-Mannose	1
Brain	MouseBrain-Z-T-1.11304.11304.3	11304	CVCDQNFQEKNNSCIAK 1,Carbamidomethyl(+57.0215);3,Carbamidomethyl(+57.0215);14,Carbamidomethyl(+57.0215);	Hex(3)HexNAc(5)Fuc(1)	Complex/Hybrid	1
Brain	MouseBrain-Z-T-1.11312.11312.2	11312	LVNSTFLHNK	Hex(5)HexNAc(2)	Oligo-Mannose	0.985
Brain	MouseBrain-Z-T-1.11315.11315.4	11315	NNIHFPGHNYTTR	Hex(9)HexNAc(2)	Oligo-Mannose	0.999
Brain	MouseBrain-Z-T-1.11316.11316.4	11316	CEGPGVPTVTVHNTTDKR 1,Carbamidomethyl(+57.0215);	Hex(5)HexNAc(4)Fuc(1)	Complex/Hybrid	0.994
Brain	MouseBrain-Z-T-1.11327.11327.4	11327	RNESHLIDFR	Hex(8)HexNAc(2)	Oligo-Mannose	1
Brain	MouseBrain-Z-T-1.11328.11328.3	11328	SSSTGNLLDK	Hex(4)HexNAc(5)NeuAc(1)	Complex/Hybrid	1
Brain	MouseBrain-Z-T-1.11333.11333.2	11333	YFANCTVR 5,Carbamidomethyl(+57.0215);	Hex(5)HexNAc(2)	Oligo-Mannose	0.992
Brain	MouseBrain-Z-T-1.11334.11334.3	11334	RNESHLIDFR	Hex(7)HexNAc(2)	Oligo-Mannose	1
Brain	MouseBrain-Z-T-1.11341.11341.3	11341	RNESHLIDFR	Hex(8)HexNAc(2)	Oligo-Mannose	0.999
Brain	MouseBrain-Z-T-1.11355.11355.3	11355	LTSCATNASMCGDEAR 4,Carbamidomethyl(+57.0215);11,Carbamidomethyl(+57.0215);	Hex(4)HexNAc(5)Fuc(2)	Complex/Hybrid	0.789
Brain	MouseBrain-Z-T-1.11367.11367.4	11367	RNESHLIDFR	Hex(7)HexNAc(2)	Oligo-Mannose	1
Brain	MouseBrain-Z-T-1.11377.11377.2	11377	DANLTAMSDK	Hex(8)HexNAc(2)	Oligo-Mannose	1
Brain	MouseBrain-Z-T-1.11396.11396.3	11396	CEGPGVPTVTVHNTTDKR 1,Carbamidomethyl(+57.0215);	Hex(5)HexNAc(2)	Oligo-Mannose	0.984
Brain	MouseBrain-Z-T-1.11406.11406.4	11406	CEGPGVPTVTVHNTTDKR 1,Carbamidomethyl(+57.0215);	Hex(5)HexNAc(4)Fuc(2)	Complex/Hybrid	0.994
Brain	MouseBrain-Z-T-1.11414.11414.2	11414	NLSDSLAR	Hex(5)HexNAc(2)	Oligo-Mannose	0.997
Brain	MouseBrain-Z-T-1.11459.11459.2	11459	QGNASDVILR	Hex(9)HexNAc(2)	Oligo-Mannose	0.992
Brain	MouseBrain-Z-T-1.11486.11486.2	11486	DNATDSVPLR	Hex(9)HexNAc(2)	Oligo-Mannose	0.994
Brain	MouseBrain-Z-T-1.11493.11493.2	11493	NLSDSLAR	Hex(5)HexNAc(2)	Oligo-Mannose	0.986
Brain	MouseBrain-Z-T-1.11495.11495.2	11495	NVTVVLR	Hex(6)HexNAc(2)	Oligo-Mannose	0.988
Brain	MouseBrain-Z-T-1.11536.11536.2	11536	DNATDSVPLR	Hex(8)HexNAc(2)	Oligo-Mannose	0.993
Brain	MouseBrain-Z-T-1.11542.11542.3	11542	DKVTFINTTR	Hex(9)HexNAc(2)	Oligo-Mannose	0.994
Brain	MouseBrain-Z-T-1.11551.11551.2	11551	QGNASDVILR	Hex(8)HexNAc(2)	Oligo-Mannose	0.993
Brain	MouseBrain-Z-T-1.11556.11556.3	11556	GKANSTGTLVITNPTR	Hex(9)HexNAc(2)	Oligo-Mannose	0.894
Brain	MouseBrain-Z-T-1.11566.11566.2	11566	DNATDSVPLR	Hex(9)HexNAc(2)	Oligo-Mannose	0.974
Brain	MouseBrain-Z-T-1.11567.11567.3	11567	GKANSTGTLVITNPTR	Hex(6)HexNAc(4)Fuc(1)	Complex/Hybrid	0.897
Brain	MouseBrain-Z-T-1.11577.11577.2	11577	NVTVVLR	Hex(6)HexNAc(2)	Oligo-Mannose	0.952
Brain	MouseBrain-Z-T-1.11612.11612.3	11612	LTSCATNASMCGDEAR 4,Carbamidomethyl(+57.0215);11,Carbamidomethyl(+57.0215);	Hex(3)HexNAc(5)Fuc(1)	Complex/Hybrid	0.991
Brain	MouseBrain-Z-T-1.11625.11625.2	11625	QGNASDVILR	Hex(8)HexNAc(2)	Oligo-Mannose	0.997
Brain	MouseBrain-Z-T-1.11636.11636.2	11636	QGNASDVILR	Hex(7)HexNAc(2)	Oligo-Mannose	0.987
Brain	MouseBrain-Z-T-1.11637.11637.3	11637	LNGTDPIVAADSKR	Hex(9)HexNAc(2)	Oligo-Mannose	0.994
Brain	MouseBrain-Z-T-1.11643.11643.3	11643	GKANSTGTLVITNPTR	Hex(6)HexNAc(4)Fuc(2)	Complex/Hybrid	0.775
Brain	MouseBrain-Z-T-1.11647.11647.3	11647	GKANSTGTLVITNPTR	Hex(6)HexNAc(4)Fuc(1)	Complex/Hybrid	0.931
Brain	MouseBrain-Z-T-1.11652.11652.4	11652	CEGPGVPTVTVHNTTDKR 1,Carbamidomethyl(+57.0215);	Hex(3)HexNAc(5)	Complex/Hybrid	0.979
Brain	MouseBrain-Z-T-1.11710.11710.3	11710	LNGTDPIVAADSKR	Hex(9)HexNAc(2)	Oligo-Mannose	0.989
Brain	MouseBrain-Z-T-1.11720.11720.3	11720	GKANSTGTLVITNPTR	Hex(6)HexNAc(4)Fuc(1)	Complex/Hybrid	0.973
Brain	MouseBrain-Z-T-1.11729.11729.3	11729	GKANSTGTLVITNPTR	Hex(4)HexNAc(5)Fuc(2)	Complex/Hybrid	0.984
Brain	MouseBrain-Z-T-1.11743.11743.3	11743	GKANSTGTLVITNPTR	Hex(6)HexNAc(4)Fuc(2)	Complex/Hybrid	0.94
Brain	MouseBrain-Z-T-1.11765.11765.4	11765	CEGPGVPTVTVHNTTDKR 1,Carbamidomethyl(+57.0215);	Hex(3)HexNAc(5)	Complex/Hybrid	0.996
Brain	MouseBrain-Z-T-1.11787.11787.3	11787	DKVTFINTTR	Hex(8)HexNAc(2)	Oligo-Mannose	0.993
Brain	MouseBrain-Z-T-1.11801.11801.3	11801	GKANSTGTLVITNPTR	Hex(4)HexNAc(4)Fuc(2)	Complex/Hybrid	0.945
Brain	MouseBrain-Z-T-1.11809.11809.3	11809	GKANSTGTLVITNPTR	Hex(4)HexNAc(5)Fuc(2)	Complex/Hybrid	0.977
Brain	MouseBrain-Z-T-1.11810.11810.3	11810	GKANSTGTLVITNPTR	Hex(6)HexNAc(4)Fuc(1)	Complex/Hybrid	0.986
Brain	MouseBrain-Z-T-1.11812.11812.2	11812	LNDSCIYAK 5,Carbamidomethyl(+57.0215);	Hex(8)HexNAc(2)	Oligo-Mannose	0.962
Brain	MouseBrain-Z-T-1.11844.11844.2	11844	NVTVVLR	Hex(5)HexNAc(2)	Oligo-Mannose	0.987
Brain	MouseBrain-Z-T-1.11846.11846.3	11846	GKANSTGTLVITNPTR	Hex(5)HexNAc(4)	Complex/Hybrid	0.97
Brain	MouseBrain-Z-T-1.11856.11856.3	11856	GKANSTGTLVITNPTR	Hex(4)HexNAc(5)Fuc(1)	Complex/Hybrid	0.986
Brain	MouseBrain-Z-T-1.11858.11858.3	11858	GKANSTGTLVITNPTR	Hex(3)HexNAc(6)Fuc(2)	Complex/Hybrid	0.894
Brain	MouseBrain-Z-T-1.11866.11866.3	11866	GKANSTGTLVITNPTR	Hex(4)HexNAc(4)Fuc(1)	Complex/Hybrid	0.978
Brain	MouseBrain-Z-T-1.11872.11872.4	11872	VEFHWGHSNGSAGSEHSVNGR	Hex(3)HexNAc(4)Fuc(1)	Complex/Hybrid	0.879
Brain	MouseBrain-Z-T-1.11873.11873.5	11873	VEFHWGHSNGSAGSEHSVNGR	Hex(3)HexNAc(4)Fuc(1)	Complex/Hybrid	0.97
Brain	MouseBrain-Z-T-1.11878.11878.3	11878	GKANSTGTLVITNPTR	Hex(4)HexNAc(4)Fuc(2)	Complex/Hybrid	0.983
Brain	MouseBrain-Z-T-1.11879.11879.3	11879	GKANSTGTLVITNPTR	Hex(4)HexNAc(3)Fuc(2)	Complex/Hybrid	0.972
Brain	MouseBrain-Z-T-1.11881.11881.3	11881	GKANSTGTLVITNPTR	Hex(5)HexNAc(4)Fuc(1)	Complex/Hybrid	0.98
Brain	MouseBrain-Z-T-1.11882.11882.3	11882	GKANSTGTLVITNPTR	Hex(5)HexNAc(3)Fuc(1)	Complex/Hybrid	0.973
Brain	MouseBrain-Z-T-1.11891.11891.2	11891	LNITQEGPK	Hex(5)HexNAc(2)	Oligo-Mannose	1
Brain	MouseBrain-Z-T-1.11892.11892.3	11892	INYTCNQGYR 5,Carbamidomethyl(+57.0215);	Hex(5)HexNAc(5)Fuc(3)	Complex/Hybrid	0.949
Brain	MouseBrain-Z-T-1.11894.11894.3	11894	GKANSTGTLVITNPTR	Hex(6)HexNAc(4)	Complex/Hybrid	0.959
Brain	MouseBrain-Z-T-1.11905.11905.2	11905	YVPFNGTK	Hex(5)HexNAc(2)	Oligo-Mannose	1
Brain	MouseBrain-Z-T-1.11908.11908.3	11908	GKANSTGTLVITNPTR	Hex(4)HexNAc(3)Fuc(1)	Complex/Hybrid	0.936
Brain	MouseBrain-Z-T-1.11919.11919.4	11919	VEFHWGHSNGSAGSEHSVNGR	Hex(3)HexNAc(5)Fuc(1)	Complex/Hybrid	0.821
Brain	MouseBrain-Z-T-1.11938.11938.3	11938	GKANSTGTLVITNPTR	Hex(4)HexNAc(5)Fuc(2)	Complex/Hybrid	0.974
Brain	MouseBrain-Z-T-1.11940.11940.3	11940	GKANSTGTLVITNPTR	Hex(4)HexNAc(4)Fuc(1)	Complex/Hybrid	0.973
Brain	MouseBrain-Z-T-1.11945.11945.3	11945	LNGTDPIVAADSKR	Hex(6)HexNAc(2)	Oligo-Mannose	0.998
Brain	MouseBrain-Z-T-1.11950.11950.3	11950	GKANSTGTLVITNPTR	Hex(5)HexNAc(4)Fuc(1)	Complex/Hybrid	0.982
Brain	MouseBrain-Z-T-1.11956.11956.3	11956	GKANSTGTLVITNPTR	Hex(5)HexNAc(2)	Oligo-Mannose	0.962
Brain	MouseBrain-Z-T-1.11962.11962.3	11962	GKANSTGTLVITNPTR	Hex(4)HexNAc(4)Fuc(2)	Complex/Hybrid	0.984
Brain	MouseBrain-Z-T-1.11967.11967.3	11967	GKANSTGTLVITNPTR	Hex(5)HexNAc(3)Fuc(1)	Complex/Hybrid	0.965
Brain	MouseBrain-Z-T-1.11968.11968.3	11968	GKANSTGTLVITNPTR	Hex(5)HexNAc(4)	Complex/Hybrid	0.976
Brain	MouseBrain-Z-T-1.11970.11970.2	11970	NWTINR	Hex(9)HexNAc(2)	Oligo-Mannose	0.997
Brain	MouseBrain-Z-T-1.11974.11974.2	11974	YVPFNGTK	Hex(5)HexNAc(2)	Oligo-Mannose	0.999
Brain	MouseBrain-Z-T-1.11994.11994.3	11994	NWTINR	Hex(9)HexNAc(2)	Oligo-Mannose	0.976
Brain	MouseBrain-Z-T-1.11999.11999.2	11999	NWTINR	Hex(8)HexNAc(2)	Oligo-Mannose	0.996
Brain	MouseBrain-Z-T-1.12009.12009.3	12009	GKANSTGTLVITNPTR	Hex(4)HexNAc(5)Fuc(2)	Complex/Hybrid	0.985
Brain	MouseBrain-Z-T-1.12021.12021.3	12021	GKANSTGTLVITNPTR	Hex(5)HexNAc(4)Fuc(1)	Complex/Hybrid	0.924
Brain	MouseBrain-Z-T-1.12033.12033.3	12033	GKANSTGTLVITNPTR	Hex(5)HexNAc(4)Fuc(2)	Complex/Hybrid	0.976
Brain	MouseBrain-Z-T-1.12034.12034.3	12034	GKANSTGTLVITNPTR	Hex(4)HexNAc(4)Fuc(2)	Complex/Hybrid	0.975
Brain	MouseBrain-Z-T-1.12036.12036.3	12036	GKANSTGTLVITNPTR	Hex(4)HexNAc(3)Fuc(2)	Complex/Hybrid	0.978
Brain	MouseBrain-Z-T-1.12038.12038.3	12038	GKANSTGTLVITNPTR	Hex(5)HexNAc(2)	Oligo-Mannose	0.967
Brain	MouseBrain-Z-T-1.12045.12045.2	12045	YVPFNGTK	Hex(5)HexNAc(2)	Oligo-Mannose	1
Brain	MouseBrain-Z-T-1.12046.12046.2	12046	NWTINR	Hex(9)HexNAc(2)	Oligo-Mannose	0.999
Brain	MouseBrain-Z-T-1.12049.12049.2	12049	AMDNVTVR	Hex(6)HexNAc(3)NeuAc(1)Fuc(1)	Complex/Hybrid	0.989
Brain	MouseBrain-Z-T-1.12059.12059.3	12059	GKANSTGTLVITNPTR	Hex(5)HexNAc(2)Fuc(1)	Oligo-Mannose	0.958
Brain	MouseBrain-Z-T-1.12069.12069.2	12069	NWTINR	Hex(8)HexNAc(2)	Oligo-Mannose	0.997
Brain	MouseBrain-Z-T-1.12073.12073.3	12073	LNGTDPIVAADSKR	Hex(5)HexNAc(2)	Oligo-Mannose	0.992
Brain	MouseBrain-Z-T-1.12079.12079.3	12079	GKANSTGTLVITNPTR	Hex(4)HexNAc(4)	Complex/Hybrid	0.906
Brain	MouseBrain-Z-T-1.12093.12093.2	12093	NVTVVLR	Hex(5)HexNAc(2)Fuc(1)	Oligo-Mannose	0.992
Brain	MouseBrain-Z-T-1.12096.12096.3	12096	PGDPGKDLASGENGTECR 17,Carbamidomethyl(+57.0215);	Hex(6)HexNAc(5)NeuAc(1)Fuc(3)	Complex/Hybrid	0.877
Brain	MouseBrain-Z-T-1.12105.12105.3	12105	GKANSTGTLVITNPTR	Hex(4)HexNAc(5)Fuc(2)	Complex/Hybrid	0.981
Brain	MouseBrain-Z-T-1.12117.12117.2	12117	YVPFNGTK	Hex(5)HexNAc(2)	Oligo-Mannose	0.999
Brain	MouseBrain-Z-T-1.12143.12143.3	12143	LNGTDPIVAADSKR	Hex(5)HexNAc(2)	Oligo-Mannose	0.994
Brain	MouseBrain-Z-T-1.12159.12159.3	12159	GKANSTGTLVITNPTR	Hex(4)HexNAc(4)	Complex/Hybrid	0.964
Brain	MouseBrain-Z-T-1.12166.12166.3	12166	KVLVAPPSEEANTTK	Hex(6)HexNAc(5)NeuAc(1)Fuc(3)	Complex/Hybrid	0.993
Brain	MouseBrain-Z-T-1.12182.12182.3	12182	GKANSTGTLVITNPTR	Hex(3)HexNAc(5)	Complex/Hybrid	0.939
Brain	MouseBrain-Z-T-1.12188.12188.2	12188	YVPFNGTK	Hex(5)HexNAc(2)	Oligo-Mannose	0.999
Brain	MouseBrain-Z-T-1.12194.12194.3	12194	GKANSTGTLVITNPTR	Hex(3)HexNAc(4)	Complex/Hybrid	0.978
Brain	MouseBrain-Z-T-1.12201.12201.3	12201	INYTCNQGYR 5,Carbamidomethyl(+57.0215);	Hex(4)HexNAc(4)Fuc(2)	Complex/Hybrid	0.976
Brain	MouseBrain-Z-T-1.12217.12217.3	12217	QVNFTVDEHR	Hex(5)HexNAc(2)	Oligo-Mannose	1
Brain	MouseBrain-Z-T-1.12225.12225.2	12225	VQPFNVTK	Hex(8)HexNAc(2)	Oligo-Mannose	1
Brain	MouseBrain-Z-T-1.12231.12231.2	12231	AMDNVTVR	Hex(6)HexNAc(3)NeuAc(1)Fuc(1)	Complex/Hybrid	0.983
Brain	MouseBrain-Z-T-1.12237.12237.3	12237	LSVECANK 5,Carbamidomethyl(+57.0215);	Hex(6)HexNAc(6)NeuAc(2)Fuc(3)	Complex/Hybrid	0.95
Brain	MouseBrain-Z-T-1.12238.12238.3	12238	YTSDPNVTSVGPSK	Hex(4)HexNAc(5)Fuc(2)	Complex/Hybrid	1
Brain	MouseBrain-Z-T-1.12248.12248.3	12248	GKANSTGTLVITNPTR	Hex(3)HexNAc(4)Fuc(1)	Complex/Hybrid	0.978
Brain	MouseBrain-Z-T-1.12260.12260.3	12260	GKANSTGTLVITNPTR	Hex(3)HexNAc(5)	Complex/Hybrid	0.982
Brain	MouseBrain-Z-T-1.12265.12265.3	12265	GKANSTGTLVITNPTR	Hex(3)HexNAc(3)Fuc(1)	Complex/Hybrid	0.976
Brain	MouseBrain-Z-T-1.12272.12272.3	12272	GKANSTGTLVITNPTR	Hex(3)HexNAc(4)	Complex/Hybrid	0.974
Brain	MouseBrain-Z-T-1.12273.12273.3	12273	AMDNVTVR	Hex(5)HexNAc(3)NeuAc(1)Fuc(1)	Complex/Hybrid	0.982
Brain	MouseBrain-Z-T-1.12278.12278.3	12278	GKANSTGTLVITNPTR	Hex(4)HexNAc(5)Fuc(2)	Complex/Hybrid	0.846
Brain	MouseBrain-Z-T-1.12289.12289.2	12289	AMDNVTVR	Hex(5)HexNAc(3)NeuAc(1)Fuc(1)	Complex/Hybrid	0.985
Brain	MouseBrain-Z-T-1.12297.12297.2	12297	VQPFNVTK	Hex(8)HexNAc(2)	Oligo-Mannose	0.997
Brain	MouseBrain-Z-T-1.12299.12299.3	12299	MHLNGSNVQVLHR	Hex(9)HexNAc(2)	Oligo-Mannose	0.983
Brain	MouseBrain-Z-T-1.12300.12300.2	12300	GKANSTGTLVITNPTR	Hex(3)HexNAc(4)Fuc(1)	Complex/Hybrid	0.966
Brain	MouseBrain-Z-T-1.12310.12310.4	12310	MHLNGSNVQVLHR	Hex(9)HexNAc(2)	Oligo-Mannose	0.979
Brain	MouseBrain-Z-T-1.12311.12311.3	12311	KVLVAPPSEEANTTK	Hex(6)HexNAc(5)NeuAc(1)Fuc(3)	Complex/Hybrid	0.995
Brain	MouseBrain-Z-T-1.12312.12312.3	12312	QERNRSR	Hex(4)HexNAc(5)NeuAc(1)Fuc(2)	Complex/Hybrid	0.967
Brain	MouseBrain-Z-T-1.12332.12332.3	12332	GKANSTGTLVITNPTR	Hex(3)HexNAc(4)Fuc(1)	Complex/Hybrid	0.978
Brain	MouseBrain-Z-T-1.12333.12333.2	12333	QGNASDVILR	Hex(5)HexNAc(2)	Oligo-Mannose	0.995
Brain	MouseBrain-Z-T-1.12335.12335.3	12335	GGNVTLPCK 8,Carbamidomethyl(+57.0215);	Hex(3)HexNAc(6)NeuAc(1)Fuc(2)	Complex/Hybrid	0.999
Brain	MouseBrain-Z-T-1.12338.12338.2	12338	GIGNWSDSK	Hex(9)HexNAc(2)	Oligo-Mannose	0.991
Brain	MouseBrain-Z-T-1.12345.12345.3	12345	AMDNVTVR	Hex(5)HexNAc(3)NeuAc(1)Fuc(1)	Complex/Hybrid	0.976
Brain	MouseBrain-Z-T-1.12350.12350.3	12350	GKANSTGTLVITNPTR	Hex(3)HexNAc(2)Fuc(1)	Truncated	0.97
Brain	MouseBrain-Z-T-1.12358.12358.3	12358	GKANSTGTLVITNPTR	Hex(3)HexNAc(3)Fuc(1)	Complex/Hybrid	0.966
Brain	MouseBrain-Z-T-1.12364.12364.3	12364	GKANSTGTLVITNPTR	Hex(3)HexNAc(4)	Complex/Hybrid	0.857
Brain	MouseBrain-Z-T-1.12373.12373.2	12373	GKANSTGTLVITNPTR	Hex(3)HexNAc(4)Fuc(1)	Complex/Hybrid	0.808
Brain	MouseBrain-Z-T-1.12379.12379.3	12379	GGNVTLPCK 8,Carbamidomethyl(+57.0215);	Hex(4)HexNAc(5)NeuAc(1)Fuc(2)	Complex/Hybrid	0.997
Brain	MouseBrain-Z-T-1.12384.12384.3	12384	ALPGGTDNASAASAAGGSGPQR	Hex(9)HexNAc(2)	Oligo-Mannose	0.993
Brain	MouseBrain-Z-T-1.12385.12385.4	12385	KKENGVFEEISNSSGR	Hex(9)HexNAc(2)	Oligo-Mannose	0.973
Brain	MouseBrain-Z-T-1.12386.12386.2	12386	GGNVTLPCK 8,Carbamidomethyl(+57.0215);	Hex(3)HexNAc(6)NeuAc(1)Fuc(2)	Complex/Hybrid	0.989
Brain	MouseBrain-Z-T-1.12400.12400.3	12400	PGDPGKDLASGENGTECR 17,Carbamidomethyl(+57.0215);	Hex(5)HexNAc(3)NeuAc(1)Fuc(1)	Complex/Hybrid	0.888
Brain	MouseBrain-Z-T-1.12401.12401.3	12401	GTPSHELNTTSSGAEVIQK	Hex(6)HexNAc(2)	Oligo-Mannose	1
Brain	MouseBrain-Z-T-1.12403.12403.3	12403	GKANSTGTLVITNPTR	Hex(3)HexNAc(4)Fuc(1)	Complex/Hybrid	0.97
Brain	MouseBrain-Z-T-1.12404.12404.3	12404	GGNVTLPCK 8,Carbamidomethyl(+57.0215);	Hex(3)HexNAc(6)NeuAc(1)Fuc(2)	Complex/Hybrid	0.999
Brain	MouseBrain-Z-T-1.12410.12410.3	12410	KKENGVFEEISNSSGR	Hex(9)HexNAc(2)	Oligo-Mannose	0.973
Brain	MouseBrain-Z-T-1.12422.12422.3	12422	ALPGGTDNASAASAAGGSGPQR	Hex(10)HexNAc(2)	Oligo-Mannose	0.992
Brain	MouseBrain-Z-T-1.12427.12427.3	12427	VLVAPPSEEANTTK	Hex(7)HexNAc(6)Fuc(5)	Complex/Hybrid	0.942
Brain	MouseBrain-Z-T-1.12429.12429.3	12429	GKANSTGTLVITNPTR	Hex(3)HexNAc(2)Fuc(1)	Truncated	0.977
Brain	MouseBrain-Z-T-1.12452.12452.3	12452	ALPGGTDNASAASAAGGSGPQR	Hex(8)HexNAc(2)	Oligo-Mannose	0.99
Brain	MouseBrain-Z-T-1.12453.12453.2	12453	NTTLYIDR	Hex(9)HexNAc(2)	Oligo-Mannose	0.998
Brain	MouseBrain-Z-T-1.12465.12465.3	12465	KKENGVFEEISNSSGR	Hex(8)HexNAc(2)	Oligo-Mannose	0.928
Brain	MouseBrain-Z-T-1.12475.12475.3	12475	GKANSTGTLVITNPTR	Hex(3)HexNAc(4)Fuc(1)	Complex/Hybrid	0.977
Brain	MouseBrain-Z-T-1.12477.12477.4	12477	KKENGVFEEISNSSGR	Hex(8)HexNAc(2)	Oligo-Mannose	0.932
Brain	MouseBrain-Z-T-1.12488.12488.3	12488	GGNVTLPCK 8,Carbamidomethyl(+57.0215);	Hex(3)HexNAc(6)NeuAc(1)Fuc(2)	Complex/Hybrid	0.998
Brain	MouseBrain-Z-T-1.12491.12491.3	12491	GGNVTLPCK 8,Carbamidomethyl(+57.0215);	Hex(4)HexNAc(5)NeuAc(1)Fuc(2)	Complex/Hybrid	0.995
Brain	MouseBrain-Z-T-1.12492.12492.2	12492	AMDNVTVR	Hex(5)HexNAc(3)NeuAc(1)Fuc(1)	Complex/Hybrid	0.99
Brain	MouseBrain-Z-T-1.12547.12547.3	12547	ENGTDAVQEEEESPAEGSK	Hex(6)HexNAc(2)	Oligo-Mannose	0.997
Brain	MouseBrain-Z-T-1.12549.12549.3	12549	GKANSTGTLVITNPTR	Hex(3)HexNAc(4)Fuc(1)	Complex/Hybrid	0.957
Brain	MouseBrain-Z-T-1.12597.12597.3	12597	YLYLASNHSNK	Hex(6)HexNAc(5)NeuAc(1)Fuc(1)	Complex/Hybrid	0.985
Brain	MouseBrain-Z-T-1.12606.12606.3	12606	VLVAPPSEEANTTK	Hex(7)HexNAc(6)Fuc(4)	Complex/Hybrid	0.931
Brain	MouseBrain-Z-T-1.12676.12676.3	12676	EASNHSSGAGLVQINK	Hex(5)HexNAc(3)NeuAc(1)Fuc(1)	Complex/Hybrid	0.898
Brain	MouseBrain-Z-T-1.12681.12681.3	12681	ANATIEVK	Hex(5)HexNAc(7)NeuAc(2)Fuc(1)	Complex/Hybrid	0.9
Brain	MouseBrain-Z-T-1.12690.12690.3	12690	VLVAPPSEEANTTK	Hex(6)HexNAc(5)Fuc(4)	Complex/Hybrid	0.985
Brain	MouseBrain-Z-T-1.12708.12708.4	12708	MHLNGSNVQVLHR	Hex(3)HexNAc(5)Fuc(1)	Complex/Hybrid	0.957
Brain	MouseBrain-Z-T-1.12711.12711.4	12711	HENNTKDNSIQHEFSLTR	Hex(7)HexNAc(2)	Oligo-Mannose	0.839
Brain	MouseBrain-Z-T-1.12718.12718.3	12718	GKANSTGTLVITNPTR	Hex(3)HexNAc(4)Fuc(1)	Complex/Hybrid	0.89
Brain	MouseBrain-Z-T-1.12719.12719.3	12719	YHGFLNTSYHR	Hex(3)HexNAc(2)Fuc(1)	Truncated	1
Brain	MouseBrain-Z-T-1.12721.12721.3	12721	IISENKTDEEPGYIK	Hex(4)HexNAc(5)Fuc(2)	Complex/Hybrid	1
Brain	MouseBrain-Z-T-1.12728.12728.2	12728	VQPFNVTK	Hex(5)HexNAc(2)	Oligo-Mannose	0.999
Brain	MouseBrain-Z-T-1.12740.12740.3	12740	LSVECANK 5,Carbamidomethyl(+57.0215);	Hex(5)HexNAc(6)NeuAc(2)Fuc(2)	Complex/Hybrid	0.96
Brain	MouseBrain-Z-T-1.12762.12762.3	12762	KIYIPLNK	Hex(9)HexNAc(2)	Oligo-Mannose	1
Brain	MouseBrain-Z-T-1.12764.12764.3	12764	LSVECANK 5,Carbamidomethyl(+57.0215);	Hex(5)HexNAc(5)NeuAc(2)Fuc(2)	Complex/Hybrid	0.982
Brain	MouseBrain-Z-T-1.12769.12769.4	12769	VLVAPPSEEANTTK	Hex(6)HexNAc(5)Fuc(4)	Complex/Hybrid	0.977
Brain	MouseBrain-Z-T-1.12770.12770.3	12770	VLVAPPSEEANTTK	Hex(6)HexNAc(5)Fuc(4)	Complex/Hybrid	0.989
Brain	MouseBrain-Z-T-1.12795.12795.3	12795	LSVECANK 5,Carbamidomethyl(+57.0215);	Hex(6)HexNAc(6)NeuAc(1)Fuc(3)	Complex/Hybrid	0.983
Brain	MouseBrain-Z-T-1.12809.12809.3	12809	GGNVTLPCK 8,Carbamidomethyl(+57.0215);	Hex(3)HexNAc(6)NeuAc(1)Fuc(1)	Complex/Hybrid	0.998
Brain	MouseBrain-Z-T-1.12817.12817.3	12817	LSVECANK 5,Carbamidomethyl(+57.0215);	Hex(5)HexNAc(6)NeuAc(2)Fuc(2)	Complex/Hybrid	0.938
Brain	MouseBrain-Z-T-1.12818.12818.3	12818	VLVAPPSEEANTTK	Hex(6)HexNAc(5)Fuc(3)	Complex/Hybrid	0.971
Brain	MouseBrain-Z-T-1.12823.12823.2	12823	NLNFSTR	Hex(5)HexNAc(2)	Oligo-Mannose	0.998
Brain	MouseBrain-Z-T-1.12853.12853.3	12853	VLVAPPSEEANTTK	Hex(6)HexNAc(5)Fuc(4)	Complex/Hybrid	0.967
Brain	MouseBrain-Z-T-1.12854.12854.3	12854	LSVECANK 5,Carbamidomethyl(+57.0215);	Hex(5)HexNAc(5)NeuAc(2)Fuc(2)	Complex/Hybrid	0.979
Brain	MouseBrain-Z-T-1.12868.12868.3	12868	EDNPDKNPEAPLNVSR	Hex(7)HexNAc(2)	Oligo-Mannose	0.98
Brain	MouseBrain-Z-T-1.12871.12871.2	12871	SNISILR	Hex(6)HexNAc(2)	Oligo-Mannose	0.998
Brain	MouseBrain-Z-T-1.12874.12874.2	12874	IENISYQDR	Hex(5)HexNAc(2)	Oligo-Mannose	1
Brain	MouseBrain-Z-T-1.12877.12877.3	12877	EDNPDKNPEAPLNVSR	Hex(8)HexNAc(2)	Oligo-Mannose	0.965
Brain	MouseBrain-Z-T-1.12889.12889.3	12889	VLVAPPSEEANTTK	Hex(5)HexNAc(6)Fuc(3)	Complex/Hybrid	0.988
Brain	MouseBrain-Z-T-1.12895.12895.3	12895	GGNVTLPCK 8,Carbamidomethyl(+57.0215);	Hex(3)HexNAc(6)NeuAc(1)Fuc(1)	Complex/Hybrid	0.995
Brain	MouseBrain-Z-T-1.12897.12897.4	12897	EDNPDKNPEAPLNVSR	Hex(8)HexNAc(2)	Oligo-Mannose	0.857
Brain	MouseBrain-Z-T-1.12898.12898.2	12898	DNATDSVPLR	Hex(3)HexNAc(2)Fuc(1)	Truncated	0.988
Brain	MouseBrain-Z-T-1.12903.12903.2	12903	NLNFSTR	Hex(5)HexNAc(2)	Oligo-Mannose	0.998
Brain	MouseBrain-Z-T-1.12915.12915.3	12915	GGNVTLPCK 8,Carbamidomethyl(+57.0215);	Hex(3)HexNAc(5)NeuAc(1)Fuc(1)	Complex/Hybrid	0.998
Brain	MouseBrain-Z-T-1.12925.12925.3	12925	VLVAPPSEEANTTK	Hex(5)HexNAc(5)Fuc(3)	Complex/Hybrid	0.993
Brain	MouseBrain-Z-T-1.12946.12946.2	12946	GGNVTLPCK 8,Carbamidomethyl(+57.0215);	Hex(3)HexNAc(5)NeuAc(1)Fuc(1)	Complex/Hybrid	0.996
Brain	MouseBrain-Z-T-1.12947.12947.3	12947	EDNPDKNPEAPLNVSR	Hex(7)HexNAc(2)	Oligo-Mannose	0.98
Brain	MouseBrain-Z-T-1.12949.12949.3	12949	VLVAPPSEEANTTK	Hex(6)HexNAc(5)Fuc(3)	Complex/Hybrid	0.976
Brain	MouseBrain-Z-T-1.12953.12953.2	12953	GIGNWSDSK	Hex(5)HexNAc(2)	Oligo-Mannose	0.989
Brain	MouseBrain-Z-T-1.12967.12967.3	12967	EDNPDKNPEAPLNVSR	Hex(6)HexNAc(2)	Oligo-Mannose	0.919
Brain	MouseBrain-Z-T-1.12969.12969.3	12969	VLVAPPSEEANTTK	Hex(6)HexNAc(5)Fuc(4)	Complex/Hybrid	0.969
Brain	MouseBrain-Z-T-1.12976.12976.3	12976	CEGPGVPTVTVHNTTDK 1,Carbamidomethyl(+57.0215);	Hex(5)HexNAc(3)Fuc(1)	Complex/Hybrid	0.975
Brain	MouseBrain-Z-T-1.12986.12986.3	12986	EDNPDKNPEAPLNVSR	Hex(6)HexNAc(2)	Oligo-Mannose	0.973
Brain	MouseBrain-Z-T-1.12987.12987.3	12987	GGNVTLPCK 8,Carbamidomethyl(+57.0215);	Hex(3)HexNAc(5)NeuAc(1)Fuc(1)	Complex/Hybrid	0.998
Brain	MouseBrain-Z-T-1.12997.12997.3	12997	VLVAPPSEEANTTK	Hex(5)HexNAc(5)Fuc(3)	Complex/Hybrid	0.995
Brain	MouseBrain-Z-T-1.12998.12998.4	12998	VLVAPPSEEANTTK	Hex(5)HexNAc(5)Fuc(3)	Complex/Hybrid	0.974
Brain	MouseBrain-Z-T-1.13022.13022.4	13022	HENNTKDNSIQHEFSLTR	Hex(7)HexNAc(2)	Oligo-Mannose	0.981
Brain	MouseBrain-Z-T-1.13023.13023.3	13023	VLVAPPSEEANTTK	Hex(5)HexNAc(4)Fuc(3)	Complex/Hybrid	0.998
Brain	MouseBrain-Z-T-1.13025.13025.3	13025	HENNTKDNSIQHEFSLTR	Hex(7)HexNAc(2)	Oligo-Mannose	0.974
Brain	MouseBrain-Z-T-1.13026.13026.2	13026	GGNVTLPCK 8,Carbamidomethyl(+57.0215);	Hex(3)HexNAc(5)NeuAc(1)Fuc(1)	Complex/Hybrid	0.996
Brain	MouseBrain-Z-T-1.13041.13041.5	13041	HENNTKDNSIQHEFSLTR	Hex(6)HexNAc(2)	Oligo-Mannose	0.954
Brain	MouseBrain-Z-T-1.13048.13048.5	13048	HENNTKDNSIQHEFSLTR	Hex(7)HexNAc(2)	Oligo-Mannose	0.961
Brain	MouseBrain-Z-T-1.13049.13049.4	13049	HENNTKDNSIQHEFSLTR	Hex(5)HexNAc(2)	Oligo-Mannose	0.91
Brain	MouseBrain-Z-T-1.13051.13051.4	13051	HENNTKDNSIQHEFSLTR	Hex(7)HexNAc(3)	Complex/Hybrid	0.982
Brain	MouseBrain-Z-T-1.13054.13054.3	13054	HENNTKDNSIQHEFSLTR	Hex(6)HexNAc(2)	Oligo-Mannose	0.966
Brain	MouseBrain-Z-T-1.13059.13059.3	13059	VLVAPPSEEANTTK	Hex(8)HexNAc(2)	Oligo-Mannose	0.962
Brain	MouseBrain-Z-T-1.13060.13060.3	13060	CEGPGVPTVTVHNTTDK 1,Carbamidomethyl(+57.0215);	Hex(5)HexNAc(3)Fuc(1)	Complex/Hybrid	0.987
Brain	MouseBrain-Z-T-1.13062.13062.3	13062	GGNVTLPCK 8,Carbamidomethyl(+57.0215);	Hex(3)HexNAc(5)NeuAc(1)Fuc(1)	Complex/Hybrid	0.963
Brain	MouseBrain-Z-T-1.13065.13065.2	13065	VLVAPPSEEANTTK	Hex(8)HexNAc(2)	Oligo-Mannose	0.992
Brain	MouseBrain-Z-T-1.13082.13082.4	13082	HENNTKDNSIQHEFSLTR	Hex(4)HexNAc(2)	Oligo-Mannose	0.967
Brain	MouseBrain-Z-T-1.13090.13090.4	13090	HENNTKDNSIQHEFSLTR	Hex(6)HexNAc(2)	Oligo-Mannose	0.955
Brain	MouseBrain-Z-T-1.13095.13095.3	13095	VLVAPPSEEANTTK	Hex(4)HexNAc(6)Fuc(2)	Complex/Hybrid	0.994
Brain	MouseBrain-Z-T-1.13100.13100.2	13100	MSNITFR	Hex(9)HexNAc(2)	Oligo-Mannose	0.988
Brain	MouseBrain-Z-T-1.13105.13105.4	13105	HENNTKDNSIQHEFSLTR	Hex(7)HexNAc(2)	Oligo-Mannose	0.983
Brain	MouseBrain-Z-T-1.13107.13107.2	13107	SNISILR	Hex(5)HexNAc(2)	Oligo-Mannose	0.994
Brain	MouseBrain-Z-T-1.13108.13108.3	13108	CEGPGVPTVTVHNTTDK 1,Carbamidomethyl(+57.0215);	Hex(5)HexNAc(4)Fuc(1)	Complex/Hybrid	0.991
Brain	MouseBrain-Z-T-1.13113.13113.2	13113	HENNTKDNSIQHEFSLTR	Hex(6)HexNAc(2)	Oligo-Mannose	0.539
Brain	MouseBrain-Z-T-1.13118.13118.5	13118	HENNTKDNSIQHEFSLTR	Hex(6)HexNAc(2)	Oligo-Mannose	0.946
Brain	MouseBrain-Z-T-1.13122.13122.3	13122	HENNTKDNSIQHEFSLTR	Hex(6)HexNAc(3)	Complex/Hybrid	0.94
Brain	MouseBrain-Z-T-1.13134.13134.3	13134	HENNTKDNSIQHEFSLTR	Hex(6)HexNAc(2)	Oligo-Mannose	0.974
Brain	MouseBrain-Z-T-1.13141.13141.2	13141	NTTLYIDR	Hex(5)HexNAc(2)	Oligo-Mannose	0.996
Brain	MouseBrain-Z-T-1.13143.13143.3	13143	VLVAPPSEEANTTK	Hex(4)HexNAc(5)Fuc(2)	Complex/Hybrid	0.994
Brain	MouseBrain-Z-T-1.13144.13144.4	13144	HENNTKDNSIQHEFSLTR	Hex(6)HexNAc(3)	Complex/Hybrid	0.988
Brain	MouseBrain-Z-T-1.13146.13146.3	13146	CEGPGVPTVTVHNTTDK 1,Carbamidomethyl(+57.0215);	Hex(5)HexNAc(3)Fuc(1)	Complex/Hybrid	0.978
Brain	MouseBrain-Z-T-1.13149.13149.4	13149	SKGNPAAYGITVTNHPMNK	Hex(9)HexNAc(2)	Oligo-Mannose	1
Brain	MouseBrain-Z-T-1.13150.13150.2	13150	NISQVLEK	Hex(7)HexNAc(2)	Oligo-Mannose	0.973
Brain	MouseBrain-Z-T-1.13154.13154.3	13154	CEGPGVPTVTVHNTTDK 1,Carbamidomethyl(+57.0215);	Hex(6)HexNAc(4)Fuc(1)	Complex/Hybrid	0.994
Brain	MouseBrain-Z-T-1.13155.13155.4	13155	HENNTKDNSIQHEFSLTR	Hex(5)HexNAc(2)	Oligo-Mannose	0.872
Brain	MouseBrain-Z-T-1.13157.13157.3	13157	VHITVCNITSRR 6,Carbamidomethyl(+57.0215);	Hex(5)HexNAc(5)NeuAc(3)	Complex/Hybrid	1
Brain	MouseBrain-Z-T-1.13164.13164.4	13164	HENNTKDNSIQHEFSLTR	Hex(4)HexNAc(2)	Oligo-Mannose	0.955
Brain	MouseBrain-Z-T-1.13172.13172.5	13172	HENNTKDNSIQHEFSLTR	Hex(6)HexNAc(3)	Complex/Hybrid	0.671
Brain	MouseBrain-Z-T-1.13176.13176.2	13176	SNISILR	Hex(5)HexNAc(2)	Oligo-Mannose	0.992
Brain	MouseBrain-Z-T-1.13177.13177.3	13177	CEGPGVPTVTVHNTTDK 1,Carbamidomethyl(+57.0215);	Hex(5)HexNAc(4)Fuc(1)	Complex/Hybrid	0.991
Brain	MouseBrain-Z-T-1.13182.13182.4	13182	HENNTKDNSIQHEFSLTR	Hex(7)HexNAc(2)	Oligo-Mannose	0.973
Brain	MouseBrain-Z-T-1.13186.13186.3	13186	VLVAPPSEEANTTK	Hex(4)HexNAc(5)Fuc(2)	Complex/Hybrid	0.972
Brain	MouseBrain-Z-T-1.13201.13201.3	13201	VLVAPPSEEANTTK	Hex(4)HexNAc(6)Fuc(2)	Complex/Hybrid	0.994
Brain	MouseBrain-Z-T-1.13202.13202.3	13202	LSVECANK 5,Carbamidomethyl(+57.0215);	Hex(4)HexNAc(6)NeuAc(2)Fuc(1)	Complex/Hybrid	0.92
Brain	MouseBrain-Z-T-1.13204.13204.5	13204	HENNTKDNSIQHEFSLTR	Hex(6)HexNAc(2)	Oligo-Mannose	0.953
Brain	MouseBrain-Z-T-1.13206.13206.3	13206	LSVECANK 5,Carbamidomethyl(+57.0215);	Hex(5)HexNAc(6)NeuAc(1)Fuc(2)	Complex/Hybrid	0.921
Brain	MouseBrain-Z-T-1.13212.13212.3	13212	VLVAPPSEEANTTK	Hex(4)HexNAc(5)Fuc(2)	Complex/Hybrid	0.996
Brain	MouseBrain-Z-T-1.13214.13214.4	13214	FTECCHEERPLNTSALK 4,Carbamidomethyl(+57.0215);5,Carbamidomethyl(+57.0215);	Hex(9)HexNAc(2)	Oligo-Mannose	0.948
Brain	MouseBrain-Z-T-1.13226.13226.3	13226	CEGPGVPTVTVHNTTDK 1,Carbamidomethyl(+57.0215);	Hex(5)HexNAc(4)Fuc(2)	Complex/Hybrid	0.983
Brain	MouseBrain-Z-T-1.13228.13228.2	13228	FSGANDTDFR	Hex(9)HexNAc(2)	Oligo-Mannose	1
Brain	MouseBrain-Z-T-1.13230.13230.4	13230	HENNTKDNSIQHEFSLTR	Hex(6)HexNAc(3)	Complex/Hybrid	0.672
Brain	MouseBrain-Z-T-1.13234.13234.4	13234	HENNTKDNSIQHEFSLTR	Hex(5)HexNAc(4)Fuc(2)	Complex/Hybrid	0.765
Brain	MouseBrain-Z-T-1.13236.13236.3	13236	HENNTKDNSIQHEFSLTR	Hex(6)HexNAc(2)	Oligo-Mannose	0.981
Brain	MouseBrain-Z-T-1.13237.13237.4	13237	HENNTKDNSIQHEFSLTR	Hex(5)HexNAc(2)	Oligo-Mannose	0.97
Brain	MouseBrain-Z-T-1.13248.13248.3	13248	CEGPGVPTVTVHNTTDK 1,Carbamidomethyl(+57.0215);	Hex(5)HexNAc(4)Fuc(1)	Complex/Hybrid	0.992
Brain	MouseBrain-Z-T-1.13251.13251.2	13251	DLNISEDR	Hex(5)HexNAc(2)	Oligo-Mannose	0.993
Brain	MouseBrain-Z-T-1.13253.13253.3	13253	HENNTKDNSIQHEFSLTR	Hex(5)HexNAc(2)	Oligo-Mannose	0.983
Brain	MouseBrain-Z-T-1.13260.13260.4	13260	FTECCHEERPLNTSALK 4,Carbamidomethyl(+57.0215);5,Carbamidomethyl(+57.0215);	Hex(8)HexNAc(2)	Oligo-Mannose	0.978
Brain	MouseBrain-Z-T-1.13261.13261.3	13261	VLVAPPSEEANTTK	Hex(4)HexNAc(4)Fuc(2)	Complex/Hybrid	0.978
Brain	MouseBrain-Z-T-1.13266.13266.3	13266	ILGDKVNNTAVIEK	Hex(9)HexNAc(2)	Oligo-Mannose	1
Brain	MouseBrain-Z-T-1.13273.13273.3	13273	LSVECANK 5,Carbamidomethyl(+57.0215);	Hex(5)HexNAc(5)NeuAc(2)Fuc(2)	Complex/Hybrid	0.826
Brain	MouseBrain-Z-T-1.13274.13274.4	13274	HENNTKDNSIQHEFSLTR	Hex(6)HexNAc(2)	Oligo-Mannose	0.959
Brain	MouseBrain-Z-T-1.13275.13275.3	13275	VLVAPPSEEANTTK	Hex(5)HexNAc(3)Fuc(2)	Complex/Hybrid	0.969
Brain	MouseBrain-Z-T-1.13296.13296.3	13296	VLVAPPSEEANTTK	Hex(4)HexNAc(5)Fuc(2)	Complex/Hybrid	0.996
Brain	MouseBrain-Z-T-1.13313.13313.3	13313	CEGPGVPTVTVHNTTDK 1,Carbamidomethyl(+57.0215);	Hex(5)HexNAc(4)Fuc(2)	Complex/Hybrid	0.986
Brain	MouseBrain-Z-T-1.13332.13332.3	13332	HENNTKDNSIQHEFSLTR	Hex(5)HexNAc(2)	Oligo-Mannose	0.98
Brain	MouseBrain-Z-T-1.13333.13333.3	13333	CEGPGVPTVTVHNTTDK 1,Carbamidomethyl(+57.0215);	Hex(5)HexNAc(2)	Oligo-Mannose	0.972
Brain	MouseBrain-Z-T-1.13335.13335.3	13335	CEGPGVPTVTVHNTTDK 1,Carbamidomethyl(+57.0215);	Hex(5)HexNAc(4)	Complex/Hybrid	0.986
Brain	MouseBrain-Z-T-1.13337.13337.4	13337	HENNTKDNSIQHEFSLTR	Hex(5)HexNAc(3)	Complex/Hybrid	0.909
Brain	MouseBrain-Z-T-1.13344.13344.4	13344	HENNTKDNSIQHEFSLTR	Hex(5)HexNAc(2)	Oligo-Mannose	0.97
Brain	MouseBrain-Z-T-1.13348.13348.3	13348	CEGPGVPTVTVHNTTDK 1,Carbamidomethyl(+57.0215);	Hex(5)HexNAc(4)Fuc(1)	Complex/Hybrid	0.967
Brain	MouseBrain-Z-T-1.13355.13355.3	13355	VLVAPPSEEANTTK	Hex(4)HexNAc(4)Fuc(2)	Complex/Hybrid	0.992
Brain	MouseBrain-Z-T-1.13376.13376.4	13376	HENNTKDNSIQHEFSLTR	Hex(7)HexNAc(2)	Oligo-Mannose	0.813
Brain	MouseBrain-Z-T-1.13434.13434.3	13434	LSVECANK 5,Carbamidomethyl(+57.0215);	Hex(5)HexNAc(5)NeuAc(1)Fuc(2)	Complex/Hybrid	0.914
Brain	MouseBrain-Z-T-1.13441.13441.3	13441	CEGPGVPTVTVHNTTDK 1,Carbamidomethyl(+57.0215);	Hex(5)HexNAc(2)	Oligo-Mannose	0.975
Brain	MouseBrain-Z-T-1.13453.13453.4	13453	HENNTKDNSIQHEFSLTR	Hex(6)HexNAc(2)	Oligo-Mannose	0.897
Brain	MouseBrain-Z-T-1.13469.13469.3	13469	NVTLQDYGR	Hex(3)HexNAc(6)Fuc(3)	Complex/Hybrid	0.959
Brain	MouseBrain-Z-T-1.13477.13477.3	13477	WGHNVTEFQQR	Hex(8)HexNAc(2)	Oligo-Mannose	0.987
Brain	MouseBrain-Z-T-1.13487.13487.3	13487	WGHNVTEFQQR	Hex(9)HexNAc(2)	Oligo-Mannose	0.984
Brain	MouseBrain-Z-T-1.13488.13488.2	13488	MSNITFR	Hex(6)HexNAc(2)	Oligo-Mannose	0.996
Brain	MouseBrain-Z-T-1.13524.13524.4	13524	HENNTKDNSIQHEFSLTR	Hex(6)HexNAc(2)	Oligo-Mannose	0.882
Brain	MouseBrain-Z-T-1.13525.13525.3	13525	RNQSLSLLYK	Hex(9)HexNAc(2)	Oligo-Mannose	1
Brain	MouseBrain-Z-T-1.13531.13531.3	13531	VLVAPPSEEANTTK	Hex(5)HexNAc(2)	Oligo-Mannose	0.909
Brain	MouseBrain-Z-T-1.13536.13536.3	13536	CEGPGVPTVTVHNTTDK 1,Carbamidomethyl(+57.0215);	Hex(3)HexNAc(5)	Complex/Hybrid	0.994
Brain	MouseBrain-Z-T-1.13567.13567.3	13567	DLGPALANSSHDVK	Hex(3)HexNAc(2)Fuc(1)	Truncated	0.919
Brain	MouseBrain-Z-T-1.13573.13573.3	13573	LVNSTFLHNK	Hex(7)HexNAc(6)NeuAc(1)Fuc(3)	Complex/Hybrid	0.933
Brain	MouseBrain-Z-T-1.13584.13584.4	13584	HENNTKDNSIQHEFSLTR	Hex(5)HexNAc(2)	Oligo-Mannose	0.95
Brain	MouseBrain-Z-T-1.13629.13629.4	13629	VLTNQESPYQNHTGR	Hex(5)HexNAc(4)NeuAc(2)Fuc(1)	Complex/Hybrid	0.776
Brain	MouseBrain-Z-T-1.13631.13631.4	13631	HENNTKDNSIQHEFSLTR	Hex(6)HexNAc(2)	Oligo-Mannose	0.789
Brain	MouseBrain-Z-T-1.13645.13645.3	13645	DLGPALANSSHDVK	Hex(3)HexNAc(2)Fuc(1)	Truncated	0.966
Brain	MouseBrain-Z-T-1.13679.13679.4	13679	HENNTKDNSIQHEFSLTR	Hex(7)HexNAc(2)	Oligo-Mannose	0.925
Brain	MouseBrain-Z-T-1.13689.13689.2	13689	LAYATINDSR	Hex(9)HexNAc(2)	Oligo-Mannose	0.995
Brain	MouseBrain-Z-T-1.13692.13692.3	13692	HENNTKDNSIQHEFSLTR	Hex(7)HexNAc(2)	Oligo-Mannose	0.8
Brain	MouseBrain-Z-T-1.13699.13699.2	13699	MSNITFR	Hex(5)HexNAc(2)	Oligo-Mannose	0.996
Brain	MouseBrain-Z-T-1.13714.13714.3	13714	VTQQSPTSMNQVNLTCR 9,Oxidation(+15.9949);16,Carbamidomethyl(+57.0215);	Hex(5)HexNAc(2)	Oligo-Mannose	0.977
Brain	MouseBrain-Z-T-1.13719.13719.2	13719	DNTTCYEFK 5,Carbamidomethyl(+57.0215);	Hex(9)HexNAc(2)	Oligo-Mannose	0.965
Brain	MouseBrain-Z-T-1.13733.13733.3	13733	DLGPALANSSHDVK	Hex(3)HexNAc(2)Fuc(1)	Truncated	0.944
Brain	MouseBrain-Z-T-1.13736.13736.4	13736	HENNTKDNSIQHEFSLTR	Hex(6)HexNAc(2)	Oligo-Mannose	0.932
Brain	MouseBrain-Z-T-1.13751.13751.3	13751	LVNSTFLHNK	Hex(6)HexNAc(7)NeuAc(1)Fuc(3)	Complex/Hybrid	0.967
Brain	MouseBrain-Z-T-1.13759.13759.4	13759	HENNTKDNSIQHEFSLTR	Hex(7)HexNAc(2)	Oligo-Mannose	0.881
Brain	MouseBrain-Z-T-1.13761.13761.3	13761	HENNTKDNSIQHEFSLTR	Hex(6)HexNAc(2)	Oligo-Mannose	0.862
Brain	MouseBrain-Z-T-1.13766.13766.3	13766	LNGTDPIVAADSK	Hex(9)HexNAc(2)	Oligo-Mannose	0.941
Brain	MouseBrain-Z-T-1.13771.13771.2	13771	MSNITFR	Hex(5)HexNAc(2)	Oligo-Mannose	0.995
Brain	MouseBrain-Z-T-1.13774.13774.2	13774	VTQQSPTSMNQVNLTCR 9,Oxidation(+15.9949);16,Carbamidomethyl(+57.0215);	Hex(5)HexNAc(2)	Oligo-Mannose	0.914
Brain	MouseBrain-Z-T-1.13783.13783.3	13783	VTQQSPTSMNQVNLTCR 9,Oxidation(+15.9949);16,Carbamidomethyl(+57.0215);	Hex(5)HexNAc(2)	Oligo-Mannose	0.984
Brain	MouseBrain-Z-T-1.13807.13807.4	13807	HENNTKDNSIQHEFSLTR	Hex(6)HexNAc(2)	Oligo-Mannose	0.923
Brain	MouseBrain-Z-T-1.13831.13831.3	13831	HENNTKDNSIQHEFSLTR	Hex(6)HexNAc(2)	Oligo-Mannose	0.849
Brain	MouseBrain-Z-T-1.13845.13845.3	13845	LSVECANK 5,Carbamidomethyl(+57.0215);	Hex(5)HexNAc(4)NeuAc(1)Fuc(2)	Complex/Hybrid	0.978
Brain	MouseBrain-Z-T-1.13855.13855.3	13855	VTQQSPTSMNQVNLTCR 9,Oxidation(+15.9949);16,Carbamidomethyl(+57.0215);	Hex(5)HexNAc(2)	Oligo-Mannose	0.982
Brain	MouseBrain-Z-T-1.13856.13856.3	13856	LSVECANK 5,Carbamidomethyl(+57.0215);	Hex(4)HexNAc(5)NeuAc(2)Fuc(1)	Complex/Hybrid	0.971
Brain	MouseBrain-Z-T-1.13858.13858.2	13858	NMTILETK	Hex(5)HexNAc(2)	Oligo-Mannose	1
Brain	MouseBrain-Z-T-1.13867.13867.4	13867	HENNTKDNSIQHEFSLTR	Hex(5)HexNAc(2)	Oligo-Mannose	0.957
Brain	MouseBrain-Z-T-1.13872.13872.3	13872	LVNSTFLHNK	Hex(6)HexNAc(7)NeuAc(1)Fuc(2)	Complex/Hybrid	0.983
Brain	MouseBrain-Z-T-1.13880.13880.3	13880	HENNTKDNSIQHEFSLTR	Hex(5)HexNAc(2)	Oligo-Mannose	0.885
Brain	MouseBrain-Z-T-1.13918.13918.3	13918	LTNVTRPTGVVTSLHR	Hex(9)HexNAc(2)	Oligo-Mannose	0.986
Brain	MouseBrain-Z-T-1.13922.13922.3	13922	LVNSTFLHNK	Hex(6)HexNAc(7)NeuAc(1)Fuc(3)	Complex/Hybrid	0.871
Brain	MouseBrain-Z-T-1.13940.13940.4	13940	HENNTKDNSIQHEFSLTR	Hex(5)HexNAc(2)	Oligo-Mannose	0.935
Brain	MouseBrain-Z-T-1.13950.13950.4	13950	LTNVTRPTGVVTSLHR	Hex(9)HexNAc(2)	Oligo-Mannose	0.983
Brain	MouseBrain-Z-T-1.13962.13962.3	13962	LVNSTFLHNK	Hex(6)HexNAc(7)NeuAc(1)Fuc(2)	Complex/Hybrid	0.978
Brain	MouseBrain-Z-T-1.13986.13986.3	13986	GNITEYQCHQYITK 8,Carbamidomethyl(+57.0215);	Hex(3)HexNAc(6)Fuc(3)	Complex/Hybrid	0.926
Brain	MouseBrain-Z-T-1.13999.13999.2	13999	VAWLNR	Hex(9)HexNAc(2)	Oligo-Mannose	0.999
Brain	MouseBrain-Z-T-1.14003.14003.4	14003	LTNVTRPTGVVTSLHR	Hex(8)HexNAc(2)	Oligo-Mannose	0.986
Brain	MouseBrain-Z-T-1.14004.14004.2	14004	ANSTGILSVR	Hex(5)HexNAc(2)	Oligo-Mannose	1
Brain	MouseBrain-Z-T-1.14028.14028.3	14028	NSYQLCNNGTLR 6,Carbamidomethyl(+57.0215);	Hex(10)HexNAc(2)	Oligo-Mannose	0.971
Brain	MouseBrain-Z-T-1.14056.14056.3	14056	LVNSTFLHNK	Hex(6)HexNAc(7)NeuAc(1)Fuc(2)	Complex/Hybrid	0.934
Brain	MouseBrain-Z-T-1.14065.14065.2	14065	NSYQLCNNGTLR 6,Carbamidomethyl(+57.0215);	Hex(9)HexNAc(2)	Oligo-Mannose	0.928
Brain	MouseBrain-Z-T-1.14074.14074.3	14074	NSYQLCNNGTLR 6,Carbamidomethyl(+57.0215);	Hex(9)HexNAc(2)	Oligo-Mannose	0.987
Brain	MouseBrain-Z-T-1.14122.14122.3	14122	NGTEVVSCHPQGSTAGVVYR 8,Carbamidomethyl(+57.0215);	Hex(5)HexNAc(4)Fuc(1)	Complex/Hybrid	0.992
Brain	MouseBrain-Z-T-1.14134.14134.3	14134	NGTEVVSCHPQGSTAGVVYR 8,Carbamidomethyl(+57.0215);	Hex(5)HexNAc(4)Fuc(2)	Complex/Hybrid	0.985
Brain	MouseBrain-Z-T-1.14136.14136.3	14136	NGTEVVSCHPQGSTAGVVYR 8,Carbamidomethyl(+57.0215);	Hex(5)HexNAc(4)	Complex/Hybrid	0.979
Brain	MouseBrain-Z-T-1.14153.14153.2	14153	LAYATINDSR	Hex(5)HexNAc(2)	Oligo-Mannose	0.994
Brain	MouseBrain-Z-T-1.14159.14159.3	14159	SFNATAER	Hex(4)HexNAc(4)NeuAc(2)Fuc(1)	Complex/Hybrid	0.997
Brain	MouseBrain-Z-T-1.14178.14178.2	14178	LNGTDPIVAADSK	Hex(5)HexNAc(2)	Oligo-Mannose	0.977
Brain	MouseBrain-Z-T-1.14190.14190.3	14190	NGTEVVSCHPQGSTAGVVYR 8,Carbamidomethyl(+57.0215);	Hex(5)HexNAc(2)	Oligo-Mannose	0.985
Brain	MouseBrain-Z-T-1.14196.14196.3	14196	LNGTDPIVAADSK	Hex(5)HexNAc(2)	Oligo-Mannose	0.971
Brain	MouseBrain-Z-T-1.14205.14205.3	14205	LVNSTFLHNK	Hex(5)HexNAc(7)NeuAc(1)Fuc(1)	Complex/Hybrid	0.977
Brain	MouseBrain-Z-T-1.14215.14215.3	14215	NCAGVCTCTNNGTCNPIDR 2,Carbamidomethyl(+57.0215);6,Carbamidomethyl(+57.0215);8,Carbamidomethyl(+57.0215);14,Carbamidomethyl(+57.0215);	Hex(3)HexNAc(5)Fuc(1)	Complex/Hybrid	1
Brain	MouseBrain-Z-T-1.14218.14218.2	14218	LAYATINDSR	Hex(4)HexNAc(3)	Complex/Hybrid	0.997
Brain	MouseBrain-Z-T-1.14236.14236.2	14236	YNVTSFK	Hex(9)HexNAc(2)	Oligo-Mannose	1
Brain	MouseBrain-Z-T-1.14248.14248.2	14248	LAYATINDSR	Hex(4)HexNAc(4)	Complex/Hybrid	0.994
Brain	MouseBrain-Z-T-1.14262.14262.3	14262	LAYATINDSR	Hex(4)HexNAc(3)	Complex/Hybrid	0.982
Brain	MouseBrain-Z-T-1.14263.14263.3	14263	NGTEVVSCHPQGSTAGVVYR 8,Carbamidomethyl(+57.0215);	Hex(3)HexNAc(5)Fuc(1)	Complex/Hybrid	0.983
Brain	MouseBrain-Z-T-1.14265.14265.3	14265	NCTEPALHEFPR 2,Carbamidomethyl(+57.0215);	Hex(9)HexNAc(2)	Oligo-Mannose	1
Brain	MouseBrain-Z-T-1.14269.14269.3	14269	NSAENQTHQTFLTVEK	Hex(5)HexNAc(2)	Oligo-Mannose	1
Brain	MouseBrain-Z-T-1.14273.14273.3	14273	LAYATINDSR	Hex(4)HexNAc(4)	Complex/Hybrid	0.996
Brain	MouseBrain-Z-T-1.14296.14296.2	14296	LAYATINDSR	Hex(4)HexNAc(3)	Complex/Hybrid	0.995
Brain	MouseBrain-Z-T-1.14329.14329.2	14329	GLSPGNYSVR	Hex(5)HexNAc(2)	Oligo-Mannose	1
Brain	MouseBrain-Z-T-1.14348.14348.2	14348	DNTTCYEFK 5,Carbamidomethyl(+57.0215);	Hex(5)HexNAc(2)	Oligo-Mannose	0.979
Brain	MouseBrain-Z-T-1.14353.14353.2	14353	VAWLNR	Hex(6)HexNAc(2)	Oligo-Mannose	1
Brain	MouseBrain-Z-T-1.14365.14365.4	14365	LHVAQPENDSHVALLK	Hex(9)HexNAc(2)	Oligo-Mannose	0.998
Brain	MouseBrain-Z-T-1.14369.14369.4	14369	LHVAQPENDSHVALLK	Hex(8)HexNAc(2)	Oligo-Mannose	0.998
Brain	MouseBrain-Z-T-1.14370.14370.3	14370	LHVAQPENDSHVALLK	Hex(8)HexNAc(2)	Oligo-Mannose	0.997
Brain	MouseBrain-Z-T-1.14390.14390.3	14390	GGNVLLNCSAESDR 8,Carbamidomethyl(+57.0215);	Hex(8)HexNAc(2)	Oligo-Mannose	1
Brain	MouseBrain-Z-T-1.14409.14409.3	14409	NESHLIDFR	Hex(9)HexNAc(2)	Oligo-Mannose	0.999
Brain	MouseBrain-Z-T-1.14423.14423.3	14423	LVNSTFLHNK	Hex(5)HexNAc(7)NeuAc(3)Fuc(1)	Complex/Hybrid	0.972
Brain	MouseBrain-Z-T-1.14449.14449.4	14449	LHVAQPENDSHVALLK	Hex(8)HexNAc(2)	Oligo-Mannose	0.998
Brain	MouseBrain-Z-T-1.14450.14450.3	14450	LHVAQPENDSHVALLK	Hex(8)HexNAc(2)	Oligo-Mannose	0.994
Brain	MouseBrain-Z-T-1.14452.14452.3	14452	SVLENTTSYEEAK	Hex(8)HexNAc(2)	Oligo-Mannose	0.935
Brain	MouseBrain-Z-T-1.14465.14465.2	14465	SVLENTTSYEEAK	Hex(8)HexNAc(2)	Oligo-Mannose	0.973
Brain	MouseBrain-Z-T-1.14472.14472.3	14472	RGPECSQNYTAPTGVIK 5,Carbamidomethyl(+57.0215);	Hex(3)HexNAc(5)Fuc(1)	Complex/Hybrid	1
Brain	MouseBrain-Z-T-1.14474.14474.3	14474	GENFTETDVK	Hex(7)HexNAc(6)Fuc(4)	Complex/Hybrid	0.936
Brain	MouseBrain-Z-T-1.14476.14476.3	14476	LAYATINDSR	Hex(3)HexNAc(5)	Complex/Hybrid	0.993
Brain	MouseBrain-Z-T-1.14477.14477.2	14477	LAYATINDSR	Hex(3)HexNAc(5)	Complex/Hybrid	0.996
Brain	MouseBrain-Z-T-1.14481.14481.2	14481	LAYATINDSR	Hex(3)HexNAc(4)	Complex/Hybrid	0.995
Brain	MouseBrain-Z-T-1.14482.14482.3	14482	NESHLIDFR	Hex(9)HexNAc(2)	Oligo-Mannose	0.999
Brain	MouseBrain-Z-T-1.14503.14503.3	14503	LAYATINDSR	Hex(3)HexNAc(4)	Complex/Hybrid	0.995
Brain	MouseBrain-Z-T-1.14528.14528.3	14528	IGSYNGTAGDSLSYHQGR	Hex(5)HexNAc(5)Fuc(3)	Complex/Hybrid	0.942
Brain	MouseBrain-Z-T-1.14531.14531.2	14531	AIIANLTCK 8,Carbamidomethyl(+57.0215);	Hex(9)HexNAc(2)	Oligo-Mannose	0.977
Brain	MouseBrain-Z-T-1.14550.14550.2	14550	LAYATINDSR	Hex(3)HexNAc(4)	Complex/Hybrid	0.996
Brain	MouseBrain-Z-T-1.14552.14552.3	14552	LAYATINDSR	Hex(3)HexNAc(5)	Complex/Hybrid	0.996
Brain	MouseBrain-Z-T-1.14555.14555.2	14555	ENYNITMR	Hex(9)HexNAc(2)	Oligo-Mannose	1
Brain	MouseBrain-Z-T-1.14563.14563.3	14563	QMVENFSPNQTK	Hex(5)HexNAc(4)Fuc(1)	Complex/Hybrid	0.974
Brain	MouseBrain-Z-T-1.14588.14588.3	14588	QMVENFSPNQTK	Hex(4)HexNAc(5)Fuc(2)	Complex/Hybrid	0.966
Brain	MouseBrain-Z-T-1.14590.14590.2	14590	SVLENTTSYEEAK	Hex(7)HexNAc(2)	Oligo-Mannose	0.962
Brain	MouseBrain-Z-T-1.14598.14598.3	14598	QMVENFSPNQTK	Hex(4)HexNAc(4)Fuc(2)	Complex/Hybrid	0.961
Brain	MouseBrain-Z-T-1.14599.14599.3	14599	SVLENTTSYEEAK	Hex(7)HexNAc(2)	Oligo-Mannose	0.958
Brain	MouseBrain-Z-T-1.14602.14602.3	14602	NVETNNSTVLIEGK	Hex(4)HexNAc(6)Fuc(2)	Complex/Hybrid	0.962
Brain	MouseBrain-Z-T-1.14616.14616.2	14616	VIYNLTEK	Hex(6)HexNAc(2)	Oligo-Mannose	0.939
Brain	MouseBrain-Z-T-1.14622.14622.3	14622	IGSYNGTAGDSLSYHQGR	Hex(5)HexNAc(5)Fuc(3)	Complex/Hybrid	0.953
Brain	MouseBrain-Z-T-1.14648.14648.2	14648	QMVENFSPNQTK	Hex(4)HexNAc(4)Fuc(2)	Complex/Hybrid	0.898
Brain	MouseBrain-Z-T-1.14649.14649.3	14649	CNASSQFLCSSGR 1,Carbamidomethyl(+57.0215);9,Carbamidomethyl(+57.0215);	Hex(3)HexNAc(5)Fuc(1)	Complex/Hybrid	0.969
Brain	MouseBrain-Z-T-1.14658.14658.3	14658	QMVENFSPNQTK	Hex(4)HexNAc(5)Fuc(2)	Complex/Hybrid	0.988
Brain	MouseBrain-Z-T-1.14661.14661.3	14661	KVCTGNESLEENYVQDSK 3,Carbamidomethyl(+57.0215);	Hex(4)HexNAc(4)Fuc(2)	Complex/Hybrid	0.987
Brain	MouseBrain-Z-T-1.14670.14670.3	14670	QMVENFSPNQTK	Hex(4)HexNAc(4)Fuc(2)	Complex/Hybrid	0.961
Brain	MouseBrain-Z-T-1.14671.14671.3	14671	NVETNNSTVLIEGK	Hex(4)HexNAc(6)Fuc(2)	Complex/Hybrid	0.983
Brain	MouseBrain-Z-T-1.14677.14677.2	14677	CNASSQFLCSSGR 1,Carbamidomethyl(+57.0215);9,Carbamidomethyl(+57.0215);	Hex(3)HexNAc(5)Fuc(1)	Complex/Hybrid	0.907
Brain	MouseBrain-Z-T-1.14695.14695.2	14695	SVLENTTSYEEAK	Hex(6)HexNAc(2)	Oligo-Mannose	0.971
Brain	MouseBrain-Z-T-1.14708.14708.3	14708	QMVENFSPNQTK	Hex(5)HexNAc(4)Fuc(1)	Complex/Hybrid	0.948
Brain	MouseBrain-Z-T-1.14718.14718.3	14718	CNASSQFLCSSGR 1,Carbamidomethyl(+57.0215);9,Carbamidomethyl(+57.0215);	Hex(3)HexNAc(5)Fuc(1)	Complex/Hybrid	0.947
Brain	MouseBrain-Z-T-1.14720.14720.2	14720	VVAVSPANISR	Hex(5)HexNAc(2)	Oligo-Mannose	0.999
Brain	MouseBrain-Z-T-1.14729.14729.2	14729	VAWLNR	Hex(5)HexNAc(2)	Oligo-Mannose	1
Brain	MouseBrain-Z-T-1.14732.14732.3	14732	NVETNNSTVLIEGK	Hex(4)HexNAc(5)Fuc(2)	Complex/Hybrid	0.981
Brain	MouseBrain-Z-T-1.14734.14734.2	14734	PGGNFTLTCR 9,Carbamidomethyl(+57.0215);	Hex(5)HexNAc(2)	Oligo-Mannose	1
Brain	MouseBrain-Z-T-1.14754.14754.3	14754	QMVENFSPNQTK	Hex(4)HexNAc(5)Fuc(2)	Complex/Hybrid	0.954
Brain	MouseBrain-Z-T-1.14760.14760.3	14760	AYNSAGTGPSSATVNVTTR	Hex(3)HexNAc(4)Fuc(1)	Complex/Hybrid	0.968
Brain	MouseBrain-Z-T-1.14787.14787.3	14787	ALPGGTDNASAASAAGGSGPQR	Hex(7)HexNAc(6)Fuc(4)	Complex/Hybrid	0.962
Brain	MouseBrain-Z-T-1.14789.14789.2	14789	VVAVSPANISR	Hex(5)HexNAc(2)	Oligo-Mannose	0.999
Brain	MouseBrain-Z-T-1.14838.14838.2	14838	VIYNLTEK	Hex(5)HexNAc(2)	Oligo-Mannose	0.96
Brain	MouseBrain-Z-T-1.14846.14846.3	14846	NSSHLVCSACFGPCAR 7,Carbamidomethyl(+57.0215);10,Carbamidomethyl(+57.0215);14,Carbamidomethyl(+57.0215);	Hex(8)HexNAc(2)	Oligo-Mannose	0.823
Brain	MouseBrain-Z-T-1.14853.14853.3	14853	IGSYNGTAGDSLSYHQGR	Hex(4)HexNAc(5)Fuc(2)	Complex/Hybrid	0.983
Brain	MouseBrain-Z-T-1.14855.14855.3	14855	KDDEPLETTGDFNTTK	Hex(4)HexNAc(6)Fuc(2)	Complex/Hybrid	0.986
Brain	MouseBrain-Z-T-1.14859.14859.3	14859	SVLENTTSYEEAK	Hex(5)HexNAc(2)	Oligo-Mannose	0.822
Brain	MouseBrain-Z-T-1.14865.14865.3	14865	IGSYNGTAGDSLSYHQGR	Hex(4)HexNAc(3)Fuc(2)	Complex/Hybrid	0.982
Brain	MouseBrain-Z-T-1.14871.14871.3	14871	NSSHLVCSACFGPCAR 7,Carbamidomethyl(+57.0215);10,Carbamidomethyl(+57.0215);14,Carbamidomethyl(+57.0215);	Hex(7)HexNAc(2)	Oligo-Mannose	0.973
Brain	MouseBrain-Z-T-1.14876.14876.3	14876	QMVENFSPNQTK	Hex(5)HexNAc(4)Fuc(1)	Complex/Hybrid	0.965
Brain	MouseBrain-Z-T-1.14877.14877.2	14877	NVETNNSTVLIEGK	Hex(4)HexNAc(5)Fuc(2)	Complex/Hybrid	0.815
Brain	MouseBrain-Z-T-1.14878.14878.4	14878	WPADKENDTGIVGQHSSCDVR 18,Carbamidomethyl(+57.0215);	Hex(7)HexNAc(2)	Oligo-Mannose	0.99
Brain	MouseBrain-Z-T-1.14889.14889.3	14889	YSNLSLK	Hex(4)HexNAc(6)NeuAc(1)Fuc(1)	Complex/Hybrid	1
Brain	MouseBrain-Z-T-1.14896.14896.3	14896	NVETNNSTVLIEGK	Hex(4)HexNAc(5)Fuc(2)	Complex/Hybrid	0.983
Brain	MouseBrain-Z-T-1.14898.14898.3	14898	INTTSDEKDPTNPFR	Hex(9)HexNAc(2)	Oligo-Mannose	0.998
Brain	MouseBrain-Z-T-1.14905.14905.3	14905	MHLNGSNVQVLHR	Hex(4)HexNAc(4)NeuAc(1)Fuc(1)	Complex/Hybrid	0.994
Brain	MouseBrain-Z-T-1.14910.14910.3	14910	NVETNNSTVLIEGK	Hex(5)HexNAc(4)Fuc(1)	Complex/Hybrid	0.99
Brain	MouseBrain-Z-T-1.14915.14915.4	14915	MHLNGSNVQVLHR	Hex(4)HexNAc(4)NeuAc(1)Fuc(1)	Complex/Hybrid	0.954
Brain	MouseBrain-Z-T-1.14920.14920.3	14920	NVETNNSTVLIEGK	Hex(4)HexNAc(4)Fuc(2)	Complex/Hybrid	0.97
Brain	MouseBrain-Z-T-1.14933.14933.4	14933	WPADKENDTGIVGQHSSCDVR 18,Carbamidomethyl(+57.0215);	Hex(5)HexNAc(3)Fuc(2)	Complex/Hybrid	0.982
Brain	MouseBrain-Z-T-1.14942.14942.2	14942	INTTSDEKDPTNPFR	Hex(9)HexNAc(2)	Oligo-Mannose	0.992
Brain	MouseBrain-Z-T-1.14946.14946.3	14946	IAPASNVSHTVVLRPLK	Hex(9)HexNAc(2)	Oligo-Mannose	0.983
Brain	MouseBrain-Z-T-1.14953.14953.2	14953	IDSTGNVTNELR	Hex(9)HexNAc(2)	Oligo-Mannose	0.994
Brain	MouseBrain-Z-T-1.14958.14958.3	14958	IGSYNGTAGDSLSYHQGR	Hex(5)HexNAc(4)Fuc(2)	Complex/Hybrid	0.959
Brain	MouseBrain-Z-T-1.14960.14960.3	14960	QMVENFSPNQTK	Hex(4)HexNAc(5)Fuc(1)	Complex/Hybrid	0.917
Brain	MouseBrain-Z-T-1.14968.14968.3	14968	INTTSDEKDPTNPFR	Hex(9)HexNAc(2)	Oligo-Mannose	0.999
Brain	MouseBrain-Z-T-1.14969.14969.3	14969	KVCTGNESLEENYVQDSK 3,Carbamidomethyl(+57.0215);	Hex(3)HexNAc(5)Fuc(1)	Complex/Hybrid	0.985
Brain	MouseBrain-Z-T-1.14970.14970.3	14970	NSSHLVCSACFGPCAR 7,Carbamidomethyl(+57.0215);10,Carbamidomethyl(+57.0215);14,Carbamidomethyl(+57.0215);	Hex(6)HexNAc(2)	Oligo-Mannose	0.962
Brain	MouseBrain-Z-T-1.14974.14974.3	14974	NLSFSEDGYQMHPK 11,Oxidation(+15.9949);	Hex(9)HexNAc(2)	Oligo-Mannose	1
Brain	MouseBrain-Z-T-1.14975.14975.4	14975	IAPASNVSHTVVLRPLK	Hex(10)HexNAc(2)	Oligo-Mannose	0.974
Brain	MouseBrain-Z-T-1.14980.14980.3	14980	NVETNNSTVLIEGK	Hex(4)HexNAc(5)Fuc(2)	Complex/Hybrid	0.99
Brain	MouseBrain-Z-T-1.14983.14983.3	14983	NVETNNSTVLIEGK	Hex(3)HexNAc(6)Fuc(1)	Complex/Hybrid	0.972
Brain	MouseBrain-Z-T-1.14985.14985.2	14985	IDSTGNVTNELR	Hex(8)HexNAc(2)	Oligo-Mannose	0.994
Brain	MouseBrain-Z-T-1.14993.14993.3	14993	KVCTGNESLEENYVQDSK 3,Carbamidomethyl(+57.0215);	Hex(3)HexNAc(4)Fuc(1)	Complex/Hybrid	0.991
Brain	MouseBrain-Z-T-1.14994.14994.4	14994	IAPASNVSHTVVLRPLK	Hex(8)HexNAc(2)	Oligo-Mannose	0.993
Brain	MouseBrain-Z-T-1.15004.15004.3	15004	IAPASNVSHTVVLRPLK	Hex(8)HexNAc(2)	Oligo-Mannose	0.98
Brain	MouseBrain-Z-T-1.15006.15006.2	15006	MLSAFNATSGK	Hex(9)HexNAc(2)	Oligo-Mannose	0.987
Brain	MouseBrain-Z-T-1.15018.15018.2	15018	NVETNNSTVLIEGK	Hex(5)HexNAc(4)Fuc(2)	Complex/Hybrid	0.933
Brain	MouseBrain-Z-T-1.15028.15028.3	15028	QMVENFSPNQTK	Hex(4)HexNAc(5)Fuc(1)	Complex/Hybrid	0.9
Brain	MouseBrain-Z-T-1.15034.15034.4	15034	WPADKENDTGIVGQHSSCDVR 18,Carbamidomethyl(+57.0215);	Hex(5)HexNAc(2)	Oligo-Mannose	0.989
Brain	MouseBrain-Z-T-1.15057.15057.3	15057	ASVDVFGNR	Hex(5)HexNAc(2)	Oligo-Mannose	0.809
Brain	MouseBrain-Z-T-1.15076.15076.4	15076	IAPASNVSHTVVLRPLK	Hex(9)HexNAc(2)	Oligo-Mannose	0.988
Brain	MouseBrain-Z-T-1.15078.15078.2	15078	ASVDVFGNR	Hex(5)HexNAc(2)	Oligo-Mannose	0.96
Brain	MouseBrain-Z-T-1.15080.15080.4	15080	IAPASNVSHTVVLRPLK	Hex(8)HexNAc(2)	Oligo-Mannose	0.989
Brain	MouseBrain-Z-T-1.15082.15082.3	15082	GKANSTGTLVITNPTR	Hex(4)HexNAc(4)NeuAc(1)Fuc(1)	Complex/Hybrid	0.972
Brain	MouseBrain-Z-T-1.15091.15091.2	15091	MLSAFNATSGK	Hex(8)HexNAc(2)	Oligo-Mannose	0.991
Brain	MouseBrain-Z-T-1.15100.15100.3	15100	INTTSDEKDPTNPFR	Hex(8)HexNAc(2)	Oligo-Mannose	0.993
Brain	MouseBrain-Z-T-1.15108.15108.2	15108	QMVENFSPNQTK	Hex(3)HexNAc(5)Fuc(1)	Complex/Hybrid	0.968
Brain	MouseBrain-Z-T-1.15123.15123.3	15123	KDDEPLETTGDFNTTK	Hex(4)HexNAc(5)Fuc(2)	Complex/Hybrid	0.994
Brain	MouseBrain-Z-T-1.15136.15136.3	15136	QMVENFSPNQTK	Hex(3)HexNAc(4)Fuc(1)	Complex/Hybrid	0.966
Brain	MouseBrain-Z-T-1.15138.15138.2	15138	QMVENFSPNQTK	Hex(3)HexNAc(4)Fuc(1)	Complex/Hybrid	0.947
Brain	MouseBrain-Z-T-1.15156.15156.3	15156	VCNCSTVGSLASQCNVNTGQCSCHPK 2,Carbamidomethyl(+57.0215);4,Carbamidomethyl(+57.0215);14,Carbamidomethyl(+57.0215);21,Carbamidomethyl(+57.0215);23,Carbamidomethyl(+57.0215);	Hex(5)HexNAc(2)	Oligo-Mannose	1
Brain	MouseBrain-Z-T-1.15161.15161.3	15161	NSSHLVCSACFGPCAR 7,Carbamidomethyl(+57.0215);10,Carbamidomethyl(+57.0215);14,Carbamidomethyl(+57.0215);	Hex(5)HexNAc(2)	Oligo-Mannose	0.974
Brain	MouseBrain-Z-T-1.15162.15162.4	15162	NISGVVLADHSGSFHNR	Hex(8)HexNAc(2)	Oligo-Mannose	0.996
Brain	MouseBrain-Z-T-1.15165.15165.4	15165	NISGVVLADHSGSFHNR	Hex(9)HexNAc(2)	Oligo-Mannose	0.997
Brain	MouseBrain-Z-T-1.15171.15171.3	15171	NISGVVLADHSGSFHNR	Hex(8)HexNAc(2)	Oligo-Mannose	0.968
Brain	MouseBrain-Z-T-1.15190.15190.3	15190	ANSTGTLVITNPTR	Hex(9)HexNAc(2)	Oligo-Mannose	0.956
Brain	MouseBrain-Z-T-1.15195.15195.2	15195	FINYNQTVSR	Hex(9)HexNAc(2)	Oligo-Mannose	0.992
Brain	MouseBrain-Z-T-1.15198.15198.3	15198	FINYNQTVSR	Hex(10)HexNAc(2)	Oligo-Mannose	0.845
Brain	MouseBrain-Z-T-1.15208.15208.3	15208	FINYNQTVSR	Hex(9)HexNAc(2)	Oligo-Mannose	0.985
Brain	MouseBrain-Z-T-1.15233.15233.3	15233	IGSYNGTAGDSLSYHQGR	Hex(3)HexNAc(2)Fuc(1)	Truncated	0.938
Brain	MouseBrain-Z-T-1.15234.15234.2	15234	FNVSLGK	Hex(5)HexNAc(2)	Oligo-Mannose	1
Brain	MouseBrain-Z-T-1.15235.15235.4	15235	NISGVVLADHSGSFHNR	Hex(8)HexNAc(2)	Oligo-Mannose	0.987
Brain	MouseBrain-Z-T-1.15237.15237.3	15237	SNGSENNVLESQAGIQK	Hex(5)HexNAc(2)	Oligo-Mannose	1
Brain	MouseBrain-Z-T-1.15256.15256.2	15256	FINYNQTVSR	Hex(8)HexNAc(2)	Oligo-Mannose	0.994
Brain	MouseBrain-Z-T-1.15267.15267.2	15267	FINYNQTVSR	Hex(9)HexNAc(2)	Oligo-Mannose	0.989
Brain	MouseBrain-Z-T-1.15304.15304.3	15304	NVETNNSTVLIEGK	Hex(3)HexNAc(5)Fuc(1)	Complex/Hybrid	0.991
Brain	MouseBrain-Z-T-1.15314.15314.3	15314	ANSTGTLVITNPTR	Hex(6)HexNAc(4)Fuc(1)	Complex/Hybrid	0.984
Brain	MouseBrain-Z-T-1.15327.15327.3	15327	GQCANGTCLCQEGYAGEDCSQR 3,Carbamidomethyl(+57.0215);8,Carbamidomethyl(+57.0215);10,Carbamidomethyl(+57.0215);19,Carbamidomethyl(+57.0215);	Hex(3)HexNAc(4)Fuc(1)	Complex/Hybrid	0.99
Brain	MouseBrain-Z-T-1.15340.15340.2	15340	NVETNNSTVLIEGK	Hex(3)HexNAc(5)Fuc(1)	Complex/Hybrid	0.984
Brain	MouseBrain-Z-T-1.15346.15346.3	15346	GQCANGTCLCQEGYAGEDCSQR 3,Carbamidomethyl(+57.0215);8,Carbamidomethyl(+57.0215);10,Carbamidomethyl(+57.0215);19,Carbamidomethyl(+57.0215);	Hex(3)HexNAc(3)Fuc(1)	Complex/Hybrid	0.979
Brain	MouseBrain-Z-T-1.15362.15362.3	15362	KNITDLVEGAK	Hex(5)HexNAc(3)Fuc(2)	Complex/Hybrid	0.972
Brain	MouseBrain-Z-T-1.15388.15388.3	15388	GVTHLNISGLK	Hex(9)HexNAc(2)	Oligo-Mannose	0.966
Brain	MouseBrain-Z-T-1.15425.15425.3	15425	VLVAPPSEEANTTK	Hex(8)HexNAc(6)Fuc(5)	Complex/Hybrid	0.968
Brain	MouseBrain-Z-T-1.15434.15434.3	15434	KDDEPLETTGDFNTTK	Hex(3)HexNAc(5)Fuc(1)	Complex/Hybrid	0.993
Brain	MouseBrain-Z-T-1.15438.15438.3	15438	TVYLHANQTGYPDPSSR	Hex(4)HexNAc(5)Fuc(2)	Complex/Hybrid	0.997
Brain	MouseBrain-Z-T-1.15461.15461.3	15461	ANSTGTLVITNPTR	Hex(4)HexNAc(5)Fuc(1)	Complex/Hybrid	0.975
Brain	MouseBrain-Z-T-1.15470.15470.3	15470	ANSTGTLVITNPTR	Hex(5)HexNAc(4)	Complex/Hybrid	0.971
Brain	MouseBrain-Z-T-1.15484.15484.3	15484	VLVAPPSEEANTTK	Hex(9)HexNAc(6)Fuc(5)	Complex/Hybrid	0.911
Brain	MouseBrain-Z-T-1.15493.15493.3	15493	VLVAPPSEEANTTK	Hex(8)HexNAc(6)Fuc(4)	Complex/Hybrid	0.958
Brain	MouseBrain-Z-T-1.15494.15494.4	15494	KKENGVFEEISNSSGR	Hex(5)HexNAc(6)NeuAc(1)Fuc(2)	Complex/Hybrid	0.954
Brain	MouseBrain-Z-T-1.15498.15498.3	15498	ANSTGTLVITNPTR	Hex(6)HexNAc(4)	Complex/Hybrid	0.98
Brain	MouseBrain-Z-T-1.15502.15502.2	15502	ANSTGTLVITNPTR	Hex(5)HexNAc(4)	Complex/Hybrid	0.919
Brain	MouseBrain-Z-T-1.15505.15505.3	15505	ANSTGTLVITNPTR	Hex(5)HexNAc(4)Fuc(1)	Complex/Hybrid	0.98
Brain	MouseBrain-Z-T-1.15506.15506.3	15506	ANSTGTLVITNPTR	Hex(4)HexNAc(4)Fuc(2)	Complex/Hybrid	0.988
Brain	MouseBrain-Z-T-1.15511.15511.2	15511	ANSTGTLVITNPTR	Hex(4)HexNAc(4)Fuc(2)	Complex/Hybrid	0.927
Brain	MouseBrain-Z-T-1.15519.15519.4	15519	VLVAPPSEEANTTK	Hex(8)HexNAc(6)Fuc(5)	Complex/Hybrid	0.986
Brain	MouseBrain-Z-T-1.15522.15522.3	15522	TVYLHANQTGYPDPSSR	Hex(4)HexNAc(5)Fuc(2)	Complex/Hybrid	0.995
Brain	MouseBrain-Z-T-1.15554.15554.3	15554	ANSTGTLVITNPTR	Hex(4)HexNAc(5)Fuc(1)	Complex/Hybrid	0.983
Brain	MouseBrain-Z-T-1.15577.15577.3	15577	ANSTGTLVITNPTR	Hex(5)HexNAc(4)Fuc(1)	Complex/Hybrid	0.975
Brain	MouseBrain-Z-T-1.15582.15582.3	15582	VLVAPPSEEANTTK	Hex(8)HexNAc(6)Fuc(5)	Complex/Hybrid	0.986
Brain	MouseBrain-Z-T-1.15589.15589.3	15589	VLVAPPSEEANTTK	Hex(7)HexNAc(6)NeuAc(1)Fuc(4)	Complex/Hybrid	0.941
Brain	MouseBrain-Z-T-1.15591.15591.3	15591	VLVAPPSEEANTTK	Hex(8)HexNAc(5)Fuc(4)	Complex/Hybrid	0.96
Brain	MouseBrain-Z-T-1.15602.15602.3	15602	SSWHLSNLNSTTK	Hex(3)HexNAc(5)Fuc(1)	Complex/Hybrid	1
Brain	MouseBrain-Z-T-1.15603.15603.3	15603	ANSTGTLVITNPTR	Hex(5)HexNAc(4)Fuc(2)	Complex/Hybrid	0.955
Brain	MouseBrain-Z-T-1.15661.15661.3	15661	VLVAPPSEEANTTK	Hex(8)HexNAc(6)Fuc(5)	Complex/Hybrid	0.979
Brain	MouseBrain-Z-T-1.15664.15664.3	15664	VLVAPPSEEANTTK	Hex(8)HexNAc(5)Fuc(4)	Complex/Hybrid	0.951
Brain	MouseBrain-Z-T-1.15687.15687.3	15687	NATVVWMK	Hex(4)HexNAc(6)Fuc(2)	Complex/Hybrid	0.969
Brain	MouseBrain-Z-T-1.15696.15696.3	15696	VLVAPPSEEANTTK	Hex(7)HexNAc(5)Fuc(4)	Complex/Hybrid	0.972
Brain	MouseBrain-Z-T-1.15699.15699.3	15699	VLVAPPSEEANTTK	Hex(8)HexNAc(6)Fuc(4)	Complex/Hybrid	0.957
Brain	MouseBrain-Z-T-1.15702.15702.2	15702	GNMSSLGFTSK	Hex(8)HexNAc(2)	Oligo-Mannose	0.973
Brain	MouseBrain-Z-T-1.15712.15712.3	15712	TDAELNETARPLSPVNPK	Hex(5)HexNAc(5)Fuc(3)	Complex/Hybrid	1
Brain	MouseBrain-Z-T-1.15721.15721.4	15721	KLVQVGIYNGTHVIPNDRK	Hex(9)HexNAc(2)	Oligo-Mannose	0.996
Brain	MouseBrain-Z-T-1.15733.15733.3	15733	GVTHLNISGLK	Hex(5)HexNAc(2)	Oligo-Mannose	0.987
Brain	MouseBrain-Z-T-1.15739.15739.2	15739	MNGTEMNLEPGSR	Hex(5)HexNAc(2)	Oligo-Mannose	0.962
Brain	MouseBrain-Z-T-1.15741.15741.3	15741	MNGTEMNLEPGSR	Hex(5)HexNAc(2)	Oligo-Mannose	0.975
Brain	MouseBrain-Z-T-1.15746.15746.2	15746	GVTHLNISGLK	Hex(5)HexNAc(2)	Oligo-Mannose	0.984
Brain	MouseBrain-Z-T-1.15749.15749.3	15749	VLVAPPSEEANTTK	Hex(6)HexNAc(5)NeuAc(1)Fuc(3)	Complex/Hybrid	0.989
Brain	MouseBrain-Z-T-1.15752.15752.3	15752	SSSHLPPSSYFNASGR	Hex(6)HexNAc(2)	Oligo-Mannose	0.989
Brain	MouseBrain-Z-T-1.15768.15768.3	15768	VLVAPPSEEANTTK	Hex(7)HexNAc(5)Fuc(4)	Complex/Hybrid	0.989
Brain	MouseBrain-Z-T-1.15773.15773.4	15773	VLVAPPSEEANTTK	Hex(8)HexNAc(6)Fuc(4)	Complex/Hybrid	0.992
Brain	MouseBrain-Z-T-1.15775.15775.3	15775	VLVAPPSEEANTTK	Hex(8)HexNAc(6)Fuc(5)	Complex/Hybrid	0.983
Brain	MouseBrain-Z-T-1.15778.15778.3	15778	ANSTGTLVITNPTR	Hex(3)HexNAc(5)	Complex/Hybrid	0.985
Brain	MouseBrain-Z-T-1.15780.15780.4	15780	VLVAPPSEEANTTK	Hex(7)HexNAc(5)Fuc(4)	Complex/Hybrid	0.958
Brain	MouseBrain-Z-T-1.15790.15790.3	15790	SSSHLPPSSYFNASGR	Hex(5)HexNAc(2)	Oligo-Mannose	0.997
Brain	MouseBrain-Z-T-1.15792.15792.3	15792	VLVAPPSEEANTTK	Hex(8)HexNAc(6)Fuc(4)	Complex/Hybrid	0.969
Brain	MouseBrain-Z-T-1.15796.15796.3	15796	VLVAPPSEEANTTK	Hex(7)HexNAc(5)Fuc(3)	Complex/Hybrid	0.968
Brain	MouseBrain-Z-T-1.15807.15807.3	15807	GVTHLNISGLK	Hex(4)HexNAc(2)Fuc(1)	Oligo-Mannose	0.98
Brain	MouseBrain-Z-T-1.15808.15808.4	15808	KLVQVGIYNGTHVIPNDRK	Hex(7)HexNAc(2)	Oligo-Mannose	0.996
Brain	MouseBrain-Z-T-1.15810.15810.2	15810	EIFVVNGTQGK	Hex(5)HexNAc(2)	Oligo-Mannose	1
Brain	MouseBrain-Z-T-1.15819.15819.4	15819	VLVAPPSEEANTTK	Hex(7)HexNAc(7)Fuc(4)	Complex/Hybrid	0.982
Brain	MouseBrain-Z-T-1.15820.15820.3	15820	GNPAAYGITVTNHPMNK	Hex(9)HexNAc(2)	Oligo-Mannose	0.983
Brain	MouseBrain-Z-T-1.15830.15830.3	15830	VLVAPPSEEANTTK	Hex(6)HexNAc(5)NeuAc(1)Fuc(3)	Complex/Hybrid	0.983
Brain	MouseBrain-Z-T-1.15837.15837.3	15837	ANSTGTLVITNPTR	Hex(3)HexNAc(4)	Complex/Hybrid	0.824
Brain	MouseBrain-Z-T-1.15842.15842.3	15842	DQAGNCTEPVSLAPPARPR 6,Carbamidomethyl(+57.0215);	Hex(7)HexNAc(2)	Oligo-Mannose	0.988
Brain	MouseBrain-Z-T-1.15849.15849.3	15849	VLVAPPSEEANTTK	Hex(7)HexNAc(5)Fuc(4)	Complex/Hybrid	0.996
Brain	MouseBrain-Z-T-1.15850.15850.3	15850	KNITDLVEGAK	Hex(5)HexNAc(4)Fuc(1)	Complex/Hybrid	0.935
Brain	MouseBrain-Z-T-1.15858.15858.3	15858	ANSTGTLVITNPTR	Hex(3)HexNAc(4)Fuc(1)	Complex/Hybrid	0.96
Brain	MouseBrain-Z-T-1.15863.15863.3	15863	VLVAPPSEEANTTK	Hex(7)HexNAc(5)Fuc(3)	Complex/Hybrid	0.973
Brain	MouseBrain-Z-T-1.15865.15865.3	15865	SSSHLPPSSYFNASGR	Hex(5)HexNAc(2)	Oligo-Mannose	0.989
Brain	MouseBrain-Z-T-1.15876.15876.4	15876	VLVAPPSEEANTTK	Hex(7)HexNAc(5)Fuc(4)	Complex/Hybrid	0.989
Brain	MouseBrain-Z-T-1.15877.15877.3	15877	ANSTGTLVITNPTR	Hex(3)HexNAc(5)	Complex/Hybrid	0.989
Brain	MouseBrain-Z-T-1.15887.15887.4	15887	VLVAPPSEEANTTK	Hex(6)HexNAc(5)NeuAc(1)Fuc(3)	Complex/Hybrid	0.989
Brain	MouseBrain-Z-T-1.15890.15890.4	15890	VLVAPPSEEANTTK	Hex(7)HexNAc(6)Fuc(4)	Complex/Hybrid	0.985
Brain	MouseBrain-Z-T-1.15899.15899.3	15899	GNPAAYGITVTNHPMNK	Hex(9)HexNAc(2)	Oligo-Mannose	0.985
Brain	MouseBrain-Z-T-1.15900.15900.3	15900	VLVAPPSEEANTTK	Hex(6)HexNAc(5)NeuAc(1)Fuc(3)	Complex/Hybrid	0.991
Brain	MouseBrain-Z-T-1.15914.15914.3	15914	VLVAPPSEEANTTK	Hex(7)HexNAc(6)Fuc(4)	Complex/Hybrid	0.988
Brain	MouseBrain-Z-T-1.15925.15925.3	15925	VLVAPPSEEANTTK	Hex(7)HexNAc(5)Fuc(4)	Complex/Hybrid	0.995
Brain	MouseBrain-Z-T-1.15935.15935.4	15935	VLVAPPSEEANTTK	Hex(6)HexNAc(6)NeuAc(1)Fuc(3)	Complex/Hybrid	0.996
Brain	MouseBrain-Z-T-1.15939.15939.3	15939	GNLSSAPAPAMPTALHSK	Hex(8)HexNAc(2)	Oligo-Mannose	0.996
Brain	MouseBrain-Z-T-1.15948.15948.3	15948	ANSTGTLVITNPTR	Hex(3)HexNAc(4)Fuc(1)	Complex/Hybrid	0.985
Brain	MouseBrain-Z-T-1.15954.15954.3	15954	TVYLHANQTGYPDPSSR	Hex(3)HexNAc(2)Fuc(1)	Truncated	0.988
Brain	MouseBrain-Z-T-1.15960.15960.3	15960	VLVAPPSEEANTTK	Hex(6)HexNAc(5)Fuc(3)	Complex/Hybrid	0.99
Brain	MouseBrain-Z-T-1.15971.15971.3	15971	AMDNVTVR	Hex(6)HexNAc(3)NeuAc(2)Fuc(1)	Complex/Hybrid	0.99
Brain	MouseBrain-Z-T-1.15977.15977.3	15977	GNPAAYGITVTNHPMNK	Hex(9)HexNAc(2)	Oligo-Mannose	0.921
Brain	MouseBrain-Z-T-1.15991.15991.3	15991	VLVAPPSEEANTTK	Hex(7)HexNAc(6)Fuc(4)	Complex/Hybrid	0.986
Brain	MouseBrain-Z-T-1.15992.15992.3	15992	FNHTCLTFTTR 5,Carbamidomethyl(+57.0215);	Hex(5)HexNAc(2)	Oligo-Mannose	0.999
Brain	MouseBrain-Z-T-1.15995.15995.3	15995	VLVAPPSEEANTTK	Hex(7)HexNAc(5)Fuc(4)	Complex/Hybrid	0.996
Brain	MouseBrain-Z-T-1.15996.15996.3	15996	VLVAPPSEEANTTK	Hex(6)HexNAc(5)NeuAc(1)Fuc(3)	Complex/Hybrid	0.992
Brain	MouseBrain-Z-T-1.16001.16001.3	16001	SSSHLPPSSYFNASGR	Hex(2)HexNAc(2)Fuc(1)	Truncated	0.998
Brain	MouseBrain-Z-T-1.16009.16009.3	16009	GNLSSAPAPAMPTALHSK	Hex(8)HexNAc(2)	Oligo-Mannose	0.998
Brain	MouseBrain-Z-T-1.16020.16020.3	16020	VLVAPPSEEANTTK	Hex(6)HexNAc(5)NeuAc(1)Fuc(2)	Complex/Hybrid	0.968
Brain	MouseBrain-Z-T-1.16021.16021.3	16021	VLVAPPSEEANTTK	Hex(7)HexNAc(5)Fuc(3)	Complex/Hybrid	0.982
Brain	MouseBrain-Z-T-1.16036.16036.2	16036	ANSTGTLVITNPTR	Hex(3)HexNAc(2)Fuc(1)	Truncated	0.982
Brain	MouseBrain-Z-T-1.16047.16047.3	16047	EATIVGENETYPR	Hex(9)HexNAc(2)	Oligo-Mannose	0.996
Brain	MouseBrain-Z-T-1.16049.16049.2	16049	ANSTGTLVITNPTR	Hex(3)HexNAc(2)	Truncated	0.985
Brain	MouseBrain-Z-T-1.16050.16050.3	16050	SSSHLPPSSYFNASGR	Hex(3)HexNAc(2)	Truncated	0.998
Brain	MouseBrain-Z-T-1.16057.16057.4	16057	VLVAPPSEEANTTK	Hex(5)HexNAc(5)NeuAc(1)Fuc(2)	Complex/Hybrid	0.991
Brain	MouseBrain-Z-T-1.16059.16059.3	16059	TPVLNCSVAVCK 6,Carbamidomethyl(+57.0215);11,Carbamidomethyl(+57.0215);	Hex(8)HexNAc(2)	Oligo-Mannose	0.978
Brain	MouseBrain-Z-T-1.16067.16067.3	16067	FNHTCLTFTTR 5,Carbamidomethyl(+57.0215);	Hex(5)HexNAc(2)	Oligo-Mannose	0.999
Brain	MouseBrain-Z-T-1.16071.16071.4	16071	VLVAPPSEEANTTK	Hex(6)HexNAc(5)Fuc(3)	Complex/Hybrid	0.963
Brain	MouseBrain-Z-T-1.16072.16072.2	16072	TPVLNCSVAVCK 6,Carbamidomethyl(+57.0215);11,Carbamidomethyl(+57.0215);	Hex(8)HexNAc(2)	Oligo-Mannose	0.989
Brain	MouseBrain-Z-T-1.16079.16079.3	16079	GNLSSAPAPAMPTALHSK	Hex(8)HexNAc(2)	Oligo-Mannose	0.998
Brain	MouseBrain-Z-T-1.16080.16080.2	16080	EATIVGENETYPR	Hex(9)HexNAc(2)	Oligo-Mannose	0.993
Brain	MouseBrain-Z-T-1.16084.16084.3	16084	EATIVGENETYPR	Hex(8)HexNAc(2)	Oligo-Mannose	0.994
Brain	MouseBrain-Z-T-1.16085.16085.3	16085	SSSHLPPSSYFNASGR	Hex(2)HexNAc(2)Fuc(1)	Truncated	0.998
Brain	MouseBrain-Z-T-1.16087.16087.2	16087	EATIVGENETYPR	Hex(8)HexNAc(2)	Oligo-Mannose	0.996
Brain	MouseBrain-Z-T-1.16094.16094.3	16094	VLVAPPSEEANTTK	Hex(7)HexNAc(5)Fuc(3)	Complex/Hybrid	0.979
Brain	MouseBrain-Z-T-1.16096.16096.3	16096	VLVAPPSEEANTTK	Hex(7)HexNAc(5)Fuc(4)	Complex/Hybrid	0.981
Brain	MouseBrain-Z-T-1.16100.16100.3	16100	VLVAPPSEEANTTK	Hex(6)HexNAc(6)Fuc(3)	Complex/Hybrid	0.981
Brain	MouseBrain-Z-T-1.16106.16106.3	16106	DQAGNCTEPVSLAPPARPR 6,Carbamidomethyl(+57.0215);	Hex(5)HexNAc(2)	Oligo-Mannose	0.993
Brain	MouseBrain-Z-T-1.16107.16107.2	16107	ANSTGTLVITNPTR	Hex(3)HexNAc(2)Fuc(1)	Truncated	0.985
Brain	MouseBrain-Z-T-1.16115.16115.3	16115	VLVAPPSEEANTTK	Hex(5)HexNAc(5)NeuAc(1)Fuc(2)	Complex/Hybrid	0.991
Brain	MouseBrain-Z-T-1.16116.16116.3	16116	EATIVGENETYPR	Hex(9)HexNAc(2)	Oligo-Mannose	0.993
Brain	MouseBrain-Z-T-1.16125.16125.3	16125	ISPGKNATGMEVGWYR 10,Oxidation(+15.9949);	Hex(3)HexNAc(2)Fuc(1)	Truncated	1
Brain	MouseBrain-Z-T-1.16128.16128.3	16128	SSSHLPPSSYFNASGR	Hex(3)HexNAc(2)	Truncated	0.996
Brain	MouseBrain-Z-T-1.16129.16129.3	16129	VLVAPPSEEANTTK	Hex(6)HexNAc(5)Fuc(3)	Complex/Hybrid	0.991
Brain	MouseBrain-Z-T-1.16151.16151.3	16151	GNLSSAPAPAMPTALHSK	Hex(8)HexNAc(2)	Oligo-Mannose	0.998
Brain	MouseBrain-Z-T-1.16166.16166.3	16166	SSSHLPPSSYFNASGR	Hex(2)HexNAc(2)Fuc(1)	Truncated	0.998
Brain	MouseBrain-Z-T-1.16187.16187.3	16187	VLVAPPSEEANTTK	Hex(5)HexNAc(6)NeuAc(1)Fuc(2)	Complex/Hybrid	0.98
Brain	MouseBrain-Z-T-1.16188.16188.3	16188	NTNDNIQECFNTTK 9,Carbamidomethyl(+57.0215);	Hex(3)HexNAc(5)Fuc(1)	Complex/Hybrid	0.991
Brain	MouseBrain-Z-T-1.16200.16200.3	16200	VLVAPPSEEANTTK	Hex(6)HexNAc(5)Fuc(3)	Complex/Hybrid	0.998
Brain	MouseBrain-Z-T-1.16201.16201.3	16201	SSSHLPPSSYFNASGR	Hex(3)HexNAc(2)	Truncated	0.996
Brain	MouseBrain-Z-T-1.16202.16202.3	16202	GGNVTLPCK 8,Carbamidomethyl(+57.0215);	Hex(3)HexNAc(6)NeuAc(2)Fuc(1)	Complex/Hybrid	0.998
Brain	MouseBrain-Z-T-1.16213.16213.4	16213	VLVAPPSEEANTTK	Hex(5)HexNAc(5)NeuAc(1)Fuc(2)	Complex/Hybrid	0.973
Brain	MouseBrain-Z-T-1.16214.16214.3	16214	VLVAPPSEEANTTK	Hex(7)HexNAc(5)Fuc(3)	Complex/Hybrid	0.961
Brain	MouseBrain-Z-T-1.16219.16219.2	16219	PVSLNMTVK	Hex(5)HexNAc(4)Fuc(3)	Complex/Hybrid	0.957
Brain	MouseBrain-Z-T-1.16224.16224.3	16224	GNLSSAPAPAMPTALHSK	Hex(8)HexNAc(2)	Oligo-Mannose	0.998
Brain	MouseBrain-Z-T-1.16236.16236.3	16236	GNLSSAPAPAMPTALHSK	Hex(7)HexNAc(2)	Oligo-Mannose	0.995
Brain	MouseBrain-Z-T-1.16238.16238.3	16238	VLVAPPSEEANTTK	Hex(6)HexNAc(4)Fuc(3)	Complex/Hybrid	0.998
Brain	MouseBrain-Z-T-1.16258.16258.3	16258	AMDNVTVR	Hex(5)HexNAc(3)NeuAc(2)Fuc(1)	Complex/Hybrid	0.99
Brain	MouseBrain-Z-T-1.16270.16270.3	16270	VLVAPPSEEANTTK	Hex(6)HexNAc(5)Fuc(3)	Complex/Hybrid	0.995
Brain	MouseBrain-Z-T-1.16272.16272.3	16272	GGNVTLPCK 8,Carbamidomethyl(+57.0215);	Hex(3)HexNAc(6)NeuAc(2)Fuc(1)	Complex/Hybrid	0.998
Brain	MouseBrain-Z-T-1.16273.16273.3	16273	SSSHLPPSSYFNASGR	Hex(3)HexNAc(2)	Truncated	0.997
Brain	MouseBrain-Z-T-1.16280.16280.4	16280	VLVAPPSEEANTTK	Hex(6)HexNAc(5)Fuc(3)	Complex/Hybrid	0.982
Brain	MouseBrain-Z-T-1.16282.16282.3	16282	VLVAPPSEEANTTK	Hex(5)HexNAc(4)NeuAc(1)Fuc(2)	Complex/Hybrid	0.995
Brain	MouseBrain-Z-T-1.16289.16289.3	16289	SSSHLPPSSYFNASGR	Hex(2)HexNAc(2)	Truncated	0.999
Brain	MouseBrain-Z-T-1.16294.16294.4	16294	VLVAPPSEEANTTK	Hex(5)HexNAc(5)NeuAc(1)Fuc(2)	Complex/Hybrid	0.992
Brain	MouseBrain-Z-T-1.16301.16301.2	16301	AMDNVTVR	Hex(5)HexNAc(3)NeuAc(2)Fuc(1)	Complex/Hybrid	0.974
Brain	MouseBrain-Z-T-1.16306.16306.3	16306	VLVAPPSEEANTTK	Hex(6)HexNAc(4)Fuc(3)	Complex/Hybrid	0.996
Brain	MouseBrain-Z-T-1.16320.16320.3	16320	AMDNVTVR	Hex(5)HexNAc(4)NeuAc(2)Fuc(1)	Complex/Hybrid	0.967
[truncated: 89,537 more rows]
