# Supplementary material for: Glyco-Decipher enables glycan database-independent peptide matching and in-depth characterization of site-specific N-glycosylation
Source: Nat Commun. 2022 Apr 7;13:1900. doi: 10.1038/s41467-022-29530-y (PMC8990002; doi:10.1038/s41467-022-29530-y)
Supplement: Supplementary file 12 — Source Data [file 41467_2022_29530_MOESM12_ESM.zip › Source Data/Figure S7a.xlsx]

## Sheet: Figure S7a
Figure S7a	Score distribution of peptide-spectrum matches in spectrum expansion.
Title	Scan	RT(min)	Peptide	Modification	PSMScore	Type		Title	Scan	RT(min)	Peptide	Modification	PSMScore	Type
MouseBrain-Z-T-5.1708.1708.2	1708	13.36	THNLTNLNPDLQYR		2.56	Spectrum Expansion		MouseBrain-Z-T-5.15708.15708.3	15708	76.17	THNLTNLNPDLQYR		235.84	Spectrum Expansion
MouseBrain-Z-T-5.1708.1708.2	1708	13.36	THNLTNLNPDLQYR		0	Decoy		MouseBrain-Z-T-5.15717.15717.3	15717	76.23	THNLTNLNPDLQYR		387.98	Spectrum Expansion
MouseBrain-Z-T-5.1709.1709.3	1709	13.36	THNLTNLNPDLQYR		6.86	Spectrum Expansion		MouseBrain-Z-T-5.15747.15747.3	15747	76.34	THNLTNLNPDLQYR		340.87	Spectrum Expansion
MouseBrain-Z-T-5.1709.1709.3	1709	13.36	THNLTNLNPDLQYR		0	Decoy		MouseBrain-Z-T-5.15842.15842.3	15842	76.76	THNLTNLNPDLQYR		309.82	In Silico Deglycosylation
MouseBrain-Z-T-5.1711.1711.2	1711	13.37	THNLTNLNPDLQYR		6.53	Spectrum Expansion		MouseBrain-Z-T-5.15903.15903.3	15903	77.03	THNLTNLNPDLQYR		312	In Silico Deglycosylation
MouseBrain-Z-T-5.1711.1711.2	1711	13.37	THNLTNLNPDLQYR		0	Decoy		MouseBrain-Z-T-5.15910.15910.3	15910	77.09	THNLTNLNPDLQYR		543.96	Spectrum Expansion
MouseBrain-Z-T-5.1712.1712.3	1712	13.37	THNLTNLNPDLQYR		1.74	Spectrum Expansion		MouseBrain-Z-T-5.15958.15958.3	15958	77.3	THNLTNLNPDLQYR		364.09	Spectrum Expansion
MouseBrain-Z-T-5.1712.1712.3	1712	13.37	THNLTNLNPDLQYR		0	Decoy		MouseBrain-Z-T-5.16016.16016.3	16016	77.57	THNLTNLNPDLQYR		318.4	In Silico Deglycosylation
MouseBrain-Z-T-5.1713.1713.3	1713	13.37	THNLTNLNPDLQYR		1.62	Spectrum Expansion		MouseBrain-Z-T-5.16041.16041.3	16041	77.67	THNLTNLNPDLQYR		548.01	In Silico Deglycosylation
MouseBrain-Z-T-5.1713.1713.3	1713	13.37	THNLTNLNPDLQYR		0	Decoy		MouseBrain-Z-T-5.16129.16129.3	16129	78.05	THNLTNLNPDLQYR		351.47	In Silico Deglycosylation
MouseBrain-Z-T-5.1714.1714.3	1714	13.37	THNLTNLNPDLQYR		1.49	Spectrum Expansion		MouseBrain-Z-T-5.16184.16184.3	16184	78.32	THNLTNLNPDLQYR		461.71	In Silico Deglycosylation
MouseBrain-Z-T-5.1714.1714.3	1714	13.37	THNLTNLNPDLQYR		0	Decoy		MouseBrain-Z-T-5.16243.16243.5	16243	78.58	THNLTNLNPDLQYR		322.98	Spectrum Expansion
MouseBrain-Z-T-5.1715.1715.3	1715	13.37	THNLTNLNPDLQYR		1.34	Spectrum Expansion		MouseBrain-Z-T-5.16326.16326.3	16326	78.96	THNLTNLNPDLQYR		665.37	In Silico Deglycosylation
MouseBrain-Z-T-5.1715.1715.3	1715	13.37	THNLTNLNPDLQYR		1.01	Decoy		MouseBrain-Z-T-5.16406.16406.3	16406	79.28	THNLTNLNPDLQYR		134.44	Spectrum Expansion
MouseBrain-Z-T-5.1716.1716.2	1716	13.37	THNLTNLNPDLQYR		1.31	Spectrum Expansion		MouseBrain-Z-T-5.16410.16410.4	16410	79.33	THNLTNLNPDLQYR		108.12	Spectrum Expansion
MouseBrain-Z-T-5.1716.1716.2	1716	13.37	THNLTNLNPDLQYR		0	Decoy		MouseBrain-Z-T-5.16480.16480.4	16480	79.65	THNLTNLNPDLQYR		382.63	In Silico Deglycosylation
MouseBrain-Z-T-5.1717.1717.3	1717	13.37	THNLTNLNPDLQYR		1.56	Spectrum Expansion		MouseBrain-Z-T-5.16505.16505.3	16505	79.76	THNLTNLNPDLQYR		111.73	Spectrum Expansion
MouseBrain-Z-T-5.1717.1717.3	1717	13.37	THNLTNLNPDLQYR		0	Decoy		MouseBrain-Z-T-5.18713.18713.6	18713	89.68	THNLTNLNPDLQYR		101.56	Spectrum Expansion
MouseBrain-Z-T-5.1718.1718.2	1718	13.37	THNLTNLNPDLQYR		0	Spectrum Expansion		MouseBrain-Z-T-5.18792.18792.3	18792	90.05	THNLTNLNPDLQYR		186.29	Spectrum Expansion
MouseBrain-Z-T-5.1718.1718.2	1718	13.37	THNLTNLNPDLQYR		0	Decoy		MouseBrain-Z-T-5.19168.19168.3	19168	91.71	THNLTNLNPDLQYR		106.79	Spectrum Expansion
MouseBrain-Z-T-5.1719.1719.2	1719	13.37	THNLTNLNPDLQYR		1.36	Spectrum Expansion
MouseBrain-Z-T-5.1719.1719.2	1719	13.37	THNLTNLNPDLQYR		0	Decoy
MouseBrain-Z-T-5.1720.1720.3	1720	13.37	THNLTNLNPDLQYR		0	Spectrum Expansion
MouseBrain-Z-T-5.1720.1720.3	1720	13.37	THNLTNLNPDLQYR		0	Decoy
MouseBrain-Z-T-5.1723.1723.2	1723	13.42	THNLTNLNPDLQYR		1.34	Spectrum Expansion
MouseBrain-Z-T-5.1723.1723.2	1723	13.42	THNLTNLNPDLQYR		0	Decoy
MouseBrain-Z-T-5.1724.1724.2	1724	13.42	THNLTNLNPDLQYR		0	Spectrum Expansion
MouseBrain-Z-T-5.1724.1724.2	1724	13.42	THNLTNLNPDLQYR		0	Decoy
MouseBrain-Z-T-5.1725.1725.2	1725	13.42	THNLTNLNPDLQYR		0	Spectrum Expansion
MouseBrain-Z-T-5.1725.1725.2	1725	13.42	THNLTNLNPDLQYR		0	Decoy
MouseBrain-Z-T-5.1727.1727.2	1727	13.42	THNLTNLNPDLQYR		0	Spectrum Expansion
MouseBrain-Z-T-5.1727.1727.2	1727	13.42	THNLTNLNPDLQYR		0	Decoy
MouseBrain-Z-T-5.1728.1728.3	1728	13.42	THNLTNLNPDLQYR		0	Spectrum Expansion
MouseBrain-Z-T-5.1728.1728.3	1728	13.42	THNLTNLNPDLQYR		0	Decoy
MouseBrain-Z-T-5.1729.1729.3	1729	13.42	THNLTNLNPDLQYR		0	Spectrum Expansion
MouseBrain-Z-T-5.1729.1729.3	1729	13.42	THNLTNLNPDLQYR		0	Decoy
MouseBrain-Z-T-5.1730.1730.2	1730	13.42	THNLTNLNPDLQYR		0	Spectrum Expansion
MouseBrain-Z-T-5.1730.1730.2	1730	13.42	THNLTNLNPDLQYR		0	Decoy
MouseBrain-Z-T-5.1731.1731.2	1731	13.42	THNLTNLNPDLQYR		0	Spectrum Expansion
MouseBrain-Z-T-5.1731.1731.2	1731	13.42	THNLTNLNPDLQYR		0	Decoy
MouseBrain-Z-T-5.1733.1733.2	1733	13.42	THNLTNLNPDLQYR		0	Spectrum Expansion
MouseBrain-Z-T-5.1733.1733.2	1733	13.42	THNLTNLNPDLQYR		0	Decoy
MouseBrain-Z-T-5.1735.1735.2	1735	13.48	THNLTNLNPDLQYR		1.41	Spectrum Expansion
MouseBrain-Z-T-5.1735.1735.2	1735	13.48	THNLTNLNPDLQYR		0	Decoy
MouseBrain-Z-T-5.1739.1739.3	1739	13.5	THNLTNLNPDLQYR		0	Spectrum Expansion
MouseBrain-Z-T-5.1739.1739.3	1739	13.5	THNLTNLNPDLQYR		0	Decoy
MouseBrain-Z-T-5.1740.1740.2	1740	13.5	THNLTNLNPDLQYR		0	Spectrum Expansion
MouseBrain-Z-T-5.1740.1740.2	1740	13.5	THNLTNLNPDLQYR		0	Decoy
MouseBrain-Z-T-5.1741.1741.3	1741	13.5	THNLTNLNPDLQYR		1.61	Spectrum Expansion
MouseBrain-Z-T-5.1741.1741.3	1741	13.5	THNLTNLNPDLQYR		0	Decoy
MouseBrain-Z-T-5.1742.1742.2	1742	13.5	THNLTNLNPDLQYR		0	Spectrum Expansion
MouseBrain-Z-T-5.1742.1742.2	1742	13.5	THNLTNLNPDLQYR		0	Decoy
MouseBrain-Z-T-5.1743.1743.2	1743	13.5	THNLTNLNPDLQYR		0	Spectrum Expansion
MouseBrain-Z-T-5.1743.1743.2	1743	13.5	THNLTNLNPDLQYR		0	Decoy
MouseBrain-Z-T-5.1744.1744.2	1744	13.5	THNLTNLNPDLQYR		1.18	Spectrum Expansion
MouseBrain-Z-T-5.1744.1744.2	1744	13.5	THNLTNLNPDLQYR		0	Decoy
MouseBrain-Z-T-5.1745.1745.2	1745	13.5	THNLTNLNPDLQYR		0	Spectrum Expansion
MouseBrain-Z-T-5.1745.1745.2	1745	13.5	THNLTNLNPDLQYR		0	Decoy
MouseBrain-Z-T-5.1746.1746.2	1746	13.5	THNLTNLNPDLQYR		1.47	Spectrum Expansion
MouseBrain-Z-T-5.1746.1746.2	1746	13.5	THNLTNLNPDLQYR		1.01	Decoy
MouseBrain-Z-T-5.1747.1747.2	1747	13.5	THNLTNLNPDLQYR		0	Spectrum Expansion
MouseBrain-Z-T-5.1747.1747.2	1747	13.5	THNLTNLNPDLQYR		0	Decoy
MouseBrain-Z-T-5.1748.1748.2	1748	13.5	THNLTNLNPDLQYR		1.02	Spectrum Expansion
MouseBrain-Z-T-5.1748.1748.2	1748	13.5	THNLTNLNPDLQYR		0	Decoy
MouseBrain-Z-T-5.1749.1749.3	1749	13.5	THNLTNLNPDLQYR		0	Spectrum Expansion
MouseBrain-Z-T-5.1749.1749.3	1749	13.5	THNLTNLNPDLQYR		0	Decoy
MouseBrain-Z-T-5.1752.1752.2	1752	13.55	THNLTNLNPDLQYR		0	Spectrum Expansion
MouseBrain-Z-T-5.1752.1752.2	1752	13.55	THNLTNLNPDLQYR		0	Decoy
MouseBrain-Z-T-5.1753.1753.2	1753	13.55	THNLTNLNPDLQYR		1.56	Spectrum Expansion
MouseBrain-Z-T-5.1753.1753.2	1753	13.55	THNLTNLNPDLQYR		1.01	Decoy
MouseBrain-Z-T-5.1754.1754.2	1754	13.55	THNLTNLNPDLQYR		2.53	Spectrum Expansion
MouseBrain-Z-T-5.1754.1754.2	1754	13.55	THNLTNLNPDLQYR		0	Decoy
MouseBrain-Z-T-5.1756.1756.2	1756	13.57	THNLTNLNPDLQYR		1.15	Spectrum Expansion
MouseBrain-Z-T-5.1756.1756.2	1756	13.57	THNLTNLNPDLQYR		0	Decoy
MouseBrain-Z-T-5.1757.1757.2	1757	13.57	THNLTNLNPDLQYR		0	Spectrum Expansion
MouseBrain-Z-T-5.1757.1757.2	1757	13.57	THNLTNLNPDLQYR		1.04	Decoy
MouseBrain-Z-T-5.1763.1763.2	1763	13.61	THNLTNLNPDLQYR		1.18	Spectrum Expansion
MouseBrain-Z-T-5.1763.1763.2	1763	13.61	THNLTNLNPDLQYR		0	Decoy
MouseBrain-Z-T-5.1765.1765.2	1765	13.62	THNLTNLNPDLQYR		0	Spectrum Expansion
MouseBrain-Z-T-5.1765.1765.2	1765	13.62	THNLTNLNPDLQYR		0	Decoy
MouseBrain-Z-T-5.1769.1769.2	1769	13.64	THNLTNLNPDLQYR		1.6	Spectrum Expansion
MouseBrain-Z-T-5.1769.1769.2	1769	13.64	THNLTNLNPDLQYR		0	Decoy
MouseBrain-Z-T-5.1771.1771.2	1771	13.64	THNLTNLNPDLQYR		1.24	Spectrum Expansion
MouseBrain-Z-T-5.1771.1771.2	1771	13.64	THNLTNLNPDLQYR		0	Decoy
MouseBrain-Z-T-5.1772.1772.3	1772	13.64	THNLTNLNPDLQYR		0	Spectrum Expansion
MouseBrain-Z-T-5.1772.1772.3	1772	13.64	THNLTNLNPDLQYR		0	Decoy
MouseBrain-Z-T-5.1777.1777.3	1777	13.68	THNLTNLNPDLQYR		0	Spectrum Expansion
MouseBrain-Z-T-5.1777.1777.3	1777	13.68	THNLTNLNPDLQYR		0	Decoy
MouseBrain-Z-T-5.1783.1783.2	1783	13.72	THNLTNLNPDLQYR		1.06	Spectrum Expansion
MouseBrain-Z-T-5.1783.1783.2	1783	13.72	THNLTNLNPDLQYR		0	Decoy
MouseBrain-Z-T-5.1786.1786.2	1786	13.73	THNLTNLNPDLQYR		1.12	Spectrum Expansion
MouseBrain-Z-T-5.1786.1786.2	1786	13.73	THNLTNLNPDLQYR		0	Decoy
MouseBrain-Z-T-5.1788.1788.2	1788	13.74	THNLTNLNPDLQYR		1.25	Spectrum Expansion
MouseBrain-Z-T-5.1788.1788.2	1788	13.74	THNLTNLNPDLQYR		0	Decoy
MouseBrain-Z-T-5.1791.1791.3	1791	13.75	THNLTNLNPDLQYR		1.53	Spectrum Expansion
MouseBrain-Z-T-5.1791.1791.3	1791	13.75	THNLTNLNPDLQYR		0	Decoy
MouseBrain-Z-T-5.1792.1792.3	1792	13.75	THNLTNLNPDLQYR		1.41	Spectrum Expansion
MouseBrain-Z-T-5.1792.1792.3	1792	13.75	THNLTNLNPDLQYR		0	Decoy
MouseBrain-Z-T-5.1795.1795.2	1795	13.77	THNLTNLNPDLQYR		1.54	Spectrum Expansion
MouseBrain-Z-T-5.1795.1795.2	1795	13.77	THNLTNLNPDLQYR		0	Decoy
MouseBrain-Z-T-5.1798.1798.2	1798	13.79	THNLTNLNPDLQYR		0	Spectrum Expansion
MouseBrain-Z-T-5.1798.1798.2	1798	13.79	THNLTNLNPDLQYR		0	Decoy
MouseBrain-Z-T-5.1802.1802.2	1802	13.8	THNLTNLNPDLQYR		1.56	Spectrum Expansion
MouseBrain-Z-T-5.1802.1802.2	1802	13.8	THNLTNLNPDLQYR		0	Decoy
MouseBrain-Z-T-5.1805.1805.3	1805	13.82	THNLTNLNPDLQYR		1.34	Spectrum Expansion
MouseBrain-Z-T-5.1805.1805.3	1805	13.82	THNLTNLNPDLQYR		0	Decoy
MouseBrain-Z-T-5.1809.1809.2	1809	13.84	THNLTNLNPDLQYR		1.28	Spectrum Expansion
MouseBrain-Z-T-5.1809.1809.2	1809	13.84	THNLTNLNPDLQYR		0	Decoy
MouseBrain-Z-T-5.1811.1811.2	1811	13.84	THNLTNLNPDLQYR		1.32	Spectrum Expansion
MouseBrain-Z-T-5.1811.1811.2	1811	13.84	THNLTNLNPDLQYR		0	Decoy
MouseBrain-Z-T-5.1820.1820.2	1820	13.89	THNLTNLNPDLQYR		1.78	Spectrum Expansion
MouseBrain-Z-T-5.1820.1820.2	1820	13.89	THNLTNLNPDLQYR		0	Decoy
MouseBrain-Z-T-5.1823.1823.2	1823	13.91	THNLTNLNPDLQYR		1.92	Spectrum Expansion
MouseBrain-Z-T-5.1823.1823.2	1823	13.91	THNLTNLNPDLQYR		1.75	Decoy
MouseBrain-Z-T-5.1827.1827.2	1827	13.93	THNLTNLNPDLQYR		0	Spectrum Expansion
MouseBrain-Z-T-5.1827.1827.2	1827	13.93	THNLTNLNPDLQYR		0	Decoy
MouseBrain-Z-T-5.1830.1830.2	1830	13.94	THNLTNLNPDLQYR		0	Spectrum Expansion
MouseBrain-Z-T-5.1830.1830.2	1830	13.94	THNLTNLNPDLQYR		0	Decoy
MouseBrain-Z-T-5.1831.1831.2	1831	13.94	THNLTNLNPDLQYR		1.4	Spectrum Expansion
MouseBrain-Z-T-5.1831.1831.2	1831	13.94	THNLTNLNPDLQYR		1.24	Decoy
MouseBrain-Z-T-5.1834.1834.2	1834	13.96	THNLTNLNPDLQYR		1.66	Spectrum Expansion
MouseBrain-Z-T-5.1834.1834.2	1834	13.96	THNLTNLNPDLQYR		0	Decoy
MouseBrain-Z-T-5.1835.1835.2	1835	13.96	THNLTNLNPDLQYR		0	Spectrum Expansion
MouseBrain-Z-T-5.1835.1835.2	1835	13.96	THNLTNLNPDLQYR		0	Decoy
MouseBrain-Z-T-5.1837.1837.2	1837	13.97	THNLTNLNPDLQYR		1.81	Spectrum Expansion
MouseBrain-Z-T-5.1837.1837.2	1837	13.97	THNLTNLNPDLQYR		0	Decoy
MouseBrain-Z-T-5.1838.1838.2	1838	13.97	THNLTNLNPDLQYR		0	Spectrum Expansion
MouseBrain-Z-T-5.1838.1838.2	1838	13.97	THNLTNLNPDLQYR		3.46	Decoy
MouseBrain-Z-T-5.1840.1840.2	1840	13.98	THNLTNLNPDLQYR		1.74	Spectrum Expansion
MouseBrain-Z-T-5.1840.1840.2	1840	13.98	THNLTNLNPDLQYR		0	Decoy
MouseBrain-Z-T-5.1842.1842.2	1842	13.99	THNLTNLNPDLQYR		1.62	Spectrum Expansion
MouseBrain-Z-T-5.1842.1842.2	1842	13.99	THNLTNLNPDLQYR		0	Decoy
MouseBrain-Z-T-5.1844.1844.2	1844	14	THNLTNLNPDLQYR		1.72	Spectrum Expansion
MouseBrain-Z-T-5.1844.1844.2	1844	14	THNLTNLNPDLQYR		0	Decoy
MouseBrain-Z-T-5.1847.1847.2	1847	14.01	THNLTNLNPDLQYR		1.41	Spectrum Expansion
MouseBrain-Z-T-5.1847.1847.2	1847	14.01	THNLTNLNPDLQYR		0	Decoy
MouseBrain-Z-T-5.1851.1851.2	1851	14.04	THNLTNLNPDLQYR		0	Spectrum Expansion
MouseBrain-Z-T-5.1851.1851.2	1851	14.04	THNLTNLNPDLQYR		3.67	Decoy
MouseBrain-Z-T-5.1861.1861.3	1861	14.09	THNLTNLNPDLQYR		1.32	Spectrum Expansion
MouseBrain-Z-T-5.1861.1861.3	1861	14.09	THNLTNLNPDLQYR		0	Decoy
MouseBrain-Z-T-5.1865.1865.2	1865	14.11	THNLTNLNPDLQYR		1.37	Spectrum Expansion
MouseBrain-Z-T-5.1865.1865.2	1865	14.11	THNLTNLNPDLQYR		0	Decoy
MouseBrain-Z-T-5.1872.1872.2	1872	14.15	THNLTNLNPDLQYR		1.53	Spectrum Expansion
MouseBrain-Z-T-5.1872.1872.2	1872	14.15	THNLTNLNPDLQYR		0	Decoy
MouseBrain-Z-T-5.1874.1874.2	1874	14.15	THNLTNLNPDLQYR		1.6	Spectrum Expansion
MouseBrain-Z-T-5.1874.1874.2	1874	14.15	THNLTNLNPDLQYR		1.36	Decoy
MouseBrain-Z-T-5.1876.1876.3	1876	14.16	THNLTNLNPDLQYR		4.52	Spectrum Expansion
MouseBrain-Z-T-5.1876.1876.3	1876	14.16	THNLTNLNPDLQYR		0	Decoy
MouseBrain-Z-T-5.1881.1881.2	1881	14.18	THNLTNLNPDLQYR		3.66	Spectrum Expansion
MouseBrain-Z-T-5.1881.1881.2	1881	14.18	THNLTNLNPDLQYR		0	Decoy
MouseBrain-Z-T-5.1884.1884.2	1884	14.19	THNLTNLNPDLQYR		1.4	Spectrum Expansion
MouseBrain-Z-T-5.1884.1884.2	1884	14.19	THNLTNLNPDLQYR		0	Decoy
MouseBrain-Z-T-5.1887.1887.2	1887	14.2	THNLTNLNPDLQYR		1.92	Spectrum Expansion
MouseBrain-Z-T-5.1887.1887.2	1887	14.2	THNLTNLNPDLQYR		3.76	Decoy
MouseBrain-Z-T-5.1894.1894.2	1894	14.24	THNLTNLNPDLQYR		1.43	Spectrum Expansion
MouseBrain-Z-T-5.1894.1894.2	1894	14.24	THNLTNLNPDLQYR		0	Decoy
MouseBrain-Z-T-5.1901.1901.3	1901	14.28	THNLTNLNPDLQYR		1.53	Spectrum Expansion
MouseBrain-Z-T-5.1901.1901.3	1901	14.28	THNLTNLNPDLQYR		0	Decoy
MouseBrain-Z-T-5.1914.1914.3	1914	14.35	THNLTNLNPDLQYR		0	Spectrum Expansion
MouseBrain-Z-T-5.1914.1914.3	1914	14.35	THNLTNLNPDLQYR		0	Decoy
MouseBrain-Z-T-5.1956.1956.2	1956	14.62	THNLTNLNPDLQYR		1.87	Spectrum Expansion
MouseBrain-Z-T-5.1956.1956.2	1956	14.62	THNLTNLNPDLQYR		0	Decoy
MouseBrain-Z-T-5.1958.1958.3	1958	14.63	THNLTNLNPDLQYR		1.35	Spectrum Expansion
MouseBrain-Z-T-5.1958.1958.3	1958	14.63	THNLTNLNPDLQYR		0	Decoy
MouseBrain-Z-T-5.1962.1962.3	1962	14.65	THNLTNLNPDLQYR		1.68	Spectrum Expansion
MouseBrain-Z-T-5.1962.1962.3	1962	14.65	THNLTNLNPDLQYR		0	Decoy
MouseBrain-Z-T-5.1967.1967.3	1967	14.67	THNLTNLNPDLQYR		2.11	Spectrum Expansion
MouseBrain-Z-T-5.1967.1967.3	1967	14.67	THNLTNLNPDLQYR		0	Decoy
MouseBrain-Z-T-5.1968.1968.2	1968	14.67	THNLTNLNPDLQYR		2.61	Spectrum Expansion
MouseBrain-Z-T-5.1968.1968.2	1968	14.67	THNLTNLNPDLQYR		0	Decoy
MouseBrain-Z-T-5.1969.1969.3	1969	14.67	THNLTNLNPDLQYR		3.4	Spectrum Expansion
MouseBrain-Z-T-5.1969.1969.3	1969	14.67	THNLTNLNPDLQYR		1.02	Decoy
MouseBrain-Z-T-5.1971.1971.2	1971	14.69	THNLTNLNPDLQYR		3.64	Spectrum Expansion
MouseBrain-Z-T-5.1971.1971.2	1971	14.69	THNLTNLNPDLQYR		0	Decoy
MouseBrain-Z-T-5.1972.1972.2	1972	14.69	THNLTNLNPDLQYR		5.04	Spectrum Expansion
MouseBrain-Z-T-5.1972.1972.2	1972	14.69	THNLTNLNPDLQYR		0	Decoy
MouseBrain-Z-T-5.1973.1973.2	1973	14.69	THNLTNLNPDLQYR		2.3	Spectrum Expansion
MouseBrain-Z-T-5.1973.1973.2	1973	14.69	THNLTNLNPDLQYR		1.04	Decoy
MouseBrain-Z-T-5.1974.1974.2	1974	14.69	THNLTNLNPDLQYR		3.15	Spectrum Expansion
MouseBrain-Z-T-5.1974.1974.2	1974	14.69	THNLTNLNPDLQYR		1.01	Decoy
MouseBrain-Z-T-5.1975.1975.3	1975	14.69	THNLTNLNPDLQYR		3.11	Spectrum Expansion
MouseBrain-Z-T-5.1975.1975.3	1975	14.69	THNLTNLNPDLQYR		1.17	Decoy
MouseBrain-Z-T-5.1977.1977.2	1977	14.71	THNLTNLNPDLQYR		2.94	Spectrum Expansion
MouseBrain-Z-T-5.1977.1977.2	1977	14.71	THNLTNLNPDLQYR		0	Decoy
MouseBrain-Z-T-5.1978.1978.3	1978	14.71	THNLTNLNPDLQYR		2.94	Spectrum Expansion
MouseBrain-Z-T-5.1978.1978.3	1978	14.71	THNLTNLNPDLQYR		0	Decoy
MouseBrain-Z-T-5.1979.1979.2	1979	14.71	THNLTNLNPDLQYR		2.87	Spectrum Expansion
MouseBrain-Z-T-5.1979.1979.2	1979	14.71	THNLTNLNPDLQYR		1.11	Decoy
MouseBrain-Z-T-5.1980.1980.3	1980	14.71	THNLTNLNPDLQYR		5.59	Spectrum Expansion
MouseBrain-Z-T-5.1980.1980.3	1980	14.71	THNLTNLNPDLQYR		1.02	Decoy
MouseBrain-Z-T-5.1981.1981.2	1981	14.71	THNLTNLNPDLQYR		2.74	Spectrum Expansion
MouseBrain-Z-T-5.1981.1981.2	1981	14.71	THNLTNLNPDLQYR		1.4	Decoy
MouseBrain-Z-T-5.1982.1982.2	1982	14.71	THNLTNLNPDLQYR		2.69	Spectrum Expansion
MouseBrain-Z-T-5.1982.1982.2	1982	14.71	THNLTNLNPDLQYR		1.06	Decoy
MouseBrain-Z-T-5.1983.1983.2	1983	14.71	THNLTNLNPDLQYR		2.17	Spectrum Expansion
MouseBrain-Z-T-5.1983.1983.2	1983	14.71	THNLTNLNPDLQYR		1	Decoy
MouseBrain-Z-T-5.1984.1984.3	1984	14.71	THNLTNLNPDLQYR		2.48	Spectrum Expansion
MouseBrain-Z-T-5.1984.1984.3	1984	14.71	THNLTNLNPDLQYR		3.58	Decoy
MouseBrain-Z-T-5.1985.1985.2	1985	14.71	THNLTNLNPDLQYR		4.38	Spectrum Expansion
MouseBrain-Z-T-5.1985.1985.2	1985	14.71	THNLTNLNPDLQYR		1.34	Decoy
MouseBrain-Z-T-5.1986.1986.2	1986	14.71	THNLTNLNPDLQYR		1.82	Spectrum Expansion
MouseBrain-Z-T-5.1986.1986.2	1986	14.71	THNLTNLNPDLQYR		0	Decoy
MouseBrain-Z-T-5.1988.1988.3	1988	14.76	THNLTNLNPDLQYR		3.75	Spectrum Expansion
MouseBrain-Z-T-5.1988.1988.3	1988	14.76	THNLTNLNPDLQYR		0	Decoy
MouseBrain-Z-T-5.1989.1989.3	1989	14.76	THNLTNLNPDLQYR		1.99	Spectrum Expansion
MouseBrain-Z-T-5.1989.1989.3	1989	14.76	THNLTNLNPDLQYR		0	Decoy
MouseBrain-Z-T-5.1990.1990.2	1990	14.76	THNLTNLNPDLQYR		1.74	Spectrum Expansion
MouseBrain-Z-T-5.1990.1990.2	1990	14.76	THNLTNLNPDLQYR		0	Decoy
MouseBrain-Z-T-5.1991.1991.3	1991	14.76	THNLTNLNPDLQYR		1.57	Spectrum Expansion
MouseBrain-Z-T-5.1991.1991.3	1991	14.76	THNLTNLNPDLQYR		0	Decoy
MouseBrain-Z-T-5.1992.1992.3	1992	14.76	THNLTNLNPDLQYR		1.7	Spectrum Expansion
MouseBrain-Z-T-5.1992.1992.3	1992	14.76	THNLTNLNPDLQYR		0	Decoy
MouseBrain-Z-T-5.1993.1993.3	1993	14.76	THNLTNLNPDLQYR		1.63	Spectrum Expansion
MouseBrain-Z-T-5.1993.1993.3	1993	14.76	THNLTNLNPDLQYR		0	Decoy
MouseBrain-Z-T-5.1994.1994.2	1994	14.76	THNLTNLNPDLQYR		2.74	Spectrum Expansion
MouseBrain-Z-T-5.1994.1994.2	1994	14.76	THNLTNLNPDLQYR		0	Decoy
MouseBrain-Z-T-5.1995.1995.2	1995	14.76	THNLTNLNPDLQYR		1.74	Spectrum Expansion
MouseBrain-Z-T-5.1995.1995.2	1995	14.76	THNLTNLNPDLQYR		0	Decoy
MouseBrain-Z-T-5.1997.1997.3	1997	14.76	THNLTNLNPDLQYR		2.64	Spectrum Expansion
MouseBrain-Z-T-5.1997.1997.3	1997	14.76	THNLTNLNPDLQYR		0	Decoy
MouseBrain-Z-T-5.1998.1998.3	1998	14.76	THNLTNLNPDLQYR		1.61	Spectrum Expansion
MouseBrain-Z-T-5.1998.1998.3	1998	14.76	THNLTNLNPDLQYR		0	Decoy
MouseBrain-Z-T-5.2000.2000.3	2000	14.81	THNLTNLNPDLQYR		4.18	Spectrum Expansion
MouseBrain-Z-T-5.2000.2000.3	2000	14.81	THNLTNLNPDLQYR		0	Decoy
MouseBrain-Z-T-5.2001.2001.3	2001	14.81	THNLTNLNPDLQYR		1.49	Spectrum Expansion
MouseBrain-Z-T-5.2001.2001.3	2001	14.81	THNLTNLNPDLQYR		0	Decoy
MouseBrain-Z-T-5.2002.2002.3	2002	14.81	THNLTNLNPDLQYR		2.02	Spectrum Expansion
MouseBrain-Z-T-5.2002.2002.3	2002	14.81	THNLTNLNPDLQYR		0	Decoy
MouseBrain-Z-T-5.2003.2003.3	2003	14.81	THNLTNLNPDLQYR		2.17	Spectrum Expansion
MouseBrain-Z-T-5.2003.2003.3	2003	14.81	THNLTNLNPDLQYR		0	Decoy
MouseBrain-Z-T-5.2004.2004.3	2004	14.81	THNLTNLNPDLQYR		1.64	Spectrum Expansion
MouseBrain-Z-T-5.2004.2004.3	2004	14.81	THNLTNLNPDLQYR		0	Decoy
MouseBrain-Z-T-5.2005.2005.3	2005	14.81	THNLTNLNPDLQYR		5.15	Spectrum Expansion
MouseBrain-Z-T-5.2005.2005.3	2005	14.81	THNLTNLNPDLQYR		0	Decoy
MouseBrain-Z-T-5.2006.2006.2	2006	14.81	THNLTNLNPDLQYR		2.27	Spectrum Expansion
MouseBrain-Z-T-5.2006.2006.2	2006	14.81	THNLTNLNPDLQYR		0	Decoy
MouseBrain-Z-T-5.2007.2007.3	2007	14.81	THNLTNLNPDLQYR		1.3	Spectrum Expansion
MouseBrain-Z-T-5.2007.2007.3	2007	14.81	THNLTNLNPDLQYR		0	Decoy
MouseBrain-Z-T-5.2008.2008.3	2008	14.81	THNLTNLNPDLQYR		2.04	Spectrum Expansion
MouseBrain-Z-T-5.2008.2008.3	2008	14.81	THNLTNLNPDLQYR		0	Decoy
MouseBrain-Z-T-5.2009.2009.3	2009	14.81	THNLTNLNPDLQYR		1.73	Spectrum Expansion
MouseBrain-Z-T-5.2009.2009.3	2009	14.81	THNLTNLNPDLQYR		0	Decoy
MouseBrain-Z-T-5.2010.2010.2	2010	14.81	THNLTNLNPDLQYR		2.98	Spectrum Expansion
MouseBrain-Z-T-5.2010.2010.2	2010	14.81	THNLTNLNPDLQYR		0	Decoy
MouseBrain-Z-T-5.2012.2012.3	2012	14.87	THNLTNLNPDLQYR		1.53	Spectrum Expansion
MouseBrain-Z-T-5.2012.2012.3	2012	14.87	THNLTNLNPDLQYR		1.02	Decoy
MouseBrain-Z-T-5.2013.2013.3	2013	14.87	THNLTNLNPDLQYR		2.11	Spectrum Expansion
MouseBrain-Z-T-5.2013.2013.3	2013	14.87	THNLTNLNPDLQYR		0	Decoy
MouseBrain-Z-T-5.2014.2014.3	2014	14.87	THNLTNLNPDLQYR		1.95	Spectrum Expansion
MouseBrain-Z-T-5.2014.2014.3	2014	14.87	THNLTNLNPDLQYR		1.04	Decoy
MouseBrain-Z-T-5.2015.2015.3	2015	14.87	THNLTNLNPDLQYR		1.7	Spectrum Expansion
MouseBrain-Z-T-5.2015.2015.3	2015	14.87	THNLTNLNPDLQYR		0	Decoy
MouseBrain-Z-T-5.2016.2016.3	2016	14.87	THNLTNLNPDLQYR		1.89	Spectrum Expansion
MouseBrain-Z-T-5.2016.2016.3	2016	14.87	THNLTNLNPDLQYR		0	Decoy
MouseBrain-Z-T-5.2017.2017.2	2017	14.87	THNLTNLNPDLQYR		1.62	Spectrum Expansion
MouseBrain-Z-T-5.2017.2017.2	2017	14.87	THNLTNLNPDLQYR		0	Decoy
MouseBrain-Z-T-5.2018.2018.3	2018	14.87	THNLTNLNPDLQYR		2.56	Spectrum Expansion
MouseBrain-Z-T-5.2018.2018.3	2018	14.87	THNLTNLNPDLQYR		7	Decoy
MouseBrain-Z-T-5.2019.2019.3	2019	14.87	THNLTNLNPDLQYR		1.49	Spectrum Expansion
MouseBrain-Z-T-5.2019.2019.3	2019	14.87	THNLTNLNPDLQYR		0	Decoy
MouseBrain-Z-T-5.2020.2020.3	2020	14.87	THNLTNLNPDLQYR		1.57	Spectrum Expansion
MouseBrain-Z-T-5.2020.2020.3	2020	14.87	THNLTNLNPDLQYR		0	Decoy
MouseBrain-Z-T-5.2021.2021.3	2021	14.87	THNLTNLNPDLQYR		1.35	Spectrum Expansion
MouseBrain-Z-T-5.2021.2021.3	2021	14.87	THNLTNLNPDLQYR		0	Decoy
MouseBrain-Z-T-5.2022.2022.2	2022	14.87	THNLTNLNPDLQYR		1.69	Spectrum Expansion
MouseBrain-Z-T-5.2022.2022.2	2022	14.87	THNLTNLNPDLQYR		0	Decoy
MouseBrain-Z-T-5.2024.2024.3	2024	14.92	THNLTNLNPDLQYR		1.52	Spectrum Expansion
MouseBrain-Z-T-5.2024.2024.3	2024	14.92	THNLTNLNPDLQYR		0	Decoy
MouseBrain-Z-T-5.2025.2025.3	2025	14.92	THNLTNLNPDLQYR		2.09	Spectrum Expansion
MouseBrain-Z-T-5.2025.2025.3	2025	14.92	THNLTNLNPDLQYR		1.44	Decoy
MouseBrain-Z-T-5.2026.2026.3	2026	14.92	THNLTNLNPDLQYR		2.28	Spectrum Expansion
MouseBrain-Z-T-5.2026.2026.3	2026	14.92	THNLTNLNPDLQYR		0	Decoy
MouseBrain-Z-T-5.2027.2027.3	2027	14.92	THNLTNLNPDLQYR		1.99	Spectrum Expansion
MouseBrain-Z-T-5.2027.2027.3	2027	14.92	THNLTNLNPDLQYR		0	Decoy
MouseBrain-Z-T-5.2028.2028.2	2028	14.92	THNLTNLNPDLQYR		1.61	Spectrum Expansion
MouseBrain-Z-T-5.2028.2028.2	2028	14.92	THNLTNLNPDLQYR		0	Decoy
MouseBrain-Z-T-5.2029.2029.2	2029	14.92	THNLTNLNPDLQYR		2.21	Spectrum Expansion
MouseBrain-Z-T-5.2029.2029.2	2029	14.92	THNLTNLNPDLQYR		0	Decoy
MouseBrain-Z-T-5.2030.2030.4	2030	14.92	THNLTNLNPDLQYR		2.51	Spectrum Expansion
MouseBrain-Z-T-5.2030.2030.4	2030	14.92	THNLTNLNPDLQYR		0	Decoy
MouseBrain-Z-T-5.2031.2031.3	2031	14.92	THNLTNLNPDLQYR		2.66	Spectrum Expansion
MouseBrain-Z-T-5.2031.2031.3	2031	14.92	THNLTNLNPDLQYR		1.42	Decoy
MouseBrain-Z-T-5.2032.2032.3	2032	14.92	THNLTNLNPDLQYR		1.54	Spectrum Expansion
MouseBrain-Z-T-5.2032.2032.3	2032	14.92	THNLTNLNPDLQYR		0	Decoy
MouseBrain-Z-T-5.2033.2033.4	2033	14.92	THNLTNLNPDLQYR		1.56	Spectrum Expansion
MouseBrain-Z-T-5.2033.2033.4	2033	14.92	THNLTNLNPDLQYR		3.79	Decoy
MouseBrain-Z-T-5.2034.2034.2	2034	14.92	THNLTNLNPDLQYR		1.56	Spectrum Expansion
MouseBrain-Z-T-5.2034.2034.2	2034	14.92	THNLTNLNPDLQYR		0	Decoy
MouseBrain-Z-T-5.2036.2036.3	2036	14.97	THNLTNLNPDLQYR		3.67	Spectrum Expansion
MouseBrain-Z-T-5.2036.2036.3	2036	14.97	THNLTNLNPDLQYR		0	Decoy
MouseBrain-Z-T-5.2037.2037.2	2037	14.97	THNLTNLNPDLQYR		1.64	Spectrum Expansion
MouseBrain-Z-T-5.2037.2037.2	2037	14.97	THNLTNLNPDLQYR		0	Decoy
MouseBrain-Z-T-5.2038.2038.3	2038	14.97	THNLTNLNPDLQYR		2.17	Spectrum Expansion
MouseBrain-Z-T-5.2038.2038.3	2038	14.97	THNLTNLNPDLQYR		0	Decoy
MouseBrain-Z-T-5.2039.2039.2	2039	14.97	THNLTNLNPDLQYR		2.01	Spectrum Expansion
MouseBrain-Z-T-5.2039.2039.2	2039	14.97	THNLTNLNPDLQYR		0	Decoy
MouseBrain-Z-T-5.2040.2040.3	2040	14.97	THNLTNLNPDLQYR		1.57	Spectrum Expansion
MouseBrain-Z-T-5.2040.2040.3	2040	14.97	THNLTNLNPDLQYR		1.04	Decoy
MouseBrain-Z-T-5.2041.2041.3	2041	14.97	THNLTNLNPDLQYR		1.63	Spectrum Expansion
MouseBrain-Z-T-5.2041.2041.3	2041	14.97	THNLTNLNPDLQYR		0	Decoy
MouseBrain-Z-T-5.2042.2042.3	2042	14.97	THNLTNLNPDLQYR		7.19	Spectrum Expansion
MouseBrain-Z-T-5.2042.2042.3	2042	14.97	THNLTNLNPDLQYR		0	Decoy
MouseBrain-Z-T-5.2043.2043.3	2043	14.97	THNLTNLNPDLQYR		3.15	Spectrum Expansion
MouseBrain-Z-T-5.2043.2043.3	2043	14.97	THNLTNLNPDLQYR		0	Decoy
MouseBrain-Z-T-5.2044.2044.2	2044	14.97	THNLTNLNPDLQYR		1.52	Spectrum Expansion
MouseBrain-Z-T-5.2044.2044.2	2044	14.97	THNLTNLNPDLQYR		0	Decoy
MouseBrain-Z-T-5.2045.2045.3	2045	14.97	THNLTNLNPDLQYR		1.55	Spectrum Expansion
MouseBrain-Z-T-5.2045.2045.3	2045	14.97	THNLTNLNPDLQYR		0	Decoy
MouseBrain-Z-T-5.2046.2046.2	2046	14.97	THNLTNLNPDLQYR		2.28	Spectrum Expansion
MouseBrain-Z-T-5.2046.2046.2	2046	14.97	THNLTNLNPDLQYR		0	Decoy
MouseBrain-Z-T-5.2048.2048.3	2048	15.03	THNLTNLNPDLQYR		3.17	Spectrum Expansion
MouseBrain-Z-T-5.2048.2048.3	2048	15.03	THNLTNLNPDLQYR		1.06	Decoy
MouseBrain-Z-T-5.2050.2050.2	2050	15.03	THNLTNLNPDLQYR		1.71	Spectrum Expansion
MouseBrain-Z-T-5.2050.2050.2	2050	15.03	THNLTNLNPDLQYR		0	Decoy
MouseBrain-Z-T-5.2051.2051.3	2051	15.03	THNLTNLNPDLQYR		2.25	Spectrum Expansion
MouseBrain-Z-T-5.2051.2051.3	2051	15.03	THNLTNLNPDLQYR		0	Decoy
MouseBrain-Z-T-5.2052.2052.3	2052	15.03	THNLTNLNPDLQYR		2.07	Spectrum Expansion
MouseBrain-Z-T-5.2052.2052.3	2052	15.03	THNLTNLNPDLQYR		0	Decoy
MouseBrain-Z-T-5.2053.2053.3	2053	15.03	THNLTNLNPDLQYR		1.69	Spectrum Expansion
MouseBrain-Z-T-5.2053.2053.3	2053	15.03	THNLTNLNPDLQYR		0	Decoy
MouseBrain-Z-T-5.2054.2054.3	2054	15.03	THNLTNLNPDLQYR		1.57	Spectrum Expansion
MouseBrain-Z-T-5.2054.2054.3	2054	15.03	THNLTNLNPDLQYR		1.44	Decoy
MouseBrain-Z-T-5.2055.2055.2	2055	15.03	THNLTNLNPDLQYR		1.58	Spectrum Expansion
MouseBrain-Z-T-5.2055.2055.2	2055	15.03	THNLTNLNPDLQYR		0	Decoy
MouseBrain-Z-T-5.2056.2056.2	2056	15.03	THNLTNLNPDLQYR		0	Spectrum Expansion
MouseBrain-Z-T-5.2056.2056.2	2056	15.03	THNLTNLNPDLQYR		0	Decoy
MouseBrain-Z-T-5.2057.2057.3	2057	15.03	THNLTNLNPDLQYR		1.6	Spectrum Expansion
MouseBrain-Z-T-5.2057.2057.3	2057	15.03	THNLTNLNPDLQYR		0	Decoy
MouseBrain-Z-T-5.2058.2058.2	2058	15.03	THNLTNLNPDLQYR		1.54	Spectrum Expansion
MouseBrain-Z-T-5.2058.2058.2	2058	15.03	THNLTNLNPDLQYR		0	Decoy
MouseBrain-Z-T-5.2060.2060.3	2060	15.08	THNLTNLNPDLQYR		2.15	Spectrum Expansion
MouseBrain-Z-T-5.2060.2060.3	2060	15.08	THNLTNLNPDLQYR		1.15	Decoy
MouseBrain-Z-T-5.2062.2062.3	2062	15.08	THNLTNLNPDLQYR		8.48	Spectrum Expansion
MouseBrain-Z-T-5.2062.2062.3	2062	15.08	THNLTNLNPDLQYR		0	Decoy
MouseBrain-Z-T-5.2063.2063.2	2063	15.08	THNLTNLNPDLQYR		1.46	Spectrum Expansion
MouseBrain-Z-T-5.2063.2063.2	2063	15.08	THNLTNLNPDLQYR		0	Decoy
MouseBrain-Z-T-5.2064.2064.3	2064	15.08	THNLTNLNPDLQYR		2.17	Spectrum Expansion
MouseBrain-Z-T-5.2064.2064.3	2064	15.08	THNLTNLNPDLQYR		0	Decoy
MouseBrain-Z-T-5.2065.2065.3	2065	15.08	THNLTNLNPDLQYR		2.99	Spectrum Expansion
MouseBrain-Z-T-5.2065.2065.3	2065	15.08	THNLTNLNPDLQYR		0	Decoy
MouseBrain-Z-T-5.2066.2066.3	2066	15.08	THNLTNLNPDLQYR		1.58	Spectrum Expansion
MouseBrain-Z-T-5.2066.2066.3	2066	15.08	THNLTNLNPDLQYR		0	Decoy
MouseBrain-Z-T-5.2067.2067.2	2067	15.08	THNLTNLNPDLQYR		2.21	Spectrum Expansion
MouseBrain-Z-T-5.2067.2067.2	2067	15.08	THNLTNLNPDLQYR		0	Decoy
MouseBrain-Z-T-5.2068.2068.2	2068	15.08	THNLTNLNPDLQYR		1.78	Spectrum Expansion
MouseBrain-Z-T-5.2068.2068.2	2068	15.08	THNLTNLNPDLQYR		0	Decoy
MouseBrain-Z-T-5.2069.2069.2	2069	15.08	THNLTNLNPDLQYR		1.51	Spectrum Expansion
MouseBrain-Z-T-5.2069.2069.2	2069	15.08	THNLTNLNPDLQYR		0	Decoy
MouseBrain-Z-T-5.2070.2070.3	2070	15.08	THNLTNLNPDLQYR		1.35	Spectrum Expansion
MouseBrain-Z-T-5.2070.2070.3	2070	15.08	THNLTNLNPDLQYR		0	Decoy
MouseBrain-Z-T-5.2072.2072.3	2072	15.13	THNLTNLNPDLQYR		11.1	Spectrum Expansion
MouseBrain-Z-T-5.2072.2072.3	2072	15.13	THNLTNLNPDLQYR		0	Decoy
MouseBrain-Z-T-5.2073.2073.2	2073	15.13	THNLTNLNPDLQYR		1.18	Spectrum Expansion
MouseBrain-Z-T-5.2073.2073.2	2073	15.13	THNLTNLNPDLQYR		0	Decoy
MouseBrain-Z-T-5.2074.2074.3	2074	15.13	THNLTNLNPDLQYR		1.66	Spectrum Expansion
MouseBrain-Z-T-5.2074.2074.3	2074	15.13	THNLTNLNPDLQYR		0	Decoy
MouseBrain-Z-T-5.2075.2075.3	2075	15.13	THNLTNLNPDLQYR		1.68	Spectrum Expansion
MouseBrain-Z-T-5.2075.2075.3	2075	15.13	THNLTNLNPDLQYR		0	Decoy
MouseBrain-Z-T-5.2076.2076.3	2076	15.13	THNLTNLNPDLQYR		0	Spectrum Expansion
MouseBrain-Z-T-5.2076.2076.3	2076	15.13	THNLTNLNPDLQYR		2.21	Decoy
MouseBrain-Z-T-5.2077.2077.2	2077	15.13	THNLTNLNPDLQYR		2.22	Spectrum Expansion
MouseBrain-Z-T-5.2077.2077.2	2077	15.13	THNLTNLNPDLQYR		0	Decoy
MouseBrain-Z-T-5.2078.2078.4	2078	15.13	THNLTNLNPDLQYR		2.25	Spectrum Expansion
MouseBrain-Z-T-5.2078.2078.4	2078	15.13	THNLTNLNPDLQYR		0	Decoy
MouseBrain-Z-T-5.2079.2079.2	2079	15.13	THNLTNLNPDLQYR		1.58	Spectrum Expansion
MouseBrain-Z-T-5.2079.2079.2	2079	15.13	THNLTNLNPDLQYR		0	Decoy
MouseBrain-Z-T-5.2080.2080.3	2080	15.13	THNLTNLNPDLQYR		3.32	Spectrum Expansion
MouseBrain-Z-T-5.2080.2080.3	2080	15.13	THNLTNLNPDLQYR		0	Decoy
MouseBrain-Z-T-5.2081.2081.2	2081	15.13	THNLTNLNPDLQYR		1.57	Spectrum Expansion
MouseBrain-Z-T-5.2081.2081.2	2081	15.13	THNLTNLNPDLQYR		0	Decoy
MouseBrain-Z-T-5.2082.2082.2	2082	15.13	THNLTNLNPDLQYR		1.99	Spectrum Expansion
MouseBrain-Z-T-5.2082.2082.2	2082	15.13	THNLTNLNPDLQYR		0	Decoy
MouseBrain-Z-T-5.2084.2084.2	2084	15.19	THNLTNLNPDLQYR		1.43	Spectrum Expansion
MouseBrain-Z-T-5.2084.2084.2	2084	15.19	THNLTNLNPDLQYR		0	Decoy
MouseBrain-Z-T-5.2085.2085.3	2085	15.19	THNLTNLNPDLQYR		1.16	Spectrum Expansion
MouseBrain-Z-T-5.2085.2085.3	2085	15.19	THNLTNLNPDLQYR		0	Decoy
MouseBrain-Z-T-5.2086.2086.2	2086	15.19	THNLTNLNPDLQYR		1.72	Spectrum Expansion
MouseBrain-Z-T-5.2086.2086.2	2086	15.19	THNLTNLNPDLQYR		0	Decoy
MouseBrain-Z-T-5.2087.2087.3	2087	15.19	THNLTNLNPDLQYR		2.58	Spectrum Expansion
MouseBrain-Z-T-5.2087.2087.3	2087	15.19	THNLTNLNPDLQYR		1.39	Decoy
MouseBrain-Z-T-5.2088.2088.2	2088	15.19	THNLTNLNPDLQYR		4.98	Spectrum Expansion
MouseBrain-Z-T-5.2088.2088.2	2088	15.19	THNLTNLNPDLQYR		0	Decoy
MouseBrain-Z-T-5.2089.2089.2	2089	15.19	THNLTNLNPDLQYR		1.64	Spectrum Expansion
MouseBrain-Z-T-5.2089.2089.2	2089	15.19	THNLTNLNPDLQYR		0	Decoy
MouseBrain-Z-T-5.2090.2090.3	2090	15.19	THNLTNLNPDLQYR		1.72	Spectrum Expansion
MouseBrain-Z-T-5.2090.2090.3	2090	15.19	THNLTNLNPDLQYR		0	Decoy
MouseBrain-Z-T-5.2091.2091.3	2091	15.19	THNLTNLNPDLQYR		3.19	Spectrum Expansion
MouseBrain-Z-T-5.2091.2091.3	2091	15.19	THNLTNLNPDLQYR		0	Decoy
MouseBrain-Z-T-5.2092.2092.2	2092	15.19	THNLTNLNPDLQYR		1.63	Spectrum Expansion
MouseBrain-Z-T-5.2092.2092.2	2092	15.19	THNLTNLNPDLQYR		0	Decoy
MouseBrain-Z-T-5.2093.2093.2	2093	15.19	THNLTNLNPDLQYR		1.45	Spectrum Expansion
MouseBrain-Z-T-5.2093.2093.2	2093	15.19	THNLTNLNPDLQYR		0	Decoy
MouseBrain-Z-T-5.2094.2094.2	2094	15.19	THNLTNLNPDLQYR		1.77	Spectrum Expansion
MouseBrain-Z-T-5.2094.2094.2	2094	15.19	THNLTNLNPDLQYR		0	Decoy
MouseBrain-Z-T-5.2096.2096.3	2096	15.24	THNLTNLNPDLQYR		1.83	Spectrum Expansion
MouseBrain-Z-T-5.2096.2096.3	2096	15.24	THNLTNLNPDLQYR		0	Decoy
MouseBrain-Z-T-5.2097.2097.3	2097	15.24	THNLTNLNPDLQYR		1.41	Spectrum Expansion
MouseBrain-Z-T-5.2097.2097.3	2097	15.24	THNLTNLNPDLQYR		1.33	Decoy
MouseBrain-Z-T-5.2098.2098.3	2098	15.24	THNLTNLNPDLQYR		3.43	Spectrum Expansion
MouseBrain-Z-T-5.2098.2098.3	2098	15.24	THNLTNLNPDLQYR		1.41	Decoy
MouseBrain-Z-T-5.2099.2099.3	2099	15.24	THNLTNLNPDLQYR		2.02	Spectrum Expansion
MouseBrain-Z-T-5.2099.2099.3	2099	15.24	THNLTNLNPDLQYR		0	Decoy
MouseBrain-Z-T-5.2100.2100.3	2100	15.24	THNLTNLNPDLQYR		2.35	Spectrum Expansion
MouseBrain-Z-T-5.2100.2100.3	2100	15.24	THNLTNLNPDLQYR		0	Decoy
MouseBrain-Z-T-5.2101.2101.2	2101	15.24	THNLTNLNPDLQYR		1.44	Spectrum Expansion
MouseBrain-Z-T-5.2101.2101.2	2101	15.24	THNLTNLNPDLQYR		0	Decoy
MouseBrain-Z-T-5.2102.2102.2	2102	15.24	THNLTNLNPDLQYR		1.56	Spectrum Expansion
MouseBrain-Z-T-5.2102.2102.2	2102	15.24	THNLTNLNPDLQYR		0	Decoy
MouseBrain-Z-T-5.2103.2103.4	2103	15.24	THNLTNLNPDLQYR		0	Spectrum Expansion
MouseBrain-Z-T-5.2103.2103.4	2103	15.24	THNLTNLNPDLQYR		0	Decoy
MouseBrain-Z-T-5.2104.2104.3	2104	15.24	THNLTNLNPDLQYR		4.25	Spectrum Expansion
MouseBrain-Z-T-5.2104.2104.3	2104	15.24	THNLTNLNPDLQYR		0	Decoy
MouseBrain-Z-T-5.2105.2105.3	2105	15.24	THNLTNLNPDLQYR		0	Spectrum Expansion
MouseBrain-Z-T-5.2105.2105.3	2105	15.24	THNLTNLNPDLQYR		5.05	Decoy
MouseBrain-Z-T-5.2107.2107.3	2107	15.29	THNLTNLNPDLQYR		1.27	Spectrum Expansion
MouseBrain-Z-T-5.2107.2107.3	2107	15.29	THNLTNLNPDLQYR		0	Decoy
MouseBrain-Z-T-5.2108.2108.3	2108	15.29	THNLTNLNPDLQYR		1.52	Spectrum Expansion
MouseBrain-Z-T-5.2108.2108.3	2108	15.29	THNLTNLNPDLQYR		0	Decoy
MouseBrain-Z-T-5.2109.2109.2	2109	15.29	THNLTNLNPDLQYR		1.57	Spectrum Expansion
MouseBrain-Z-T-5.2109.2109.2	2109	15.29	THNLTNLNPDLQYR		1.32	Decoy
MouseBrain-Z-T-5.2110.2110.4	2110	15.29	THNLTNLNPDLQYR		3.57	Spectrum Expansion
MouseBrain-Z-T-5.2110.2110.4	2110	15.29	THNLTNLNPDLQYR		0	Decoy
MouseBrain-Z-T-5.2111.2111.3	2111	15.29	THNLTNLNPDLQYR		1.53	Spectrum Expansion
MouseBrain-Z-T-5.2111.2111.3	2111	15.29	THNLTNLNPDLQYR		0	Decoy
MouseBrain-Z-T-5.2112.2112.2	2112	15.29	THNLTNLNPDLQYR		3.51	Spectrum Expansion
MouseBrain-Z-T-5.2112.2112.2	2112	15.29	THNLTNLNPDLQYR		0	Decoy
MouseBrain-Z-T-5.2113.2113.3	2113	15.29	THNLTNLNPDLQYR		1.82	Spectrum Expansion
MouseBrain-Z-T-5.2113.2113.3	2113	15.29	THNLTNLNPDLQYR		0	Decoy
MouseBrain-Z-T-5.2114.2114.2	2114	15.29	THNLTNLNPDLQYR		2.09	Spectrum Expansion
MouseBrain-Z-T-5.2114.2114.2	2114	15.29	THNLTNLNPDLQYR		0	Decoy
MouseBrain-Z-T-5.2115.2115.4	2115	15.29	THNLTNLNPDLQYR		0	Spectrum Expansion
MouseBrain-Z-T-5.2115.2115.4	2115	15.29	THNLTNLNPDLQYR		1.06	Decoy
MouseBrain-Z-T-5.2116.2116.2	2116	15.29	THNLTNLNPDLQYR		2.1	Spectrum Expansion
MouseBrain-Z-T-5.2116.2116.2	2116	15.29	THNLTNLNPDLQYR		0	Decoy
MouseBrain-Z-T-5.2117.2117.3	2117	15.29	THNLTNLNPDLQYR		6.79	Spectrum Expansion
MouseBrain-Z-T-5.2117.2117.3	2117	15.29	THNLTNLNPDLQYR		0	Decoy
MouseBrain-Z-T-5.2119.2119.2	2119	15.35	THNLTNLNPDLQYR		1.15	Spectrum Expansion
MouseBrain-Z-T-5.2119.2119.2	2119	15.35	THNLTNLNPDLQYR		0	Decoy
MouseBrain-Z-T-5.2120.2120.2	2120	15.35	THNLTNLNPDLQYR		4.2	Spectrum Expansion
MouseBrain-Z-T-5.2120.2120.2	2120	15.35	THNLTNLNPDLQYR		0	Decoy
MouseBrain-Z-T-5.2121.2121.3	2121	15.35	THNLTNLNPDLQYR		1.87	Spectrum Expansion
MouseBrain-Z-T-5.2121.2121.3	2121	15.35	THNLTNLNPDLQYR		0	Decoy
MouseBrain-Z-T-5.2122.2122.3	2122	15.35	THNLTNLNPDLQYR		1.6	Spectrum Expansion
MouseBrain-Z-T-5.2122.2122.3	2122	15.35	THNLTNLNPDLQYR		0	Decoy
MouseBrain-Z-T-5.2123.2123.3	2123	15.35	THNLTNLNPDLQYR		1.6	Spectrum Expansion
MouseBrain-Z-T-5.2123.2123.3	2123	15.35	THNLTNLNPDLQYR		0	Decoy
MouseBrain-Z-T-5.2124.2124.3	2124	15.35	THNLTNLNPDLQYR		2.11	Spectrum Expansion
MouseBrain-Z-T-5.2124.2124.3	2124	15.35	THNLTNLNPDLQYR		0	Decoy
MouseBrain-Z-T-5.2125.2125.2	2125	15.35	THNLTNLNPDLQYR		5.4	Spectrum Expansion
MouseBrain-Z-T-5.2125.2125.2	2125	15.35	THNLTNLNPDLQYR		0	Decoy
MouseBrain-Z-T-5.2126.2126.3	2126	15.35	THNLTNLNPDLQYR		1.6	Spectrum Expansion
MouseBrain-Z-T-5.2126.2126.3	2126	15.35	THNLTNLNPDLQYR		0	Decoy
MouseBrain-Z-T-5.2127.2127.2	2127	15.35	THNLTNLNPDLQYR		1.69	Spectrum Expansion
MouseBrain-Z-T-5.2127.2127.2	2127	15.35	THNLTNLNPDLQYR		2.03	Decoy
MouseBrain-Z-T-5.2128.2128.3	2128	15.35	THNLTNLNPDLQYR		2.38	Spectrum Expansion
MouseBrain-Z-T-5.2128.2128.3	2128	15.35	THNLTNLNPDLQYR		0	Decoy
MouseBrain-Z-T-5.2129.2129.3	2129	15.35	THNLTNLNPDLQYR		1.57	Spectrum Expansion
MouseBrain-Z-T-5.2129.2129.3	2129	15.35	THNLTNLNPDLQYR		0	Decoy
MouseBrain-Z-T-5.2131.2131.3	2131	15.4	THNLTNLNPDLQYR		3.85	Spectrum Expansion
MouseBrain-Z-T-5.2131.2131.3	2131	15.4	THNLTNLNPDLQYR		0	Decoy
MouseBrain-Z-T-5.2132.2132.2	2132	15.4	THNLTNLNPDLQYR		5.54	Spectrum Expansion
MouseBrain-Z-T-5.2132.2132.2	2132	15.4	THNLTNLNPDLQYR		0	Decoy
MouseBrain-Z-T-5.2133.2133.3	2133	15.4	THNLTNLNPDLQYR		1.46	Spectrum Expansion
MouseBrain-Z-T-5.2133.2133.3	2133	15.4	THNLTNLNPDLQYR		0	Decoy
MouseBrain-Z-T-5.2134.2134.2	2134	15.4	THNLTNLNPDLQYR		1.58	Spectrum Expansion
MouseBrain-Z-T-5.2134.2134.2	2134	15.4	THNLTNLNPDLQYR		0	Decoy
MouseBrain-Z-T-5.2135.2135.2	2135	15.4	THNLTNLNPDLQYR		6.67	Spectrum Expansion
MouseBrain-Z-T-5.2135.2135.2	2135	15.4	THNLTNLNPDLQYR		4.96	Decoy
MouseBrain-Z-T-5.2136.2136.3	2136	15.4	THNLTNLNPDLQYR		1.96	Spectrum Expansion
MouseBrain-Z-T-5.2136.2136.3	2136	15.4	THNLTNLNPDLQYR		0	Decoy
MouseBrain-Z-T-5.2137.2137.3	2137	15.4	THNLTNLNPDLQYR		1.63	Spectrum Expansion
MouseBrain-Z-T-5.2137.2137.3	2137	15.4	THNLTNLNPDLQYR		0	Decoy
MouseBrain-Z-T-5.2138.2138.3	2138	15.4	THNLTNLNPDLQYR		1.64	Spectrum Expansion
MouseBrain-Z-T-5.2138.2138.3	2138	15.4	THNLTNLNPDLQYR		0	Decoy
MouseBrain-Z-T-5.2139.2139.2	2139	15.4	THNLTNLNPDLQYR		1.35	Spectrum Expansion
MouseBrain-Z-T-5.2139.2139.2	2139	15.4	THNLTNLNPDLQYR		1.21	Decoy
MouseBrain-Z-T-5.2141.2141.3	2141	15.45	THNLTNLNPDLQYR		2.1	Spectrum Expansion
MouseBrain-Z-T-5.2141.2141.3	2141	15.45	THNLTNLNPDLQYR		0	Decoy
MouseBrain-Z-T-5.2142.2142.2	2142	15.45	THNLTNLNPDLQYR		1.29	Spectrum Expansion
MouseBrain-Z-T-5.2142.2142.2	2142	15.45	THNLTNLNPDLQYR		0	Decoy
MouseBrain-Z-T-5.2143.2143.3	2143	15.45	THNLTNLNPDLQYR		1.69	Spectrum Expansion
MouseBrain-Z-T-5.2143.2143.3	2143	15.45	THNLTNLNPDLQYR		1.05	Decoy
MouseBrain-Z-T-5.2144.2144.3	2144	15.45	THNLTNLNPDLQYR		1.63	Spectrum Expansion
MouseBrain-Z-T-5.2144.2144.3	2144	15.45	THNLTNLNPDLQYR		0	Decoy
MouseBrain-Z-T-5.2145.2145.3	2145	15.45	THNLTNLNPDLQYR		1.46	Spectrum Expansion
MouseBrain-Z-T-5.2145.2145.3	2145	15.45	THNLTNLNPDLQYR		0	Decoy
MouseBrain-Z-T-5.2146.2146.2	2146	15.45	THNLTNLNPDLQYR		1.8	Spectrum Expansion
MouseBrain-Z-T-5.2146.2146.2	2146	15.45	THNLTNLNPDLQYR		0	Decoy
MouseBrain-Z-T-5.2147.2147.3	2147	15.45	THNLTNLNPDLQYR		1.63	Spectrum Expansion
MouseBrain-Z-T-5.2147.2147.3	2147	15.45	THNLTNLNPDLQYR		0	Decoy
MouseBrain-Z-T-5.2148.2148.3	2148	15.45	THNLTNLNPDLQYR		0	Spectrum Expansion
MouseBrain-Z-T-5.2148.2148.3	2148	15.45	THNLTNLNPDLQYR		0	Decoy
MouseBrain-Z-T-5.2149.2149.3	2149	15.45	THNLTNLNPDLQYR		5.84	Spectrum Expansion
MouseBrain-Z-T-5.2149.2149.3	2149	15.45	THNLTNLNPDLQYR		0	Decoy
MouseBrain-Z-T-5.2150.2150.3	2150	15.45	THNLTNLNPDLQYR		1.52	Spectrum Expansion
MouseBrain-Z-T-5.2150.2150.3	2150	15.45	THNLTNLNPDLQYR		0	Decoy
MouseBrain-Z-T-5.2151.2151.2	2151	15.45	THNLTNLNPDLQYR		1.57	Spectrum Expansion
MouseBrain-Z-T-5.2151.2151.2	2151	15.45	THNLTNLNPDLQYR		0	Decoy
MouseBrain-Z-T-5.2153.2153.3	2153	15.5	THNLTNLNPDLQYR		2.18	Spectrum Expansion
MouseBrain-Z-T-5.2153.2153.3	2153	15.5	THNLTNLNPDLQYR		1.16	Decoy
MouseBrain-Z-T-5.2154.2154.3	2154	15.5	THNLTNLNPDLQYR		2.1	Spectrum Expansion
MouseBrain-Z-T-5.2154.2154.3	2154	15.5	THNLTNLNPDLQYR		0	Decoy
MouseBrain-Z-T-5.2155.2155.3	2155	15.5	THNLTNLNPDLQYR		1.34	Spectrum Expansion
MouseBrain-Z-T-5.2155.2155.3	2155	15.5	THNLTNLNPDLQYR		0	Decoy
MouseBrain-Z-T-5.2156.2156.3	2156	15.5	THNLTNLNPDLQYR		1.42	Spectrum Expansion
MouseBrain-Z-T-5.2156.2156.3	2156	15.5	THNLTNLNPDLQYR		0	Decoy
MouseBrain-Z-T-5.2157.2157.3	2157	15.5	THNLTNLNPDLQYR		37.78	Spectrum Expansion
MouseBrain-Z-T-5.2157.2157.3	2157	15.5	THNLTNLNPDLQYR		0	Decoy
MouseBrain-Z-T-5.2158.2158.3	2158	15.5	THNLTNLNPDLQYR		1.5	Spectrum Expansion
MouseBrain-Z-T-5.2158.2158.3	2158	15.5	THNLTNLNPDLQYR		0	Decoy
MouseBrain-Z-T-5.2159.2159.2	2159	15.5	THNLTNLNPDLQYR		1.49	Spectrum Expansion
MouseBrain-Z-T-5.2159.2159.2	2159	15.5	THNLTNLNPDLQYR		0	Decoy
MouseBrain-Z-T-5.2160.2160.3	2160	15.5	THNLTNLNPDLQYR		1.49	Spectrum Expansion
MouseBrain-Z-T-5.2160.2160.3	2160	15.5	THNLTNLNPDLQYR		0	Decoy
MouseBrain-Z-T-5.2161.2161.2	2161	15.5	THNLTNLNPDLQYR		1.97	Spectrum Expansion
MouseBrain-Z-T-5.2161.2161.2	2161	15.5	THNLTNLNPDLQYR		0	Decoy
MouseBrain-Z-T-5.2162.2162.2	2162	15.5	THNLTNLNPDLQYR		1.58	Spectrum Expansion
MouseBrain-Z-T-5.2162.2162.2	2162	15.5	THNLTNLNPDLQYR		0	Decoy
MouseBrain-Z-T-5.2163.2163.3	2163	15.5	THNLTNLNPDLQYR		1.8	Spectrum Expansion
MouseBrain-Z-T-5.2163.2163.3	2163	15.5	THNLTNLNPDLQYR		0	Decoy
MouseBrain-Z-T-5.2165.2165.3	2165	15.56	THNLTNLNPDLQYR		1.9	Spectrum Expansion
MouseBrain-Z-T-5.2165.2165.3	2165	15.56	THNLTNLNPDLQYR		0	Decoy
MouseBrain-Z-T-5.2166.2166.3	2166	15.56	THNLTNLNPDLQYR		1.98	Spectrum Expansion
MouseBrain-Z-T-5.2166.2166.3	2166	15.56	THNLTNLNPDLQYR		0	Decoy
MouseBrain-Z-T-5.2167.2167.2	2167	15.56	THNLTNLNPDLQYR		2.41	Spectrum Expansion
MouseBrain-Z-T-5.2167.2167.2	2167	15.56	THNLTNLNPDLQYR		0	Decoy
MouseBrain-Z-T-5.2168.2168.3	2168	15.56	THNLTNLNPDLQYR		1.59	Spectrum Expansion
MouseBrain-Z-T-5.2168.2168.3	2168	15.56	THNLTNLNPDLQYR		0	Decoy
MouseBrain-Z-T-5.2169.2169.2	2169	15.56	THNLTNLNPDLQYR		1.56	Spectrum Expansion
MouseBrain-Z-T-5.2169.2169.2	2169	15.56	THNLTNLNPDLQYR		0	Decoy
MouseBrain-Z-T-5.2170.2170.3	2170	15.56	THNLTNLNPDLQYR		1.58	Spectrum Expansion
MouseBrain-Z-T-5.2170.2170.3	2170	15.56	THNLTNLNPDLQYR		0	Decoy
MouseBrain-Z-T-5.2171.2171.2	2171	15.56	THNLTNLNPDLQYR		1.78	Spectrum Expansion
MouseBrain-Z-T-5.2171.2171.2	2171	15.56	THNLTNLNPDLQYR		0	Decoy
MouseBrain-Z-T-5.2172.2172.2	2172	15.56	THNLTNLNPDLQYR		1.61	Spectrum Expansion
MouseBrain-Z-T-5.2172.2172.2	2172	15.56	THNLTNLNPDLQYR		0	Decoy
MouseBrain-Z-T-5.2173.2173.3	2173	15.56	THNLTNLNPDLQYR		1.59	Spectrum Expansion
MouseBrain-Z-T-5.2173.2173.3	2173	15.56	THNLTNLNPDLQYR		0	Decoy
MouseBrain-Z-T-5.2174.2174.2	2174	15.56	THNLTNLNPDLQYR		1.34	Spectrum Expansion
MouseBrain-Z-T-5.2174.2174.2	2174	15.56	THNLTNLNPDLQYR		0	Decoy
MouseBrain-Z-T-5.2175.2175.2	2175	15.56	THNLTNLNPDLQYR		1.77	Spectrum Expansion
MouseBrain-Z-T-5.2175.2175.2	2175	15.56	THNLTNLNPDLQYR		0	Decoy
MouseBrain-Z-T-5.2177.2177.3	2177	15.61	THNLTNLNPDLQYR		1.68	Spectrum Expansion
MouseBrain-Z-T-5.2177.2177.3	2177	15.61	THNLTNLNPDLQYR		1.31	Decoy
MouseBrain-Z-T-5.2178.2178.2	2178	15.61	THNLTNLNPDLQYR		1.46	Spectrum Expansion
MouseBrain-Z-T-5.2178.2178.2	2178	15.61	THNLTNLNPDLQYR		0	Decoy
MouseBrain-Z-T-5.2179.2179.4	2179	15.61	THNLTNLNPDLQYR		11.86	Spectrum Expansion
MouseBrain-Z-T-5.2179.2179.4	2179	15.61	THNLTNLNPDLQYR		0	Decoy
MouseBrain-Z-T-5.2180.2180.3	2180	15.61	THNLTNLNPDLQYR		1.45	Spectrum Expansion
MouseBrain-Z-T-5.2180.2180.3	2180	15.61	THNLTNLNPDLQYR		0	Decoy
MouseBrain-Z-T-5.2182.2182.2	2182	15.61	THNLTNLNPDLQYR		1.45	Spectrum Expansion
MouseBrain-Z-T-5.2182.2182.2	2182	15.61	THNLTNLNPDLQYR		0	Decoy
MouseBrain-Z-T-5.2183.2183.2	2183	15.61	THNLTNLNPDLQYR		1.69	Spectrum Expansion
MouseBrain-Z-T-5.2183.2183.2	2183	15.61	THNLTNLNPDLQYR		0	Decoy
MouseBrain-Z-T-5.2184.2184.3	2184	15.61	THNLTNLNPDLQYR		1.45	Spectrum Expansion
MouseBrain-Z-T-5.2184.2184.3	2184	15.61	THNLTNLNPDLQYR		0	Decoy
MouseBrain-Z-T-5.2185.2185.4	2185	15.61	THNLTNLNPDLQYR		1.61	Spectrum Expansion
MouseBrain-Z-T-5.2185.2185.4	2185	15.61	THNLTNLNPDLQYR		0	Decoy
MouseBrain-Z-T-5.2186.2186.2	2186	15.61	THNLTNLNPDLQYR		1.3	Spectrum Expansion
MouseBrain-Z-T-5.2186.2186.2	2186	15.61	THNLTNLNPDLQYR		0	Decoy
MouseBrain-Z-T-5.2187.2187.2	2187	15.61	THNLTNLNPDLQYR		1.58	Spectrum Expansion
MouseBrain-Z-T-5.2187.2187.2	2187	15.61	THNLTNLNPDLQYR		0	Decoy
MouseBrain-Z-T-5.2189.2189.2	2189	15.66	THNLTNLNPDLQYR		1.43	Spectrum Expansion
MouseBrain-Z-T-5.2189.2189.2	2189	15.66	THNLTNLNPDLQYR		1.11	Decoy
MouseBrain-Z-T-5.2190.2190.2	2190	15.66	THNLTNLNPDLQYR		1.36	Spectrum Expansion
MouseBrain-Z-T-5.2190.2190.2	2190	15.66	THNLTNLNPDLQYR		0	Decoy
MouseBrain-Z-T-5.2191.2191.3	2191	15.66	THNLTNLNPDLQYR		1.64	Spectrum Expansion
MouseBrain-Z-T-5.2191.2191.3	2191	15.66	THNLTNLNPDLQYR		0	Decoy
MouseBrain-Z-T-5.2192.2192.4	2192	15.66	THNLTNLNPDLQYR		1.89	Spectrum Expansion
MouseBrain-Z-T-5.2192.2192.4	2192	15.66	THNLTNLNPDLQYR		0	Decoy
MouseBrain-Z-T-5.2193.2193.3	2193	15.66	THNLTNLNPDLQYR		1.53	Spectrum Expansion
MouseBrain-Z-T-5.2193.2193.3	2193	15.66	THNLTNLNPDLQYR		0	Decoy
MouseBrain-Z-T-5.2194.2194.3	2194	15.66	THNLTNLNPDLQYR		1.65	Spectrum Expansion
MouseBrain-Z-T-5.2194.2194.3	2194	15.66	THNLTNLNPDLQYR		0	Decoy
MouseBrain-Z-T-5.2195.2195.3	2195	15.66	THNLTNLNPDLQYR		1.44	Spectrum Expansion
MouseBrain-Z-T-5.2195.2195.3	2195	15.66	THNLTNLNPDLQYR		0	Decoy
MouseBrain-Z-T-5.2196.2196.4	2196	15.66	THNLTNLNPDLQYR		1.6	Spectrum Expansion
MouseBrain-Z-T-5.2196.2196.4	2196	15.66	THNLTNLNPDLQYR		0	Decoy
MouseBrain-Z-T-5.2197.2197.2	2197	15.66	THNLTNLNPDLQYR		1.45	Spectrum Expansion
MouseBrain-Z-T-5.2197.2197.2	2197	15.66	THNLTNLNPDLQYR		0	Decoy
MouseBrain-Z-T-5.2198.2198.3	2198	15.66	THNLTNLNPDLQYR		2.01	Spectrum Expansion
MouseBrain-Z-T-5.2198.2198.3	2198	15.66	THNLTNLNPDLQYR		0	Decoy
MouseBrain-Z-T-5.2199.2199.3	2199	15.66	THNLTNLNPDLQYR		1.52	Spectrum Expansion
MouseBrain-Z-T-5.2199.2199.3	2199	15.66	THNLTNLNPDLQYR		0	Decoy
MouseBrain-Z-T-5.2201.2201.3	2201	15.72	THNLTNLNPDLQYR		2.33	Spectrum Expansion
MouseBrain-Z-T-5.2201.2201.3	2201	15.72	THNLTNLNPDLQYR		0	Decoy
MouseBrain-Z-T-5.2202.2202.3	2202	15.72	THNLTNLNPDLQYR		0	Spectrum Expansion
MouseBrain-Z-T-5.2202.2202.3	2202	15.72	THNLTNLNPDLQYR		1	Decoy
MouseBrain-Z-T-5.2203.2203.3	2203	15.72	THNLTNLNPDLQYR		2.19	Spectrum Expansion
MouseBrain-Z-T-5.2203.2203.3	2203	15.72	THNLTNLNPDLQYR		0	Decoy
MouseBrain-Z-T-5.2204.2204.3	2204	15.72	THNLTNLNPDLQYR		1.53	Spectrum Expansion
MouseBrain-Z-T-5.2204.2204.3	2204	15.72	THNLTNLNPDLQYR		1.33	Decoy
MouseBrain-Z-T-5.2205.2205.3	2205	15.72	THNLTNLNPDLQYR		1.84	Spectrum Expansion
MouseBrain-Z-T-5.2205.2205.3	2205	15.72	THNLTNLNPDLQYR		1.4	Decoy
MouseBrain-Z-T-5.2206.2206.3	2206	15.72	THNLTNLNPDLQYR		1.61	Spectrum Expansion
MouseBrain-Z-T-5.2206.2206.3	2206	15.72	THNLTNLNPDLQYR		1.25	Decoy
MouseBrain-Z-T-5.2207.2207.3	2207	15.72	THNLTNLNPDLQYR		2.08	Spectrum Expansion
MouseBrain-Z-T-5.2207.2207.3	2207	15.72	THNLTNLNPDLQYR		0	Decoy
MouseBrain-Z-T-5.2208.2208.3	2208	15.72	THNLTNLNPDLQYR		1.53	Spectrum Expansion
MouseBrain-Z-T-5.2208.2208.3	2208	15.72	THNLTNLNPDLQYR		1.69	Decoy
MouseBrain-Z-T-5.2209.2209.4	2209	15.72	THNLTNLNPDLQYR		1.37	Spectrum Expansion
MouseBrain-Z-T-5.2209.2209.4	2209	15.72	THNLTNLNPDLQYR		0	Decoy
MouseBrain-Z-T-5.2210.2210.3	2210	15.72	THNLTNLNPDLQYR		1.64	Spectrum Expansion
MouseBrain-Z-T-5.2210.2210.3	2210	15.72	THNLTNLNPDLQYR		0	Decoy
MouseBrain-Z-T-5.2211.2211.2	2211	15.72	THNLTNLNPDLQYR		1.46	Spectrum Expansion
MouseBrain-Z-T-5.2211.2211.2	2211	15.72	THNLTNLNPDLQYR		0	Decoy
MouseBrain-Z-T-5.2213.2213.3	2213	15.77	THNLTNLNPDLQYR		1.79	Spectrum Expansion
MouseBrain-Z-T-5.2213.2213.3	2213	15.77	THNLTNLNPDLQYR		0	Decoy
MouseBrain-Z-T-5.2214.2214.3	2214	15.77	THNLTNLNPDLQYR		1.55	Spectrum Expansion
MouseBrain-Z-T-5.2214.2214.3	2214	15.77	THNLTNLNPDLQYR		0	Decoy
MouseBrain-Z-T-5.2215.2215.2	2215	15.77	THNLTNLNPDLQYR		1.79	Spectrum Expansion
MouseBrain-Z-T-5.2215.2215.2	2215	15.77	THNLTNLNPDLQYR		0	Decoy
MouseBrain-Z-T-5.2216.2216.3	2216	15.77	THNLTNLNPDLQYR		1.53	Spectrum Expansion
MouseBrain-Z-T-5.2216.2216.3	2216	15.77	THNLTNLNPDLQYR		0	Decoy
MouseBrain-Z-T-5.2217.2217.3	2217	15.77	THNLTNLNPDLQYR		2.45	Spectrum Expansion
MouseBrain-Z-T-5.2217.2217.3	2217	15.77	THNLTNLNPDLQYR		0	Decoy
MouseBrain-Z-T-5.2218.2218.3	2218	15.77	THNLTNLNPDLQYR		1.62	Spectrum Expansion
MouseBrain-Z-T-5.2218.2218.3	2218	15.77	THNLTNLNPDLQYR		0	Decoy
MouseBrain-Z-T-5.2219.2219.2	2219	15.77	THNLTNLNPDLQYR		1.39	Spectrum Expansion
MouseBrain-Z-T-5.2219.2219.2	2219	15.77	THNLTNLNPDLQYR		1.07	Decoy
MouseBrain-Z-T-5.2220.2220.3	2220	15.77	THNLTNLNPDLQYR		1.67	Spectrum Expansion
MouseBrain-Z-T-5.2220.2220.3	2220	15.77	THNLTNLNPDLQYR		0	Decoy
MouseBrain-Z-T-5.2221.2221.2	2221	15.77	THNLTNLNPDLQYR		1.43	Spectrum Expansion
MouseBrain-Z-T-5.2221.2221.2	2221	15.77	THNLTNLNPDLQYR		0	Decoy
MouseBrain-Z-T-5.2222.2222.3	2222	15.77	THNLTNLNPDLQYR		1.54	Spectrum Expansion
MouseBrain-Z-T-5.2222.2222.3	2222	15.77	THNLTNLNPDLQYR		0	Decoy
MouseBrain-Z-T-5.2223.2223.3	2223	15.77	THNLTNLNPDLQYR		1.27	Spectrum Expansion
MouseBrain-Z-T-5.2223.2223.3	2223	15.77	THNLTNLNPDLQYR		1.05	Decoy
MouseBrain-Z-T-5.2225.2225.3	2225	15.83	THNLTNLNPDLQYR		1.49	Spectrum Expansion
MouseBrain-Z-T-5.2225.2225.3	2225	15.83	THNLTNLNPDLQYR		1.31	Decoy
MouseBrain-Z-T-5.2226.2226.3	2226	15.83	THNLTNLNPDLQYR		1.61	Spectrum Expansion
MouseBrain-Z-T-5.2226.2226.3	2226	15.83	THNLTNLNPDLQYR		0	Decoy
MouseBrain-Z-T-5.2227.2227.3	2227	15.83	THNLTNLNPDLQYR		1.19	Spectrum Expansion
MouseBrain-Z-T-5.2227.2227.3	2227	15.83	THNLTNLNPDLQYR		1.1	Decoy
MouseBrain-Z-T-5.2228.2228.3	2228	15.83	THNLTNLNPDLQYR		2.01	Spectrum Expansion
MouseBrain-Z-T-5.2228.2228.3	2228	15.83	THNLTNLNPDLQYR		0	Decoy
MouseBrain-Z-T-5.2229.2229.2	2229	15.83	THNLTNLNPDLQYR		1.63	Spectrum Expansion
MouseBrain-Z-T-5.2229.2229.2	2229	15.83	THNLTNLNPDLQYR		0	Decoy
MouseBrain-Z-T-5.2230.2230.2	2230	15.83	THNLTNLNPDLQYR		1.62	Spectrum Expansion
MouseBrain-Z-T-5.2230.2230.2	2230	15.83	THNLTNLNPDLQYR		0	Decoy
MouseBrain-Z-T-5.2231.2231.3	2231	15.83	THNLTNLNPDLQYR		1.26	Spectrum Expansion
MouseBrain-Z-T-5.2231.2231.3	2231	15.83	THNLTNLNPDLQYR		0	Decoy
MouseBrain-Z-T-5.2232.2232.3	2232	15.83	THNLTNLNPDLQYR		1.51	Spectrum Expansion
MouseBrain-Z-T-5.2232.2232.3	2232	15.83	THNLTNLNPDLQYR		0	Decoy
MouseBrain-Z-T-5.2233.2233.3	2233	15.83	THNLTNLNPDLQYR		1.64	Spectrum Expansion
MouseBrain-Z-T-5.2233.2233.3	2233	15.83	THNLTNLNPDLQYR		0	Decoy
MouseBrain-Z-T-5.2234.2234.4	2234	15.83	THNLTNLNPDLQYR		1.52	Spectrum Expansion
MouseBrain-Z-T-5.2234.2234.4	2234	15.83	THNLTNLNPDLQYR		0	Decoy
MouseBrain-Z-T-5.2235.2235.3	2235	15.83	THNLTNLNPDLQYR		1.77	Spectrum Expansion
MouseBrain-Z-T-5.2235.2235.3	2235	15.83	THNLTNLNPDLQYR		0	Decoy
MouseBrain-Z-T-5.2237.2237.3	2237	15.88	THNLTNLNPDLQYR		1.51	Spectrum Expansion
MouseBrain-Z-T-5.2237.2237.3	2237	15.88	THNLTNLNPDLQYR		0	Decoy
MouseBrain-Z-T-5.2238.2238.2	2238	15.88	THNLTNLNPDLQYR		1.48	Spectrum Expansion
MouseBrain-Z-T-5.2238.2238.2	2238	15.88	THNLTNLNPDLQYR		0	Decoy
MouseBrain-Z-T-5.2239.2239.4	2239	15.88	THNLTNLNPDLQYR		1.54	Spectrum Expansion
MouseBrain-Z-T-5.2239.2239.4	2239	15.88	THNLTNLNPDLQYR		0	Decoy
MouseBrain-Z-T-5.2240.2240.4	2240	15.88	THNLTNLNPDLQYR		1.87	Spectrum Expansion
MouseBrain-Z-T-5.2240.2240.4	2240	15.88	THNLTNLNPDLQYR		0	Decoy
MouseBrain-Z-T-5.2241.2241.2	2241	15.88	THNLTNLNPDLQYR		1.29	Spectrum Expansion
MouseBrain-Z-T-5.2241.2241.2	2241	15.88	THNLTNLNPDLQYR		0	Decoy
MouseBrain-Z-T-5.2242.2242.3	2242	15.88	THNLTNLNPDLQYR		1.79	Spectrum Expansion
MouseBrain-Z-T-5.2242.2242.3	2242	15.88	THNLTNLNPDLQYR		0	Decoy
MouseBrain-Z-T-5.2243.2243.3	2243	15.88	THNLTNLNPDLQYR		1.48	Spectrum Expansion
MouseBrain-Z-T-5.2243.2243.3	2243	15.88	THNLTNLNPDLQYR		0	Decoy
MouseBrain-Z-T-5.2244.2244.3	2244	15.88	THNLTNLNPDLQYR		0	Spectrum Expansion
MouseBrain-Z-T-5.2244.2244.3	2244	15.88	THNLTNLNPDLQYR		0	Decoy
MouseBrain-Z-T-5.2245.2245.3	2245	15.88	THNLTNLNPDLQYR		2.14	Spectrum Expansion
MouseBrain-Z-T-5.2245.2245.3	2245	15.88	THNLTNLNPDLQYR		0	Decoy
MouseBrain-Z-T-5.2246.2246.2	2246	15.88	THNLTNLNPDLQYR		1.44	Spectrum Expansion
MouseBrain-Z-T-5.2246.2246.2	2246	15.88	THNLTNLNPDLQYR		0	Decoy
MouseBrain-Z-T-5.2247.2247.3	2247	15.88	THNLTNLNPDLQYR		1.52	Spectrum Expansion
MouseBrain-Z-T-5.2247.2247.3	2247	15.88	THNLTNLNPDLQYR		0	Decoy
MouseBrain-Z-T-5.2249.2249.2	2249	15.93	THNLTNLNPDLQYR		1.51	Spectrum Expansion
MouseBrain-Z-T-5.2249.2249.2	2249	15.93	THNLTNLNPDLQYR		0	Decoy
MouseBrain-Z-T-5.2250.2250.3	2250	15.93	THNLTNLNPDLQYR		1.54	Spectrum Expansion
MouseBrain-Z-T-5.2250.2250.3	2250	15.93	THNLTNLNPDLQYR		0	Decoy
MouseBrain-Z-T-5.2251.2251.3	2251	15.93	THNLTNLNPDLQYR		1.55	Spectrum Expansion
MouseBrain-Z-T-5.2251.2251.3	2251	15.93	THNLTNLNPDLQYR		0	Decoy
MouseBrain-Z-T-5.2252.2252.2	2252	15.93	THNLTNLNPDLQYR		0	Spectrum Expansion
MouseBrain-Z-T-5.2252.2252.2	2252	15.93	THNLTNLNPDLQYR		0	Decoy
MouseBrain-Z-T-5.2253.2253.4	2253	15.93	THNLTNLNPDLQYR		2.2	Spectrum Expansion
MouseBrain-Z-T-5.2253.2253.4	2253	15.93	THNLTNLNPDLQYR		0	Decoy
MouseBrain-Z-T-5.2254.2254.3	2254	15.93	THNLTNLNPDLQYR		1.53	Spectrum Expansion
MouseBrain-Z-T-5.2254.2254.3	2254	15.93	THNLTNLNPDLQYR		0	Decoy
MouseBrain-Z-T-5.2255.2255.3	2255	15.93	THNLTNLNPDLQYR		1.32	Spectrum Expansion
MouseBrain-Z-T-5.2255.2255.3	2255	15.93	THNLTNLNPDLQYR		0	Decoy
MouseBrain-Z-T-5.2256.2256.3	2256	15.93	THNLTNLNPDLQYR		1.58	Spectrum Expansion
MouseBrain-Z-T-5.2256.2256.3	2256	15.93	THNLTNLNPDLQYR		0	Decoy
MouseBrain-Z-T-5.2257.2257.2	2257	15.93	THNLTNLNPDLQYR		1.51	Spectrum Expansion
MouseBrain-Z-T-5.2257.2257.2	2257	15.93	THNLTNLNPDLQYR		0	Decoy
MouseBrain-Z-T-5.2258.2258.2	2258	15.93	THNLTNLNPDLQYR		1.58	Spectrum Expansion
MouseBrain-Z-T-5.2258.2258.2	2258	15.93	THNLTNLNPDLQYR		0	Decoy
MouseBrain-Z-T-5.2259.2259.2	2259	15.93	THNLTNLNPDLQYR		1.47	Spectrum Expansion
MouseBrain-Z-T-5.2259.2259.2	2259	15.93	THNLTNLNPDLQYR		0	Decoy
MouseBrain-Z-T-5.2261.2261.3	2261	15.99	THNLTNLNPDLQYR		1.42	Spectrum Expansion
MouseBrain-Z-T-5.2261.2261.3	2261	15.99	THNLTNLNPDLQYR		0	Decoy
MouseBrain-Z-T-5.2262.2262.3	2262	15.99	THNLTNLNPDLQYR		1.51	Spectrum Expansion
MouseBrain-Z-T-5.2262.2262.3	2262	15.99	THNLTNLNPDLQYR		0	Decoy
MouseBrain-Z-T-5.2263.2263.3	2263	15.99	THNLTNLNPDLQYR		2.06	Spectrum Expansion
MouseBrain-Z-T-5.2263.2263.3	2263	15.99	THNLTNLNPDLQYR		1.01	Decoy
MouseBrain-Z-T-5.2264.2264.3	2264	15.99	THNLTNLNPDLQYR		1.43	Spectrum Expansion
MouseBrain-Z-T-5.2264.2264.3	2264	15.99	THNLTNLNPDLQYR		1.04	Decoy
MouseBrain-Z-T-5.2265.2265.2	2265	15.99	THNLTNLNPDLQYR		1.9	Spectrum Expansion
MouseBrain-Z-T-5.2265.2265.2	2265	15.99	THNLTNLNPDLQYR		0	Decoy
MouseBrain-Z-T-5.2266.2266.3	2266	15.99	THNLTNLNPDLQYR		1.43	Spectrum Expansion
MouseBrain-Z-T-5.2266.2266.3	2266	15.99	THNLTNLNPDLQYR		0	Decoy
MouseBrain-Z-T-5.2267.2267.2	2267	15.99	THNLTNLNPDLQYR		1.64	Spectrum Expansion
MouseBrain-Z-T-5.2267.2267.2	2267	15.99	THNLTNLNPDLQYR		5.15	Decoy
MouseBrain-Z-T-5.2268.2268.2	2268	15.99	THNLTNLNPDLQYR		2.14	Spectrum Expansion
MouseBrain-Z-T-5.2268.2268.2	2268	15.99	THNLTNLNPDLQYR		0	Decoy
MouseBrain-Z-T-5.2269.2269.3	2269	15.99	THNLTNLNPDLQYR		1.41	Spectrum Expansion
MouseBrain-Z-T-5.2269.2269.3	2269	15.99	THNLTNLNPDLQYR		0	Decoy
MouseBrain-Z-T-5.2270.2270.3	2270	15.99	THNLTNLNPDLQYR		1.59	Spectrum Expansion
MouseBrain-Z-T-5.2270.2270.3	2270	15.99	THNLTNLNPDLQYR		0	Decoy
MouseBrain-Z-T-5.2271.2271.2	2271	15.99	THNLTNLNPDLQYR		1.53	Spectrum Expansion
MouseBrain-Z-T-5.2271.2271.2	2271	15.99	THNLTNLNPDLQYR		0	Decoy
MouseBrain-Z-T-5.2274.2274.3	2274	16.04	THNLTNLNPDLQYR		1.5	Spectrum Expansion
MouseBrain-Z-T-5.2274.2274.3	2274	16.04	THNLTNLNPDLQYR		0	Decoy
MouseBrain-Z-T-5.2275.2275.3	2275	16.04	THNLTNLNPDLQYR		0	Spectrum Expansion
MouseBrain-Z-T-5.2275.2275.3	2275	16.04	THNLTNLNPDLQYR		0	Decoy
MouseBrain-Z-T-5.2276.2276.3	2276	16.04	THNLTNLNPDLQYR		2.21	Spectrum Expansion
MouseBrain-Z-T-5.2276.2276.3	2276	16.04	THNLTNLNPDLQYR		0	Decoy
MouseBrain-Z-T-5.2277.2277.3	2277	16.04	THNLTNLNPDLQYR		1.52	Spectrum Expansion
MouseBrain-Z-T-5.2277.2277.3	2277	16.04	THNLTNLNPDLQYR		1.24	Decoy
MouseBrain-Z-T-5.2278.2278.3	2278	16.04	THNLTNLNPDLQYR		1.5	Spectrum Expansion
MouseBrain-Z-T-5.2278.2278.3	2278	16.04	THNLTNLNPDLQYR		0	Decoy
MouseBrain-Z-T-5.2279.2279.3	2279	16.04	THNLTNLNPDLQYR		0	Spectrum Expansion
MouseBrain-Z-T-5.2279.2279.3	2279	16.04	THNLTNLNPDLQYR		0	Decoy
MouseBrain-Z-T-5.2280.2280.2	2280	16.04	THNLTNLNPDLQYR		1.25	Spectrum Expansion
MouseBrain-Z-T-5.2280.2280.2	2280	16.04	THNLTNLNPDLQYR		0	Decoy
MouseBrain-Z-T-5.2281.2281.3	2281	16.04	THNLTNLNPDLQYR		0	Spectrum Expansion
MouseBrain-Z-T-5.2281.2281.3	2281	16.04	THNLTNLNPDLQYR		0	Decoy
MouseBrain-Z-T-5.2282.2282.2	2282	16.04	THNLTNLNPDLQYR		1.71	Spectrum Expansion
MouseBrain-Z-T-5.2282.2282.2	2282	16.04	THNLTNLNPDLQYR		0	Decoy
MouseBrain-Z-T-5.2283.2283.3	2283	16.04	THNLTNLNPDLQYR		1.33	Spectrum Expansion
MouseBrain-Z-T-5.2283.2283.3	2283	16.04	THNLTNLNPDLQYR		0	Decoy
MouseBrain-Z-T-5.2285.2285.2	2285	16.09	THNLTNLNPDLQYR		1.96	Spectrum Expansion
MouseBrain-Z-T-5.2285.2285.2	2285	16.09	THNLTNLNPDLQYR		0	Decoy
MouseBrain-Z-T-5.2286.2286.3	2286	16.09	THNLTNLNPDLQYR		1.53	Spectrum Expansion
MouseBrain-Z-T-5.2286.2286.3	2286	16.09	THNLTNLNPDLQYR		0	Decoy
MouseBrain-Z-T-5.2287.2287.3	2287	16.09	THNLTNLNPDLQYR		2.4	Spectrum Expansion
MouseBrain-Z-T-5.2287.2287.3	2287	16.09	THNLTNLNPDLQYR		0	Decoy
MouseBrain-Z-T-5.2288.2288.3	2288	16.09	THNLTNLNPDLQYR		1.62	Spectrum Expansion
MouseBrain-Z-T-5.2288.2288.3	2288	16.09	THNLTNLNPDLQYR		1.02	Decoy
MouseBrain-Z-T-5.2289.2289.4	2289	16.09	THNLTNLNPDLQYR		2.18	Spectrum Expansion
MouseBrain-Z-T-5.2289.2289.4	2289	16.09	THNLTNLNPDLQYR		0	Decoy
MouseBrain-Z-T-5.2290.2290.2	2290	16.09	THNLTNLNPDLQYR		0	Spectrum Expansion
MouseBrain-Z-T-5.2290.2290.2	2290	16.09	THNLTNLNPDLQYR		0	Decoy
MouseBrain-Z-T-5.2291.2291.3	2291	16.09	THNLTNLNPDLQYR		1.54	Spectrum Expansion
MouseBrain-Z-T-5.2291.2291.3	2291	16.09	THNLTNLNPDLQYR		0	Decoy
MouseBrain-Z-T-5.2292.2292.4	2292	16.09	THNLTNLNPDLQYR		2.03	Spectrum Expansion
MouseBrain-Z-T-5.2292.2292.4	2292	16.09	THNLTNLNPDLQYR		0	Decoy
MouseBrain-Z-T-5.2293.2293.3	2293	16.09	THNLTNLNPDLQYR		1.61	Spectrum Expansion
MouseBrain-Z-T-5.2293.2293.3	2293	16.09	THNLTNLNPDLQYR		0	Decoy
MouseBrain-Z-T-5.2294.2294.3	2294	16.09	THNLTNLNPDLQYR		3.78	Spectrum Expansion
MouseBrain-Z-T-5.2294.2294.3	2294	16.09	THNLTNLNPDLQYR		0	Decoy
MouseBrain-Z-T-5.2295.2295.3	2295	16.09	THNLTNLNPDLQYR		0	Spectrum Expansion
MouseBrain-Z-T-5.2295.2295.3	2295	16.09	THNLTNLNPDLQYR		0	Decoy
MouseBrain-Z-T-5.2297.2297.3	2297	16.15	THNLTNLNPDLQYR		1.91	Spectrum Expansion
MouseBrain-Z-T-5.2297.2297.3	2297	16.15	THNLTNLNPDLQYR		0	Decoy
MouseBrain-Z-T-5.2298.2298.3	2298	16.15	THNLTNLNPDLQYR		2.12	Spectrum Expansion
MouseBrain-Z-T-5.2298.2298.3	2298	16.15	THNLTNLNPDLQYR		0	Decoy
MouseBrain-Z-T-5.2299.2299.3	2299	16.15	THNLTNLNPDLQYR		1.51	Spectrum Expansion
MouseBrain-Z-T-5.2299.2299.3	2299	16.15	THNLTNLNPDLQYR		0	Decoy
MouseBrain-Z-T-5.2300.2300.3	2300	16.15	THNLTNLNPDLQYR		1.73	Spectrum Expansion
MouseBrain-Z-T-5.2300.2300.3	2300	16.15	THNLTNLNPDLQYR		1.41	Decoy
MouseBrain-Z-T-5.2301.2301.2	2301	16.15	THNLTNLNPDLQYR		1.32	Spectrum Expansion
MouseBrain-Z-T-5.2301.2301.2	2301	16.15	THNLTNLNPDLQYR		0	Decoy
MouseBrain-Z-T-5.2302.2302.3	2302	16.15	THNLTNLNPDLQYR		1.37	Spectrum Expansion
MouseBrain-Z-T-5.2302.2302.3	2302	16.15	THNLTNLNPDLQYR		1.07	Decoy
MouseBrain-Z-T-5.2304.2304.2	2304	16.15	THNLTNLNPDLQYR		1.31	Spectrum Expansion
MouseBrain-Z-T-5.2304.2304.2	2304	16.15	THNLTNLNPDLQYR		0	Decoy
MouseBrain-Z-T-5.2305.2305.2	2305	16.15	THNLTNLNPDLQYR		1.52	Spectrum Expansion
MouseBrain-Z-T-5.2305.2305.2	2305	16.15	THNLTNLNPDLQYR		0	Decoy
MouseBrain-Z-T-5.2306.2306.3	2306	16.15	THNLTNLNPDLQYR		1.53	Spectrum Expansion
MouseBrain-Z-T-5.2306.2306.3	2306	16.15	THNLTNLNPDLQYR		1.75	Decoy
MouseBrain-Z-T-5.2307.2307.2	2307	16.15	THNLTNLNPDLQYR		1.71	Spectrum Expansion
MouseBrain-Z-T-5.2307.2307.2	2307	16.15	THNLTNLNPDLQYR		0	Decoy
MouseBrain-Z-T-5.2309.2309.2	2309	16.2	THNLTNLNPDLQYR		2.2	Spectrum Expansion
MouseBrain-Z-T-5.2309.2309.2	2309	16.2	THNLTNLNPDLQYR		0	Decoy
MouseBrain-Z-T-5.2310.2310.3	2310	16.2	THNLTNLNPDLQYR		1.63	Spectrum Expansion
MouseBrain-Z-T-5.2310.2310.3	2310	16.2	THNLTNLNPDLQYR		0	Decoy
MouseBrain-Z-T-5.2311.2311.3	2311	16.2	THNLTNLNPDLQYR		1.44	Spectrum Expansion
MouseBrain-Z-T-5.2311.2311.3	2311	16.2	THNLTNLNPDLQYR		2.39	Decoy
MouseBrain-Z-T-5.2312.2312.2	2312	16.2	THNLTNLNPDLQYR		1.34	Spectrum Expansion
MouseBrain-Z-T-5.2312.2312.2	2312	16.2	THNLTNLNPDLQYR		0	Decoy
MouseBrain-Z-T-5.2313.2313.3	2313	16.2	THNLTNLNPDLQYR		1.69	Spectrum Expansion
MouseBrain-Z-T-5.2313.2313.3	2313	16.2	THNLTNLNPDLQYR		4.65	Decoy
MouseBrain-Z-T-5.2314.2314.2	2314	16.2	THNLTNLNPDLQYR		5.52	Spectrum Expansion
MouseBrain-Z-T-5.2314.2314.2	2314	16.2	THNLTNLNPDLQYR		0	Decoy
MouseBrain-Z-T-5.2315.2315.3	2315	16.2	THNLTNLNPDLQYR		1.31	Spectrum Expansion
MouseBrain-Z-T-5.2315.2315.3	2315	16.2	THNLTNLNPDLQYR		1.05	Decoy
MouseBrain-Z-T-5.2316.2316.3	2316	16.2	THNLTNLNPDLQYR		1.52	Spectrum Expansion
MouseBrain-Z-T-5.2316.2316.3	2316	16.2	THNLTNLNPDLQYR		1.01	Decoy
MouseBrain-Z-T-5.2317.2317.3	2317	16.2	THNLTNLNPDLQYR		1.55	Spectrum Expansion
MouseBrain-Z-T-5.2317.2317.3	2317	16.2	THNLTNLNPDLQYR		0	Decoy
MouseBrain-Z-T-5.2318.2318.2	2318	16.2	THNLTNLNPDLQYR		1.6	Spectrum Expansion
MouseBrain-Z-T-5.2318.2318.2	2318	16.2	THNLTNLNPDLQYR		0	Decoy
MouseBrain-Z-T-5.2319.2319.2	2319	16.2	THNLTNLNPDLQYR		1.47	Spectrum Expansion
MouseBrain-Z-T-5.2319.2319.2	2319	16.2	THNLTNLNPDLQYR		0	Decoy
MouseBrain-Z-T-5.2321.2321.3	2321	16.26	THNLTNLNPDLQYR		1.46	Spectrum Expansion
MouseBrain-Z-T-5.2321.2321.3	2321	16.26	THNLTNLNPDLQYR		0	Decoy
MouseBrain-Z-T-5.2322.2322.2	2322	16.26	THNLTNLNPDLQYR		1.51	Spectrum Expansion
MouseBrain-Z-T-5.2322.2322.2	2322	16.26	THNLTNLNPDLQYR		0	Decoy
MouseBrain-Z-T-5.2323.2323.3	2323	16.26	THNLTNLNPDLQYR		1.76	Spectrum Expansion
MouseBrain-Z-T-5.2323.2323.3	2323	16.26	THNLTNLNPDLQYR		0	Decoy
MouseBrain-Z-T-5.2324.2324.2	2324	16.26	THNLTNLNPDLQYR		1.57	Spectrum Expansion
MouseBrain-Z-T-5.2324.2324.2	2324	16.26	THNLTNLNPDLQYR		0	Decoy
MouseBrain-Z-T-5.2325.2325.3	2325	16.26	THNLTNLNPDLQYR		1.56	Spectrum Expansion
MouseBrain-Z-T-5.2325.2325.3	2325	16.26	THNLTNLNPDLQYR		0	Decoy
MouseBrain-Z-T-5.2326.2326.3	2326	16.26	THNLTNLNPDLQYR		1.4	Spectrum Expansion
MouseBrain-Z-T-5.2326.2326.3	2326	16.26	THNLTNLNPDLQYR		0	Decoy
MouseBrain-Z-T-5.2327.2327.2	2327	16.26	THNLTNLNPDLQYR		1.17	Spectrum Expansion
MouseBrain-Z-T-5.2327.2327.2	2327	16.26	THNLTNLNPDLQYR		0	Decoy
MouseBrain-Z-T-5.2328.2328.3	2328	16.26	THNLTNLNPDLQYR		2.17	Spectrum Expansion
MouseBrain-Z-T-5.2328.2328.3	2328	16.26	THNLTNLNPDLQYR		0	Decoy
MouseBrain-Z-T-5.2329.2329.2	2329	16.26	THNLTNLNPDLQYR		1.6	Spectrum Expansion
MouseBrain-Z-T-5.2329.2329.2	2329	16.26	THNLTNLNPDLQYR		0	Decoy
MouseBrain-Z-T-5.2330.2330.2	2330	16.26	THNLTNLNPDLQYR		2.38	Spectrum Expansion
MouseBrain-Z-T-5.2330.2330.2	2330	16.26	THNLTNLNPDLQYR		0	Decoy
MouseBrain-Z-T-5.2331.2331.2	2331	16.26	THNLTNLNPDLQYR		1.48	Spectrum Expansion
MouseBrain-Z-T-5.2331.2331.2	2331	16.26	THNLTNLNPDLQYR		0	Decoy
MouseBrain-Z-T-5.2333.2333.3	2333	16.31	THNLTNLNPDLQYR		1.22	Spectrum Expansion
MouseBrain-Z-T-5.2333.2333.3	2333	16.31	THNLTNLNPDLQYR		0	Decoy
MouseBrain-Z-T-5.2334.2334.2	2334	16.31	THNLTNLNPDLQYR		3.63	Spectrum Expansion
MouseBrain-Z-T-5.2334.2334.2	2334	16.31	THNLTNLNPDLQYR		1.06	Decoy
MouseBrain-Z-T-5.2335.2335.3	2335	16.31	THNLTNLNPDLQYR		1.41	Spectrum Expansion
MouseBrain-Z-T-5.2335.2335.3	2335	16.31	THNLTNLNPDLQYR		3.74	Decoy
MouseBrain-Z-T-5.2336.2336.2	2336	16.31	THNLTNLNPDLQYR		1.76	Spectrum Expansion
MouseBrain-Z-T-5.2336.2336.2	2336	16.31	THNLTNLNPDLQYR		0	Decoy
MouseBrain-Z-T-5.2337.2337.3	2337	16.31	THNLTNLNPDLQYR		1.97	Spectrum Expansion
MouseBrain-Z-T-5.2337.2337.3	2337	16.31	THNLTNLNPDLQYR		0	Decoy
MouseBrain-Z-T-5.2338.2338.3	2338	16.31	THNLTNLNPDLQYR		1.39	Spectrum Expansion
MouseBrain-Z-T-5.2338.2338.3	2338	16.31	THNLTNLNPDLQYR		0	Decoy
MouseBrain-Z-T-5.2339.2339.3	2339	16.31	THNLTNLNPDLQYR		1.14	Spectrum Expansion
MouseBrain-Z-T-5.2339.2339.3	2339	16.31	THNLTNLNPDLQYR		0	Decoy
MouseBrain-Z-T-5.2340.2340.3	2340	16.31	THNLTNLNPDLQYR		0	Spectrum Expansion
MouseBrain-Z-T-5.2340.2340.3	2340	16.31	THNLTNLNPDLQYR		0	Decoy
MouseBrain-Z-T-5.2341.2341.3	2341	16.31	THNLTNLNPDLQYR		1.53	Spectrum Expansion
MouseBrain-Z-T-5.2341.2341.3	2341	16.31	THNLTNLNPDLQYR		1.42	Decoy
MouseBrain-Z-T-5.2342.2342.3	2342	16.31	THNLTNLNPDLQYR		1.44	Spectrum Expansion
MouseBrain-Z-T-5.2342.2342.3	2342	16.31	THNLTNLNPDLQYR		1.9	Decoy
MouseBrain-Z-T-5.2343.2343.3	2343	16.31	THNLTNLNPDLQYR		1.47	Spectrum Expansion
MouseBrain-Z-T-5.2343.2343.3	2343	16.31	THNLTNLNPDLQYR		0	Decoy
MouseBrain-Z-T-5.2345.2345.3	2345	16.36	THNLTNLNPDLQYR		1.47	Spectrum Expansion
MouseBrain-Z-T-5.2345.2345.3	2345	16.36	THNLTNLNPDLQYR		0	Decoy
MouseBrain-Z-T-5.2346.2346.3	2346	16.36	THNLTNLNPDLQYR		1.84	Spectrum Expansion
MouseBrain-Z-T-5.2346.2346.3	2346	16.36	THNLTNLNPDLQYR		0	Decoy
MouseBrain-Z-T-5.2347.2347.3	2347	16.36	THNLTNLNPDLQYR		2.11	Spectrum Expansion
MouseBrain-Z-T-5.2347.2347.3	2347	16.36	THNLTNLNPDLQYR		0	Decoy
MouseBrain-Z-T-5.2348.2348.3	2348	16.36	THNLTNLNPDLQYR		4.19	Spectrum Expansion
MouseBrain-Z-T-5.2348.2348.3	2348	16.36	THNLTNLNPDLQYR		0	Decoy
MouseBrain-Z-T-5.2349.2349.3	2349	16.36	THNLTNLNPDLQYR		1.63	Spectrum Expansion
MouseBrain-Z-T-5.2349.2349.3	2349	16.36	THNLTNLNPDLQYR		0	Decoy
MouseBrain-Z-T-5.2350.2350.2	2350	16.36	THNLTNLNPDLQYR		1.82	Spectrum Expansion
MouseBrain-Z-T-5.2350.2350.2	2350	16.36	THNLTNLNPDLQYR		1.05	Decoy
MouseBrain-Z-T-5.2351.2351.3	2351	16.36	THNLTNLNPDLQYR		1.59	Spectrum Expansion
MouseBrain-Z-T-5.2351.2351.3	2351	16.36	THNLTNLNPDLQYR		0	Decoy
MouseBrain-Z-T-5.2352.2352.3	2352	16.36	THNLTNLNPDLQYR		1.96	Spectrum Expansion
MouseBrain-Z-T-5.2352.2352.3	2352	16.36	THNLTNLNPDLQYR		0	Decoy
MouseBrain-Z-T-5.2353.2353.2	2353	16.36	THNLTNLNPDLQYR		1.56	Spectrum Expansion
MouseBrain-Z-T-5.2353.2353.2	2353	16.36	THNLTNLNPDLQYR		0	Decoy
MouseBrain-Z-T-5.2355.2355.3	2355	16.36	THNLTNLNPDLQYR		1.4	Spectrum Expansion
MouseBrain-Z-T-5.2355.2355.3	2355	16.36	THNLTNLNPDLQYR		0	Decoy
MouseBrain-Z-T-5.2357.2357.2	2357	16.42	THNLTNLNPDLQYR		1.46	Spectrum Expansion
MouseBrain-Z-T-5.2357.2357.2	2357	16.42	THNLTNLNPDLQYR		0	Decoy
MouseBrain-Z-T-5.2358.2358.2	2358	16.42	THNLTNLNPDLQYR		2.48	Spectrum Expansion
MouseBrain-Z-T-5.2358.2358.2	2358	16.42	THNLTNLNPDLQYR		0	Decoy
MouseBrain-Z-T-5.2359.2359.2	2359	16.42	THNLTNLNPDLQYR		1.89	Spectrum Expansion
MouseBrain-Z-T-5.2359.2359.2	2359	16.42	THNLTNLNPDLQYR		0	Decoy
MouseBrain-Z-T-5.2360.2360.3	2360	16.42	THNLTNLNPDLQYR		1.65	Spectrum Expansion
MouseBrain-Z-T-5.2360.2360.3	2360	16.42	THNLTNLNPDLQYR		0	Decoy
MouseBrain-Z-T-5.2361.2361.3	2361	16.42	THNLTNLNPDLQYR		0	Spectrum Expansion
MouseBrain-Z-T-5.2361.2361.3	2361	16.42	THNLTNLNPDLQYR		0	Decoy
MouseBrain-Z-T-5.2362.2362.2	2362	16.42	THNLTNLNPDLQYR		1.79	Spectrum Expansion
MouseBrain-Z-T-5.2362.2362.2	2362	16.42	THNLTNLNPDLQYR		0	Decoy
MouseBrain-Z-T-5.2363.2363.3	2363	16.42	THNLTNLNPDLQYR		1.59	Spectrum Expansion
MouseBrain-Z-T-5.2363.2363.3	2363	16.42	THNLTNLNPDLQYR		0	Decoy
MouseBrain-Z-T-5.2364.2364.3	2364	16.42	THNLTNLNPDLQYR		1.57	Spectrum Expansion
MouseBrain-Z-T-5.2364.2364.3	2364	16.42	THNLTNLNPDLQYR		0	Decoy
MouseBrain-Z-T-5.2365.2365.2	2365	16.42	THNLTNLNPDLQYR		1.04	Spectrum Expansion
MouseBrain-Z-T-5.2365.2365.2	2365	16.42	THNLTNLNPDLQYR		0	Decoy
MouseBrain-Z-T-5.2366.2366.3	2366	16.42	THNLTNLNPDLQYR		2	Spectrum Expansion
MouseBrain-Z-T-5.2366.2366.3	2366	16.42	THNLTNLNPDLQYR		0	Decoy
MouseBrain-Z-T-5.2367.2367.2	2367	16.42	THNLTNLNPDLQYR		0	Spectrum Expansion
MouseBrain-Z-T-5.2367.2367.2	2367	16.42	THNLTNLNPDLQYR		0	Decoy
MouseBrain-Z-T-5.2369.2369.3	2369	16.47	THNLTNLNPDLQYR		1.51	Spectrum Expansion
MouseBrain-Z-T-5.2369.2369.3	2369	16.47	THNLTNLNPDLQYR		0	Decoy
MouseBrain-Z-T-5.2370.2370.3	2370	16.47	THNLTNLNPDLQYR		4.12	Spectrum Expansion
MouseBrain-Z-T-5.2370.2370.3	2370	16.47	THNLTNLNPDLQYR		1.34	Decoy
MouseBrain-Z-T-5.2371.2371.2	2371	16.47	THNLTNLNPDLQYR		1.64	Spectrum Expansion
MouseBrain-Z-T-5.2371.2371.2	2371	16.47	THNLTNLNPDLQYR		0	Decoy
MouseBrain-Z-T-5.2373.2373.2	2373	16.47	THNLTNLNPDLQYR		1.39	Spectrum Expansion
MouseBrain-Z-T-5.2373.2373.2	2373	16.47	THNLTNLNPDLQYR		0	Decoy
MouseBrain-Z-T-5.2374.2374.3	2374	16.47	THNLTNLNPDLQYR		1.49	Spectrum Expansion
MouseBrain-Z-T-5.2374.2374.3	2374	16.47	THNLTNLNPDLQYR		0	Decoy
MouseBrain-Z-T-5.2375.2375.3	2375	16.47	THNLTNLNPDLQYR		1.72	Spectrum Expansion
MouseBrain-Z-T-5.2375.2375.3	2375	16.47	THNLTNLNPDLQYR		0	Decoy
MouseBrain-Z-T-5.2376.2376.4	2376	16.47	THNLTNLNPDLQYR		2.16	Spectrum Expansion
MouseBrain-Z-T-5.2376.2376.4	2376	16.47	THNLTNLNPDLQYR		0	Decoy
MouseBrain-Z-T-5.2377.2377.3	2377	16.47	THNLTNLNPDLQYR		1.49	Spectrum Expansion
MouseBrain-Z-T-5.2377.2377.3	2377	16.47	THNLTNLNPDLQYR		1.56	Decoy
MouseBrain-Z-T-5.2378.2378.2	2378	16.47	THNLTNLNPDLQYR		1.62	Spectrum Expansion
MouseBrain-Z-T-5.2378.2378.2	2378	16.47	THNLTNLNPDLQYR		0	Decoy
MouseBrain-Z-T-5.2379.2379.3	2379	16.47	THNLTNLNPDLQYR		2.02	Spectrum Expansion
MouseBrain-Z-T-5.2379.2379.3	2379	16.47	THNLTNLNPDLQYR		0	Decoy
MouseBrain-Z-T-5.2381.2381.2	2381	16.52	THNLTNLNPDLQYR		1.32	Spectrum Expansion
MouseBrain-Z-T-5.2381.2381.2	2381	16.52	THNLTNLNPDLQYR		0	Decoy
MouseBrain-Z-T-5.2382.2382.3	2382	16.52	THNLTNLNPDLQYR		1.54	Spectrum Expansion
MouseBrain-Z-T-5.2382.2382.3	2382	16.52	THNLTNLNPDLQYR		0	Decoy
MouseBrain-Z-T-5.2383.2383.2	2383	16.52	THNLTNLNPDLQYR		1.5	Spectrum Expansion
MouseBrain-Z-T-5.2383.2383.2	2383	16.52	THNLTNLNPDLQYR		0	Decoy
MouseBrain-Z-T-5.2384.2384.3	2384	16.52	THNLTNLNPDLQYR		1.51	Spectrum Expansion
MouseBrain-Z-T-5.2384.2384.3	2384	16.52	THNLTNLNPDLQYR		1.06	Decoy
MouseBrain-Z-T-5.2385.2385.3	2385	16.52	THNLTNLNPDLQYR		1.64	Spectrum Expansion
MouseBrain-Z-T-5.2385.2385.3	2385	16.52	THNLTNLNPDLQYR		1.52	Decoy
MouseBrain-Z-T-5.2386.2386.3	2386	16.52	THNLTNLNPDLQYR		1.34	Spectrum Expansion
MouseBrain-Z-T-5.2386.2386.3	2386	16.52	THNLTNLNPDLQYR		1.02	Decoy
MouseBrain-Z-T-5.2387.2387.2	2387	16.52	THNLTNLNPDLQYR		1.58	Spectrum Expansion
MouseBrain-Z-T-5.2387.2387.2	2387	16.52	THNLTNLNPDLQYR		0	Decoy
MouseBrain-Z-T-5.2388.2388.2	2388	16.52	THNLTNLNPDLQYR		1.45	Spectrum Expansion
MouseBrain-Z-T-5.2388.2388.2	2388	16.52	THNLTNLNPDLQYR		0	Decoy
MouseBrain-Z-T-5.2389.2389.3	2389	16.52	THNLTNLNPDLQYR		1.47	Spectrum Expansion
MouseBrain-Z-T-5.2389.2389.3	2389	16.52	THNLTNLNPDLQYR		0	Decoy
MouseBrain-Z-T-5.2390.2390.3	2390	16.52	THNLTNLNPDLQYR		1.53	Spectrum Expansion
MouseBrain-Z-T-5.2390.2390.3	2390	16.52	THNLTNLNPDLQYR		0	Decoy
MouseBrain-Z-T-5.2391.2391.2	2391	16.52	THNLTNLNPDLQYR		0	Spectrum Expansion
MouseBrain-Z-T-5.2391.2391.2	2391	16.52	THNLTNLNPDLQYR		0	Decoy
MouseBrain-Z-T-5.2393.2393.3	2393	16.58	THNLTNLNPDLQYR		1.53	Spectrum Expansion
MouseBrain-Z-T-5.2393.2393.3	2393	16.58	THNLTNLNPDLQYR		0	Decoy
MouseBrain-Z-T-5.2394.2394.2	2394	16.58	THNLTNLNPDLQYR		1.13	Spectrum Expansion
MouseBrain-Z-T-5.2394.2394.2	2394	16.58	THNLTNLNPDLQYR		1.36	Decoy
MouseBrain-Z-T-5.2395.2395.3	2395	16.58	THNLTNLNPDLQYR		0	Spectrum Expansion
MouseBrain-Z-T-5.2395.2395.3	2395	16.58	THNLTNLNPDLQYR		0	Decoy
MouseBrain-Z-T-5.2396.2396.2	2396	16.58	THNLTNLNPDLQYR		1.48	Spectrum Expansion
MouseBrain-Z-T-5.2396.2396.2	2396	16.58	THNLTNLNPDLQYR		1.45	Decoy
MouseBrain-Z-T-5.2397.2397.3	2397	16.58	THNLTNLNPDLQYR		1.16	Spectrum Expansion
MouseBrain-Z-T-5.2397.2397.3	2397	16.58	THNLTNLNPDLQYR		0	Decoy
MouseBrain-Z-T-5.2398.2398.3	2398	16.58	THNLTNLNPDLQYR		2.12	Spectrum Expansion
MouseBrain-Z-T-5.2398.2398.3	2398	16.58	THNLTNLNPDLQYR		0	Decoy
MouseBrain-Z-T-5.2399.2399.3	2399	16.58	THNLTNLNPDLQYR		3.28	Spectrum Expansion
MouseBrain-Z-T-5.2399.2399.3	2399	16.58	THNLTNLNPDLQYR		0	Decoy
MouseBrain-Z-T-5.2400.2400.3	2400	16.58	THNLTNLNPDLQYR		2.13	Spectrum Expansion
MouseBrain-Z-T-5.2400.2400.3	2400	16.58	THNLTNLNPDLQYR		0	Decoy
MouseBrain-Z-T-5.2401.2401.2	2401	16.58	THNLTNLNPDLQYR		0	Spectrum Expansion
MouseBrain-Z-T-5.2401.2401.2	2401	16.58	THNLTNLNPDLQYR		0	Decoy
MouseBrain-Z-T-5.2402.2402.2	2402	16.58	THNLTNLNPDLQYR		0	Spectrum Expansion
MouseBrain-Z-T-5.2402.2402.2	2402	16.58	THNLTNLNPDLQYR		0	Decoy
MouseBrain-Z-T-5.2403.2403.3	2403	16.58	THNLTNLNPDLQYR		2.17	Spectrum Expansion
MouseBrain-Z-T-5.2403.2403.3	2403	16.58	THNLTNLNPDLQYR		0	Decoy
MouseBrain-Z-T-5.2405.2405.2	2405	16.63	THNLTNLNPDLQYR		1.61	Spectrum Expansion
MouseBrain-Z-T-5.2405.2405.2	2405	16.63	THNLTNLNPDLQYR		0	Decoy
MouseBrain-Z-T-5.2406.2406.3	2406	16.63	THNLTNLNPDLQYR		1.51	Spectrum Expansion
MouseBrain-Z-T-5.2406.2406.3	2406	16.63	THNLTNLNPDLQYR		0	Decoy
MouseBrain-Z-T-5.2407.2407.3	2407	16.63	THNLTNLNPDLQYR		4.33	Spectrum Expansion
MouseBrain-Z-T-5.2407.2407.3	2407	16.63	THNLTNLNPDLQYR		0	Decoy
MouseBrain-Z-T-5.2408.2408.2	2408	16.63	THNLTNLNPDLQYR		1.77	Spectrum Expansion
MouseBrain-Z-T-5.2408.2408.2	2408	16.63	THNLTNLNPDLQYR		1.05	Decoy
MouseBrain-Z-T-5.2409.2409.3	2409	16.63	THNLTNLNPDLQYR		1.38	Spectrum Expansion
MouseBrain-Z-T-5.2409.2409.3	2409	16.63	THNLTNLNPDLQYR		0	Decoy
MouseBrain-Z-T-5.2410.2410.2	2410	16.63	THNLTNLNPDLQYR		1.73	Spectrum Expansion
MouseBrain-Z-T-5.2410.2410.2	2410	16.63	THNLTNLNPDLQYR		0	Decoy
MouseBrain-Z-T-5.2411.2411.3	2411	16.63	THNLTNLNPDLQYR		1.95	Spectrum Expansion
MouseBrain-Z-T-5.2411.2411.3	2411	16.63	THNLTNLNPDLQYR		0	Decoy
MouseBrain-Z-T-5.2412.2412.3	2412	16.63	THNLTNLNPDLQYR		2.02	Spectrum Expansion
MouseBrain-Z-T-5.2412.2412.3	2412	16.63	THNLTNLNPDLQYR		0	Decoy
MouseBrain-Z-T-5.2413.2413.2	2413	16.63	THNLTNLNPDLQYR		0	Spectrum Expansion
MouseBrain-Z-T-5.2413.2413.2	2413	16.63	THNLTNLNPDLQYR		0	Decoy
MouseBrain-Z-T-5.2414.2414.3	2414	16.63	THNLTNLNPDLQYR		1.41	Spectrum Expansion
MouseBrain-Z-T-5.2414.2414.3	2414	16.63	THNLTNLNPDLQYR		6.31	Decoy
MouseBrain-Z-T-5.2415.2415.5	2415	16.63	THNLTNLNPDLQYR		1.52	Spectrum Expansion
MouseBrain-Z-T-5.2415.2415.5	2415	16.63	THNLTNLNPDLQYR		1.37	Decoy
MouseBrain-Z-T-5.2417.2417.3	2417	16.68	THNLTNLNPDLQYR		5.92	Spectrum Expansion
MouseBrain-Z-T-5.2417.2417.3	2417	16.68	THNLTNLNPDLQYR		0	Decoy
MouseBrain-Z-T-5.2418.2418.3	2418	16.68	THNLTNLNPDLQYR		1.57	Spectrum Expansion
MouseBrain-Z-T-5.2418.2418.3	2418	16.68	THNLTNLNPDLQYR		0	Decoy
MouseBrain-Z-T-5.2419.2419.3	2419	16.68	THNLTNLNPDLQYR		1.2	Spectrum Expansion
MouseBrain-Z-T-5.2419.2419.3	2419	16.68	THNLTNLNPDLQYR		1.04	Decoy
MouseBrain-Z-T-5.2420.2420.3	2420	16.68	THNLTNLNPDLQYR		1.85	Spectrum Expansion
MouseBrain-Z-T-5.2420.2420.3	2420	16.68	THNLTNLNPDLQYR		0	Decoy
MouseBrain-Z-T-5.2421.2421.2	2421	16.68	THNLTNLNPDLQYR		1.82	Spectrum Expansion
MouseBrain-Z-T-5.2421.2421.2	2421	16.68	THNLTNLNPDLQYR		0	Decoy
MouseBrain-Z-T-5.2422.2422.3	2422	16.68	THNLTNLNPDLQYR		1.63	Spectrum Expansion
MouseBrain-Z-T-5.2422.2422.3	2422	16.68	THNLTNLNPDLQYR		2.3	Decoy
MouseBrain-Z-T-5.2423.2423.4	2423	16.68	THNLTNLNPDLQYR		1.85	Spectrum Expansion
MouseBrain-Z-T-5.2423.2423.4	2423	16.68	THNLTNLNPDLQYR		0	Decoy
MouseBrain-Z-T-5.2424.2424.3	2424	16.68	THNLTNLNPDLQYR		1.3	Spectrum Expansion
MouseBrain-Z-T-5.2424.2424.3	2424	16.68	THNLTNLNPDLQYR		0	Decoy
MouseBrain-Z-T-5.2425.2425.3	2425	16.68	THNLTNLNPDLQYR		1.5	Spectrum Expansion
MouseBrain-Z-T-5.2425.2425.3	2425	16.68	THNLTNLNPDLQYR		0	Decoy
MouseBrain-Z-T-5.2426.2426.4	2426	16.68	THNLTNLNPDLQYR		1.84	Spectrum Expansion
MouseBrain-Z-T-5.2426.2426.4	2426	16.68	THNLTNLNPDLQYR		0	Decoy
MouseBrain-Z-T-5.2427.2427.3	2427	16.68	THNLTNLNPDLQYR		1.48	Spectrum Expansion
MouseBrain-Z-T-5.2427.2427.3	2427	16.68	THNLTNLNPDLQYR		0	Decoy
MouseBrain-Z-T-5.2429.2429.3	2429	16.74	THNLTNLNPDLQYR		1.39	Spectrum Expansion
MouseBrain-Z-T-5.2429.2429.3	2429	16.74	THNLTNLNPDLQYR		3.99	Decoy
MouseBrain-Z-T-5.2430.2430.3	2430	16.74	THNLTNLNPDLQYR		4.71	Spectrum Expansion
MouseBrain-Z-T-5.2430.2430.3	2430	16.74	THNLTNLNPDLQYR		0	Decoy
MouseBrain-Z-T-5.2431.2431.3	2431	16.74	THNLTNLNPDLQYR		1.56	Spectrum Expansion
MouseBrain-Z-T-5.2431.2431.3	2431	16.74	THNLTNLNPDLQYR		0	Decoy
MouseBrain-Z-T-5.2432.2432.2	2432	16.74	THNLTNLNPDLQYR		1.53	Spectrum Expansion
MouseBrain-Z-T-5.2432.2432.2	2432	16.74	THNLTNLNPDLQYR		0	Decoy
MouseBrain-Z-T-5.2433.2433.3	2433	16.74	THNLTNLNPDLQYR		2.06	Spectrum Expansion
MouseBrain-Z-T-5.2433.2433.3	2433	16.74	THNLTNLNPDLQYR		0	Decoy
MouseBrain-Z-T-5.2434.2434.2	2434	16.74	THNLTNLNPDLQYR		1.31	Spectrum Expansion
MouseBrain-Z-T-5.2434.2434.2	2434	16.74	THNLTNLNPDLQYR		0	Decoy
MouseBrain-Z-T-5.2435.2435.3	2435	16.74	THNLTNLNPDLQYR		1.93	Spectrum Expansion
MouseBrain-Z-T-5.2435.2435.3	2435	16.74	THNLTNLNPDLQYR		0	Decoy
MouseBrain-Z-T-5.2436.2436.3	2436	16.74	THNLTNLNPDLQYR		1.61	Spectrum Expansion
MouseBrain-Z-T-5.2436.2436.3	2436	16.74	THNLTNLNPDLQYR		0	Decoy
MouseBrain-Z-T-5.2437.2437.3	2437	16.74	THNLTNLNPDLQYR		1.54	Spectrum Expansion
MouseBrain-Z-T-5.2437.2437.3	2437	16.74	THNLTNLNPDLQYR		1.02	Decoy
MouseBrain-Z-T-5.2438.2438.3	2438	16.74	THNLTNLNPDLQYR		1.47	Spectrum Expansion
MouseBrain-Z-T-5.2438.2438.3	2438	16.74	THNLTNLNPDLQYR		0	Decoy
MouseBrain-Z-T-5.2439.2439.3	2439	16.74	THNLTNLNPDLQYR		0	Spectrum Expansion
MouseBrain-Z-T-5.2439.2439.3	2439	16.74	THNLTNLNPDLQYR		0	Decoy
MouseBrain-Z-T-5.2441.2441.3	2441	16.79	THNLTNLNPDLQYR		1.42	Spectrum Expansion
MouseBrain-Z-T-5.2441.2441.3	2441	16.79	THNLTNLNPDLQYR		0	Decoy
MouseBrain-Z-T-5.2442.2442.3	2442	16.79	THNLTNLNPDLQYR		1.56	Spectrum Expansion
MouseBrain-Z-T-5.2442.2442.3	2442	16.79	THNLTNLNPDLQYR		0	Decoy
MouseBrain-Z-T-5.2443.2443.3	2443	16.79	THNLTNLNPDLQYR		1.57	Spectrum Expansion
MouseBrain-Z-T-5.2443.2443.3	2443	16.79	THNLTNLNPDLQYR		0	Decoy
MouseBrain-Z-T-5.2444.2444.3	2444	16.79	THNLTNLNPDLQYR		1.19	Spectrum Expansion
MouseBrain-Z-T-5.2444.2444.3	2444	16.79	THNLTNLNPDLQYR		0	Decoy
MouseBrain-Z-T-5.2445.2445.3	2445	16.79	THNLTNLNPDLQYR		3.88	Spectrum Expansion
MouseBrain-Z-T-5.2445.2445.3	2445	16.79	THNLTNLNPDLQYR		0	Decoy
MouseBrain-Z-T-5.2446.2446.3	2446	16.79	THNLTNLNPDLQYR		2.17	Spectrum Expansion
MouseBrain-Z-T-5.2446.2446.3	2446	16.79	THNLTNLNPDLQYR		1.04	Decoy
MouseBrain-Z-T-5.2447.2447.4	2447	16.79	THNLTNLNPDLQYR		2.78	Spectrum Expansion
MouseBrain-Z-T-5.2447.2447.4	2447	16.79	THNLTNLNPDLQYR		0	Decoy
MouseBrain-Z-T-5.2448.2448.2	2448	16.79	THNLTNLNPDLQYR		1.45	Spectrum Expansion
MouseBrain-Z-T-5.2448.2448.2	2448	16.79	THNLTNLNPDLQYR		0	Decoy
MouseBrain-Z-T-5.2449.2449.3	2449	16.79	THNLTNLNPDLQYR		1.36	Spectrum Expansion
MouseBrain-Z-T-5.2449.2449.3	2449	16.79	THNLTNLNPDLQYR		0	Decoy
MouseBrain-Z-T-5.2450.2450.2	2450	16.79	THNLTNLNPDLQYR		2.37	Spectrum Expansion
MouseBrain-Z-T-5.2450.2450.2	2450	16.79	THNLTNLNPDLQYR		0	Decoy
MouseBrain-Z-T-5.2451.2451.3	2451	16.79	THNLTNLNPDLQYR		1.56	Spectrum Expansion
MouseBrain-Z-T-5.2451.2451.3	2451	16.79	THNLTNLNPDLQYR		1.49	Decoy
MouseBrain-Z-T-5.2453.2453.3	2453	16.84	THNLTNLNPDLQYR		5.18	Spectrum Expansion
MouseBrain-Z-T-5.2453.2453.3	2453	16.84	THNLTNLNPDLQYR		1.31	Decoy
MouseBrain-Z-T-5.2454.2454.3	2454	16.84	THNLTNLNPDLQYR		1.62	Spectrum Expansion
MouseBrain-Z-T-5.2454.2454.3	2454	16.84	THNLTNLNPDLQYR		1.03	Decoy
MouseBrain-Z-T-5.2455.2455.3	2455	16.84	THNLTNLNPDLQYR		1.75	Spectrum Expansion
MouseBrain-Z-T-5.2455.2455.3	2455	16.84	THNLTNLNPDLQYR		0	Decoy
MouseBrain-Z-T-5.2456.2456.3	2456	16.84	THNLTNLNPDLQYR		3.22	Spectrum Expansion
MouseBrain-Z-T-5.2456.2456.3	2456	16.84	THNLTNLNPDLQYR		0	Decoy
MouseBrain-Z-T-5.2457.2457.4	2457	16.84	THNLTNLNPDLQYR		1.58	Spectrum Expansion
MouseBrain-Z-T-5.2457.2457.4	2457	16.84	THNLTNLNPDLQYR		0	Decoy
MouseBrain-Z-T-5.2458.2458.3	2458	16.84	THNLTNLNPDLQYR		1.62	Spectrum Expansion
MouseBrain-Z-T-5.2458.2458.3	2458	16.84	THNLTNLNPDLQYR		0	Decoy
MouseBrain-Z-T-5.2459.2459.3	2459	16.84	THNLTNLNPDLQYR		1.51	Spectrum Expansion
MouseBrain-Z-T-5.2459.2459.3	2459	16.84	THNLTNLNPDLQYR		0	Decoy
MouseBrain-Z-T-5.2460.2460.3	2460	16.84	THNLTNLNPDLQYR		0	Spectrum Expansion
MouseBrain-Z-T-5.2460.2460.3	2460	16.84	THNLTNLNPDLQYR		0	Decoy
MouseBrain-Z-T-5.2461.2461.2	2461	16.84	THNLTNLNPDLQYR		1.57	Spectrum Expansion
MouseBrain-Z-T-5.2461.2461.2	2461	16.84	THNLTNLNPDLQYR		0	Decoy
MouseBrain-Z-T-5.2462.2462.2	2462	16.84	THNLTNLNPDLQYR		1.57	Spectrum Expansion
MouseBrain-Z-T-5.2462.2462.2	2462	16.84	THNLTNLNPDLQYR		0	Decoy
MouseBrain-Z-T-5.2463.2463.2	2463	16.84	THNLTNLNPDLQYR		0	Spectrum Expansion
MouseBrain-Z-T-5.2463.2463.2	2463	16.84	THNLTNLNPDLQYR		0	Decoy
MouseBrain-Z-T-5.2465.2465.3	2465	16.9	THNLTNLNPDLQYR		2.48	Spectrum Expansion
MouseBrain-Z-T-5.2465.2465.3	2465	16.9	THNLTNLNPDLQYR		0	Decoy
MouseBrain-Z-T-5.2466.2466.2	2466	16.9	THNLTNLNPDLQYR		1.52	Spectrum Expansion
MouseBrain-Z-T-5.2466.2466.2	2466	16.9	THNLTNLNPDLQYR		1.82	Decoy
MouseBrain-Z-T-5.2467.2467.3	2467	16.9	THNLTNLNPDLQYR		1.44	Spectrum Expansion
MouseBrain-Z-T-5.2467.2467.3	2467	16.9	THNLTNLNPDLQYR		0	Decoy
MouseBrain-Z-T-5.2468.2468.3	2468	16.9	THNLTNLNPDLQYR		1.75	Spectrum Expansion
MouseBrain-Z-T-5.2468.2468.3	2468	16.9	THNLTNLNPDLQYR		0	Decoy
MouseBrain-Z-T-5.2469.2469.3	2469	16.9	THNLTNLNPDLQYR		1.41	Spectrum Expansion
MouseBrain-Z-T-5.2469.2469.3	2469	16.9	THNLTNLNPDLQYR		0	Decoy
MouseBrain-Z-T-5.2470.2470.2	2470	16.9	THNLTNLNPDLQYR		2.61	Spectrum Expansion
MouseBrain-Z-T-5.2470.2470.2	2470	16.9	THNLTNLNPDLQYR		0	Decoy
MouseBrain-Z-T-5.2471.2471.3	2471	16.9	THNLTNLNPDLQYR		1.74	Spectrum Expansion
MouseBrain-Z-T-5.2471.2471.3	2471	16.9	THNLTNLNPDLQYR		0	Decoy
MouseBrain-Z-T-5.2472.2472.4	2472	16.9	THNLTNLNPDLQYR		1.95	Spectrum Expansion
MouseBrain-Z-T-5.2472.2472.4	2472	16.9	THNLTNLNPDLQYR		0	Decoy
MouseBrain-Z-T-5.2473.2473.2	2473	16.9	THNLTNLNPDLQYR		1.38	Spectrum Expansion
MouseBrain-Z-T-5.2473.2473.2	2473	16.9	THNLTNLNPDLQYR		0	Decoy
MouseBrain-Z-T-5.2474.2474.4	2474	16.9	THNLTNLNPDLQYR		11.56	Spectrum Expansion
MouseBrain-Z-T-5.2474.2474.4	2474	16.9	THNLTNLNPDLQYR		0	Decoy
MouseBrain-Z-T-5.2475.2475.2	2475	16.9	THNLTNLNPDLQYR		0	Spectrum Expansion
MouseBrain-Z-T-5.2475.2475.2	2475	16.9	THNLTNLNPDLQYR		1.39	Decoy
MouseBrain-Z-T-5.2478.2478.2	2478	16.95	THNLTNLNPDLQYR		1.61	Spectrum Expansion
MouseBrain-Z-T-5.2478.2478.2	2478	16.95	THNLTNLNPDLQYR		0	Decoy
MouseBrain-Z-T-5.2479.2479.3	2479	16.95	THNLTNLNPDLQYR		1.88	Spectrum Expansion
MouseBrain-Z-T-5.2479.2479.3	2479	16.95	THNLTNLNPDLQYR		0	Decoy
MouseBrain-Z-T-5.2480.2480.2	2480	16.95	THNLTNLNPDLQYR		1.61	Spectrum Expansion
MouseBrain-Z-T-5.2480.2480.2	2480	16.95	THNLTNLNPDLQYR		0	Decoy
MouseBrain-Z-T-5.2481.2481.3	2481	16.95	THNLTNLNPDLQYR		4.69	Spectrum Expansion
MouseBrain-Z-T-5.2481.2481.3	2481	16.95	THNLTNLNPDLQYR		0	Decoy
MouseBrain-Z-T-5.2482.2482.2	2482	16.95	THNLTNLNPDLQYR		0	Spectrum Expansion
MouseBrain-Z-T-5.2482.2482.2	2482	16.95	THNLTNLNPDLQYR		0	Decoy
MouseBrain-Z-T-5.2483.2483.3	2483	16.95	THNLTNLNPDLQYR		1.81	Spectrum Expansion
MouseBrain-Z-T-5.2483.2483.3	2483	16.95	THNLTNLNPDLQYR		0	Decoy
MouseBrain-Z-T-5.2484.2484.2	2484	16.95	THNLTNLNPDLQYR		2.17	Spectrum Expansion
MouseBrain-Z-T-5.2484.2484.2	2484	16.95	THNLTNLNPDLQYR		0	Decoy
MouseBrain-Z-T-5.2485.2485.3	2485	16.95	THNLTNLNPDLQYR		1.62	Spectrum Expansion
MouseBrain-Z-T-5.2485.2485.3	2485	16.95	THNLTNLNPDLQYR		0	Decoy
MouseBrain-Z-T-5.2486.2486.2	2486	16.95	THNLTNLNPDLQYR		1.13	Spectrum Expansion
MouseBrain-Z-T-5.2486.2486.2	2486	16.95	THNLTNLNPDLQYR		0	Decoy
MouseBrain-Z-T-5.2487.2487.2	2487	16.95	THNLTNLNPDLQYR		1.67	Spectrum Expansion
MouseBrain-Z-T-5.2487.2487.2	2487	16.95	THNLTNLNPDLQYR		0	Decoy
MouseBrain-Z-T-5.2489.2489.3	2489	17	THNLTNLNPDLQYR		1.92	Spectrum Expansion
MouseBrain-Z-T-5.2489.2489.3	2489	17	THNLTNLNPDLQYR		1.09	Decoy
MouseBrain-Z-T-5.2490.2490.3	2490	17	THNLTNLNPDLQYR		1.59	Spectrum Expansion
MouseBrain-Z-T-5.2490.2490.3	2490	17	THNLTNLNPDLQYR		0	Decoy
MouseBrain-Z-T-5.2491.2491.3	2491	17	THNLTNLNPDLQYR		1.51	Spectrum Expansion
MouseBrain-Z-T-5.2491.2491.3	2491	17	THNLTNLNPDLQYR		0	Decoy
MouseBrain-Z-T-5.2492.2492.3	2492	17	THNLTNLNPDLQYR		1.58	Spectrum Expansion
MouseBrain-Z-T-5.2492.2492.3	2492	17	THNLTNLNPDLQYR		0	Decoy
MouseBrain-Z-T-5.2493.2493.2	2493	17	THNLTNLNPDLQYR		1.78	Spectrum Expansion
MouseBrain-Z-T-5.2493.2493.2	2493	17	THNLTNLNPDLQYR		1.32	Decoy
MouseBrain-Z-T-5.2494.2494.3	2494	17	THNLTNLNPDLQYR		1.92	Spectrum Expansion
MouseBrain-Z-T-5.2494.2494.3	2494	17	THNLTNLNPDLQYR		0	Decoy
MouseBrain-Z-T-5.2495.2495.2	2495	17	THNLTNLNPDLQYR		2.29	Spectrum Expansion
MouseBrain-Z-T-5.2495.2495.2	2495	17	THNLTNLNPDLQYR		0	Decoy
MouseBrain-Z-T-5.2496.2496.3	2496	17	THNLTNLNPDLQYR		1.54	Spectrum Expansion
MouseBrain-Z-T-5.2496.2496.3	2496	17	THNLTNLNPDLQYR		0	Decoy
MouseBrain-Z-T-5.2497.2497.4	2497	17	THNLTNLNPDLQYR		0	Spectrum Expansion
MouseBrain-Z-T-5.2497.2497.4	2497	17	THNLTNLNPDLQYR		1.08	Decoy
MouseBrain-Z-T-5.2498.2498.2	2498	17	THNLTNLNPDLQYR		0	Spectrum Expansion
MouseBrain-Z-T-5.2498.2498.2	2498	17	THNLTNLNPDLQYR		0	Decoy
MouseBrain-Z-T-5.2499.2499.3	2499	17	THNLTNLNPDLQYR		1.6	Spectrum Expansion
MouseBrain-Z-T-5.2499.2499.3	2499	17	THNLTNLNPDLQYR		0	Decoy
MouseBrain-Z-T-5.2501.2501.3	2501	17.06	THNLTNLNPDLQYR		1.41	Spectrum Expansion
MouseBrain-Z-T-5.2501.2501.3	2501	17.06	THNLTNLNPDLQYR		0	Decoy
MouseBrain-Z-T-5.2502.2502.3	2502	17.06	THNLTNLNPDLQYR		1.47	Spectrum Expansion
MouseBrain-Z-T-5.2502.2502.3	2502	17.06	THNLTNLNPDLQYR		0	Decoy
MouseBrain-Z-T-5.2503.2503.2	2503	17.06	THNLTNLNPDLQYR		2.58	Spectrum Expansion
MouseBrain-Z-T-5.2503.2503.2	2503	17.06	THNLTNLNPDLQYR		0	Decoy
MouseBrain-Z-T-5.2504.2504.3	2504	17.06	THNLTNLNPDLQYR		4.53	Spectrum Expansion
MouseBrain-Z-T-5.2504.2504.3	2504	17.06	THNLTNLNPDLQYR		0	Decoy
MouseBrain-Z-T-5.2505.2505.3	2505	17.06	THNLTNLNPDLQYR		1.76	Spectrum Expansion
MouseBrain-Z-T-5.2505.2505.3	2505	17.06	THNLTNLNPDLQYR		0	Decoy
MouseBrain-Z-T-5.2506.2506.3	2506	17.06	THNLTNLNPDLQYR		1.53	Spectrum Expansion
MouseBrain-Z-T-5.2506.2506.3	2506	17.06	THNLTNLNPDLQYR		0	Decoy
MouseBrain-Z-T-5.2507.2507.4	2507	17.06	THNLTNLNPDLQYR		1.79	Spectrum Expansion
MouseBrain-Z-T-5.2507.2507.4	2507	17.06	THNLTNLNPDLQYR		0	Decoy
MouseBrain-Z-T-5.2508.2508.3	2508	17.06	THNLTNLNPDLQYR		24.12	Spectrum Expansion
MouseBrain-Z-T-5.2508.2508.3	2508	17.06	THNLTNLNPDLQYR		0	Decoy
MouseBrain-Z-T-5.2509.2509.3	2509	17.06	THNLTNLNPDLQYR		1.88	Spectrum Expansion
MouseBrain-Z-T-5.2509.2509.3	2509	17.06	THNLTNLNPDLQYR		0	Decoy
MouseBrain-Z-T-5.2510.2510.3	2510	17.06	THNLTNLNPDLQYR		1.65	Spectrum Expansion
MouseBrain-Z-T-5.2510.2510.3	2510	17.06	THNLTNLNPDLQYR		0	Decoy
MouseBrain-Z-T-5.2511.2511.3	2511	17.06	THNLTNLNPDLQYR		1.47	Spectrum Expansion
MouseBrain-Z-T-5.2511.2511.3	2511	17.06	THNLTNLNPDLQYR		0	Decoy
MouseBrain-Z-T-5.2513.2513.3	2513	17.11	THNLTNLNPDLQYR		1.51	Spectrum Expansion
MouseBrain-Z-T-5.2513.2513.3	2513	17.11	THNLTNLNPDLQYR		1.36	Decoy
MouseBrain-Z-T-5.2514.2514.3	2514	17.11	THNLTNLNPDLQYR		1.43	Spectrum Expansion
MouseBrain-Z-T-5.2514.2514.3	2514	17.11	THNLTNLNPDLQYR		0	Decoy
MouseBrain-Z-T-5.2515.2515.3	2515	17.11	THNLTNLNPDLQYR		1.24	Spectrum Expansion
MouseBrain-Z-T-5.2515.2515.3	2515	17.11	THNLTNLNPDLQYR		0	Decoy
MouseBrain-Z-T-5.2516.2516.3	2516	17.11	THNLTNLNPDLQYR		1.42	Spectrum Expansion
MouseBrain-Z-T-5.2516.2516.3	2516	17.11	THNLTNLNPDLQYR		0	Decoy
MouseBrain-Z-T-5.2517.2517.3	2517	17.11	THNLTNLNPDLQYR		2.61	Spectrum Expansion
MouseBrain-Z-T-5.2517.2517.3	2517	17.11	THNLTNLNPDLQYR		0	Decoy
MouseBrain-Z-T-5.2518.2518.3	2518	17.11	THNLTNLNPDLQYR		1.67	Spectrum Expansion
MouseBrain-Z-T-5.2518.2518.3	2518	17.11	THNLTNLNPDLQYR		0	Decoy
MouseBrain-Z-T-5.2519.2519.2	2519	17.11	THNLTNLNPDLQYR		0	Spectrum Expansion
MouseBrain-Z-T-5.2519.2519.2	2519	17.11	THNLTNLNPDLQYR		0	Decoy
MouseBrain-Z-T-5.2520.2520.3	2520	17.11	THNLTNLNPDLQYR		1.99	Spectrum Expansion
MouseBrain-Z-T-5.2520.2520.3	2520	17.11	THNLTNLNPDLQYR		0	Decoy
MouseBrain-Z-T-5.2521.2521.3	2521	17.11	THNLTNLNPDLQYR		1.66	Spectrum Expansion
MouseBrain-Z-T-5.2521.2521.3	2521	17.11	THNLTNLNPDLQYR		7.43	Decoy
MouseBrain-Z-T-5.2522.2522.3	2522	17.11	THNLTNLNPDLQYR		1.54	Spectrum Expansion
MouseBrain-Z-T-5.2522.2522.3	2522	17.11	THNLTNLNPDLQYR		0	Decoy
MouseBrain-Z-T-5.2523.2523.3	2523	17.11	THNLTNLNPDLQYR		1.57	Spectrum Expansion
MouseBrain-Z-T-5.2523.2523.3	2523	17.11	THNLTNLNPDLQYR		0	Decoy
MouseBrain-Z-T-5.2525.2525.3	2525	17.17	THNLTNLNPDLQYR		2.04	Spectrum Expansion
MouseBrain-Z-T-5.2525.2525.3	2525	17.17	THNLTNLNPDLQYR		0	Decoy
MouseBrain-Z-T-5.2526.2526.3	2526	17.17	THNLTNLNPDLQYR		1.4	Spectrum Expansion
MouseBrain-Z-T-5.2526.2526.3	2526	17.17	THNLTNLNPDLQYR		0	Decoy
MouseBrain-Z-T-5.2527.2527.2	2527	17.17	THNLTNLNPDLQYR		1.53	Spectrum Expansion
MouseBrain-Z-T-5.2527.2527.2	2527	17.17	THNLTNLNPDLQYR		0	Decoy
MouseBrain-Z-T-5.2528.2528.3	2528	17.17	THNLTNLNPDLQYR		1.82	Spectrum Expansion
MouseBrain-Z-T-5.2528.2528.3	2528	17.17	THNLTNLNPDLQYR		0	Decoy
MouseBrain-Z-T-5.2529.2529.3	2529	17.17	THNLTNLNPDLQYR		1.48	Spectrum Expansion
MouseBrain-Z-T-5.2529.2529.3	2529	17.17	THNLTNLNPDLQYR		0	Decoy
MouseBrain-Z-T-5.2530.2530.2	2530	17.17	THNLTNLNPDLQYR		1.78	Spectrum Expansion
MouseBrain-Z-T-5.2530.2530.2	2530	17.17	THNLTNLNPDLQYR		0	Decoy
MouseBrain-Z-T-5.2531.2531.4	2531	17.17	THNLTNLNPDLQYR		0	Spectrum Expansion
MouseBrain-Z-T-5.2531.2531.4	2531	17.17	THNLTNLNPDLQYR		0	Decoy
MouseBrain-Z-T-5.2532.2532.3	2532	17.17	THNLTNLNPDLQYR		2.18	Spectrum Expansion
MouseBrain-Z-T-5.2532.2532.3	2532	17.17	THNLTNLNPDLQYR		0	Decoy
MouseBrain-Z-T-5.2533.2533.2	2533	17.17	THNLTNLNPDLQYR		1.72	Spectrum Expansion
MouseBrain-Z-T-5.2533.2533.2	2533	17.17	THNLTNLNPDLQYR		0	Decoy
MouseBrain-Z-T-5.2534.2534.2	2534	17.17	THNLTNLNPDLQYR		1.94	Spectrum Expansion
MouseBrain-Z-T-5.2534.2534.2	2534	17.17	THNLTNLNPDLQYR		0	Decoy
MouseBrain-Z-T-5.2535.2535.3	2535	17.17	THNLTNLNPDLQYR		2.13	Spectrum Expansion
MouseBrain-Z-T-5.2535.2535.3	2535	17.17	THNLTNLNPDLQYR		0	Decoy
MouseBrain-Z-T-5.2537.2537.3	2537	17.22	THNLTNLNPDLQYR		1.49	Spectrum Expansion
MouseBrain-Z-T-5.2537.2537.3	2537	17.22	THNLTNLNPDLQYR		1.17	Decoy
MouseBrain-Z-T-5.2538.2538.3	2538	17.22	THNLTNLNPDLQYR		1.47	Spectrum Expansion
MouseBrain-Z-T-5.2538.2538.3	2538	17.22	THNLTNLNPDLQYR		0	Decoy
MouseBrain-Z-T-5.2539.2539.3	2539	17.22	THNLTNLNPDLQYR		2.12	Spectrum Expansion
MouseBrain-Z-T-5.2539.2539.3	2539	17.22	THNLTNLNPDLQYR		1.04	Decoy
MouseBrain-Z-T-5.2540.2540.4	2540	17.22	THNLTNLNPDLQYR		1.87	Spectrum Expansion
MouseBrain-Z-T-5.2540.2540.4	2540	17.22	THNLTNLNPDLQYR		0	Decoy
MouseBrain-Z-T-5.2541.2541.3	2541	17.22	THNLTNLNPDLQYR		1.6	Spectrum Expansion
MouseBrain-Z-T-5.2541.2541.3	2541	17.22	THNLTNLNPDLQYR		0	Decoy
MouseBrain-Z-T-5.2542.2542.3	2542	17.22	THNLTNLNPDLQYR		2.27	Spectrum Expansion
MouseBrain-Z-T-5.2542.2542.3	2542	17.22	THNLTNLNPDLQYR		0	Decoy
MouseBrain-Z-T-5.2543.2543.2	2543	17.22	THNLTNLNPDLQYR		2.13	Spectrum Expansion
MouseBrain-Z-T-5.2543.2543.2	2543	17.22	THNLTNLNPDLQYR		0	Decoy
MouseBrain-Z-T-5.2544.2544.2	2544	17.22	THNLTNLNPDLQYR		1.92	Spectrum Expansion
MouseBrain-Z-T-5.2544.2544.2	2544	17.22	THNLTNLNPDLQYR		0	Decoy
MouseBrain-Z-T-5.2545.2545.3	2545	17.22	THNLTNLNPDLQYR		1.89	Spectrum Expansion
MouseBrain-Z-T-5.2545.2545.3	2545	17.22	THNLTNLNPDLQYR		0	Decoy
MouseBrain-Z-T-5.2546.2546.3	2546	17.22	THNLTNLNPDLQYR		1.77	Spectrum Expansion
MouseBrain-Z-T-5.2546.2546.3	2546	17.22	THNLTNLNPDLQYR		0	Decoy
MouseBrain-Z-T-5.2547.2547.2	2547	17.22	THNLTNLNPDLQYR		1.6	Spectrum Expansion
MouseBrain-Z-T-5.2547.2547.2	2547	17.22	THNLTNLNPDLQYR		0	Decoy
MouseBrain-Z-T-5.2549.2549.3	2549	17.27	THNLTNLNPDLQYR		1.96	Spectrum Expansion
MouseBrain-Z-T-5.2549.2549.3	2549	17.27	THNLTNLNPDLQYR		0	Decoy
MouseBrain-Z-T-5.2550.2550.2	2550	17.27	THNLTNLNPDLQYR		1.49	Spectrum Expansion
MouseBrain-Z-T-5.2550.2550.2	2550	17.27	THNLTNLNPDLQYR		0	Decoy
MouseBrain-Z-T-5.2551.2551.3	2551	17.27	THNLTNLNPDLQYR		1.89	Spectrum Expansion
MouseBrain-Z-T-5.2551.2551.3	2551	17.27	THNLTNLNPDLQYR		0	Decoy
MouseBrain-Z-T-5.2552.2552.5	2552	17.27	THNLTNLNPDLQYR		1.62	Spectrum Expansion
MouseBrain-Z-T-5.2552.2552.5	2552	17.27	THNLTNLNPDLQYR		1.25	Decoy
MouseBrain-Z-T-5.2553.2553.4	2553	17.27	THNLTNLNPDLQYR		1.12	Spectrum Expansion
MouseBrain-Z-T-5.2553.2553.4	2553	17.27	THNLTNLNPDLQYR		0	Decoy
MouseBrain-Z-T-5.2554.2554.3	2554	17.27	THNLTNLNPDLQYR		1.47	Spectrum Expansion
MouseBrain-Z-T-5.2554.2554.3	2554	17.27	THNLTNLNPDLQYR		0	Decoy
MouseBrain-Z-T-5.2555.2555.3	2555	17.27	THNLTNLNPDLQYR		1.44	Spectrum Expansion
MouseBrain-Z-T-5.2555.2555.3	2555	17.27	THNLTNLNPDLQYR		0	Decoy
MouseBrain-Z-T-5.2556.2556.2	2556	17.27	THNLTNLNPDLQYR		1.5	Spectrum Expansion
MouseBrain-Z-T-5.2556.2556.2	2556	17.27	THNLTNLNPDLQYR		0	Decoy
MouseBrain-Z-T-5.2557.2557.2	2557	17.27	THNLTNLNPDLQYR		1.14	Spectrum Expansion
MouseBrain-Z-T-5.2557.2557.2	2557	17.27	THNLTNLNPDLQYR		0	Decoy
MouseBrain-Z-T-5.2558.2558.3	2558	17.27	THNLTNLNPDLQYR		1.59	Spectrum Expansion
MouseBrain-Z-T-5.2558.2558.3	2558	17.27	THNLTNLNPDLQYR		0	Decoy
MouseBrain-Z-T-5.2559.2559.3	2559	17.27	THNLTNLNPDLQYR		1.73	Spectrum Expansion
MouseBrain-Z-T-5.2559.2559.3	2559	17.27	THNLTNLNPDLQYR		0	Decoy
MouseBrain-Z-T-5.2561.2561.3	2561	17.33	THNLTNLNPDLQYR		1.59	Spectrum Expansion
MouseBrain-Z-T-5.2561.2561.3	2561	17.33	THNLTNLNPDLQYR		0	Decoy
MouseBrain-Z-T-5.2562.2562.3	2562	17.33	THNLTNLNPDLQYR		1.51	Spectrum Expansion
MouseBrain-Z-T-5.2562.2562.3	2562	17.33	THNLTNLNPDLQYR		0	Decoy
MouseBrain-Z-T-5.2563.2563.3	2563	17.33	THNLTNLNPDLQYR		1.43	Spectrum Expansion
MouseBrain-Z-T-5.2563.2563.3	2563	17.33	THNLTNLNPDLQYR		0	Decoy
MouseBrain-Z-T-5.2564.2564.2	2564	17.33	THNLTNLNPDLQYR		1.46	Spectrum Expansion
MouseBrain-Z-T-5.2564.2564.2	2564	17.33	THNLTNLNPDLQYR		2.86	Decoy
MouseBrain-Z-T-5.2565.2565.3	2565	17.33	THNLTNLNPDLQYR		1.52	Spectrum Expansion
MouseBrain-Z-T-5.2565.2565.3	2565	17.33	THNLTNLNPDLQYR		0	Decoy
MouseBrain-Z-T-5.2566.2566.2	2566	17.33	THNLTNLNPDLQYR		1.6	Spectrum Expansion
MouseBrain-Z-T-5.2566.2566.2	2566	17.33	THNLTNLNPDLQYR		0	Decoy
MouseBrain-Z-T-5.2567.2567.2	2567	17.33	THNLTNLNPDLQYR		1.98	Spectrum Expansion
MouseBrain-Z-T-5.2567.2567.2	2567	17.33	THNLTNLNPDLQYR		0	Decoy
MouseBrain-Z-T-5.2568.2568.3	2568	17.33	THNLTNLNPDLQYR		1.63	Spectrum Expansion
MouseBrain-Z-T-5.2568.2568.3	2568	17.33	THNLTNLNPDLQYR		0	Decoy
MouseBrain-Z-T-5.2569.2569.3	2569	17.33	THNLTNLNPDLQYR		1.72	Spectrum Expansion
MouseBrain-Z-T-5.2569.2569.3	2569	17.33	THNLTNLNPDLQYR		0	Decoy
MouseBrain-Z-T-5.2570.2570.2	2570	17.33	THNLTNLNPDLQYR		1.9	Spectrum Expansion
MouseBrain-Z-T-5.2570.2570.2	2570	17.33	THNLTNLNPDLQYR		0	Decoy
MouseBrain-Z-T-5.2571.2571.2	2571	17.33	THNLTNLNPDLQYR		0	Spectrum Expansion
MouseBrain-Z-T-5.2571.2571.2	2571	17.33	THNLTNLNPDLQYR		0	Decoy
MouseBrain-Z-T-5.2573.2573.3	2573	17.38	THNLTNLNPDLQYR		2.51	Spectrum Expansion
MouseBrain-Z-T-5.2573.2573.3	2573	17.38	THNLTNLNPDLQYR		0	Decoy
MouseBrain-Z-T-5.2574.2574.2	2574	17.38	THNLTNLNPDLQYR		1.46	Spectrum Expansion
MouseBrain-Z-T-5.2574.2574.2	2574	17.38	THNLTNLNPDLQYR		0	Decoy
MouseBrain-Z-T-5.2575.2575.3	2575	17.38	THNLTNLNPDLQYR		1.53	Spectrum Expansion
MouseBrain-Z-T-5.2575.2575.3	2575	17.38	THNLTNLNPDLQYR		0	Decoy
MouseBrain-Z-T-5.2576.2576.3	2576	17.38	THNLTNLNPDLQYR		2.06	Spectrum Expansion
MouseBrain-Z-T-5.2576.2576.3	2576	17.38	THNLTNLNPDLQYR		1.43	Decoy
MouseBrain-Z-T-5.2577.2577.3	2577	17.38	THNLTNLNPDLQYR		1.82	Spectrum Expansion
MouseBrain-Z-T-5.2577.2577.3	2577	17.38	THNLTNLNPDLQYR		0	Decoy
MouseBrain-Z-T-5.2578.2578.3	2578	17.38	THNLTNLNPDLQYR		1.67	Spectrum Expansion
MouseBrain-Z-T-5.2578.2578.3	2578	17.38	THNLTNLNPDLQYR		1.02	Decoy
MouseBrain-Z-T-5.2579.2579.3	2579	17.38	THNLTNLNPDLQYR		1.57	Spectrum Expansion
MouseBrain-Z-T-5.2579.2579.3	2579	17.38	THNLTNLNPDLQYR		0	Decoy
MouseBrain-Z-T-5.2580.2580.2	2580	17.38	THNLTNLNPDLQYR		1.29	Spectrum Expansion
MouseBrain-Z-T-5.2580.2580.2	2580	17.38	THNLTNLNPDLQYR		0	Decoy
MouseBrain-Z-T-5.2581.2581.3	2581	17.38	THNLTNLNPDLQYR		0	Spectrum Expansion
MouseBrain-Z-T-5.2581.2581.3	2581	17.38	THNLTNLNPDLQYR		0	Decoy
MouseBrain-Z-T-5.2582.2582.3	2582	17.38	THNLTNLNPDLQYR		1.58	Spectrum Expansion
MouseBrain-Z-T-5.2582.2582.3	2582	17.38	THNLTNLNPDLQYR		0	Decoy
MouseBrain-Z-T-5.2583.2583.2	2583	17.38	THNLTNLNPDLQYR		0	Spectrum Expansion
MouseBrain-Z-T-5.2583.2583.2	2583	17.38	THNLTNLNPDLQYR		0	Decoy
MouseBrain-Z-T-5.2585.2585.3	2585	17.43	THNLTNLNPDLQYR		1.55	Spectrum Expansion
MouseBrain-Z-T-5.2585.2585.3	2585	17.43	THNLTNLNPDLQYR		0	Decoy
MouseBrain-Z-T-5.2586.2586.3	2586	17.43	THNLTNLNPDLQYR		1.21	Spectrum Expansion
MouseBrain-Z-T-5.2586.2586.3	2586	17.43	THNLTNLNPDLQYR		0	Decoy
MouseBrain-Z-T-5.2587.2587.3	2587	17.43	THNLTNLNPDLQYR		13.11	Spectrum Expansion
MouseBrain-Z-T-5.2587.2587.3	2587	17.43	THNLTNLNPDLQYR		0	Decoy
MouseBrain-Z-T-5.2588.2588.3	2588	17.43	THNLTNLNPDLQYR		1.52	Spectrum Expansion
MouseBrain-Z-T-5.2588.2588.3	2588	17.43	THNLTNLNPDLQYR		0	Decoy
MouseBrain-Z-T-5.2589.2589.3	2589	17.43	THNLTNLNPDLQYR		1.59	Spectrum Expansion
MouseBrain-Z-T-5.2589.2589.3	2589	17.43	THNLTNLNPDLQYR		0	Decoy
MouseBrain-Z-T-5.2590.2590.3	2590	17.43	THNLTNLNPDLQYR		1.49	Spectrum Expansion
MouseBrain-Z-T-5.2590.2590.3	2590	17.43	THNLTNLNPDLQYR		0	Decoy
MouseBrain-Z-T-5.2591.2591.2	2591	17.43	THNLTNLNPDLQYR		1.54	Spectrum Expansion
MouseBrain-Z-T-5.2591.2591.2	2591	17.43	THNLTNLNPDLQYR		0	Decoy
MouseBrain-Z-T-5.2592.2592.3	2592	17.43	THNLTNLNPDLQYR		0	Spectrum Expansion
MouseBrain-Z-T-5.2592.2592.3	2592	17.43	THNLTNLNPDLQYR		0	Decoy
MouseBrain-Z-T-5.2593.2593.2	2593	17.43	THNLTNLNPDLQYR		1.51	Spectrum Expansion
MouseBrain-Z-T-5.2593.2593.2	2593	17.43	THNLTNLNPDLQYR		0	Decoy
MouseBrain-Z-T-5.2594.2594.3	2594	17.43	THNLTNLNPDLQYR		1.51	Spectrum Expansion
MouseBrain-Z-T-5.2594.2594.3	2594	17.43	THNLTNLNPDLQYR		0	Decoy
MouseBrain-Z-T-5.2595.2595.3	2595	17.43	THNLTNLNPDLQYR		1.43	Spectrum Expansion
MouseBrain-Z-T-5.2595.2595.3	2595	17.43	THNLTNLNPDLQYR		0	Decoy
MouseBrain-Z-T-5.2597.2597.3	2597	17.49	THNLTNLNPDLQYR		1.55	Spectrum Expansion
MouseBrain-Z-T-5.2597.2597.3	2597	17.49	THNLTNLNPDLQYR		0	Decoy
MouseBrain-Z-T-5.2598.2598.2	2598	17.49	THNLTNLNPDLQYR		1.64	Spectrum Expansion
MouseBrain-Z-T-5.2598.2598.2	2598	17.49	THNLTNLNPDLQYR		0	Decoy
MouseBrain-Z-T-5.2599.2599.3	2599	17.49	THNLTNLNPDLQYR		2.21	Spectrum Expansion
MouseBrain-Z-T-5.2599.2599.3	2599	17.49	THNLTNLNPDLQYR		0	Decoy
MouseBrain-Z-T-5.2600.2600.4	2600	17.49	THNLTNLNPDLQYR		1.44	Spectrum Expansion
MouseBrain-Z-T-5.2600.2600.4	2600	17.49	THNLTNLNPDLQYR		0	Decoy
MouseBrain-Z-T-5.2601.2601.2	2601	17.49	THNLTNLNPDLQYR		1.41	Spectrum Expansion
MouseBrain-Z-T-5.2601.2601.2	2601	17.49	THNLTNLNPDLQYR		0	Decoy
MouseBrain-Z-T-5.2602.2602.4	2602	17.49	THNLTNLNPDLQYR		1.64	Spectrum Expansion
MouseBrain-Z-T-5.2602.2602.4	2602	17.49	THNLTNLNPDLQYR		0	Decoy
MouseBrain-Z-T-5.2603.2603.3	2603	17.49	THNLTNLNPDLQYR		1.53	Spectrum Expansion
MouseBrain-Z-T-5.2603.2603.3	2603	17.49	THNLTNLNPDLQYR		2.52	Decoy
MouseBrain-Z-T-5.2604.2604.3	2604	17.49	THNLTNLNPDLQYR		1.54	Spectrum Expansion
MouseBrain-Z-T-5.2604.2604.3	2604	17.49	THNLTNLNPDLQYR		0	Decoy
MouseBrain-Z-T-5.2605.2605.2	2605	17.49	THNLTNLNPDLQYR		1.49	Spectrum Expansion
MouseBrain-Z-T-5.2605.2605.2	2605	17.49	THNLTNLNPDLQYR		1.02	Decoy
MouseBrain-Z-T-5.2606.2606.2	2606	17.49	THNLTNLNPDLQYR		0	Spectrum Expansion
MouseBrain-Z-T-5.2606.2606.2	2606	17.49	THNLTNLNPDLQYR		0	Decoy
MouseBrain-Z-T-5.2607.2607.3	2607	17.49	THNLTNLNPDLQYR		1.91	Spectrum Expansion
MouseBrain-Z-T-5.2607.2607.3	2607	17.49	THNLTNLNPDLQYR		0	Decoy
MouseBrain-Z-T-5.2609.2609.3	2609	17.54	THNLTNLNPDLQYR		1.55	Spectrum Expansion
MouseBrain-Z-T-5.2609.2609.3	2609	17.54	THNLTNLNPDLQYR		0	Decoy
MouseBrain-Z-T-5.2610.2610.4	2610	17.54	THNLTNLNPDLQYR		1.64	Spectrum Expansion
MouseBrain-Z-T-5.2610.2610.4	2610	17.54	THNLTNLNPDLQYR		1.51	Decoy
MouseBrain-Z-T-5.2611.2611.3	2611	17.54	THNLTNLNPDLQYR		1.44	Spectrum Expansion
MouseBrain-Z-T-5.2611.2611.3	2611	17.54	THNLTNLNPDLQYR		0	Decoy
MouseBrain-Z-T-5.2612.2612.2	2612	17.54	THNLTNLNPDLQYR		1.46	Spectrum Expansion
MouseBrain-Z-T-5.2612.2612.2	2612	17.54	THNLTNLNPDLQYR		0	Decoy
MouseBrain-Z-T-5.2613.2613.2	2613	17.54	THNLTNLNPDLQYR		2.32	Spectrum Expansion
MouseBrain-Z-T-5.2613.2613.2	2613	17.54	THNLTNLNPDLQYR		2.33	Decoy
MouseBrain-Z-T-5.2614.2614.3	2614	17.54	THNLTNLNPDLQYR		1.63	Spectrum Expansion
MouseBrain-Z-T-5.2614.2614.3	2614	17.54	THNLTNLNPDLQYR		0	Decoy
MouseBrain-Z-T-5.2615.2615.3	2615	17.54	THNLTNLNPDLQYR		1.91	Spectrum Expansion
MouseBrain-Z-T-5.2615.2615.3	2615	17.54	THNLTNLNPDLQYR		0	Decoy
MouseBrain-Z-T-5.2616.2616.3	2616	17.54	THNLTNLNPDLQYR		2	Spectrum Expansion
MouseBrain-Z-T-5.2616.2616.3	2616	17.54	THNLTNLNPDLQYR		0	Decoy
MouseBrain-Z-T-5.2617.2617.3	2617	17.54	THNLTNLNPDLQYR		1.74	Spectrum Expansion
MouseBrain-Z-T-5.2617.2617.3	2617	17.54	THNLTNLNPDLQYR		0	Decoy
MouseBrain-Z-T-5.2618.2618.2	2618	17.54	THNLTNLNPDLQYR		1.78	Spectrum Expansion
MouseBrain-Z-T-5.2618.2618.2	2618	17.54	THNLTNLNPDLQYR		0	Decoy
MouseBrain-Z-T-5.2619.2619.4	2619	17.54	THNLTNLNPDLQYR		1.86	Spectrum Expansion
MouseBrain-Z-T-5.2619.2619.4	2619	17.54	THNLTNLNPDLQYR		0	Decoy
MouseBrain-Z-T-5.2621.2621.3	2621	17.59	THNLTNLNPDLQYR		1.45	Spectrum Expansion
MouseBrain-Z-T-5.2621.2621.3	2621	17.59	THNLTNLNPDLQYR		1	Decoy
MouseBrain-Z-T-5.2622.2622.3	2622	17.59	THNLTNLNPDLQYR		1.35	Spectrum Expansion
MouseBrain-Z-T-5.2622.2622.3	2622	17.59	THNLTNLNPDLQYR		0	Decoy
MouseBrain-Z-T-5.2623.2623.3	2623	17.59	THNLTNLNPDLQYR		1.41	Spectrum Expansion
MouseBrain-Z-T-5.2623.2623.3	2623	17.59	THNLTNLNPDLQYR		1.04	Decoy
MouseBrain-Z-T-5.2624.2624.2	2624	17.59	THNLTNLNPDLQYR		1.32	Spectrum Expansion
MouseBrain-Z-T-5.2624.2624.2	2624	17.59	THNLTNLNPDLQYR		0	Decoy
MouseBrain-Z-T-5.2625.2625.4	2625	17.59	THNLTNLNPDLQYR		1.99	Spectrum Expansion
MouseBrain-Z-T-5.2625.2625.4	2625	17.59	THNLTNLNPDLQYR		0	Decoy
MouseBrain-Z-T-5.2626.2626.3	2626	17.59	THNLTNLNPDLQYR		1.51	Spectrum Expansion
MouseBrain-Z-T-5.2626.2626.3	2626	17.59	THNLTNLNPDLQYR		0	Decoy
MouseBrain-Z-T-5.2627.2627.3	2627	17.59	THNLTNLNPDLQYR		1.49	Spectrum Expansion
MouseBrain-Z-T-5.2627.2627.3	2627	17.59	THNLTNLNPDLQYR		0	Decoy
MouseBrain-Z-T-5.2628.2628.3	2628	17.59	THNLTNLNPDLQYR		1.79	Spectrum Expansion
MouseBrain-Z-T-5.2628.2628.3	2628	17.59	THNLTNLNPDLQYR		0	Decoy
MouseBrain-Z-T-5.2629.2629.2	2629	17.59	THNLTNLNPDLQYR		0	Spectrum Expansion
MouseBrain-Z-T-5.2629.2629.2	2629	17.59	THNLTNLNPDLQYR		0	Decoy
MouseBrain-Z-T-5.2630.2630.3	2630	17.59	THNLTNLNPDLQYR		2.05	Spectrum Expansion
MouseBrain-Z-T-5.2630.2630.3	2630	17.59	THNLTNLNPDLQYR		0	Decoy
MouseBrain-Z-T-5.2631.2631.3	2631	17.59	THNLTNLNPDLQYR		1.47	Spectrum Expansion
MouseBrain-Z-T-5.2631.2631.3	2631	17.59	THNLTNLNPDLQYR		0	Decoy
MouseBrain-Z-T-5.2633.2633.3	2633	17.65	THNLTNLNPDLQYR		3.39	Spectrum Expansion
MouseBrain-Z-T-5.2633.2633.3	2633	17.65	THNLTNLNPDLQYR		0	Decoy
MouseBrain-Z-T-5.2634.2634.3	2634	17.65	THNLTNLNPDLQYR		0	Spectrum Expansion
MouseBrain-Z-T-5.2634.2634.3	2634	17.65	THNLTNLNPDLQYR		0	Decoy
MouseBrain-Z-T-5.2635.2635.3	2635	17.65	THNLTNLNPDLQYR		1.52	Spectrum Expansion
MouseBrain-Z-T-5.2635.2635.3	2635	17.65	THNLTNLNPDLQYR		0	Decoy
MouseBrain-Z-T-5.2636.2636.3	2636	17.65	THNLTNLNPDLQYR		1.56	Spectrum Expansion
MouseBrain-Z-T-5.2636.2636.3	2636	17.65	THNLTNLNPDLQYR		0	Decoy
MouseBrain-Z-T-5.2637.2637.3	2637	17.65	THNLTNLNPDLQYR		1.5	Spectrum Expansion
MouseBrain-Z-T-5.2637.2637.3	2637	17.65	THNLTNLNPDLQYR		0	Decoy
MouseBrain-Z-T-5.2638.2638.3	2638	17.65	THNLTNLNPDLQYR		2.04	Spectrum Expansion
MouseBrain-Z-T-5.2638.2638.3	2638	17.65	THNLTNLNPDLQYR		0	Decoy
MouseBrain-Z-T-5.2639.2639.2	2639	17.65	THNLTNLNPDLQYR		1.53	Spectrum Expansion
MouseBrain-Z-T-5.2639.2639.2	2639	17.65	THNLTNLNPDLQYR		0	Decoy
MouseBrain-Z-T-5.2640.2640.3	2640	17.65	THNLTNLNPDLQYR		1.57	Spectrum Expansion
MouseBrain-Z-T-5.2640.2640.3	2640	17.65	THNLTNLNPDLQYR		0	Decoy
MouseBrain-Z-T-5.2641.2641.4	2641	17.65	THNLTNLNPDLQYR		0	Spectrum Expansion
MouseBrain-Z-T-5.2641.2641.4	2641	17.65	THNLTNLNPDLQYR		0	Decoy
MouseBrain-Z-T-5.2642.2642.3	2642	17.65	THNLTNLNPDLQYR		2.36	Spectrum Expansion
MouseBrain-Z-T-5.2642.2642.3	2642	17.65	THNLTNLNPDLQYR		0	Decoy
MouseBrain-Z-T-5.2643.2643.3	2643	17.65	THNLTNLNPDLQYR		0	Spectrum Expansion
MouseBrain-Z-T-5.2643.2643.3	2643	17.65	THNLTNLNPDLQYR		0	Decoy
MouseBrain-Z-T-5.2645.2645.3	2645	17.7	THNLTNLNPDLQYR		2.22	Spectrum Expansion
MouseBrain-Z-T-5.2645.2645.3	2645	17.7	THNLTNLNPDLQYR		0	Decoy
MouseBrain-Z-T-5.2646.2646.3	2646	17.7	THNLTNLNPDLQYR		1.42	Spectrum Expansion
MouseBrain-Z-T-5.2646.2646.3	2646	17.7	THNLTNLNPDLQYR		0	Decoy
MouseBrain-Z-T-5.2647.2647.2	2647	17.7	THNLTNLNPDLQYR		2.11	Spectrum Expansion
MouseBrain-Z-T-5.2647.2647.2	2647	17.7	THNLTNLNPDLQYR		1.14	Decoy
MouseBrain-Z-T-5.2648.2648.3	2648	17.7	THNLTNLNPDLQYR		1.58	Spectrum Expansion
MouseBrain-Z-T-5.2648.2648.3	2648	17.7	THNLTNLNPDLQYR		0	Decoy
MouseBrain-Z-T-5.2649.2649.3	2649	17.7	THNLTNLNPDLQYR		0	Spectrum Expansion
MouseBrain-Z-T-5.2649.2649.3	2649	17.7	THNLTNLNPDLQYR		0	Decoy
MouseBrain-Z-T-5.2650.2650.2	2650	17.7	THNLTNLNPDLQYR		2.21	Spectrum Expansion
MouseBrain-Z-T-5.2650.2650.2	2650	17.7	THNLTNLNPDLQYR		0	Decoy
MouseBrain-Z-T-5.2651.2651.2	2651	17.7	THNLTNLNPDLQYR		0	Spectrum Expansion
MouseBrain-Z-T-5.2651.2651.2	2651	17.7	THNLTNLNPDLQYR		0	Decoy
MouseBrain-Z-T-5.2652.2652.2	2652	17.7	THNLTNLNPDLQYR		1.56	Spectrum Expansion
MouseBrain-Z-T-5.2652.2652.2	2652	17.7	THNLTNLNPDLQYR		0	Decoy
MouseBrain-Z-T-5.2653.2653.2	2653	17.7	THNLTNLNPDLQYR		1.64	Spectrum Expansion
MouseBrain-Z-T-5.2653.2653.2	2653	17.7	THNLTNLNPDLQYR		0	Decoy
MouseBrain-Z-T-5.2654.2654.2	2654	17.7	THNLTNLNPDLQYR		2.88	Spectrum Expansion
MouseBrain-Z-T-5.2654.2654.2	2654	17.7	THNLTNLNPDLQYR		0	Decoy
MouseBrain-Z-T-5.2655.2655.3	2655	17.7	THNLTNLNPDLQYR		1.5	Spectrum Expansion
MouseBrain-Z-T-5.2655.2655.3	2655	17.7	THNLTNLNPDLQYR		0	Decoy
MouseBrain-Z-T-5.2657.2657.3	2657	17.76	THNLTNLNPDLQYR		1.25	Spectrum Expansion
MouseBrain-Z-T-5.2657.2657.3	2657	17.76	THNLTNLNPDLQYR		0	Decoy
MouseBrain-Z-T-5.2658.2658.3	2658	17.76	THNLTNLNPDLQYR		1.84	Spectrum Expansion
MouseBrain-Z-T-5.2658.2658.3	2658	17.76	THNLTNLNPDLQYR		0	Decoy
MouseBrain-Z-T-5.2660.2660.2	2660	17.76	THNLTNLNPDLQYR		0	Spectrum Expansion
MouseBrain-Z-T-5.2660.2660.2	2660	17.76	THNLTNLNPDLQYR		0	Decoy
MouseBrain-Z-T-5.2661.2661.3	2661	17.76	THNLTNLNPDLQYR		0	Spectrum Expansion
MouseBrain-Z-T-5.2661.2661.3	2661	17.76	THNLTNLNPDLQYR		0	Decoy
MouseBrain-Z-T-5.2662.2662.3	2662	17.76	THNLTNLNPDLQYR		1.59	Spectrum Expansion
MouseBrain-Z-T-5.2662.2662.3	2662	17.76	THNLTNLNPDLQYR		0	Decoy
MouseBrain-Z-T-5.2663.2663.3	2663	17.76	THNLTNLNPDLQYR		1.47	Spectrum Expansion
MouseBrain-Z-T-5.2663.2663.3	2663	17.76	THNLTNLNPDLQYR		0	Decoy
MouseBrain-Z-T-5.2664.2664.3	2664	17.76	THNLTNLNPDLQYR		1.4	Spectrum Expansion
MouseBrain-Z-T-5.2664.2664.3	2664	17.76	THNLTNLNPDLQYR		0	Decoy
MouseBrain-Z-T-5.2665.2665.3	2665	17.76	THNLTNLNPDLQYR		2.93	Spectrum Expansion
MouseBrain-Z-T-5.2665.2665.3	2665	17.76	THNLTNLNPDLQYR		0	Decoy
MouseBrain-Z-T-5.2666.2666.3	2666	17.76	THNLTNLNPDLQYR		0	Spectrum Expansion
MouseBrain-Z-T-5.2666.2666.3	2666	17.76	THNLTNLNPDLQYR		0	Decoy
MouseBrain-Z-T-5.2667.2667.3	2667	17.76	THNLTNLNPDLQYR		2.03	Spectrum Expansion
MouseBrain-Z-T-5.2667.2667.3	2667	17.76	THNLTNLNPDLQYR		0	Decoy
MouseBrain-Z-T-5.2670.2670.3	2670	17.81	THNLTNLNPDLQYR		1.55	Spectrum Expansion
MouseBrain-Z-T-5.2670.2670.3	2670	17.81	THNLTNLNPDLQYR		0	Decoy
MouseBrain-Z-T-5.2671.2671.3	2671	17.81	THNLTNLNPDLQYR		1.34	Spectrum Expansion
MouseBrain-Z-T-5.2671.2671.3	2671	17.81	THNLTNLNPDLQYR		0	Decoy
MouseBrain-Z-T-5.2672.2672.4	2672	17.81	THNLTNLNPDLQYR		1.57	Spectrum Expansion
MouseBrain-Z-T-5.2672.2672.4	2672	17.81	THNLTNLNPDLQYR		0	Decoy
MouseBrain-Z-T-5.2673.2673.3	2673	17.81	THNLTNLNPDLQYR		1.6	Spectrum Expansion
MouseBrain-Z-T-5.2673.2673.3	2673	17.81	THNLTNLNPDLQYR		0	Decoy
MouseBrain-Z-T-5.2674.2674.3	2674	17.81	THNLTNLNPDLQYR		0	Spectrum Expansion
MouseBrain-Z-T-5.2674.2674.3	2674	17.81	THNLTNLNPDLQYR		0	Decoy
MouseBrain-Z-T-5.2675.2675.3	2675	17.81	THNLTNLNPDLQYR		2.01	Spectrum Expansion
MouseBrain-Z-T-5.2675.2675.3	2675	17.81	THNLTNLNPDLQYR		0	Decoy
MouseBrain-Z-T-5.2676.2676.2	2676	17.81	THNLTNLNPDLQYR		1.15	Spectrum Expansion
MouseBrain-Z-T-5.2676.2676.2	2676	17.81	THNLTNLNPDLQYR		0	Decoy
MouseBrain-Z-T-5.2677.2677.3	2677	17.81	THNLTNLNPDLQYR		0	Spectrum Expansion
MouseBrain-Z-T-5.2677.2677.3	2677	17.81	THNLTNLNPDLQYR		0	Decoy
MouseBrain-Z-T-5.2678.2678.3	2678	17.81	THNLTNLNPDLQYR		1.61	Spectrum Expansion
MouseBrain-Z-T-5.2678.2678.3	2678	17.81	THNLTNLNPDLQYR		0	Decoy
MouseBrain-Z-T-5.2679.2679.3	2679	17.81	THNLTNLNPDLQYR		1.87	Spectrum Expansion
MouseBrain-Z-T-5.2679.2679.3	2679	17.81	THNLTNLNPDLQYR		0	Decoy
MouseBrain-Z-T-5.2681.2681.3	2681	17.86	THNLTNLNPDLQYR		1.53	Spectrum Expansion
MouseBrain-Z-T-5.2681.2681.3	2681	17.86	THNLTNLNPDLQYR		0	Decoy
MouseBrain-Z-T-5.2682.2682.2	2682	17.86	THNLTNLNPDLQYR		2.23	Spectrum Expansion
MouseBrain-Z-T-5.2682.2682.2	2682	17.86	THNLTNLNPDLQYR		0	Decoy
MouseBrain-Z-T-5.2683.2683.3	2683	17.86	THNLTNLNPDLQYR		0	Spectrum Expansion
MouseBrain-Z-T-5.2683.2683.3	2683	17.86	THNLTNLNPDLQYR		0	Decoy
MouseBrain-Z-T-5.2684.2684.3	2684	17.86	THNLTNLNPDLQYR		0	Spectrum Expansion
MouseBrain-Z-T-5.2684.2684.3	2684	17.86	THNLTNLNPDLQYR		1.02	Decoy
MouseBrain-Z-T-5.2685.2685.3	2685	17.86	THNLTNLNPDLQYR		0	Spectrum Expansion
MouseBrain-Z-T-5.2685.2685.3	2685	17.86	THNLTNLNPDLQYR		0	Decoy
MouseBrain-Z-T-5.2686.2686.3	2686	17.86	THNLTNLNPDLQYR		1.73	Spectrum Expansion
MouseBrain-Z-T-5.2686.2686.3	2686	17.86	THNLTNLNPDLQYR		0	Decoy
MouseBrain-Z-T-5.2687.2687.2	2687	17.86	THNLTNLNPDLQYR		0	Spectrum Expansion
MouseBrain-Z-T-5.2687.2687.2	2687	17.86	THNLTNLNPDLQYR		0	Decoy
MouseBrain-Z-T-5.2688.2688.3	2688	17.86	THNLTNLNPDLQYR		1.63	Spectrum Expansion
MouseBrain-Z-T-5.2688.2688.3	2688	17.86	THNLTNLNPDLQYR		0	Decoy
MouseBrain-Z-T-5.2689.2689.4	2689	17.86	THNLTNLNPDLQYR		1.39	Spectrum Expansion
MouseBrain-Z-T-5.2689.2689.4	2689	17.86	THNLTNLNPDLQYR		0	Decoy
MouseBrain-Z-T-5.2690.2690.3	2690	17.86	THNLTNLNPDLQYR		1.37	Spectrum Expansion
MouseBrain-Z-T-5.2690.2690.3	2690	17.86	THNLTNLNPDLQYR		0	Decoy
MouseBrain-Z-T-5.2692.2692.3	2692	17.91	THNLTNLNPDLQYR		2.13	Spectrum Expansion
MouseBrain-Z-T-5.2692.2692.3	2692	17.91	THNLTNLNPDLQYR		0	Decoy
MouseBrain-Z-T-5.2693.2693.3	2693	17.91	THNLTNLNPDLQYR		1.67	Spectrum Expansion
MouseBrain-Z-T-5.2693.2693.3	2693	17.91	THNLTNLNPDLQYR		0	Decoy
MouseBrain-Z-T-5.2694.2694.4	2694	17.91	THNLTNLNPDLQYR		5.17	Spectrum Expansion
MouseBrain-Z-T-5.2694.2694.4	2694	17.91	THNLTNLNPDLQYR		0	Decoy
MouseBrain-Z-T-5.2695.2695.3	2695	17.91	THNLTNLNPDLQYR		0	Spectrum Expansion
MouseBrain-Z-T-5.2695.2695.3	2695	17.91	THNLTNLNPDLQYR		0	Decoy
MouseBrain-Z-T-5.2696.2696.2	2696	17.91	THNLTNLNPDLQYR		1.61	Spectrum Expansion
MouseBrain-Z-T-5.2696.2696.2	2696	17.91	THNLTNLNPDLQYR		0	Decoy
MouseBrain-Z-T-5.2697.2697.2	2697	17.91	THNLTNLNPDLQYR		0	Spectrum Expansion
MouseBrain-Z-T-5.2697.2697.2	2697	17.91	THNLTNLNPDLQYR		0	Decoy
MouseBrain-Z-T-5.2698.2698.4	2698	17.91	THNLTNLNPDLQYR		1.44	Spectrum Expansion
MouseBrain-Z-T-5.2698.2698.4	2698	17.91	THNLTNLNPDLQYR		0	Decoy
MouseBrain-Z-T-5.2699.2699.2	2699	17.91	THNLTNLNPDLQYR		0	Spectrum Expansion
MouseBrain-Z-T-5.2699.2699.2	2699	17.91	THNLTNLNPDLQYR		0	Decoy
MouseBrain-Z-T-5.2700.2700.2	2700	17.91	THNLTNLNPDLQYR		0	Spectrum Expansion
MouseBrain-Z-T-5.2700.2700.2	2700	17.91	THNLTNLNPDLQYR		0	Decoy
MouseBrain-Z-T-5.2702.2702.3	2702	17.96	THNLTNLNPDLQYR		1.37	Spectrum Expansion
MouseBrain-Z-T-5.2702.2702.3	2702	17.96	THNLTNLNPDLQYR		1.8	Decoy
MouseBrain-Z-T-5.2703.2703.4	2703	17.96	THNLTNLNPDLQYR		1.72	Spectrum Expansion
MouseBrain-Z-T-5.2703.2703.4	2703	17.96	THNLTNLNPDLQYR		0	Decoy
MouseBrain-Z-T-5.2704.2704.3	2704	17.96	THNLTNLNPDLQYR		1.49	Spectrum Expansion
MouseBrain-Z-T-5.2704.2704.3	2704	17.96	THNLTNLNPDLQYR		0	Decoy
MouseBrain-Z-T-5.2705.2705.3	2705	17.96	THNLTNLNPDLQYR		1.33	Spectrum Expansion
MouseBrain-Z-T-5.2705.2705.3	2705	17.96	THNLTNLNPDLQYR		0	Decoy
MouseBrain-Z-T-5.2706.2706.2	2706	17.96	THNLTNLNPDLQYR		3.09	Spectrum Expansion
MouseBrain-Z-T-5.2706.2706.2	2706	17.96	THNLTNLNPDLQYR		0	Decoy
MouseBrain-Z-T-5.2707.2707.4	2707	17.96	THNLTNLNPDLQYR		1.57	Spectrum Expansion
MouseBrain-Z-T-5.2707.2707.4	2707	17.96	THNLTNLNPDLQYR		0	Decoy
MouseBrain-Z-T-5.2708.2708.2	2708	17.96	THNLTNLNPDLQYR		5.1	Spectrum Expansion
MouseBrain-Z-T-5.2708.2708.2	2708	17.96	THNLTNLNPDLQYR		1.41	Decoy
MouseBrain-Z-T-5.2709.2709.3	2709	17.96	THNLTNLNPDLQYR		1.58	Spectrum Expansion
MouseBrain-Z-T-5.2709.2709.3	2709	17.96	THNLTNLNPDLQYR		0	Decoy
MouseBrain-Z-T-5.2710.2710.3	2710	17.96	THNLTNLNPDLQYR		1.54	Spectrum Expansion
MouseBrain-Z-T-5.2710.2710.3	2710	17.96	THNLTNLNPDLQYR		0	Decoy
MouseBrain-Z-T-5.2711.2711.2	2711	17.96	THNLTNLNPDLQYR		1.54	Spectrum Expansion
MouseBrain-Z-T-5.2711.2711.2	2711	17.96	THNLTNLNPDLQYR		0	Decoy
MouseBrain-Z-T-5.2712.2712.2	2712	17.96	THNLTNLNPDLQYR		1.53	Spectrum Expansion
MouseBrain-Z-T-5.2712.2712.2	2712	17.96	THNLTNLNPDLQYR		0	Decoy
MouseBrain-Z-T-5.2714.2714.3	2714	18.01	THNLTNLNPDLQYR		1.67	Spectrum Expansion
MouseBrain-Z-T-5.2714.2714.3	2714	18.01	THNLTNLNPDLQYR		0	Decoy
MouseBrain-Z-T-5.2715.2715.2	2715	18.01	THNLTNLNPDLQYR		2.26	Spectrum Expansion
MouseBrain-Z-T-5.2715.2715.2	2715	18.01	THNLTNLNPDLQYR		0	Decoy
MouseBrain-Z-T-5.2716.2716.3	2716	18.01	THNLTNLNPDLQYR		1.41	Spectrum Expansion
MouseBrain-Z-T-5.2716.2716.3	2716	18.01	THNLTNLNPDLQYR		0	Decoy
MouseBrain-Z-T-5.2717.2717.3	2717	18.01	THNLTNLNPDLQYR		0	Spectrum Expansion
MouseBrain-Z-T-5.2717.2717.3	2717	18.01	THNLTNLNPDLQYR		0	Decoy
MouseBrain-Z-T-5.2718.2718.3	2718	18.01	THNLTNLNPDLQYR		1.41	Spectrum Expansion
MouseBrain-Z-T-5.2718.2718.3	2718	18.01	THNLTNLNPDLQYR		0	Decoy
MouseBrain-Z-T-5.2719.2719.3	2719	18.01	THNLTNLNPDLQYR		1.44	Spectrum Expansion
MouseBrain-Z-T-5.2719.2719.3	2719	18.01	THNLTNLNPDLQYR		0	Decoy
MouseBrain-Z-T-5.2720.2720.2	2720	18.01	THNLTNLNPDLQYR		1.45	Spectrum Expansion
MouseBrain-Z-T-5.2720.2720.2	2720	18.01	THNLTNLNPDLQYR		0	Decoy
MouseBrain-Z-T-5.2721.2721.2	2721	18.01	THNLTNLNPDLQYR		1.47	Spectrum Expansion
MouseBrain-Z-T-5.2721.2721.2	2721	18.01	THNLTNLNPDLQYR		0	Decoy
MouseBrain-Z-T-5.2722.2722.3	2722	18.01	THNLTNLNPDLQYR		1.7	Spectrum Expansion
MouseBrain-Z-T-5.2722.2722.3	2722	18.01	THNLTNLNPDLQYR		0	Decoy
MouseBrain-Z-T-5.2723.2723.2	2723	18.01	THNLTNLNPDLQYR		1.49	Spectrum Expansion
MouseBrain-Z-T-5.2723.2723.2	2723	18.01	THNLTNLNPDLQYR		0	Decoy
MouseBrain-Z-T-5.2724.2724.3	2724	18.01	THNLTNLNPDLQYR		0	Spectrum Expansion
MouseBrain-Z-T-5.2724.2724.3	2724	18.01	THNLTNLNPDLQYR		0	Decoy
MouseBrain-Z-T-5.2726.2726.3	2726	18.06	THNLTNLNPDLQYR		1.4	Spectrum Expansion
MouseBrain-Z-T-5.2726.2726.3	2726	18.06	THNLTNLNPDLQYR		0	Decoy
MouseBrain-Z-T-5.2727.2727.3	2727	18.06	THNLTNLNPDLQYR		3.04	Spectrum Expansion
MouseBrain-Z-T-5.2727.2727.3	2727	18.06	THNLTNLNPDLQYR		1.21	Decoy
MouseBrain-Z-T-5.2728.2728.2	2728	18.06	THNLTNLNPDLQYR		1.48	Spectrum Expansion
MouseBrain-Z-T-5.2728.2728.2	2728	18.06	THNLTNLNPDLQYR		0	Decoy
MouseBrain-Z-T-5.2729.2729.2	2729	18.06	THNLTNLNPDLQYR		1.55	Spectrum Expansion
MouseBrain-Z-T-5.2729.2729.2	2729	18.06	THNLTNLNPDLQYR		0	Decoy
MouseBrain-Z-T-5.2730.2730.3	2730	18.06	THNLTNLNPDLQYR		1.53	Spectrum Expansion
MouseBrain-Z-T-5.2730.2730.3	2730	18.06	THNLTNLNPDLQYR		0	Decoy
MouseBrain-Z-T-5.2731.2731.3	2731	18.06	THNLTNLNPDLQYR		1.89	Spectrum Expansion
MouseBrain-Z-T-5.2731.2731.3	2731	18.06	THNLTNLNPDLQYR		0	Decoy
MouseBrain-Z-T-5.2732.2732.4	2732	18.06	THNLTNLNPDLQYR		1.48	Spectrum Expansion
MouseBrain-Z-T-5.2732.2732.4	2732	18.06	THNLTNLNPDLQYR		0	Decoy
MouseBrain-Z-T-5.2733.2733.3	2733	18.06	THNLTNLNPDLQYR		2.16	Spectrum Expansion
MouseBrain-Z-T-5.2733.2733.3	2733	18.06	THNLTNLNPDLQYR		0	Decoy
MouseBrain-Z-T-5.2734.2734.3	2734	18.06	THNLTNLNPDLQYR		2.11	Spectrum Expansion
MouseBrain-Z-T-5.2734.2734.3	2734	18.06	THNLTNLNPDLQYR		0	Decoy
MouseBrain-Z-T-5.2735.2735.3	2735	18.06	THNLTNLNPDLQYR		1.75	Spectrum Expansion
MouseBrain-Z-T-5.2735.2735.3	2735	18.06	THNLTNLNPDLQYR		0	Decoy
MouseBrain-Z-T-5.2736.2736.3	2736	18.06	THNLTNLNPDLQYR		1.51	Spectrum Expansion
MouseBrain-Z-T-5.2736.2736.3	2736	18.06	THNLTNLNPDLQYR		0	Decoy
MouseBrain-Z-T-5.2738.2738.2	2738	18.12	THNLTNLNPDLQYR		4.78	Spectrum Expansion
MouseBrain-Z-T-5.2738.2738.2	2738	18.12	THNLTNLNPDLQYR		0	Decoy
MouseBrain-Z-T-5.2739.2739.2	2739	18.12	THNLTNLNPDLQYR		0	Spectrum Expansion
MouseBrain-Z-T-5.2739.2739.2	2739	18.12	THNLTNLNPDLQYR		1.02	Decoy
MouseBrain-Z-T-5.2740.2740.3	2740	18.12	THNLTNLNPDLQYR		1.6	Spectrum Expansion
MouseBrain-Z-T-5.2740.2740.3	2740	18.12	THNLTNLNPDLQYR		0	Decoy
MouseBrain-Z-T-5.2741.2741.3	2741	18.12	THNLTNLNPDLQYR		1.57	Spectrum Expansion
MouseBrain-Z-T-5.2741.2741.3	2741	18.12	THNLTNLNPDLQYR		0	Decoy
MouseBrain-Z-T-5.2742.2742.2	2742	18.12	THNLTNLNPDLQYR		0	Spectrum Expansion
MouseBrain-Z-T-5.2742.2742.2	2742	18.12	THNLTNLNPDLQYR		0	Decoy
MouseBrain-Z-T-5.2743.2743.2	2743	18.12	THNLTNLNPDLQYR		1.47	Spectrum Expansion
MouseBrain-Z-T-5.2743.2743.2	2743	18.12	THNLTNLNPDLQYR		0	Decoy
MouseBrain-Z-T-5.2744.2744.2	2744	18.12	THNLTNLNPDLQYR		0	Spectrum Expansion
MouseBrain-Z-T-5.2744.2744.2	2744	18.12	THNLTNLNPDLQYR		0	Decoy
MouseBrain-Z-T-5.2745.2745.3	2745	18.12	THNLTNLNPDLQYR		1.43	Spectrum Expansion
MouseBrain-Z-T-5.2745.2745.3	2745	18.12	THNLTNLNPDLQYR		0	Decoy
MouseBrain-Z-T-5.2746.2746.3	2746	18.12	THNLTNLNPDLQYR		1.67	Spectrum Expansion
MouseBrain-Z-T-5.2746.2746.3	2746	18.12	THNLTNLNPDLQYR		0	Decoy
MouseBrain-Z-T-5.2747.2747.2	2747	18.12	THNLTNLNPDLQYR		0	Spectrum Expansion
MouseBrain-Z-T-5.2747.2747.2	2747	18.12	THNLTNLNPDLQYR		0	Decoy
MouseBrain-Z-T-5.2748.2748.3	2748	18.12	THNLTNLNPDLQYR		1.7	Spectrum Expansion
MouseBrain-Z-T-5.2748.2748.3	2748	18.12	THNLTNLNPDLQYR		0	Decoy
MouseBrain-Z-T-5.2750.2750.3	2750	18.17	THNLTNLNPDLQYR		1.47	Spectrum Expansion
MouseBrain-Z-T-5.2750.2750.3	2750	18.17	THNLTNLNPDLQYR		0	Decoy
MouseBrain-Z-T-5.2751.2751.3	2751	18.17	THNLTNLNPDLQYR		4.82	Spectrum Expansion
MouseBrain-Z-T-5.2751.2751.3	2751	18.17	THNLTNLNPDLQYR		1.04	Decoy
MouseBrain-Z-T-5.2754.2754.3	2754	18.17	THNLTNLNPDLQYR		1.88	Spectrum Expansion
MouseBrain-Z-T-5.2754.2754.3	2754	18.17	THNLTNLNPDLQYR		0	Decoy
MouseBrain-Z-T-5.2755.2755.4	2755	18.17	THNLTNLNPDLQYR		1.62	Spectrum Expansion
MouseBrain-Z-T-5.2755.2755.4	2755	18.17	THNLTNLNPDLQYR		0	Decoy
MouseBrain-Z-T-5.2756.2756.2	2756	18.17	THNLTNLNPDLQYR		1.91	Spectrum Expansion
MouseBrain-Z-T-5.2756.2756.2	2756	18.17	THNLTNLNPDLQYR		0	Decoy
MouseBrain-Z-T-5.2757.2757.2	2757	18.17	THNLTNLNPDLQYR		0	Spectrum Expansion
MouseBrain-Z-T-5.2757.2757.2	2757	18.17	THNLTNLNPDLQYR		0	Decoy
MouseBrain-Z-T-5.2758.2758.4	2758	18.17	THNLTNLNPDLQYR		0	Spectrum Expansion
MouseBrain-Z-T-5.2758.2758.4	2758	18.17	THNLTNLNPDLQYR		0	Decoy
MouseBrain-Z-T-5.2759.2759.3	2759	18.17	THNLTNLNPDLQYR		1.57	Spectrum Expansion
MouseBrain-Z-T-5.2759.2759.3	2759	18.17	THNLTNLNPDLQYR		0	Decoy
MouseBrain-Z-T-5.2760.2760.3	2760	18.17	THNLTNLNPDLQYR		1.36	Spectrum Expansion
MouseBrain-Z-T-5.2760.2760.3	2760	18.17	THNLTNLNPDLQYR		0	Decoy
MouseBrain-Z-T-5.2762.2762.3	2762	18.22	THNLTNLNPDLQYR		5.91	Spectrum Expansion
MouseBrain-Z-T-5.2762.2762.3	2762	18.22	THNLTNLNPDLQYR		0	Decoy
MouseBrain-Z-T-5.2763.2763.3	2763	18.22	THNLTNLNPDLQYR		1.49	Spectrum Expansion
MouseBrain-Z-T-5.2763.2763.3	2763	18.22	THNLTNLNPDLQYR		1.38	Decoy
MouseBrain-Z-T-5.2764.2764.3	2764	18.22	THNLTNLNPDLQYR		1.31	Spectrum Expansion
MouseBrain-Z-T-5.2764.2764.3	2764	18.22	THNLTNLNPDLQYR		2.74	Decoy
MouseBrain-Z-T-5.2765.2765.3	2765	18.22	THNLTNLNPDLQYR		1.96	Spectrum Expansion
MouseBrain-Z-T-5.2765.2765.3	2765	18.22	THNLTNLNPDLQYR		0	Decoy
MouseBrain-Z-T-5.2766.2766.3	2766	18.22	THNLTNLNPDLQYR		0	Spectrum Expansion
MouseBrain-Z-T-5.2766.2766.3	2766	18.22	THNLTNLNPDLQYR		0	Decoy
MouseBrain-Z-T-5.2767.2767.3	2767	18.22	THNLTNLNPDLQYR		1.69	Spectrum Expansion
MouseBrain-Z-T-5.2767.2767.3	2767	18.22	THNLTNLNPDLQYR		1.36	Decoy
MouseBrain-Z-T-5.2768.2768.4	2768	18.22	THNLTNLNPDLQYR		1.5	Spectrum Expansion
MouseBrain-Z-T-5.2768.2768.4	2768	18.22	THNLTNLNPDLQYR		0	Decoy
MouseBrain-Z-T-5.2769.2769.3	2769	18.22	THNLTNLNPDLQYR		1.35	Spectrum Expansion
MouseBrain-Z-T-5.2769.2769.3	2769	18.22	THNLTNLNPDLQYR		0	Decoy
MouseBrain-Z-T-5.2770.2770.3	2770	18.22	THNLTNLNPDLQYR		1.48	Spectrum Expansion
MouseBrain-Z-T-5.2770.2770.3	2770	18.22	THNLTNLNPDLQYR		0	Decoy
MouseBrain-Z-T-5.2771.2771.3	2771	18.22	THNLTNLNPDLQYR		4.13	Spectrum Expansion
MouseBrain-Z-T-5.2771.2771.3	2771	18.22	THNLTNLNPDLQYR		0	Decoy
MouseBrain-Z-T-5.2772.2772.2	2772	18.22	THNLTNLNPDLQYR		0	Spectrum Expansion
MouseBrain-Z-T-5.2772.2772.2	2772	18.22	THNLTNLNPDLQYR		0	Decoy
MouseBrain-Z-T-5.2774.2774.3	2774	18.28	THNLTNLNPDLQYR		1.54	Spectrum Expansion
MouseBrain-Z-T-5.2774.2774.3	2774	18.28	THNLTNLNPDLQYR		0	Decoy
MouseBrain-Z-T-5.2775.2775.3	2775	18.28	THNLTNLNPDLQYR		1.73	Spectrum Expansion
MouseBrain-Z-T-5.2775.2775.3	2775	18.28	THNLTNLNPDLQYR		0	Decoy
MouseBrain-Z-T-5.2776.2776.3	2776	18.28	THNLTNLNPDLQYR		1.47	Spectrum Expansion
MouseBrain-Z-T-5.2776.2776.3	2776	18.28	THNLTNLNPDLQYR		0	Decoy
MouseBrain-Z-T-5.2777.2777.3	2777	18.28	THNLTNLNPDLQYR		1.46	Spectrum Expansion
MouseBrain-Z-T-5.2777.2777.3	2777	18.28	THNLTNLNPDLQYR		0	Decoy
MouseBrain-Z-T-5.2778.2778.3	2778	18.28	THNLTNLNPDLQYR		1.48	Spectrum Expansion
MouseBrain-Z-T-5.2778.2778.3	2778	18.28	THNLTNLNPDLQYR		0	Decoy
MouseBrain-Z-T-5.2779.2779.2	2779	18.28	THNLTNLNPDLQYR		1.51	Spectrum Expansion
MouseBrain-Z-T-5.2779.2779.2	2779	18.28	THNLTNLNPDLQYR		0	Decoy
MouseBrain-Z-T-5.2780.2780.4	2780	18.28	THNLTNLNPDLQYR		1.66	Spectrum Expansion
MouseBrain-Z-T-5.2780.2780.4	2780	18.28	THNLTNLNPDLQYR		0	Decoy
MouseBrain-Z-T-5.2781.2781.4	2781	18.28	THNLTNLNPDLQYR		0	Spectrum Expansion
MouseBrain-Z-T-5.2781.2781.4	2781	18.28	THNLTNLNPDLQYR		0	Decoy
MouseBrain-Z-T-5.2782.2782.3	2782	18.28	THNLTNLNPDLQYR		1.55	Spectrum Expansion
MouseBrain-Z-T-5.2782.2782.3	2782	18.28	THNLTNLNPDLQYR		0	Decoy
MouseBrain-Z-T-5.2783.2783.2	2783	18.28	THNLTNLNPDLQYR		0	Spectrum Expansion
MouseBrain-Z-T-5.2783.2783.2	2783	18.28	THNLTNLNPDLQYR		0	Decoy
MouseBrain-Z-T-5.2784.2784.6	2784	18.28	THNLTNLNPDLQYR		1.39	Spectrum Expansion
MouseBrain-Z-T-5.2784.2784.6	2784	18.28	THNLTNLNPDLQYR		0	Decoy
MouseBrain-Z-T-5.2786.2786.3	2786	18.33	THNLTNLNPDLQYR		1.61	Spectrum Expansion
MouseBrain-Z-T-5.2786.2786.3	2786	18.33	THNLTNLNPDLQYR		1.35	Decoy
MouseBrain-Z-T-5.2787.2787.3	2787	18.33	THNLTNLNPDLQYR		2.39	Spectrum Expansion
MouseBrain-Z-T-5.2787.2787.3	2787	18.33	THNLTNLNPDLQYR		0	Decoy
MouseBrain-Z-T-5.2788.2788.3	2788	18.33	THNLTNLNPDLQYR		1.6	Spectrum Expansion
MouseBrain-Z-T-5.2788.2788.3	2788	18.33	THNLTNLNPDLQYR		0	Decoy
MouseBrain-Z-T-5.2789.2789.3	2789	18.33	THNLTNLNPDLQYR		1.72	Spectrum Expansion
MouseBrain-Z-T-5.2789.2789.3	2789	18.33	THNLTNLNPDLQYR		0	Decoy
MouseBrain-Z-T-5.2790.2790.3	2790	18.33	THNLTNLNPDLQYR		1.49	Spectrum Expansion
MouseBrain-Z-T-5.2790.2790.3	2790	18.33	THNLTNLNPDLQYR		0	Decoy
MouseBrain-Z-T-5.2791.2791.3	2791	18.33	THNLTNLNPDLQYR		1.68	Spectrum Expansion
MouseBrain-Z-T-5.2791.2791.3	2791	18.33	THNLTNLNPDLQYR		0	Decoy
MouseBrain-Z-T-5.2792.2792.3	2792	18.33	THNLTNLNPDLQYR		1.94	Spectrum Expansion
MouseBrain-Z-T-5.2792.2792.3	2792	18.33	THNLTNLNPDLQYR		0	Decoy
MouseBrain-Z-T-5.2793.2793.4	2793	18.33	THNLTNLNPDLQYR		1.48	Spectrum Expansion
MouseBrain-Z-T-5.2793.2793.4	2793	18.33	THNLTNLNPDLQYR		0	Decoy
MouseBrain-Z-T-5.2794.2794.3	2794	18.33	THNLTNLNPDLQYR		5.5	Spectrum Expansion
MouseBrain-Z-T-5.2794.2794.3	2794	18.33	THNLTNLNPDLQYR		0	Decoy
MouseBrain-Z-T-5.2795.2795.3	2795	18.33	THNLTNLNPDLQYR		1.96	Spectrum Expansion
MouseBrain-Z-T-5.2795.2795.3	2795	18.33	THNLTNLNPDLQYR		0	Decoy
MouseBrain-Z-T-5.2796.2796.3	2796	18.33	THNLTNLNPDLQYR		1.53	Spectrum Expansion
MouseBrain-Z-T-5.2796.2796.3	2796	18.33	THNLTNLNPDLQYR		0	Decoy
MouseBrain-Z-T-5.2798.2798.3	2798	18.38	THNLTNLNPDLQYR		1.5	Spectrum Expansion
MouseBrain-Z-T-5.2798.2798.3	2798	18.38	THNLTNLNPDLQYR		0	Decoy
MouseBrain-Z-T-5.2799.2799.3	2799	18.38	THNLTNLNPDLQYR		1.39	Spectrum Expansion
MouseBrain-Z-T-5.2799.2799.3	2799	18.38	THNLTNLNPDLQYR		0	Decoy
MouseBrain-Z-T-5.2800.2800.3	2800	18.38	THNLTNLNPDLQYR		0	Spectrum Expansion
MouseBrain-Z-T-5.2800.2800.3	2800	18.38	THNLTNLNPDLQYR		0	Decoy
MouseBrain-Z-T-5.2801.2801.3	2801	18.38	THNLTNLNPDLQYR		1.48	Spectrum Expansion
MouseBrain-Z-T-5.2801.2801.3	2801	18.38	THNLTNLNPDLQYR		0	Decoy
MouseBrain-Z-T-5.2802.2802.3	2802	18.38	THNLTNLNPDLQYR		1.53	Spectrum Expansion
MouseBrain-Z-T-5.2802.2802.3	2802	18.38	THNLTNLNPDLQYR		0	Decoy
MouseBrain-Z-T-5.2803.2803.3	2803	18.38	THNLTNLNPDLQYR		1.54	Spectrum Expansion
MouseBrain-Z-T-5.2803.2803.3	2803	18.38	THNLTNLNPDLQYR		0	Decoy
MouseBrain-Z-T-5.2804.2804.2	2804	18.38	THNLTNLNPDLQYR		1.53	Spectrum Expansion
MouseBrain-Z-T-5.2804.2804.2	2804	18.38	THNLTNLNPDLQYR		0	Decoy
MouseBrain-Z-T-5.2805.2805.4	2805	18.38	THNLTNLNPDLQYR		1.52	Spectrum Expansion
MouseBrain-Z-T-5.2805.2805.4	2805	18.38	THNLTNLNPDLQYR		0	Decoy
MouseBrain-Z-T-5.2806.2806.3	2806	18.38	THNLTNLNPDLQYR		1.49	Spectrum Expansion
MouseBrain-Z-T-5.2806.2806.3	2806	18.38	THNLTNLNPDLQYR		0	Decoy
MouseBrain-Z-T-5.2807.2807.3	2807	18.38	THNLTNLNPDLQYR		0	Spectrum Expansion
MouseBrain-Z-T-5.2807.2807.3	2807	18.38	THNLTNLNPDLQYR		0	Decoy
MouseBrain-Z-T-5.2809.2809.4	2809	18.43	THNLTNLNPDLQYR		1.37	Spectrum Expansion
MouseBrain-Z-T-5.2809.2809.4	2809	18.43	THNLTNLNPDLQYR		0	Decoy
MouseBrain-Z-T-5.2810.2810.3	2810	18.43	THNLTNLNPDLQYR		1.47	Spectrum Expansion
MouseBrain-Z-T-5.2810.2810.3	2810	18.43	THNLTNLNPDLQYR		0	Decoy
MouseBrain-Z-T-5.2811.2811.3	2811	18.43	THNLTNLNPDLQYR		1.45	Spectrum Expansion
MouseBrain-Z-T-5.2811.2811.3	2811	18.43	THNLTNLNPDLQYR		0	Decoy
MouseBrain-Z-T-5.2812.2812.3	2812	18.43	THNLTNLNPDLQYR		5.1	Spectrum Expansion
MouseBrain-Z-T-5.2812.2812.3	2812	18.43	THNLTNLNPDLQYR		1.04	Decoy
MouseBrain-Z-T-5.2813.2813.4	2813	18.43	THNLTNLNPDLQYR		1.47	Spectrum Expansion
MouseBrain-Z-T-5.2813.2813.4	2813	18.43	THNLTNLNPDLQYR		4.58	Decoy
MouseBrain-Z-T-5.2814.2814.2	2814	18.43	THNLTNLNPDLQYR		0	Spectrum Expansion
MouseBrain-Z-T-5.2814.2814.2	2814	18.43	THNLTNLNPDLQYR		0	Decoy
MouseBrain-Z-T-5.2815.2815.3	2815	18.43	THNLTNLNPDLQYR		1.47	Spectrum Expansion
MouseBrain-Z-T-5.2815.2815.3	2815	18.43	THNLTNLNPDLQYR		0	Decoy
MouseBrain-Z-T-5.2816.2816.3	2816	18.43	THNLTNLNPDLQYR		1.41	Spectrum Expansion
MouseBrain-Z-T-5.2816.2816.3	2816	18.43	THNLTNLNPDLQYR		0	Decoy
MouseBrain-Z-T-5.2817.2817.4	2817	18.43	THNLTNLNPDLQYR		1.53	Spectrum Expansion
MouseBrain-Z-T-5.2817.2817.4	2817	18.43	THNLTNLNPDLQYR		0	Decoy
MouseBrain-Z-T-5.2818.2818.2	2818	18.43	THNLTNLNPDLQYR		1.49	Spectrum Expansion
MouseBrain-Z-T-5.2818.2818.2	2818	18.43	THNLTNLNPDLQYR		0	Decoy
MouseBrain-Z-T-5.2819.2819.2	2819	18.43	THNLTNLNPDLQYR		2.01	Spectrum Expansion
MouseBrain-Z-T-5.2819.2819.2	2819	18.43	THNLTNLNPDLQYR		0	Decoy
MouseBrain-Z-T-5.2821.2821.2	2821	18.49	THNLTNLNPDLQYR		3.63	Spectrum Expansion
MouseBrain-Z-T-5.2821.2821.2	2821	18.49	THNLTNLNPDLQYR		0	Decoy
MouseBrain-Z-T-5.2822.2822.3	2822	18.49	THNLTNLNPDLQYR		4.29	Spectrum Expansion
MouseBrain-Z-T-5.2822.2822.3	2822	18.49	THNLTNLNPDLQYR		0	Decoy
MouseBrain-Z-T-5.2823.2823.3	2823	18.49	THNLTNLNPDLQYR		1.39	Spectrum Expansion
MouseBrain-Z-T-5.2823.2823.3	2823	18.49	THNLTNLNPDLQYR		0	Decoy
MouseBrain-Z-T-5.2824.2824.3	2824	18.49	THNLTNLNPDLQYR		1.01	Spectrum Expansion
MouseBrain-Z-T-5.2824.2824.3	2824	18.49	THNLTNLNPDLQYR		1.07	Decoy
MouseBrain-Z-T-5.2825.2825.4	2825	18.49	THNLTNLNPDLQYR		0	Spectrum Expansion
MouseBrain-Z-T-5.2825.2825.4	2825	18.49	THNLTNLNPDLQYR		0	Decoy
MouseBrain-Z-T-5.2826.2826.2	2826	18.49	THNLTNLNPDLQYR		1.2	Spectrum Expansion
MouseBrain-Z-T-5.2826.2826.2	2826	18.49	THNLTNLNPDLQYR		0	Decoy
MouseBrain-Z-T-5.2827.2827.3	2827	18.49	THNLTNLNPDLQYR		2	Spectrum Expansion
MouseBrain-Z-T-5.2827.2827.3	2827	18.49	THNLTNLNPDLQYR		0	Decoy
MouseBrain-Z-T-5.2830.2830.4	2830	18.49	THNLTNLNPDLQYR		1.83	Spectrum Expansion
MouseBrain-Z-T-5.2830.2830.4	2830	18.49	THNLTNLNPDLQYR		0	Decoy
MouseBrain-Z-T-5.2833.2833.3	2833	18.54	THNLTNLNPDLQYR		3.82	Spectrum Expansion
MouseBrain-Z-T-5.2833.2833.3	2833	18.54	THNLTNLNPDLQYR		1.35	Decoy
MouseBrain-Z-T-5.2834.2834.3	2834	18.54	THNLTNLNPDLQYR		0	Spectrum Expansion
MouseBrain-Z-T-5.2834.2834.3	2834	18.54	THNLTNLNPDLQYR		0	Decoy
MouseBrain-Z-T-5.2835.2835.4	2835	18.54	THNLTNLNPDLQYR		0	Spectrum Expansion
MouseBrain-Z-T-5.2835.2835.4	2835	18.54	THNLTNLNPDLQYR		0	Decoy
MouseBrain-Z-T-5.2836.2836.3	2836	18.54	THNLTNLNPDLQYR		4.09	Spectrum Expansion
MouseBrain-Z-T-5.2836.2836.3	2836	18.54	THNLTNLNPDLQYR		0	Decoy
MouseBrain-Z-T-5.2837.2837.3	2837	18.54	THNLTNLNPDLQYR		1.93	Spectrum Expansion
MouseBrain-Z-T-5.2837.2837.3	2837	18.54	THNLTNLNPDLQYR		0	Decoy
MouseBrain-Z-T-5.2838.2838.3	2838	18.54	THNLTNLNPDLQYR		0	Spectrum Expansion
MouseBrain-Z-T-5.2838.2838.3	2838	18.54	THNLTNLNPDLQYR		0	Decoy
MouseBrain-Z-T-5.2839.2839.2	2839	18.54	THNLTNLNPDLQYR		1.52	Spectrum Expansion
MouseBrain-Z-T-5.2839.2839.2	2839	18.54	THNLTNLNPDLQYR		0	Decoy
MouseBrain-Z-T-5.2840.2840.2	2840	18.54	THNLTNLNPDLQYR		3.74	Spectrum Expansion
MouseBrain-Z-T-5.2840.2840.2	2840	18.54	THNLTNLNPDLQYR		1.29	Decoy
MouseBrain-Z-T-5.2841.2841.5	2841	18.54	THNLTNLNPDLQYR		1.44	Spectrum Expansion
MouseBrain-Z-T-5.2841.2841.5	2841	18.54	THNLTNLNPDLQYR		0	Decoy
MouseBrain-Z-T-5.2842.2842.2	2842	18.54	THNLTNLNPDLQYR		1.48	Spectrum Expansion
MouseBrain-Z-T-5.2842.2842.2	2842	18.54	THNLTNLNPDLQYR		0	Decoy
MouseBrain-Z-T-5.2843.2843.3	2843	18.54	THNLTNLNPDLQYR		25.44	Spectrum Expansion
MouseBrain-Z-T-5.2843.2843.3	2843	18.54	THNLTNLNPDLQYR		1.05	Decoy
MouseBrain-Z-T-5.2846.2846.3	2846	18.59	THNLTNLNPDLQYR		1.81	Spectrum Expansion
MouseBrain-Z-T-5.2846.2846.3	2846	18.59	THNLTNLNPDLQYR		0	Decoy
MouseBrain-Z-T-5.2847.2847.2	2847	18.59	THNLTNLNPDLQYR		0	Spectrum Expansion
MouseBrain-Z-T-5.2847.2847.2	2847	18.59	THNLTNLNPDLQYR		0	Decoy
MouseBrain-Z-T-5.2848.2848.4	2848	18.59	THNLTNLNPDLQYR		3.73	Spectrum Expansion
MouseBrain-Z-T-5.2848.2848.4	2848	18.59	THNLTNLNPDLQYR		0	Decoy
MouseBrain-Z-T-5.2849.2849.2	2849	18.59	THNLTNLNPDLQYR		1.49	Spectrum Expansion
MouseBrain-Z-T-5.2849.2849.2	2849	18.59	THNLTNLNPDLQYR		1.17	Decoy
MouseBrain-Z-T-5.2850.2850.2	2850	18.59	THNLTNLNPDLQYR		0	Spectrum Expansion
MouseBrain-Z-T-5.2850.2850.2	2850	18.59	THNLTNLNPDLQYR		0	Decoy
MouseBrain-Z-T-5.2851.2851.3	2851	18.59	THNLTNLNPDLQYR		1.47	Spectrum Expansion
MouseBrain-Z-T-5.2851.2851.3	2851	18.59	THNLTNLNPDLQYR		0	Decoy
MouseBrain-Z-T-5.2852.2852.3	2852	18.59	THNLTNLNPDLQYR		0	Spectrum Expansion
MouseBrain-Z-T-5.2852.2852.3	2852	18.59	THNLTNLNPDLQYR		0	Decoy
MouseBrain-Z-T-5.2853.2853.3	2853	18.59	THNLTNLNPDLQYR		1.47	Spectrum Expansion
MouseBrain-Z-T-5.2853.2853.3	2853	18.59	THNLTNLNPDLQYR		1.06	Decoy
MouseBrain-Z-T-5.2854.2854.4	2854	18.59	THNLTNLNPDLQYR		1.7	Spectrum Expansion
MouseBrain-Z-T-5.2854.2854.4	2854	18.59	THNLTNLNPDLQYR		0	Decoy
MouseBrain-Z-T-5.2855.2855.3	2855	18.59	THNLTNLNPDLQYR		1.7	Spectrum Expansion
MouseBrain-Z-T-5.2855.2855.3	2855	18.59	THNLTNLNPDLQYR		0	Decoy
MouseBrain-Z-T-5.2857.2857.3	2857	18.65	THNLTNLNPDLQYR		1.56	Spectrum Expansion
MouseBrain-Z-T-5.2857.2857.3	2857	18.65	THNLTNLNPDLQYR		0	Decoy
MouseBrain-Z-T-5.2859.2859.3	2859	18.65	THNLTNLNPDLQYR		1.43	Spectrum Expansion
MouseBrain-Z-T-5.2859.2859.3	2859	18.65	THNLTNLNPDLQYR		0	Decoy
MouseBrain-Z-T-5.2860.2860.3	2860	18.65	THNLTNLNPDLQYR		1.56	Spectrum Expansion
MouseBrain-Z-T-5.2860.2860.3	2860	18.65	THNLTNLNPDLQYR		0	Decoy
MouseBrain-Z-T-5.2861.2861.3	2861	18.65	THNLTNLNPDLQYR		1.59	Spectrum Expansion
MouseBrain-Z-T-5.2861.2861.3	2861	18.65	THNLTNLNPDLQYR		1.23	Decoy
MouseBrain-Z-T-5.2862.2862.3	2862	18.65	THNLTNLNPDLQYR		2.29	Spectrum Expansion
MouseBrain-Z-T-5.2862.2862.3	2862	18.65	THNLTNLNPDLQYR		0	Decoy
MouseBrain-Z-T-5.2863.2863.2	2863	18.65	THNLTNLNPDLQYR		2.05	Spectrum Expansion
MouseBrain-Z-T-5.2863.2863.2	2863	18.65	THNLTNLNPDLQYR		0	Decoy
MouseBrain-Z-T-5.2864.2864.2	2864	18.65	THNLTNLNPDLQYR		0	Spectrum Expansion
MouseBrain-Z-T-5.2864.2864.2	2864	18.65	THNLTNLNPDLQYR		0	Decoy
MouseBrain-Z-T-5.2865.2865.3	2865	18.65	THNLTNLNPDLQYR		1.58	Spectrum Expansion
MouseBrain-Z-T-5.2865.2865.3	2865	18.65	THNLTNLNPDLQYR		0	Decoy
MouseBrain-Z-T-5.2866.2866.3	2866	18.65	THNLTNLNPDLQYR		1.61	Spectrum Expansion
MouseBrain-Z-T-5.2866.2866.3	2866	18.65	THNLTNLNPDLQYR		0	Decoy
MouseBrain-Z-T-5.2867.2867.3	2867	18.65	THNLTNLNPDLQYR		1.93	Spectrum Expansion
MouseBrain-Z-T-5.2867.2867.3	2867	18.65	THNLTNLNPDLQYR		0	Decoy
MouseBrain-Z-T-5.2869.2869.4	2869	18.7	THNLTNLNPDLQYR		1.73	Spectrum Expansion
MouseBrain-Z-T-5.2869.2869.4	2869	18.7	THNLTNLNPDLQYR		0	Decoy
MouseBrain-Z-T-5.2870.2870.3	2870	18.7	THNLTNLNPDLQYR		1.72	Spectrum Expansion
MouseBrain-Z-T-5.2870.2870.3	2870	18.7	THNLTNLNPDLQYR		0	Decoy
MouseBrain-Z-T-5.2871.2871.3	2871	18.7	THNLTNLNPDLQYR		1.62	Spectrum Expansion
MouseBrain-Z-T-5.2871.2871.3	2871	18.7	THNLTNLNPDLQYR		0	Decoy
MouseBrain-Z-T-5.2872.2872.3	2872	18.7	THNLTNLNPDLQYR		2.42	Spectrum Expansion
MouseBrain-Z-T-5.2872.2872.3	2872	18.7	THNLTNLNPDLQYR		0	Decoy
MouseBrain-Z-T-5.2873.2873.3	2873	18.7	THNLTNLNPDLQYR		1.44	Spectrum Expansion
MouseBrain-Z-T-5.2873.2873.3	2873	18.7	THNLTNLNPDLQYR		0	Decoy
MouseBrain-Z-T-5.2874.2874.2	2874	18.7	THNLTNLNPDLQYR		1.47	Spectrum Expansion
MouseBrain-Z-T-5.2874.2874.2	2874	18.7	THNLTNLNPDLQYR		0	Decoy
MouseBrain-Z-T-5.2875.2875.2	2875	18.7	THNLTNLNPDLQYR		1.5	Spectrum Expansion
MouseBrain-Z-T-5.2875.2875.2	2875	18.7	THNLTNLNPDLQYR		0	Decoy
MouseBrain-Z-T-5.2876.2876.3	2876	18.7	THNLTNLNPDLQYR		1.6	Spectrum Expansion
MouseBrain-Z-T-5.2876.2876.3	2876	18.7	THNLTNLNPDLQYR		0	Decoy
MouseBrain-Z-T-5.2878.2878.3	2878	18.74	THNLTNLNPDLQYR		1.66	Spectrum Expansion
MouseBrain-Z-T-5.2878.2878.3	2878	18.74	THNLTNLNPDLQYR		3.06	Decoy
MouseBrain-Z-T-5.2879.2879.3	2879	18.74	THNLTNLNPDLQYR		1.67	Spectrum Expansion
MouseBrain-Z-T-5.2879.2879.3	2879	18.74	THNLTNLNPDLQYR		0	Decoy
MouseBrain-Z-T-5.2880.2880.3	2880	18.74	THNLTNLNPDLQYR		1.68	Spectrum Expansion
MouseBrain-Z-T-5.2880.2880.3	2880	18.74	THNLTNLNPDLQYR		0	Decoy
MouseBrain-Z-T-5.2881.2881.3	2881	18.74	THNLTNLNPDLQYR		1.45	Spectrum Expansion
MouseBrain-Z-T-5.2881.2881.3	2881	18.74	THNLTNLNPDLQYR		0	Decoy
MouseBrain-Z-T-5.2882.2882.3	2882	18.74	THNLTNLNPDLQYR		1.53	Spectrum Expansion
MouseBrain-Z-T-5.2882.2882.3	2882	18.74	THNLTNLNPDLQYR		0	Decoy
MouseBrain-Z-T-5.2883.2883.3	2883	18.74	THNLTNLNPDLQYR		1.61	Spectrum Expansion
MouseBrain-Z-T-5.2883.2883.3	2883	18.74	THNLTNLNPDLQYR		0	Decoy
MouseBrain-Z-T-5.2884.2884.3	2884	18.74	THNLTNLNPDLQYR		1.61	Spectrum Expansion
MouseBrain-Z-T-5.2884.2884.3	2884	18.74	THNLTNLNPDLQYR		0	Decoy
MouseBrain-Z-T-5.2885.2885.3	2885	18.74	THNLTNLNPDLQYR		1.62	Spectrum Expansion
MouseBrain-Z-T-5.2885.2885.3	2885	18.74	THNLTNLNPDLQYR		1.02	Decoy
MouseBrain-Z-T-5.2886.2886.3	2886	18.74	THNLTNLNPDLQYR		1.64	Spectrum Expansion
MouseBrain-Z-T-5.2886.2886.3	2886	18.74	THNLTNLNPDLQYR		0	Decoy
MouseBrain-Z-T-5.2887.2887.5	2887	18.74	THNLTNLNPDLQYR		1.55	Spectrum Expansion
MouseBrain-Z-T-5.2887.2887.5	2887	18.74	THNLTNLNPDLQYR		0	Decoy
MouseBrain-Z-T-5.2888.2888.3	2888	18.74	THNLTNLNPDLQYR		1.59	Spectrum Expansion
MouseBrain-Z-T-5.2888.2888.3	2888	18.74	THNLTNLNPDLQYR		0	Decoy
MouseBrain-Z-T-5.2890.2890.3	2890	18.8	THNLTNLNPDLQYR		1.9	Spectrum Expansion
MouseBrain-Z-T-5.2890.2890.3	2890	18.8	THNLTNLNPDLQYR		0	Decoy
MouseBrain-Z-T-5.2891.2891.3	2891	18.8	THNLTNLNPDLQYR		1.6	Spectrum Expansion
MouseBrain-Z-T-5.2891.2891.3	2891	18.8	THNLTNLNPDLQYR		0	Decoy
MouseBrain-Z-T-5.2892.2892.3	2892	18.8	THNLTNLNPDLQYR		1.38	Spectrum Expansion
MouseBrain-Z-T-5.2892.2892.3	2892	18.8	THNLTNLNPDLQYR		0	Decoy
MouseBrain-Z-T-5.2893.2893.2	2893	18.8	THNLTNLNPDLQYR		1.5	Spectrum Expansion
MouseBrain-Z-T-5.2893.2893.2	2893	18.8	THNLTNLNPDLQYR		1.26	Decoy
MouseBrain-Z-T-5.2894.2894.3	2894	18.8	THNLTNLNPDLQYR		1.48	Spectrum Expansion
MouseBrain-Z-T-5.2894.2894.3	2894	18.8	THNLTNLNPDLQYR		0	Decoy
MouseBrain-Z-T-5.2895.2895.3	2895	18.8	THNLTNLNPDLQYR		4.38	Spectrum Expansion
MouseBrain-Z-T-5.2895.2895.3	2895	18.8	THNLTNLNPDLQYR		0	Decoy
MouseBrain-Z-T-5.2896.2896.3	2896	18.8	THNLTNLNPDLQYR		1.67	Spectrum Expansion
MouseBrain-Z-T-5.2896.2896.3	2896	18.8	THNLTNLNPDLQYR		1.08	Decoy
MouseBrain-Z-T-5.2897.2897.2	2897	18.8	THNLTNLNPDLQYR		1.55	Spectrum Expansion
MouseBrain-Z-T-5.2897.2897.2	2897	18.8	THNLTNLNPDLQYR		0	Decoy
MouseBrain-Z-T-5.2898.2898.2	2898	18.8	THNLTNLNPDLQYR		1.46	Spectrum Expansion
MouseBrain-Z-T-5.2898.2898.2	2898	18.8	THNLTNLNPDLQYR		0	Decoy
MouseBrain-Z-T-5.2899.2899.3	2899	18.8	THNLTNLNPDLQYR		1.64	Spectrum Expansion
MouseBrain-Z-T-5.2899.2899.3	2899	18.8	THNLTNLNPDLQYR		0	Decoy
MouseBrain-Z-T-5.2900.2900.3	2900	18.8	THNLTNLNPDLQYR		1.7	Spectrum Expansion
MouseBrain-Z-T-5.2900.2900.3	2900	18.8	THNLTNLNPDLQYR		0	Decoy
MouseBrain-Z-T-5.2902.2902.3	2902	18.85	THNLTNLNPDLQYR		2.1	Spectrum Expansion
MouseBrain-Z-T-5.2902.2902.3	2902	18.85	THNLTNLNPDLQYR		1.45	Decoy
MouseBrain-Z-T-5.2903.2903.4	2903	18.85	THNLTNLNPDLQYR		2.28	Spectrum Expansion
MouseBrain-Z-T-5.2903.2903.4	2903	18.85	THNLTNLNPDLQYR		0	Decoy
MouseBrain-Z-T-5.2904.2904.3	2904	18.85	THNLTNLNPDLQYR		3.96	Spectrum Expansion
MouseBrain-Z-T-5.2904.2904.3	2904	18.85	THNLTNLNPDLQYR		0	Decoy
MouseBrain-Z-T-5.2905.2905.2	2905	18.85	THNLTNLNPDLQYR		1.49	Spectrum Expansion
MouseBrain-Z-T-5.2905.2905.2	2905	18.85	THNLTNLNPDLQYR		1.03	Decoy
MouseBrain-Z-T-5.2906.2906.4	2906	18.85	THNLTNLNPDLQYR		1.58	Spectrum Expansion
MouseBrain-Z-T-5.2906.2906.4	2906	18.85	THNLTNLNPDLQYR		0	Decoy
MouseBrain-Z-T-5.2907.2907.3	2907	18.85	THNLTNLNPDLQYR		1.2	Spectrum Expansion
MouseBrain-Z-T-5.2907.2907.3	2907	18.85	THNLTNLNPDLQYR		0	Decoy
MouseBrain-Z-T-5.2908.2908.2	2908	18.85	THNLTNLNPDLQYR		1.45	Spectrum Expansion
MouseBrain-Z-T-5.2908.2908.2	2908	18.85	THNLTNLNPDLQYR		0	Decoy
MouseBrain-Z-T-5.2909.2909.3	2909	18.85	THNLTNLNPDLQYR		1.5	Spectrum Expansion
MouseBrain-Z-T-5.2909.2909.3	2909	18.85	THNLTNLNPDLQYR		0	Decoy
MouseBrain-Z-T-5.2910.2910.4	2910	18.85	THNLTNLNPDLQYR		1.55	Spectrum Expansion
MouseBrain-Z-T-5.2910.2910.4	2910	18.85	THNLTNLNPDLQYR		0	Decoy
MouseBrain-Z-T-5.2911.2911.2	2911	18.85	THNLTNLNPDLQYR		1.49	Spectrum Expansion
MouseBrain-Z-T-5.2911.2911.2	2911	18.85	THNLTNLNPDLQYR		0	Decoy
MouseBrain-Z-T-5.2912.2912.2	2912	18.85	THNLTNLNPDLQYR		2.07	Spectrum Expansion
MouseBrain-Z-T-5.2912.2912.2	2912	18.85	THNLTNLNPDLQYR		0	Decoy
MouseBrain-Z-T-5.2914.2914.3	2914	18.9	THNLTNLNPDLQYR		1.47	Spectrum Expansion
MouseBrain-Z-T-5.2914.2914.3	2914	18.9	THNLTNLNPDLQYR		0	Decoy
MouseBrain-Z-T-5.2915.2915.4	2915	18.9	THNLTNLNPDLQYR		1.56	Spectrum Expansion
MouseBrain-Z-T-5.2915.2915.4	2915	18.9	THNLTNLNPDLQYR		1.23	Decoy
MouseBrain-Z-T-5.2916.2916.4	2916	18.9	THNLTNLNPDLQYR		1.49	Spectrum Expansion
MouseBrain-Z-T-5.2916.2916.4	2916	18.9	THNLTNLNPDLQYR		0	Decoy
MouseBrain-Z-T-5.2917.2917.4	2917	18.9	THNLTNLNPDLQYR		1.75	Spectrum Expansion
MouseBrain-Z-T-5.2917.2917.4	2917	18.9	THNLTNLNPDLQYR		0	Decoy
MouseBrain-Z-T-5.2918.2918.2	2918	18.9	THNLTNLNPDLQYR		5.08	Spectrum Expansion
MouseBrain-Z-T-5.2918.2918.2	2918	18.9	THNLTNLNPDLQYR		0	Decoy
MouseBrain-Z-T-5.2919.2919.3	2919	18.9	THNLTNLNPDLQYR		1.29	Spectrum Expansion
MouseBrain-Z-T-5.2919.2919.3	2919	18.9	THNLTNLNPDLQYR		0	Decoy
MouseBrain-Z-T-5.2921.2921.3	2921	18.9	THNLTNLNPDLQYR		1.01	Spectrum Expansion
MouseBrain-Z-T-5.2921.2921.3	2921	18.9	THNLTNLNPDLQYR		0	Decoy
MouseBrain-Z-T-5.2922.2922.3	2922	18.9	THNLTNLNPDLQYR		1.48	Spectrum Expansion
MouseBrain-Z-T-5.2922.2922.3	2922	18.9	THNLTNLNPDLQYR		0	Decoy
MouseBrain-Z-T-5.2923.2923.3	2923	18.9	THNLTNLNPDLQYR		1.48	Spectrum Expansion
MouseBrain-Z-T-5.2923.2923.3	2923	18.9	THNLTNLNPDLQYR		0	Decoy
MouseBrain-Z-T-5.2924.2924.3	2924	18.9	THNLTNLNPDLQYR		0	Spectrum Expansion
MouseBrain-Z-T-5.2924.2924.3	2924	18.9	THNLTNLNPDLQYR		0	Decoy
MouseBrain-Z-T-5.2926.2926.2	2926	18.96	THNLTNLNPDLQYR		1.62	Spectrum Expansion
MouseBrain-Z-T-5.2926.2926.2	2926	18.96	THNLTNLNPDLQYR		1.34	Decoy
MouseBrain-Z-T-5.2927.2927.2	2927	18.96	THNLTNLNPDLQYR		2.85	Spectrum Expansion
MouseBrain-Z-T-5.2927.2927.2	2927	18.96	THNLTNLNPDLQYR		0	Decoy
MouseBrain-Z-T-5.2928.2928.2	2928	18.96	THNLTNLNPDLQYR		3.29	Spectrum Expansion
MouseBrain-Z-T-5.2928.2928.2	2928	18.96	THNLTNLNPDLQYR		0	Decoy
MouseBrain-Z-T-5.2929.2929.3	2929	18.96	THNLTNLNPDLQYR		3.06	Spectrum Expansion
MouseBrain-Z-T-5.2929.2929.3	2929	18.96	THNLTNLNPDLQYR		0	Decoy
MouseBrain-Z-T-5.2930.2930.3	2930	18.96	THNLTNLNPDLQYR		1.59	Spectrum Expansion
MouseBrain-Z-T-5.2930.2930.3	2930	18.96	THNLTNLNPDLQYR		0	Decoy
MouseBrain-Z-T-5.2931.2931.3	2931	18.96	THNLTNLNPDLQYR		1.46	Spectrum Expansion
MouseBrain-Z-T-5.2931.2931.3	2931	18.96	THNLTNLNPDLQYR		0	Decoy
MouseBrain-Z-T-5.2932.2932.3	2932	18.96	THNLTNLNPDLQYR		1.62	Spectrum Expansion
MouseBrain-Z-T-5.2932.2932.3	2932	18.96	THNLTNLNPDLQYR		0	Decoy
MouseBrain-Z-T-5.2933.2933.3	2933	18.96	THNLTNLNPDLQYR		0	Spectrum Expansion
MouseBrain-Z-T-5.2933.2933.3	2933	18.96	THNLTNLNPDLQYR		0	Decoy
MouseBrain-Z-T-5.2934.2934.2	2934	18.96	THNLTNLNPDLQYR		1.5	Spectrum Expansion
MouseBrain-Z-T-5.2934.2934.2	2934	18.96	THNLTNLNPDLQYR		0	Decoy
MouseBrain-Z-T-5.2935.2935.4	2935	18.96	THNLTNLNPDLQYR		1.41	Spectrum Expansion
MouseBrain-Z-T-5.2935.2935.4	2935	18.96	THNLTNLNPDLQYR		0	Decoy
MouseBrain-Z-T-5.2936.2936.3	2936	18.96	THNLTNLNPDLQYR		7.36	Spectrum Expansion
MouseBrain-Z-T-5.2936.2936.3	2936	18.96	THNLTNLNPDLQYR		0	Decoy
MouseBrain-Z-T-5.2938.2938.3	2938	19.01	THNLTNLNPDLQYR		1.49	Spectrum Expansion
MouseBrain-Z-T-5.2938.2938.3	2938	19.01	THNLTNLNPDLQYR		0	Decoy
MouseBrain-Z-T-5.2939.2939.2	2939	19.01	THNLTNLNPDLQYR		1.64	Spectrum Expansion
MouseBrain-Z-T-5.2939.2939.2	2939	19.01	THNLTNLNPDLQYR		0	Decoy
MouseBrain-Z-T-5.2940.2940.3	2940	19.01	THNLTNLNPDLQYR		1.8	Spectrum Expansion
MouseBrain-Z-T-5.2940.2940.3	2940	19.01	THNLTNLNPDLQYR		0	Decoy
MouseBrain-Z-T-5.2941.2941.2	2941	19.01	THNLTNLNPDLQYR		1.47	Spectrum Expansion
MouseBrain-Z-T-5.2941.2941.2	2941	19.01	THNLTNLNPDLQYR		0	Decoy
MouseBrain-Z-T-5.2942.2942.3	2942	19.01	THNLTNLNPDLQYR		4.04	Spectrum Expansion
MouseBrain-Z-T-5.2942.2942.3	2942	19.01	THNLTNLNPDLQYR		0	Decoy
MouseBrain-Z-T-5.2943.2943.3	2943	19.01	THNLTNLNPDLQYR		1.54	Spectrum Expansion
MouseBrain-Z-T-5.2943.2943.3	2943	19.01	THNLTNLNPDLQYR		0	Decoy
MouseBrain-Z-T-5.2944.2944.2	2944	19.01	THNLTNLNPDLQYR		1.6	Spectrum Expansion
MouseBrain-Z-T-5.2944.2944.2	2944	19.01	THNLTNLNPDLQYR		0	Decoy
MouseBrain-Z-T-5.2945.2945.3	2945	19.01	THNLTNLNPDLQYR		10.07	Spectrum Expansion
MouseBrain-Z-T-5.2945.2945.3	2945	19.01	THNLTNLNPDLQYR		0	Decoy
MouseBrain-Z-T-5.2946.2946.3	2946	19.01	THNLTNLNPDLQYR		1.42	Spectrum Expansion
MouseBrain-Z-T-5.2946.2946.3	2946	19.01	THNLTNLNPDLQYR		0	Decoy
MouseBrain-Z-T-5.2947.2947.2	2947	19.01	THNLTNLNPDLQYR		1.91	Spectrum Expansion
MouseBrain-Z-T-5.2947.2947.2	2947	19.01	THNLTNLNPDLQYR		0	Decoy
MouseBrain-Z-T-5.2948.2948.2	2948	19.01	THNLTNLNPDLQYR		0	Spectrum Expansion
MouseBrain-Z-T-5.2948.2948.2	2948	19.01	THNLTNLNPDLQYR		0	Decoy
MouseBrain-Z-T-5.2950.2950.2	2950	19.07	THNLTNLNPDLQYR		2.32	Spectrum Expansion
MouseBrain-Z-T-5.2950.2950.2	2950	19.07	THNLTNLNPDLQYR		0	Decoy
MouseBrain-Z-T-5.2951.2951.2	2951	19.07	THNLTNLNPDLQYR		1.81	Spectrum Expansion
MouseBrain-Z-T-5.2951.2951.2	2951	19.07	THNLTNLNPDLQYR		0	Decoy
MouseBrain-Z-T-5.2952.2952.4	2952	19.07	THNLTNLNPDLQYR		1.48	Spectrum Expansion
MouseBrain-Z-T-5.2952.2952.4	2952	19.07	THNLTNLNPDLQYR		1.03	Decoy
MouseBrain-Z-T-5.2953.2953.3	2953	19.07	THNLTNLNPDLQYR		2.6	Spectrum Expansion
MouseBrain-Z-T-5.2953.2953.3	2953	19.07	THNLTNLNPDLQYR		0	Decoy
MouseBrain-Z-T-5.2954.2954.2	2954	19.07	THNLTNLNPDLQYR		1.58	Spectrum Expansion
MouseBrain-Z-T-5.2954.2954.2	2954	19.07	THNLTNLNPDLQYR		1.32	Decoy
MouseBrain-Z-T-5.2955.2955.4	2955	19.07	THNLTNLNPDLQYR		1.52	Spectrum Expansion
MouseBrain-Z-T-5.2955.2955.4	2955	19.07	THNLTNLNPDLQYR		1.12	Decoy
MouseBrain-Z-T-5.2956.2956.3	2956	19.07	THNLTNLNPDLQYR		1.34	Spectrum Expansion
MouseBrain-Z-T-5.2956.2956.3	2956	19.07	THNLTNLNPDLQYR		1.02	Decoy
MouseBrain-Z-T-5.2957.2957.3	2957	19.07	THNLTNLNPDLQYR		0	Spectrum Expansion
MouseBrain-Z-T-5.2957.2957.3	2957	19.07	THNLTNLNPDLQYR		0	Decoy
MouseBrain-Z-T-5.2958.2958.3	2958	19.07	THNLTNLNPDLQYR		1.52	Spectrum Expansion
MouseBrain-Z-T-5.2958.2958.3	2958	19.07	THNLTNLNPDLQYR		1.05	Decoy
MouseBrain-Z-T-5.2959.2959.3	2959	19.07	THNLTNLNPDLQYR		1.92	Spectrum Expansion
MouseBrain-Z-T-5.2959.2959.3	2959	19.07	THNLTNLNPDLQYR		0	Decoy
MouseBrain-Z-T-5.2960.2960.3	2960	19.07	THNLTNLNPDLQYR		1.42	Spectrum Expansion
MouseBrain-Z-T-5.2960.2960.3	2960	19.07	THNLTNLNPDLQYR		0	Decoy
MouseBrain-Z-T-5.2962.2962.2	2962	19.12	THNLTNLNPDLQYR		0	Spectrum Expansion
MouseBrain-Z-T-5.2962.2962.2	2962	19.12	THNLTNLNPDLQYR		1.39	Decoy
MouseBrain-Z-T-5.2963.2963.3	2963	19.12	THNLTNLNPDLQYR		1.56	Spectrum Expansion
MouseBrain-Z-T-5.2963.2963.3	2963	19.12	THNLTNLNPDLQYR		0	Decoy
MouseBrain-Z-T-5.2964.2964.3	2964	19.12	THNLTNLNPDLQYR		1.11	Spectrum Expansion
MouseBrain-Z-T-5.2964.2964.3	2964	19.12	THNLTNLNPDLQYR		0	Decoy
MouseBrain-Z-T-5.2965.2965.3	2965	19.12	THNLTNLNPDLQYR		1.59	Spectrum Expansion
MouseBrain-Z-T-5.2965.2965.3	2965	19.12	THNLTNLNPDLQYR		0	Decoy
MouseBrain-Z-T-5.2966.2966.3	2966	19.12	THNLTNLNPDLQYR		0	Spectrum Expansion
MouseBrain-Z-T-5.2966.2966.3	2966	19.12	THNLTNLNPDLQYR		0	Decoy
MouseBrain-Z-T-5.2967.2967.3	2967	19.12	THNLTNLNPDLQYR		1.75	Spectrum Expansion
MouseBrain-Z-T-5.2967.2967.3	2967	19.12	THNLTNLNPDLQYR		0	Decoy
MouseBrain-Z-T-5.2968.2968.3	2968	19.12	THNLTNLNPDLQYR		1.67	Spectrum Expansion
MouseBrain-Z-T-5.2968.2968.3	2968	19.12	THNLTNLNPDLQYR		0	Decoy
MouseBrain-Z-T-5.2969.2969.3	2969	19.12	THNLTNLNPDLQYR		1.93	Spectrum Expansion
MouseBrain-Z-T-5.2969.2969.3	2969	19.12	THNLTNLNPDLQYR		0	Decoy
MouseBrain-Z-T-5.2971.2971.3	2971	19.16	THNLTNLNPDLQYR		1.52	Spectrum Expansion
MouseBrain-Z-T-5.2971.2971.3	2971	19.16	THNLTNLNPDLQYR		0	Decoy
MouseBrain-Z-T-5.2972.2972.3	2972	19.16	THNLTNLNPDLQYR		1.77	Spectrum Expansion
MouseBrain-Z-T-5.2972.2972.3	2972	19.16	THNLTNLNPDLQYR		1.02	Decoy
MouseBrain-Z-T-5.2973.2973.2	2973	19.16	THNLTNLNPDLQYR		1.49	Spectrum Expansion
MouseBrain-Z-T-5.2973.2973.2	2973	19.16	THNLTNLNPDLQYR		0	Decoy
MouseBrain-Z-T-5.2974.2974.3	2974	19.16	THNLTNLNPDLQYR		1.29	Spectrum Expansion
MouseBrain-Z-T-5.2974.2974.3	2974	19.16	THNLTNLNPDLQYR		0	Decoy
MouseBrain-Z-T-5.2975.2975.6	2975	19.16	THNLTNLNPDLQYR		1.58	Spectrum Expansion
MouseBrain-Z-T-5.2975.2975.6	2975	19.16	THNLTNLNPDLQYR		0	Decoy
MouseBrain-Z-T-5.2976.2976.3	2976	19.16	THNLTNLNPDLQYR		1.52	Spectrum Expansion
MouseBrain-Z-T-5.2976.2976.3	2976	19.16	THNLTNLNPDLQYR		0	Decoy
MouseBrain-Z-T-5.2977.2977.3	2977	19.16	THNLTNLNPDLQYR		6.06	Spectrum Expansion
MouseBrain-Z-T-5.2977.2977.3	2977	19.16	THNLTNLNPDLQYR		0	Decoy
MouseBrain-Z-T-5.2978.2978.2	2978	19.16	THNLTNLNPDLQYR		1.53	Spectrum Expansion
MouseBrain-Z-T-5.2978.2978.2	2978	19.16	THNLTNLNPDLQYR		0	Decoy
MouseBrain-Z-T-5.2979.2979.2	2979	19.16	THNLTNLNPDLQYR		1.48	Spectrum Expansion
MouseBrain-Z-T-5.2979.2979.2	2979	19.16	THNLTNLNPDLQYR		0	Decoy
MouseBrain-Z-T-5.2980.2980.2	2980	19.16	THNLTNLNPDLQYR		1.68	Spectrum Expansion
MouseBrain-Z-T-5.2980.2980.2	2980	19.16	THNLTNLNPDLQYR		0	Decoy
MouseBrain-Z-T-5.2981.2981.4	2981	19.16	THNLTNLNPDLQYR		1.44	Spectrum Expansion
MouseBrain-Z-T-5.2981.2981.4	2981	19.16	THNLTNLNPDLQYR		0	Decoy
MouseBrain-Z-T-5.2983.2983.3	2983	19.21	THNLTNLNPDLQYR		1.73	Spectrum Expansion
MouseBrain-Z-T-5.2983.2983.3	2983	19.21	THNLTNLNPDLQYR		0	Decoy
MouseBrain-Z-T-5.2984.2984.2	2984	19.21	THNLTNLNPDLQYR		1.56	Spectrum Expansion
MouseBrain-Z-T-5.2984.2984.2	2984	19.21	THNLTNLNPDLQYR		0	Decoy
MouseBrain-Z-T-5.2985.2985.3	2985	19.21	THNLTNLNPDLQYR		1.8	Spectrum Expansion
MouseBrain-Z-T-5.2985.2985.3	2985	19.21	THNLTNLNPDLQYR		0	Decoy
MouseBrain-Z-T-5.2986.2986.2	2986	19.21	THNLTNLNPDLQYR		1.41	Spectrum Expansion
MouseBrain-Z-T-5.2986.2986.2	2986	19.21	THNLTNLNPDLQYR		0	Decoy
MouseBrain-Z-T-5.2987.2987.3	2987	19.21	THNLTNLNPDLQYR		1.56	Spectrum Expansion
MouseBrain-Z-T-5.2987.2987.3	2987	19.21	THNLTNLNPDLQYR		0	Decoy
MouseBrain-Z-T-5.2988.2988.3	2988	19.21	THNLTNLNPDLQYR		5.35	Spectrum Expansion
MouseBrain-Z-T-5.2988.2988.3	2988	19.21	THNLTNLNPDLQYR		0	Decoy
[truncated: 78,464 more rows]
