# Supplementary material for: Glyco-Decipher enables glycan database-independent peptide matching and in-depth characterization of site-specific N-glycosylation
Source: Nat Commun. 2022 Apr 7;13:1900. doi: 10.1038/s41467-022-29530-y (PMC8990002; doi:10.1038/s41467-022-29530-y)
Supplement: Supplementary file 12 — Source Data [file 41467_2022_29530_MOESM12_ESM.zip › Source Data/Figure S8a.xlsx]

## Sheet: Figure S8a
Figure S8a	Score distribution of peptide-spectrum matches in spectrum expansion.
Title	Scan	RT(min)	Peptide	Modification	PSMScore	Type				Title	Scan	RT(min)	Peptide	Modification	PSMScore	Type
MouseBrain-Z-T-4.1704.1704.2	1704	13.27	PGDPGKDLASGENGTECR	17,Carbamidomethyl(+57.0215);	4.57	Spectrum Expansion				MouseBrain-Z-T-4.7473.7473.3	7473	38.92	PGDPGKDLASGENGTECR	17,Carbamidomethyl(+57.0215);	156.44	In Silico Deglycosylation
MouseBrain-Z-T-4.1704.1704.2	1704	13.27	PGDPGKDLASGENGTECR	17,Carbamidomethyl(+57.0215);	0	Decoy				MouseBrain-Z-T-4.7607.7607.3	7607	39.5	PGDPGKDLASGENGTECR	17,Carbamidomethyl(+57.0215);	143.55	In Silico Deglycosylation
MouseBrain-Z-T-4.1706.1706.2	1706	13.28	PGDPGKDLASGENGTECR	17,Carbamidomethyl(+57.0215);	1.48	Spectrum Expansion				MouseBrain-Z-T-4.7613.7613.3	7613	39.56	PGDPGKDLASGENGTECR	17,Carbamidomethyl(+57.0215);	334.44	In Silico Deglycosylation
MouseBrain-Z-T-4.1706.1706.2	1706	13.28	PGDPGKDLASGENGTECR	17,Carbamidomethyl(+57.0215);	0	Decoy				MouseBrain-Z-T-4.7665.7665.4	7665	39.77	PGDPGKDLASGENGTECR	17,Carbamidomethyl(+57.0215);	441.26	Spectrum Expansion
MouseBrain-Z-T-4.1707.1707.3	1707	13.28	PGDPGKDLASGENGTECR	17,Carbamidomethyl(+57.0215);	3.47	Spectrum Expansion				MouseBrain-Z-T-4.7684.7684.3	7684	39.87	PGDPGKDLASGENGTECR	17,Carbamidomethyl(+57.0215);	315.98	In Silico Deglycosylation
MouseBrain-Z-T-4.1707.1707.3	1707	13.28	PGDPGKDLASGENGTECR	17,Carbamidomethyl(+57.0215);	1.03	Decoy				MouseBrain-Z-T-4.7728.7728.3	7728	40.08	PGDPGKDLASGENGTECR	17,Carbamidomethyl(+57.0215);	284.81	In Silico Deglycosylation
MouseBrain-Z-T-4.1708.1708.3	1708	13.28	PGDPGKDLASGENGTECR	17,Carbamidomethyl(+57.0215);	2.29	Spectrum Expansion				MouseBrain-Z-T-4.7797.7797.3	7797	40.4	PGDPGKDLASGENGTECR	17,Carbamidomethyl(+57.0215);	380.08	In Silico Deglycosylation
MouseBrain-Z-T-4.1708.1708.3	1708	13.28	PGDPGKDLASGENGTECR	17,Carbamidomethyl(+57.0215);	0	Decoy				MouseBrain-Z-T-4.7895.7895.3	7895	40.83	PGDPGKDLASGENGTECR	17,Carbamidomethyl(+57.0215);	448.69	In Silico Deglycosylation
MouseBrain-Z-T-4.1709.1709.3	1709	13.28	PGDPGKDLASGENGTECR	17,Carbamidomethyl(+57.0215);	3.43	Spectrum Expansion				MouseBrain-Z-T-4.7917.7917.3	7917	40.94	PGDPGKDLASGENGTECR	17,Carbamidomethyl(+57.0215);	596.81	In Silico Deglycosylation
MouseBrain-Z-T-4.1709.1709.3	1709	13.28	PGDPGKDLASGENGTECR	17,Carbamidomethyl(+57.0215);	0	Decoy				MouseBrain-Z-T-4.7977.7977.3	7977	41.2	PGDPGKDLASGENGTECR	17,Carbamidomethyl(+57.0215);	460.37	In Silico Deglycosylation
MouseBrain-Z-T-4.1710.1710.3	1710	13.28	PGDPGKDLASGENGTECR	17,Carbamidomethyl(+57.0215);	2.31	Spectrum Expansion				MouseBrain-Z-T-4.7979.7979.3	7979	41.2	PGDPGKDLASGENGTECR	17,Carbamidomethyl(+57.0215);	363.48	In Silico Deglycosylation
MouseBrain-Z-T-4.1710.1710.3	1710	13.28	PGDPGKDLASGENGTECR	17,Carbamidomethyl(+57.0215);	0	Decoy				MouseBrain-Z-T-4.7990.7990.3	7990	41.26	PGDPGKDLASGENGTECR	17,Carbamidomethyl(+57.0215);	580.87	In Silico Deglycosylation
MouseBrain-Z-T-4.1711.1711.3	1711	13.28	PGDPGKDLASGENGTECR	17,Carbamidomethyl(+57.0215);	1.43	Spectrum Expansion				MouseBrain-Z-T-4.8074.8074.3	8074	41.63	PGDPGKDLASGENGTECR	17,Carbamidomethyl(+57.0215);	498.49	In Silico Deglycosylation
MouseBrain-Z-T-4.1711.1711.3	1711	13.28	PGDPGKDLASGENGTECR	17,Carbamidomethyl(+57.0215);	0	Decoy				MouseBrain-Z-T-4.8138.8138.3	8138	41.9	PGDPGKDLASGENGTECR	17,Carbamidomethyl(+57.0215);	97.24	Spectrum Expansion
MouseBrain-Z-T-4.1712.1712.2	1712	13.28	PGDPGKDLASGENGTECR	17,Carbamidomethyl(+57.0215);	2.04	Spectrum Expansion				MouseBrain-Z-T-4.8257.8257.3	8257	42.44	PGDPGKDLASGENGTECR	17,Carbamidomethyl(+57.0215);	153.4	Spectrum Expansion
MouseBrain-Z-T-4.1712.1712.2	1712	13.28	PGDPGKDLASGENGTECR	17,Carbamidomethyl(+57.0215);	0	Decoy				MouseBrain-Z-T-4.8414.8414.3	8414	43.14	PGDPGKDLASGENGTECR	17,Carbamidomethyl(+57.0215);	364.93	In Silico Deglycosylation
MouseBrain-Z-T-4.1713.1713.2	1713	13.28	PGDPGKDLASGENGTECR	17,Carbamidomethyl(+57.0215);	1.8	Spectrum Expansion				MouseBrain-Z-T-4.8435.8435.3	8435	43.24	PGDPGKDLASGENGTECR	17,Carbamidomethyl(+57.0215);	110.17	Spectrum Expansion
MouseBrain-Z-T-4.1713.1713.2	1713	13.28	PGDPGKDLASGENGTECR	17,Carbamidomethyl(+57.0215);	0	Decoy				MouseBrain-Z-T-4.10071.10071.3	10071	50.59	PGDPGKDLASGENGTECR	17,Carbamidomethyl(+57.0215);	152.77	Spectrum Expansion
MouseBrain-Z-T-4.1715.1715.2	1715	13.28	PGDPGKDLASGENGTECR	17,Carbamidomethyl(+57.0215);	1.39	Spectrum Expansion				MouseBrain-Z-T-4.10146.10146.3	10146	50.91	PGDPGKDLASGENGTECR	17,Carbamidomethyl(+57.0215);	194.22	Spectrum Expansion
MouseBrain-Z-T-4.1715.1715.2	1715	13.28	PGDPGKDLASGENGTECR	17,Carbamidomethyl(+57.0215);	0	Decoy				MouseBrain-Z-T-4.10208.10208.4	10208	51.18	PGDPGKDLASGENGTECR	17,Carbamidomethyl(+57.0215);	136.86	Spectrum Expansion
MouseBrain-Z-T-4.1717.1717.2	1717	13.33	PGDPGKDLASGENGTECR	17,Carbamidomethyl(+57.0215);	1.39	Spectrum Expansion				MouseBrain-Z-T-4.10225.10225.3	10225	51.28	PGDPGKDLASGENGTECR	17,Carbamidomethyl(+57.0215);	88.87	Spectrum Expansion
MouseBrain-Z-T-4.1717.1717.2	1717	13.33	PGDPGKDLASGENGTECR	17,Carbamidomethyl(+57.0215);	0	Decoy				MouseBrain-Z-T-4.10394.10394.3	10394	52.03	PGDPGKDLASGENGTECR	17,Carbamidomethyl(+57.0215);	107.26	Spectrum Expansion
MouseBrain-Z-T-4.1718.1718.3	1718	13.33	PGDPGKDLASGENGTECR	17,Carbamidomethyl(+57.0215);	1.86	Spectrum Expansion				MouseBrain-Z-T-4.10459.10459.3	10459	52.3	PGDPGKDLASGENGTECR	17,Carbamidomethyl(+57.0215);	342.73	In Silico Deglycosylation
MouseBrain-Z-T-4.1718.1718.3	1718	13.33	PGDPGKDLASGENGTECR	17,Carbamidomethyl(+57.0215);	0	Decoy				MouseBrain-Z-T-4.10473.10473.3	10473	52.41	PGDPGKDLASGENGTECR	17,Carbamidomethyl(+57.0215);	155.86	In Silico Deglycosylation
MouseBrain-Z-T-4.1719.1719.2	1719	13.33	PGDPGKDLASGENGTECR	17,Carbamidomethyl(+57.0215);	0	Spectrum Expansion				MouseBrain-Z-T-4.10539.10539.3	10539	52.68	PGDPGKDLASGENGTECR	17,Carbamidomethyl(+57.0215);	219.8	Spectrum Expansion
MouseBrain-Z-T-4.1719.1719.2	1719	13.33	PGDPGKDLASGENGTECR	17,Carbamidomethyl(+57.0215);	0	Decoy				MouseBrain-Z-T-4.10668.10668.3	10668	53.26	PGDPGKDLASGENGTECR	17,Carbamidomethyl(+57.0215);	252.23	Spectrum Expansion
MouseBrain-Z-T-4.1720.1720.2	1720	13.33	PGDPGKDLASGENGTECR	17,Carbamidomethyl(+57.0215);	0	Spectrum Expansion				MouseBrain-Z-T-4.10680.10680.2	10680	53.32	PGDPGKDLASGENGTECR	17,Carbamidomethyl(+57.0215);	167.83	Spectrum Expansion
MouseBrain-Z-T-4.1720.1720.2	1720	13.33	PGDPGKDLASGENGTECR	17,Carbamidomethyl(+57.0215);	0	Decoy				MouseBrain-Z-T-4.10739.10739.3	10739	53.57	PGDPGKDLASGENGTECR	17,Carbamidomethyl(+57.0215);	313.91	Spectrum Expansion
MouseBrain-Z-T-4.1721.1721.2	1721	13.33	PGDPGKDLASGENGTECR	17,Carbamidomethyl(+57.0215);	0	Spectrum Expansion				MouseBrain-Z-T-4.10760.10760.3	10760	53.67	PGDPGKDLASGENGTECR	17,Carbamidomethyl(+57.0215);	422.59	In Silico Deglycosylation
MouseBrain-Z-T-4.1721.1721.2	1721	13.33	PGDPGKDLASGENGTECR	17,Carbamidomethyl(+57.0215);	0	Decoy				MouseBrain-Z-T-4.11159.11159.3	11159	55.43	PGDPGKDLASGENGTECR	17,Carbamidomethyl(+57.0215);	322.4	In Silico Deglycosylation
MouseBrain-Z-T-4.1722.1722.2	1722	13.33	PGDPGKDLASGENGTECR	17,Carbamidomethyl(+57.0215);	1.27	Spectrum Expansion				MouseBrain-Z-T-4.11161.11161.3	11161	55.43	PGDPGKDLASGENGTECR	17,Carbamidomethyl(+57.0215);	507.62	In Silico Deglycosylation
MouseBrain-Z-T-4.1722.1722.2	1722	13.33	PGDPGKDLASGENGTECR	17,Carbamidomethyl(+57.0215);	0	Decoy				MouseBrain-Z-T-4.13187.13187.3	13187	64.55	PGDPGKDLASGENGTECR	17,Carbamidomethyl(+57.0215);	453.49	Spectrum Expansion
MouseBrain-Z-T-4.1723.1723.2	1723	13.33	PGDPGKDLASGENGTECR	17,Carbamidomethyl(+57.0215);	0	Spectrum Expansion				MouseBrain-Z-T-4.13300.13300.3	13300	65.04	PGDPGKDLASGENGTECR	17,Carbamidomethyl(+57.0215);	279.96	Spectrum Expansion
MouseBrain-Z-T-4.1723.1723.2	1723	13.33	PGDPGKDLASGENGTECR	17,Carbamidomethyl(+57.0215);	0	Decoy				MouseBrain-Z-T-4.13318.13318.3	13318	65.15	PGDPGKDLASGENGTECR	17,Carbamidomethyl(+57.0215);	658.28	Spectrum Expansion
MouseBrain-Z-T-4.1724.1724.2	1724	13.33	PGDPGKDLASGENGTECR	17,Carbamidomethyl(+57.0215);	0	Spectrum Expansion				MouseBrain-Z-T-4.13415.13415.3	13415	65.57	PGDPGKDLASGENGTECR	17,Carbamidomethyl(+57.0215);	618.25	Spectrum Expansion
MouseBrain-Z-T-4.1724.1724.2	1724	13.33	PGDPGKDLASGENGTECR	17,Carbamidomethyl(+57.0215);	0	Decoy				MouseBrain-Z-T-4.13682.13682.4	13682	66.79	PGDPGKDLASGENGTECR	17,Carbamidomethyl(+57.0215);	124.14	Spectrum Expansion
MouseBrain-Z-T-4.1725.1725.3	1725	13.33	PGDPGKDLASGENGTECR	17,Carbamidomethyl(+57.0215);	0	Spectrum Expansion
MouseBrain-Z-T-4.1725.1725.3	1725	13.33	PGDPGKDLASGENGTECR	17,Carbamidomethyl(+57.0215);	0	Decoy
MouseBrain-Z-T-4.1726.1726.2	1726	13.33	PGDPGKDLASGENGTECR	17,Carbamidomethyl(+57.0215);	1.43	Spectrum Expansion
MouseBrain-Z-T-4.1726.1726.2	1726	13.33	PGDPGKDLASGENGTECR	17,Carbamidomethyl(+57.0215);	0	Decoy
MouseBrain-Z-T-4.1727.1727.2	1727	13.33	PGDPGKDLASGENGTECR	17,Carbamidomethyl(+57.0215);	0	Spectrum Expansion
MouseBrain-Z-T-4.1727.1727.2	1727	13.33	PGDPGKDLASGENGTECR	17,Carbamidomethyl(+57.0215);	0	Decoy
MouseBrain-Z-T-4.1730.1730.3	1730	13.39	PGDPGKDLASGENGTECR	17,Carbamidomethyl(+57.0215);	0	Spectrum Expansion
MouseBrain-Z-T-4.1730.1730.3	1730	13.39	PGDPGKDLASGENGTECR	17,Carbamidomethyl(+57.0215);	0	Decoy
MouseBrain-Z-T-4.1731.1731.2	1731	13.39	PGDPGKDLASGENGTECR	17,Carbamidomethyl(+57.0215);	0	Spectrum Expansion
MouseBrain-Z-T-4.1731.1731.2	1731	13.39	PGDPGKDLASGENGTECR	17,Carbamidomethyl(+57.0215);	0	Decoy
MouseBrain-Z-T-4.1732.1732.2	1732	13.39	PGDPGKDLASGENGTECR	17,Carbamidomethyl(+57.0215);	1.37	Spectrum Expansion
MouseBrain-Z-T-4.1732.1732.2	1732	13.39	PGDPGKDLASGENGTECR	17,Carbamidomethyl(+57.0215);	0	Decoy
MouseBrain-Z-T-4.1733.1733.2	1733	13.39	PGDPGKDLASGENGTECR	17,Carbamidomethyl(+57.0215);	0	Spectrum Expansion
MouseBrain-Z-T-4.1733.1733.2	1733	13.39	PGDPGKDLASGENGTECR	17,Carbamidomethyl(+57.0215);	0	Decoy
MouseBrain-Z-T-4.1734.1734.2	1734	13.39	PGDPGKDLASGENGTECR	17,Carbamidomethyl(+57.0215);	1.47	Spectrum Expansion
MouseBrain-Z-T-4.1734.1734.2	1734	13.39	PGDPGKDLASGENGTECR	17,Carbamidomethyl(+57.0215);	0	Decoy
MouseBrain-Z-T-4.1735.1735.2	1735	13.39	PGDPGKDLASGENGTECR	17,Carbamidomethyl(+57.0215);	2.3	Spectrum Expansion
MouseBrain-Z-T-4.1735.1735.2	1735	13.39	PGDPGKDLASGENGTECR	17,Carbamidomethyl(+57.0215);	0	Decoy
MouseBrain-Z-T-4.1736.1736.2	1736	13.39	PGDPGKDLASGENGTECR	17,Carbamidomethyl(+57.0215);	2.95	Spectrum Expansion
MouseBrain-Z-T-4.1736.1736.2	1736	13.39	PGDPGKDLASGENGTECR	17,Carbamidomethyl(+57.0215);	0	Decoy
MouseBrain-Z-T-4.1737.1737.2	1737	13.39	PGDPGKDLASGENGTECR	17,Carbamidomethyl(+57.0215);	0	Spectrum Expansion
MouseBrain-Z-T-4.1737.1737.2	1737	13.39	PGDPGKDLASGENGTECR	17,Carbamidomethyl(+57.0215);	0	Decoy
MouseBrain-Z-T-4.1739.1739.2	1739	13.39	PGDPGKDLASGENGTECR	17,Carbamidomethyl(+57.0215);	0	Spectrum Expansion
MouseBrain-Z-T-4.1739.1739.2	1739	13.39	PGDPGKDLASGENGTECR	17,Carbamidomethyl(+57.0215);	0	Decoy
MouseBrain-Z-T-4.1741.1741.2	1741	13.44	PGDPGKDLASGENGTECR	17,Carbamidomethyl(+57.0215);	0	Spectrum Expansion
MouseBrain-Z-T-4.1741.1741.2	1741	13.44	PGDPGKDLASGENGTECR	17,Carbamidomethyl(+57.0215);	0	Decoy
MouseBrain-Z-T-4.1742.1742.2	1742	13.44	PGDPGKDLASGENGTECR	17,Carbamidomethyl(+57.0215);	0	Spectrum Expansion
MouseBrain-Z-T-4.1742.1742.2	1742	13.44	PGDPGKDLASGENGTECR	17,Carbamidomethyl(+57.0215);	0	Decoy
MouseBrain-Z-T-4.1743.1743.2	1743	13.44	PGDPGKDLASGENGTECR	17,Carbamidomethyl(+57.0215);	1.25	Spectrum Expansion
MouseBrain-Z-T-4.1743.1743.2	1743	13.44	PGDPGKDLASGENGTECR	17,Carbamidomethyl(+57.0215);	0	Decoy
MouseBrain-Z-T-4.1745.1745.2	1745	13.45	PGDPGKDLASGENGTECR	17,Carbamidomethyl(+57.0215);	0	Spectrum Expansion
MouseBrain-Z-T-4.1745.1745.2	1745	13.45	PGDPGKDLASGENGTECR	17,Carbamidomethyl(+57.0215);	0	Decoy
MouseBrain-Z-T-4.1746.1746.2	1746	13.45	PGDPGKDLASGENGTECR	17,Carbamidomethyl(+57.0215);	1.05	Spectrum Expansion
MouseBrain-Z-T-4.1746.1746.2	1746	13.45	PGDPGKDLASGENGTECR	17,Carbamidomethyl(+57.0215);	0	Decoy
MouseBrain-Z-T-4.1751.1751.2	1751	13.49	PGDPGKDLASGENGTECR	17,Carbamidomethyl(+57.0215);	0	Spectrum Expansion
MouseBrain-Z-T-4.1751.1751.2	1751	13.49	PGDPGKDLASGENGTECR	17,Carbamidomethyl(+57.0215);	0	Decoy
MouseBrain-Z-T-4.1753.1753.2	1753	13.49	PGDPGKDLASGENGTECR	17,Carbamidomethyl(+57.0215);	1.43	Spectrum Expansion
MouseBrain-Z-T-4.1753.1753.2	1753	13.49	PGDPGKDLASGENGTECR	17,Carbamidomethyl(+57.0215);	0	Decoy
MouseBrain-Z-T-4.1757.1757.3	1757	13.51	PGDPGKDLASGENGTECR	17,Carbamidomethyl(+57.0215);	0	Spectrum Expansion
MouseBrain-Z-T-4.1757.1757.3	1757	13.51	PGDPGKDLASGENGTECR	17,Carbamidomethyl(+57.0215);	0	Decoy
MouseBrain-Z-T-4.1764.1764.2	1764	13.56	PGDPGKDLASGENGTECR	17,Carbamidomethyl(+57.0215);	1	Spectrum Expansion
MouseBrain-Z-T-4.1764.1764.2	1764	13.56	PGDPGKDLASGENGTECR	17,Carbamidomethyl(+57.0215);	0	Decoy
MouseBrain-Z-T-4.1767.1767.2	1767	13.57	PGDPGKDLASGENGTECR	17,Carbamidomethyl(+57.0215);	1.16	Spectrum Expansion
MouseBrain-Z-T-4.1767.1767.2	1767	13.57	PGDPGKDLASGENGTECR	17,Carbamidomethyl(+57.0215);	0	Decoy
MouseBrain-Z-T-4.1768.1768.3	1768	13.57	PGDPGKDLASGENGTECR	17,Carbamidomethyl(+57.0215);	1.38	Spectrum Expansion
MouseBrain-Z-T-4.1768.1768.3	1768	13.57	PGDPGKDLASGENGTECR	17,Carbamidomethyl(+57.0215);	0	Decoy
MouseBrain-Z-T-4.1773.1773.3	1773	13.6	PGDPGKDLASGENGTECR	17,Carbamidomethyl(+57.0215);	0	Spectrum Expansion
MouseBrain-Z-T-4.1773.1773.3	1773	13.6	PGDPGKDLASGENGTECR	17,Carbamidomethyl(+57.0215);	0	Decoy
MouseBrain-Z-T-4.1775.1775.3	1775	13.61	PGDPGKDLASGENGTECR	17,Carbamidomethyl(+57.0215);	1.35	Spectrum Expansion
MouseBrain-Z-T-4.1775.1775.3	1775	13.61	PGDPGKDLASGENGTECR	17,Carbamidomethyl(+57.0215);	0	Decoy
MouseBrain-Z-T-4.1777.1777.3	1777	13.62	PGDPGKDLASGENGTECR	17,Carbamidomethyl(+57.0215);	1.32	Spectrum Expansion
MouseBrain-Z-T-4.1777.1777.3	1777	13.62	PGDPGKDLASGENGTECR	17,Carbamidomethyl(+57.0215);	0	Decoy
MouseBrain-Z-T-4.1779.1779.2	1779	13.63	PGDPGKDLASGENGTECR	17,Carbamidomethyl(+57.0215);	2.16	Spectrum Expansion
MouseBrain-Z-T-4.1779.1779.2	1779	13.63	PGDPGKDLASGENGTECR	17,Carbamidomethyl(+57.0215);	0	Decoy
MouseBrain-Z-T-4.1780.1780.2	1780	13.63	PGDPGKDLASGENGTECR	17,Carbamidomethyl(+57.0215);	0	Spectrum Expansion
MouseBrain-Z-T-4.1780.1780.2	1780	13.63	PGDPGKDLASGENGTECR	17,Carbamidomethyl(+57.0215);	0	Decoy
MouseBrain-Z-T-4.1784.1784.2	1784	13.65	PGDPGKDLASGENGTECR	17,Carbamidomethyl(+57.0215);	2.69	Spectrum Expansion
MouseBrain-Z-T-4.1784.1784.2	1784	13.65	PGDPGKDLASGENGTECR	17,Carbamidomethyl(+57.0215);	1	Decoy
MouseBrain-Z-T-4.1785.1785.2	1785	13.65	PGDPGKDLASGENGTECR	17,Carbamidomethyl(+57.0215);	2.27	Spectrum Expansion
MouseBrain-Z-T-4.1785.1785.2	1785	13.65	PGDPGKDLASGENGTECR	17,Carbamidomethyl(+57.0215);	0	Decoy
MouseBrain-Z-T-4.1786.1786.2	1786	13.65	PGDPGKDLASGENGTECR	17,Carbamidomethyl(+57.0215);	0	Spectrum Expansion
MouseBrain-Z-T-4.1786.1786.2	1786	13.65	PGDPGKDLASGENGTECR	17,Carbamidomethyl(+57.0215);	0	Decoy
MouseBrain-Z-T-4.1789.1789.2	1789	13.67	PGDPGKDLASGENGTECR	17,Carbamidomethyl(+57.0215);	0	Spectrum Expansion
MouseBrain-Z-T-4.1789.1789.2	1789	13.67	PGDPGKDLASGENGTECR	17,Carbamidomethyl(+57.0215);	1	Decoy
MouseBrain-Z-T-4.1791.1791.2	1791	13.68	PGDPGKDLASGENGTECR	17,Carbamidomethyl(+57.0215);	1.73	Spectrum Expansion
MouseBrain-Z-T-4.1791.1791.2	1791	13.68	PGDPGKDLASGENGTECR	17,Carbamidomethyl(+57.0215);	0	Decoy
MouseBrain-Z-T-4.1794.1794.2	1794	13.7	PGDPGKDLASGENGTECR	17,Carbamidomethyl(+57.0215);	0	Spectrum Expansion
MouseBrain-Z-T-4.1794.1794.2	1794	13.7	PGDPGKDLASGENGTECR	17,Carbamidomethyl(+57.0215);	0	Decoy
MouseBrain-Z-T-4.1796.1796.2	1796	13.7	PGDPGKDLASGENGTECR	17,Carbamidomethyl(+57.0215);	1.99	Spectrum Expansion
MouseBrain-Z-T-4.1796.1796.2	1796	13.7	PGDPGKDLASGENGTECR	17,Carbamidomethyl(+57.0215);	0	Decoy
MouseBrain-Z-T-4.1797.1797.2	1797	13.7	PGDPGKDLASGENGTECR	17,Carbamidomethyl(+57.0215);	1.26	Spectrum Expansion
MouseBrain-Z-T-4.1797.1797.2	1797	13.7	PGDPGKDLASGENGTECR	17,Carbamidomethyl(+57.0215);	0	Decoy
MouseBrain-Z-T-4.1799.1799.2	1799	13.71	PGDPGKDLASGENGTECR	17,Carbamidomethyl(+57.0215);	1.89	Spectrum Expansion
MouseBrain-Z-T-4.1799.1799.2	1799	13.71	PGDPGKDLASGENGTECR	17,Carbamidomethyl(+57.0215);	0	Decoy
MouseBrain-Z-T-4.1801.1801.2	1801	13.72	PGDPGKDLASGENGTECR	17,Carbamidomethyl(+57.0215);	0	Spectrum Expansion
MouseBrain-Z-T-4.1801.1801.2	1801	13.72	PGDPGKDLASGENGTECR	17,Carbamidomethyl(+57.0215);	0	Decoy
MouseBrain-Z-T-4.1803.1803.2	1803	13.73	PGDPGKDLASGENGTECR	17,Carbamidomethyl(+57.0215);	1.6	Spectrum Expansion
MouseBrain-Z-T-4.1803.1803.2	1803	13.73	PGDPGKDLASGENGTECR	17,Carbamidomethyl(+57.0215);	0	Decoy
MouseBrain-Z-T-4.1804.1804.2	1804	13.73	PGDPGKDLASGENGTECR	17,Carbamidomethyl(+57.0215);	2.21	Spectrum Expansion
MouseBrain-Z-T-4.1804.1804.2	1804	13.73	PGDPGKDLASGENGTECR	17,Carbamidomethyl(+57.0215);	0	Decoy
MouseBrain-Z-T-4.1805.1805.2	1805	13.73	PGDPGKDLASGENGTECR	17,Carbamidomethyl(+57.0215);	1.72	Spectrum Expansion
MouseBrain-Z-T-4.1805.1805.2	1805	13.73	PGDPGKDLASGENGTECR	17,Carbamidomethyl(+57.0215);	0	Decoy
MouseBrain-Z-T-4.1807.1807.2	1807	13.74	PGDPGKDLASGENGTECR	17,Carbamidomethyl(+57.0215);	1.41	Spectrum Expansion
MouseBrain-Z-T-4.1807.1807.2	1807	13.74	PGDPGKDLASGENGTECR	17,Carbamidomethyl(+57.0215);	0	Decoy
MouseBrain-Z-T-4.1809.1809.2	1809	13.75	PGDPGKDLASGENGTECR	17,Carbamidomethyl(+57.0215);	2.27	Spectrum Expansion
MouseBrain-Z-T-4.1809.1809.2	1809	13.75	PGDPGKDLASGENGTECR	17,Carbamidomethyl(+57.0215);	0	Decoy
MouseBrain-Z-T-4.1810.1810.2	1810	13.75	PGDPGKDLASGENGTECR	17,Carbamidomethyl(+57.0215);	2.52	Spectrum Expansion
MouseBrain-Z-T-4.1810.1810.2	1810	13.75	PGDPGKDLASGENGTECR	17,Carbamidomethyl(+57.0215);	0	Decoy
MouseBrain-Z-T-4.1812.1812.2	1812	13.76	PGDPGKDLASGENGTECR	17,Carbamidomethyl(+57.0215);	2.08	Spectrum Expansion
MouseBrain-Z-T-4.1812.1812.2	1812	13.76	PGDPGKDLASGENGTECR	17,Carbamidomethyl(+57.0215);	0	Decoy
MouseBrain-Z-T-4.1813.1813.2	1813	13.76	PGDPGKDLASGENGTECR	17,Carbamidomethyl(+57.0215);	2.4	Spectrum Expansion
MouseBrain-Z-T-4.1813.1813.2	1813	13.76	PGDPGKDLASGENGTECR	17,Carbamidomethyl(+57.0215);	0	Decoy
MouseBrain-Z-T-4.1814.1814.2	1814	13.76	PGDPGKDLASGENGTECR	17,Carbamidomethyl(+57.0215);	2.13	Spectrum Expansion
MouseBrain-Z-T-4.1814.1814.2	1814	13.76	PGDPGKDLASGENGTECR	17,Carbamidomethyl(+57.0215);	0	Decoy
MouseBrain-Z-T-4.1815.1815.2	1815	13.76	PGDPGKDLASGENGTECR	17,Carbamidomethyl(+57.0215);	2.48	Spectrum Expansion
MouseBrain-Z-T-4.1815.1815.2	1815	13.76	PGDPGKDLASGENGTECR	17,Carbamidomethyl(+57.0215);	1.03	Decoy
MouseBrain-Z-T-4.1817.1817.2	1817	13.78	PGDPGKDLASGENGTECR	17,Carbamidomethyl(+57.0215);	2.19	Spectrum Expansion
MouseBrain-Z-T-4.1817.1817.2	1817	13.78	PGDPGKDLASGENGTECR	17,Carbamidomethyl(+57.0215);	0	Decoy
MouseBrain-Z-T-4.1818.1818.2	1818	13.78	PGDPGKDLASGENGTECR	17,Carbamidomethyl(+57.0215);	2.17	Spectrum Expansion
MouseBrain-Z-T-4.1818.1818.2	1818	13.78	PGDPGKDLASGENGTECR	17,Carbamidomethyl(+57.0215);	0	Decoy
MouseBrain-Z-T-4.1820.1820.3	1820	13.79	PGDPGKDLASGENGTECR	17,Carbamidomethyl(+57.0215);	2.03	Spectrum Expansion
MouseBrain-Z-T-4.1820.1820.3	1820	13.79	PGDPGKDLASGENGTECR	17,Carbamidomethyl(+57.0215);	0	Decoy
MouseBrain-Z-T-4.1821.1821.2	1821	13.79	PGDPGKDLASGENGTECR	17,Carbamidomethyl(+57.0215);	2.27	Spectrum Expansion
MouseBrain-Z-T-4.1821.1821.2	1821	13.79	PGDPGKDLASGENGTECR	17,Carbamidomethyl(+57.0215);	1.2	Decoy
MouseBrain-Z-T-4.1822.1822.2	1822	13.79	PGDPGKDLASGENGTECR	17,Carbamidomethyl(+57.0215);	2.28	Spectrum Expansion
MouseBrain-Z-T-4.1822.1822.2	1822	13.79	PGDPGKDLASGENGTECR	17,Carbamidomethyl(+57.0215);	0	Decoy
MouseBrain-Z-T-4.1824.1824.2	1824	13.81	PGDPGKDLASGENGTECR	17,Carbamidomethyl(+57.0215);	2.43	Spectrum Expansion
MouseBrain-Z-T-4.1824.1824.2	1824	13.81	PGDPGKDLASGENGTECR	17,Carbamidomethyl(+57.0215);	0	Decoy
MouseBrain-Z-T-4.1825.1825.2	1825	13.81	PGDPGKDLASGENGTECR	17,Carbamidomethyl(+57.0215);	1.49	Spectrum Expansion
MouseBrain-Z-T-4.1825.1825.2	1825	13.81	PGDPGKDLASGENGTECR	17,Carbamidomethyl(+57.0215);	0	Decoy
MouseBrain-Z-T-4.1826.1826.2	1826	13.81	PGDPGKDLASGENGTECR	17,Carbamidomethyl(+57.0215);	2.12	Spectrum Expansion
MouseBrain-Z-T-4.1826.1826.2	1826	13.81	PGDPGKDLASGENGTECR	17,Carbamidomethyl(+57.0215);	0	Decoy
MouseBrain-Z-T-4.1827.1827.2	1827	13.81	PGDPGKDLASGENGTECR	17,Carbamidomethyl(+57.0215);	2.36	Spectrum Expansion
MouseBrain-Z-T-4.1827.1827.2	1827	13.81	PGDPGKDLASGENGTECR	17,Carbamidomethyl(+57.0215);	0	Decoy
MouseBrain-Z-T-4.1828.1828.3	1828	13.81	PGDPGKDLASGENGTECR	17,Carbamidomethyl(+57.0215);	1.6	Spectrum Expansion
MouseBrain-Z-T-4.1828.1828.3	1828	13.81	PGDPGKDLASGENGTECR	17,Carbamidomethyl(+57.0215);	0	Decoy
MouseBrain-Z-T-4.1829.1829.2	1829	13.81	PGDPGKDLASGENGTECR	17,Carbamidomethyl(+57.0215);	2.12	Spectrum Expansion
MouseBrain-Z-T-4.1829.1829.2	1829	13.81	PGDPGKDLASGENGTECR	17,Carbamidomethyl(+57.0215);	0	Decoy
MouseBrain-Z-T-4.1830.1830.2	1830	13.81	PGDPGKDLASGENGTECR	17,Carbamidomethyl(+57.0215);	2.36	Spectrum Expansion
MouseBrain-Z-T-4.1830.1830.2	1830	13.81	PGDPGKDLASGENGTECR	17,Carbamidomethyl(+57.0215);	0	Decoy
MouseBrain-Z-T-4.1832.1832.2	1832	13.84	PGDPGKDLASGENGTECR	17,Carbamidomethyl(+57.0215);	2.67	Spectrum Expansion
MouseBrain-Z-T-4.1832.1832.2	1832	13.84	PGDPGKDLASGENGTECR	17,Carbamidomethyl(+57.0215);	0	Decoy
MouseBrain-Z-T-4.1835.1835.2	1835	13.86	PGDPGKDLASGENGTECR	17,Carbamidomethyl(+57.0215);	2.07	Spectrum Expansion
MouseBrain-Z-T-4.1835.1835.2	1835	13.86	PGDPGKDLASGENGTECR	17,Carbamidomethyl(+57.0215);	0	Decoy
MouseBrain-Z-T-4.1836.1836.3	1836	13.86	PGDPGKDLASGENGTECR	17,Carbamidomethyl(+57.0215);	2.45	Spectrum Expansion
MouseBrain-Z-T-4.1836.1836.3	1836	13.86	PGDPGKDLASGENGTECR	17,Carbamidomethyl(+57.0215);	0	Decoy
MouseBrain-Z-T-4.1841.1841.2	1841	13.88	PGDPGKDLASGENGTECR	17,Carbamidomethyl(+57.0215);	1.72	Spectrum Expansion
MouseBrain-Z-T-4.1841.1841.2	1841	13.88	PGDPGKDLASGENGTECR	17,Carbamidomethyl(+57.0215);	0	Decoy
MouseBrain-Z-T-4.1843.1843.2	1843	13.89	PGDPGKDLASGENGTECR	17,Carbamidomethyl(+57.0215);	1.24	Spectrum Expansion
MouseBrain-Z-T-4.1843.1843.2	1843	13.89	PGDPGKDLASGENGTECR	17,Carbamidomethyl(+57.0215);	0	Decoy
MouseBrain-Z-T-4.1846.1846.2	1846	13.91	PGDPGKDLASGENGTECR	17,Carbamidomethyl(+57.0215);	2	Spectrum Expansion
MouseBrain-Z-T-4.1846.1846.2	1846	13.91	PGDPGKDLASGENGTECR	17,Carbamidomethyl(+57.0215);	0	Decoy
MouseBrain-Z-T-4.1847.1847.3	1847	13.91	PGDPGKDLASGENGTECR	17,Carbamidomethyl(+57.0215);	1.5	Spectrum Expansion
MouseBrain-Z-T-4.1847.1847.3	1847	13.91	PGDPGKDLASGENGTECR	17,Carbamidomethyl(+57.0215);	0	Decoy
MouseBrain-Z-T-4.1848.1848.3	1848	13.91	PGDPGKDLASGENGTECR	17,Carbamidomethyl(+57.0215);	1.18	Spectrum Expansion
MouseBrain-Z-T-4.1848.1848.3	1848	13.91	PGDPGKDLASGENGTECR	17,Carbamidomethyl(+57.0215);	0	Decoy
MouseBrain-Z-T-4.1852.1852.3	1852	13.94	PGDPGKDLASGENGTECR	17,Carbamidomethyl(+57.0215);	1.25	Spectrum Expansion
MouseBrain-Z-T-4.1852.1852.3	1852	13.94	PGDPGKDLASGENGTECR	17,Carbamidomethyl(+57.0215);	0	Decoy
MouseBrain-Z-T-4.1861.1861.2	1861	13.98	PGDPGKDLASGENGTECR	17,Carbamidomethyl(+57.0215);	1.64	Spectrum Expansion
MouseBrain-Z-T-4.1861.1861.2	1861	13.98	PGDPGKDLASGENGTECR	17,Carbamidomethyl(+57.0215);	0	Decoy
MouseBrain-Z-T-4.1867.1867.3	1867	14.02	PGDPGKDLASGENGTECR	17,Carbamidomethyl(+57.0215);	1.81	Spectrum Expansion
MouseBrain-Z-T-4.1867.1867.3	1867	14.02	PGDPGKDLASGENGTECR	17,Carbamidomethyl(+57.0215);	0	Decoy
MouseBrain-Z-T-4.1871.1871.3	1871	14.04	PGDPGKDLASGENGTECR	17,Carbamidomethyl(+57.0215);	1.57	Spectrum Expansion
MouseBrain-Z-T-4.1871.1871.3	1871	14.04	PGDPGKDLASGENGTECR	17,Carbamidomethyl(+57.0215);	0	Decoy
MouseBrain-Z-T-4.1874.1874.2	1874	14.05	PGDPGKDLASGENGTECR	17,Carbamidomethyl(+57.0215);	1.4	Spectrum Expansion
MouseBrain-Z-T-4.1874.1874.2	1874	14.05	PGDPGKDLASGENGTECR	17,Carbamidomethyl(+57.0215);	0	Decoy
MouseBrain-Z-T-4.1879.1879.2	1879	14.08	PGDPGKDLASGENGTECR	17,Carbamidomethyl(+57.0215);	1.96	Spectrum Expansion
MouseBrain-Z-T-4.1879.1879.2	1879	14.08	PGDPGKDLASGENGTECR	17,Carbamidomethyl(+57.0215);	0	Decoy
MouseBrain-Z-T-4.1881.1881.2	1881	14.09	PGDPGKDLASGENGTECR	17,Carbamidomethyl(+57.0215);	1.47	Spectrum Expansion
MouseBrain-Z-T-4.1881.1881.2	1881	14.09	PGDPGKDLASGENGTECR	17,Carbamidomethyl(+57.0215);	0	Decoy
MouseBrain-Z-T-4.1884.1884.3	1884	14.1	PGDPGKDLASGENGTECR	17,Carbamidomethyl(+57.0215);	1.6	Spectrum Expansion
MouseBrain-Z-T-4.1884.1884.3	1884	14.1	PGDPGKDLASGENGTECR	17,Carbamidomethyl(+57.0215);	0	Decoy
MouseBrain-Z-T-4.1885.1885.2	1885	14.1	PGDPGKDLASGENGTECR	17,Carbamidomethyl(+57.0215);	1.48	Spectrum Expansion
MouseBrain-Z-T-4.1885.1885.2	1885	14.1	PGDPGKDLASGENGTECR	17,Carbamidomethyl(+57.0215);	0	Decoy
MouseBrain-Z-T-4.1888.1888.2	1888	14.12	PGDPGKDLASGENGTECR	17,Carbamidomethyl(+57.0215);	1.51	Spectrum Expansion
MouseBrain-Z-T-4.1888.1888.2	1888	14.12	PGDPGKDLASGENGTECR	17,Carbamidomethyl(+57.0215);	0	Decoy
MouseBrain-Z-T-4.1891.1891.3	1891	14.14	PGDPGKDLASGENGTECR	17,Carbamidomethyl(+57.0215);	2.01	Spectrum Expansion
MouseBrain-Z-T-4.1891.1891.3	1891	14.14	PGDPGKDLASGENGTECR	17,Carbamidomethyl(+57.0215);	0	Decoy
MouseBrain-Z-T-4.1894.1894.3	1894	14.14	PGDPGKDLASGENGTECR	17,Carbamidomethyl(+57.0215);	1.48	Spectrum Expansion
MouseBrain-Z-T-4.1894.1894.3	1894	14.14	PGDPGKDLASGENGTECR	17,Carbamidomethyl(+57.0215);	0	Decoy
MouseBrain-Z-T-4.1896.1896.3	1896	14.16	PGDPGKDLASGENGTECR	17,Carbamidomethyl(+57.0215);	1.55	Spectrum Expansion
MouseBrain-Z-T-4.1896.1896.3	1896	14.16	PGDPGKDLASGENGTECR	17,Carbamidomethyl(+57.0215);	0	Decoy
MouseBrain-Z-T-4.1897.1897.3	1897	14.16	PGDPGKDLASGENGTECR	17,Carbamidomethyl(+57.0215);	1.48	Spectrum Expansion
MouseBrain-Z-T-4.1897.1897.3	1897	14.16	PGDPGKDLASGENGTECR	17,Carbamidomethyl(+57.0215);	0	Decoy
MouseBrain-Z-T-4.1898.1898.3	1898	14.16	PGDPGKDLASGENGTECR	17,Carbamidomethyl(+57.0215);	1.77	Spectrum Expansion
MouseBrain-Z-T-4.1898.1898.3	1898	14.16	PGDPGKDLASGENGTECR	17,Carbamidomethyl(+57.0215);	0	Decoy
MouseBrain-Z-T-4.1900.1900.2	1900	14.17	PGDPGKDLASGENGTECR	17,Carbamidomethyl(+57.0215);	2.04	Spectrum Expansion
MouseBrain-Z-T-4.1900.1900.2	1900	14.17	PGDPGKDLASGENGTECR	17,Carbamidomethyl(+57.0215);	0	Decoy
MouseBrain-Z-T-4.1902.1902.3	1902	14.18	PGDPGKDLASGENGTECR	17,Carbamidomethyl(+57.0215);	2.15	Spectrum Expansion
MouseBrain-Z-T-4.1902.1902.3	1902	14.18	PGDPGKDLASGENGTECR	17,Carbamidomethyl(+57.0215);	0	Decoy
MouseBrain-Z-T-4.1907.1907.2	1907	14.2	PGDPGKDLASGENGTECR	17,Carbamidomethyl(+57.0215);	2.18	Spectrum Expansion
MouseBrain-Z-T-4.1907.1907.2	1907	14.2	PGDPGKDLASGENGTECR	17,Carbamidomethyl(+57.0215);	0	Decoy
MouseBrain-Z-T-4.1909.1909.2	1909	14.2	PGDPGKDLASGENGTECR	17,Carbamidomethyl(+57.0215);	2.16	Spectrum Expansion
MouseBrain-Z-T-4.1909.1909.2	1909	14.2	PGDPGKDLASGENGTECR	17,Carbamidomethyl(+57.0215);	0	Decoy
MouseBrain-Z-T-4.1910.1910.2	1910	14.2	PGDPGKDLASGENGTECR	17,Carbamidomethyl(+57.0215);	3.56	Spectrum Expansion
MouseBrain-Z-T-4.1910.1910.2	1910	14.2	PGDPGKDLASGENGTECR	17,Carbamidomethyl(+57.0215);	1	Decoy
MouseBrain-Z-T-4.1911.1911.2	1911	14.2	PGDPGKDLASGENGTECR	17,Carbamidomethyl(+57.0215);	2.47	Spectrum Expansion
MouseBrain-Z-T-4.1911.1911.2	1911	14.2	PGDPGKDLASGENGTECR	17,Carbamidomethyl(+57.0215);	1.09	Decoy
MouseBrain-Z-T-4.1912.1912.3	1912	14.2	PGDPGKDLASGENGTECR	17,Carbamidomethyl(+57.0215);	2.57	Spectrum Expansion
MouseBrain-Z-T-4.1912.1912.3	1912	14.2	PGDPGKDLASGENGTECR	17,Carbamidomethyl(+57.0215);	0	Decoy
MouseBrain-Z-T-4.1913.1913.2	1913	14.2	PGDPGKDLASGENGTECR	17,Carbamidomethyl(+57.0215);	2.71	Spectrum Expansion
MouseBrain-Z-T-4.1913.1913.2	1913	14.2	PGDPGKDLASGENGTECR	17,Carbamidomethyl(+57.0215);	2.46	Decoy
MouseBrain-Z-T-4.1915.1915.2	1915	14.23	PGDPGKDLASGENGTECR	17,Carbamidomethyl(+57.0215);	2.77	Spectrum Expansion
MouseBrain-Z-T-4.1915.1915.2	1915	14.23	PGDPGKDLASGENGTECR	17,Carbamidomethyl(+57.0215);	0	Decoy
MouseBrain-Z-T-4.1916.1916.2	1916	14.23	PGDPGKDLASGENGTECR	17,Carbamidomethyl(+57.0215);	1.71	Spectrum Expansion
MouseBrain-Z-T-4.1916.1916.2	1916	14.23	PGDPGKDLASGENGTECR	17,Carbamidomethyl(+57.0215);	0	Decoy
MouseBrain-Z-T-4.1917.1917.2	1917	14.23	PGDPGKDLASGENGTECR	17,Carbamidomethyl(+57.0215);	2.73	Spectrum Expansion
MouseBrain-Z-T-4.1917.1917.2	1917	14.23	PGDPGKDLASGENGTECR	17,Carbamidomethyl(+57.0215);	1.09	Decoy
MouseBrain-Z-T-4.1918.1918.2	1918	14.23	PGDPGKDLASGENGTECR	17,Carbamidomethyl(+57.0215);	5.97	Spectrum Expansion
MouseBrain-Z-T-4.1918.1918.2	1918	14.23	PGDPGKDLASGENGTECR	17,Carbamidomethyl(+57.0215);	0	Decoy
MouseBrain-Z-T-4.1920.1920.3	1920	14.25	PGDPGKDLASGENGTECR	17,Carbamidomethyl(+57.0215);	2.08	Spectrum Expansion
MouseBrain-Z-T-4.1920.1920.3	1920	14.25	PGDPGKDLASGENGTECR	17,Carbamidomethyl(+57.0215);	1.44	Decoy
MouseBrain-Z-T-4.1921.1921.3	1921	14.25	PGDPGKDLASGENGTECR	17,Carbamidomethyl(+57.0215);	1.68	Spectrum Expansion
MouseBrain-Z-T-4.1921.1921.3	1921	14.25	PGDPGKDLASGENGTECR	17,Carbamidomethyl(+57.0215);	0	Decoy
MouseBrain-Z-T-4.1922.1922.2	1922	14.25	PGDPGKDLASGENGTECR	17,Carbamidomethyl(+57.0215);	4.71	Spectrum Expansion
MouseBrain-Z-T-4.1922.1922.2	1922	14.25	PGDPGKDLASGENGTECR	17,Carbamidomethyl(+57.0215);	0	Decoy
MouseBrain-Z-T-4.1923.1923.2	1923	14.25	PGDPGKDLASGENGTECR	17,Carbamidomethyl(+57.0215);	1.64	Spectrum Expansion
MouseBrain-Z-T-4.1923.1923.2	1923	14.25	PGDPGKDLASGENGTECR	17,Carbamidomethyl(+57.0215);	1	Decoy
MouseBrain-Z-T-4.1924.1924.3	1924	14.25	PGDPGKDLASGENGTECR	17,Carbamidomethyl(+57.0215);	1.94	Spectrum Expansion
MouseBrain-Z-T-4.1924.1924.3	1924	14.25	PGDPGKDLASGENGTECR	17,Carbamidomethyl(+57.0215);	0	Decoy
MouseBrain-Z-T-4.1925.1925.2	1925	14.25	PGDPGKDLASGENGTECR	17,Carbamidomethyl(+57.0215);	1.68	Spectrum Expansion
MouseBrain-Z-T-4.1925.1925.2	1925	14.25	PGDPGKDLASGENGTECR	17,Carbamidomethyl(+57.0215);	0	Decoy
MouseBrain-Z-T-4.1926.1926.3	1926	14.25	PGDPGKDLASGENGTECR	17,Carbamidomethyl(+57.0215);	3.6	Spectrum Expansion
MouseBrain-Z-T-4.1926.1926.3	1926	14.25	PGDPGKDLASGENGTECR	17,Carbamidomethyl(+57.0215);	1.21	Decoy
MouseBrain-Z-T-4.1927.1927.2	1927	14.25	PGDPGKDLASGENGTECR	17,Carbamidomethyl(+57.0215);	1.6	Spectrum Expansion
MouseBrain-Z-T-4.1927.1927.2	1927	14.25	PGDPGKDLASGENGTECR	17,Carbamidomethyl(+57.0215);	0	Decoy
MouseBrain-Z-T-4.1928.1928.2	1928	14.25	PGDPGKDLASGENGTECR	17,Carbamidomethyl(+57.0215);	1.64	Spectrum Expansion
MouseBrain-Z-T-4.1928.1928.2	1928	14.25	PGDPGKDLASGENGTECR	17,Carbamidomethyl(+57.0215);	0	Decoy
MouseBrain-Z-T-4.1929.1929.2	1929	14.25	PGDPGKDLASGENGTECR	17,Carbamidomethyl(+57.0215);	2.17	Spectrum Expansion
MouseBrain-Z-T-4.1929.1929.2	1929	14.25	PGDPGKDLASGENGTECR	17,Carbamidomethyl(+57.0215);	0	Decoy
MouseBrain-Z-T-4.1930.1930.3	1930	14.25	PGDPGKDLASGENGTECR	17,Carbamidomethyl(+57.0215);	1.48	Spectrum Expansion
MouseBrain-Z-T-4.1930.1930.3	1930	14.25	PGDPGKDLASGENGTECR	17,Carbamidomethyl(+57.0215);	0	Decoy
MouseBrain-Z-T-4.1932.1932.3	1932	14.3	PGDPGKDLASGENGTECR	17,Carbamidomethyl(+57.0215);	1.98	Spectrum Expansion
MouseBrain-Z-T-4.1932.1932.3	1932	14.3	PGDPGKDLASGENGTECR	17,Carbamidomethyl(+57.0215);	1.02	Decoy
MouseBrain-Z-T-4.1933.1933.3	1933	14.3	PGDPGKDLASGENGTECR	17,Carbamidomethyl(+57.0215);	10.24	Spectrum Expansion
MouseBrain-Z-T-4.1933.1933.3	1933	14.3	PGDPGKDLASGENGTECR	17,Carbamidomethyl(+57.0215);	0	Decoy
MouseBrain-Z-T-4.1934.1934.3	1934	14.3	PGDPGKDLASGENGTECR	17,Carbamidomethyl(+57.0215);	2.3	Spectrum Expansion
MouseBrain-Z-T-4.1934.1934.3	1934	14.3	PGDPGKDLASGENGTECR	17,Carbamidomethyl(+57.0215);	0	Decoy
MouseBrain-Z-T-4.1935.1935.3	1935	14.3	PGDPGKDLASGENGTECR	17,Carbamidomethyl(+57.0215);	1.53	Spectrum Expansion
MouseBrain-Z-T-4.1935.1935.3	1935	14.3	PGDPGKDLASGENGTECR	17,Carbamidomethyl(+57.0215);	0	Decoy
MouseBrain-Z-T-4.1936.1936.3	1936	14.3	PGDPGKDLASGENGTECR	17,Carbamidomethyl(+57.0215);	1.24	Spectrum Expansion
MouseBrain-Z-T-4.1936.1936.3	1936	14.3	PGDPGKDLASGENGTECR	17,Carbamidomethyl(+57.0215);	0	Decoy
MouseBrain-Z-T-4.1937.1937.2	1937	14.3	PGDPGKDLASGENGTECR	17,Carbamidomethyl(+57.0215);	1.47	Spectrum Expansion
MouseBrain-Z-T-4.1937.1937.2	1937	14.3	PGDPGKDLASGENGTECR	17,Carbamidomethyl(+57.0215);	0	Decoy
MouseBrain-Z-T-4.1938.1938.3	1938	14.3	PGDPGKDLASGENGTECR	17,Carbamidomethyl(+57.0215);	2.11	Spectrum Expansion
MouseBrain-Z-T-4.1938.1938.3	1938	14.3	PGDPGKDLASGENGTECR	17,Carbamidomethyl(+57.0215);	0	Decoy
MouseBrain-Z-T-4.1939.1939.3	1939	14.3	PGDPGKDLASGENGTECR	17,Carbamidomethyl(+57.0215);	1.62	Spectrum Expansion
MouseBrain-Z-T-4.1939.1939.3	1939	14.3	PGDPGKDLASGENGTECR	17,Carbamidomethyl(+57.0215);	0	Decoy
MouseBrain-Z-T-4.1940.1940.3	1940	14.3	PGDPGKDLASGENGTECR	17,Carbamidomethyl(+57.0215);	1.67	Spectrum Expansion
MouseBrain-Z-T-4.1940.1940.3	1940	14.3	PGDPGKDLASGENGTECR	17,Carbamidomethyl(+57.0215);	0	Decoy
MouseBrain-Z-T-4.1941.1941.2	1941	14.3	PGDPGKDLASGENGTECR	17,Carbamidomethyl(+57.0215);	1.67	Spectrum Expansion
MouseBrain-Z-T-4.1941.1941.2	1941	14.3	PGDPGKDLASGENGTECR	17,Carbamidomethyl(+57.0215);	0	Decoy
MouseBrain-Z-T-4.1942.1942.3	1942	14.3	PGDPGKDLASGENGTECR	17,Carbamidomethyl(+57.0215);	2.9	Spectrum Expansion
MouseBrain-Z-T-4.1942.1942.3	1942	14.3	PGDPGKDLASGENGTECR	17,Carbamidomethyl(+57.0215);	0	Decoy
MouseBrain-Z-T-4.1944.1944.3	1944	14.36	PGDPGKDLASGENGTECR	17,Carbamidomethyl(+57.0215);	1.55	Spectrum Expansion
MouseBrain-Z-T-4.1944.1944.3	1944	14.36	PGDPGKDLASGENGTECR	17,Carbamidomethyl(+57.0215);	0	Decoy
MouseBrain-Z-T-4.1946.1946.2	1946	14.36	PGDPGKDLASGENGTECR	17,Carbamidomethyl(+57.0215);	1.46	Spectrum Expansion
MouseBrain-Z-T-4.1946.1946.2	1946	14.36	PGDPGKDLASGENGTECR	17,Carbamidomethyl(+57.0215);	0	Decoy
MouseBrain-Z-T-4.1947.1947.3	1947	14.36	PGDPGKDLASGENGTECR	17,Carbamidomethyl(+57.0215);	2.28	Spectrum Expansion
MouseBrain-Z-T-4.1947.1947.3	1947	14.36	PGDPGKDLASGENGTECR	17,Carbamidomethyl(+57.0215);	0	Decoy
MouseBrain-Z-T-4.1948.1948.3	1948	14.36	PGDPGKDLASGENGTECR	17,Carbamidomethyl(+57.0215);	2.5	Spectrum Expansion
MouseBrain-Z-T-4.1948.1948.3	1948	14.36	PGDPGKDLASGENGTECR	17,Carbamidomethyl(+57.0215);	0	Decoy
MouseBrain-Z-T-4.1949.1949.2	1949	14.36	PGDPGKDLASGENGTECR	17,Carbamidomethyl(+57.0215);	1.58	Spectrum Expansion
MouseBrain-Z-T-4.1949.1949.2	1949	14.36	PGDPGKDLASGENGTECR	17,Carbamidomethyl(+57.0215);	0	Decoy
MouseBrain-Z-T-4.1950.1950.3	1950	14.36	PGDPGKDLASGENGTECR	17,Carbamidomethyl(+57.0215);	2.13	Spectrum Expansion
MouseBrain-Z-T-4.1950.1950.3	1950	14.36	PGDPGKDLASGENGTECR	17,Carbamidomethyl(+57.0215);	0	Decoy
MouseBrain-Z-T-4.1951.1951.3	1951	14.36	PGDPGKDLASGENGTECR	17,Carbamidomethyl(+57.0215);	2.08	Spectrum Expansion
MouseBrain-Z-T-4.1951.1951.3	1951	14.36	PGDPGKDLASGENGTECR	17,Carbamidomethyl(+57.0215);	0	Decoy
MouseBrain-Z-T-4.1952.1952.3	1952	14.36	PGDPGKDLASGENGTECR	17,Carbamidomethyl(+57.0215);	1.61	Spectrum Expansion
MouseBrain-Z-T-4.1952.1952.3	1952	14.36	PGDPGKDLASGENGTECR	17,Carbamidomethyl(+57.0215);	0	Decoy
MouseBrain-Z-T-4.1953.1953.2	1953	14.36	PGDPGKDLASGENGTECR	17,Carbamidomethyl(+57.0215);	4.26	Spectrum Expansion
MouseBrain-Z-T-4.1953.1953.2	1953	14.36	PGDPGKDLASGENGTECR	17,Carbamidomethyl(+57.0215);	0	Decoy
MouseBrain-Z-T-4.1954.1954.3	1954	14.36	PGDPGKDLASGENGTECR	17,Carbamidomethyl(+57.0215);	1.46	Spectrum Expansion
MouseBrain-Z-T-4.1954.1954.3	1954	14.36	PGDPGKDLASGENGTECR	17,Carbamidomethyl(+57.0215);	0	Decoy
MouseBrain-Z-T-4.1956.1956.3	1956	14.41	PGDPGKDLASGENGTECR	17,Carbamidomethyl(+57.0215);	1.19	Spectrum Expansion
MouseBrain-Z-T-4.1956.1956.3	1956	14.41	PGDPGKDLASGENGTECR	17,Carbamidomethyl(+57.0215);	1.22	Decoy
MouseBrain-Z-T-4.1957.1957.3	1957	14.41	PGDPGKDLASGENGTECR	17,Carbamidomethyl(+57.0215);	2.02	Spectrum Expansion
MouseBrain-Z-T-4.1957.1957.3	1957	14.41	PGDPGKDLASGENGTECR	17,Carbamidomethyl(+57.0215);	0	Decoy
MouseBrain-Z-T-4.1958.1958.2	1958	14.41	PGDPGKDLASGENGTECR	17,Carbamidomethyl(+57.0215);	1.27	Spectrum Expansion
MouseBrain-Z-T-4.1958.1958.2	1958	14.41	PGDPGKDLASGENGTECR	17,Carbamidomethyl(+57.0215);	0	Decoy
MouseBrain-Z-T-4.1959.1959.3	1959	14.41	PGDPGKDLASGENGTECR	17,Carbamidomethyl(+57.0215);	2.1	Spectrum Expansion
MouseBrain-Z-T-4.1959.1959.3	1959	14.41	PGDPGKDLASGENGTECR	17,Carbamidomethyl(+57.0215);	0	Decoy
MouseBrain-Z-T-4.1960.1960.3	1960	14.41	PGDPGKDLASGENGTECR	17,Carbamidomethyl(+57.0215);	1.69	Spectrum Expansion
MouseBrain-Z-T-4.1960.1960.3	1960	14.41	PGDPGKDLASGENGTECR	17,Carbamidomethyl(+57.0215);	0	Decoy
MouseBrain-Z-T-4.1961.1961.4	1961	14.41	PGDPGKDLASGENGTECR	17,Carbamidomethyl(+57.0215);	1.71	Spectrum Expansion
MouseBrain-Z-T-4.1961.1961.4	1961	14.41	PGDPGKDLASGENGTECR	17,Carbamidomethyl(+57.0215);	0	Decoy
MouseBrain-Z-T-4.1962.1962.3	1962	14.41	PGDPGKDLASGENGTECR	17,Carbamidomethyl(+57.0215);	1.67	Spectrum Expansion
MouseBrain-Z-T-4.1962.1962.3	1962	14.41	PGDPGKDLASGENGTECR	17,Carbamidomethyl(+57.0215);	0	Decoy
MouseBrain-Z-T-4.1963.1963.3	1963	14.41	PGDPGKDLASGENGTECR	17,Carbamidomethyl(+57.0215);	1.59	Spectrum Expansion
MouseBrain-Z-T-4.1963.1963.3	1963	14.41	PGDPGKDLASGENGTECR	17,Carbamidomethyl(+57.0215);	0	Decoy
MouseBrain-Z-T-4.1964.1964.3	1964	14.41	PGDPGKDLASGENGTECR	17,Carbamidomethyl(+57.0215);	1.68	Spectrum Expansion
MouseBrain-Z-T-4.1964.1964.3	1964	14.41	PGDPGKDLASGENGTECR	17,Carbamidomethyl(+57.0215);	0	Decoy
MouseBrain-Z-T-4.1965.1965.3	1965	14.41	PGDPGKDLASGENGTECR	17,Carbamidomethyl(+57.0215);	1.98	Spectrum Expansion
MouseBrain-Z-T-4.1965.1965.3	1965	14.41	PGDPGKDLASGENGTECR	17,Carbamidomethyl(+57.0215);	0	Decoy
MouseBrain-Z-T-4.1966.1966.3	1966	14.41	PGDPGKDLASGENGTECR	17,Carbamidomethyl(+57.0215);	1.41	Spectrum Expansion
MouseBrain-Z-T-4.1966.1966.3	1966	14.41	PGDPGKDLASGENGTECR	17,Carbamidomethyl(+57.0215);	0	Decoy
MouseBrain-Z-T-4.1968.1968.3	1968	14.46	PGDPGKDLASGENGTECR	17,Carbamidomethyl(+57.0215);	2.17	Spectrum Expansion
MouseBrain-Z-T-4.1968.1968.3	1968	14.46	PGDPGKDLASGENGTECR	17,Carbamidomethyl(+57.0215);	0	Decoy
MouseBrain-Z-T-4.1969.1969.3	1969	14.46	PGDPGKDLASGENGTECR	17,Carbamidomethyl(+57.0215);	1.35	Spectrum Expansion
MouseBrain-Z-T-4.1969.1969.3	1969	14.46	PGDPGKDLASGENGTECR	17,Carbamidomethyl(+57.0215);	0	Decoy
MouseBrain-Z-T-4.1970.1970.4	1970	14.46	PGDPGKDLASGENGTECR	17,Carbamidomethyl(+57.0215);	1.6	Spectrum Expansion
MouseBrain-Z-T-4.1970.1970.4	1970	14.46	PGDPGKDLASGENGTECR	17,Carbamidomethyl(+57.0215);	0	Decoy
MouseBrain-Z-T-4.1971.1971.2	1971	14.46	PGDPGKDLASGENGTECR	17,Carbamidomethyl(+57.0215);	1.52	Spectrum Expansion
MouseBrain-Z-T-4.1971.1971.2	1971	14.46	PGDPGKDLASGENGTECR	17,Carbamidomethyl(+57.0215);	0	Decoy
MouseBrain-Z-T-4.1972.1972.3	1972	14.46	PGDPGKDLASGENGTECR	17,Carbamidomethyl(+57.0215);	0	Spectrum Expansion
MouseBrain-Z-T-4.1972.1972.3	1972	14.46	PGDPGKDLASGENGTECR	17,Carbamidomethyl(+57.0215);	0	Decoy
MouseBrain-Z-T-4.1973.1973.2	1973	14.46	PGDPGKDLASGENGTECR	17,Carbamidomethyl(+57.0215);	0	Spectrum Expansion
MouseBrain-Z-T-4.1973.1973.2	1973	14.46	PGDPGKDLASGENGTECR	17,Carbamidomethyl(+57.0215);	0	Decoy
MouseBrain-Z-T-4.1974.1974.2	1974	14.46	PGDPGKDLASGENGTECR	17,Carbamidomethyl(+57.0215);	2.19	Spectrum Expansion
MouseBrain-Z-T-4.1974.1974.2	1974	14.46	PGDPGKDLASGENGTECR	17,Carbamidomethyl(+57.0215);	0	Decoy
MouseBrain-Z-T-4.1975.1975.3	1975	14.46	PGDPGKDLASGENGTECR	17,Carbamidomethyl(+57.0215);	1.64	Spectrum Expansion
MouseBrain-Z-T-4.1975.1975.3	1975	14.46	PGDPGKDLASGENGTECR	17,Carbamidomethyl(+57.0215);	0	Decoy
MouseBrain-Z-T-4.1976.1976.3	1976	14.46	PGDPGKDLASGENGTECR	17,Carbamidomethyl(+57.0215);	1.43	Spectrum Expansion
MouseBrain-Z-T-4.1976.1976.3	1976	14.46	PGDPGKDLASGENGTECR	17,Carbamidomethyl(+57.0215);	0	Decoy
MouseBrain-Z-T-4.1977.1977.3	1977	14.46	PGDPGKDLASGENGTECR	17,Carbamidomethyl(+57.0215);	0	Spectrum Expansion
MouseBrain-Z-T-4.1977.1977.3	1977	14.46	PGDPGKDLASGENGTECR	17,Carbamidomethyl(+57.0215);	0	Decoy
MouseBrain-Z-T-4.1978.1978.4	1978	14.46	PGDPGKDLASGENGTECR	17,Carbamidomethyl(+57.0215);	1.35	Spectrum Expansion
MouseBrain-Z-T-4.1978.1978.4	1978	14.46	PGDPGKDLASGENGTECR	17,Carbamidomethyl(+57.0215);	0	Decoy
MouseBrain-Z-T-4.1980.1980.4	1980	14.52	PGDPGKDLASGENGTECR	17,Carbamidomethyl(+57.0215);	1.71	Spectrum Expansion
MouseBrain-Z-T-4.1980.1980.4	1980	14.52	PGDPGKDLASGENGTECR	17,Carbamidomethyl(+57.0215);	0	Decoy
MouseBrain-Z-T-4.1981.1981.3	1981	14.52	PGDPGKDLASGENGTECR	17,Carbamidomethyl(+57.0215);	1.58	Spectrum Expansion
MouseBrain-Z-T-4.1981.1981.3	1981	14.52	PGDPGKDLASGENGTECR	17,Carbamidomethyl(+57.0215);	0	Decoy
MouseBrain-Z-T-4.1982.1982.2	1982	14.52	PGDPGKDLASGENGTECR	17,Carbamidomethyl(+57.0215);	1.53	Spectrum Expansion
MouseBrain-Z-T-4.1982.1982.2	1982	14.52	PGDPGKDLASGENGTECR	17,Carbamidomethyl(+57.0215);	0	Decoy
MouseBrain-Z-T-4.1983.1983.4	1983	14.52	PGDPGKDLASGENGTECR	17,Carbamidomethyl(+57.0215);	1.62	Spectrum Expansion
MouseBrain-Z-T-4.1983.1983.4	1983	14.52	PGDPGKDLASGENGTECR	17,Carbamidomethyl(+57.0215);	0	Decoy
MouseBrain-Z-T-4.1984.1984.3	1984	14.52	PGDPGKDLASGENGTECR	17,Carbamidomethyl(+57.0215);	1.35	Spectrum Expansion
MouseBrain-Z-T-4.1984.1984.3	1984	14.52	PGDPGKDLASGENGTECR	17,Carbamidomethyl(+57.0215);	1.23	Decoy
MouseBrain-Z-T-4.1985.1985.2	1985	14.52	PGDPGKDLASGENGTECR	17,Carbamidomethyl(+57.0215);	2.85	Spectrum Expansion
MouseBrain-Z-T-4.1985.1985.2	1985	14.52	PGDPGKDLASGENGTECR	17,Carbamidomethyl(+57.0215);	0	Decoy
MouseBrain-Z-T-4.1986.1986.3	1986	14.52	PGDPGKDLASGENGTECR	17,Carbamidomethyl(+57.0215);	1.62	Spectrum Expansion
MouseBrain-Z-T-4.1986.1986.3	1986	14.52	PGDPGKDLASGENGTECR	17,Carbamidomethyl(+57.0215);	1.79	Decoy
MouseBrain-Z-T-4.1987.1987.3	1987	14.52	PGDPGKDLASGENGTECR	17,Carbamidomethyl(+57.0215);	1.64	Spectrum Expansion
MouseBrain-Z-T-4.1987.1987.3	1987	14.52	PGDPGKDLASGENGTECR	17,Carbamidomethyl(+57.0215);	0	Decoy
MouseBrain-Z-T-4.1988.1988.2	1988	14.52	PGDPGKDLASGENGTECR	17,Carbamidomethyl(+57.0215);	0	Spectrum Expansion
MouseBrain-Z-T-4.1988.1988.2	1988	14.52	PGDPGKDLASGENGTECR	17,Carbamidomethyl(+57.0215);	0	Decoy
MouseBrain-Z-T-4.1989.1989.2	1989	14.52	PGDPGKDLASGENGTECR	17,Carbamidomethyl(+57.0215);	1.47	Spectrum Expansion
MouseBrain-Z-T-4.1989.1989.2	1989	14.52	PGDPGKDLASGENGTECR	17,Carbamidomethyl(+57.0215);	0	Decoy
MouseBrain-Z-T-4.1990.1990.3	1990	14.52	PGDPGKDLASGENGTECR	17,Carbamidomethyl(+57.0215);	1.4	Spectrum Expansion
MouseBrain-Z-T-4.1990.1990.3	1990	14.52	PGDPGKDLASGENGTECR	17,Carbamidomethyl(+57.0215);	0	Decoy
MouseBrain-Z-T-4.1992.1992.3	1992	14.57	PGDPGKDLASGENGTECR	17,Carbamidomethyl(+57.0215);	1.29	Spectrum Expansion
MouseBrain-Z-T-4.1992.1992.3	1992	14.57	PGDPGKDLASGENGTECR	17,Carbamidomethyl(+57.0215);	1.26	Decoy
MouseBrain-Z-T-4.1993.1993.2	1993	14.57	PGDPGKDLASGENGTECR	17,Carbamidomethyl(+57.0215);	1.62	Spectrum Expansion
MouseBrain-Z-T-4.1993.1993.2	1993	14.57	PGDPGKDLASGENGTECR	17,Carbamidomethyl(+57.0215);	0	Decoy
MouseBrain-Z-T-4.1994.1994.2	1994	14.57	PGDPGKDLASGENGTECR	17,Carbamidomethyl(+57.0215);	1.44	Spectrum Expansion
MouseBrain-Z-T-4.1994.1994.2	1994	14.57	PGDPGKDLASGENGTECR	17,Carbamidomethyl(+57.0215);	0	Decoy
MouseBrain-Z-T-4.1995.1995.3	1995	14.57	PGDPGKDLASGENGTECR	17,Carbamidomethyl(+57.0215);	1.58	Spectrum Expansion
MouseBrain-Z-T-4.1995.1995.3	1995	14.57	PGDPGKDLASGENGTECR	17,Carbamidomethyl(+57.0215);	0	Decoy
MouseBrain-Z-T-4.1996.1996.3	1996	14.57	PGDPGKDLASGENGTECR	17,Carbamidomethyl(+57.0215);	1.8	Spectrum Expansion
MouseBrain-Z-T-4.1996.1996.3	1996	14.57	PGDPGKDLASGENGTECR	17,Carbamidomethyl(+57.0215);	0	Decoy
MouseBrain-Z-T-4.1997.1997.3	1997	14.57	PGDPGKDLASGENGTECR	17,Carbamidomethyl(+57.0215);	1	Spectrum Expansion
MouseBrain-Z-T-4.1997.1997.3	1997	14.57	PGDPGKDLASGENGTECR	17,Carbamidomethyl(+57.0215);	0	Decoy
MouseBrain-Z-T-4.1998.1998.3	1998	14.57	PGDPGKDLASGENGTECR	17,Carbamidomethyl(+57.0215);	1.49	Spectrum Expansion
MouseBrain-Z-T-4.1998.1998.3	1998	14.57	PGDPGKDLASGENGTECR	17,Carbamidomethyl(+57.0215);	2.01	Decoy
MouseBrain-Z-T-4.1999.1999.3	1999	14.57	PGDPGKDLASGENGTECR	17,Carbamidomethyl(+57.0215);	1.55	Spectrum Expansion
MouseBrain-Z-T-4.1999.1999.3	1999	14.57	PGDPGKDLASGENGTECR	17,Carbamidomethyl(+57.0215);	0	Decoy
MouseBrain-Z-T-4.2000.2000.2	2000	14.57	PGDPGKDLASGENGTECR	17,Carbamidomethyl(+57.0215);	1.45	Spectrum Expansion
MouseBrain-Z-T-4.2000.2000.2	2000	14.57	PGDPGKDLASGENGTECR	17,Carbamidomethyl(+57.0215);	0	Decoy
MouseBrain-Z-T-4.2001.2001.3	2001	14.57	PGDPGKDLASGENGTECR	17,Carbamidomethyl(+57.0215);	1.25	Spectrum Expansion
MouseBrain-Z-T-4.2001.2001.3	2001	14.57	PGDPGKDLASGENGTECR	17,Carbamidomethyl(+57.0215);	0	Decoy
MouseBrain-Z-T-4.2002.2002.2	2002	14.57	PGDPGKDLASGENGTECR	17,Carbamidomethyl(+57.0215);	0	Spectrum Expansion
MouseBrain-Z-T-4.2002.2002.2	2002	14.57	PGDPGKDLASGENGTECR	17,Carbamidomethyl(+57.0215);	0	Decoy
MouseBrain-Z-T-4.2004.2004.3	2004	14.63	PGDPGKDLASGENGTECR	17,Carbamidomethyl(+57.0215);	1.52	Spectrum Expansion
MouseBrain-Z-T-4.2004.2004.3	2004	14.63	PGDPGKDLASGENGTECR	17,Carbamidomethyl(+57.0215);	0	Decoy
MouseBrain-Z-T-4.2005.2005.3	2005	14.63	PGDPGKDLASGENGTECR	17,Carbamidomethyl(+57.0215);	2.21	Spectrum Expansion
MouseBrain-Z-T-4.2005.2005.3	2005	14.63	PGDPGKDLASGENGTECR	17,Carbamidomethyl(+57.0215);	0	Decoy
MouseBrain-Z-T-4.2006.2006.3	2006	14.63	PGDPGKDLASGENGTECR	17,Carbamidomethyl(+57.0215);	22.4	Spectrum Expansion
MouseBrain-Z-T-4.2006.2006.3	2006	14.63	PGDPGKDLASGENGTECR	17,Carbamidomethyl(+57.0215);	0	Decoy
MouseBrain-Z-T-4.2007.2007.3	2007	14.63	PGDPGKDLASGENGTECR	17,Carbamidomethyl(+57.0215);	1.42	Spectrum Expansion
MouseBrain-Z-T-4.2007.2007.3	2007	14.63	PGDPGKDLASGENGTECR	17,Carbamidomethyl(+57.0215);	0	Decoy
MouseBrain-Z-T-4.2008.2008.2	2008	14.63	PGDPGKDLASGENGTECR	17,Carbamidomethyl(+57.0215);	1.63	Spectrum Expansion
MouseBrain-Z-T-4.2008.2008.2	2008	14.63	PGDPGKDLASGENGTECR	17,Carbamidomethyl(+57.0215);	0	Decoy
MouseBrain-Z-T-4.2009.2009.2	2009	14.63	PGDPGKDLASGENGTECR	17,Carbamidomethyl(+57.0215);	0	Spectrum Expansion
MouseBrain-Z-T-4.2009.2009.2	2009	14.63	PGDPGKDLASGENGTECR	17,Carbamidomethyl(+57.0215);	0	Decoy
MouseBrain-Z-T-4.2010.2010.3	2010	14.63	PGDPGKDLASGENGTECR	17,Carbamidomethyl(+57.0215);	1.49	Spectrum Expansion
MouseBrain-Z-T-4.2010.2010.3	2010	14.63	PGDPGKDLASGENGTECR	17,Carbamidomethyl(+57.0215);	0	Decoy
MouseBrain-Z-T-4.2011.2011.2	2011	14.63	PGDPGKDLASGENGTECR	17,Carbamidomethyl(+57.0215);	0	Spectrum Expansion
MouseBrain-Z-T-4.2011.2011.2	2011	14.63	PGDPGKDLASGENGTECR	17,Carbamidomethyl(+57.0215);	0	Decoy
MouseBrain-Z-T-4.2012.2012.5	2012	14.63	PGDPGKDLASGENGTECR	17,Carbamidomethyl(+57.0215);	1.54	Spectrum Expansion
MouseBrain-Z-T-4.2012.2012.5	2012	14.63	PGDPGKDLASGENGTECR	17,Carbamidomethyl(+57.0215);	0	Decoy
MouseBrain-Z-T-4.2013.2013.2	2013	14.63	PGDPGKDLASGENGTECR	17,Carbamidomethyl(+57.0215);	0	Spectrum Expansion
MouseBrain-Z-T-4.2013.2013.2	2013	14.63	PGDPGKDLASGENGTECR	17,Carbamidomethyl(+57.0215);	0	Decoy
MouseBrain-Z-T-4.2014.2014.2	2014	14.63	PGDPGKDLASGENGTECR	17,Carbamidomethyl(+57.0215);	1.54	Spectrum Expansion
MouseBrain-Z-T-4.2014.2014.2	2014	14.63	PGDPGKDLASGENGTECR	17,Carbamidomethyl(+57.0215);	0	Decoy
MouseBrain-Z-T-4.2016.2016.2	2016	14.68	PGDPGKDLASGENGTECR	17,Carbamidomethyl(+57.0215);	2.23	Spectrum Expansion
MouseBrain-Z-T-4.2016.2016.2	2016	14.68	PGDPGKDLASGENGTECR	17,Carbamidomethyl(+57.0215);	1.07	Decoy
MouseBrain-Z-T-4.2017.2017.3	2017	14.68	PGDPGKDLASGENGTECR	17,Carbamidomethyl(+57.0215);	3.68	Spectrum Expansion
MouseBrain-Z-T-4.2017.2017.3	2017	14.68	PGDPGKDLASGENGTECR	17,Carbamidomethyl(+57.0215);	0	Decoy
MouseBrain-Z-T-4.2019.2019.3	2019	14.68	PGDPGKDLASGENGTECR	17,Carbamidomethyl(+57.0215);	1.5	Spectrum Expansion
MouseBrain-Z-T-4.2019.2019.3	2019	14.68	PGDPGKDLASGENGTECR	17,Carbamidomethyl(+57.0215);	2.55	Decoy
MouseBrain-Z-T-4.2020.2020.2	2020	14.68	PGDPGKDLASGENGTECR	17,Carbamidomethyl(+57.0215);	1.99	Spectrum Expansion
MouseBrain-Z-T-4.2020.2020.2	2020	14.68	PGDPGKDLASGENGTECR	17,Carbamidomethyl(+57.0215);	1.02	Decoy
MouseBrain-Z-T-4.2021.2021.2	2021	14.68	PGDPGKDLASGENGTECR	17,Carbamidomethyl(+57.0215);	1.42	Spectrum Expansion
MouseBrain-Z-T-4.2021.2021.2	2021	14.68	PGDPGKDLASGENGTECR	17,Carbamidomethyl(+57.0215);	0	Decoy
MouseBrain-Z-T-4.2022.2022.3	2022	14.68	PGDPGKDLASGENGTECR	17,Carbamidomethyl(+57.0215);	4.37	Spectrum Expansion
MouseBrain-Z-T-4.2022.2022.3	2022	14.68	PGDPGKDLASGENGTECR	17,Carbamidomethyl(+57.0215);	0	Decoy
MouseBrain-Z-T-4.2023.2023.3	2023	14.68	PGDPGKDLASGENGTECR	17,Carbamidomethyl(+57.0215);	1.65	Spectrum Expansion
MouseBrain-Z-T-4.2023.2023.3	2023	14.68	PGDPGKDLASGENGTECR	17,Carbamidomethyl(+57.0215);	0	Decoy
MouseBrain-Z-T-4.2024.2024.3	2024	14.68	PGDPGKDLASGENGTECR	17,Carbamidomethyl(+57.0215);	1.42	Spectrum Expansion
MouseBrain-Z-T-4.2024.2024.3	2024	14.68	PGDPGKDLASGENGTECR	17,Carbamidomethyl(+57.0215);	0	Decoy
MouseBrain-Z-T-4.2025.2025.2	2025	14.68	PGDPGKDLASGENGTECR	17,Carbamidomethyl(+57.0215);	1.45	Spectrum Expansion
MouseBrain-Z-T-4.2025.2025.2	2025	14.68	PGDPGKDLASGENGTECR	17,Carbamidomethyl(+57.0215);	0	Decoy
MouseBrain-Z-T-4.2026.2026.3	2026	14.68	PGDPGKDLASGENGTECR	17,Carbamidomethyl(+57.0215);	1.46	Spectrum Expansion
MouseBrain-Z-T-4.2026.2026.3	2026	14.68	PGDPGKDLASGENGTECR	17,Carbamidomethyl(+57.0215);	0	Decoy
MouseBrain-Z-T-4.2028.2028.3	2028	14.74	PGDPGKDLASGENGTECR	17,Carbamidomethyl(+57.0215);	1.48	Spectrum Expansion
MouseBrain-Z-T-4.2028.2028.3	2028	14.74	PGDPGKDLASGENGTECR	17,Carbamidomethyl(+57.0215);	0	Decoy
MouseBrain-Z-T-4.2029.2029.3	2029	14.74	PGDPGKDLASGENGTECR	17,Carbamidomethyl(+57.0215);	1.51	Spectrum Expansion
MouseBrain-Z-T-4.2029.2029.3	2029	14.74	PGDPGKDLASGENGTECR	17,Carbamidomethyl(+57.0215);	0	Decoy
MouseBrain-Z-T-4.2030.2030.3	2030	14.74	PGDPGKDLASGENGTECR	17,Carbamidomethyl(+57.0215);	1.41	Spectrum Expansion
MouseBrain-Z-T-4.2030.2030.3	2030	14.74	PGDPGKDLASGENGTECR	17,Carbamidomethyl(+57.0215);	0	Decoy
MouseBrain-Z-T-4.2031.2031.2	2031	14.74	PGDPGKDLASGENGTECR	17,Carbamidomethyl(+57.0215);	2.35	Spectrum Expansion
MouseBrain-Z-T-4.2031.2031.2	2031	14.74	PGDPGKDLASGENGTECR	17,Carbamidomethyl(+57.0215);	0	Decoy
MouseBrain-Z-T-4.2032.2032.3	2032	14.74	PGDPGKDLASGENGTECR	17,Carbamidomethyl(+57.0215);	1.65	Spectrum Expansion
MouseBrain-Z-T-4.2032.2032.3	2032	14.74	PGDPGKDLASGENGTECR	17,Carbamidomethyl(+57.0215);	0	Decoy
MouseBrain-Z-T-4.2033.2033.4	2033	14.74	PGDPGKDLASGENGTECR	17,Carbamidomethyl(+57.0215);	2.02	Spectrum Expansion
MouseBrain-Z-T-4.2033.2033.4	2033	14.74	PGDPGKDLASGENGTECR	17,Carbamidomethyl(+57.0215);	0	Decoy
MouseBrain-Z-T-4.2034.2034.2	2034	14.74	PGDPGKDLASGENGTECR	17,Carbamidomethyl(+57.0215);	1.45	Spectrum Expansion
MouseBrain-Z-T-4.2034.2034.2	2034	14.74	PGDPGKDLASGENGTECR	17,Carbamidomethyl(+57.0215);	0	Decoy
MouseBrain-Z-T-4.2035.2035.3	2035	14.74	PGDPGKDLASGENGTECR	17,Carbamidomethyl(+57.0215);	1.4	Spectrum Expansion
MouseBrain-Z-T-4.2035.2035.3	2035	14.74	PGDPGKDLASGENGTECR	17,Carbamidomethyl(+57.0215);	0	Decoy
MouseBrain-Z-T-4.2036.2036.2	2036	14.74	PGDPGKDLASGENGTECR	17,Carbamidomethyl(+57.0215);	1.41	Spectrum Expansion
MouseBrain-Z-T-4.2036.2036.2	2036	14.74	PGDPGKDLASGENGTECR	17,Carbamidomethyl(+57.0215);	0	Decoy
MouseBrain-Z-T-4.2038.2038.3	2038	14.78	PGDPGKDLASGENGTECR	17,Carbamidomethyl(+57.0215);	2.11	Spectrum Expansion
MouseBrain-Z-T-4.2038.2038.3	2038	14.78	PGDPGKDLASGENGTECR	17,Carbamidomethyl(+57.0215);	0	Decoy
MouseBrain-Z-T-4.2039.2039.3	2039	14.78	PGDPGKDLASGENGTECR	17,Carbamidomethyl(+57.0215);	2.88	Spectrum Expansion
MouseBrain-Z-T-4.2039.2039.3	2039	14.78	PGDPGKDLASGENGTECR	17,Carbamidomethyl(+57.0215);	0	Decoy
MouseBrain-Z-T-4.2040.2040.4	2040	14.78	PGDPGKDLASGENGTECR	17,Carbamidomethyl(+57.0215);	0	Spectrum Expansion
MouseBrain-Z-T-4.2040.2040.4	2040	14.78	PGDPGKDLASGENGTECR	17,Carbamidomethyl(+57.0215);	1.07	Decoy
MouseBrain-Z-T-4.2041.2041.3	2041	14.78	PGDPGKDLASGENGTECR	17,Carbamidomethyl(+57.0215);	1.44	Spectrum Expansion
MouseBrain-Z-T-4.2041.2041.3	2041	14.78	PGDPGKDLASGENGTECR	17,Carbamidomethyl(+57.0215);	0	Decoy
MouseBrain-Z-T-4.2042.2042.2	2042	14.78	PGDPGKDLASGENGTECR	17,Carbamidomethyl(+57.0215);	2.4	Spectrum Expansion
MouseBrain-Z-T-4.2042.2042.2	2042	14.78	PGDPGKDLASGENGTECR	17,Carbamidomethyl(+57.0215);	0	Decoy
MouseBrain-Z-T-4.2043.2043.3	2043	14.78	PGDPGKDLASGENGTECR	17,Carbamidomethyl(+57.0215);	1.38	Spectrum Expansion
MouseBrain-Z-T-4.2043.2043.3	2043	14.78	PGDPGKDLASGENGTECR	17,Carbamidomethyl(+57.0215);	0	Decoy
MouseBrain-Z-T-4.2044.2044.3	2044	14.78	PGDPGKDLASGENGTECR	17,Carbamidomethyl(+57.0215);	1.57	Spectrum Expansion
MouseBrain-Z-T-4.2044.2044.3	2044	14.78	PGDPGKDLASGENGTECR	17,Carbamidomethyl(+57.0215);	0	Decoy
MouseBrain-Z-T-4.2045.2045.3	2045	14.78	PGDPGKDLASGENGTECR	17,Carbamidomethyl(+57.0215);	0	Spectrum Expansion
MouseBrain-Z-T-4.2045.2045.3	2045	14.78	PGDPGKDLASGENGTECR	17,Carbamidomethyl(+57.0215);	0	Decoy
MouseBrain-Z-T-4.2046.2046.3	2046	14.78	PGDPGKDLASGENGTECR	17,Carbamidomethyl(+57.0215);	3.93	Spectrum Expansion
MouseBrain-Z-T-4.2046.2046.3	2046	14.78	PGDPGKDLASGENGTECR	17,Carbamidomethyl(+57.0215);	0	Decoy
MouseBrain-Z-T-4.2047.2047.3	2047	14.78	PGDPGKDLASGENGTECR	17,Carbamidomethyl(+57.0215);	1.14	Spectrum Expansion
MouseBrain-Z-T-4.2047.2047.3	2047	14.78	PGDPGKDLASGENGTECR	17,Carbamidomethyl(+57.0215);	0	Decoy
MouseBrain-Z-T-4.2048.2048.3	2048	14.78	PGDPGKDLASGENGTECR	17,Carbamidomethyl(+57.0215);	12.96	Spectrum Expansion
MouseBrain-Z-T-4.2048.2048.3	2048	14.78	PGDPGKDLASGENGTECR	17,Carbamidomethyl(+57.0215);	0	Decoy
MouseBrain-Z-T-4.2050.2050.3	2050	14.84	PGDPGKDLASGENGTECR	17,Carbamidomethyl(+57.0215);	1.92	Spectrum Expansion
MouseBrain-Z-T-4.2050.2050.3	2050	14.84	PGDPGKDLASGENGTECR	17,Carbamidomethyl(+57.0215);	0	Decoy
MouseBrain-Z-T-4.2051.2051.2	2051	14.84	PGDPGKDLASGENGTECR	17,Carbamidomethyl(+57.0215);	2.92	Spectrum Expansion
MouseBrain-Z-T-4.2051.2051.2	2051	14.84	PGDPGKDLASGENGTECR	17,Carbamidomethyl(+57.0215);	0	Decoy
MouseBrain-Z-T-4.2052.2052.3	2052	14.84	PGDPGKDLASGENGTECR	17,Carbamidomethyl(+57.0215);	1.6	Spectrum Expansion
MouseBrain-Z-T-4.2052.2052.3	2052	14.84	PGDPGKDLASGENGTECR	17,Carbamidomethyl(+57.0215);	0	Decoy
MouseBrain-Z-T-4.2053.2053.2	2053	14.84	PGDPGKDLASGENGTECR	17,Carbamidomethyl(+57.0215);	1.68	Spectrum Expansion
MouseBrain-Z-T-4.2053.2053.2	2053	14.84	PGDPGKDLASGENGTECR	17,Carbamidomethyl(+57.0215);	0	Decoy
MouseBrain-Z-T-4.2054.2054.3	2054	14.84	PGDPGKDLASGENGTECR	17,Carbamidomethyl(+57.0215);	0	Spectrum Expansion
MouseBrain-Z-T-4.2054.2054.3	2054	14.84	PGDPGKDLASGENGTECR	17,Carbamidomethyl(+57.0215);	0	Decoy
MouseBrain-Z-T-4.2055.2055.2	2055	14.84	PGDPGKDLASGENGTECR	17,Carbamidomethyl(+57.0215);	0	Spectrum Expansion
MouseBrain-Z-T-4.2055.2055.2	2055	14.84	PGDPGKDLASGENGTECR	17,Carbamidomethyl(+57.0215);	0	Decoy
MouseBrain-Z-T-4.2056.2056.3	2056	14.84	PGDPGKDLASGENGTECR	17,Carbamidomethyl(+57.0215);	1.27	Spectrum Expansion
MouseBrain-Z-T-4.2056.2056.3	2056	14.84	PGDPGKDLASGENGTECR	17,Carbamidomethyl(+57.0215);	0	Decoy
MouseBrain-Z-T-4.2057.2057.2	2057	14.84	PGDPGKDLASGENGTECR	17,Carbamidomethyl(+57.0215);	0	Spectrum Expansion
MouseBrain-Z-T-4.2057.2057.2	2057	14.84	PGDPGKDLASGENGTECR	17,Carbamidomethyl(+57.0215);	0	Decoy
MouseBrain-Z-T-4.2058.2058.2	2058	14.84	PGDPGKDLASGENGTECR	17,Carbamidomethyl(+57.0215);	1.5	Spectrum Expansion
MouseBrain-Z-T-4.2058.2058.2	2058	14.84	PGDPGKDLASGENGTECR	17,Carbamidomethyl(+57.0215);	0	Decoy
MouseBrain-Z-T-4.2059.2059.2	2059	14.84	PGDPGKDLASGENGTECR	17,Carbamidomethyl(+57.0215);	1.13	Spectrum Expansion
MouseBrain-Z-T-4.2059.2059.2	2059	14.84	PGDPGKDLASGENGTECR	17,Carbamidomethyl(+57.0215);	1.22	Decoy
MouseBrain-Z-T-4.2061.2061.3	2061	14.89	PGDPGKDLASGENGTECR	17,Carbamidomethyl(+57.0215);	1.46	Spectrum Expansion
MouseBrain-Z-T-4.2061.2061.3	2061	14.89	PGDPGKDLASGENGTECR	17,Carbamidomethyl(+57.0215);	0	Decoy
MouseBrain-Z-T-4.2062.2062.2	2062	14.89	PGDPGKDLASGENGTECR	17,Carbamidomethyl(+57.0215);	1.58	Spectrum Expansion
MouseBrain-Z-T-4.2062.2062.2	2062	14.89	PGDPGKDLASGENGTECR	17,Carbamidomethyl(+57.0215);	0	Decoy
MouseBrain-Z-T-4.2063.2063.2	2063	14.89	PGDPGKDLASGENGTECR	17,Carbamidomethyl(+57.0215);	1.41	Spectrum Expansion
MouseBrain-Z-T-4.2063.2063.2	2063	14.89	PGDPGKDLASGENGTECR	17,Carbamidomethyl(+57.0215);	0	Decoy
MouseBrain-Z-T-4.2064.2064.3	2064	14.89	PGDPGKDLASGENGTECR	17,Carbamidomethyl(+57.0215);	1.39	Spectrum Expansion
MouseBrain-Z-T-4.2064.2064.3	2064	14.89	PGDPGKDLASGENGTECR	17,Carbamidomethyl(+57.0215);	0	Decoy
MouseBrain-Z-T-4.2065.2065.2	2065	14.89	PGDPGKDLASGENGTECR	17,Carbamidomethyl(+57.0215);	1.3	Spectrum Expansion
MouseBrain-Z-T-4.2065.2065.2	2065	14.89	PGDPGKDLASGENGTECR	17,Carbamidomethyl(+57.0215);	0	Decoy
MouseBrain-Z-T-4.2066.2066.3	2066	14.89	PGDPGKDLASGENGTECR	17,Carbamidomethyl(+57.0215);	2.43	Spectrum Expansion
MouseBrain-Z-T-4.2066.2066.3	2066	14.89	PGDPGKDLASGENGTECR	17,Carbamidomethyl(+57.0215);	0	Decoy
MouseBrain-Z-T-4.2067.2067.3	2067	14.89	PGDPGKDLASGENGTECR	17,Carbamidomethyl(+57.0215);	1.35	Spectrum Expansion
MouseBrain-Z-T-4.2067.2067.3	2067	14.89	PGDPGKDLASGENGTECR	17,Carbamidomethyl(+57.0215);	0	Decoy
MouseBrain-Z-T-4.2068.2068.3	2068	14.89	PGDPGKDLASGENGTECR	17,Carbamidomethyl(+57.0215);	1.62	Spectrum Expansion
MouseBrain-Z-T-4.2068.2068.3	2068	14.89	PGDPGKDLASGENGTECR	17,Carbamidomethyl(+57.0215);	0	Decoy
MouseBrain-Z-T-4.2069.2069.3	2069	14.89	PGDPGKDLASGENGTECR	17,Carbamidomethyl(+57.0215);	1.57	Spectrum Expansion
MouseBrain-Z-T-4.2069.2069.3	2069	14.89	PGDPGKDLASGENGTECR	17,Carbamidomethyl(+57.0215);	0	Decoy
MouseBrain-Z-T-4.2070.2070.2	2070	14.89	PGDPGKDLASGENGTECR	17,Carbamidomethyl(+57.0215);	0	Spectrum Expansion
MouseBrain-Z-T-4.2070.2070.2	2070	14.89	PGDPGKDLASGENGTECR	17,Carbamidomethyl(+57.0215);	0	Decoy
MouseBrain-Z-T-4.2071.2071.2	2071	14.89	PGDPGKDLASGENGTECR	17,Carbamidomethyl(+57.0215);	1.73	Spectrum Expansion
MouseBrain-Z-T-4.2071.2071.2	2071	14.89	PGDPGKDLASGENGTECR	17,Carbamidomethyl(+57.0215);	1	Decoy
MouseBrain-Z-T-4.2073.2073.3	2073	14.94	PGDPGKDLASGENGTECR	17,Carbamidomethyl(+57.0215);	2.45	Spectrum Expansion
MouseBrain-Z-T-4.2073.2073.3	2073	14.94	PGDPGKDLASGENGTECR	17,Carbamidomethyl(+57.0215);	0	Decoy
MouseBrain-Z-T-4.2074.2074.4	2074	14.94	PGDPGKDLASGENGTECR	17,Carbamidomethyl(+57.0215);	1.43	Spectrum Expansion
MouseBrain-Z-T-4.2074.2074.4	2074	14.94	PGDPGKDLASGENGTECR	17,Carbamidomethyl(+57.0215);	0	Decoy
MouseBrain-Z-T-4.2075.2075.3	2075	14.94	PGDPGKDLASGENGTECR	17,Carbamidomethyl(+57.0215);	6.37	Spectrum Expansion
MouseBrain-Z-T-4.2075.2075.3	2075	14.94	PGDPGKDLASGENGTECR	17,Carbamidomethyl(+57.0215);	0	Decoy
MouseBrain-Z-T-4.2076.2076.3	2076	14.94	PGDPGKDLASGENGTECR	17,Carbamidomethyl(+57.0215);	1.56	Spectrum Expansion
MouseBrain-Z-T-4.2076.2076.3	2076	14.94	PGDPGKDLASGENGTECR	17,Carbamidomethyl(+57.0215);	0	Decoy
MouseBrain-Z-T-4.2077.2077.2	2077	14.94	PGDPGKDLASGENGTECR	17,Carbamidomethyl(+57.0215);	1.59	Spectrum Expansion
MouseBrain-Z-T-4.2077.2077.2	2077	14.94	PGDPGKDLASGENGTECR	17,Carbamidomethyl(+57.0215);	1.06	Decoy
MouseBrain-Z-T-4.2078.2078.2	2078	14.94	PGDPGKDLASGENGTECR	17,Carbamidomethyl(+57.0215);	1.56	Spectrum Expansion
MouseBrain-Z-T-4.2078.2078.2	2078	14.94	PGDPGKDLASGENGTECR	17,Carbamidomethyl(+57.0215);	0	Decoy
MouseBrain-Z-T-4.2079.2079.3	2079	14.94	PGDPGKDLASGENGTECR	17,Carbamidomethyl(+57.0215);	1.49	Spectrum Expansion
MouseBrain-Z-T-4.2079.2079.3	2079	14.94	PGDPGKDLASGENGTECR	17,Carbamidomethyl(+57.0215);	5.92	Decoy
MouseBrain-Z-T-4.2080.2080.2	2080	14.94	PGDPGKDLASGENGTECR	17,Carbamidomethyl(+57.0215);	1.5	Spectrum Expansion
MouseBrain-Z-T-4.2080.2080.2	2080	14.94	PGDPGKDLASGENGTECR	17,Carbamidomethyl(+57.0215);	0	Decoy
MouseBrain-Z-T-4.2081.2081.2	2081	14.94	PGDPGKDLASGENGTECR	17,Carbamidomethyl(+57.0215);	1.42	Spectrum Expansion
MouseBrain-Z-T-4.2081.2081.2	2081	14.94	PGDPGKDLASGENGTECR	17,Carbamidomethyl(+57.0215);	0	Decoy
MouseBrain-Z-T-4.2082.2082.2	2082	14.94	PGDPGKDLASGENGTECR	17,Carbamidomethyl(+57.0215);	1.49	Spectrum Expansion
MouseBrain-Z-T-4.2082.2082.2	2082	14.94	PGDPGKDLASGENGTECR	17,Carbamidomethyl(+57.0215);	0	Decoy
MouseBrain-Z-T-4.2083.2083.3	2083	14.94	PGDPGKDLASGENGTECR	17,Carbamidomethyl(+57.0215);	2.17	Spectrum Expansion
MouseBrain-Z-T-4.2083.2083.3	2083	14.94	PGDPGKDLASGENGTECR	17,Carbamidomethyl(+57.0215);	0	Decoy
MouseBrain-Z-T-4.2085.2085.3	2085	14.99	PGDPGKDLASGENGTECR	17,Carbamidomethyl(+57.0215);	4.26	Spectrum Expansion
MouseBrain-Z-T-4.2085.2085.3	2085	14.99	PGDPGKDLASGENGTECR	17,Carbamidomethyl(+57.0215);	2.94	Decoy
MouseBrain-Z-T-4.2086.2086.3	2086	14.99	PGDPGKDLASGENGTECR	17,Carbamidomethyl(+57.0215);	2.49	Spectrum Expansion
MouseBrain-Z-T-4.2086.2086.3	2086	14.99	PGDPGKDLASGENGTECR	17,Carbamidomethyl(+57.0215);	0	Decoy
MouseBrain-Z-T-4.2087.2087.3	2087	14.99	PGDPGKDLASGENGTECR	17,Carbamidomethyl(+57.0215);	0	Spectrum Expansion
MouseBrain-Z-T-4.2087.2087.3	2087	14.99	PGDPGKDLASGENGTECR	17,Carbamidomethyl(+57.0215);	0	Decoy
MouseBrain-Z-T-4.2088.2088.3	2088	14.99	PGDPGKDLASGENGTECR	17,Carbamidomethyl(+57.0215);	1.79	Spectrum Expansion
MouseBrain-Z-T-4.2088.2088.3	2088	14.99	PGDPGKDLASGENGTECR	17,Carbamidomethyl(+57.0215);	0	Decoy
MouseBrain-Z-T-4.2089.2089.3	2089	14.99	PGDPGKDLASGENGTECR	17,Carbamidomethyl(+57.0215);	1.33	Spectrum Expansion
MouseBrain-Z-T-4.2089.2089.3	2089	14.99	PGDPGKDLASGENGTECR	17,Carbamidomethyl(+57.0215);	0	Decoy
MouseBrain-Z-T-4.2090.2090.3	2090	14.99	PGDPGKDLASGENGTECR	17,Carbamidomethyl(+57.0215);	2.44	Spectrum Expansion
MouseBrain-Z-T-4.2090.2090.3	2090	14.99	PGDPGKDLASGENGTECR	17,Carbamidomethyl(+57.0215);	0	Decoy
MouseBrain-Z-T-4.2091.2091.3	2091	14.99	PGDPGKDLASGENGTECR	17,Carbamidomethyl(+57.0215);	0	Spectrum Expansion
MouseBrain-Z-T-4.2091.2091.3	2091	14.99	PGDPGKDLASGENGTECR	17,Carbamidomethyl(+57.0215);	0	Decoy
MouseBrain-Z-T-4.2092.2092.3	2092	14.99	PGDPGKDLASGENGTECR	17,Carbamidomethyl(+57.0215);	3.71	Spectrum Expansion
MouseBrain-Z-T-4.2092.2092.3	2092	14.99	PGDPGKDLASGENGTECR	17,Carbamidomethyl(+57.0215);	0	Decoy
MouseBrain-Z-T-4.2093.2093.2	2093	14.99	PGDPGKDLASGENGTECR	17,Carbamidomethyl(+57.0215);	0	Spectrum Expansion
MouseBrain-Z-T-4.2093.2093.2	2093	14.99	PGDPGKDLASGENGTECR	17,Carbamidomethyl(+57.0215);	0	Decoy
MouseBrain-Z-T-4.2094.2094.3	2094	14.99	PGDPGKDLASGENGTECR	17,Carbamidomethyl(+57.0215);	1.49	Spectrum Expansion
MouseBrain-Z-T-4.2094.2094.3	2094	14.99	PGDPGKDLASGENGTECR	17,Carbamidomethyl(+57.0215);	0	Decoy
MouseBrain-Z-T-4.2096.2096.3	2096	15.05	PGDPGKDLASGENGTECR	17,Carbamidomethyl(+57.0215);	1.54	Spectrum Expansion
MouseBrain-Z-T-4.2096.2096.3	2096	15.05	PGDPGKDLASGENGTECR	17,Carbamidomethyl(+57.0215);	0	Decoy
MouseBrain-Z-T-4.2097.2097.3	2097	15.05	PGDPGKDLASGENGTECR	17,Carbamidomethyl(+57.0215);	4.85	Spectrum Expansion
MouseBrain-Z-T-4.2097.2097.3	2097	15.05	PGDPGKDLASGENGTECR	17,Carbamidomethyl(+57.0215);	0	Decoy
MouseBrain-Z-T-4.2099.2099.2	2099	15.05	PGDPGKDLASGENGTECR	17,Carbamidomethyl(+57.0215);	0	Spectrum Expansion
MouseBrain-Z-T-4.2099.2099.2	2099	15.05	PGDPGKDLASGENGTECR	17,Carbamidomethyl(+57.0215);	0	Decoy
MouseBrain-Z-T-4.2100.2100.3	2100	15.05	PGDPGKDLASGENGTECR	17,Carbamidomethyl(+57.0215);	2.73	Spectrum Expansion
MouseBrain-Z-T-4.2100.2100.3	2100	15.05	PGDPGKDLASGENGTECR	17,Carbamidomethyl(+57.0215);	1.12	Decoy
MouseBrain-Z-T-4.2101.2101.2	2101	15.05	PGDPGKDLASGENGTECR	17,Carbamidomethyl(+57.0215);	7.92	Spectrum Expansion
MouseBrain-Z-T-4.2101.2101.2	2101	15.05	PGDPGKDLASGENGTECR	17,Carbamidomethyl(+57.0215);	1.01	Decoy
MouseBrain-Z-T-4.2102.2102.2	2102	15.05	PGDPGKDLASGENGTECR	17,Carbamidomethyl(+57.0215);	1.65	Spectrum Expansion
MouseBrain-Z-T-4.2102.2102.2	2102	15.05	PGDPGKDLASGENGTECR	17,Carbamidomethyl(+57.0215);	0	Decoy
MouseBrain-Z-T-4.2103.2103.3	2103	15.05	PGDPGKDLASGENGTECR	17,Carbamidomethyl(+57.0215);	2.76	Spectrum Expansion
MouseBrain-Z-T-4.2103.2103.3	2103	15.05	PGDPGKDLASGENGTECR	17,Carbamidomethyl(+57.0215);	0	Decoy
MouseBrain-Z-T-4.2104.2104.2	2104	15.05	PGDPGKDLASGENGTECR	17,Carbamidomethyl(+57.0215);	4.21	Spectrum Expansion
MouseBrain-Z-T-4.2104.2104.2	2104	15.05	PGDPGKDLASGENGTECR	17,Carbamidomethyl(+57.0215);	0	Decoy
MouseBrain-Z-T-4.2105.2105.2	2105	15.05	PGDPGKDLASGENGTECR	17,Carbamidomethyl(+57.0215);	3.43	Spectrum Expansion
MouseBrain-Z-T-4.2105.2105.2	2105	15.05	PGDPGKDLASGENGTECR	17,Carbamidomethyl(+57.0215);	0	Decoy
MouseBrain-Z-T-4.2106.2106.2	2106	15.05	PGDPGKDLASGENGTECR	17,Carbamidomethyl(+57.0215);	1.21	Spectrum Expansion
MouseBrain-Z-T-4.2106.2106.2	2106	15.05	PGDPGKDLASGENGTECR	17,Carbamidomethyl(+57.0215);	0	Decoy
MouseBrain-Z-T-4.2108.2108.2	2108	15.1	PGDPGKDLASGENGTECR	17,Carbamidomethyl(+57.0215);	1.29	Spectrum Expansion
MouseBrain-Z-T-4.2108.2108.2	2108	15.1	PGDPGKDLASGENGTECR	17,Carbamidomethyl(+57.0215);	0	Decoy
MouseBrain-Z-T-4.2109.2109.3	2109	15.1	PGDPGKDLASGENGTECR	17,Carbamidomethyl(+57.0215);	1.93	Spectrum Expansion
MouseBrain-Z-T-4.2109.2109.3	2109	15.1	PGDPGKDLASGENGTECR	17,Carbamidomethyl(+57.0215);	1.5	Decoy
MouseBrain-Z-T-4.2110.2110.3	2110	15.1	PGDPGKDLASGENGTECR	17,Carbamidomethyl(+57.0215);	2.33	Spectrum Expansion
MouseBrain-Z-T-4.2110.2110.3	2110	15.1	PGDPGKDLASGENGTECR	17,Carbamidomethyl(+57.0215);	3.3	Decoy
MouseBrain-Z-T-4.2111.2111.3	2111	15.1	PGDPGKDLASGENGTECR	17,Carbamidomethyl(+57.0215);	1.24	Spectrum Expansion
MouseBrain-Z-T-4.2111.2111.3	2111	15.1	PGDPGKDLASGENGTECR	17,Carbamidomethyl(+57.0215);	0	Decoy
MouseBrain-Z-T-4.2112.2112.3	2112	15.1	PGDPGKDLASGENGTECR	17,Carbamidomethyl(+57.0215);	2.41	Spectrum Expansion
MouseBrain-Z-T-4.2112.2112.3	2112	15.1	PGDPGKDLASGENGTECR	17,Carbamidomethyl(+57.0215);	0	Decoy
MouseBrain-Z-T-4.2113.2113.4	2113	15.1	PGDPGKDLASGENGTECR	17,Carbamidomethyl(+57.0215);	0	Spectrum Expansion
MouseBrain-Z-T-4.2113.2113.4	2113	15.1	PGDPGKDLASGENGTECR	17,Carbamidomethyl(+57.0215);	0	Decoy
MouseBrain-Z-T-4.2114.2114.2	2114	15.1	PGDPGKDLASGENGTECR	17,Carbamidomethyl(+57.0215);	1.68	Spectrum Expansion
MouseBrain-Z-T-4.2114.2114.2	2114	15.1	PGDPGKDLASGENGTECR	17,Carbamidomethyl(+57.0215);	0	Decoy
MouseBrain-Z-T-4.2115.2115.3	2115	15.1	PGDPGKDLASGENGTECR	17,Carbamidomethyl(+57.0215);	5.76	Spectrum Expansion
MouseBrain-Z-T-4.2115.2115.3	2115	15.1	PGDPGKDLASGENGTECR	17,Carbamidomethyl(+57.0215);	0	Decoy
MouseBrain-Z-T-4.2116.2116.3	2116	15.1	PGDPGKDLASGENGTECR	17,Carbamidomethyl(+57.0215);	1.52	Spectrum Expansion
MouseBrain-Z-T-4.2116.2116.3	2116	15.1	PGDPGKDLASGENGTECR	17,Carbamidomethyl(+57.0215);	0	Decoy
MouseBrain-Z-T-4.2117.2117.2	2117	15.1	PGDPGKDLASGENGTECR	17,Carbamidomethyl(+57.0215);	0	Spectrum Expansion
MouseBrain-Z-T-4.2117.2117.2	2117	15.1	PGDPGKDLASGENGTECR	17,Carbamidomethyl(+57.0215);	0	Decoy
MouseBrain-Z-T-4.2118.2118.2	2118	15.1	PGDPGKDLASGENGTECR	17,Carbamidomethyl(+57.0215);	1.55	Spectrum Expansion
MouseBrain-Z-T-4.2118.2118.2	2118	15.1	PGDPGKDLASGENGTECR	17,Carbamidomethyl(+57.0215);	0	Decoy
MouseBrain-Z-T-4.2120.2120.3	2120	15.16	PGDPGKDLASGENGTECR	17,Carbamidomethyl(+57.0215);	2.1	Spectrum Expansion
MouseBrain-Z-T-4.2120.2120.3	2120	15.16	PGDPGKDLASGENGTECR	17,Carbamidomethyl(+57.0215);	0	Decoy
MouseBrain-Z-T-4.2121.2121.2	2121	15.16	PGDPGKDLASGENGTECR	17,Carbamidomethyl(+57.0215);	1.8	Spectrum Expansion
MouseBrain-Z-T-4.2121.2121.2	2121	15.16	PGDPGKDLASGENGTECR	17,Carbamidomethyl(+57.0215);	0	Decoy
MouseBrain-Z-T-4.2122.2122.2	2122	15.16	PGDPGKDLASGENGTECR	17,Carbamidomethyl(+57.0215);	1.67	Spectrum Expansion
MouseBrain-Z-T-4.2122.2122.2	2122	15.16	PGDPGKDLASGENGTECR	17,Carbamidomethyl(+57.0215);	0	Decoy
MouseBrain-Z-T-4.2123.2123.3	2123	15.16	PGDPGKDLASGENGTECR	17,Carbamidomethyl(+57.0215);	2.12	Spectrum Expansion
MouseBrain-Z-T-4.2123.2123.3	2123	15.16	PGDPGKDLASGENGTECR	17,Carbamidomethyl(+57.0215);	0	Decoy
MouseBrain-Z-T-4.2124.2124.3	2124	15.16	PGDPGKDLASGENGTECR	17,Carbamidomethyl(+57.0215);	10.24	Spectrum Expansion
MouseBrain-Z-T-4.2124.2124.3	2124	15.16	PGDPGKDLASGENGTECR	17,Carbamidomethyl(+57.0215);	0	Decoy
MouseBrain-Z-T-4.2125.2125.2	2125	15.16	PGDPGKDLASGENGTECR	17,Carbamidomethyl(+57.0215);	0	Spectrum Expansion
MouseBrain-Z-T-4.2125.2125.2	2125	15.16	PGDPGKDLASGENGTECR	17,Carbamidomethyl(+57.0215);	0	Decoy
MouseBrain-Z-T-4.2126.2126.3	2126	15.16	PGDPGKDLASGENGTECR	17,Carbamidomethyl(+57.0215);	1.4	Spectrum Expansion
MouseBrain-Z-T-4.2126.2126.3	2126	15.16	PGDPGKDLASGENGTECR	17,Carbamidomethyl(+57.0215);	0	Decoy
MouseBrain-Z-T-4.2127.2127.3	2127	15.16	PGDPGKDLASGENGTECR	17,Carbamidomethyl(+57.0215);	3.1	Spectrum Expansion
MouseBrain-Z-T-4.2127.2127.3	2127	15.16	PGDPGKDLASGENGTECR	17,Carbamidomethyl(+57.0215);	0	Decoy
MouseBrain-Z-T-4.2128.2128.3	2128	15.16	PGDPGKDLASGENGTECR	17,Carbamidomethyl(+57.0215);	0	Spectrum Expansion
MouseBrain-Z-T-4.2128.2128.3	2128	15.16	PGDPGKDLASGENGTECR	17,Carbamidomethyl(+57.0215);	0	Decoy
MouseBrain-Z-T-4.2129.2129.3	2129	15.16	PGDPGKDLASGENGTECR	17,Carbamidomethyl(+57.0215);	1.97	Spectrum Expansion
MouseBrain-Z-T-4.2129.2129.3	2129	15.16	PGDPGKDLASGENGTECR	17,Carbamidomethyl(+57.0215);	0	Decoy
MouseBrain-Z-T-4.2130.2130.3	2130	15.16	PGDPGKDLASGENGTECR	17,Carbamidomethyl(+57.0215);	2.38	Spectrum Expansion
MouseBrain-Z-T-4.2130.2130.3	2130	15.16	PGDPGKDLASGENGTECR	17,Carbamidomethyl(+57.0215);	1	Decoy
MouseBrain-Z-T-4.2132.2132.3	2132	15.21	PGDPGKDLASGENGTECR	17,Carbamidomethyl(+57.0215);	3.93	Spectrum Expansion
MouseBrain-Z-T-4.2132.2132.3	2132	15.21	PGDPGKDLASGENGTECR	17,Carbamidomethyl(+57.0215);	0	Decoy
MouseBrain-Z-T-4.2133.2133.2	2133	15.21	PGDPGKDLASGENGTECR	17,Carbamidomethyl(+57.0215);	1.4	Spectrum Expansion
MouseBrain-Z-T-4.2133.2133.2	2133	15.21	PGDPGKDLASGENGTECR	17,Carbamidomethyl(+57.0215);	1.57	Decoy
MouseBrain-Z-T-4.2134.2134.3	2134	15.21	PGDPGKDLASGENGTECR	17,Carbamidomethyl(+57.0215);	1.42	Spectrum Expansion
MouseBrain-Z-T-4.2134.2134.3	2134	15.21	PGDPGKDLASGENGTECR	17,Carbamidomethyl(+57.0215);	0	Decoy
MouseBrain-Z-T-4.2135.2135.2	2135	15.21	PGDPGKDLASGENGTECR	17,Carbamidomethyl(+57.0215);	0	Spectrum Expansion
MouseBrain-Z-T-4.2135.2135.2	2135	15.21	PGDPGKDLASGENGTECR	17,Carbamidomethyl(+57.0215);	0	Decoy
MouseBrain-Z-T-4.2136.2136.5	2136	15.21	PGDPGKDLASGENGTECR	17,Carbamidomethyl(+57.0215);	1.6	Spectrum Expansion
MouseBrain-Z-T-4.2136.2136.5	2136	15.21	PGDPGKDLASGENGTECR	17,Carbamidomethyl(+57.0215);	0	Decoy
MouseBrain-Z-T-4.2137.2137.3	2137	15.21	PGDPGKDLASGENGTECR	17,Carbamidomethyl(+57.0215);	0	Spectrum Expansion
MouseBrain-Z-T-4.2137.2137.3	2137	15.21	PGDPGKDLASGENGTECR	17,Carbamidomethyl(+57.0215);	0	Decoy
MouseBrain-Z-T-4.2138.2138.3	2138	15.21	PGDPGKDLASGENGTECR	17,Carbamidomethyl(+57.0215);	1.72	Spectrum Expansion
MouseBrain-Z-T-4.2138.2138.3	2138	15.21	PGDPGKDLASGENGTECR	17,Carbamidomethyl(+57.0215);	0	Decoy
MouseBrain-Z-T-4.2139.2139.3	2139	15.21	PGDPGKDLASGENGTECR	17,Carbamidomethyl(+57.0215);	1.46	Spectrum Expansion
MouseBrain-Z-T-4.2139.2139.3	2139	15.21	PGDPGKDLASGENGTECR	17,Carbamidomethyl(+57.0215);	0	Decoy
MouseBrain-Z-T-4.2140.2140.2	2140	15.21	PGDPGKDLASGENGTECR	17,Carbamidomethyl(+57.0215);	3.79	Spectrum Expansion
MouseBrain-Z-T-4.2140.2140.2	2140	15.21	PGDPGKDLASGENGTECR	17,Carbamidomethyl(+57.0215);	0	Decoy
MouseBrain-Z-T-4.2141.2141.2	2141	15.21	PGDPGKDLASGENGTECR	17,Carbamidomethyl(+57.0215);	0	Spectrum Expansion
MouseBrain-Z-T-4.2141.2141.2	2141	15.21	PGDPGKDLASGENGTECR	17,Carbamidomethyl(+57.0215);	0	Decoy
MouseBrain-Z-T-4.2142.2142.3	2142	15.21	PGDPGKDLASGENGTECR	17,Carbamidomethyl(+57.0215);	1.75	Spectrum Expansion
MouseBrain-Z-T-4.2142.2142.3	2142	15.21	PGDPGKDLASGENGTECR	17,Carbamidomethyl(+57.0215);	0	Decoy
MouseBrain-Z-T-4.2144.2144.2	2144	15.26	PGDPGKDLASGENGTECR	17,Carbamidomethyl(+57.0215);	2	Spectrum Expansion
MouseBrain-Z-T-4.2144.2144.2	2144	15.26	PGDPGKDLASGENGTECR	17,Carbamidomethyl(+57.0215);	0	Decoy
MouseBrain-Z-T-4.2145.2145.4	2145	15.26	PGDPGKDLASGENGTECR	17,Carbamidomethyl(+57.0215);	3.76	Spectrum Expansion
MouseBrain-Z-T-4.2145.2145.4	2145	15.26	PGDPGKDLASGENGTECR	17,Carbamidomethyl(+57.0215);	1.52	Decoy
MouseBrain-Z-T-4.2146.2146.3	2146	15.26	PGDPGKDLASGENGTECR	17,Carbamidomethyl(+57.0215);	2.48	Spectrum Expansion
MouseBrain-Z-T-4.2146.2146.3	2146	15.26	PGDPGKDLASGENGTECR	17,Carbamidomethyl(+57.0215);	0	Decoy
MouseBrain-Z-T-4.2147.2147.3	2147	15.26	PGDPGKDLASGENGTECR	17,Carbamidomethyl(+57.0215);	1.42	Spectrum Expansion
MouseBrain-Z-T-4.2147.2147.3	2147	15.26	PGDPGKDLASGENGTECR	17,Carbamidomethyl(+57.0215);	0	Decoy
MouseBrain-Z-T-4.2148.2148.3	2148	15.26	PGDPGKDLASGENGTECR	17,Carbamidomethyl(+57.0215);	0	Spectrum Expansion
MouseBrain-Z-T-4.2148.2148.3	2148	15.26	PGDPGKDLASGENGTECR	17,Carbamidomethyl(+57.0215);	0	Decoy
MouseBrain-Z-T-4.2149.2149.2	2149	15.26	PGDPGKDLASGENGTECR	17,Carbamidomethyl(+57.0215);	14.35	Spectrum Expansion
MouseBrain-Z-T-4.2149.2149.2	2149	15.26	PGDPGKDLASGENGTECR	17,Carbamidomethyl(+57.0215);	0	Decoy
MouseBrain-Z-T-4.2150.2150.2	2150	15.26	PGDPGKDLASGENGTECR	17,Carbamidomethyl(+57.0215);	1.74	Spectrum Expansion
MouseBrain-Z-T-4.2150.2150.2	2150	15.26	PGDPGKDLASGENGTECR	17,Carbamidomethyl(+57.0215);	0	Decoy
MouseBrain-Z-T-4.2151.2151.3	2151	15.26	PGDPGKDLASGENGTECR	17,Carbamidomethyl(+57.0215);	2.86	Spectrum Expansion
MouseBrain-Z-T-4.2151.2151.3	2151	15.26	PGDPGKDLASGENGTECR	17,Carbamidomethyl(+57.0215);	0	Decoy
MouseBrain-Z-T-4.2152.2152.2	2152	15.26	PGDPGKDLASGENGTECR	17,Carbamidomethyl(+57.0215);	2.25	Spectrum Expansion
MouseBrain-Z-T-4.2152.2152.2	2152	15.26	PGDPGKDLASGENGTECR	17,Carbamidomethyl(+57.0215);	0	Decoy
MouseBrain-Z-T-4.2153.2153.3	2153	15.26	PGDPGKDLASGENGTECR	17,Carbamidomethyl(+57.0215);	2.81	Spectrum Expansion
MouseBrain-Z-T-4.2153.2153.3	2153	15.26	PGDPGKDLASGENGTECR	17,Carbamidomethyl(+57.0215);	0	Decoy
MouseBrain-Z-T-4.2154.2154.3	2154	15.26	PGDPGKDLASGENGTECR	17,Carbamidomethyl(+57.0215);	3.65	Spectrum Expansion
MouseBrain-Z-T-4.2154.2154.3	2154	15.26	PGDPGKDLASGENGTECR	17,Carbamidomethyl(+57.0215);	1.71	Decoy
MouseBrain-Z-T-4.2156.2156.3	2156	15.32	PGDPGKDLASGENGTECR	17,Carbamidomethyl(+57.0215);	1.46	Spectrum Expansion
MouseBrain-Z-T-4.2156.2156.3	2156	15.32	PGDPGKDLASGENGTECR	17,Carbamidomethyl(+57.0215);	0	Decoy
MouseBrain-Z-T-4.2157.2157.2	2157	15.32	PGDPGKDLASGENGTECR	17,Carbamidomethyl(+57.0215);	12.07	Spectrum Expansion
MouseBrain-Z-T-4.2157.2157.2	2157	15.32	PGDPGKDLASGENGTECR	17,Carbamidomethyl(+57.0215);	0	Decoy
MouseBrain-Z-T-4.2159.2159.4	2159	15.32	PGDPGKDLASGENGTECR	17,Carbamidomethyl(+57.0215);	1.91	Spectrum Expansion
MouseBrain-Z-T-4.2159.2159.4	2159	15.32	PGDPGKDLASGENGTECR	17,Carbamidomethyl(+57.0215);	0	Decoy
MouseBrain-Z-T-4.2160.2160.3	2160	15.32	PGDPGKDLASGENGTECR	17,Carbamidomethyl(+57.0215);	1.51	Spectrum Expansion
MouseBrain-Z-T-4.2160.2160.3	2160	15.32	PGDPGKDLASGENGTECR	17,Carbamidomethyl(+57.0215);	0	Decoy
MouseBrain-Z-T-4.2161.2161.2	2161	15.32	PGDPGKDLASGENGTECR	17,Carbamidomethyl(+57.0215);	4.73	Spectrum Expansion
MouseBrain-Z-T-4.2161.2161.2	2161	15.32	PGDPGKDLASGENGTECR	17,Carbamidomethyl(+57.0215);	0	Decoy
MouseBrain-Z-T-4.2162.2162.2	2162	15.32	PGDPGKDLASGENGTECR	17,Carbamidomethyl(+57.0215);	3.12	Spectrum Expansion
MouseBrain-Z-T-4.2162.2162.2	2162	15.32	PGDPGKDLASGENGTECR	17,Carbamidomethyl(+57.0215);	1.08	Decoy
MouseBrain-Z-T-4.2163.2163.3	2163	15.32	PGDPGKDLASGENGTECR	17,Carbamidomethyl(+57.0215);	28.94	Spectrum Expansion
MouseBrain-Z-T-4.2163.2163.3	2163	15.32	PGDPGKDLASGENGTECR	17,Carbamidomethyl(+57.0215);	0	Decoy
MouseBrain-Z-T-4.2164.2164.3	2164	15.32	PGDPGKDLASGENGTECR	17,Carbamidomethyl(+57.0215);	3.88	Spectrum Expansion
MouseBrain-Z-T-4.2164.2164.3	2164	15.32	PGDPGKDLASGENGTECR	17,Carbamidomethyl(+57.0215);	0	Decoy
MouseBrain-Z-T-4.2165.2165.3	2165	15.32	PGDPGKDLASGENGTECR	17,Carbamidomethyl(+57.0215);	3.26	Spectrum Expansion
MouseBrain-Z-T-4.2165.2165.3	2165	15.32	PGDPGKDLASGENGTECR	17,Carbamidomethyl(+57.0215);	0	Decoy
MouseBrain-Z-T-4.2166.2166.2	2166	15.32	PGDPGKDLASGENGTECR	17,Carbamidomethyl(+57.0215);	0	Spectrum Expansion
MouseBrain-Z-T-4.2166.2166.2	2166	15.32	PGDPGKDLASGENGTECR	17,Carbamidomethyl(+57.0215);	0	Decoy
MouseBrain-Z-T-4.2168.2168.2	2168	15.37	PGDPGKDLASGENGTECR	17,Carbamidomethyl(+57.0215);	0	Spectrum Expansion
MouseBrain-Z-T-4.2168.2168.2	2168	15.37	PGDPGKDLASGENGTECR	17,Carbamidomethyl(+57.0215);	0	Decoy
MouseBrain-Z-T-4.2169.2169.3	2169	15.37	PGDPGKDLASGENGTECR	17,Carbamidomethyl(+57.0215);	7.55	Spectrum Expansion
MouseBrain-Z-T-4.2169.2169.3	2169	15.37	PGDPGKDLASGENGTECR	17,Carbamidomethyl(+57.0215);	0	Decoy
MouseBrain-Z-T-4.2170.2170.2	2170	15.37	PGDPGKDLASGENGTECR	17,Carbamidomethyl(+57.0215);	0	Spectrum Expansion
MouseBrain-Z-T-4.2170.2170.2	2170	15.37	PGDPGKDLASGENGTECR	17,Carbamidomethyl(+57.0215);	0	Decoy
MouseBrain-Z-T-4.2171.2171.3	2171	15.37	PGDPGKDLASGENGTECR	17,Carbamidomethyl(+57.0215);	1.68	Spectrum Expansion
MouseBrain-Z-T-4.2171.2171.3	2171	15.37	PGDPGKDLASGENGTECR	17,Carbamidomethyl(+57.0215);	1	Decoy
MouseBrain-Z-T-4.2172.2172.3	2172	15.37	PGDPGKDLASGENGTECR	17,Carbamidomethyl(+57.0215);	1.94	Spectrum Expansion
MouseBrain-Z-T-4.2172.2172.3	2172	15.37	PGDPGKDLASGENGTECR	17,Carbamidomethyl(+57.0215);	1.72	Decoy
MouseBrain-Z-T-4.2173.2173.3	2173	15.37	PGDPGKDLASGENGTECR	17,Carbamidomethyl(+57.0215);	0	Spectrum Expansion
MouseBrain-Z-T-4.2173.2173.3	2173	15.37	PGDPGKDLASGENGTECR	17,Carbamidomethyl(+57.0215);	0	Decoy
MouseBrain-Z-T-4.2174.2174.3	2174	15.37	PGDPGKDLASGENGTECR	17,Carbamidomethyl(+57.0215);	1.2	Spectrum Expansion
MouseBrain-Z-T-4.2174.2174.3	2174	15.37	PGDPGKDLASGENGTECR	17,Carbamidomethyl(+57.0215);	0	Decoy
MouseBrain-Z-T-4.2175.2175.2	2175	15.37	PGDPGKDLASGENGTECR	17,Carbamidomethyl(+57.0215);	2.46	Spectrum Expansion
MouseBrain-Z-T-4.2175.2175.2	2175	15.37	PGDPGKDLASGENGTECR	17,Carbamidomethyl(+57.0215);	0	Decoy
MouseBrain-Z-T-4.2176.2176.3	2176	15.37	PGDPGKDLASGENGTECR	17,Carbamidomethyl(+57.0215);	0	Spectrum Expansion
MouseBrain-Z-T-4.2176.2176.3	2176	15.37	PGDPGKDLASGENGTECR	17,Carbamidomethyl(+57.0215);	0	Decoy
MouseBrain-Z-T-4.2178.2178.2	2178	15.42	PGDPGKDLASGENGTECR	17,Carbamidomethyl(+57.0215);	1.88	Spectrum Expansion
MouseBrain-Z-T-4.2178.2178.2	2178	15.42	PGDPGKDLASGENGTECR	17,Carbamidomethyl(+57.0215);	1.65	Decoy
MouseBrain-Z-T-4.2179.2179.3	2179	15.42	PGDPGKDLASGENGTECR	17,Carbamidomethyl(+57.0215);	4.15	Spectrum Expansion
MouseBrain-Z-T-4.2179.2179.3	2179	15.42	PGDPGKDLASGENGTECR	17,Carbamidomethyl(+57.0215);	0	Decoy
MouseBrain-Z-T-4.2180.2180.3	2180	15.42	PGDPGKDLASGENGTECR	17,Carbamidomethyl(+57.0215);	0	Spectrum Expansion
MouseBrain-Z-T-4.2180.2180.3	2180	15.42	PGDPGKDLASGENGTECR	17,Carbamidomethyl(+57.0215);	0	Decoy
MouseBrain-Z-T-4.2181.2181.3	2181	15.42	PGDPGKDLASGENGTECR	17,Carbamidomethyl(+57.0215);	1.79	Spectrum Expansion
MouseBrain-Z-T-4.2181.2181.3	2181	15.42	PGDPGKDLASGENGTECR	17,Carbamidomethyl(+57.0215);	0	Decoy
MouseBrain-Z-T-4.2182.2182.3	2182	15.42	PGDPGKDLASGENGTECR	17,Carbamidomethyl(+57.0215);	1.28	Spectrum Expansion
MouseBrain-Z-T-4.2182.2182.3	2182	15.42	PGDPGKDLASGENGTECR	17,Carbamidomethyl(+57.0215);	0	Decoy
MouseBrain-Z-T-4.2183.2183.4	2183	15.42	PGDPGKDLASGENGTECR	17,Carbamidomethyl(+57.0215);	1.51	Spectrum Expansion
MouseBrain-Z-T-4.2183.2183.4	2183	15.42	PGDPGKDLASGENGTECR	17,Carbamidomethyl(+57.0215);	0	Decoy
MouseBrain-Z-T-4.2184.2184.3	2184	15.42	PGDPGKDLASGENGTECR	17,Carbamidomethyl(+57.0215);	0	Spectrum Expansion
MouseBrain-Z-T-4.2184.2184.3	2184	15.42	PGDPGKDLASGENGTECR	17,Carbamidomethyl(+57.0215);	0	Decoy
MouseBrain-Z-T-4.2185.2185.3	2185	15.42	PGDPGKDLASGENGTECR	17,Carbamidomethyl(+57.0215);	2.09	Spectrum Expansion
MouseBrain-Z-T-4.2185.2185.3	2185	15.42	PGDPGKDLASGENGTECR	17,Carbamidomethyl(+57.0215);	0	Decoy
MouseBrain-Z-T-4.2186.2186.2	2186	15.42	PGDPGKDLASGENGTECR	17,Carbamidomethyl(+57.0215);	1.26	Spectrum Expansion
MouseBrain-Z-T-4.2186.2186.2	2186	15.42	PGDPGKDLASGENGTECR	17,Carbamidomethyl(+57.0215);	0	Decoy
MouseBrain-Z-T-4.2187.2187.3	2187	15.42	PGDPGKDLASGENGTECR	17,Carbamidomethyl(+57.0215);	0	Spectrum Expansion
MouseBrain-Z-T-4.2187.2187.3	2187	15.42	PGDPGKDLASGENGTECR	17,Carbamidomethyl(+57.0215);	0	Decoy
MouseBrain-Z-T-4.2188.2188.2	2188	15.42	PGDPGKDLASGENGTECR	17,Carbamidomethyl(+57.0215);	0	Spectrum Expansion
MouseBrain-Z-T-4.2188.2188.2	2188	15.42	PGDPGKDLASGENGTECR	17,Carbamidomethyl(+57.0215);	0	Decoy
MouseBrain-Z-T-4.2190.2190.3	2190	15.47	PGDPGKDLASGENGTECR	17,Carbamidomethyl(+57.0215);	3.31	Spectrum Expansion
MouseBrain-Z-T-4.2190.2190.3	2190	15.47	PGDPGKDLASGENGTECR	17,Carbamidomethyl(+57.0215);	0	Decoy
MouseBrain-Z-T-4.2191.2191.3	2191	15.47	PGDPGKDLASGENGTECR	17,Carbamidomethyl(+57.0215);	1.4	Spectrum Expansion
MouseBrain-Z-T-4.2191.2191.3	2191	15.47	PGDPGKDLASGENGTECR	17,Carbamidomethyl(+57.0215);	0	Decoy
MouseBrain-Z-T-4.2192.2192.2	2192	15.47	PGDPGKDLASGENGTECR	17,Carbamidomethyl(+57.0215);	1.42	Spectrum Expansion
MouseBrain-Z-T-4.2192.2192.2	2192	15.47	PGDPGKDLASGENGTECR	17,Carbamidomethyl(+57.0215);	0	Decoy
MouseBrain-Z-T-4.2193.2193.3	2193	15.47	PGDPGKDLASGENGTECR	17,Carbamidomethyl(+57.0215);	1.47	Spectrum Expansion
MouseBrain-Z-T-4.2193.2193.3	2193	15.47	PGDPGKDLASGENGTECR	17,Carbamidomethyl(+57.0215);	0	Decoy
MouseBrain-Z-T-4.2195.2195.3	2195	15.49	PGDPGKDLASGENGTECR	17,Carbamidomethyl(+57.0215);	3.82	Spectrum Expansion
MouseBrain-Z-T-4.2195.2195.3	2195	15.49	PGDPGKDLASGENGTECR	17,Carbamidomethyl(+57.0215);	0	Decoy
MouseBrain-Z-T-4.2196.2196.3	2196	15.49	PGDPGKDLASGENGTECR	17,Carbamidomethyl(+57.0215);	2.08	Spectrum Expansion
MouseBrain-Z-T-4.2196.2196.3	2196	15.49	PGDPGKDLASGENGTECR	17,Carbamidomethyl(+57.0215);	0	Decoy
MouseBrain-Z-T-4.2197.2197.3	2197	15.49	PGDPGKDLASGENGTECR	17,Carbamidomethyl(+57.0215);	1.76	Spectrum Expansion
MouseBrain-Z-T-4.2197.2197.3	2197	15.49	PGDPGKDLASGENGTECR	17,Carbamidomethyl(+57.0215);	0	Decoy
MouseBrain-Z-T-4.2198.2198.3	2198	15.49	PGDPGKDLASGENGTECR	17,Carbamidomethyl(+57.0215);	1.87	Spectrum Expansion
MouseBrain-Z-T-4.2198.2198.3	2198	15.49	PGDPGKDLASGENGTECR	17,Carbamidomethyl(+57.0215);	0	Decoy
MouseBrain-Z-T-4.2199.2199.3	2199	15.49	PGDPGKDLASGENGTECR	17,Carbamidomethyl(+57.0215);	0	Spectrum Expansion
MouseBrain-Z-T-4.2199.2199.3	2199	15.49	PGDPGKDLASGENGTECR	17,Carbamidomethyl(+57.0215);	0	Decoy
MouseBrain-Z-T-4.2200.2200.3	2200	15.49	PGDPGKDLASGENGTECR	17,Carbamidomethyl(+57.0215);	2.35	Spectrum Expansion
MouseBrain-Z-T-4.2200.2200.3	2200	15.49	PGDPGKDLASGENGTECR	17,Carbamidomethyl(+57.0215);	0	Decoy
MouseBrain-Z-T-4.2201.2201.3	2201	15.49	PGDPGKDLASGENGTECR	17,Carbamidomethyl(+57.0215);	3.86	Spectrum Expansion
MouseBrain-Z-T-4.2201.2201.3	2201	15.49	PGDPGKDLASGENGTECR	17,Carbamidomethyl(+57.0215);	1	Decoy
MouseBrain-Z-T-4.2202.2202.3	2202	15.49	PGDPGKDLASGENGTECR	17,Carbamidomethyl(+57.0215);	1.39	Spectrum Expansion
MouseBrain-Z-T-4.2202.2202.3	2202	15.49	PGDPGKDLASGENGTECR	17,Carbamidomethyl(+57.0215);	0	Decoy
MouseBrain-Z-T-4.2203.2203.3	2203	15.49	PGDPGKDLASGENGTECR	17,Carbamidomethyl(+57.0215);	0	Spectrum Expansion
MouseBrain-Z-T-4.2203.2203.3	2203	15.49	PGDPGKDLASGENGTECR	17,Carbamidomethyl(+57.0215);	0	Decoy
MouseBrain-Z-T-4.2204.2204.3	2204	15.49	PGDPGKDLASGENGTECR	17,Carbamidomethyl(+57.0215);	7.82	Spectrum Expansion
MouseBrain-Z-T-4.2204.2204.3	2204	15.49	PGDPGKDLASGENGTECR	17,Carbamidomethyl(+57.0215);	0	Decoy
MouseBrain-Z-T-4.2205.2205.2	2205	15.49	PGDPGKDLASGENGTECR	17,Carbamidomethyl(+57.0215);	2.51	Spectrum Expansion
MouseBrain-Z-T-4.2205.2205.2	2205	15.49	PGDPGKDLASGENGTECR	17,Carbamidomethyl(+57.0215);	1	Decoy
MouseBrain-Z-T-4.2207.2207.4	2207	15.54	PGDPGKDLASGENGTECR	17,Carbamidomethyl(+57.0215);	2.67	Spectrum Expansion
MouseBrain-Z-T-4.2207.2207.4	2207	15.54	PGDPGKDLASGENGTECR	17,Carbamidomethyl(+57.0215);	0	Decoy
MouseBrain-Z-T-4.2208.2208.3	2208	15.54	PGDPGKDLASGENGTECR	17,Carbamidomethyl(+57.0215);	1.46	Spectrum Expansion
MouseBrain-Z-T-4.2208.2208.3	2208	15.54	PGDPGKDLASGENGTECR	17,Carbamidomethyl(+57.0215);	0	Decoy
MouseBrain-Z-T-4.2209.2209.3	2209	15.54	PGDPGKDLASGENGTECR	17,Carbamidomethyl(+57.0215);	1.47	Spectrum Expansion
MouseBrain-Z-T-4.2209.2209.3	2209	15.54	PGDPGKDLASGENGTECR	17,Carbamidomethyl(+57.0215);	0	Decoy
MouseBrain-Z-T-4.2210.2210.2	2210	15.54	PGDPGKDLASGENGTECR	17,Carbamidomethyl(+57.0215);	0	Spectrum Expansion
MouseBrain-Z-T-4.2210.2210.2	2210	15.54	PGDPGKDLASGENGTECR	17,Carbamidomethyl(+57.0215);	0	Decoy
MouseBrain-Z-T-4.2212.2212.3	2212	15.57	PGDPGKDLASGENGTECR	17,Carbamidomethyl(+57.0215);	2.27	Spectrum Expansion
MouseBrain-Z-T-4.2212.2212.3	2212	15.57	PGDPGKDLASGENGTECR	17,Carbamidomethyl(+57.0215);	0	Decoy
MouseBrain-Z-T-4.2213.2213.3	2213	15.57	PGDPGKDLASGENGTECR	17,Carbamidomethyl(+57.0215);	0	Spectrum Expansion
MouseBrain-Z-T-4.2213.2213.3	2213	15.57	PGDPGKDLASGENGTECR	17,Carbamidomethyl(+57.0215);	0	Decoy
MouseBrain-Z-T-4.2214.2214.3	2214	15.57	PGDPGKDLASGENGTECR	17,Carbamidomethyl(+57.0215);	2.44	Spectrum Expansion
MouseBrain-Z-T-4.2214.2214.3	2214	15.57	PGDPGKDLASGENGTECR	17,Carbamidomethyl(+57.0215);	0	Decoy
MouseBrain-Z-T-4.2215.2215.2	2215	15.57	PGDPGKDLASGENGTECR	17,Carbamidomethyl(+57.0215);	1.45	Spectrum Expansion
MouseBrain-Z-T-4.2215.2215.2	2215	15.57	PGDPGKDLASGENGTECR	17,Carbamidomethyl(+57.0215);	1	Decoy
MouseBrain-Z-T-4.2216.2216.3	2216	15.57	PGDPGKDLASGENGTECR	17,Carbamidomethyl(+57.0215);	0	Spectrum Expansion
MouseBrain-Z-T-4.2216.2216.3	2216	15.57	PGDPGKDLASGENGTECR	17,Carbamidomethyl(+57.0215);	0	Decoy
MouseBrain-Z-T-4.2217.2217.3	2217	15.57	PGDPGKDLASGENGTECR	17,Carbamidomethyl(+57.0215);	0	Spectrum Expansion
MouseBrain-Z-T-4.2217.2217.3	2217	15.57	PGDPGKDLASGENGTECR	17,Carbamidomethyl(+57.0215);	0	Decoy
MouseBrain-Z-T-4.2218.2218.2	2218	15.57	PGDPGKDLASGENGTECR	17,Carbamidomethyl(+57.0215);	1.29	Spectrum Expansion
MouseBrain-Z-T-4.2218.2218.2	2218	15.57	PGDPGKDLASGENGTECR	17,Carbamidomethyl(+57.0215);	0	Decoy
MouseBrain-Z-T-4.2219.2219.2	2219	15.57	PGDPGKDLASGENGTECR	17,Carbamidomethyl(+57.0215);	1.52	Spectrum Expansion
MouseBrain-Z-T-4.2219.2219.2	2219	15.57	PGDPGKDLASGENGTECR	17,Carbamidomethyl(+57.0215);	0	Decoy
MouseBrain-Z-T-4.2220.2220.3	2220	15.57	PGDPGKDLASGENGTECR	17,Carbamidomethyl(+57.0215);	1.58	Spectrum Expansion
MouseBrain-Z-T-4.2220.2220.3	2220	15.57	PGDPGKDLASGENGTECR	17,Carbamidomethyl(+57.0215);	0	Decoy
MouseBrain-Z-T-4.2221.2221.2	2221	15.57	PGDPGKDLASGENGTECR	17,Carbamidomethyl(+57.0215);	0	Spectrum Expansion
MouseBrain-Z-T-4.2221.2221.2	2221	15.57	PGDPGKDLASGENGTECR	17,Carbamidomethyl(+57.0215);	1.18	Decoy
MouseBrain-Z-T-4.2222.2222.3	2222	15.57	PGDPGKDLASGENGTECR	17,Carbamidomethyl(+57.0215);	1.51	Spectrum Expansion
MouseBrain-Z-T-4.2222.2222.3	2222	15.57	PGDPGKDLASGENGTECR	17,Carbamidomethyl(+57.0215);	0	Decoy
MouseBrain-Z-T-4.2224.2224.4	2224	15.62	PGDPGKDLASGENGTECR	17,Carbamidomethyl(+57.0215);	2.42	Spectrum Expansion
MouseBrain-Z-T-4.2224.2224.4	2224	15.62	PGDPGKDLASGENGTECR	17,Carbamidomethyl(+57.0215);	0	Decoy
MouseBrain-Z-T-4.2225.2225.3	2225	15.62	PGDPGKDLASGENGTECR	17,Carbamidomethyl(+57.0215);	1.52	Spectrum Expansion
MouseBrain-Z-T-4.2225.2225.3	2225	15.62	PGDPGKDLASGENGTECR	17,Carbamidomethyl(+57.0215);	1	Decoy
MouseBrain-Z-T-4.2226.2226.2	2226	15.62	PGDPGKDLASGENGTECR	17,Carbamidomethyl(+57.0215);	0	Spectrum Expansion
MouseBrain-Z-T-4.2226.2226.2	2226	15.62	PGDPGKDLASGENGTECR	17,Carbamidomethyl(+57.0215);	1	Decoy
MouseBrain-Z-T-4.2227.2227.3	2227	15.62	PGDPGKDLASGENGTECR	17,Carbamidomethyl(+57.0215);	1.43	Spectrum Expansion
MouseBrain-Z-T-4.2227.2227.3	2227	15.62	PGDPGKDLASGENGTECR	17,Carbamidomethyl(+57.0215);	0	Decoy
MouseBrain-Z-T-4.2228.2228.3	2228	15.62	PGDPGKDLASGENGTECR	17,Carbamidomethyl(+57.0215);	2.7	Spectrum Expansion
MouseBrain-Z-T-4.2228.2228.3	2228	15.62	PGDPGKDLASGENGTECR	17,Carbamidomethyl(+57.0215);	0	Decoy
MouseBrain-Z-T-4.2229.2229.2	2229	15.62	PGDPGKDLASGENGTECR	17,Carbamidomethyl(+57.0215);	1.92	Spectrum Expansion
MouseBrain-Z-T-4.2229.2229.2	2229	15.62	PGDPGKDLASGENGTECR	17,Carbamidomethyl(+57.0215);	0	Decoy
MouseBrain-Z-T-4.2230.2230.3	2230	15.62	PGDPGKDLASGENGTECR	17,Carbamidomethyl(+57.0215);	5.53	Spectrum Expansion
MouseBrain-Z-T-4.2230.2230.3	2230	15.62	PGDPGKDLASGENGTECR	17,Carbamidomethyl(+57.0215);	0	Decoy
MouseBrain-Z-T-4.2231.2231.3	2231	15.62	PGDPGKDLASGENGTECR	17,Carbamidomethyl(+57.0215);	1.49	Spectrum Expansion
MouseBrain-Z-T-4.2231.2231.3	2231	15.62	PGDPGKDLASGENGTECR	17,Carbamidomethyl(+57.0215);	0	Decoy
MouseBrain-Z-T-4.2233.2233.3	2233	15.66	PGDPGKDLASGENGTECR	17,Carbamidomethyl(+57.0215);	2.96	Spectrum Expansion
MouseBrain-Z-T-4.2233.2233.3	2233	15.66	PGDPGKDLASGENGTECR	17,Carbamidomethyl(+57.0215);	0	Decoy
MouseBrain-Z-T-4.2234.2234.3	2234	15.66	PGDPGKDLASGENGTECR	17,Carbamidomethyl(+57.0215);	4.72	Spectrum Expansion
MouseBrain-Z-T-4.2234.2234.3	2234	15.66	PGDPGKDLASGENGTECR	17,Carbamidomethyl(+57.0215);	2.01	Decoy
MouseBrain-Z-T-4.2235.2235.3	2235	15.66	PGDPGKDLASGENGTECR	17,Carbamidomethyl(+57.0215);	2.37	Spectrum Expansion
MouseBrain-Z-T-4.2235.2235.3	2235	15.66	PGDPGKDLASGENGTECR	17,Carbamidomethyl(+57.0215);	0	Decoy
MouseBrain-Z-T-4.2236.2236.3	2236	15.66	PGDPGKDLASGENGTECR	17,Carbamidomethyl(+57.0215);	2.01	Spectrum Expansion
MouseBrain-Z-T-4.2236.2236.3	2236	15.66	PGDPGKDLASGENGTECR	17,Carbamidomethyl(+57.0215);	0	Decoy
MouseBrain-Z-T-4.2237.2237.2	2237	15.66	PGDPGKDLASGENGTECR	17,Carbamidomethyl(+57.0215);	0	Spectrum Expansion
MouseBrain-Z-T-4.2237.2237.2	2237	15.66	PGDPGKDLASGENGTECR	17,Carbamidomethyl(+57.0215);	4.62	Decoy
MouseBrain-Z-T-4.2238.2238.2	2238	15.66	PGDPGKDLASGENGTECR	17,Carbamidomethyl(+57.0215);	1.41	Spectrum Expansion
MouseBrain-Z-T-4.2238.2238.2	2238	15.66	PGDPGKDLASGENGTECR	17,Carbamidomethyl(+57.0215);	0	Decoy
MouseBrain-Z-T-4.2240.2240.2	2240	15.69	PGDPGKDLASGENGTECR	17,Carbamidomethyl(+57.0215);	2.59	Spectrum Expansion
MouseBrain-Z-T-4.2240.2240.2	2240	15.69	PGDPGKDLASGENGTECR	17,Carbamidomethyl(+57.0215);	0	Decoy
MouseBrain-Z-T-4.2241.2241.4	2241	15.69	PGDPGKDLASGENGTECR	17,Carbamidomethyl(+57.0215);	1.52	Spectrum Expansion
MouseBrain-Z-T-4.2241.2241.4	2241	15.69	PGDPGKDLASGENGTECR	17,Carbamidomethyl(+57.0215);	1	Decoy
MouseBrain-Z-T-4.2242.2242.3	2242	15.69	PGDPGKDLASGENGTECR	17,Carbamidomethyl(+57.0215);	0	Spectrum Expansion
MouseBrain-Z-T-4.2242.2242.3	2242	15.69	PGDPGKDLASGENGTECR	17,Carbamidomethyl(+57.0215);	0	Decoy
MouseBrain-Z-T-4.2243.2243.3	2243	15.69	PGDPGKDLASGENGTECR	17,Carbamidomethyl(+57.0215);	6.38	Spectrum Expansion
MouseBrain-Z-T-4.2243.2243.3	2243	15.69	PGDPGKDLASGENGTECR	17,Carbamidomethyl(+57.0215);	1.71	Decoy
MouseBrain-Z-T-4.2244.2244.2	2244	15.69	PGDPGKDLASGENGTECR	17,Carbamidomethyl(+57.0215);	0	Spectrum Expansion
MouseBrain-Z-T-4.2244.2244.2	2244	15.69	PGDPGKDLASGENGTECR	17,Carbamidomethyl(+57.0215);	0	Decoy
MouseBrain-Z-T-4.2245.2245.3	2245	15.69	PGDPGKDLASGENGTECR	17,Carbamidomethyl(+57.0215);	1.63	Spectrum Expansion
MouseBrain-Z-T-4.2245.2245.3	2245	15.69	PGDPGKDLASGENGTECR	17,Carbamidomethyl(+57.0215);	0	Decoy
MouseBrain-Z-T-4.2246.2246.3	2246	15.69	PGDPGKDLASGENGTECR	17,Carbamidomethyl(+57.0215);	1.64	Spectrum Expansion
MouseBrain-Z-T-4.2246.2246.3	2246	15.69	PGDPGKDLASGENGTECR	17,Carbamidomethyl(+57.0215);	0	Decoy
MouseBrain-Z-T-4.2247.2247.3	2247	15.69	PGDPGKDLASGENGTECR	17,Carbamidomethyl(+57.0215);	0	Spectrum Expansion
MouseBrain-Z-T-4.2247.2247.3	2247	15.69	PGDPGKDLASGENGTECR	17,Carbamidomethyl(+57.0215);	0	Decoy
MouseBrain-Z-T-4.2248.2248.3	2248	15.69	PGDPGKDLASGENGTECR	17,Carbamidomethyl(+57.0215);	0	Spectrum Expansion
MouseBrain-Z-T-4.2248.2248.3	2248	15.69	PGDPGKDLASGENGTECR	17,Carbamidomethyl(+57.0215);	1.88	Decoy
MouseBrain-Z-T-4.2249.2249.4	2249	15.69	PGDPGKDLASGENGTECR	17,Carbamidomethyl(+57.0215);	3.8	Spectrum Expansion
MouseBrain-Z-T-4.2249.2249.4	2249	15.69	PGDPGKDLASGENGTECR	17,Carbamidomethyl(+57.0215);	0	Decoy
MouseBrain-Z-T-4.2250.2250.2	2250	15.69	PGDPGKDLASGENGTECR	17,Carbamidomethyl(+57.0215);	0	Spectrum Expansion
MouseBrain-Z-T-4.2250.2250.2	2250	15.69	PGDPGKDLASGENGTECR	17,Carbamidomethyl(+57.0215);	0	Decoy
MouseBrain-Z-T-4.2252.2252.3	2252	15.74	PGDPGKDLASGENGTECR	17,Carbamidomethyl(+57.0215);	2	Spectrum Expansion
MouseBrain-Z-T-4.2252.2252.3	2252	15.74	PGDPGKDLASGENGTECR	17,Carbamidomethyl(+57.0215);	0	Decoy
MouseBrain-Z-T-4.2253.2253.4	2253	15.74	PGDPGKDLASGENGTECR	17,Carbamidomethyl(+57.0215);	8.66	Spectrum Expansion
MouseBrain-Z-T-4.2253.2253.4	2253	15.74	PGDPGKDLASGENGTECR	17,Carbamidomethyl(+57.0215);	1.02	Decoy
MouseBrain-Z-T-4.2254.2254.3	2254	15.74	PGDPGKDLASGENGTECR	17,Carbamidomethyl(+57.0215);	5.88	Spectrum Expansion
MouseBrain-Z-T-4.2254.2254.3	2254	15.74	PGDPGKDLASGENGTECR	17,Carbamidomethyl(+57.0215);	0	Decoy
MouseBrain-Z-T-4.2255.2255.4	2255	15.74	PGDPGKDLASGENGTECR	17,Carbamidomethyl(+57.0215);	1.5	Spectrum Expansion
MouseBrain-Z-T-4.2255.2255.4	2255	15.74	PGDPGKDLASGENGTECR	17,Carbamidomethyl(+57.0215);	0	Decoy
MouseBrain-Z-T-4.2256.2256.2	2256	15.74	PGDPGKDLASGENGTECR	17,Carbamidomethyl(+57.0215);	1.94	Spectrum Expansion
MouseBrain-Z-T-4.2256.2256.2	2256	15.74	PGDPGKDLASGENGTECR	17,Carbamidomethyl(+57.0215);	0	Decoy
MouseBrain-Z-T-4.2257.2257.2	2257	15.74	PGDPGKDLASGENGTECR	17,Carbamidomethyl(+57.0215);	1.85	Spectrum Expansion
MouseBrain-Z-T-4.2257.2257.2	2257	15.74	PGDPGKDLASGENGTECR	17,Carbamidomethyl(+57.0215);	0	Decoy
MouseBrain-Z-T-4.2259.2259.3	2259	15.77	PGDPGKDLASGENGTECR	17,Carbamidomethyl(+57.0215);	1.94	Spectrum Expansion
MouseBrain-Z-T-4.2259.2259.3	2259	15.77	PGDPGKDLASGENGTECR	17,Carbamidomethyl(+57.0215);	0	Decoy
MouseBrain-Z-T-4.2260.2260.3	2260	15.77	PGDPGKDLASGENGTECR	17,Carbamidomethyl(+57.0215);	6.52	Spectrum Expansion
MouseBrain-Z-T-4.2260.2260.3	2260	15.77	PGDPGKDLASGENGTECR	17,Carbamidomethyl(+57.0215);	0	Decoy
MouseBrain-Z-T-4.2261.2261.3	2261	15.77	PGDPGKDLASGENGTECR	17,Carbamidomethyl(+57.0215);	8.12	Spectrum Expansion
MouseBrain-Z-T-4.2261.2261.3	2261	15.77	PGDPGKDLASGENGTECR	17,Carbamidomethyl(+57.0215);	0	Decoy
MouseBrain-Z-T-4.2262.2262.2	2262	15.77	PGDPGKDLASGENGTECR	17,Carbamidomethyl(+57.0215);	1.88	Spectrum Expansion
MouseBrain-Z-T-4.2262.2262.2	2262	15.77	PGDPGKDLASGENGTECR	17,Carbamidomethyl(+57.0215);	1.29	Decoy
MouseBrain-Z-T-4.2263.2263.2	2263	15.77	PGDPGKDLASGENGTECR	17,Carbamidomethyl(+57.0215);	1.68	Spectrum Expansion
MouseBrain-Z-T-4.2263.2263.2	2263	15.77	PGDPGKDLASGENGTECR	17,Carbamidomethyl(+57.0215);	0	Decoy
MouseBrain-Z-T-4.2264.2264.3	2264	15.77	PGDPGKDLASGENGTECR	17,Carbamidomethyl(+57.0215);	1.08	Spectrum Expansion
MouseBrain-Z-T-4.2264.2264.3	2264	15.77	PGDPGKDLASGENGTECR	17,Carbamidomethyl(+57.0215);	0	Decoy
MouseBrain-Z-T-4.2265.2265.4	2265	15.77	PGDPGKDLASGENGTECR	17,Carbamidomethyl(+57.0215);	1.3	Spectrum Expansion
MouseBrain-Z-T-4.2265.2265.4	2265	15.77	PGDPGKDLASGENGTECR	17,Carbamidomethyl(+57.0215);	0	Decoy
MouseBrain-Z-T-4.2266.2266.3	2266	15.77	PGDPGKDLASGENGTECR	17,Carbamidomethyl(+57.0215);	0	Spectrum Expansion
MouseBrain-Z-T-4.2266.2266.3	2266	15.77	PGDPGKDLASGENGTECR	17,Carbamidomethyl(+57.0215);	0	Decoy
MouseBrain-Z-T-4.2267.2267.3	2267	15.77	PGDPGKDLASGENGTECR	17,Carbamidomethyl(+57.0215);	1.59	Spectrum Expansion
MouseBrain-Z-T-4.2267.2267.3	2267	15.77	PGDPGKDLASGENGTECR	17,Carbamidomethyl(+57.0215);	0	Decoy
MouseBrain-Z-T-4.2268.2268.3	2268	15.77	PGDPGKDLASGENGTECR	17,Carbamidomethyl(+57.0215);	1.34	Spectrum Expansion
MouseBrain-Z-T-4.2268.2268.3	2268	15.77	PGDPGKDLASGENGTECR	17,Carbamidomethyl(+57.0215);	1.87	Decoy
MouseBrain-Z-T-4.2270.2270.3	2270	15.82	PGDPGKDLASGENGTECR	17,Carbamidomethyl(+57.0215);	1.24	Spectrum Expansion
MouseBrain-Z-T-4.2270.2270.3	2270	15.82	PGDPGKDLASGENGTECR	17,Carbamidomethyl(+57.0215);	0	Decoy
MouseBrain-Z-T-4.2271.2271.3	2271	15.82	PGDPGKDLASGENGTECR	17,Carbamidomethyl(+57.0215);	4.47	Spectrum Expansion
MouseBrain-Z-T-4.2271.2271.3	2271	15.82	PGDPGKDLASGENGTECR	17,Carbamidomethyl(+57.0215);	0	Decoy
MouseBrain-Z-T-4.2272.2272.3	2272	15.82	PGDPGKDLASGENGTECR	17,Carbamidomethyl(+57.0215);	1.33	Spectrum Expansion
MouseBrain-Z-T-4.2272.2272.3	2272	15.82	PGDPGKDLASGENGTECR	17,Carbamidomethyl(+57.0215);	1.09	Decoy
MouseBrain-Z-T-4.2273.2273.3	2273	15.82	PGDPGKDLASGENGTECR	17,Carbamidomethyl(+57.0215);	1.51	Spectrum Expansion
MouseBrain-Z-T-4.2273.2273.3	2273	15.82	PGDPGKDLASGENGTECR	17,Carbamidomethyl(+57.0215);	0	Decoy
MouseBrain-Z-T-4.2274.2274.2	2274	15.82	PGDPGKDLASGENGTECR	17,Carbamidomethyl(+57.0215);	0	Spectrum Expansion
MouseBrain-Z-T-4.2274.2274.2	2274	15.82	PGDPGKDLASGENGTECR	17,Carbamidomethyl(+57.0215);	0	Decoy
MouseBrain-Z-T-4.2275.2275.2	2275	15.82	PGDPGKDLASGENGTECR	17,Carbamidomethyl(+57.0215);	1.92	Spectrum Expansion
MouseBrain-Z-T-4.2275.2275.2	2275	15.82	PGDPGKDLASGENGTECR	17,Carbamidomethyl(+57.0215);	0	Decoy
MouseBrain-Z-T-4.2276.2276.2	2276	15.82	PGDPGKDLASGENGTECR	17,Carbamidomethyl(+57.0215);	1.57	Spectrum Expansion
MouseBrain-Z-T-4.2276.2276.2	2276	15.82	PGDPGKDLASGENGTECR	17,Carbamidomethyl(+57.0215);	0	Decoy
MouseBrain-Z-T-4.2277.2277.2	2277	15.82	PGDPGKDLASGENGTECR	17,Carbamidomethyl(+57.0215);	1.5	Spectrum Expansion
MouseBrain-Z-T-4.2277.2277.2	2277	15.82	PGDPGKDLASGENGTECR	17,Carbamidomethyl(+57.0215);	0	Decoy
MouseBrain-Z-T-4.2278.2278.3	2278	15.82	PGDPGKDLASGENGTECR	17,Carbamidomethyl(+57.0215);	5.97	Spectrum Expansion
MouseBrain-Z-T-4.2278.2278.3	2278	15.82	PGDPGKDLASGENGTECR	17,Carbamidomethyl(+57.0215);	0	Decoy
MouseBrain-Z-T-4.2279.2279.2	2279	15.82	PGDPGKDLASGENGTECR	17,Carbamidomethyl(+57.0215);	2.38	Spectrum Expansion
MouseBrain-Z-T-4.2279.2279.2	2279	15.82	PGDPGKDLASGENGTECR	17,Carbamidomethyl(+57.0215);	0	Decoy
MouseBrain-Z-T-4.2281.2281.3	2281	15.87	PGDPGKDLASGENGTECR	17,Carbamidomethyl(+57.0215);	4.2	Spectrum Expansion
MouseBrain-Z-T-4.2281.2281.3	2281	15.87	PGDPGKDLASGENGTECR	17,Carbamidomethyl(+57.0215);	0	Decoy
MouseBrain-Z-T-4.2282.2282.3	2282	15.87	PGDPGKDLASGENGTECR	17,Carbamidomethyl(+57.0215);	1.58	Spectrum Expansion
MouseBrain-Z-T-4.2282.2282.3	2282	15.87	PGDPGKDLASGENGTECR	17,Carbamidomethyl(+57.0215);	0	Decoy
MouseBrain-Z-T-4.2283.2283.2	2283	15.87	PGDPGKDLASGENGTECR	17,Carbamidomethyl(+57.0215);	1.58	Spectrum Expansion
MouseBrain-Z-T-4.2283.2283.2	2283	15.87	PGDPGKDLASGENGTECR	17,Carbamidomethyl(+57.0215);	0	Decoy
MouseBrain-Z-T-4.2284.2284.3	2284	15.87	PGDPGKDLASGENGTECR	17,Carbamidomethyl(+57.0215);	4.42	Spectrum Expansion
MouseBrain-Z-T-4.2284.2284.3	2284	15.87	PGDPGKDLASGENGTECR	17,Carbamidomethyl(+57.0215);	0	Decoy
MouseBrain-Z-T-4.2285.2285.3	2285	15.87	PGDPGKDLASGENGTECR	17,Carbamidomethyl(+57.0215);	1.87	Spectrum Expansion
MouseBrain-Z-T-4.2285.2285.3	2285	15.87	PGDPGKDLASGENGTECR	17,Carbamidomethyl(+57.0215);	0	Decoy
MouseBrain-Z-T-4.2286.2286.3	2286	15.87	PGDPGKDLASGENGTECR	17,Carbamidomethyl(+57.0215);	1.74	Spectrum Expansion
MouseBrain-Z-T-4.2286.2286.3	2286	15.87	PGDPGKDLASGENGTECR	17,Carbamidomethyl(+57.0215);	0	Decoy
MouseBrain-Z-T-4.2287.2287.3	2287	15.87	PGDPGKDLASGENGTECR	17,Carbamidomethyl(+57.0215);	1.8	Spectrum Expansion
MouseBrain-Z-T-4.2287.2287.3	2287	15.87	PGDPGKDLASGENGTECR	17,Carbamidomethyl(+57.0215);	0	Decoy
MouseBrain-Z-T-4.2289.2289.2	2289	15.91	PGDPGKDLASGENGTECR	17,Carbamidomethyl(+57.0215);	1.75	Spectrum Expansion
MouseBrain-Z-T-4.2289.2289.2	2289	15.91	PGDPGKDLASGENGTECR	17,Carbamidomethyl(+57.0215);	1.2	Decoy
MouseBrain-Z-T-4.2290.2290.3	2290	15.91	PGDPGKDLASGENGTECR	17,Carbamidomethyl(+57.0215);	1.54	Spectrum Expansion
MouseBrain-Z-T-4.2290.2290.3	2290	15.91	PGDPGKDLASGENGTECR	17,Carbamidomethyl(+57.0215);	0	Decoy
MouseBrain-Z-T-4.2291.2291.3	2291	15.91	PGDPGKDLASGENGTECR	17,Carbamidomethyl(+57.0215);	4.72	Spectrum Expansion
MouseBrain-Z-T-4.2291.2291.3	2291	15.91	PGDPGKDLASGENGTECR	17,Carbamidomethyl(+57.0215);	0	Decoy
MouseBrain-Z-T-4.2292.2292.3	2292	15.91	PGDPGKDLASGENGTECR	17,Carbamidomethyl(+57.0215);	2.21	Spectrum Expansion
MouseBrain-Z-T-4.2292.2292.3	2292	15.91	PGDPGKDLASGENGTECR	17,Carbamidomethyl(+57.0215);	0	Decoy
MouseBrain-Z-T-4.2293.2293.3	2293	15.91	PGDPGKDLASGENGTECR	17,Carbamidomethyl(+57.0215);	4.42	Spectrum Expansion
MouseBrain-Z-T-4.2293.2293.3	2293	15.91	PGDPGKDLASGENGTECR	17,Carbamidomethyl(+57.0215);	0	Decoy
MouseBrain-Z-T-4.2294.2294.3	2294	15.91	PGDPGKDLASGENGTECR	17,Carbamidomethyl(+57.0215);	1.46	Spectrum Expansion
MouseBrain-Z-T-4.2294.2294.3	2294	15.91	PGDPGKDLASGENGTECR	17,Carbamidomethyl(+57.0215);	0	Decoy
MouseBrain-Z-T-4.2295.2295.4	2295	15.91	PGDPGKDLASGENGTECR	17,Carbamidomethyl(+57.0215);	1.58	Spectrum Expansion
MouseBrain-Z-T-4.2295.2295.4	2295	15.91	PGDPGKDLASGENGTECR	17,Carbamidomethyl(+57.0215);	0	Decoy
MouseBrain-Z-T-4.2296.2296.2	2296	15.91	PGDPGKDLASGENGTECR	17,Carbamidomethyl(+57.0215);	1.5	Spectrum Expansion
MouseBrain-Z-T-4.2296.2296.2	2296	15.91	PGDPGKDLASGENGTECR	17,Carbamidomethyl(+57.0215);	0	Decoy
MouseBrain-Z-T-4.2297.2297.3	2297	15.91	PGDPGKDLASGENGTECR	17,Carbamidomethyl(+57.0215);	1.45	Spectrum Expansion
MouseBrain-Z-T-4.2297.2297.3	2297	15.91	PGDPGKDLASGENGTECR	17,Carbamidomethyl(+57.0215);	0	Decoy
MouseBrain-Z-T-4.2298.2298.3	2298	15.91	PGDPGKDLASGENGTECR	17,Carbamidomethyl(+57.0215);	1.44	Spectrum Expansion
MouseBrain-Z-T-4.2298.2298.3	2298	15.91	PGDPGKDLASGENGTECR	17,Carbamidomethyl(+57.0215);	0	Decoy
MouseBrain-Z-T-4.2300.2300.3	2300	15.96	PGDPGKDLASGENGTECR	17,Carbamidomethyl(+57.0215);	1.92	Spectrum Expansion
MouseBrain-Z-T-4.2300.2300.3	2300	15.96	PGDPGKDLASGENGTECR	17,Carbamidomethyl(+57.0215);	2.6	Decoy
MouseBrain-Z-T-4.2301.2301.3	2301	15.96	PGDPGKDLASGENGTECR	17,Carbamidomethyl(+57.0215);	3.5	Spectrum Expansion
MouseBrain-Z-T-4.2301.2301.3	2301	15.96	PGDPGKDLASGENGTECR	17,Carbamidomethyl(+57.0215);	0	Decoy
MouseBrain-Z-T-4.2302.2302.2	2302	15.96	PGDPGKDLASGENGTECR	17,Carbamidomethyl(+57.0215);	0	Spectrum Expansion
MouseBrain-Z-T-4.2302.2302.2	2302	15.96	PGDPGKDLASGENGTECR	17,Carbamidomethyl(+57.0215);	0	Decoy
MouseBrain-Z-T-4.2303.2303.3	2303	15.96	PGDPGKDLASGENGTECR	17,Carbamidomethyl(+57.0215);	1.6	Spectrum Expansion
MouseBrain-Z-T-4.2303.2303.3	2303	15.96	PGDPGKDLASGENGTECR	17,Carbamidomethyl(+57.0215);	0	Decoy
MouseBrain-Z-T-4.2304.2304.3	2304	15.96	PGDPGKDLASGENGTECR	17,Carbamidomethyl(+57.0215);	0	Spectrum Expansion
MouseBrain-Z-T-4.2304.2304.3	2304	15.96	PGDPGKDLASGENGTECR	17,Carbamidomethyl(+57.0215);	0	Decoy
MouseBrain-Z-T-4.2305.2305.3	2305	15.96	PGDPGKDLASGENGTECR	17,Carbamidomethyl(+57.0215);	2.24	Spectrum Expansion
MouseBrain-Z-T-4.2305.2305.3	2305	15.96	PGDPGKDLASGENGTECR	17,Carbamidomethyl(+57.0215);	0	Decoy
MouseBrain-Z-T-4.2306.2306.2	2306	15.96	PGDPGKDLASGENGTECR	17,Carbamidomethyl(+57.0215);	1.11	Spectrum Expansion
MouseBrain-Z-T-4.2306.2306.2	2306	15.96	PGDPGKDLASGENGTECR	17,Carbamidomethyl(+57.0215);	0	Decoy
MouseBrain-Z-T-4.2307.2307.3	2307	15.96	PGDPGKDLASGENGTECR	17,Carbamidomethyl(+57.0215);	1.46	Spectrum Expansion
MouseBrain-Z-T-4.2307.2307.3	2307	15.96	PGDPGKDLASGENGTECR	17,Carbamidomethyl(+57.0215);	0	Decoy
MouseBrain-Z-T-4.2308.2308.2	2308	15.96	PGDPGKDLASGENGTECR	17,Carbamidomethyl(+57.0215);	1.5	Spectrum Expansion
MouseBrain-Z-T-4.2308.2308.2	2308	15.96	PGDPGKDLASGENGTECR	17,Carbamidomethyl(+57.0215);	0	Decoy
MouseBrain-Z-T-4.2310.2310.3	2310	16.01	PGDPGKDLASGENGTECR	17,Carbamidomethyl(+57.0215);	2.12	Spectrum Expansion
MouseBrain-Z-T-4.2310.2310.3	2310	16.01	PGDPGKDLASGENGTECR	17,Carbamidomethyl(+57.0215);	0	Decoy
MouseBrain-Z-T-4.2311.2311.2	2311	16.01	PGDPGKDLASGENGTECR	17,Carbamidomethyl(+57.0215);	1.21	Spectrum Expansion
MouseBrain-Z-T-4.2311.2311.2	2311	16.01	PGDPGKDLASGENGTECR	17,Carbamidomethyl(+57.0215);	0	Decoy
MouseBrain-Z-T-4.2312.2312.3	2312	16.01	PGDPGKDLASGENGTECR	17,Carbamidomethyl(+57.0215);	1.56	Spectrum Expansion
MouseBrain-Z-T-4.2312.2312.3	2312	16.01	PGDPGKDLASGENGTECR	17,Carbamidomethyl(+57.0215);	0	Decoy
MouseBrain-Z-T-4.2313.2313.2	2313	16.01	PGDPGKDLASGENGTECR	17,Carbamidomethyl(+57.0215);	1.49	Spectrum Expansion
MouseBrain-Z-T-4.2313.2313.2	2313	16.01	PGDPGKDLASGENGTECR	17,Carbamidomethyl(+57.0215);	0	Decoy
MouseBrain-Z-T-4.2314.2314.2	2314	16.01	PGDPGKDLASGENGTECR	17,Carbamidomethyl(+57.0215);	2.55	Spectrum Expansion
MouseBrain-Z-T-4.2314.2314.2	2314	16.01	PGDPGKDLASGENGTECR	17,Carbamidomethyl(+57.0215);	0	Decoy
MouseBrain-Z-T-4.2315.2315.2	2315	16.01	PGDPGKDLASGENGTECR	17,Carbamidomethyl(+57.0215);	1.51	Spectrum Expansion
MouseBrain-Z-T-4.2315.2315.2	2315	16.01	PGDPGKDLASGENGTECR	17,Carbamidomethyl(+57.0215);	0	Decoy
MouseBrain-Z-T-4.2316.2316.2	2316	16.01	PGDPGKDLASGENGTECR	17,Carbamidomethyl(+57.0215);	3.15	Spectrum Expansion
MouseBrain-Z-T-4.2316.2316.2	2316	16.01	PGDPGKDLASGENGTECR	17,Carbamidomethyl(+57.0215);	0	Decoy
MouseBrain-Z-T-4.2317.2317.3	2317	16.01	PGDPGKDLASGENGTECR	17,Carbamidomethyl(+57.0215);	6.04	Spectrum Expansion
MouseBrain-Z-T-4.2317.2317.3	2317	16.01	PGDPGKDLASGENGTECR	17,Carbamidomethyl(+57.0215);	0	Decoy
MouseBrain-Z-T-4.2318.2318.3	2318	16.01	PGDPGKDLASGENGTECR	17,Carbamidomethyl(+57.0215);	4.94	Spectrum Expansion
MouseBrain-Z-T-4.2318.2318.3	2318	16.01	PGDPGKDLASGENGTECR	17,Carbamidomethyl(+57.0215);	0	Decoy
MouseBrain-Z-T-4.2320.2320.3	2320	16.05	PGDPGKDLASGENGTECR	17,Carbamidomethyl(+57.0215);	2.38	Spectrum Expansion
MouseBrain-Z-T-4.2320.2320.3	2320	16.05	PGDPGKDLASGENGTECR	17,Carbamidomethyl(+57.0215);	0	Decoy
MouseBrain-Z-T-4.2321.2321.3	2321	16.05	PGDPGKDLASGENGTECR	17,Carbamidomethyl(+57.0215);	1.91	Spectrum Expansion
MouseBrain-Z-T-4.2321.2321.3	2321	16.05	PGDPGKDLASGENGTECR	17,Carbamidomethyl(+57.0215);	2.21	Decoy
MouseBrain-Z-T-4.2322.2322.3	2322	16.05	PGDPGKDLASGENGTECR	17,Carbamidomethyl(+57.0215);	1.18	Spectrum Expansion
MouseBrain-Z-T-4.2322.2322.3	2322	16.05	PGDPGKDLASGENGTECR	17,Carbamidomethyl(+57.0215);	0	Decoy
MouseBrain-Z-T-4.2323.2323.3	2323	16.05	PGDPGKDLASGENGTECR	17,Carbamidomethyl(+57.0215);	2.09	Spectrum Expansion
MouseBrain-Z-T-4.2323.2323.3	2323	16.05	PGDPGKDLASGENGTECR	17,Carbamidomethyl(+57.0215);	0	Decoy
MouseBrain-Z-T-4.2324.2324.4	2324	16.05	PGDPGKDLASGENGTECR	17,Carbamidomethyl(+57.0215);	1.84	Spectrum Expansion
MouseBrain-Z-T-4.2324.2324.4	2324	16.05	PGDPGKDLASGENGTECR	17,Carbamidomethyl(+57.0215);	0	Decoy
MouseBrain-Z-T-4.2325.2325.3	2325	16.05	PGDPGKDLASGENGTECR	17,Carbamidomethyl(+57.0215);	1.51	Spectrum Expansion
MouseBrain-Z-T-4.2325.2325.3	2325	16.05	PGDPGKDLASGENGTECR	17,Carbamidomethyl(+57.0215);	0	Decoy
MouseBrain-Z-T-4.2326.2326.3	2326	16.05	PGDPGKDLASGENGTECR	17,Carbamidomethyl(+57.0215);	1.57	Spectrum Expansion
MouseBrain-Z-T-4.2326.2326.3	2326	16.05	PGDPGKDLASGENGTECR	17,Carbamidomethyl(+57.0215);	0	Decoy
MouseBrain-Z-T-4.2327.2327.3	2327	16.05	PGDPGKDLASGENGTECR	17,Carbamidomethyl(+57.0215);	0	Spectrum Expansion
MouseBrain-Z-T-4.2327.2327.3	2327	16.05	PGDPGKDLASGENGTECR	17,Carbamidomethyl(+57.0215);	0	Decoy
MouseBrain-Z-T-4.2328.2328.2	2328	16.05	PGDPGKDLASGENGTECR	17,Carbamidomethyl(+57.0215);	0	Spectrum Expansion
MouseBrain-Z-T-4.2328.2328.2	2328	16.05	PGDPGKDLASGENGTECR	17,Carbamidomethyl(+57.0215);	0	Decoy
MouseBrain-Z-T-4.2329.2329.3	2329	16.05	PGDPGKDLASGENGTECR	17,Carbamidomethyl(+57.0215);	1.43	Spectrum Expansion
MouseBrain-Z-T-4.2329.2329.3	2329	16.05	PGDPGKDLASGENGTECR	17,Carbamidomethyl(+57.0215);	0	Decoy
MouseBrain-Z-T-4.2330.2330.3	2330	16.05	PGDPGKDLASGENGTECR	17,Carbamidomethyl(+57.0215);	1.52	Spectrum Expansion
MouseBrain-Z-T-4.2330.2330.3	2330	16.05	PGDPGKDLASGENGTECR	17,Carbamidomethyl(+57.0215);	0	Decoy
MouseBrain-Z-T-4.2332.2332.3	2332	16.1	PGDPGKDLASGENGTECR	17,Carbamidomethyl(+57.0215);	1.21	Spectrum Expansion
MouseBrain-Z-T-4.2332.2332.3	2332	16.1	PGDPGKDLASGENGTECR	17,Carbamidomethyl(+57.0215);	1	Decoy
MouseBrain-Z-T-4.2333.2333.3	2333	16.1	PGDPGKDLASGENGTECR	17,Carbamidomethyl(+57.0215);	4.27	Spectrum Expansion
MouseBrain-Z-T-4.2333.2333.3	2333	16.1	PGDPGKDLASGENGTECR	17,Carbamidomethyl(+57.0215);	1	Decoy
MouseBrain-Z-T-4.2334.2334.3	2334	16.1	PGDPGKDLASGENGTECR	17,Carbamidomethyl(+57.0215);	1.78	Spectrum Expansion
MouseBrain-Z-T-4.2334.2334.3	2334	16.1	PGDPGKDLASGENGTECR	17,Carbamidomethyl(+57.0215);	0	Decoy
MouseBrain-Z-T-4.2335.2335.2	2335	16.1	PGDPGKDLASGENGTECR	17,Carbamidomethyl(+57.0215);	1.33	Spectrum Expansion
MouseBrain-Z-T-4.2335.2335.2	2335	16.1	PGDPGKDLASGENGTECR	17,Carbamidomethyl(+57.0215);	0	Decoy
MouseBrain-Z-T-4.2336.2336.3	2336	16.1	PGDPGKDLASGENGTECR	17,Carbamidomethyl(+57.0215);	2.92	Spectrum Expansion
MouseBrain-Z-T-4.2336.2336.3	2336	16.1	PGDPGKDLASGENGTECR	17,Carbamidomethyl(+57.0215);	0	Decoy
MouseBrain-Z-T-4.2337.2337.2	2337	16.1	PGDPGKDLASGENGTECR	17,Carbamidomethyl(+57.0215);	1.42	Spectrum Expansion
MouseBrain-Z-T-4.2337.2337.2	2337	16.1	PGDPGKDLASGENGTECR	17,Carbamidomethyl(+57.0215);	0	Decoy
MouseBrain-Z-T-4.2338.2338.3	2338	16.1	PGDPGKDLASGENGTECR	17,Carbamidomethyl(+57.0215);	1.54	Spectrum Expansion
MouseBrain-Z-T-4.2338.2338.3	2338	16.1	PGDPGKDLASGENGTECR	17,Carbamidomethyl(+57.0215);	0	Decoy
MouseBrain-Z-T-4.2339.2339.3	2339	16.1	PGDPGKDLASGENGTECR	17,Carbamidomethyl(+57.0215);	2.64	Spectrum Expansion
MouseBrain-Z-T-4.2339.2339.3	2339	16.1	PGDPGKDLASGENGTECR	17,Carbamidomethyl(+57.0215);	0	Decoy
MouseBrain-Z-T-4.2340.2340.4	2340	16.1	PGDPGKDLASGENGTECR	17,Carbamidomethyl(+57.0215);	4.12	Spectrum Expansion
MouseBrain-Z-T-4.2340.2340.4	2340	16.1	PGDPGKDLASGENGTECR	17,Carbamidomethyl(+57.0215);	4.01	Decoy
MouseBrain-Z-T-4.2341.2341.3	2341	16.1	PGDPGKDLASGENGTECR	17,Carbamidomethyl(+57.0215);	1.29	Spectrum Expansion
MouseBrain-Z-T-4.2341.2341.3	2341	16.1	PGDPGKDLASGENGTECR	17,Carbamidomethyl(+57.0215);	0	Decoy
MouseBrain-Z-T-4.2342.2342.2	2342	16.1	PGDPGKDLASGENGTECR	17,Carbamidomethyl(+57.0215);	1.87	Spectrum Expansion
MouseBrain-Z-T-4.2342.2342.2	2342	16.1	PGDPGKDLASGENGTECR	17,Carbamidomethyl(+57.0215);	0	Decoy
MouseBrain-Z-T-4.2344.2344.2	2344	16.16	PGDPGKDLASGENGTECR	17,Carbamidomethyl(+57.0215);	1.4	Spectrum Expansion
MouseBrain-Z-T-4.2344.2344.2	2344	16.16	PGDPGKDLASGENGTECR	17,Carbamidomethyl(+57.0215);	0	Decoy
MouseBrain-Z-T-4.2345.2345.3	2345	16.16	PGDPGKDLASGENGTECR	17,Carbamidomethyl(+57.0215);	1.77	Spectrum Expansion
MouseBrain-Z-T-4.2345.2345.3	2345	16.16	PGDPGKDLASGENGTECR	17,Carbamidomethyl(+57.0215);	1.29	Decoy
MouseBrain-Z-T-4.2346.2346.3	2346	16.16	PGDPGKDLASGENGTECR	17,Carbamidomethyl(+57.0215);	1.42	Spectrum Expansion
MouseBrain-Z-T-4.2346.2346.3	2346	16.16	PGDPGKDLASGENGTECR	17,Carbamidomethyl(+57.0215);	1.08	Decoy
MouseBrain-Z-T-4.2347.2347.4	2347	16.16	PGDPGKDLASGENGTECR	17,Carbamidomethyl(+57.0215);	3.66	Spectrum Expansion
MouseBrain-Z-T-4.2347.2347.4	2347	16.16	PGDPGKDLASGENGTECR	17,Carbamidomethyl(+57.0215);	0	Decoy
MouseBrain-Z-T-4.2348.2348.2	2348	16.16	PGDPGKDLASGENGTECR	17,Carbamidomethyl(+57.0215);	0	Spectrum Expansion
MouseBrain-Z-T-4.2348.2348.2	2348	16.16	PGDPGKDLASGENGTECR	17,Carbamidomethyl(+57.0215);	0	Decoy
MouseBrain-Z-T-4.2349.2349.3	2349	16.16	PGDPGKDLASGENGTECR	17,Carbamidomethyl(+57.0215);	1.55	Spectrum Expansion
MouseBrain-Z-T-4.2349.2349.3	2349	16.16	PGDPGKDLASGENGTECR	17,Carbamidomethyl(+57.0215);	0	Decoy
MouseBrain-Z-T-4.2350.2350.3	2350	16.16	PGDPGKDLASGENGTECR	17,Carbamidomethyl(+57.0215);	2.39	Spectrum Expansion
MouseBrain-Z-T-4.2350.2350.3	2350	16.16	PGDPGKDLASGENGTECR	17,Carbamidomethyl(+57.0215);	1.21	Decoy
MouseBrain-Z-T-4.2351.2351.3	2351	16.16	PGDPGKDLASGENGTECR	17,Carbamidomethyl(+57.0215);	1.56	Spectrum Expansion
MouseBrain-Z-T-4.2351.2351.3	2351	16.16	PGDPGKDLASGENGTECR	17,Carbamidomethyl(+57.0215);	0	Decoy
MouseBrain-Z-T-4.2352.2352.2	2352	16.16	PGDPGKDLASGENGTECR	17,Carbamidomethyl(+57.0215);	1.47	Spectrum Expansion
MouseBrain-Z-T-4.2352.2352.2	2352	16.16	PGDPGKDLASGENGTECR	17,Carbamidomethyl(+57.0215);	0	Decoy
MouseBrain-Z-T-4.2353.2353.2	2353	16.16	PGDPGKDLASGENGTECR	17,Carbamidomethyl(+57.0215);	2.94	Spectrum Expansion
MouseBrain-Z-T-4.2353.2353.2	2353	16.16	PGDPGKDLASGENGTECR	17,Carbamidomethyl(+57.0215);	0	Decoy
MouseBrain-Z-T-4.2354.2354.2	2354	16.16	PGDPGKDLASGENGTECR	17,Carbamidomethyl(+57.0215);	2.8	Spectrum Expansion
MouseBrain-Z-T-4.2354.2354.2	2354	16.16	PGDPGKDLASGENGTECR	17,Carbamidomethyl(+57.0215);	2.22	Decoy
MouseBrain-Z-T-4.2357.2357.3	2357	16.21	PGDPGKDLASGENGTECR	17,Carbamidomethyl(+57.0215);	9.57	Spectrum Expansion
MouseBrain-Z-T-4.2357.2357.3	2357	16.21	PGDPGKDLASGENGTECR	17,Carbamidomethyl(+57.0215);	0	Decoy
MouseBrain-Z-T-4.2358.2358.3	2358	16.21	PGDPGKDLASGENGTECR	17,Carbamidomethyl(+57.0215);	2.67	Spectrum Expansion
MouseBrain-Z-T-4.2358.2358.3	2358	16.21	PGDPGKDLASGENGTECR	17,Carbamidomethyl(+57.0215);	1	Decoy
MouseBrain-Z-T-4.2359.2359.3	2359	16.21	PGDPGKDLASGENGTECR	17,Carbamidomethyl(+57.0215);	3.66	Spectrum Expansion
MouseBrain-Z-T-4.2359.2359.3	2359	16.21	PGDPGKDLASGENGTECR	17,Carbamidomethyl(+57.0215);	0	Decoy
MouseBrain-Z-T-4.2360.2360.2	2360	16.21	PGDPGKDLASGENGTECR	17,Carbamidomethyl(+57.0215);	1.1	Spectrum Expansion
MouseBrain-Z-T-4.2360.2360.2	2360	16.21	PGDPGKDLASGENGTECR	17,Carbamidomethyl(+57.0215);	3.39	Decoy
MouseBrain-Z-T-4.2361.2361.3	2361	16.21	PGDPGKDLASGENGTECR	17,Carbamidomethyl(+57.0215);	5.62	Spectrum Expansion
MouseBrain-Z-T-4.2361.2361.3	2361	16.21	PGDPGKDLASGENGTECR	17,Carbamidomethyl(+57.0215);	0	Decoy
MouseBrain-Z-T-4.2362.2362.2	2362	16.21	PGDPGKDLASGENGTECR	17,Carbamidomethyl(+57.0215);	1.53	Spectrum Expansion
MouseBrain-Z-T-4.2362.2362.2	2362	16.21	PGDPGKDLASGENGTECR	17,Carbamidomethyl(+57.0215);	0	Decoy
MouseBrain-Z-T-4.2363.2363.3	2363	16.21	PGDPGKDLASGENGTECR	17,Carbamidomethyl(+57.0215);	4.86	Spectrum Expansion
MouseBrain-Z-T-4.2363.2363.3	2363	16.21	PGDPGKDLASGENGTECR	17,Carbamidomethyl(+57.0215);	0	Decoy
MouseBrain-Z-T-4.2364.2364.2	2364	16.21	PGDPGKDLASGENGTECR	17,Carbamidomethyl(+57.0215);	2.35	Spectrum Expansion
MouseBrain-Z-T-4.2364.2364.2	2364	16.21	PGDPGKDLASGENGTECR	17,Carbamidomethyl(+57.0215);	0	Decoy
MouseBrain-Z-T-4.2365.2365.3	2365	16.21	PGDPGKDLASGENGTECR	17,Carbamidomethyl(+57.0215);	2.2	Spectrum Expansion
MouseBrain-Z-T-4.2365.2365.3	2365	16.21	PGDPGKDLASGENGTECR	17,Carbamidomethyl(+57.0215);	0	Decoy
MouseBrain-Z-T-4.2367.2367.2	2367	16.26	PGDPGKDLASGENGTECR	17,Carbamidomethyl(+57.0215);	2.15	Spectrum Expansion
MouseBrain-Z-T-4.2367.2367.2	2367	16.26	PGDPGKDLASGENGTECR	17,Carbamidomethyl(+57.0215);	0	Decoy
MouseBrain-Z-T-4.2368.2368.3	2368	16.26	PGDPGKDLASGENGTECR	17,Carbamidomethyl(+57.0215);	1.5	Spectrum Expansion
MouseBrain-Z-T-4.2368.2368.3	2368	16.26	PGDPGKDLASGENGTECR	17,Carbamidomethyl(+57.0215);	0	Decoy
MouseBrain-Z-T-4.2370.2370.3	2370	16.26	PGDPGKDLASGENGTECR	17,Carbamidomethyl(+57.0215);	3.41	Spectrum Expansion
MouseBrain-Z-T-4.2370.2370.3	2370	16.26	PGDPGKDLASGENGTECR	17,Carbamidomethyl(+57.0215);	0	Decoy
MouseBrain-Z-T-4.2371.2371.3	2371	16.26	PGDPGKDLASGENGTECR	17,Carbamidomethyl(+57.0215);	2.25	Spectrum Expansion
MouseBrain-Z-T-4.2371.2371.3	2371	16.26	PGDPGKDLASGENGTECR	17,Carbamidomethyl(+57.0215);	0	Decoy
MouseBrain-Z-T-4.2372.2372.2	2372	16.26	PGDPGKDLASGENGTECR	17,Carbamidomethyl(+57.0215);	1.47	Spectrum Expansion
MouseBrain-Z-T-4.2372.2372.2	2372	16.26	PGDPGKDLASGENGTECR	17,Carbamidomethyl(+57.0215);	1.33	Decoy
MouseBrain-Z-T-4.2373.2373.3	2373	16.26	PGDPGKDLASGENGTECR	17,Carbamidomethyl(+57.0215);	1.68	Spectrum Expansion
MouseBrain-Z-T-4.2373.2373.3	2373	16.26	PGDPGKDLASGENGTECR	17,Carbamidomethyl(+57.0215);	0	Decoy
MouseBrain-Z-T-4.2374.2374.3	2374	16.26	PGDPGKDLASGENGTECR	17,Carbamidomethyl(+57.0215);	1.64	Spectrum Expansion
MouseBrain-Z-T-4.2374.2374.3	2374	16.26	PGDPGKDLASGENGTECR	17,Carbamidomethyl(+57.0215);	0	Decoy
MouseBrain-Z-T-4.2375.2375.2	2375	16.26	PGDPGKDLASGENGTECR	17,Carbamidomethyl(+57.0215);	1.56	Spectrum Expansion
MouseBrain-Z-T-4.2375.2375.2	2375	16.26	PGDPGKDLASGENGTECR	17,Carbamidomethyl(+57.0215);	1.11	Decoy
MouseBrain-Z-T-4.2376.2376.2	2376	16.26	PGDPGKDLASGENGTECR	17,Carbamidomethyl(+57.0215);	0	Spectrum Expansion
MouseBrain-Z-T-4.2376.2376.2	2376	16.26	PGDPGKDLASGENGTECR	17,Carbamidomethyl(+57.0215);	0	Decoy
MouseBrain-Z-T-4.2377.2377.2	2377	16.26	PGDPGKDLASGENGTECR	17,Carbamidomethyl(+57.0215);	1.46	Spectrum Expansion
MouseBrain-Z-T-4.2377.2377.2	2377	16.26	PGDPGKDLASGENGTECR	17,Carbamidomethyl(+57.0215);	1.09	Decoy
MouseBrain-Z-T-4.2379.2379.3	2379	16.32	PGDPGKDLASGENGTECR	17,Carbamidomethyl(+57.0215);	1.19	Spectrum Expansion
MouseBrain-Z-T-4.2379.2379.3	2379	16.32	PGDPGKDLASGENGTECR	17,Carbamidomethyl(+57.0215);	1	Decoy
MouseBrain-Z-T-4.2380.2380.2	2380	16.32	PGDPGKDLASGENGTECR	17,Carbamidomethyl(+57.0215);	2.44	Spectrum Expansion
MouseBrain-Z-T-4.2380.2380.2	2380	16.32	PGDPGKDLASGENGTECR	17,Carbamidomethyl(+57.0215);	0	Decoy
MouseBrain-Z-T-4.2381.2381.3	2381	16.32	PGDPGKDLASGENGTECR	17,Carbamidomethyl(+57.0215);	1.86	Spectrum Expansion
MouseBrain-Z-T-4.2381.2381.3	2381	16.32	PGDPGKDLASGENGTECR	17,Carbamidomethyl(+57.0215);	0	Decoy
MouseBrain-Z-T-4.2382.2382.2	2382	16.32	PGDPGKDLASGENGTECR	17,Carbamidomethyl(+57.0215);	2.53	Spectrum Expansion
MouseBrain-Z-T-4.2382.2382.2	2382	16.32	PGDPGKDLASGENGTECR	17,Carbamidomethyl(+57.0215);	0	Decoy
MouseBrain-Z-T-4.2383.2383.3	2383	16.32	PGDPGKDLASGENGTECR	17,Carbamidomethyl(+57.0215);	1.62	Spectrum Expansion
MouseBrain-Z-T-4.2383.2383.3	2383	16.32	PGDPGKDLASGENGTECR	17,Carbamidomethyl(+57.0215);	0	Decoy
MouseBrain-Z-T-4.2384.2384.2	2384	16.32	PGDPGKDLASGENGTECR	17,Carbamidomethyl(+57.0215);	1.49	Spectrum Expansion
MouseBrain-Z-T-4.2384.2384.2	2384	16.32	PGDPGKDLASGENGTECR	17,Carbamidomethyl(+57.0215);	0	Decoy
MouseBrain-Z-T-4.2385.2385.3	2385	16.32	PGDPGKDLASGENGTECR	17,Carbamidomethyl(+57.0215);	2.78	Spectrum Expansion
MouseBrain-Z-T-4.2385.2385.3	2385	16.32	PGDPGKDLASGENGTECR	17,Carbamidomethyl(+57.0215);	0	Decoy
MouseBrain-Z-T-4.2386.2386.3	2386	16.32	PGDPGKDLASGENGTECR	17,Carbamidomethyl(+57.0215);	2.7	Spectrum Expansion
MouseBrain-Z-T-4.2386.2386.3	2386	16.32	PGDPGKDLASGENGTECR	17,Carbamidomethyl(+57.0215);	0	Decoy
MouseBrain-Z-T-4.2387.2387.3	2387	16.32	PGDPGKDLASGENGTECR	17,Carbamidomethyl(+57.0215);	1.92	Spectrum Expansion
MouseBrain-Z-T-4.2387.2387.3	2387	16.32	PGDPGKDLASGENGTECR	17,Carbamidomethyl(+57.0215);	1.45	Decoy
MouseBrain-Z-T-4.2388.2388.2	2388	16.32	PGDPGKDLASGENGTECR	17,Carbamidomethyl(+57.0215);	1.38	Spectrum Expansion
MouseBrain-Z-T-4.2388.2388.2	2388	16.32	PGDPGKDLASGENGTECR	17,Carbamidomethyl(+57.0215);	0	Decoy
MouseBrain-Z-T-4.2389.2389.4	2389	16.32	PGDPGKDLASGENGTECR	17,Carbamidomethyl(+57.0215);	1.42	Spectrum Expansion
MouseBrain-Z-T-4.2389.2389.4	2389	16.32	PGDPGKDLASGENGTECR	17,Carbamidomethyl(+57.0215);	0	Decoy
MouseBrain-Z-T-4.2391.2391.3	2391	16.37	PGDPGKDLASGENGTECR	17,Carbamidomethyl(+57.0215);	3.86	Spectrum Expansion
MouseBrain-Z-T-4.2391.2391.3	2391	16.37	PGDPGKDLASGENGTECR	17,Carbamidomethyl(+57.0215);	0	Decoy
MouseBrain-Z-T-4.2392.2392.2	2392	16.37	PGDPGKDLASGENGTECR	17,Carbamidomethyl(+57.0215);	1.47	Spectrum Expansion
MouseBrain-Z-T-4.2392.2392.2	2392	16.37	PGDPGKDLASGENGTECR	17,Carbamidomethyl(+57.0215);	0	Decoy
MouseBrain-Z-T-4.2393.2393.3	2393	16.37	PGDPGKDLASGENGTECR	17,Carbamidomethyl(+57.0215);	2.35	Spectrum Expansion
MouseBrain-Z-T-4.2393.2393.3	2393	16.37	PGDPGKDLASGENGTECR	17,Carbamidomethyl(+57.0215);	0	Decoy
MouseBrain-Z-T-4.2394.2394.3	2394	16.37	PGDPGKDLASGENGTECR	17,Carbamidomethyl(+57.0215);	3.43	Spectrum Expansion
MouseBrain-Z-T-4.2394.2394.3	2394	16.37	PGDPGKDLASGENGTECR	17,Carbamidomethyl(+57.0215);	0	Decoy
MouseBrain-Z-T-4.2395.2395.3	2395	16.37	PGDPGKDLASGENGTECR	17,Carbamidomethyl(+57.0215);	0	Spectrum Expansion
MouseBrain-Z-T-4.2395.2395.3	2395	16.37	PGDPGKDLASGENGTECR	17,Carbamidomethyl(+57.0215);	0	Decoy
MouseBrain-Z-T-4.2396.2396.2	2396	16.37	PGDPGKDLASGENGTECR	17,Carbamidomethyl(+57.0215);	2.1	Spectrum Expansion
MouseBrain-Z-T-4.2396.2396.2	2396	16.37	PGDPGKDLASGENGTECR	17,Carbamidomethyl(+57.0215);	0	Decoy
MouseBrain-Z-T-4.2397.2397.3	2397	16.37	PGDPGKDLASGENGTECR	17,Carbamidomethyl(+57.0215);	4.87	Spectrum Expansion
MouseBrain-Z-T-4.2397.2397.3	2397	16.37	PGDPGKDLASGENGTECR	17,Carbamidomethyl(+57.0215);	0	Decoy
MouseBrain-Z-T-4.2398.2398.3	2398	16.37	PGDPGKDLASGENGTECR	17,Carbamidomethyl(+57.0215);	1.06	Spectrum Expansion
MouseBrain-Z-T-4.2398.2398.3	2398	16.37	PGDPGKDLASGENGTECR	17,Carbamidomethyl(+57.0215);	0	Decoy
MouseBrain-Z-T-4.2399.2399.3	2399	16.37	PGDPGKDLASGENGTECR	17,Carbamidomethyl(+57.0215);	1.55	Spectrum Expansion
MouseBrain-Z-T-4.2399.2399.3	2399	16.37	PGDPGKDLASGENGTECR	17,Carbamidomethyl(+57.0215);	0	Decoy
MouseBrain-Z-T-4.2400.2400.3	2400	16.37	PGDPGKDLASGENGTECR	17,Carbamidomethyl(+57.0215);	1.52	Spectrum Expansion
MouseBrain-Z-T-4.2400.2400.3	2400	16.37	PGDPGKDLASGENGTECR	17,Carbamidomethyl(+57.0215);	0	Decoy
MouseBrain-Z-T-4.2401.2401.2	2401	16.37	PGDPGKDLASGENGTECR	17,Carbamidomethyl(+57.0215);	2.12	Spectrum Expansion
MouseBrain-Z-T-4.2401.2401.2	2401	16.37	PGDPGKDLASGENGTECR	17,Carbamidomethyl(+57.0215);	0	Decoy
MouseBrain-Z-T-4.2403.2403.3	2403	16.42	PGDPGKDLASGENGTECR	17,Carbamidomethyl(+57.0215);	2.7	Spectrum Expansion
MouseBrain-Z-T-4.2403.2403.3	2403	16.42	PGDPGKDLASGENGTECR	17,Carbamidomethyl(+57.0215);	0	Decoy
MouseBrain-Z-T-4.2404.2404.3	2404	16.42	PGDPGKDLASGENGTECR	17,Carbamidomethyl(+57.0215);	2.32	Spectrum Expansion
MouseBrain-Z-T-4.2404.2404.3	2404	16.42	PGDPGKDLASGENGTECR	17,Carbamidomethyl(+57.0215);	0	Decoy
MouseBrain-Z-T-4.2405.2405.3	2405	16.42	PGDPGKDLASGENGTECR	17,Carbamidomethyl(+57.0215);	6.87	Spectrum Expansion
MouseBrain-Z-T-4.2405.2405.3	2405	16.42	PGDPGKDLASGENGTECR	17,Carbamidomethyl(+57.0215);	0	Decoy
MouseBrain-Z-T-4.2406.2406.2	2406	16.42	PGDPGKDLASGENGTECR	17,Carbamidomethyl(+57.0215);	1.67	Spectrum Expansion
MouseBrain-Z-T-4.2406.2406.2	2406	16.42	PGDPGKDLASGENGTECR	17,Carbamidomethyl(+57.0215);	0	Decoy
MouseBrain-Z-T-4.2407.2407.3	2407	16.42	PGDPGKDLASGENGTECR	17,Carbamidomethyl(+57.0215);	2.61	Spectrum Expansion
MouseBrain-Z-T-4.2407.2407.3	2407	16.42	PGDPGKDLASGENGTECR	17,Carbamidomethyl(+57.0215);	0	Decoy
MouseBrain-Z-T-4.2408.2408.2	2408	16.42	PGDPGKDLASGENGTECR	17,Carbamidomethyl(+57.0215);	3.2	Spectrum Expansion
MouseBrain-Z-T-4.2408.2408.2	2408	16.42	PGDPGKDLASGENGTECR	17,Carbamidomethyl(+57.0215);	0	Decoy
MouseBrain-Z-T-4.2409.2409.4	2409	16.42	PGDPGKDLASGENGTECR	17,Carbamidomethyl(+57.0215);	1.11	Spectrum Expansion
MouseBrain-Z-T-4.2409.2409.4	2409	16.42	PGDPGKDLASGENGTECR	17,Carbamidomethyl(+57.0215);	0	Decoy
MouseBrain-Z-T-4.2410.2410.3	2410	16.42	PGDPGKDLASGENGTECR	17,Carbamidomethyl(+57.0215);	3.69	Spectrum Expansion
MouseBrain-Z-T-4.2410.2410.3	2410	16.42	PGDPGKDLASGENGTECR	17,Carbamidomethyl(+57.0215);	0	Decoy
MouseBrain-Z-T-4.2411.2411.3	2411	16.42	PGDPGKDLASGENGTECR	17,Carbamidomethyl(+57.0215);	4.18	Spectrum Expansion
MouseBrain-Z-T-4.2411.2411.3	2411	16.42	PGDPGKDLASGENGTECR	17,Carbamidomethyl(+57.0215);	7.3	Decoy
MouseBrain-Z-T-4.2412.2412.3	2412	16.42	PGDPGKDLASGENGTECR	17,Carbamidomethyl(+57.0215);	1.59	Spectrum Expansion
MouseBrain-Z-T-4.2412.2412.3	2412	16.42	PGDPGKDLASGENGTECR	17,Carbamidomethyl(+57.0215);	0	Decoy
MouseBrain-Z-T-4.2413.2413.2	2413	16.42	PGDPGKDLASGENGTECR	17,Carbamidomethyl(+57.0215);	1.61	Spectrum Expansion
MouseBrain-Z-T-4.2413.2413.2	2413	16.42	PGDPGKDLASGENGTECR	17,Carbamidomethyl(+57.0215);	0	Decoy
MouseBrain-Z-T-4.2415.2415.3	2415	16.48	PGDPGKDLASGENGTECR	17,Carbamidomethyl(+57.0215);	5.96	Spectrum Expansion
MouseBrain-Z-T-4.2415.2415.3	2415	16.48	PGDPGKDLASGENGTECR	17,Carbamidomethyl(+57.0215);	1.63	Decoy
MouseBrain-Z-T-4.2416.2416.2	2416	16.48	PGDPGKDLASGENGTECR	17,Carbamidomethyl(+57.0215);	1.85	Spectrum Expansion
MouseBrain-Z-T-4.2416.2416.2	2416	16.48	PGDPGKDLASGENGTECR	17,Carbamidomethyl(+57.0215);	1.06	Decoy
MouseBrain-Z-T-4.2417.2417.3	2417	16.48	PGDPGKDLASGENGTECR	17,Carbamidomethyl(+57.0215);	2.15	Spectrum Expansion
MouseBrain-Z-T-4.2417.2417.3	2417	16.48	PGDPGKDLASGENGTECR	17,Carbamidomethyl(+57.0215);	0	Decoy
MouseBrain-Z-T-4.2418.2418.3	2418	16.48	PGDPGKDLASGENGTECR	17,Carbamidomethyl(+57.0215);	0	Spectrum Expansion
MouseBrain-Z-T-4.2418.2418.3	2418	16.48	PGDPGKDLASGENGTECR	17,Carbamidomethyl(+57.0215);	0	Decoy
MouseBrain-Z-T-4.2419.2419.3	2419	16.48	PGDPGKDLASGENGTECR	17,Carbamidomethyl(+57.0215);	2.1	Spectrum Expansion
MouseBrain-Z-T-4.2419.2419.3	2419	16.48	PGDPGKDLASGENGTECR	17,Carbamidomethyl(+57.0215);	0	Decoy
MouseBrain-Z-T-4.2420.2420.2	2420	16.48	PGDPGKDLASGENGTECR	17,Carbamidomethyl(+57.0215);	2.54	Spectrum Expansion
MouseBrain-Z-T-4.2420.2420.2	2420	16.48	PGDPGKDLASGENGTECR	17,Carbamidomethyl(+57.0215);	0	Decoy
MouseBrain-Z-T-4.2421.2421.3	2421	16.48	PGDPGKDLASGENGTECR	17,Carbamidomethyl(+57.0215);	2.4	Spectrum Expansion
MouseBrain-Z-T-4.2421.2421.3	2421	16.48	PGDPGKDLASGENGTECR	17,Carbamidomethyl(+57.0215);	0	Decoy
MouseBrain-Z-T-4.2422.2422.3	2422	16.48	PGDPGKDLASGENGTECR	17,Carbamidomethyl(+57.0215);	1.5	Spectrum Expansion
MouseBrain-Z-T-4.2422.2422.3	2422	16.48	PGDPGKDLASGENGTECR	17,Carbamidomethyl(+57.0215);	0	Decoy
MouseBrain-Z-T-4.2423.2423.3	2423	16.48	PGDPGKDLASGENGTECR	17,Carbamidomethyl(+57.0215);	1.52	Spectrum Expansion
MouseBrain-Z-T-4.2423.2423.3	2423	16.48	PGDPGKDLASGENGTECR	17,Carbamidomethyl(+57.0215);	0	Decoy
MouseBrain-Z-T-4.2424.2424.3	2424	16.48	PGDPGKDLASGENGTECR	17,Carbamidomethyl(+57.0215);	1.55	Spectrum Expansion
MouseBrain-Z-T-4.2424.2424.3	2424	16.48	PGDPGKDLASGENGTECR	17,Carbamidomethyl(+57.0215);	0	Decoy
MouseBrain-Z-T-4.2425.2425.3	2425	16.48	PGDPGKDLASGENGTECR	17,Carbamidomethyl(+57.0215);	1.16	Spectrum Expansion
MouseBrain-Z-T-4.2425.2425.3	2425	16.48	PGDPGKDLASGENGTECR	17,Carbamidomethyl(+57.0215);	1.18	Decoy
MouseBrain-Z-T-4.2427.2427.3	2427	16.53	PGDPGKDLASGENGTECR	17,Carbamidomethyl(+57.0215);	6.1	Spectrum Expansion
MouseBrain-Z-T-4.2427.2427.3	2427	16.53	PGDPGKDLASGENGTECR	17,Carbamidomethyl(+57.0215);	2.48	Decoy
MouseBrain-Z-T-4.2428.2428.2	2428	16.53	PGDPGKDLASGENGTECR	17,Carbamidomethyl(+57.0215);	1.19	Spectrum Expansion
MouseBrain-Z-T-4.2428.2428.2	2428	16.53	PGDPGKDLASGENGTECR	17,Carbamidomethyl(+57.0215);	0	Decoy
MouseBrain-Z-T-4.2429.2429.3	2429	16.53	PGDPGKDLASGENGTECR	17,Carbamidomethyl(+57.0215);	1.36	Spectrum Expansion
MouseBrain-Z-T-4.2429.2429.3	2429	16.53	PGDPGKDLASGENGTECR	17,Carbamidomethyl(+57.0215);	0	Decoy
MouseBrain-Z-T-4.2430.2430.3	2430	16.53	PGDPGKDLASGENGTECR	17,Carbamidomethyl(+57.0215);	5.08	Spectrum Expansion
MouseBrain-Z-T-4.2430.2430.3	2430	16.53	PGDPGKDLASGENGTECR	17,Carbamidomethyl(+57.0215);	0	Decoy
MouseBrain-Z-T-4.2431.2431.3	2431	16.53	PGDPGKDLASGENGTECR	17,Carbamidomethyl(+57.0215);	1	Spectrum Expansion
MouseBrain-Z-T-4.2431.2431.3	2431	16.53	PGDPGKDLASGENGTECR	17,Carbamidomethyl(+57.0215);	0	Decoy
MouseBrain-Z-T-4.2432.2432.2	2432	16.53	PGDPGKDLASGENGTECR	17,Carbamidomethyl(+57.0215);	1.56	Spectrum Expansion
MouseBrain-Z-T-4.2432.2432.2	2432	16.53	PGDPGKDLASGENGTECR	17,Carbamidomethyl(+57.0215);	0	Decoy
MouseBrain-Z-T-4.2433.2433.3	2433	16.53	PGDPGKDLASGENGTECR	17,Carbamidomethyl(+57.0215);	1.19	Spectrum Expansion
MouseBrain-Z-T-4.2433.2433.3	2433	16.53	PGDPGKDLASGENGTECR	17,Carbamidomethyl(+57.0215);	0	Decoy
MouseBrain-Z-T-4.2434.2434.4	2434	16.53	PGDPGKDLASGENGTECR	17,Carbamidomethyl(+57.0215);	2.48	Spectrum Expansion
MouseBrain-Z-T-4.2434.2434.4	2434	16.53	PGDPGKDLASGENGTECR	17,Carbamidomethyl(+57.0215);	0	Decoy
MouseBrain-Z-T-4.2435.2435.2	2435	16.53	PGDPGKDLASGENGTECR	17,Carbamidomethyl(+57.0215);	1.66	Spectrum Expansion
MouseBrain-Z-T-4.2435.2435.2	2435	16.53	PGDPGKDLASGENGTECR	17,Carbamidomethyl(+57.0215);	0	Decoy
MouseBrain-Z-T-4.2436.2436.2	2436	16.53	PGDPGKDLASGENGTECR	17,Carbamidomethyl(+57.0215);	1	Spectrum Expansion
MouseBrain-Z-T-4.2436.2436.2	2436	16.53	PGDPGKDLASGENGTECR	17,Carbamidomethyl(+57.0215);	0	Decoy
MouseBrain-Z-T-4.2437.2437.3	2437	16.53	PGDPGKDLASGENGTECR	17,Carbamidomethyl(+57.0215);	1.69	Spectrum Expansion
MouseBrain-Z-T-4.2437.2437.3	2437	16.53	PGDPGKDLASGENGTECR	17,Carbamidomethyl(+57.0215);	0	Decoy
MouseBrain-Z-T-4.2439.2439.3	2439	16.58	PGDPGKDLASGENGTECR	17,Carbamidomethyl(+57.0215);	2.63	Spectrum Expansion
MouseBrain-Z-T-4.2439.2439.3	2439	16.58	PGDPGKDLASGENGTECR	17,Carbamidomethyl(+57.0215);	0	Decoy
MouseBrain-Z-T-4.2440.2440.3	2440	16.58	PGDPGKDLASGENGTECR	17,Carbamidomethyl(+57.0215);	1.12	Spectrum Expansion
MouseBrain-Z-T-4.2440.2440.3	2440	16.58	PGDPGKDLASGENGTECR	17,Carbamidomethyl(+57.0215);	0	Decoy
MouseBrain-Z-T-4.2441.2441.3	2441	16.58	PGDPGKDLASGENGTECR	17,Carbamidomethyl(+57.0215);	1.45	Spectrum Expansion
MouseBrain-Z-T-4.2441.2441.3	2441	16.58	PGDPGKDLASGENGTECR	17,Carbamidomethyl(+57.0215);	0	Decoy
MouseBrain-Z-T-4.2442.2442.3	2442	16.58	PGDPGKDLASGENGTECR	17,Carbamidomethyl(+57.0215);	2.27	Spectrum Expansion
MouseBrain-Z-T-4.2442.2442.3	2442	16.58	PGDPGKDLASGENGTECR	17,Carbamidomethyl(+57.0215);	0	Decoy
MouseBrain-Z-T-4.2443.2443.2	2443	16.58	PGDPGKDLASGENGTECR	17,Carbamidomethyl(+57.0215);	1.04	Spectrum Expansion
MouseBrain-Z-T-4.2443.2443.2	2443	16.58	PGDPGKDLASGENGTECR	17,Carbamidomethyl(+57.0215);	0	Decoy
MouseBrain-Z-T-4.2444.2444.2	2444	16.58	PGDPGKDLASGENGTECR	17,Carbamidomethyl(+57.0215);	1.56	Spectrum Expansion
MouseBrain-Z-T-4.2444.2444.2	2444	16.58	PGDPGKDLASGENGTECR	17,Carbamidomethyl(+57.0215);	0	Decoy
MouseBrain-Z-T-4.2445.2445.2	2445	16.58	PGDPGKDLASGENGTECR	17,Carbamidomethyl(+57.0215);	1.16	Spectrum Expansion
MouseBrain-Z-T-4.2445.2445.2	2445	16.58	PGDPGKDLASGENGTECR	17,Carbamidomethyl(+57.0215);	0	Decoy
MouseBrain-Z-T-4.2446.2446.2	2446	16.58	PGDPGKDLASGENGTECR	17,Carbamidomethyl(+57.0215);	1.83	Spectrum Expansion
MouseBrain-Z-T-4.2446.2446.2	2446	16.58	PGDPGKDLASGENGTECR	17,Carbamidomethyl(+57.0215);	1.01	Decoy
MouseBrain-Z-T-4.2447.2447.2	2447	16.58	PGDPGKDLASGENGTECR	17,Carbamidomethyl(+57.0215);	2.4	Spectrum Expansion
MouseBrain-Z-T-4.2447.2447.2	2447	16.58	PGDPGKDLASGENGTECR	17,Carbamidomethyl(+57.0215);	0	Decoy
MouseBrain-Z-T-4.2448.2448.3	2448	16.58	PGDPGKDLASGENGTECR	17,Carbamidomethyl(+57.0215);	1.49	Spectrum Expansion
MouseBrain-Z-T-4.2448.2448.3	2448	16.58	PGDPGKDLASGENGTECR	17,Carbamidomethyl(+57.0215);	0	Decoy
MouseBrain-Z-T-4.2449.2449.5	2449	16.58	PGDPGKDLASGENGTECR	17,Carbamidomethyl(+57.0215);	0	Spectrum Expansion
MouseBrain-Z-T-4.2449.2449.5	2449	16.58	PGDPGKDLASGENGTECR	17,Carbamidomethyl(+57.0215);	0	Decoy
MouseBrain-Z-T-4.2451.2451.3	2451	16.64	PGDPGKDLASGENGTECR	17,Carbamidomethyl(+57.0215);	5.07	Spectrum Expansion
MouseBrain-Z-T-4.2451.2451.3	2451	16.64	PGDPGKDLASGENGTECR	17,Carbamidomethyl(+57.0215);	0	Decoy
MouseBrain-Z-T-4.2452.2452.2	2452	16.64	PGDPGKDLASGENGTECR	17,Carbamidomethyl(+57.0215);	2.8	Spectrum Expansion
MouseBrain-Z-T-4.2452.2452.2	2452	16.64	PGDPGKDLASGENGTECR	17,Carbamidomethyl(+57.0215);	0	Decoy
MouseBrain-Z-T-4.2453.2453.2	2453	16.64	PGDPGKDLASGENGTECR	17,Carbamidomethyl(+57.0215);	1.57	Spectrum Expansion
MouseBrain-Z-T-4.2453.2453.2	2453	16.64	PGDPGKDLASGENGTECR	17,Carbamidomethyl(+57.0215);	0	Decoy
MouseBrain-Z-T-4.2454.2454.3	2454	16.64	PGDPGKDLASGENGTECR	17,Carbamidomethyl(+57.0215);	10.68	Spectrum Expansion
MouseBrain-Z-T-4.2454.2454.3	2454	16.64	PGDPGKDLASGENGTECR	17,Carbamidomethyl(+57.0215);	0	Decoy
MouseBrain-Z-T-4.2455.2455.3	2455	16.64	PGDPGKDLASGENGTECR	17,Carbamidomethyl(+57.0215);	1.76	Spectrum Expansion
MouseBrain-Z-T-4.2455.2455.3	2455	16.64	PGDPGKDLASGENGTECR	17,Carbamidomethyl(+57.0215);	0	Decoy
MouseBrain-Z-T-4.2456.2456.3	2456	16.64	PGDPGKDLASGENGTECR	17,Carbamidomethyl(+57.0215);	0	Spectrum Expansion
MouseBrain-Z-T-4.2456.2456.3	2456	16.64	PGDPGKDLASGENGTECR	17,Carbamidomethyl(+57.0215);	0	Decoy
MouseBrain-Z-T-4.2457.2457.3	2457	16.64	PGDPGKDLASGENGTECR	17,Carbamidomethyl(+57.0215);	1.46	Spectrum Expansion
MouseBrain-Z-T-4.2457.2457.3	2457	16.64	PGDPGKDLASGENGTECR	17,Carbamidomethyl(+57.0215);	0	Decoy
MouseBrain-Z-T-4.2458.2458.3	2458	16.64	PGDPGKDLASGENGTECR	17,Carbamidomethyl(+57.0215);	2.39	Spectrum Expansion
MouseBrain-Z-T-4.2458.2458.3	2458	16.64	PGDPGKDLASGENGTECR	17,Carbamidomethyl(+57.0215);	0	Decoy
MouseBrain-Z-T-4.2459.2459.3	2459	16.64	PGDPGKDLASGENGTECR	17,Carbamidomethyl(+57.0215);	1.2	Spectrum Expansion
MouseBrain-Z-T-4.2459.2459.3	2459	16.64	PGDPGKDLASGENGTECR	17,Carbamidomethyl(+57.0215);	0	Decoy
MouseBrain-Z-T-4.2460.2460.3	2460	16.64	PGDPGKDLASGENGTECR	17,Carbamidomethyl(+57.0215);	1.57	Spectrum Expansion
MouseBrain-Z-T-4.2460.2460.3	2460	16.64	PGDPGKDLASGENGTECR	17,Carbamidomethyl(+57.0215);	0	Decoy
MouseBrain-Z-T-4.2461.2461.3	2461	16.64	PGDPGKDLASGENGTECR	17,Carbamidomethyl(+57.0215);	1.54	Spectrum Expansion
MouseBrain-Z-T-4.2461.2461.3	2461	16.64	PGDPGKDLASGENGTECR	17,Carbamidomethyl(+57.0215);	0	Decoy
MouseBrain-Z-T-4.2463.2463.3	2463	16.69	PGDPGKDLASGENGTECR	17,Carbamidomethyl(+57.0215);	5.01	Spectrum Expansion
MouseBrain-Z-T-4.2463.2463.3	2463	16.69	PGDPGKDLASGENGTECR	17,Carbamidomethyl(+57.0215);	0	Decoy
MouseBrain-Z-T-4.2464.2464.3	2464	16.69	PGDPGKDLASGENGTECR	17,Carbamidomethyl(+57.0215);	1.02	Spectrum Expansion
MouseBrain-Z-T-4.2464.2464.3	2464	16.69	PGDPGKDLASGENGTECR	17,Carbamidomethyl(+57.0215);	1	Decoy
MouseBrain-Z-T-4.2465.2465.3	2465	16.69	PGDPGKDLASGENGTECR	17,Carbamidomethyl(+57.0215);	1.58	Spectrum Expansion
MouseBrain-Z-T-4.2465.2465.3	2465	16.69	PGDPGKDLASGENGTECR	17,Carbamidomethyl(+57.0215);	0	Decoy
MouseBrain-Z-T-4.2466.2466.3	2466	16.69	PGDPGKDLASGENGTECR	17,Carbamidomethyl(+57.0215);	4.18	Spectrum Expansion
MouseBrain-Z-T-4.2466.2466.3	2466	16.69	PGDPGKDLASGENGTECR	17,Carbamidomethyl(+57.0215);	0	Decoy
MouseBrain-Z-T-4.2467.2467.3	2467	16.69	PGDPGKDLASGENGTECR	17,Carbamidomethyl(+57.0215);	1.27	Spectrum Expansion
MouseBrain-Z-T-4.2467.2467.3	2467	16.69	PGDPGKDLASGENGTECR	17,Carbamidomethyl(+57.0215);	0	Decoy
MouseBrain-Z-T-4.2468.2468.3	2468	16.69	PGDPGKDLASGENGTECR	17,Carbamidomethyl(+57.0215);	0	Spectrum Expansion
MouseBrain-Z-T-4.2468.2468.3	2468	16.69	PGDPGKDLASGENGTECR	17,Carbamidomethyl(+57.0215);	1.11	Decoy
MouseBrain-Z-T-4.2469.2469.3	2469	16.69	PGDPGKDLASGENGTECR	17,Carbamidomethyl(+57.0215);	0	Spectrum Expansion
MouseBrain-Z-T-4.2469.2469.3	2469	16.69	PGDPGKDLASGENGTECR	17,Carbamidomethyl(+57.0215);	0	Decoy
MouseBrain-Z-T-4.2470.2470.3	2470	16.69	PGDPGKDLASGENGTECR	17,Carbamidomethyl(+57.0215);	1.69	Spectrum Expansion
MouseBrain-Z-T-4.2470.2470.3	2470	16.69	PGDPGKDLASGENGTECR	17,Carbamidomethyl(+57.0215);	0	Decoy
MouseBrain-Z-T-4.2471.2471.3	2471	16.69	PGDPGKDLASGENGTECR	17,Carbamidomethyl(+57.0215);	1.53	Spectrum Expansion
MouseBrain-Z-T-4.2471.2471.3	2471	16.69	PGDPGKDLASGENGTECR	17,Carbamidomethyl(+57.0215);	0	Decoy
MouseBrain-Z-T-4.2472.2472.3	2472	16.69	PGDPGKDLASGENGTECR	17,Carbamidomethyl(+57.0215);	1.47	Spectrum Expansion
MouseBrain-Z-T-4.2472.2472.3	2472	16.69	PGDPGKDLASGENGTECR	17,Carbamidomethyl(+57.0215);	1	Decoy
MouseBrain-Z-T-4.2473.2473.2	2473	16.69	PGDPGKDLASGENGTECR	17,Carbamidomethyl(+57.0215);	0	Spectrum Expansion
MouseBrain-Z-T-4.2473.2473.2	2473	16.69	PGDPGKDLASGENGTECR	17,Carbamidomethyl(+57.0215);	0	Decoy
MouseBrain-Z-T-4.2475.2475.2	2475	16.75	PGDPGKDLASGENGTECR	17,Carbamidomethyl(+57.0215);	1.63	Spectrum Expansion
MouseBrain-Z-T-4.2475.2475.2	2475	16.75	PGDPGKDLASGENGTECR	17,Carbamidomethyl(+57.0215);	0	Decoy
MouseBrain-Z-T-4.2476.2476.3	2476	16.75	PGDPGKDLASGENGTECR	17,Carbamidomethyl(+57.0215);	1.46	Spectrum Expansion
MouseBrain-Z-T-4.2476.2476.3	2476	16.75	PGDPGKDLASGENGTECR	17,Carbamidomethyl(+57.0215);	0	Decoy
MouseBrain-Z-T-4.2477.2477.3	2477	16.75	PGDPGKDLASGENGTECR	17,Carbamidomethyl(+57.0215);	1.39	Spectrum Expansion
MouseBrain-Z-T-4.2477.2477.3	2477	16.75	PGDPGKDLASGENGTECR	17,Carbamidomethyl(+57.0215);	1	Decoy
MouseBrain-Z-T-4.2478.2478.4	2478	16.75	PGDPGKDLASGENGTECR	17,Carbamidomethyl(+57.0215);	1.63	Spectrum Expansion
MouseBrain-Z-T-4.2478.2478.4	2478	16.75	PGDPGKDLASGENGTECR	17,Carbamidomethyl(+57.0215);	0	Decoy
MouseBrain-Z-T-4.2479.2479.2	2479	16.75	PGDPGKDLASGENGTECR	17,Carbamidomethyl(+57.0215);	1.91	Spectrum Expansion
MouseBrain-Z-T-4.2479.2479.2	2479	16.75	PGDPGKDLASGENGTECR	17,Carbamidomethyl(+57.0215);	0	Decoy
MouseBrain-Z-T-4.2480.2480.2	2480	16.75	PGDPGKDLASGENGTECR	17,Carbamidomethyl(+57.0215);	1	Spectrum Expansion
MouseBrain-Z-T-4.2480.2480.2	2480	16.75	PGDPGKDLASGENGTECR	17,Carbamidomethyl(+57.0215);	0	Decoy
MouseBrain-Z-T-4.2481.2481.3	2481	16.75	PGDPGKDLASGENGTECR	17,Carbamidomethyl(+57.0215);	2.35	Spectrum Expansion
MouseBrain-Z-T-4.2481.2481.3	2481	16.75	PGDPGKDLASGENGTECR	17,Carbamidomethyl(+57.0215);	0	Decoy
MouseBrain-Z-T-4.2482.2482.2	2482	16.75	PGDPGKDLASGENGTECR	17,Carbamidomethyl(+57.0215);	2.44	Spectrum Expansion
MouseBrain-Z-T-4.2482.2482.2	2482	16.75	PGDPGKDLASGENGTECR	17,Carbamidomethyl(+57.0215);	0	Decoy
MouseBrain-Z-T-4.2483.2483.4	2483	16.75	PGDPGKDLASGENGTECR	17,Carbamidomethyl(+57.0215);	1.56	Spectrum Expansion
MouseBrain-Z-T-4.2483.2483.4	2483	16.75	PGDPGKDLASGENGTECR	17,Carbamidomethyl(+57.0215);	0	Decoy
MouseBrain-Z-T-4.2484.2484.2	2484	16.75	PGDPGKDLASGENGTECR	17,Carbamidomethyl(+57.0215);	1.99	Spectrum Expansion
MouseBrain-Z-T-4.2484.2484.2	2484	16.75	PGDPGKDLASGENGTECR	17,Carbamidomethyl(+57.0215);	0	Decoy
MouseBrain-Z-T-4.2485.2485.2	2485	16.75	PGDPGKDLASGENGTECR	17,Carbamidomethyl(+57.0215);	1.55	Spectrum Expansion
MouseBrain-Z-T-4.2485.2485.2	2485	16.75	PGDPGKDLASGENGTECR	17,Carbamidomethyl(+57.0215);	0	Decoy
MouseBrain-Z-T-4.2487.2487.3	2487	16.8	PGDPGKDLASGENGTECR	17,Carbamidomethyl(+57.0215);	5.86	Spectrum Expansion
MouseBrain-Z-T-4.2487.2487.3	2487	16.8	PGDPGKDLASGENGTECR	17,Carbamidomethyl(+57.0215);	0	Decoy
MouseBrain-Z-T-4.2488.2488.2	2488	16.8	PGDPGKDLASGENGTECR	17,Carbamidomethyl(+57.0215);	1.56	Spectrum Expansion
MouseBrain-Z-T-4.2488.2488.2	2488	16.8	PGDPGKDLASGENGTECR	17,Carbamidomethyl(+57.0215);	0	Decoy
MouseBrain-Z-T-4.2489.2489.3	2489	16.8	PGDPGKDLASGENGTECR	17,Carbamidomethyl(+57.0215);	1.91	Spectrum Expansion
MouseBrain-Z-T-4.2489.2489.3	2489	16.8	PGDPGKDLASGENGTECR	17,Carbamidomethyl(+57.0215);	0	Decoy
MouseBrain-Z-T-4.2490.2490.3	2490	16.8	PGDPGKDLASGENGTECR	17,Carbamidomethyl(+57.0215);	3.54	Spectrum Expansion
MouseBrain-Z-T-4.2490.2490.3	2490	16.8	PGDPGKDLASGENGTECR	17,Carbamidomethyl(+57.0215);	0	Decoy
MouseBrain-Z-T-4.2491.2491.3	2491	16.8	PGDPGKDLASGENGTECR	17,Carbamidomethyl(+57.0215);	2.38	Spectrum Expansion
MouseBrain-Z-T-4.2491.2491.3	2491	16.8	PGDPGKDLASGENGTECR	17,Carbamidomethyl(+57.0215);	0	Decoy
MouseBrain-Z-T-4.2493.2493.4	2493	16.8	PGDPGKDLASGENGTECR	17,Carbamidomethyl(+57.0215);	1.5	Spectrum Expansion
MouseBrain-Z-T-4.2493.2493.4	2493	16.8	PGDPGKDLASGENGTECR	17,Carbamidomethyl(+57.0215);	0	Decoy
MouseBrain-Z-T-4.2494.2494.2	2494	16.8	PGDPGKDLASGENGTECR	17,Carbamidomethyl(+57.0215);	1.54	Spectrum Expansion
MouseBrain-Z-T-4.2494.2494.2	2494	16.8	PGDPGKDLASGENGTECR	17,Carbamidomethyl(+57.0215);	0	Decoy
MouseBrain-Z-T-4.2495.2495.3	2495	16.8	PGDPGKDLASGENGTECR	17,Carbamidomethyl(+57.0215);	3.55	Spectrum Expansion
MouseBrain-Z-T-4.2495.2495.3	2495	16.8	PGDPGKDLASGENGTECR	17,Carbamidomethyl(+57.0215);	0	Decoy
MouseBrain-Z-T-4.2496.2496.3	2496	16.8	PGDPGKDLASGENGTECR	17,Carbamidomethyl(+57.0215);	1	Spectrum Expansion
MouseBrain-Z-T-4.2496.2496.3	2496	16.8	PGDPGKDLASGENGTECR	17,Carbamidomethyl(+57.0215);	0	Decoy
MouseBrain-Z-T-4.2497.2497.2	2497	16.8	PGDPGKDLASGENGTECR	17,Carbamidomethyl(+57.0215);	0	Spectrum Expansion
MouseBrain-Z-T-4.2497.2497.2	2497	16.8	PGDPGKDLASGENGTECR	17,Carbamidomethyl(+57.0215);	0	Decoy
MouseBrain-Z-T-4.2499.2499.3	2499	16.85	PGDPGKDLASGENGTECR	17,Carbamidomethyl(+57.0215);	1	Spectrum Expansion
MouseBrain-Z-T-4.2499.2499.3	2499	16.85	PGDPGKDLASGENGTECR	17,Carbamidomethyl(+57.0215);	1.21	Decoy
MouseBrain-Z-T-4.2500.2500.3	2500	16.85	PGDPGKDLASGENGTECR	17,Carbamidomethyl(+57.0215);	1.36	Spectrum Expansion
MouseBrain-Z-T-4.2500.2500.3	2500	16.85	PGDPGKDLASGENGTECR	17,Carbamidomethyl(+57.0215);	0	Decoy
MouseBrain-Z-T-4.2501.2501.3	2501	16.85	PGDPGKDLASGENGTECR	17,Carbamidomethyl(+57.0215);	2.01	Spectrum Expansion
MouseBrain-Z-T-4.2501.2501.3	2501	16.85	PGDPGKDLASGENGTECR	17,Carbamidomethyl(+57.0215);	0	Decoy
MouseBrain-Z-T-4.2502.2502.3	2502	16.85	PGDPGKDLASGENGTECR	17,Carbamidomethyl(+57.0215);	0	Spectrum Expansion
MouseBrain-Z-T-4.2502.2502.3	2502	16.85	PGDPGKDLASGENGTECR	17,Carbamidomethyl(+57.0215);	1.08	Decoy
MouseBrain-Z-T-4.2503.2503.3	2503	16.85	PGDPGKDLASGENGTECR	17,Carbamidomethyl(+57.0215);	5.62	Spectrum Expansion
MouseBrain-Z-T-4.2503.2503.3	2503	16.85	PGDPGKDLASGENGTECR	17,Carbamidomethyl(+57.0215);	0	Decoy
MouseBrain-Z-T-4.2504.2504.3	2504	16.85	PGDPGKDLASGENGTECR	17,Carbamidomethyl(+57.0215);	1.79	Spectrum Expansion
MouseBrain-Z-T-4.2504.2504.3	2504	16.85	PGDPGKDLASGENGTECR	17,Carbamidomethyl(+57.0215);	0	Decoy
MouseBrain-Z-T-4.2505.2505.2	2505	16.85	PGDPGKDLASGENGTECR	17,Carbamidomethyl(+57.0215);	1.37	Spectrum Expansion
MouseBrain-Z-T-4.2505.2505.2	2505	16.85	PGDPGKDLASGENGTECR	17,Carbamidomethyl(+57.0215);	1	Decoy
MouseBrain-Z-T-4.2506.2506.2	2506	16.85	PGDPGKDLASGENGTECR	17,Carbamidomethyl(+57.0215);	3.74	Spectrum Expansion
MouseBrain-Z-T-4.2506.2506.2	2506	16.85	PGDPGKDLASGENGTECR	17,Carbamidomethyl(+57.0215);	0	Decoy
MouseBrain-Z-T-4.2507.2507.2	2507	16.85	PGDPGKDLASGENGTECR	17,Carbamidomethyl(+57.0215);	1	Spectrum Expansion
MouseBrain-Z-T-4.2507.2507.2	2507	16.85	PGDPGKDLASGENGTECR	17,Carbamidomethyl(+57.0215);	0	Decoy
MouseBrain-Z-T-4.2508.2508.3	2508	16.85	PGDPGKDLASGENGTECR	17,Carbamidomethyl(+57.0215);	3.97	Spectrum Expansion
MouseBrain-Z-T-4.2508.2508.3	2508	16.85	PGDPGKDLASGENGTECR	17,Carbamidomethyl(+57.0215);	0	Decoy
MouseBrain-Z-T-4.2509.2509.2	2509	16.85	PGDPGKDLASGENGTECR	17,Carbamidomethyl(+57.0215);	1.38	Spectrum Expansion
MouseBrain-Z-T-4.2509.2509.2	2509	16.85	PGDPGKDLASGENGTECR	17,Carbamidomethyl(+57.0215);	0	Decoy
MouseBrain-Z-T-4.2511.2511.3	2511	16.91	PGDPGKDLASGENGTECR	17,Carbamidomethyl(+57.0215);	4	Spectrum Expansion
MouseBrain-Z-T-4.2511.2511.3	2511	16.91	PGDPGKDLASGENGTECR	17,Carbamidomethyl(+57.0215);	0	Decoy
MouseBrain-Z-T-4.2512.2512.3	2512	16.91	PGDPGKDLASGENGTECR	17,Carbamidomethyl(+57.0215);	1.81	Spectrum Expansion
MouseBrain-Z-T-4.2512.2512.3	2512	16.91	PGDPGKDLASGENGTECR	17,Carbamidomethyl(+57.0215);	1	Decoy
MouseBrain-Z-T-4.2513.2513.3	2513	16.91	PGDPGKDLASGENGTECR	17,Carbamidomethyl(+57.0215);	2.77	Spectrum Expansion
MouseBrain-Z-T-4.2513.2513.3	2513	16.91	PGDPGKDLASGENGTECR	17,Carbamidomethyl(+57.0215);	0	Decoy
MouseBrain-Z-T-4.2514.2514.3	2514	16.91	PGDPGKDLASGENGTECR	17,Carbamidomethyl(+57.0215);	5.04	Spectrum Expansion
MouseBrain-Z-T-4.2514.2514.3	2514	16.91	PGDPGKDLASGENGTECR	17,Carbamidomethyl(+57.0215);	0	Decoy
MouseBrain-Z-T-4.2515.2515.3	2515	16.91	PGDPGKDLASGENGTECR	17,Carbamidomethyl(+57.0215);	1.87	Spectrum Expansion
MouseBrain-Z-T-4.2515.2515.3	2515	16.91	PGDPGKDLASGENGTECR	17,Carbamidomethyl(+57.0215);	0	Decoy
MouseBrain-Z-T-4.2516.2516.3	2516	16.91	PGDPGKDLASGENGTECR	17,Carbamidomethyl(+57.0215);	4.32	Spectrum Expansion
MouseBrain-Z-T-4.2516.2516.3	2516	16.91	PGDPGKDLASGENGTECR	17,Carbamidomethyl(+57.0215);	1.04	Decoy
MouseBrain-Z-T-4.2517.2517.2	2517	16.91	PGDPGKDLASGENGTECR	17,Carbamidomethyl(+57.0215);	2.41	Spectrum Expansion
MouseBrain-Z-T-4.2517.2517.2	2517	16.91	PGDPGKDLASGENGTECR	17,Carbamidomethyl(+57.0215);	0	Decoy
MouseBrain-Z-T-4.2518.2518.3	2518	16.91	PGDPGKDLASGENGTECR	17,Carbamidomethyl(+57.0215);	1.21	Spectrum Expansion
MouseBrain-Z-T-4.2518.2518.3	2518	16.91	PGDPGKDLASGENGTECR	17,Carbamidomethyl(+57.0215);	0	Decoy
MouseBrain-Z-T-4.2519.2519.2	2519	16.91	PGDPGKDLASGENGTECR	17,Carbamidomethyl(+57.0215);	2.27	Spectrum Expansion
MouseBrain-Z-T-4.2519.2519.2	2519	16.91	PGDPGKDLASGENGTECR	17,Carbamidomethyl(+57.0215);	0	Decoy
MouseBrain-Z-T-4.2520.2520.2	2520	16.91	PGDPGKDLASGENGTECR	17,Carbamidomethyl(+57.0215);	0	Spectrum Expansion
MouseBrain-Z-T-4.2520.2520.2	2520	16.91	PGDPGKDLASGENGTECR	17,Carbamidomethyl(+57.0215);	0	Decoy
MouseBrain-Z-T-4.2521.2521.3	2521	16.91	PGDPGKDLASGENGTECR	17,Carbamidomethyl(+57.0215);	1.59	Spectrum Expansion
MouseBrain-Z-T-4.2521.2521.3	2521	16.91	PGDPGKDLASGENGTECR	17,Carbamidomethyl(+57.0215);	0	Decoy
MouseBrain-Z-T-4.2523.2523.3	2523	16.96	PGDPGKDLASGENGTECR	17,Carbamidomethyl(+57.0215);	3.34	Spectrum Expansion
MouseBrain-Z-T-4.2523.2523.3	2523	16.96	PGDPGKDLASGENGTECR	17,Carbamidomethyl(+57.0215);	0	Decoy
MouseBrain-Z-T-4.2524.2524.3	2524	16.96	PGDPGKDLASGENGTECR	17,Carbamidomethyl(+57.0215);	1.25	Spectrum Expansion
MouseBrain-Z-T-4.2524.2524.3	2524	16.96	PGDPGKDLASGENGTECR	17,Carbamidomethyl(+57.0215);	1	Decoy
MouseBrain-Z-T-4.2525.2525.2	2525	16.96	PGDPGKDLASGENGTECR	17,Carbamidomethyl(+57.0215);	1.71	Spectrum Expansion
MouseBrain-Z-T-4.2525.2525.2	2525	16.96	PGDPGKDLASGENGTECR	17,Carbamidomethyl(+57.0215);	0	Decoy
MouseBrain-Z-T-4.2526.2526.3	2526	16.96	PGDPGKDLASGENGTECR	17,Carbamidomethyl(+57.0215);	1.87	Spectrum Expansion
MouseBrain-Z-T-4.2526.2526.3	2526	16.96	PGDPGKDLASGENGTECR	17,Carbamidomethyl(+57.0215);	0	Decoy
MouseBrain-Z-T-4.2527.2527.3	2527	16.96	PGDPGKDLASGENGTECR	17,Carbamidomethyl(+57.0215);	1.7	Spectrum Expansion
MouseBrain-Z-T-4.2527.2527.3	2527	16.96	PGDPGKDLASGENGTECR	17,Carbamidomethyl(+57.0215);	0	Decoy
MouseBrain-Z-T-4.2528.2528.4	2528	16.96	PGDPGKDLASGENGTECR	17,Carbamidomethyl(+57.0215);	2.74	Spectrum Expansion
MouseBrain-Z-T-4.2528.2528.4	2528	16.96	PGDPGKDLASGENGTECR	17,Carbamidomethyl(+57.0215);	0	Decoy
MouseBrain-Z-T-4.2529.2529.3	2529	16.96	PGDPGKDLASGENGTECR	17,Carbamidomethyl(+57.0215);	21.31	Spectrum Expansion
MouseBrain-Z-T-4.2529.2529.3	2529	16.96	PGDPGKDLASGENGTECR	17,Carbamidomethyl(+57.0215);	0	Decoy
MouseBrain-Z-T-4.2530.2530.3	2530	16.96	PGDPGKDLASGENGTECR	17,Carbamidomethyl(+57.0215);	0	Spectrum Expansion
MouseBrain-Z-T-4.2530.2530.3	2530	16.96	PGDPGKDLASGENGTECR	17,Carbamidomethyl(+57.0215);	0	Decoy
MouseBrain-Z-T-4.2531.2531.3	2531	16.96	PGDPGKDLASGENGTECR	17,Carbamidomethyl(+57.0215);	2.1	Spectrum Expansion
MouseBrain-Z-T-4.2531.2531.3	2531	16.96	PGDPGKDLASGENGTECR	17,Carbamidomethyl(+57.0215);	0	Decoy
MouseBrain-Z-T-4.2533.2533.3	2533	17	PGDPGKDLASGENGTECR	17,Carbamidomethyl(+57.0215);	1.85	Spectrum Expansion
MouseBrain-Z-T-4.2533.2533.3	2533	17	PGDPGKDLASGENGTECR	17,Carbamidomethyl(+57.0215);	2.54	Decoy
MouseBrain-Z-T-4.2534.2534.3	2534	17	PGDPGKDLASGENGTECR	17,Carbamidomethyl(+57.0215);	8.41	Spectrum Expansion
MouseBrain-Z-T-4.2534.2534.3	2534	17	PGDPGKDLASGENGTECR	17,Carbamidomethyl(+57.0215);	1.9	Decoy
MouseBrain-Z-T-4.2535.2535.3	2535	17	PGDPGKDLASGENGTECR	17,Carbamidomethyl(+57.0215);	2.61	Spectrum Expansion
MouseBrain-Z-T-4.2535.2535.3	2535	17	PGDPGKDLASGENGTECR	17,Carbamidomethyl(+57.0215);	0	Decoy
MouseBrain-Z-T-4.2536.2536.3	2536	17	PGDPGKDLASGENGTECR	17,Carbamidomethyl(+57.0215);	3.18	Spectrum Expansion
MouseBrain-Z-T-4.2536.2536.3	2536	17	PGDPGKDLASGENGTECR	17,Carbamidomethyl(+57.0215);	0	Decoy
MouseBrain-Z-T-4.2537.2537.2	2537	17	PGDPGKDLASGENGTECR	17,Carbamidomethyl(+57.0215);	1.13	Spectrum Expansion
MouseBrain-Z-T-4.2537.2537.2	2537	17	PGDPGKDLASGENGTECR	17,Carbamidomethyl(+57.0215);	0	Decoy
MouseBrain-Z-T-4.2538.2538.3	2538	17	PGDPGKDLASGENGTECR	17,Carbamidomethyl(+57.0215);	2.36	Spectrum Expansion
MouseBrain-Z-T-4.2538.2538.3	2538	17	PGDPGKDLASGENGTECR	17,Carbamidomethyl(+57.0215);	1.06	Decoy
MouseBrain-Z-T-4.2539.2539.3	2539	17	PGDPGKDLASGENGTECR	17,Carbamidomethyl(+57.0215);	2.84	Spectrum Expansion
MouseBrain-Z-T-4.2539.2539.3	2539	17	PGDPGKDLASGENGTECR	17,Carbamidomethyl(+57.0215);	0	Decoy
MouseBrain-Z-T-4.2540.2540.3	2540	17	PGDPGKDLASGENGTECR	17,Carbamidomethyl(+57.0215);	1.17	Spectrum Expansion
MouseBrain-Z-T-4.2540.2540.3	2540	17	PGDPGKDLASGENGTECR	17,Carbamidomethyl(+57.0215);	0	Decoy
MouseBrain-Z-T-4.2541.2541.2	2541	17	PGDPGKDLASGENGTECR	17,Carbamidomethyl(+57.0215);	1.11	Spectrum Expansion
MouseBrain-Z-T-4.2541.2541.2	2541	17	PGDPGKDLASGENGTECR	17,Carbamidomethyl(+57.0215);	0	Decoy
MouseBrain-Z-T-4.2542.2542.2	2542	17	PGDPGKDLASGENGTECR	17,Carbamidomethyl(+57.0215);	2.03	Spectrum Expansion
MouseBrain-Z-T-4.2542.2542.2	2542	17	PGDPGKDLASGENGTECR	17,Carbamidomethyl(+57.0215);	0	Decoy
MouseBrain-Z-T-4.2543.2543.3	2543	17	PGDPGKDLASGENGTECR	17,Carbamidomethyl(+57.0215);	3.29	Spectrum Expansion
MouseBrain-Z-T-4.2543.2543.3	2543	17	PGDPGKDLASGENGTECR	17,Carbamidomethyl(+57.0215);	1.22	Decoy
MouseBrain-Z-T-4.2545.2545.3	2545	17.06	PGDPGKDLASGENGTECR	17,Carbamidomethyl(+57.0215);	4.91	Spectrum Expansion
MouseBrain-Z-T-4.2545.2545.3	2545	17.06	PGDPGKDLASGENGTECR	17,Carbamidomethyl(+57.0215);	0	Decoy
MouseBrain-Z-T-4.2546.2546.3	2546	17.06	PGDPGKDLASGENGTECR	17,Carbamidomethyl(+57.0215);	8.57	Spectrum Expansion
MouseBrain-Z-T-4.2546.2546.3	2546	17.06	PGDPGKDLASGENGTECR	17,Carbamidomethyl(+57.0215);	3.64	Decoy
MouseBrain-Z-T-4.2547.2547.3	2547	17.06	PGDPGKDLASGENGTECR	17,Carbamidomethyl(+57.0215);	1.39	Spectrum Expansion
MouseBrain-Z-T-4.2547.2547.3	2547	17.06	PGDPGKDLASGENGTECR	17,Carbamidomethyl(+57.0215);	0	Decoy
MouseBrain-Z-T-4.2548.2548.3	2548	17.06	PGDPGKDLASGENGTECR	17,Carbamidomethyl(+57.0215);	2.66	Spectrum Expansion
MouseBrain-Z-T-4.2548.2548.3	2548	17.06	PGDPGKDLASGENGTECR	17,Carbamidomethyl(+57.0215);	0	Decoy
MouseBrain-Z-T-4.2549.2549.2	2549	17.06	PGDPGKDLASGENGTECR	17,Carbamidomethyl(+57.0215);	15.91	Spectrum Expansion
MouseBrain-Z-T-4.2549.2549.2	2549	17.06	PGDPGKDLASGENGTECR	17,Carbamidomethyl(+57.0215);	1	Decoy
MouseBrain-Z-T-4.2550.2550.2	2550	17.06	PGDPGKDLASGENGTECR	17,Carbamidomethyl(+57.0215);	6.36	Spectrum Expansion
MouseBrain-Z-T-4.2550.2550.2	2550	17.06	PGDPGKDLASGENGTECR	17,Carbamidomethyl(+57.0215);	0	Decoy
MouseBrain-Z-T-4.2551.2551.2	2551	17.06	PGDPGKDLASGENGTECR	17,Carbamidomethyl(+57.0215);	16.29	Spectrum Expansion
MouseBrain-Z-T-4.2551.2551.2	2551	17.06	PGDPGKDLASGENGTECR	17,Carbamidomethyl(+57.0215);	0	Decoy
MouseBrain-Z-T-4.2552.2552.4	2552	17.06	PGDPGKDLASGENGTECR	17,Carbamidomethyl(+57.0215);	1.31	Spectrum Expansion
MouseBrain-Z-T-4.2552.2552.4	2552	17.06	PGDPGKDLASGENGTECR	17,Carbamidomethyl(+57.0215);	0	Decoy
MouseBrain-Z-T-4.2553.2553.2	2553	17.06	PGDPGKDLASGENGTECR	17,Carbamidomethyl(+57.0215);	0	Spectrum Expansion
MouseBrain-Z-T-4.2553.2553.2	2553	17.06	PGDPGKDLASGENGTECR	17,Carbamidomethyl(+57.0215);	0	Decoy
MouseBrain-Z-T-4.2554.2554.3	2554	17.06	PGDPGKDLASGENGTECR	17,Carbamidomethyl(+57.0215);	1.51	Spectrum Expansion
MouseBrain-Z-T-4.2554.2554.3	2554	17.06	PGDPGKDLASGENGTECR	17,Carbamidomethyl(+57.0215);	0	Decoy
MouseBrain-Z-T-4.2555.2555.2	2555	17.06	PGDPGKDLASGENGTECR	17,Carbamidomethyl(+57.0215);	0	Spectrum Expansion
MouseBrain-Z-T-4.2555.2555.2	2555	17.06	PGDPGKDLASGENGTECR	17,Carbamidomethyl(+57.0215);	1	Decoy
MouseBrain-Z-T-4.2557.2557.3	2557	17.11	PGDPGKDLASGENGTECR	17,Carbamidomethyl(+57.0215);	1.44	Spectrum Expansion
MouseBrain-Z-T-4.2557.2557.3	2557	17.11	PGDPGKDLASGENGTECR	17,Carbamidomethyl(+57.0215);	1.23	Decoy
MouseBrain-Z-T-4.2558.2558.3	2558	17.11	PGDPGKDLASGENGTECR	17,Carbamidomethyl(+57.0215);	1.5	Spectrum Expansion
MouseBrain-Z-T-4.2558.2558.3	2558	17.11	PGDPGKDLASGENGTECR	17,Carbamidomethyl(+57.0215);	0	Decoy
MouseBrain-Z-T-4.2559.2559.3	2559	17.11	PGDPGKDLASGENGTECR	17,Carbamidomethyl(+57.0215);	1.26	Spectrum Expansion
MouseBrain-Z-T-4.2559.2559.3	2559	17.11	PGDPGKDLASGENGTECR	17,Carbamidomethyl(+57.0215);	0	Decoy
MouseBrain-Z-T-4.2560.2560.2	2560	17.11	PGDPGKDLASGENGTECR	17,Carbamidomethyl(+57.0215);	0	Spectrum Expansion
MouseBrain-Z-T-4.2560.2560.2	2560	17.11	PGDPGKDLASGENGTECR	17,Carbamidomethyl(+57.0215);	0	Decoy
MouseBrain-Z-T-4.2561.2561.2	2561	17.11	PGDPGKDLASGENGTECR	17,Carbamidomethyl(+57.0215);	0	Spectrum Expansion
MouseBrain-Z-T-4.2561.2561.2	2561	17.11	PGDPGKDLASGENGTECR	17,Carbamidomethyl(+57.0215);	0	Decoy
MouseBrain-Z-T-4.2562.2562.3	2562	17.11	PGDPGKDLASGENGTECR	17,Carbamidomethyl(+57.0215);	1.69	Spectrum Expansion
MouseBrain-Z-T-4.2562.2562.3	2562	17.11	PGDPGKDLASGENGTECR	17,Carbamidomethyl(+57.0215);	0	Decoy
MouseBrain-Z-T-4.2563.2563.3	2563	17.11	PGDPGKDLASGENGTECR	17,Carbamidomethyl(+57.0215);	1.1	Spectrum Expansion
MouseBrain-Z-T-4.2563.2563.3	2563	17.11	PGDPGKDLASGENGTECR	17,Carbamidomethyl(+57.0215);	0	Decoy
MouseBrain-Z-T-4.2564.2564.3	2564	17.11	PGDPGKDLASGENGTECR	17,Carbamidomethyl(+57.0215);	5.05	Spectrum Expansion
MouseBrain-Z-T-4.2564.2564.3	2564	17.11	PGDPGKDLASGENGTECR	17,Carbamidomethyl(+57.0215);	0	Decoy
MouseBrain-Z-T-4.2565.2565.2	2565	17.11	PGDPGKDLASGENGTECR	17,Carbamidomethyl(+57.0215);	1.54	Spectrum Expansion
MouseBrain-Z-T-4.2565.2565.2	2565	17.11	PGDPGKDLASGENGTECR	17,Carbamidomethyl(+57.0215);	0	Decoy
MouseBrain-Z-T-4.2566.2566.3	2566	17.11	PGDPGKDLASGENGTECR	17,Carbamidomethyl(+57.0215);	1.57	Spectrum Expansion
MouseBrain-Z-T-4.2566.2566.3	2566	17.11	PGDPGKDLASGENGTECR	17,Carbamidomethyl(+57.0215);	0	Decoy
MouseBrain-Z-T-4.2567.2567.2	2567	17.11	PGDPGKDLASGENGTECR	17,Carbamidomethyl(+57.0215);	1.65	Spectrum Expansion
MouseBrain-Z-T-4.2567.2567.2	2567	17.11	PGDPGKDLASGENGTECR	17,Carbamidomethyl(+57.0215);	0	Decoy
MouseBrain-Z-T-4.2569.2569.2	2569	17.17	PGDPGKDLASGENGTECR	17,Carbamidomethyl(+57.0215);	1.34	Spectrum Expansion
MouseBrain-Z-T-4.2569.2569.2	2569	17.17	PGDPGKDLASGENGTECR	17,Carbamidomethyl(+57.0215);	0	Decoy
MouseBrain-Z-T-4.2570.2570.3	2570	17.17	PGDPGKDLASGENGTECR	17,Carbamidomethyl(+57.0215);	1.13	Spectrum Expansion
MouseBrain-Z-T-4.2570.2570.3	2570	17.17	PGDPGKDLASGENGTECR	17,Carbamidomethyl(+57.0215);	0	Decoy
MouseBrain-Z-T-4.2571.2571.3	2571	17.17	PGDPGKDLASGENGTECR	17,Carbamidomethyl(+57.0215);	1	Spectrum Expansion
MouseBrain-Z-T-4.2571.2571.3	2571	17.17	PGDPGKDLASGENGTECR	17,Carbamidomethyl(+57.0215);	0	Decoy
MouseBrain-Z-T-4.2572.2572.4	2572	17.17	PGDPGKDLASGENGTECR	17,Carbamidomethyl(+57.0215);	1.62	Spectrum Expansion
MouseBrain-Z-T-4.2572.2572.4	2572	17.17	PGDPGKDLASGENGTECR	17,Carbamidomethyl(+57.0215);	0	Decoy
MouseBrain-Z-T-4.2573.2573.2	2573	17.17	PGDPGKDLASGENGTECR	17,Carbamidomethyl(+57.0215);	0	Spectrum Expansion
MouseBrain-Z-T-4.2573.2573.2	2573	17.17	PGDPGKDLASGENGTECR	17,Carbamidomethyl(+57.0215);	0	Decoy
MouseBrain-Z-T-4.2574.2574.3	2574	17.17	PGDPGKDLASGENGTECR	17,Carbamidomethyl(+57.0215);	1.42	Spectrum Expansion
MouseBrain-Z-T-4.2574.2574.3	2574	17.17	PGDPGKDLASGENGTECR	17,Carbamidomethyl(+57.0215);	0	Decoy
MouseBrain-Z-T-4.2575.2575.3	2575	17.17	PGDPGKDLASGENGTECR	17,Carbamidomethyl(+57.0215);	1.47	Spectrum Expansion
MouseBrain-Z-T-4.2575.2575.3	2575	17.17	PGDPGKDLASGENGTECR	17,Carbamidomethyl(+57.0215);	0	Decoy
MouseBrain-Z-T-4.2576.2576.3	2576	17.17	PGDPGKDLASGENGTECR	17,Carbamidomethyl(+57.0215);	19.58	Spectrum Expansion
MouseBrain-Z-T-4.2576.2576.3	2576	17.17	PGDPGKDLASGENGTECR	17,Carbamidomethyl(+57.0215);	0	Decoy
MouseBrain-Z-T-4.2577.2577.4	2577	17.17	PGDPGKDLASGENGTECR	17,Carbamidomethyl(+57.0215);	0	Spectrum Expansion
MouseBrain-Z-T-4.2577.2577.4	2577	17.17	PGDPGKDLASGENGTECR	17,Carbamidomethyl(+57.0215);	0	Decoy
MouseBrain-Z-T-4.2578.2578.2	2578	17.17	PGDPGKDLASGENGTECR	17,Carbamidomethyl(+57.0215);	2.61	Spectrum Expansion
MouseBrain-Z-T-4.2578.2578.2	2578	17.17	PGDPGKDLASGENGTECR	17,Carbamidomethyl(+57.0215);	0	Decoy
MouseBrain-Z-T-4.2580.2580.3	2580	17.22	PGDPGKDLASGENGTECR	17,Carbamidomethyl(+57.0215);	1.35	Spectrum Expansion
MouseBrain-Z-T-4.2580.2580.3	2580	17.22	PGDPGKDLASGENGTECR	17,Carbamidomethyl(+57.0215);	0	Decoy
MouseBrain-Z-T-4.2581.2581.2	2581	17.22	PGDPGKDLASGENGTECR	17,Carbamidomethyl(+57.0215);	2.72	Spectrum Expansion
MouseBrain-Z-T-4.2581.2581.2	2581	17.22	PGDPGKDLASGENGTECR	17,Carbamidomethyl(+57.0215);	2.8	Decoy
MouseBrain-Z-T-4.2582.2582.3	2582	17.22	PGDPGKDLASGENGTECR	17,Carbamidomethyl(+57.0215);	3.77	Spectrum Expansion
MouseBrain-Z-T-4.2582.2582.3	2582	17.22	PGDPGKDLASGENGTECR	17,Carbamidomethyl(+57.0215);	0	Decoy
MouseBrain-Z-T-4.2583.2583.3	2583	17.22	PGDPGKDLASGENGTECR	17,Carbamidomethyl(+57.0215);	1.02	Spectrum Expansion
MouseBrain-Z-T-4.2583.2583.3	2583	17.22	PGDPGKDLASGENGTECR	17,Carbamidomethyl(+57.0215);	0	Decoy
MouseBrain-Z-T-4.2584.2584.3	2584	17.22	PGDPGKDLASGENGTECR	17,Carbamidomethyl(+57.0215);	1.57	Spectrum Expansion
MouseBrain-Z-T-4.2584.2584.3	2584	17.22	PGDPGKDLASGENGTECR	17,Carbamidomethyl(+57.0215);	0	Decoy
MouseBrain-Z-T-4.2585.2585.2	2585	17.22	PGDPGKDLASGENGTECR	17,Carbamidomethyl(+57.0215);	1.42	Spectrum Expansion
MouseBrain-Z-T-4.2585.2585.2	2585	17.22	PGDPGKDLASGENGTECR	17,Carbamidomethyl(+57.0215);	0	Decoy
MouseBrain-Z-T-4.2586.2586.4	2586	17.22	PGDPGKDLASGENGTECR	17,Carbamidomethyl(+57.0215);	0	Spectrum Expansion
MouseBrain-Z-T-4.2586.2586.4	2586	17.22	PGDPGKDLASGENGTECR	17,Carbamidomethyl(+57.0215);	0	Decoy
MouseBrain-Z-T-4.2587.2587.3	2587	17.22	PGDPGKDLASGENGTECR	17,Carbamidomethyl(+57.0215);	0	Spectrum Expansion
MouseBrain-Z-T-4.2587.2587.3	2587	17.22	PGDPGKDLASGENGTECR	17,Carbamidomethyl(+57.0215);	0	Decoy
MouseBrain-Z-T-4.2588.2588.3	2588	17.22	PGDPGKDLASGENGTECR	17,Carbamidomethyl(+57.0215);	1.9	Spectrum Expansion
MouseBrain-Z-T-4.2588.2588.3	2588	17.22	PGDPGKDLASGENGTECR	17,Carbamidomethyl(+57.0215);	0	Decoy
MouseBrain-Z-T-4.2589.2589.4	2589	17.22	PGDPGKDLASGENGTECR	17,Carbamidomethyl(+57.0215);	1.89	Spectrum Expansion
MouseBrain-Z-T-4.2589.2589.4	2589	17.22	PGDPGKDLASGENGTECR	17,Carbamidomethyl(+57.0215);	0	Decoy
MouseBrain-Z-T-4.2590.2590.2	2590	17.22	PGDPGKDLASGENGTECR	17,Carbamidomethyl(+57.0215);	0	Spectrum Expansion
MouseBrain-Z-T-4.2590.2590.2	2590	17.22	PGDPGKDLASGENGTECR	17,Carbamidomethyl(+57.0215);	1	Decoy
MouseBrain-Z-T-4.2592.2592.3	2592	17.27	PGDPGKDLASGENGTECR	17,Carbamidomethyl(+57.0215);	6.52	Spectrum Expansion
MouseBrain-Z-T-4.2592.2592.3	2592	17.27	PGDPGKDLASGENGTECR	17,Carbamidomethyl(+57.0215);	3.94	Decoy
MouseBrain-Z-T-4.2593.2593.3	2593	17.27	PGDPGKDLASGENGTECR	17,Carbamidomethyl(+57.0215);	3.56	Spectrum Expansion
MouseBrain-Z-T-4.2593.2593.3	2593	17.27	PGDPGKDLASGENGTECR	17,Carbamidomethyl(+57.0215);	0	Decoy
MouseBrain-Z-T-4.2594.2594.3	2594	17.27	PGDPGKDLASGENGTECR	17,Carbamidomethyl(+57.0215);	7.06	Spectrum Expansion
MouseBrain-Z-T-4.2594.2594.3	2594	17.27	PGDPGKDLASGENGTECR	17,Carbamidomethyl(+57.0215);	0	Decoy
MouseBrain-Z-T-4.2595.2595.3	2595	17.27	PGDPGKDLASGENGTECR	17,Carbamidomethyl(+57.0215);	3.98	Spectrum Expansion
MouseBrain-Z-T-4.2595.2595.3	2595	17.27	PGDPGKDLASGENGTECR	17,Carbamidomethyl(+57.0215);	0	Decoy
MouseBrain-Z-T-4.2596.2596.3	2596	17.27	PGDPGKDLASGENGTECR	17,Carbamidomethyl(+57.0215);	1.09	Spectrum Expansion
MouseBrain-Z-T-4.2596.2596.3	2596	17.27	PGDPGKDLASGENGTECR	17,Carbamidomethyl(+57.0215);	0	Decoy
MouseBrain-Z-T-4.2597.2597.3	2597	17.27	PGDPGKDLASGENGTECR	17,Carbamidomethyl(+57.0215);	1.81	Spectrum Expansion
MouseBrain-Z-T-4.2597.2597.3	2597	17.27	PGDPGKDLASGENGTECR	17,Carbamidomethyl(+57.0215);	0	Decoy
MouseBrain-Z-T-4.2598.2598.3	2598	17.27	PGDPGKDLASGENGTECR	17,Carbamidomethyl(+57.0215);	3.72	Spectrum Expansion
MouseBrain-Z-T-4.2598.2598.3	2598	17.27	PGDPGKDLASGENGTECR	17,Carbamidomethyl(+57.0215);	0	Decoy
MouseBrain-Z-T-4.2599.2599.3	2599	17.27	PGDPGKDLASGENGTECR	17,Carbamidomethyl(+57.0215);	0	Spectrum Expansion
MouseBrain-Z-T-4.2599.2599.3	2599	17.27	PGDPGKDLASGENGTECR	17,Carbamidomethyl(+57.0215);	0	Decoy
MouseBrain-Z-T-4.2600.2600.3	2600	17.27	PGDPGKDLASGENGTECR	17,Carbamidomethyl(+57.0215);	2.23	Spectrum Expansion
MouseBrain-Z-T-4.2600.2600.3	2600	17.27	PGDPGKDLASGENGTECR	17,Carbamidomethyl(+57.0215);	0	Decoy
MouseBrain-Z-T-4.2601.2601.3	2601	17.27	PGDPGKDLASGENGTECR	17,Carbamidomethyl(+57.0215);	2	Spectrum Expansion
MouseBrain-Z-T-4.2601.2601.3	2601	17.27	PGDPGKDLASGENGTECR	17,Carbamidomethyl(+57.0215);	0	Decoy
MouseBrain-Z-T-4.2602.2602.3	2602	17.27	PGDPGKDLASGENGTECR	17,Carbamidomethyl(+57.0215);	2.44	Spectrum Expansion
MouseBrain-Z-T-4.2602.2602.3	2602	17.27	PGDPGKDLASGENGTECR	17,Carbamidomethyl(+57.0215);	0	Decoy
MouseBrain-Z-T-4.2604.2604.3	2604	17.32	PGDPGKDLASGENGTECR	17,Carbamidomethyl(+57.0215);	1.7	Spectrum Expansion
MouseBrain-Z-T-4.2604.2604.3	2604	17.32	PGDPGKDLASGENGTECR	17,Carbamidomethyl(+57.0215);	2.2	Decoy
MouseBrain-Z-T-4.2605.2605.3	2605	17.32	PGDPGKDLASGENGTECR	17,Carbamidomethyl(+57.0215);	7.05	Spectrum Expansion
MouseBrain-Z-T-4.2605.2605.3	2605	17.32	PGDPGKDLASGENGTECR	17,Carbamidomethyl(+57.0215);	0	Decoy
MouseBrain-Z-T-4.2606.2606.3	2606	17.32	PGDPGKDLASGENGTECR	17,Carbamidomethyl(+57.0215);	1.64	Spectrum Expansion
MouseBrain-Z-T-4.2606.2606.3	2606	17.32	PGDPGKDLASGENGTECR	17,Carbamidomethyl(+57.0215);	0	Decoy
MouseBrain-Z-T-4.2607.2607.3	2607	17.32	PGDPGKDLASGENGTECR	17,Carbamidomethyl(+57.0215);	7.99	Spectrum Expansion
MouseBrain-Z-T-4.2607.2607.3	2607	17.32	PGDPGKDLASGENGTECR	17,Carbamidomethyl(+57.0215);	1	Decoy
MouseBrain-Z-T-4.2608.2608.2	2608	17.32	PGDPGKDLASGENGTECR	17,Carbamidomethyl(+57.0215);	2.71	Spectrum Expansion
MouseBrain-Z-T-4.2608.2608.2	2608	17.32	PGDPGKDLASGENGTECR	17,Carbamidomethyl(+57.0215);	0	Decoy
MouseBrain-Z-T-4.2609.2609.3	2609	17.32	PGDPGKDLASGENGTECR	17,Carbamidomethyl(+57.0215);	4.15	Spectrum Expansion
MouseBrain-Z-T-4.2609.2609.3	2609	17.32	PGDPGKDLASGENGTECR	17,Carbamidomethyl(+57.0215);	0	Decoy
MouseBrain-Z-T-4.2610.2610.3	2610	17.32	PGDPGKDLASGENGTECR	17,Carbamidomethyl(+57.0215);	1.52	Spectrum Expansion
MouseBrain-Z-T-4.2610.2610.3	2610	17.32	PGDPGKDLASGENGTECR	17,Carbamidomethyl(+57.0215);	0	Decoy
MouseBrain-Z-T-4.2611.2611.2	2611	17.32	PGDPGKDLASGENGTECR	17,Carbamidomethyl(+57.0215);	0	Spectrum Expansion
MouseBrain-Z-T-4.2611.2611.2	2611	17.32	PGDPGKDLASGENGTECR	17,Carbamidomethyl(+57.0215);	0	Decoy
MouseBrain-Z-T-4.2612.2612.3	2612	17.32	PGDPGKDLASGENGTECR	17,Carbamidomethyl(+57.0215);	3.44	Spectrum Expansion
MouseBrain-Z-T-4.2612.2612.3	2612	17.32	PGDPGKDLASGENGTECR	17,Carbamidomethyl(+57.0215);	0	Decoy
MouseBrain-Z-T-4.2613.2613.3	2613	17.32	PGDPGKDLASGENGTECR	17,Carbamidomethyl(+57.0215);	4.77	Spectrum Expansion
MouseBrain-Z-T-4.2613.2613.3	2613	17.32	PGDPGKDLASGENGTECR	17,Carbamidomethyl(+57.0215);	0	Decoy
MouseBrain-Z-T-4.2614.2614.3	2614	17.32	PGDPGKDLASGENGTECR	17,Carbamidomethyl(+57.0215);	1.2	Spectrum Expansion
MouseBrain-Z-T-4.2614.2614.3	2614	17.32	PGDPGKDLASGENGTECR	17,Carbamidomethyl(+57.0215);	0	Decoy
MouseBrain-Z-T-4.2616.2616.3	2616	17.38	PGDPGKDLASGENGTECR	17,Carbamidomethyl(+57.0215);	3.47	Spectrum Expansion
MouseBrain-Z-T-4.2616.2616.3	2616	17.38	PGDPGKDLASGENGTECR	17,Carbamidomethyl(+57.0215);	0	Decoy
MouseBrain-Z-T-4.2617.2617.3	2617	17.38	PGDPGKDLASGENGTECR	17,Carbamidomethyl(+57.0215);	0	Spectrum Expansion
MouseBrain-Z-T-4.2617.2617.3	2617	17.38	PGDPGKDLASGENGTECR	17,Carbamidomethyl(+57.0215);	0	Decoy
MouseBrain-Z-T-4.2618.2618.3	2618	17.38	PGDPGKDLASGENGTECR	17,Carbamidomethyl(+57.0215);	1.22	Spectrum Expansion
MouseBrain-Z-T-4.2618.2618.3	2618	17.38	PGDPGKDLASGENGTECR	17,Carbamidomethyl(+57.0215);	0	Decoy
MouseBrain-Z-T-4.2619.2619.3	2619	17.38	PGDPGKDLASGENGTECR	17,Carbamidomethyl(+57.0215);	4	Spectrum Expansion
MouseBrain-Z-T-4.2619.2619.3	2619	17.38	PGDPGKDLASGENGTECR	17,Carbamidomethyl(+57.0215);	0	Decoy
MouseBrain-Z-T-4.2620.2620.3	2620	17.38	PGDPGKDLASGENGTECR	17,Carbamidomethyl(+57.0215);	0	Spectrum Expansion
MouseBrain-Z-T-4.2620.2620.3	2620	17.38	PGDPGKDLASGENGTECR	17,Carbamidomethyl(+57.0215);	0	Decoy
MouseBrain-Z-T-4.2622.2622.3	2622	17.38	PGDPGKDLASGENGTECR	17,Carbamidomethyl(+57.0215);	2.88	Spectrum Expansion
MouseBrain-Z-T-4.2622.2622.3	2622	17.38	PGDPGKDLASGENGTECR	17,Carbamidomethyl(+57.0215);	0	Decoy
MouseBrain-Z-T-4.2623.2623.3	2623	17.38	PGDPGKDLASGENGTECR	17,Carbamidomethyl(+57.0215);	1.76	Spectrum Expansion
MouseBrain-Z-T-4.2623.2623.3	2623	17.38	PGDPGKDLASGENGTECR	17,Carbamidomethyl(+57.0215);	0	Decoy
MouseBrain-Z-T-4.2624.2624.2	2624	17.38	PGDPGKDLASGENGTECR	17,Carbamidomethyl(+57.0215);	5.89	Spectrum Expansion
MouseBrain-Z-T-4.2624.2624.2	2624	17.38	PGDPGKDLASGENGTECR	17,Carbamidomethyl(+57.0215);	0	Decoy
MouseBrain-Z-T-4.2625.2625.4	2625	17.38	PGDPGKDLASGENGTECR	17,Carbamidomethyl(+57.0215);	2.5	Spectrum Expansion
MouseBrain-Z-T-4.2625.2625.4	2625	17.38	PGDPGKDLASGENGTECR	17,Carbamidomethyl(+57.0215);	0	Decoy
MouseBrain-Z-T-4.2626.2626.3	2626	17.38	PGDPGKDLASGENGTECR	17,Carbamidomethyl(+57.0215);	1.51	Spectrum Expansion
MouseBrain-Z-T-4.2626.2626.3	2626	17.38	PGDPGKDLASGENGTECR	17,Carbamidomethyl(+57.0215);	1.09	Decoy
MouseBrain-Z-T-4.2628.2628.3	2628	17.43	PGDPGKDLASGENGTECR	17,Carbamidomethyl(+57.0215);	1.4	Spectrum Expansion
MouseBrain-Z-T-4.2628.2628.3	2628	17.43	PGDPGKDLASGENGTECR	17,Carbamidomethyl(+57.0215);	1	Decoy
MouseBrain-Z-T-4.2629.2629.2	2629	17.43	PGDPGKDLASGENGTECR	17,Carbamidomethyl(+57.0215);	1.41	Spectrum Expansion
MouseBrain-Z-T-4.2629.2629.2	2629	17.43	PGDPGKDLASGENGTECR	17,Carbamidomethyl(+57.0215);	0	Decoy
MouseBrain-Z-T-4.2630.2630.3	2630	17.43	PGDPGKDLASGENGTECR	17,Carbamidomethyl(+57.0215);	1.55	Spectrum Expansion
MouseBrain-Z-T-4.2630.2630.3	2630	17.43	PGDPGKDLASGENGTECR	17,Carbamidomethyl(+57.0215);	0	Decoy
MouseBrain-Z-T-4.2631.2631.3	2631	17.43	PGDPGKDLASGENGTECR	17,Carbamidomethyl(+57.0215);	3.81	Spectrum Expansion
MouseBrain-Z-T-4.2631.2631.3	2631	17.43	PGDPGKDLASGENGTECR	17,Carbamidomethyl(+57.0215);	2.1	Decoy
MouseBrain-Z-T-4.2632.2632.3	2632	17.43	PGDPGKDLASGENGTECR	17,Carbamidomethyl(+57.0215);	2.2	Spectrum Expansion
MouseBrain-Z-T-4.2632.2632.3	2632	17.43	PGDPGKDLASGENGTECR	17,Carbamidomethyl(+57.0215);	0	Decoy
MouseBrain-Z-T-4.2633.2633.4	2633	17.43	PGDPGKDLASGENGTECR	17,Carbamidomethyl(+57.0215);	1.62	Spectrum Expansion
MouseBrain-Z-T-4.2633.2633.4	2633	17.43	PGDPGKDLASGENGTECR	17,Carbamidomethyl(+57.0215);	2.14	Decoy
MouseBrain-Z-T-4.2634.2634.2	2634	17.43	PGDPGKDLASGENGTECR	17,Carbamidomethyl(+57.0215);	0	Spectrum Expansion
MouseBrain-Z-T-4.2634.2634.2	2634	17.43	PGDPGKDLASGENGTECR	17,Carbamidomethyl(+57.0215);	0	Decoy
MouseBrain-Z-T-4.2636.2636.3	2636	17.43	PGDPGKDLASGENGTECR	17,Carbamidomethyl(+57.0215);	1.55	Spectrum Expansion
MouseBrain-Z-T-4.2636.2636.3	2636	17.43	PGDPGKDLASGENGTECR	17,Carbamidomethyl(+57.0215);	0	Decoy
MouseBrain-Z-T-4.2637.2637.2	2637	17.43	PGDPGKDLASGENGTECR	17,Carbamidomethyl(+57.0215);	0	Spectrum Expansion
MouseBrain-Z-T-4.2637.2637.2	2637	17.43	PGDPGKDLASGENGTECR	17,Carbamidomethyl(+57.0215);	0	Decoy
MouseBrain-Z-T-4.2638.2638.3	2638	17.43	PGDPGKDLASGENGTECR	17,Carbamidomethyl(+57.0215);	0	Spectrum Expansion
MouseBrain-Z-T-4.2638.2638.3	2638	17.43	PGDPGKDLASGENGTECR	17,Carbamidomethyl(+57.0215);	0	Decoy
MouseBrain-Z-T-4.2640.2640.3	2640	17.48	PGDPGKDLASGENGTECR	17,Carbamidomethyl(+57.0215);	4.7	Spectrum Expansion
MouseBrain-Z-T-4.2640.2640.3	2640	17.48	PGDPGKDLASGENGTECR	17,Carbamidomethyl(+57.0215);	1.02	Decoy
MouseBrain-Z-T-4.2641.2641.4	2641	17.48	PGDPGKDLASGENGTECR	17,Carbamidomethyl(+57.0215);	8.99	Spectrum Expansion
MouseBrain-Z-T-4.2641.2641.4	2641	17.48	PGDPGKDLASGENGTECR	17,Carbamidomethyl(+57.0215);	1.19	Decoy
MouseBrain-Z-T-4.2642.2642.3	2642	17.48	PGDPGKDLASGENGTECR	17,Carbamidomethyl(+57.0215);	5.91	Spectrum Expansion
MouseBrain-Z-T-4.2642.2642.3	2642	17.48	PGDPGKDLASGENGTECR	17,Carbamidomethyl(+57.0215);	0	Decoy
MouseBrain-Z-T-4.2643.2643.3	2643	17.48	PGDPGKDLASGENGTECR	17,Carbamidomethyl(+57.0215);	12.37	Spectrum Expansion
MouseBrain-Z-T-4.2643.2643.3	2643	17.48	PGDPGKDLASGENGTECR	17,Carbamidomethyl(+57.0215);	1.02	Decoy
MouseBrain-Z-T-4.2644.2644.2	2644	17.48	PGDPGKDLASGENGTECR	17,Carbamidomethyl(+57.0215);	1.64	Spectrum Expansion
MouseBrain-Z-T-4.2644.2644.2	2644	17.48	PGDPGKDLASGENGTECR	17,Carbamidomethyl(+57.0215);	1	Decoy
MouseBrain-Z-T-4.2645.2645.3	2645	17.48	PGDPGKDLASGENGTECR	17,Carbamidomethyl(+57.0215);	1	Spectrum Expansion
MouseBrain-Z-T-4.2645.2645.3	2645	17.48	PGDPGKDLASGENGTECR	17,Carbamidomethyl(+57.0215);	0	Decoy
MouseBrain-Z-T-4.2646.2646.2	2646	17.48	PGDPGKDLASGENGTECR	17,Carbamidomethyl(+57.0215);	2.04	Spectrum Expansion
MouseBrain-Z-T-4.2646.2646.2	2646	17.48	PGDPGKDLASGENGTECR	17,Carbamidomethyl(+57.0215);	0	Decoy
MouseBrain-Z-T-4.2647.2647.2	2647	17.48	PGDPGKDLASGENGTECR	17,Carbamidomethyl(+57.0215);	1.62	Spectrum Expansion
MouseBrain-Z-T-4.2647.2647.2	2647	17.48	PGDPGKDLASGENGTECR	17,Carbamidomethyl(+57.0215);	0	Decoy
MouseBrain-Z-T-4.2648.2648.3	2648	17.48	PGDPGKDLASGENGTECR	17,Carbamidomethyl(+57.0215);	4.86	Spectrum Expansion
MouseBrain-Z-T-4.2648.2648.3	2648	17.48	PGDPGKDLASGENGTECR	17,Carbamidomethyl(+57.0215);	0	Decoy
MouseBrain-Z-T-4.2649.2649.2	2649	17.48	PGDPGKDLASGENGTECR	17,Carbamidomethyl(+57.0215);	7.1	Spectrum Expansion
MouseBrain-Z-T-4.2649.2649.2	2649	17.48	PGDPGKDLASGENGTECR	17,Carbamidomethyl(+57.0215);	0	Decoy
MouseBrain-Z-T-4.2650.2650.3	2650	17.48	PGDPGKDLASGENGTECR	17,Carbamidomethyl(+57.0215);	1.64	Spectrum Expansion
MouseBrain-Z-T-4.2650.2650.3	2650	17.48	PGDPGKDLASGENGTECR	17,Carbamidomethyl(+57.0215);	1.03	Decoy
MouseBrain-Z-T-4.2652.2652.2	2652	17.54	PGDPGKDLASGENGTECR	17,Carbamidomethyl(+57.0215);	2.07	Spectrum Expansion
MouseBrain-Z-T-4.2652.2652.2	2652	17.54	PGDPGKDLASGENGTECR	17,Carbamidomethyl(+57.0215);	0	Decoy
MouseBrain-Z-T-4.2653.2653.2	2653	17.54	PGDPGKDLASGENGTECR	17,Carbamidomethyl(+57.0215);	1.45	Spectrum Expansion
MouseBrain-Z-T-4.2653.2653.2	2653	17.54	PGDPGKDLASGENGTECR	17,Carbamidomethyl(+57.0215);	0	Decoy
MouseBrain-Z-T-4.2654.2654.3	2654	17.54	PGDPGKDLASGENGTECR	17,Carbamidomethyl(+57.0215);	4.55	Spectrum Expansion
MouseBrain-Z-T-4.2654.2654.3	2654	17.54	PGDPGKDLASGENGTECR	17,Carbamidomethyl(+57.0215);	0	Decoy
MouseBrain-Z-T-4.2655.2655.3	2655	17.54	PGDPGKDLASGENGTECR	17,Carbamidomethyl(+57.0215);	1.65	Spectrum Expansion
MouseBrain-Z-T-4.2655.2655.3	2655	17.54	PGDPGKDLASGENGTECR	17,Carbamidomethyl(+57.0215);	0	Decoy
MouseBrain-Z-T-4.2656.2656.3	2656	17.54	PGDPGKDLASGENGTECR	17,Carbamidomethyl(+57.0215);	1.66	Spectrum Expansion
MouseBrain-Z-T-4.2656.2656.3	2656	17.54	PGDPGKDLASGENGTECR	17,Carbamidomethyl(+57.0215);	0	Decoy
MouseBrain-Z-T-4.2657.2657.4	2657	17.54	PGDPGKDLASGENGTECR	17,Carbamidomethyl(+57.0215);	2.09	Spectrum Expansion
MouseBrain-Z-T-4.2657.2657.4	2657	17.54	PGDPGKDLASGENGTECR	17,Carbamidomethyl(+57.0215);	0	Decoy
MouseBrain-Z-T-4.2658.2658.4	2658	17.54	PGDPGKDLASGENGTECR	17,Carbamidomethyl(+57.0215);	2.14	Spectrum Expansion
MouseBrain-Z-T-4.2658.2658.4	2658	17.54	PGDPGKDLASGENGTECR	17,Carbamidomethyl(+57.0215);	1.54	Decoy
MouseBrain-Z-T-4.2659.2659.3	2659	17.54	PGDPGKDLASGENGTECR	17,Carbamidomethyl(+57.0215);	1.75	Spectrum Expansion
MouseBrain-Z-T-4.2659.2659.3	2659	17.54	PGDPGKDLASGENGTECR	17,Carbamidomethyl(+57.0215);	0	Decoy
MouseBrain-Z-T-4.2660.2660.3	2660	17.54	PGDPGKDLASGENGTECR	17,Carbamidomethyl(+57.0215);	3.54	Spectrum Expansion
MouseBrain-Z-T-4.2660.2660.3	2660	17.54	PGDPGKDLASGENGTECR	17,Carbamidomethyl(+57.0215);	0	Decoy
MouseBrain-Z-T-4.2661.2661.3	2661	17.54	PGDPGKDLASGENGTECR	17,Carbamidomethyl(+57.0215);	0	Spectrum Expansion
MouseBrain-Z-T-4.2661.2661.3	2661	17.54	PGDPGKDLASGENGTECR	17,Carbamidomethyl(+57.0215);	1	Decoy
MouseBrain-Z-T-4.2662.2662.3	2662	17.54	PGDPGKDLASGENGTECR	17,Carbamidomethyl(+57.0215);	1.71	Spectrum Expansion
MouseBrain-Z-T-4.2662.2662.3	2662	17.54	PGDPGKDLASGENGTECR	17,Carbamidomethyl(+57.0215);	0	Decoy
MouseBrain-Z-T-4.2664.2664.3	2664	17.59	PGDPGKDLASGENGTECR	17,Carbamidomethyl(+57.0215);	5.56	Spectrum Expansion
MouseBrain-Z-T-4.2664.2664.3	2664	17.59	PGDPGKDLASGENGTECR	17,Carbamidomethyl(+57.0215);	0	Decoy
MouseBrain-Z-T-4.2665.2665.3	2665	17.59	PGDPGKDLASGENGTECR	17,Carbamidomethyl(+57.0215);	5.07	Spectrum Expansion
MouseBrain-Z-T-4.2665.2665.3	2665	17.59	PGDPGKDLASGENGTECR	17,Carbamidomethyl(+57.0215);	0	Decoy
MouseBrain-Z-T-4.2666.2666.3	2666	17.59	PGDPGKDLASGENGTECR	17,Carbamidomethyl(+57.0215);	3.21	Spectrum Expansion
MouseBrain-Z-T-4.2666.2666.3	2666	17.59	PGDPGKDLASGENGTECR	17,Carbamidomethyl(+57.0215);	0	Decoy
MouseBrain-Z-T-4.2667.2667.2	2667	17.59	PGDPGKDLASGENGTECR	17,Carbamidomethyl(+57.0215);	1.47	Spectrum Expansion
MouseBrain-Z-T-4.2667.2667.2	2667	17.59	PGDPGKDLASGENGTECR	17,Carbamidomethyl(+57.0215);	0	Decoy
MouseBrain-Z-T-4.2668.2668.2	2668	17.59	PGDPGKDLASGENGTECR	17,Carbamidomethyl(+57.0215);	2.03	Spectrum Expansion
MouseBrain-Z-T-4.2668.2668.2	2668	17.59	PGDPGKDLASGENGTECR	17,Carbamidomethyl(+57.0215);	0	Decoy
MouseBrain-Z-T-4.2669.2669.3	2669	17.59	PGDPGKDLASGENGTECR	17,Carbamidomethyl(+57.0215);	2.07	Spectrum Expansion
MouseBrain-Z-T-4.2669.2669.3	2669	17.59	PGDPGKDLASGENGTECR	17,Carbamidomethyl(+57.0215);	0	Decoy
MouseBrain-Z-T-4.2670.2670.2	2670	17.59	PGDPGKDLASGENGTECR	17,Carbamidomethyl(+57.0215);	1.63	Spectrum Expansion
MouseBrain-Z-T-4.2670.2670.2	2670	17.59	PGDPGKDLASGENGTECR	17,Carbamidomethyl(+57.0215);	0	Decoy
MouseBrain-Z-T-4.2671.2671.4	2671	17.59	PGDPGKDLASGENGTECR	17,Carbamidomethyl(+57.0215);	2.61	Spectrum Expansion
MouseBrain-Z-T-4.2671.2671.4	2671	17.59	PGDPGKDLASGENGTECR	17,Carbamidomethyl(+57.0215);	0	Decoy
MouseBrain-Z-T-4.2672.2672.4	2672	17.59	PGDPGKDLASGENGTECR	17,Carbamidomethyl(+57.0215);	1.55	Spectrum Expansion
MouseBrain-Z-T-4.2672.2672.4	2672	17.59	PGDPGKDLASGENGTECR	17,Carbamidomethyl(+57.0215);	0	Decoy
MouseBrain-Z-T-4.2673.2673.2	2673	17.59	PGDPGKDLASGENGTECR	17,Carbamidomethyl(+57.0215);	1.51	Spectrum Expansion
MouseBrain-Z-T-4.2673.2673.2	2673	17.59	PGDPGKDLASGENGTECR	17,Carbamidomethyl(+57.0215);	0	Decoy
MouseBrain-Z-T-4.2674.2674.3	2674	17.59	PGDPGKDLASGENGTECR	17,Carbamidomethyl(+57.0215);	0	Spectrum Expansion
MouseBrain-Z-T-4.2674.2674.3	2674	17.59	PGDPGKDLASGENGTECR	17,Carbamidomethyl(+57.0215);	0	Decoy
MouseBrain-Z-T-4.2676.2676.3	2676	17.65	PGDPGKDLASGENGTECR	17,Carbamidomethyl(+57.0215);	1.74	Spectrum Expansion
MouseBrain-Z-T-4.2676.2676.3	2676	17.65	PGDPGKDLASGENGTECR	17,Carbamidomethyl(+57.0215);	0	Decoy
MouseBrain-Z-T-4.2677.2677.3	2677	17.65	PGDPGKDLASGENGTECR	17,Carbamidomethyl(+57.0215);	6.4	Spectrum Expansion
MouseBrain-Z-T-4.2677.2677.3	2677	17.65	PGDPGKDLASGENGTECR	17,Carbamidomethyl(+57.0215);	1.7	Decoy
MouseBrain-Z-T-4.2678.2678.3	2678	17.65	PGDPGKDLASGENGTECR	17,Carbamidomethyl(+57.0215);	1.57	Spectrum Expansion
MouseBrain-Z-T-4.2678.2678.3	2678	17.65	PGDPGKDLASGENGTECR	17,Carbamidomethyl(+57.0215);	0	Decoy
MouseBrain-Z-T-4.2680.2680.2	2680	17.65	PGDPGKDLASGENGTECR	17,Carbamidomethyl(+57.0215);	1.38	Spectrum Expansion
MouseBrain-Z-T-4.2680.2680.2	2680	17.65	PGDPGKDLASGENGTECR	17,Carbamidomethyl(+57.0215);	0	Decoy
MouseBrain-Z-T-4.2681.2681.2	2681	17.65	PGDPGKDLASGENGTECR	17,Carbamidomethyl(+57.0215);	1.54	Spectrum Expansion
MouseBrain-Z-T-4.2681.2681.2	2681	17.65	PGDPGKDLASGENGTECR	17,Carbamidomethyl(+57.0215);	0	Decoy
MouseBrain-Z-T-4.2682.2682.3	2682	17.65	PGDPGKDLASGENGTECR	17,Carbamidomethyl(+57.0215);	1.51	Spectrum Expansion
MouseBrain-Z-T-4.2682.2682.3	2682	17.65	PGDPGKDLASGENGTECR	17,Carbamidomethyl(+57.0215);	0	Decoy
MouseBrain-Z-T-4.2683.2683.2	2683	17.65	PGDPGKDLASGENGTECR	17,Carbamidomethyl(+57.0215);	0	Spectrum Expansion
MouseBrain-Z-T-4.2683.2683.2	2683	17.65	PGDPGKDLASGENGTECR	17,Carbamidomethyl(+57.0215);	1.28	Decoy
MouseBrain-Z-T-4.2684.2684.2	2684	17.65	PGDPGKDLASGENGTECR	17,Carbamidomethyl(+57.0215);	1.48	Spectrum Expansion
MouseBrain-Z-T-4.2684.2684.2	2684	17.65	PGDPGKDLASGENGTECR	17,Carbamidomethyl(+57.0215);	0	Decoy
MouseBrain-Z-T-4.2685.2685.2	2685	17.65	PGDPGKDLASGENGTECR	17,Carbamidomethyl(+57.0215);	0	Spectrum Expansion
MouseBrain-Z-T-4.2685.2685.2	2685	17.65	PGDPGKDLASGENGTECR	17,Carbamidomethyl(+57.0215);	0	Decoy
MouseBrain-Z-T-4.2686.2686.3	2686	17.65	PGDPGKDLASGENGTECR	17,Carbamidomethyl(+57.0215);	1.44	Spectrum Expansion
MouseBrain-Z-T-4.2686.2686.3	2686	17.65	PGDPGKDLASGENGTECR	17,Carbamidomethyl(+57.0215);	0	Decoy
MouseBrain-Z-T-4.2688.2688.3	2688	17.7	PGDPGKDLASGENGTECR	17,Carbamidomethyl(+57.0215);	36.3	Spectrum Expansion
MouseBrain-Z-T-4.2688.2688.3	2688	17.7	PGDPGKDLASGENGTECR	17,Carbamidomethyl(+57.0215);	1.04	Decoy
MouseBrain-Z-T-4.2689.2689.3	2689	17.7	PGDPGKDLASGENGTECR	17,Carbamidomethyl(+57.0215);	1.83	Spectrum Expansion
MouseBrain-Z-T-4.2689.2689.3	2689	17.7	PGDPGKDLASGENGTECR	17,Carbamidomethyl(+57.0215);	0	Decoy
MouseBrain-Z-T-4.2690.2690.2	2690	17.7	PGDPGKDLASGENGTECR	17,Carbamidomethyl(+57.0215);	1.2	Spectrum Expansion
MouseBrain-Z-T-4.2690.2690.2	2690	17.7	PGDPGKDLASGENGTECR	17,Carbamidomethyl(+57.0215);	0	Decoy
MouseBrain-Z-T-4.2691.2691.3	2691	17.7	PGDPGKDLASGENGTECR	17,Carbamidomethyl(+57.0215);	2.2	Spectrum Expansion
MouseBrain-Z-T-4.2691.2691.3	2691	17.7	PGDPGKDLASGENGTECR	17,Carbamidomethyl(+57.0215);	1.56	Decoy
MouseBrain-Z-T-4.2692.2692.3	2692	17.7	PGDPGKDLASGENGTECR	17,Carbamidomethyl(+57.0215);	1.14	Spectrum Expansion
MouseBrain-Z-T-4.2692.2692.3	2692	17.7	PGDPGKDLASGENGTECR	17,Carbamidomethyl(+57.0215);	0	Decoy
MouseBrain-Z-T-4.2693.2693.3	2693	17.7	PGDPGKDLASGENGTECR	17,Carbamidomethyl(+57.0215);	1.58	Spectrum Expansion
MouseBrain-Z-T-4.2693.2693.3	2693	17.7	PGDPGKDLASGENGTECR	17,Carbamidomethyl(+57.0215);	0	Decoy
MouseBrain-Z-T-4.2694.2694.3	2694	17.7	PGDPGKDLASGENGTECR	17,Carbamidomethyl(+57.0215);	1.65	Spectrum Expansion
MouseBrain-Z-T-4.2694.2694.3	2694	17.7	PGDPGKDLASGENGTECR	17,Carbamidomethyl(+57.0215);	0	Decoy
MouseBrain-Z-T-4.2695.2695.2	2695	17.7	PGDPGKDLASGENGTECR	17,Carbamidomethyl(+57.0215);	0	Spectrum Expansion
MouseBrain-Z-T-4.2695.2695.2	2695	17.7	PGDPGKDLASGENGTECR	17,Carbamidomethyl(+57.0215);	0	Decoy
MouseBrain-Z-T-4.2696.2696.2	2696	17.7	PGDPGKDLASGENGTECR	17,Carbamidomethyl(+57.0215);	1.46	Spectrum Expansion
MouseBrain-Z-T-4.2696.2696.2	2696	17.7	PGDPGKDLASGENGTECR	17,Carbamidomethyl(+57.0215);	0	Decoy
MouseBrain-Z-T-4.2697.2697.4	2697	17.7	PGDPGKDLASGENGTECR	17,Carbamidomethyl(+57.0215);	1.5	Spectrum Expansion
MouseBrain-Z-T-4.2697.2697.4	2697	17.7	PGDPGKDLASGENGTECR	17,Carbamidomethyl(+57.0215);	0	Decoy
MouseBrain-Z-T-4.2698.2698.3	2698	17.7	PGDPGKDLASGENGTECR	17,Carbamidomethyl(+57.0215);	2.64	Spectrum Expansion
MouseBrain-Z-T-4.2698.2698.3	2698	17.7	PGDPGKDLASGENGTECR	17,Carbamidomethyl(+57.0215);	2.08	Decoy
MouseBrain-Z-T-4.2700.2700.4	2700	17.76	PGDPGKDLASGENGTECR	17,Carbamidomethyl(+57.0215);	0	Spectrum Expansion
MouseBrain-Z-T-4.2700.2700.4	2700	17.76	PGDPGKDLASGENGTECR	17,Carbamidomethyl(+57.0215);	0	Decoy
MouseBrain-Z-T-4.2701.2701.3	2701	17.76	PGDPGKDLASGENGTECR	17,Carbamidomethyl(+57.0215);	4.63	Spectrum Expansion
MouseBrain-Z-T-4.2701.2701.3	2701	17.76	PGDPGKDLASGENGTECR	17,Carbamidomethyl(+57.0215);	0	Decoy
MouseBrain-Z-T-4.2702.2702.3	2702	17.76	PGDPGKDLASGENGTECR	17,Carbamidomethyl(+57.0215);	1	Spectrum Expansion
MouseBrain-Z-T-4.2702.2702.3	2702	17.76	PGDPGKDLASGENGTECR	17,Carbamidomethyl(+57.0215);	1.14	Decoy
MouseBrain-Z-T-4.2703.2703.2	2703	17.76	PGDPGKDLASGENGTECR	17,Carbamidomethyl(+57.0215);	2.53	Spectrum Expansion
MouseBrain-Z-T-4.2703.2703.2	2703	17.76	PGDPGKDLASGENGTECR	17,Carbamidomethyl(+57.0215);	0	Decoy
MouseBrain-Z-T-4.2704.2704.3	2704	17.76	PGDPGKDLASGENGTECR	17,Carbamidomethyl(+57.0215);	1.63	Spectrum Expansion
MouseBrain-Z-T-4.2704.2704.3	2704	17.76	PGDPGKDLASGENGTECR	17,Carbamidomethyl(+57.0215);	0	Decoy
MouseBrain-Z-T-4.2705.2705.3	2705	17.76	PGDPGKDLASGENGTECR	17,Carbamidomethyl(+57.0215);	1.52	Spectrum Expansion
MouseBrain-Z-T-4.2705.2705.3	2705	17.76	PGDPGKDLASGENGTECR	17,Carbamidomethyl(+57.0215);	0	Decoy
MouseBrain-Z-T-4.2706.2706.3	2706	17.76	PGDPGKDLASGENGTECR	17,Carbamidomethyl(+57.0215);	2.46	Spectrum Expansion
MouseBrain-Z-T-4.2706.2706.3	2706	17.76	PGDPGKDLASGENGTECR	17,Carbamidomethyl(+57.0215);	0	Decoy
MouseBrain-Z-T-4.2707.2707.2	2707	17.76	PGDPGKDLASGENGTECR	17,Carbamidomethyl(+57.0215);	1.38	Spectrum Expansion
MouseBrain-Z-T-4.2707.2707.2	2707	17.76	PGDPGKDLASGENGTECR	17,Carbamidomethyl(+57.0215);	0	Decoy
MouseBrain-Z-T-4.2708.2708.3	2708	17.76	PGDPGKDLASGENGTECR	17,Carbamidomethyl(+57.0215);	0	Spectrum Expansion
MouseBrain-Z-T-4.2708.2708.3	2708	17.76	PGDPGKDLASGENGTECR	17,Carbamidomethyl(+57.0215);	0	Decoy
MouseBrain-Z-T-4.2709.2709.3	2709	17.76	PGDPGKDLASGENGTECR	17,Carbamidomethyl(+57.0215);	2.13	Spectrum Expansion
MouseBrain-Z-T-4.2709.2709.3	2709	17.76	PGDPGKDLASGENGTECR	17,Carbamidomethyl(+57.0215);	0	Decoy
MouseBrain-Z-T-4.2710.2710.4	2710	17.76	PGDPGKDLASGENGTECR	17,Carbamidomethyl(+57.0215);	1.43	Spectrum Expansion
MouseBrain-Z-T-4.2710.2710.4	2710	17.76	PGDPGKDLASGENGTECR	17,Carbamidomethyl(+57.0215);	0	Decoy
MouseBrain-Z-T-4.2713.2713.3	2713	17.81	PGDPGKDLASGENGTECR	17,Carbamidomethyl(+57.0215);	23.9	Spectrum Expansion
MouseBrain-Z-T-4.2713.2713.3	2713	17.81	PGDPGKDLASGENGTECR	17,Carbamidomethyl(+57.0215);	0	Decoy
MouseBrain-Z-T-4.2714.2714.3	2714	17.81	PGDPGKDLASGENGTECR	17,Carbamidomethyl(+57.0215);	1.74	Spectrum Expansion
MouseBrain-Z-T-4.2714.2714.3	2714	17.81	PGDPGKDLASGENGTECR	17,Carbamidomethyl(+57.0215);	0	Decoy
MouseBrain-Z-T-4.2715.2715.3	2715	17.81	PGDPGKDLASGENGTECR	17,Carbamidomethyl(+57.0215);	1.67	Spectrum Expansion
MouseBrain-Z-T-4.2715.2715.3	2715	17.81	PGDPGKDLASGENGTECR	17,Carbamidomethyl(+57.0215);	1	Decoy
MouseBrain-Z-T-4.2716.2716.3	2716	17.81	PGDPGKDLASGENGTECR	17,Carbamidomethyl(+57.0215);	18.61	Spectrum Expansion
MouseBrain-Z-T-4.2716.2716.3	2716	17.81	PGDPGKDLASGENGTECR	17,Carbamidomethyl(+57.0215);	1.53	Decoy
MouseBrain-Z-T-4.2717.2717.4	2717	17.81	PGDPGKDLASGENGTECR	17,Carbamidomethyl(+57.0215);	0	Spectrum Expansion
MouseBrain-Z-T-4.2717.2717.4	2717	17.81	PGDPGKDLASGENGTECR	17,Carbamidomethyl(+57.0215);	1	Decoy
MouseBrain-Z-T-4.2718.2718.3	2718	17.81	PGDPGKDLASGENGTECR	17,Carbamidomethyl(+57.0215);	1.51	Spectrum Expansion
MouseBrain-Z-T-4.2718.2718.3	2718	17.81	PGDPGKDLASGENGTECR	17,Carbamidomethyl(+57.0215);	0	Decoy
MouseBrain-Z-T-4.2719.2719.3	2719	17.81	PGDPGKDLASGENGTECR	17,Carbamidomethyl(+57.0215);	2.09	Spectrum Expansion
MouseBrain-Z-T-4.2719.2719.3	2719	17.81	PGDPGKDLASGENGTECR	17,Carbamidomethyl(+57.0215);	0	Decoy
MouseBrain-Z-T-4.2721.2721.3	2721	17.85	PGDPGKDLASGENGTECR	17,Carbamidomethyl(+57.0215);	11.15	Spectrum Expansion
MouseBrain-Z-T-4.2721.2721.3	2721	17.85	PGDPGKDLASGENGTECR	17,Carbamidomethyl(+57.0215);	1.04	Decoy
MouseBrain-Z-T-4.2722.2722.2	2722	17.85	PGDPGKDLASGENGTECR	17,Carbamidomethyl(+57.0215);	1.5	Spectrum Expansion
MouseBrain-Z-T-4.2722.2722.2	2722	17.85	PGDPGKDLASGENGTECR	17,Carbamidomethyl(+57.0215);	0	Decoy
MouseBrain-Z-T-4.2723.2723.3	2723	17.85	PGDPGKDLASGENGTECR	17,Carbamidomethyl(+57.0215);	0	Spectrum Expansion
MouseBrain-Z-T-4.2723.2723.3	2723	17.85	PGDPGKDLASGENGTECR	17,Carbamidomethyl(+57.0215);	0	Decoy
MouseBrain-Z-T-4.2724.2724.3	2724	17.85	PGDPGKDLASGENGTECR	17,Carbamidomethyl(+57.0215);	1.29	Spectrum Expansion
MouseBrain-Z-T-4.2724.2724.3	2724	17.85	PGDPGKDLASGENGTECR	17,Carbamidomethyl(+57.0215);	2.86	Decoy
MouseBrain-Z-T-4.2725.2725.3	2725	17.85	PGDPGKDLASGENGTECR	17,Carbamidomethyl(+57.0215);	0	Spectrum Expansion
MouseBrain-Z-T-4.2725.2725.3	2725	17.85	PGDPGKDLASGENGTECR	17,Carbamidomethyl(+57.0215);	3.95	Decoy
MouseBrain-Z-T-4.2726.2726.4	2726	17.85	PGDPGKDLASGENGTECR	17,Carbamidomethyl(+57.0215);	1.13	Spectrum Expansion
MouseBrain-Z-T-4.2726.2726.4	2726	17.85	PGDPGKDLASGENGTECR	17,Carbamidomethyl(+57.0215);	0	Decoy
MouseBrain-Z-T-4.2727.2727.3	2727	17.85	PGDPGKDLASGENGTECR	17,Carbamidomethyl(+57.0215);	0	Spectrum Expansion
MouseBrain-Z-T-4.2727.2727.3	2727	17.85	PGDPGKDLASGENGTECR	17,Carbamidomethyl(+57.0215);	0	Decoy
MouseBrain-Z-T-4.2728.2728.3	2728	17.85	PGDPGKDLASGENGTECR	17,Carbamidomethyl(+57.0215);	1.46	Spectrum Expansion
MouseBrain-Z-T-4.2728.2728.3	2728	17.85	PGDPGKDLASGENGTECR	17,Carbamidomethyl(+57.0215);	0	Decoy
MouseBrain-Z-T-4.2729.2729.3	2729	17.85	PGDPGKDLASGENGTECR	17,Carbamidomethyl(+57.0215);	0	Spectrum Expansion
MouseBrain-Z-T-4.2729.2729.3	2729	17.85	PGDPGKDLASGENGTECR	17,Carbamidomethyl(+57.0215);	0	Decoy
MouseBrain-Z-T-4.2730.2730.4	2730	17.85	PGDPGKDLASGENGTECR	17,Carbamidomethyl(+57.0215);	2.63	Spectrum Expansion
MouseBrain-Z-T-4.2730.2730.4	2730	17.85	PGDPGKDLASGENGTECR	17,Carbamidomethyl(+57.0215);	5.33	Decoy
MouseBrain-Z-T-4.2731.2731.3	2731	17.85	PGDPGKDLASGENGTECR	17,Carbamidomethyl(+57.0215);	1.78	Spectrum Expansion
MouseBrain-Z-T-4.2731.2731.3	2731	17.85	PGDPGKDLASGENGTECR	17,Carbamidomethyl(+57.0215);	0	Decoy
MouseBrain-Z-T-4.2733.2733.3	2733	17.9	PGDPGKDLASGENGTECR	17,Carbamidomethyl(+57.0215);	9.16	Spectrum Expansion
MouseBrain-Z-T-4.2733.2733.3	2733	17.9	PGDPGKDLASGENGTECR	17,Carbamidomethyl(+57.0215);	0	Decoy
MouseBrain-Z-T-4.2734.2734.3	2734	17.9	PGDPGKDLASGENGTECR	17,Carbamidomethyl(+57.0215);	8.99	Spectrum Expansion
MouseBrain-Z-T-4.2734.2734.3	2734	17.9	PGDPGKDLASGENGTECR	17,Carbamidomethyl(+57.0215);	0	Decoy
MouseBrain-Z-T-4.2735.2735.3	2735	17.9	PGDPGKDLASGENGTECR	17,Carbamidomethyl(+57.0215);	1.46	Spectrum Expansion
MouseBrain-Z-T-4.2735.2735.3	2735	17.9	PGDPGKDLASGENGTECR	17,Carbamidomethyl(+57.0215);	0	Decoy
MouseBrain-Z-T-4.2736.2736.3	2736	17.9	PGDPGKDLASGENGTECR	17,Carbamidomethyl(+57.0215);	2.56	Spectrum Expansion
MouseBrain-Z-T-4.2736.2736.3	2736	17.9	PGDPGKDLASGENGTECR	17,Carbamidomethyl(+57.0215);	0	Decoy
MouseBrain-Z-T-4.2737.2737.3	2737	17.9	PGDPGKDLASGENGTECR	17,Carbamidomethyl(+57.0215);	4.82	Spectrum Expansion
MouseBrain-Z-T-4.2737.2737.3	2737	17.9	PGDPGKDLASGENGTECR	17,Carbamidomethyl(+57.0215);	0	Decoy
MouseBrain-Z-T-4.2738.2738.3	2738	17.9	PGDPGKDLASGENGTECR	17,Carbamidomethyl(+57.0215);	2.51	Spectrum Expansion
MouseBrain-Z-T-4.2738.2738.3	2738	17.9	PGDPGKDLASGENGTECR	17,Carbamidomethyl(+57.0215);	1.13	Decoy
MouseBrain-Z-T-4.2739.2739.3	2739	17.9	PGDPGKDLASGENGTECR	17,Carbamidomethyl(+57.0215);	32.58	Spectrum Expansion
MouseBrain-Z-T-4.2739.2739.3	2739	17.9	PGDPGKDLASGENGTECR	17,Carbamidomethyl(+57.0215);	0	Decoy
MouseBrain-Z-T-4.2740.2740.3	2740	17.9	PGDPGKDLASGENGTECR	17,Carbamidomethyl(+57.0215);	1.63	Spectrum Expansion
MouseBrain-Z-T-4.2740.2740.3	2740	17.9	PGDPGKDLASGENGTECR	17,Carbamidomethyl(+57.0215);	4.63	Decoy
MouseBrain-Z-T-4.2741.2741.3	2741	17.9	PGDPGKDLASGENGTECR	17,Carbamidomethyl(+57.0215);	1.43	Spectrum Expansion
MouseBrain-Z-T-4.2741.2741.3	2741	17.9	PGDPGKDLASGENGTECR	17,Carbamidomethyl(+57.0215);	0	Decoy
MouseBrain-Z-T-4.2742.2742.2	2742	17.9	PGDPGKDLASGENGTECR	17,Carbamidomethyl(+57.0215);	1.93	Spectrum Expansion
MouseBrain-Z-T-4.2742.2742.2	2742	17.9	PGDPGKDLASGENGTECR	17,Carbamidomethyl(+57.0215);	0	Decoy
MouseBrain-Z-T-4.2743.2743.3	2743	17.9	PGDPGKDLASGENGTECR	17,Carbamidomethyl(+57.0215);	0	Spectrum Expansion
MouseBrain-Z-T-4.2743.2743.3	2743	17.9	PGDPGKDLASGENGTECR	17,Carbamidomethyl(+57.0215);	0	Decoy
MouseBrain-Z-T-4.2745.2745.3	2745	17.96	PGDPGKDLASGENGTECR	17,Carbamidomethyl(+57.0215);	6.38	Spectrum Expansion
MouseBrain-Z-T-4.2745.2745.3	2745	17.96	PGDPGKDLASGENGTECR	17,Carbamidomethyl(+57.0215);	0	Decoy
MouseBrain-Z-T-4.2746.2746.2	2746	17.96	PGDPGKDLASGENGTECR	17,Carbamidomethyl(+57.0215);	1.1	Spectrum Expansion
MouseBrain-Z-T-4.2746.2746.2	2746	17.96	PGDPGKDLASGENGTECR	17,Carbamidomethyl(+57.0215);	0	Decoy
MouseBrain-Z-T-4.2747.2747.2	2747	17.96	PGDPGKDLASGENGTECR	17,Carbamidomethyl(+57.0215);	1.47	Spectrum Expansion
MouseBrain-Z-T-4.2747.2747.2	2747	17.96	PGDPGKDLASGENGTECR	17,Carbamidomethyl(+57.0215);	1.15	Decoy
MouseBrain-Z-T-4.2748.2748.4	2748	17.96	PGDPGKDLASGENGTECR	17,Carbamidomethyl(+57.0215);	1.48	Spectrum Expansion
MouseBrain-Z-T-4.2748.2748.4	2748	17.96	PGDPGKDLASGENGTECR	17,Carbamidomethyl(+57.0215);	0	Decoy
MouseBrain-Z-T-4.2749.2749.3	2749	17.96	PGDPGKDLASGENGTECR	17,Carbamidomethyl(+57.0215);	2.09	Spectrum Expansion
MouseBrain-Z-T-4.2749.2749.3	2749	17.96	PGDPGKDLASGENGTECR	17,Carbamidomethyl(+57.0215);	0	Decoy
MouseBrain-Z-T-4.2750.2750.3	2750	17.96	PGDPGKDLASGENGTECR	17,Carbamidomethyl(+57.0215);	1.75	Spectrum Expansion
MouseBrain-Z-T-4.2750.2750.3	2750	17.96	PGDPGKDLASGENGTECR	17,Carbamidomethyl(+57.0215);	0	Decoy
MouseBrain-Z-T-4.2751.2751.2	2751	17.96	PGDPGKDLASGENGTECR	17,Carbamidomethyl(+57.0215);	1.66	Spectrum Expansion
MouseBrain-Z-T-4.2751.2751.2	2751	17.96	PGDPGKDLASGENGTECR	17,Carbamidomethyl(+57.0215);	0	Decoy
MouseBrain-Z-T-4.2752.2752.2	2752	17.96	PGDPGKDLASGENGTECR	17,Carbamidomethyl(+57.0215);	0	Spectrum Expansion
MouseBrain-Z-T-4.2752.2752.2	2752	17.96	PGDPGKDLASGENGTECR	17,Carbamidomethyl(+57.0215);	0	Decoy
MouseBrain-Z-T-4.2753.2753.3	2753	17.96	PGDPGKDLASGENGTECR	17,Carbamidomethyl(+57.0215);	1.52	Spectrum Expansion
MouseBrain-Z-T-4.2753.2753.3	2753	17.96	PGDPGKDLASGENGTECR	17,Carbamidomethyl(+57.0215);	0	Decoy
MouseBrain-Z-T-4.2754.2754.3	2754	17.96	PGDPGKDLASGENGTECR	17,Carbamidomethyl(+57.0215);	1.53	Spectrum Expansion
MouseBrain-Z-T-4.2754.2754.3	2754	17.96	PGDPGKDLASGENGTECR	17,Carbamidomethyl(+57.0215);	1.02	Decoy
MouseBrain-Z-T-4.2755.2755.3	2755	17.96	PGDPGKDLASGENGTECR	17,Carbamidomethyl(+57.0215);	1.44	Spectrum Expansion
MouseBrain-Z-T-4.2755.2755.3	2755	17.96	PGDPGKDLASGENGTECR	17,Carbamidomethyl(+57.0215);	0	Decoy
MouseBrain-Z-T-4.2757.2757.3	2757	18.01	PGDPGKDLASGENGTECR	17,Carbamidomethyl(+57.0215);	2.52	Spectrum Expansion
MouseBrain-Z-T-4.2757.2757.3	2757	18.01	PGDPGKDLASGENGTECR	17,Carbamidomethyl(+57.0215);	1.02	Decoy
MouseBrain-Z-T-4.2758.2758.2	2758	18.01	PGDPGKDLASGENGTECR	17,Carbamidomethyl(+57.0215);	2	Spectrum Expansion
MouseBrain-Z-T-4.2758.2758.2	2758	18.01	PGDPGKDLASGENGTECR	17,Carbamidomethyl(+57.0215);	0	Decoy
MouseBrain-Z-T-4.2759.2759.3	2759	18.01	PGDPGKDLASGENGTECR	17,Carbamidomethyl(+57.0215);	2.02	Spectrum Expansion
MouseBrain-Z-T-4.2759.2759.3	2759	18.01	PGDPGKDLASGENGTECR	17,Carbamidomethyl(+57.0215);	0	Decoy
MouseBrain-Z-T-4.2760.2760.3	2760	18.01	PGDPGKDLASGENGTECR	17,Carbamidomethyl(+57.0215);	0	Spectrum Expansion
MouseBrain-Z-T-4.2760.2760.3	2760	18.01	PGDPGKDLASGENGTECR	17,Carbamidomethyl(+57.0215);	0	Decoy
MouseBrain-Z-T-4.2761.2761.3	2761	18.01	PGDPGKDLASGENGTECR	17,Carbamidomethyl(+57.0215);	1.3	Spectrum Expansion
MouseBrain-Z-T-4.2761.2761.3	2761	18.01	PGDPGKDLASGENGTECR	17,Carbamidomethyl(+57.0215);	0	Decoy
MouseBrain-Z-T-4.2762.2762.3	2762	18.01	PGDPGKDLASGENGTECR	17,Carbamidomethyl(+57.0215);	1.61	Spectrum Expansion
MouseBrain-Z-T-4.2762.2762.3	2762	18.01	PGDPGKDLASGENGTECR	17,Carbamidomethyl(+57.0215);	0	Decoy
MouseBrain-Z-T-4.2763.2763.3	2763	18.01	PGDPGKDLASGENGTECR	17,Carbamidomethyl(+57.0215);	4.15	Spectrum Expansion
MouseBrain-Z-T-4.2763.2763.3	2763	18.01	PGDPGKDLASGENGTECR	17,Carbamidomethyl(+57.0215);	0	Decoy
MouseBrain-Z-T-4.2764.2764.2	2764	18.01	PGDPGKDLASGENGTECR	17,Carbamidomethyl(+57.0215);	0	Spectrum Expansion
MouseBrain-Z-T-4.2764.2764.2	2764	18.01	PGDPGKDLASGENGTECR	17,Carbamidomethyl(+57.0215);	0	Decoy
MouseBrain-Z-T-4.2765.2765.3	2765	18.01	PGDPGKDLASGENGTECR	17,Carbamidomethyl(+57.0215);	0	Spectrum Expansion
MouseBrain-Z-T-4.2765.2765.3	2765	18.01	PGDPGKDLASGENGTECR	17,Carbamidomethyl(+57.0215);	0	Decoy
MouseBrain-Z-T-4.2766.2766.3	2766	18.01	PGDPGKDLASGENGTECR	17,Carbamidomethyl(+57.0215);	1.44	Spectrum Expansion
MouseBrain-Z-T-4.2766.2766.3	2766	18.01	PGDPGKDLASGENGTECR	17,Carbamidomethyl(+57.0215);	0	Decoy
MouseBrain-Z-T-4.2767.2767.3	2767	18.01	PGDPGKDLASGENGTECR	17,Carbamidomethyl(+57.0215);	1.69	Spectrum Expansion
MouseBrain-Z-T-4.2767.2767.3	2767	18.01	PGDPGKDLASGENGTECR	17,Carbamidomethyl(+57.0215);	1	Decoy
MouseBrain-Z-T-4.2769.2769.3	2769	18.06	PGDPGKDLASGENGTECR	17,Carbamidomethyl(+57.0215);	1.26	Spectrum Expansion
MouseBrain-Z-T-4.2769.2769.3	2769	18.06	PGDPGKDLASGENGTECR	17,Carbamidomethyl(+57.0215);	0	Decoy
MouseBrain-Z-T-4.2770.2770.2	2770	18.06	PGDPGKDLASGENGTECR	17,Carbamidomethyl(+57.0215);	1.1	Spectrum Expansion
MouseBrain-Z-T-4.2770.2770.2	2770	18.06	PGDPGKDLASGENGTECR	17,Carbamidomethyl(+57.0215);	1	Decoy
MouseBrain-Z-T-4.2772.2772.3	2772	18.06	PGDPGKDLASGENGTECR	17,Carbamidomethyl(+57.0215);	4.1	Spectrum Expansion
MouseBrain-Z-T-4.2772.2772.3	2772	18.06	PGDPGKDLASGENGTECR	17,Carbamidomethyl(+57.0215);	8	Decoy
MouseBrain-Z-T-4.2773.2773.2	2773	18.06	PGDPGKDLASGENGTECR	17,Carbamidomethyl(+57.0215);	2.79	Spectrum Expansion
MouseBrain-Z-T-4.2773.2773.2	2773	18.06	PGDPGKDLASGENGTECR	17,Carbamidomethyl(+57.0215);	0	Decoy
MouseBrain-Z-T-4.2774.2774.3	2774	18.06	PGDPGKDLASGENGTECR	17,Carbamidomethyl(+57.0215);	5.93	Spectrum Expansion
MouseBrain-Z-T-4.2774.2774.3	2774	18.06	PGDPGKDLASGENGTECR	17,Carbamidomethyl(+57.0215);	0	Decoy
MouseBrain-Z-T-4.2775.2775.2	2775	18.06	PGDPGKDLASGENGTECR	17,Carbamidomethyl(+57.0215);	1.39	Spectrum Expansion
MouseBrain-Z-T-4.2775.2775.2	2775	18.06	PGDPGKDLASGENGTECR	17,Carbamidomethyl(+57.0215);	0	Decoy
MouseBrain-Z-T-4.2776.2776.4	2776	18.06	PGDPGKDLASGENGTECR	17,Carbamidomethyl(+57.0215);	1.27	Spectrum Expansion
MouseBrain-Z-T-4.2776.2776.4	2776	18.06	PGDPGKDLASGENGTECR	17,Carbamidomethyl(+57.0215);	0	Decoy
MouseBrain-Z-T-4.2777.2777.3	2777	18.06	PGDPGKDLASGENGTECR	17,Carbamidomethyl(+57.0215);	12.49	Spectrum Expansion
MouseBrain-Z-T-4.2777.2777.3	2777	18.06	PGDPGKDLASGENGTECR	17,Carbamidomethyl(+57.0215);	0	Decoy
MouseBrain-Z-T-4.2778.2778.3	2778	18.06	PGDPGKDLASGENGTECR	17,Carbamidomethyl(+57.0215);	2.77	Spectrum Expansion
MouseBrain-Z-T-4.2778.2778.3	2778	18.06	PGDPGKDLASGENGTECR	17,Carbamidomethyl(+57.0215);	0	Decoy
MouseBrain-Z-T-4.2779.2779.4	2779	18.06	PGDPGKDLASGENGTECR	17,Carbamidomethyl(+57.0215);	4.4	Spectrum Expansion
MouseBrain-Z-T-4.2779.2779.4	2779	18.06	PGDPGKDLASGENGTECR	17,Carbamidomethyl(+57.0215);	3.72	Decoy
MouseBrain-Z-T-4.2781.2781.3	2781	18.12	PGDPGKDLASGENGTECR	17,Carbamidomethyl(+57.0215);	9.02	Spectrum Expansion
MouseBrain-Z-T-4.2781.2781.3	2781	18.12	PGDPGKDLASGENGTECR	17,Carbamidomethyl(+57.0215);	0	Decoy
MouseBrain-Z-T-4.2782.2782.3	2782	18.12	PGDPGKDLASGENGTECR	17,Carbamidomethyl(+57.0215);	1.5	Spectrum Expansion
MouseBrain-Z-T-4.2782.2782.3	2782	18.12	PGDPGKDLASGENGTECR	17,Carbamidomethyl(+57.0215);	0	Decoy
MouseBrain-Z-T-4.2783.2783.4	2783	18.12	PGDPGKDLASGENGTECR	17,Carbamidomethyl(+57.0215);	0	Spectrum Expansion
MouseBrain-Z-T-4.2783.2783.4	2783	18.12	PGDPGKDLASGENGTECR	17,Carbamidomethyl(+57.0215);	0	Decoy
MouseBrain-Z-T-4.2784.2784.2	2784	18.12	PGDPGKDLASGENGTECR	17,Carbamidomethyl(+57.0215);	1.57	Spectrum Expansion
MouseBrain-Z-T-4.2784.2784.2	2784	18.12	PGDPGKDLASGENGTECR	17,Carbamidomethyl(+57.0215);	0	Decoy
MouseBrain-Z-T-4.2785.2785.2	2785	18.12	PGDPGKDLASGENGTECR	17,Carbamidomethyl(+57.0215);	1.52	Spectrum Expansion
MouseBrain-Z-T-4.2785.2785.2	2785	18.12	PGDPGKDLASGENGTECR	17,Carbamidomethyl(+57.0215);	0	Decoy
MouseBrain-Z-T-4.2786.2786.3	2786	18.12	PGDPGKDLASGENGTECR	17,Carbamidomethyl(+57.0215);	0	Spectrum Expansion
MouseBrain-Z-T-4.2786.2786.3	2786	18.12	PGDPGKDLASGENGTECR	17,Carbamidomethyl(+57.0215);	0	Decoy
MouseBrain-Z-T-4.2787.2787.2	2787	18.12	PGDPGKDLASGENGTECR	17,Carbamidomethyl(+57.0215);	0	Spectrum Expansion
MouseBrain-Z-T-4.2787.2787.2	2787	18.12	PGDPGKDLASGENGTECR	17,Carbamidomethyl(+57.0215);	0	Decoy
MouseBrain-Z-T-4.2788.2788.5	2788	18.12	PGDPGKDLASGENGTECR	17,Carbamidomethyl(+57.0215);	1.36	Spectrum Expansion
MouseBrain-Z-T-4.2788.2788.5	2788	18.12	PGDPGKDLASGENGTECR	17,Carbamidomethyl(+57.0215);	0	Decoy
MouseBrain-Z-T-4.2789.2789.5	2789	18.12	PGDPGKDLASGENGTECR	17,Carbamidomethyl(+57.0215);	0	Spectrum Expansion
MouseBrain-Z-T-4.2789.2789.5	2789	18.12	PGDPGKDLASGENGTECR	17,Carbamidomethyl(+57.0215);	0	Decoy
MouseBrain-Z-T-4.2790.2790.4	2790	18.12	PGDPGKDLASGENGTECR	17,Carbamidomethyl(+57.0215);	1.57	Spectrum Expansion
MouseBrain-Z-T-4.2790.2790.4	2790	18.12	PGDPGKDLASGENGTECR	17,Carbamidomethyl(+57.0215);	0	Decoy
MouseBrain-Z-T-4.2792.2792.3	2792	18.17	PGDPGKDLASGENGTECR	17,Carbamidomethyl(+57.0215);	11.28	Spectrum Expansion
MouseBrain-Z-T-4.2792.2792.3	2792	18.17	PGDPGKDLASGENGTECR	17,Carbamidomethyl(+57.0215);	0	Decoy
MouseBrain-Z-T-4.2793.2793.3	2793	18.17	PGDPGKDLASGENGTECR	17,Carbamidomethyl(+57.0215);	5.96	Spectrum Expansion
MouseBrain-Z-T-4.2793.2793.3	2793	18.17	PGDPGKDLASGENGTECR	17,Carbamidomethyl(+57.0215);	1	Decoy
MouseBrain-Z-T-4.2794.2794.3	2794	18.17	PGDPGKDLASGENGTECR	17,Carbamidomethyl(+57.0215);	5.26	Spectrum Expansion
MouseBrain-Z-T-4.2794.2794.3	2794	18.17	PGDPGKDLASGENGTECR	17,Carbamidomethyl(+57.0215);	1.02	Decoy
MouseBrain-Z-T-4.2795.2795.3	2795	18.17	PGDPGKDLASGENGTECR	17,Carbamidomethyl(+57.0215);	2.6	Spectrum Expansion
MouseBrain-Z-T-4.2795.2795.3	2795	18.17	PGDPGKDLASGENGTECR	17,Carbamidomethyl(+57.0215);	1.08	Decoy
MouseBrain-Z-T-4.2796.2796.3	2796	18.17	PGDPGKDLASGENGTECR	17,Carbamidomethyl(+57.0215);	3.13	Spectrum Expansion
MouseBrain-Z-T-4.2796.2796.3	2796	18.17	PGDPGKDLASGENGTECR	17,Carbamidomethyl(+57.0215);	1	Decoy
MouseBrain-Z-T-4.2797.2797.4	2797	18.17	PGDPGKDLASGENGTECR	17,Carbamidomethyl(+57.0215);	1.26	Spectrum Expansion
MouseBrain-Z-T-4.2797.2797.4	2797	18.17	PGDPGKDLASGENGTECR	17,Carbamidomethyl(+57.0215);	1	Decoy
MouseBrain-Z-T-4.2798.2798.3	2798	18.17	PGDPGKDLASGENGTECR	17,Carbamidomethyl(+57.0215);	1.4	Spectrum Expansion
MouseBrain-Z-T-4.2798.2798.3	2798	18.17	PGDPGKDLASGENGTECR	17,Carbamidomethyl(+57.0215);	0	Decoy
MouseBrain-Z-T-4.2799.2799.3	2799	18.17	PGDPGKDLASGENGTECR	17,Carbamidomethyl(+57.0215);	3.28	Spectrum Expansion
MouseBrain-Z-T-4.2799.2799.3	2799	18.17	PGDPGKDLASGENGTECR	17,Carbamidomethyl(+57.0215);	1.07	Decoy
MouseBrain-Z-T-4.2800.2800.2	2800	18.17	PGDPGKDLASGENGTECR	17,Carbamidomethyl(+57.0215);	1.71	Spectrum Expansion
MouseBrain-Z-T-4.2800.2800.2	2800	18.17	PGDPGKDLASGENGTECR	17,Carbamidomethyl(+57.0215);	0	Decoy
MouseBrain-Z-T-4.2801.2801.2	2801	18.17	PGDPGKDLASGENGTECR	17,Carbamidomethyl(+57.0215);	0	Spectrum Expansion
MouseBrain-Z-T-4.2801.2801.2	2801	18.17	PGDPGKDLASGENGTECR	17,Carbamidomethyl(+57.0215);	0	Decoy
MouseBrain-Z-T-4.2802.2802.3	2802	18.17	PGDPGKDLASGENGTECR	17,Carbamidomethyl(+57.0215);	1.92	Spectrum Expansion
MouseBrain-Z-T-4.2802.2802.3	2802	18.17	PGDPGKDLASGENGTECR	17,Carbamidomethyl(+57.0215);	0	Decoy
MouseBrain-Z-T-4.2804.2804.4	2804	18.22	PGDPGKDLASGENGTECR	17,Carbamidomethyl(+57.0215);	3.05	Spectrum Expansion
MouseBrain-Z-T-4.2804.2804.4	2804	18.22	PGDPGKDLASGENGTECR	17,Carbamidomethyl(+57.0215);	0	Decoy
MouseBrain-Z-T-4.2805.2805.3	2805	18.22	PGDPGKDLASGENGTECR	17,Carbamidomethyl(+57.0215);	3.4	Spectrum Expansion
MouseBrain-Z-T-4.2805.2805.3	2805	18.22	PGDPGKDLASGENGTECR	17,Carbamidomethyl(+57.0215);	0	Decoy
MouseBrain-Z-T-4.2806.2806.3	2806	18.22	PGDPGKDLASGENGTECR	17,Carbamidomethyl(+57.0215);	4.04	Spectrum Expansion
MouseBrain-Z-T-4.2806.2806.3	2806	18.22	PGDPGKDLASGENGTECR	17,Carbamidomethyl(+57.0215);	1.18	Decoy
MouseBrain-Z-T-4.2807.2807.3	2807	18.22	PGDPGKDLASGENGTECR	17,Carbamidomethyl(+57.0215);	3.35	Spectrum Expansion
MouseBrain-Z-T-4.2807.2807.3	2807	18.22	PGDPGKDLASGENGTECR	17,Carbamidomethyl(+57.0215);	0	Decoy
MouseBrain-Z-T-4.2808.2808.4	2808	18.22	PGDPGKDLASGENGTECR	17,Carbamidomethyl(+57.0215);	0	Spectrum Expansion
MouseBrain-Z-T-4.2808.2808.4	2808	18.22	PGDPGKDLASGENGTECR	17,Carbamidomethyl(+57.0215);	0	Decoy
MouseBrain-Z-T-4.2809.2809.3	2809	18.22	PGDPGKDLASGENGTECR	17,Carbamidomethyl(+57.0215);	1.42	Spectrum Expansion
MouseBrain-Z-T-4.2809.2809.3	2809	18.22	PGDPGKDLASGENGTECR	17,Carbamidomethyl(+57.0215);	0	Decoy
MouseBrain-Z-T-4.2810.2810.3	2810	18.22	PGDPGKDLASGENGTECR	17,Carbamidomethyl(+57.0215);	1	Spectrum Expansion
MouseBrain-Z-T-4.2810.2810.3	2810	18.22	PGDPGKDLASGENGTECR	17,Carbamidomethyl(+57.0215);	0	Decoy
MouseBrain-Z-T-4.2811.2811.4	2811	18.22	PGDPGKDLASGENGTECR	17,Carbamidomethyl(+57.0215);	1.5	Spectrum Expansion
MouseBrain-Z-T-4.2811.2811.4	2811	18.22	PGDPGKDLASGENGTECR	17,Carbamidomethyl(+57.0215);	0	Decoy
MouseBrain-Z-T-4.2812.2812.3	2812	18.22	PGDPGKDLASGENGTECR	17,Carbamidomethyl(+57.0215);	2.61	Spectrum Expansion
MouseBrain-Z-T-4.2812.2812.3	2812	18.22	PGDPGKDLASGENGTECR	17,Carbamidomethyl(+57.0215);	0	Decoy
MouseBrain-Z-T-4.2813.2813.2	2813	18.22	PGDPGKDLASGENGTECR	17,Carbamidomethyl(+57.0215);	0	Spectrum Expansion
MouseBrain-Z-T-4.2813.2813.2	2813	18.22	PGDPGKDLASGENGTECR	17,Carbamidomethyl(+57.0215);	0	Decoy
MouseBrain-Z-T-4.2814.2814.3	2814	18.22	PGDPGKDLASGENGTECR	17,Carbamidomethyl(+57.0215);	4.41	Spectrum Expansion
MouseBrain-Z-T-4.2814.2814.3	2814	18.22	PGDPGKDLASGENGTECR	17,Carbamidomethyl(+57.0215);	0	Decoy
MouseBrain-Z-T-4.2816.2816.3	2816	18.27	PGDPGKDLASGENGTECR	17,Carbamidomethyl(+57.0215);	1	Spectrum Expansion
MouseBrain-Z-T-4.2816.2816.3	2816	18.27	PGDPGKDLASGENGTECR	17,Carbamidomethyl(+57.0215);	0	Decoy
MouseBrain-Z-T-4.2818.2818.3	2818	18.27	PGDPGKDLASGENGTECR	17,Carbamidomethyl(+57.0215);	5.21	Spectrum Expansion
MouseBrain-Z-T-4.2818.2818.3	2818	18.27	PGDPGKDLASGENGTECR	17,Carbamidomethyl(+57.0215);	0	Decoy
MouseBrain-Z-T-4.2819.2819.3	2819	18.27	PGDPGKDLASGENGTECR	17,Carbamidomethyl(+57.0215);	1.68	Spectrum Expansion
MouseBrain-Z-T-4.2819.2819.3	2819	18.27	PGDPGKDLASGENGTECR	17,Carbamidomethyl(+57.0215);	0	Decoy
MouseBrain-Z-T-4.2820.2820.3	2820	18.27	PGDPGKDLASGENGTECR	17,Carbamidomethyl(+57.0215);	1.96	Spectrum Expansion
MouseBrain-Z-T-4.2820.2820.3	2820	18.27	PGDPGKDLASGENGTECR	17,Carbamidomethyl(+57.0215);	0	Decoy
MouseBrain-Z-T-4.2821.2821.3	2821	18.27	PGDPGKDLASGENGTECR	17,Carbamidomethyl(+57.0215);	2.47	Spectrum Expansion
MouseBrain-Z-T-4.2821.2821.3	2821	18.27	PGDPGKDLASGENGTECR	17,Carbamidomethyl(+57.0215);	0	Decoy
MouseBrain-Z-T-4.2822.2822.2	2822	18.27	PGDPGKDLASGENGTECR	17,Carbamidomethyl(+57.0215);	0	Spectrum Expansion
MouseBrain-Z-T-4.2822.2822.2	2822	18.27	PGDPGKDLASGENGTECR	17,Carbamidomethyl(+57.0215);	0	Decoy
MouseBrain-Z-T-4.2823.2823.3	2823	18.27	PGDPGKDLASGENGTECR	17,Carbamidomethyl(+57.0215);	0	Spectrum Expansion
MouseBrain-Z-T-4.2823.2823.3	2823	18.27	PGDPGKDLASGENGTECR	17,Carbamidomethyl(+57.0215);	1	Decoy
MouseBrain-Z-T-4.2824.2824.3	2824	18.27	PGDPGKDLASGENGTECR	17,Carbamidomethyl(+57.0215);	1.63	Spectrum Expansion
MouseBrain-Z-T-4.2824.2824.3	2824	18.27	PGDPGKDLASGENGTECR	17,Carbamidomethyl(+57.0215);	0	Decoy
MouseBrain-Z-T-4.2825.2825.3	2825	18.27	PGDPGKDLASGENGTECR	17,Carbamidomethyl(+57.0215);	0	Spectrum Expansion
MouseBrain-Z-T-4.2825.2825.3	2825	18.27	PGDPGKDLASGENGTECR	17,Carbamidomethyl(+57.0215);	0	Decoy
MouseBrain-Z-T-4.2826.2826.3	2826	18.27	PGDPGKDLASGENGTECR	17,Carbamidomethyl(+57.0215);	1.45	Spectrum Expansion
MouseBrain-Z-T-4.2826.2826.3	2826	18.27	PGDPGKDLASGENGTECR	17,Carbamidomethyl(+57.0215);	0	Decoy
MouseBrain-Z-T-4.2829.2829.3	2829	18.33	PGDPGKDLASGENGTECR	17,Carbamidomethyl(+57.0215);	1.35	Spectrum Expansion
MouseBrain-Z-T-4.2829.2829.3	2829	18.33	PGDPGKDLASGENGTECR	17,Carbamidomethyl(+57.0215);	0	Decoy
MouseBrain-Z-T-4.2830.2830.3	2830	18.33	PGDPGKDLASGENGTECR	17,Carbamidomethyl(+57.0215);	2.68	Spectrum Expansion
MouseBrain-Z-T-4.2830.2830.3	2830	18.33	PGDPGKDLASGENGTECR	17,Carbamidomethyl(+57.0215);	0	Decoy
MouseBrain-Z-T-4.2831.2831.3	2831	18.33	PGDPGKDLASGENGTECR	17,Carbamidomethyl(+57.0215);	0	Spectrum Expansion
MouseBrain-Z-T-4.2831.2831.3	2831	18.33	PGDPGKDLASGENGTECR	17,Carbamidomethyl(+57.0215);	0	Decoy
MouseBrain-Z-T-4.2832.2832.3	2832	18.33	PGDPGKDLASGENGTECR	17,Carbamidomethyl(+57.0215);	3.12	Spectrum Expansion
MouseBrain-Z-T-4.2832.2832.3	2832	18.33	PGDPGKDLASGENGTECR	17,Carbamidomethyl(+57.0215);	0	Decoy
MouseBrain-Z-T-4.2833.2833.3	2833	18.33	PGDPGKDLASGENGTECR	17,Carbamidomethyl(+57.0215);	0	Spectrum Expansion
MouseBrain-Z-T-4.2833.2833.3	2833	18.33	PGDPGKDLASGENGTECR	17,Carbamidomethyl(+57.0215);	0	Decoy
MouseBrain-Z-T-4.2834.2834.2	2834	18.33	PGDPGKDLASGENGTECR	17,Carbamidomethyl(+57.0215);	1.51	Spectrum Expansion
MouseBrain-Z-T-4.2834.2834.2	2834	18.33	PGDPGKDLASGENGTECR	17,Carbamidomethyl(+57.0215);	0	Decoy
MouseBrain-Z-T-4.2835.2835.4	2835	18.33	PGDPGKDLASGENGTECR	17,Carbamidomethyl(+57.0215);	1.03	Spectrum Expansion
MouseBrain-Z-T-4.2835.2835.4	2835	18.33	PGDPGKDLASGENGTECR	17,Carbamidomethyl(+57.0215);	0	Decoy
MouseBrain-Z-T-4.2837.2837.3	2837	18.37	PGDPGKDLASGENGTECR	17,Carbamidomethyl(+57.0215);	1.34	Spectrum Expansion
MouseBrain-Z-T-4.2837.2837.3	2837	18.37	PGDPGKDLASGENGTECR	17,Carbamidomethyl(+57.0215);	0	Decoy
MouseBrain-Z-T-4.2838.2838.3	2838	18.37	PGDPGKDLASGENGTECR	17,Carbamidomethyl(+57.0215);	2.68	Spectrum Expansion
MouseBrain-Z-T-4.2838.2838.3	2838	18.37	PGDPGKDLASGENGTECR	17,Carbamidomethyl(+57.0215);	2.51	Decoy
MouseBrain-Z-T-4.2839.2839.4	2839	18.37	PGDPGKDLASGENGTECR	17,Carbamidomethyl(+57.0215);	1.42	Spectrum Expansion
MouseBrain-Z-T-4.2839.2839.4	2839	18.37	PGDPGKDLASGENGTECR	17,Carbamidomethyl(+57.0215);	1	Decoy
MouseBrain-Z-T-4.2840.2840.4	2840	18.37	PGDPGKDLASGENGTECR	17,Carbamidomethyl(+57.0215);	1.44	Spectrum Expansion
MouseBrain-Z-T-4.2840.2840.4	2840	18.37	PGDPGKDLASGENGTECR	17,Carbamidomethyl(+57.0215);	0	Decoy
MouseBrain-Z-T-4.2841.2841.2	2841	18.37	PGDPGKDLASGENGTECR	17,Carbamidomethyl(+57.0215);	0	Spectrum Expansion
MouseBrain-Z-T-4.2841.2841.2	2841	18.37	PGDPGKDLASGENGTECR	17,Carbamidomethyl(+57.0215);	1.13	Decoy
MouseBrain-Z-T-4.2842.2842.3	2842	18.37	PGDPGKDLASGENGTECR	17,Carbamidomethyl(+57.0215);	0	Spectrum Expansion
MouseBrain-Z-T-4.2842.2842.3	2842	18.37	PGDPGKDLASGENGTECR	17,Carbamidomethyl(+57.0215);	0	Decoy
MouseBrain-Z-T-4.2843.2843.3	2843	18.37	PGDPGKDLASGENGTECR	17,Carbamidomethyl(+57.0215);	1.63	Spectrum Expansion
MouseBrain-Z-T-4.2843.2843.3	2843	18.37	PGDPGKDLASGENGTECR	17,Carbamidomethyl(+57.0215);	0	Decoy
MouseBrain-Z-T-4.2844.2844.3	2844	18.37	PGDPGKDLASGENGTECR	17,Carbamidomethyl(+57.0215);	3	Spectrum Expansion
MouseBrain-Z-T-4.2844.2844.3	2844	18.37	PGDPGKDLASGENGTECR	17,Carbamidomethyl(+57.0215);	1	Decoy
MouseBrain-Z-T-4.2845.2845.3	2845	18.37	PGDPGKDLASGENGTECR	17,Carbamidomethyl(+57.0215);	5.82	Spectrum Expansion
MouseBrain-Z-T-4.2845.2845.3	2845	18.37	PGDPGKDLASGENGTECR	17,Carbamidomethyl(+57.0215);	0	Decoy
MouseBrain-Z-T-4.2846.2846.3	2846	18.37	PGDPGKDLASGENGTECR	17,Carbamidomethyl(+57.0215);	1.47	Spectrum Expansion
MouseBrain-Z-T-4.2846.2846.3	2846	18.37	PGDPGKDLASGENGTECR	17,Carbamidomethyl(+57.0215);	0	Decoy
MouseBrain-Z-T-4.2847.2847.4	2847	18.37	PGDPGKDLASGENGTECR	17,Carbamidomethyl(+57.0215);	1.46	Spectrum Expansion
MouseBrain-Z-T-4.2847.2847.4	2847	18.37	PGDPGKDLASGENGTECR	17,Carbamidomethyl(+57.0215);	0	Decoy
MouseBrain-Z-T-4.2849.2849.3	2849	18.42	PGDPGKDLASGENGTECR	17,Carbamidomethyl(+57.0215);	3.74	Spectrum Expansion
MouseBrain-Z-T-4.2849.2849.3	2849	18.42	PGDPGKDLASGENGTECR	17,Carbamidomethyl(+57.0215);	0	Decoy
MouseBrain-Z-T-4.2850.2850.3	2850	18.42	PGDPGKDLASGENGTECR	17,Carbamidomethyl(+57.0215);	3.5	Spectrum Expansion
MouseBrain-Z-T-4.2850.2850.3	2850	18.42	PGDPGKDLASGENGTECR	17,Carbamidomethyl(+57.0215);	0	Decoy
MouseBrain-Z-T-4.2851.2851.3	2851	18.42	PGDPGKDLASGENGTECR	17,Carbamidomethyl(+57.0215);	10.49	Spectrum Expansion
MouseBrain-Z-T-4.2851.2851.3	2851	18.42	PGDPGKDLASGENGTECR	17,Carbamidomethyl(+57.0215);	1.92	Decoy
MouseBrain-Z-T-4.2852.2852.2	2852	18.42	PGDPGKDLASGENGTECR	17,Carbamidomethyl(+57.0215);	1.98	Spectrum Expansion
MouseBrain-Z-T-4.2852.2852.2	2852	18.42	PGDPGKDLASGENGTECR	17,Carbamidomethyl(+57.0215);	0	Decoy
MouseBrain-Z-T-4.2853.2853.2	2853	18.42	PGDPGKDLASGENGTECR	17,Carbamidomethyl(+57.0215);	2.01	Spectrum Expansion
MouseBrain-Z-T-4.2853.2853.2	2853	18.42	PGDPGKDLASGENGTECR	17,Carbamidomethyl(+57.0215);	0	Decoy
MouseBrain-Z-T-4.2854.2854.3	2854	18.42	PGDPGKDLASGENGTECR	17,Carbamidomethyl(+57.0215);	1.57	Spectrum Expansion
MouseBrain-Z-T-4.2854.2854.3	2854	18.42	PGDPGKDLASGENGTECR	17,Carbamidomethyl(+57.0215);	1.02	Decoy
MouseBrain-Z-T-4.2855.2855.2	2855	18.42	PGDPGKDLASGENGTECR	17,Carbamidomethyl(+57.0215);	2.6	Spectrum Expansion
MouseBrain-Z-T-4.2855.2855.2	2855	18.42	PGDPGKDLASGENGTECR	17,Carbamidomethyl(+57.0215);	0	Decoy
MouseBrain-Z-T-4.2856.2856.3	2856	18.42	PGDPGKDLASGENGTECR	17,Carbamidomethyl(+57.0215);	1.47	Spectrum Expansion
MouseBrain-Z-T-4.2856.2856.3	2856	18.42	PGDPGKDLASGENGTECR	17,Carbamidomethyl(+57.0215);	0	Decoy
MouseBrain-Z-T-4.2858.2858.4	2858	18.42	PGDPGKDLASGENGTECR	17,Carbamidomethyl(+57.0215);	26.31	Spectrum Expansion
MouseBrain-Z-T-4.2858.2858.4	2858	18.42	PGDPGKDLASGENGTECR	17,Carbamidomethyl(+57.0215);	0	Decoy
MouseBrain-Z-T-4.2859.2859.3	2859	18.42	PGDPGKDLASGENGTECR	17,Carbamidomethyl(+57.0215);	1.51	Spectrum Expansion
MouseBrain-Z-T-4.2859.2859.3	2859	18.42	PGDPGKDLASGENGTECR	17,Carbamidomethyl(+57.0215);	0	Decoy
MouseBrain-Z-T-4.2861.2861.3	2861	18.47	PGDPGKDLASGENGTECR	17,Carbamidomethyl(+57.0215);	1.55	Spectrum Expansion
MouseBrain-Z-T-4.2861.2861.3	2861	18.47	PGDPGKDLASGENGTECR	17,Carbamidomethyl(+57.0215);	0	Decoy
MouseBrain-Z-T-4.2862.2862.4	2862	18.47	PGDPGKDLASGENGTECR	17,Carbamidomethyl(+57.0215);	6.67	Spectrum Expansion
MouseBrain-Z-T-4.2862.2862.4	2862	18.47	PGDPGKDLASGENGTECR	17,Carbamidomethyl(+57.0215);	0	Decoy
MouseBrain-Z-T-4.2863.2863.3	2863	18.47	PGDPGKDLASGENGTECR	17,Carbamidomethyl(+57.0215);	1.49	Spectrum Expansion
MouseBrain-Z-T-4.2863.2863.3	2863	18.47	PGDPGKDLASGENGTECR	17,Carbamidomethyl(+57.0215);	0	Decoy
MouseBrain-Z-T-4.2864.2864.4	2864	18.47	PGDPGKDLASGENGTECR	17,Carbamidomethyl(+57.0215);	7.92	Spectrum Expansion
MouseBrain-Z-T-4.2864.2864.4	2864	18.47	PGDPGKDLASGENGTECR	17,Carbamidomethyl(+57.0215);	0	Decoy
MouseBrain-Z-T-4.2865.2865.3	2865	18.47	PGDPGKDLASGENGTECR	17,Carbamidomethyl(+57.0215);	1.66	Spectrum Expansion
MouseBrain-Z-T-4.2865.2865.3	2865	18.47	PGDPGKDLASGENGTECR	17,Carbamidomethyl(+57.0215);	0	Decoy
MouseBrain-Z-T-4.2866.2866.2	2866	18.47	PGDPGKDLASGENGTECR	17,Carbamidomethyl(+57.0215);	3.65	Spectrum Expansion
MouseBrain-Z-T-4.2866.2866.2	2866	18.47	PGDPGKDLASGENGTECR	17,Carbamidomethyl(+57.0215);	0	Decoy
MouseBrain-Z-T-4.2867.2867.2	2867	18.47	PGDPGKDLASGENGTECR	17,Carbamidomethyl(+57.0215);	1.6	Spectrum Expansion
MouseBrain-Z-T-4.2867.2867.2	2867	18.47	PGDPGKDLASGENGTECR	17,Carbamidomethyl(+57.0215);	0	Decoy
MouseBrain-Z-T-4.2868.2868.3	2868	18.47	PGDPGKDLASGENGTECR	17,Carbamidomethyl(+57.0215);	3.12	Spectrum Expansion
MouseBrain-Z-T-4.2868.2868.3	2868	18.47	PGDPGKDLASGENGTECR	17,Carbamidomethyl(+57.0215);	0	Decoy
MouseBrain-Z-T-4.2869.2869.3	2869	18.47	PGDPGKDLASGENGTECR	17,Carbamidomethyl(+57.0215);	1	Spectrum Expansion
MouseBrain-Z-T-4.2869.2869.3	2869	18.47	PGDPGKDLASGENGTECR	17,Carbamidomethyl(+57.0215);	0	Decoy
MouseBrain-Z-T-4.2870.2870.3	2870	18.47	PGDPGKDLASGENGTECR	17,Carbamidomethyl(+57.0215);	2.04	Spectrum Expansion
MouseBrain-Z-T-4.2870.2870.3	2870	18.47	PGDPGKDLASGENGTECR	17,Carbamidomethyl(+57.0215);	0	Decoy
MouseBrain-Z-T-4.2872.2872.3	2872	18.52	PGDPGKDLASGENGTECR	17,Carbamidomethyl(+57.0215);	4.92	Spectrum Expansion
MouseBrain-Z-T-4.2872.2872.3	2872	18.52	PGDPGKDLASGENGTECR	17,Carbamidomethyl(+57.0215);	0	Decoy
MouseBrain-Z-T-4.2873.2873.3	2873	18.52	PGDPGKDLASGENGTECR	17,Carbamidomethyl(+57.0215);	2.14	Spectrum Expansion
MouseBrain-Z-T-4.2873.2873.3	2873	18.52	PGDPGKDLASGENGTECR	17,Carbamidomethyl(+57.0215);	0	Decoy
MouseBrain-Z-T-4.2874.2874.2	2874	18.52	PGDPGKDLASGENGTECR	17,Carbamidomethyl(+57.0215);	1.47	Spectrum Expansion
MouseBrain-Z-T-4.2874.2874.2	2874	18.52	PGDPGKDLASGENGTECR	17,Carbamidomethyl(+57.0215);	0	Decoy
MouseBrain-Z-T-4.2875.2875.3	2875	18.52	PGDPGKDLASGENGTECR	17,Carbamidomethyl(+57.0215);	3.15	Spectrum Expansion
MouseBrain-Z-T-4.2875.2875.3	2875	18.52	PGDPGKDLASGENGTECR	17,Carbamidomethyl(+57.0215);	0	Decoy
MouseBrain-Z-T-4.2876.2876.3	2876	18.52	PGDPGKDLASGENGTECR	17,Carbamidomethyl(+57.0215);	4.96	Spectrum Expansion
MouseBrain-Z-T-4.2876.2876.3	2876	18.52	PGDPGKDLASGENGTECR	17,Carbamidomethyl(+57.0215);	0	Decoy
MouseBrain-Z-T-4.2877.2877.4	2877	18.52	PGDPGKDLASGENGTECR	17,Carbamidomethyl(+57.0215);	1	Spectrum Expansion
MouseBrain-Z-T-4.2877.2877.4	2877	18.52	PGDPGKDLASGENGTECR	17,Carbamidomethyl(+57.0215);	0	Decoy
MouseBrain-Z-T-4.2878.2878.3	2878	18.52	PGDPGKDLASGENGTECR	17,Carbamidomethyl(+57.0215);	1.61	Spectrum Expansion
MouseBrain-Z-T-4.2878.2878.3	2878	18.52	PGDPGKDLASGENGTECR	17,Carbamidomethyl(+57.0215);	0	Decoy
MouseBrain-Z-T-4.2879.2879.3	2879	18.52	PGDPGKDLASGENGTECR	17,Carbamidomethyl(+57.0215);	1.56	Spectrum Expansion
MouseBrain-Z-T-4.2879.2879.3	2879	18.52	PGDPGKDLASGENGTECR	17,Carbamidomethyl(+57.0215);	0	Decoy
MouseBrain-Z-T-4.2880.2880.3	2880	18.52	PGDPGKDLASGENGTECR	17,Carbamidomethyl(+57.0215);	1.11	Spectrum Expansion
MouseBrain-Z-T-4.2880.2880.3	2880	18.52	PGDPGKDLASGENGTECR	17,Carbamidomethyl(+57.0215);	0	Decoy
MouseBrain-Z-T-4.2881.2881.3	2881	18.52	PGDPGKDLASGENGTECR	17,Carbamidomethyl(+57.0215);	1.55	Spectrum Expansion
MouseBrain-Z-T-4.2881.2881.3	2881	18.52	PGDPGKDLASGENGTECR	17,Carbamidomethyl(+57.0215);	0	Decoy
MouseBrain-Z-T-4.2882.2882.2	2882	18.52	PGDPGKDLASGENGTECR	17,Carbamidomethyl(+57.0215);	1.57	Spectrum Expansion
MouseBrain-Z-T-4.2882.2882.2	2882	18.52	PGDPGKDLASGENGTECR	17,Carbamidomethyl(+57.0215);	0	Decoy
MouseBrain-Z-T-4.2884.2884.2	2884	18.58	PGDPGKDLASGENGTECR	17,Carbamidomethyl(+57.0215);	1.47	Spectrum Expansion
MouseBrain-Z-T-4.2884.2884.2	2884	18.58	PGDPGKDLASGENGTECR	17,Carbamidomethyl(+57.0215);	0	Decoy
MouseBrain-Z-T-4.2885.2885.3	2885	18.58	PGDPGKDLASGENGTECR	17,Carbamidomethyl(+57.0215);	0	Spectrum Expansion
MouseBrain-Z-T-4.2885.2885.3	2885	18.58	PGDPGKDLASGENGTECR	17,Carbamidomethyl(+57.0215);	0	Decoy
MouseBrain-Z-T-4.2886.2886.2	2886	18.58	PGDPGKDLASGENGTECR	17,Carbamidomethyl(+57.0215);	4.62	Spectrum Expansion
MouseBrain-Z-T-4.2886.2886.2	2886	18.58	PGDPGKDLASGENGTECR	17,Carbamidomethyl(+57.0215);	0	Decoy
MouseBrain-Z-T-4.2887.2887.3	2887	18.58	PGDPGKDLASGENGTECR	17,Carbamidomethyl(+57.0215);	1.23	Spectrum Expansion
MouseBrain-Z-T-4.2887.2887.3	2887	18.58	PGDPGKDLASGENGTECR	17,Carbamidomethyl(+57.0215);	0	Decoy
MouseBrain-Z-T-4.2889.2889.4	2889	18.6	PGDPGKDLASGENGTECR	17,Carbamidomethyl(+57.0215);	1.11	Spectrum Expansion
MouseBrain-Z-T-4.2889.2889.4	2889	18.6	PGDPGKDLASGENGTECR	17,Carbamidomethyl(+57.0215);	1.77	Decoy
MouseBrain-Z-T-4.2890.2890.2	2890	18.6	PGDPGKDLASGENGTECR	17,Carbamidomethyl(+57.0215);	1.35	Spectrum Expansion
MouseBrain-Z-T-4.2890.2890.2	2890	18.6	PGDPGKDLASGENGTECR	17,Carbamidomethyl(+57.0215);	0	Decoy
MouseBrain-Z-T-4.2891.2891.2	2891	18.6	PGDPGKDLASGENGTECR	17,Carbamidomethyl(+57.0215);	1.49	Spectrum Expansion
MouseBrain-Z-T-4.2891.2891.2	2891	18.6	PGDPGKDLASGENGTECR	17,Carbamidomethyl(+57.0215);	0	Decoy
MouseBrain-Z-T-4.2892.2892.2	2892	18.6	PGDPGKDLASGENGTECR	17,Carbamidomethyl(+57.0215);	0	Spectrum Expansion
MouseBrain-Z-T-4.2892.2892.2	2892	18.6	PGDPGKDLASGENGTECR	17,Carbamidomethyl(+57.0215);	0	Decoy
MouseBrain-Z-T-4.2893.2893.4	2893	18.6	PGDPGKDLASGENGTECR	17,Carbamidomethyl(+57.0215);	1.53	Spectrum Expansion
MouseBrain-Z-T-4.2893.2893.4	2893	18.6	PGDPGKDLASGENGTECR	17,Carbamidomethyl(+57.0215);	0	Decoy
MouseBrain-Z-T-4.2894.2894.3	2894	18.6	PGDPGKDLASGENGTECR	17,Carbamidomethyl(+57.0215);	1.46	Spectrum Expansion
MouseBrain-Z-T-4.2894.2894.3	2894	18.6	PGDPGKDLASGENGTECR	17,Carbamidomethyl(+57.0215);	0	Decoy
MouseBrain-Z-T-4.2895.2895.3	2895	18.6	PGDPGKDLASGENGTECR	17,Carbamidomethyl(+57.0215);	1.53	Spectrum Expansion
MouseBrain-Z-T-4.2895.2895.3	2895	18.6	PGDPGKDLASGENGTECR	17,Carbamidomethyl(+57.0215);	0	Decoy
MouseBrain-Z-T-4.2896.2896.3	2896	18.6	PGDPGKDLASGENGTECR	17,Carbamidomethyl(+57.0215);	0	Spectrum Expansion
MouseBrain-Z-T-4.2896.2896.3	2896	18.6	PGDPGKDLASGENGTECR	17,Carbamidomethyl(+57.0215);	0	Decoy
MouseBrain-Z-T-4.2897.2897.3	2897	18.6	PGDPGKDLASGENGTECR	17,Carbamidomethyl(+57.0215);	1.04	Spectrum Expansion
MouseBrain-Z-T-4.2897.2897.3	2897	18.6	PGDPGKDLASGENGTECR	17,Carbamidomethyl(+57.0215);	0	Decoy
MouseBrain-Z-T-4.2899.2899.3	2899	18.64	PGDPGKDLASGENGTECR	17,Carbamidomethyl(+57.0215);	1.85	Spectrum Expansion
MouseBrain-Z-T-4.2899.2899.3	2899	18.64	PGDPGKDLASGENGTECR	17,Carbamidomethyl(+57.0215);	0	Decoy
MouseBrain-Z-T-4.2900.2900.2	2900	18.64	PGDPGKDLASGENGTECR	17,Carbamidomethyl(+57.0215);	0	Spectrum Expansion
MouseBrain-Z-T-4.2900.2900.2	2900	18.64	PGDPGKDLASGENGTECR	17,Carbamidomethyl(+57.0215);	0	Decoy
MouseBrain-Z-T-4.2901.2901.4	2901	18.64	PGDPGKDLASGENGTECR	17,Carbamidomethyl(+57.0215);	1.26	Spectrum Expansion
MouseBrain-Z-T-4.2901.2901.4	2901	18.64	PGDPGKDLASGENGTECR	17,Carbamidomethyl(+57.0215);	0	Decoy
MouseBrain-Z-T-4.2902.2902.3	2902	18.64	PGDPGKDLASGENGTECR	17,Carbamidomethyl(+57.0215);	1.59	Spectrum Expansion
MouseBrain-Z-T-4.2902.2902.3	2902	18.64	PGDPGKDLASGENGTECR	17,Carbamidomethyl(+57.0215);	0	Decoy
MouseBrain-Z-T-4.2903.2903.3	2903	18.64	PGDPGKDLASGENGTECR	17,Carbamidomethyl(+57.0215);	1.64	Spectrum Expansion
MouseBrain-Z-T-4.2903.2903.3	2903	18.64	PGDPGKDLASGENGTECR	17,Carbamidomethyl(+57.0215);	0	Decoy
MouseBrain-Z-T-4.2904.2904.3	2904	18.64	PGDPGKDLASGENGTECR	17,Carbamidomethyl(+57.0215);	1.67	Spectrum Expansion
MouseBrain-Z-T-4.2904.2904.3	2904	18.64	PGDPGKDLASGENGTECR	17,Carbamidomethyl(+57.0215);	0	Decoy
MouseBrain-Z-T-4.2905.2905.2	2905	18.64	PGDPGKDLASGENGTECR	17,Carbamidomethyl(+57.0215);	1.98	Spectrum Expansion
MouseBrain-Z-T-4.2905.2905.2	2905	18.64	PGDPGKDLASGENGTECR	17,Carbamidomethyl(+57.0215);	1	Decoy
MouseBrain-Z-T-4.2906.2906.4	2906	18.64	PGDPGKDLASGENGTECR	17,Carbamidomethyl(+57.0215);	2.21	Spectrum Expansion
MouseBrain-Z-T-4.2906.2906.4	2906	18.64	PGDPGKDLASGENGTECR	17,Carbamidomethyl(+57.0215);	0	Decoy
MouseBrain-Z-T-4.2907.2907.3	2907	18.64	PGDPGKDLASGENGTECR	17,Carbamidomethyl(+57.0215);	2.12	Spectrum Expansion
MouseBrain-Z-T-4.2907.2907.3	2907	18.64	PGDPGKDLASGENGTECR	17,Carbamidomethyl(+57.0215);	0	Decoy
[truncated: 77,718 more rows]
