# Supplementary material for: Glyco-Decipher enables glycan database-independent peptide matching and in-depth characterization of site-specific N-glycosylation
Source: Nat Commun. 2022 Apr 7;13:1900. doi: 10.1038/s41467-022-29530-y (PMC8990002; doi:10.1038/s41467-022-29530-y)
Supplement: Supplementary file 12 — Source Data [file 41467_2022_29530_MOESM12_ESM.zip › Source Data/Figure S9a.xlsx]

## Sheet: Figure S9a
Figure S9a	Score distribution of peptide-spectrum matches in spectrum expansion.
Title	Scan	RT(min)	Peptide	Modification	PSMScore	Type		Title	Scan	RT(min)	Peptide	Modification	PSMScore	Type
MouseBrain-Z-T-3.1736.1736.2	1736	13.33	GGNVTLPCK	8,Carbamidomethyl(+57.0215);	1.16	Spectrum Expansion		MouseBrain-Z-T-3.8252.8252.3	8252	42.13	GGNVTLPCK	8,Carbamidomethyl(+57.0215);	92.2	Spectrum Expansion
MouseBrain-Z-T-3.1736.1736.2	1736	13.33	GGNVTLPCK	8,Carbamidomethyl(+57.0215);	0	Decoy		MouseBrain-Z-T-3.8260.8260.3	8260	42.18	GGNVTLPCK	8,Carbamidomethyl(+57.0215);	166.41	In Silico Deglycosylation
MouseBrain-Z-T-3.1737.1737.3	1737	13.33	GGNVTLPCK	8,Carbamidomethyl(+57.0215);	1.02	Spectrum Expansion		MouseBrain-Z-T-3.8265.8265.2	8265	42.18	GGNVTLPCK	8,Carbamidomethyl(+57.0215);	104.37	Spectrum Expansion
MouseBrain-Z-T-3.1737.1737.3	1737	13.33	GGNVTLPCK	8,Carbamidomethyl(+57.0215);	0	Decoy		MouseBrain-Z-T-3.8266.8266.2	8266	42.18	GGNVTLPCK	8,Carbamidomethyl(+57.0215);	183.95	In Silico Deglycosylation
MouseBrain-Z-T-3.1738.1738.3	1738	13.33	GGNVTLPCK	8,Carbamidomethyl(+57.0215);	0	Spectrum Expansion		MouseBrain-Z-T-3.8306.8306.3	8306	42.39	GGNVTLPCK	8,Carbamidomethyl(+57.0215);	97.28	Spectrum Expansion
MouseBrain-Z-T-3.1738.1738.3	1738	13.33	GGNVTLPCK	8,Carbamidomethyl(+57.0215);	0	Decoy		MouseBrain-Z-T-3.8330.8330.3	8330	42.5	GGNVTLPCK	8,Carbamidomethyl(+57.0215);	177.89	In Silico Deglycosylation
MouseBrain-Z-T-3.1739.1739.3	1739	13.33	GGNVTLPCK	8,Carbamidomethyl(+57.0215);	1.08	Spectrum Expansion		MouseBrain-Z-T-3.8347.8347.2	8347	42.55	GGNVTLPCK	8,Carbamidomethyl(+57.0215);	141.47	In Silico Deglycosylation
MouseBrain-Z-T-3.1739.1739.3	1739	13.33	GGNVTLPCK	8,Carbamidomethyl(+57.0215);	0	Decoy		MouseBrain-Z-T-3.8395.8395.3	8395	42.77	GGNVTLPCK	8,Carbamidomethyl(+57.0215);	157.76	Spectrum Expansion
MouseBrain-Z-T-3.1741.1741.3	1741	13.33	GGNVTLPCK	8,Carbamidomethyl(+57.0215);	0	Spectrum Expansion		MouseBrain-Z-T-3.8685.8685.3	8685	44.07	GGNVTLPCK	8,Carbamidomethyl(+57.0215);	155.77	Spectrum Expansion
MouseBrain-Z-T-3.1741.1741.3	1741	13.33	GGNVTLPCK	8,Carbamidomethyl(+57.0215);	1.25	Decoy		MouseBrain-Z-T-3.8743.8743.4	8743	44.33	GGNVTLPCK	8,Carbamidomethyl(+57.0215);	208.66	In Silico Deglycosylation
MouseBrain-Z-T-3.1743.1743.2	1743	13.33	GGNVTLPCK	8,Carbamidomethyl(+57.0215);	0	Spectrum Expansion		MouseBrain-Z-T-3.8767.8767.2	8767	44.44	GGNVTLPCK	8,Carbamidomethyl(+57.0215);	222.91	Spectrum Expansion
MouseBrain-Z-T-3.1743.1743.2	1743	13.33	GGNVTLPCK	8,Carbamidomethyl(+57.0215);	1.16	Decoy		MouseBrain-Z-T-3.8788.8788.3	8788	44.55	GGNVTLPCK	8,Carbamidomethyl(+57.0215);	130.06	Spectrum Expansion
MouseBrain-Z-T-3.1744.1744.2	1744	13.33	GGNVTLPCK	8,Carbamidomethyl(+57.0215);	0	Spectrum Expansion		MouseBrain-Z-T-3.8817.8817.3	8817	44.65	GGNVTLPCK	8,Carbamidomethyl(+57.0215);	95.4	Spectrum Expansion
MouseBrain-Z-T-3.1744.1744.2	1744	13.33	GGNVTLPCK	8,Carbamidomethyl(+57.0215);	0	Decoy		MouseBrain-Z-T-3.8850.8850.3	8850	44.82	GGNVTLPCK	8,Carbamidomethyl(+57.0215);	95.96	Spectrum Expansion
MouseBrain-Z-T-3.1745.1745.3	1745	13.33	GGNVTLPCK	8,Carbamidomethyl(+57.0215);	0	Spectrum Expansion		MouseBrain-Z-T-3.8865.8865.3	8865	44.87	GGNVTLPCK	8,Carbamidomethyl(+57.0215);	190.31	In Silico Deglycosylation
MouseBrain-Z-T-3.1745.1745.3	1745	13.33	GGNVTLPCK	8,Carbamidomethyl(+57.0215);	0	Decoy		MouseBrain-Z-T-3.8910.8910.4	8910	45.08	GGNVTLPCK	8,Carbamidomethyl(+57.0215);	163.8	In Silico Deglycosylation
MouseBrain-Z-T-3.1748.1748.2	1748	13.38	GGNVTLPCK	8,Carbamidomethyl(+57.0215);	0	Spectrum Expansion		MouseBrain-Z-T-3.8939.8939.2	8939	45.19	GGNVTLPCK	8,Carbamidomethyl(+57.0215);	166.45	In Silico Deglycosylation
MouseBrain-Z-T-3.1748.1748.2	1748	13.38	GGNVTLPCK	8,Carbamidomethyl(+57.0215);	0	Decoy		MouseBrain-Z-T-3.8962.8962.3	8962	45.3	GGNVTLPCK	8,Carbamidomethyl(+57.0215);	193.18	In Silico Deglycosylation
MouseBrain-Z-T-3.1750.1750.2	1750	13.38	GGNVTLPCK	8,Carbamidomethyl(+57.0215);	0	Spectrum Expansion		MouseBrain-Z-T-3.9045.9045.3	9045	45.67	GGNVTLPCK	8,Carbamidomethyl(+57.0215);	97.04	Spectrum Expansion
MouseBrain-Z-T-3.1750.1750.2	1750	13.38	GGNVTLPCK	8,Carbamidomethyl(+57.0215);	0	Decoy		MouseBrain-Z-T-3.9047.9047.2	9047	45.67	GGNVTLPCK	8,Carbamidomethyl(+57.0215);	115.23	In Silico Deglycosylation
MouseBrain-Z-T-3.1751.1751.2	1751	13.38	GGNVTLPCK	8,Carbamidomethyl(+57.0215);	0	Spectrum Expansion		MouseBrain-Z-T-3.9143.9143.2	9143	46.1	GGNVTLPCK	8,Carbamidomethyl(+57.0215);	148.73	Spectrum Expansion
MouseBrain-Z-T-3.1751.1751.2	1751	13.38	GGNVTLPCK	8,Carbamidomethyl(+57.0215);	0	Decoy		MouseBrain-Z-T-3.9147.9147.3	9147	46.16	GGNVTLPCK	8,Carbamidomethyl(+57.0215);	167.58	In Silico Deglycosylation
MouseBrain-Z-T-3.1753.1753.2	1753	13.38	GGNVTLPCK	8,Carbamidomethyl(+57.0215);	0	Spectrum Expansion		MouseBrain-Z-T-3.9191.9191.3	9191	46.32	GGNVTLPCK	8,Carbamidomethyl(+57.0215);	116.29	Spectrum Expansion
MouseBrain-Z-T-3.1753.1753.2	1753	13.38	GGNVTLPCK	8,Carbamidomethyl(+57.0215);	0	Decoy		MouseBrain-Z-T-3.9211.9211.3	9211	46.42	GGNVTLPCK	8,Carbamidomethyl(+57.0215);	118.27	Spectrum Expansion
MouseBrain-Z-T-3.1755.1755.2	1755	13.38	GGNVTLPCK	8,Carbamidomethyl(+57.0215);	0	Spectrum Expansion		MouseBrain-Z-T-3.9217.9217.3	9217	46.48	GGNVTLPCK	8,Carbamidomethyl(+57.0215);	232.65	In Silico Deglycosylation
MouseBrain-Z-T-3.1755.1755.2	1755	13.38	GGNVTLPCK	8,Carbamidomethyl(+57.0215);	0	Decoy		MouseBrain-Z-T-3.9221.9221.3	9221	46.48	GGNVTLPCK	8,Carbamidomethyl(+57.0215);	278.14	In Silico Deglycosylation
MouseBrain-Z-T-3.1756.1756.2	1756	13.38	GGNVTLPCK	8,Carbamidomethyl(+57.0215);	0	Spectrum Expansion		MouseBrain-Z-T-3.9234.9234.2	9234	46.53	GGNVTLPCK	8,Carbamidomethyl(+57.0215);	224.98	In Silico Deglycosylation
MouseBrain-Z-T-3.1756.1756.2	1756	13.38	GGNVTLPCK	8,Carbamidomethyl(+57.0215);	0	Decoy		MouseBrain-Z-T-3.9435.9435.2	9435	47.44	GGNVTLPCK	8,Carbamidomethyl(+57.0215);	219.66	In Silico Deglycosylation
MouseBrain-Z-T-3.1758.1758.2	1758	13.38	GGNVTLPCK	8,Carbamidomethyl(+57.0215);	0	Spectrum Expansion		MouseBrain-Z-T-3.9504.9504.2	9504	47.76	GGNVTLPCK	8,Carbamidomethyl(+57.0215);	220.92	In Silico Deglycosylation
MouseBrain-Z-T-3.1758.1758.2	1758	13.38	GGNVTLPCK	8,Carbamidomethyl(+57.0215);	0	Decoy		MouseBrain-Z-T-3.9567.9567.2	9567	48.03	GGNVTLPCK	8,Carbamidomethyl(+57.0215);	232.69	In Silico Deglycosylation
MouseBrain-Z-T-3.1763.1763.2	1763	13.46	GGNVTLPCK	8,Carbamidomethyl(+57.0215);	0	Spectrum Expansion		MouseBrain-Z-T-3.9577.9577.2	9577	48.09	GGNVTLPCK	8,Carbamidomethyl(+57.0215);	197.8	In Silico Deglycosylation
MouseBrain-Z-T-3.1763.1763.2	1763	13.46	GGNVTLPCK	8,Carbamidomethyl(+57.0215);	0	Decoy		MouseBrain-Z-T-3.9644.9644.2	9644	48.36	GGNVTLPCK	8,Carbamidomethyl(+57.0215);	216	In Silico Deglycosylation
MouseBrain-Z-T-3.1784.1784.2	1784	13.6	GGNVTLPCK	8,Carbamidomethyl(+57.0215);	0	Spectrum Expansion		MouseBrain-Z-T-3.11835.11835.3	11835	58.22	GGNVTLPCK	8,Carbamidomethyl(+57.0215);	95.67	In Silico Deglycosylation
MouseBrain-Z-T-3.1784.1784.2	1784	13.6	GGNVTLPCK	8,Carbamidomethyl(+57.0215);	0	Decoy		MouseBrain-Z-T-3.11886.11886.2	11886	58.44	GGNVTLPCK	8,Carbamidomethyl(+57.0215);	110.46	In Silico Deglycosylation
MouseBrain-Z-T-3.1790.1790.2	1790	13.64	GGNVTLPCK	8,Carbamidomethyl(+57.0215);	1.04	Spectrum Expansion		MouseBrain-Z-T-3.11889.11889.3	11889	58.49	GGNVTLPCK	8,Carbamidomethyl(+57.0215);	175.16	In Silico Deglycosylation
MouseBrain-Z-T-3.1790.1790.2	1790	13.64	GGNVTLPCK	8,Carbamidomethyl(+57.0215);	0	Decoy		MouseBrain-Z-T-3.11913.11913.3	11913	58.59	GGNVTLPCK	8,Carbamidomethyl(+57.0215);	172.52	Spectrum Expansion
MouseBrain-Z-T-3.1792.1792.2	1792	13.65	GGNVTLPCK	8,Carbamidomethyl(+57.0215);	0	Spectrum Expansion		MouseBrain-Z-T-3.11939.11939.3	11939	58.7	GGNVTLPCK	8,Carbamidomethyl(+57.0215);	147.25	Spectrum Expansion
MouseBrain-Z-T-3.1792.1792.2	1792	13.65	GGNVTLPCK	8,Carbamidomethyl(+57.0215);	0	Decoy		MouseBrain-Z-T-3.11944.11944.3	11944	58.7	GGNVTLPCK	8,Carbamidomethyl(+57.0215);	253.57	In Silico Deglycosylation
MouseBrain-Z-T-3.1794.1794.2	1794	13.66	GGNVTLPCK	8,Carbamidomethyl(+57.0215);	1.03	Spectrum Expansion		MouseBrain-Z-T-3.11963.11963.3	11963	58.81	GGNVTLPCK	8,Carbamidomethyl(+57.0215);	252.35	In Silico Deglycosylation
MouseBrain-Z-T-3.1794.1794.2	1794	13.66	GGNVTLPCK	8,Carbamidomethyl(+57.0215);	0	Decoy		MouseBrain-Z-T-3.11985.11985.3	11985	58.92	GGNVTLPCK	8,Carbamidomethyl(+57.0215);	204.46	In Silico Deglycosylation
MouseBrain-Z-T-3.1797.1797.2	1797	13.67	GGNVTLPCK	8,Carbamidomethyl(+57.0215);	1.02	Spectrum Expansion		MouseBrain-Z-T-3.12073.12073.4	12073	59.29	GGNVTLPCK	8,Carbamidomethyl(+57.0215);	75.91	Spectrum Expansion
MouseBrain-Z-T-3.1797.1797.2	1797	13.67	GGNVTLPCK	8,Carbamidomethyl(+57.0215);	0	Decoy		MouseBrain-Z-T-3.12256.12256.3	12256	60.09	GGNVTLPCK	8,Carbamidomethyl(+57.0215);	163.12	In Silico Deglycosylation
MouseBrain-Z-T-3.1805.1805.2	1805	13.72	GGNVTLPCK	8,Carbamidomethyl(+57.0215);	1.03	Spectrum Expansion		MouseBrain-Z-T-3.12295.12295.3	12295	60.3	GGNVTLPCK	8,Carbamidomethyl(+57.0215);	174.54	In Silico Deglycosylation
MouseBrain-Z-T-3.1805.1805.2	1805	13.72	GGNVTLPCK	8,Carbamidomethyl(+57.0215);	0	Decoy		MouseBrain-Z-T-3.12398.12398.3	12398	60.73	GGNVTLPCK	8,Carbamidomethyl(+57.0215);	250.96	In Silico Deglycosylation
MouseBrain-Z-T-3.1806.1806.2	1806	13.72	GGNVTLPCK	8,Carbamidomethyl(+57.0215);	1.94	Spectrum Expansion		MouseBrain-Z-T-3.12433.12433.2	12433	60.89	GGNVTLPCK	8,Carbamidomethyl(+57.0215);	202.5	In Silico Deglycosylation
MouseBrain-Z-T-3.1806.1806.2	1806	13.72	GGNVTLPCK	8,Carbamidomethyl(+57.0215);	0	Decoy		MouseBrain-Z-T-3.12477.12477.3	12477	61.1	GGNVTLPCK	8,Carbamidomethyl(+57.0215);	259.49	In Silico Deglycosylation
MouseBrain-Z-T-3.1807.1807.2	1807	13.72	GGNVTLPCK	8,Carbamidomethyl(+57.0215);	1.03	Spectrum Expansion		MouseBrain-Z-T-3.12566.12566.3	12566	61.48	GGNVTLPCK	8,Carbamidomethyl(+57.0215);	94.18	Spectrum Expansion
MouseBrain-Z-T-3.1807.1807.2	1807	13.72	GGNVTLPCK	8,Carbamidomethyl(+57.0215);	0	Decoy		MouseBrain-Z-T-3.12575.12575.3	12575	61.53	GGNVTLPCK	8,Carbamidomethyl(+57.0215);	108.29	Spectrum Expansion
MouseBrain-Z-T-3.1809.1809.2	1809	13.74	GGNVTLPCK	8,Carbamidomethyl(+57.0215);	1.03	Spectrum Expansion		MouseBrain-Z-T-3.12685.12685.3	12685	62.02	GGNVTLPCK	8,Carbamidomethyl(+57.0215);	151.63	Spectrum Expansion
MouseBrain-Z-T-3.1809.1809.2	1809	13.74	GGNVTLPCK	8,Carbamidomethyl(+57.0215);	0	Decoy		MouseBrain-Z-T-3.12876.12876.3	12876	62.87	GGNVTLPCK	8,Carbamidomethyl(+57.0215);	159.4	Spectrum Expansion
MouseBrain-Z-T-3.1810.1810.2	1810	13.74	GGNVTLPCK	8,Carbamidomethyl(+57.0215);	1.05	Spectrum Expansion		MouseBrain-Z-T-3.15601.15601.3	15601	75.09	GGNVTLPCK	8,Carbamidomethyl(+57.0215);	302.6	In Silico Deglycosylation
MouseBrain-Z-T-3.1810.1810.2	1810	13.74	GGNVTLPCK	8,Carbamidomethyl(+57.0215);	1	Decoy		MouseBrain-Z-T-3.15826.15826.5	15826	76.11	GGNVTLPCK	8,Carbamidomethyl(+57.0215);	121.08	Spectrum Expansion
MouseBrain-Z-T-3.1811.1811.2	1811	13.74	GGNVTLPCK	8,Carbamidomethyl(+57.0215);	1.4	Spectrum Expansion		MouseBrain-Z-T-3.15872.15872.3	15872	76.33	GGNVTLPCK	8,Carbamidomethyl(+57.0215);	200.34	Spectrum Expansion
MouseBrain-Z-T-3.1811.1811.2	1811	13.74	GGNVTLPCK	8,Carbamidomethyl(+57.0215);	0	Decoy		MouseBrain-Z-T-3.15880.15880.2	15880	76.33	GGNVTLPCK	8,Carbamidomethyl(+57.0215);	139.54	In Silico Deglycosylation
MouseBrain-Z-T-3.1812.1812.2	1812	13.74	GGNVTLPCK	8,Carbamidomethyl(+57.0215);	4.49	Spectrum Expansion		MouseBrain-Z-T-3.15950.15950.3	15950	76.68	GGNVTLPCK	8,Carbamidomethyl(+57.0215);	196.72	Spectrum Expansion
MouseBrain-Z-T-3.1812.1812.2	1812	13.74	GGNVTLPCK	8,Carbamidomethyl(+57.0215);	0	Decoy		MouseBrain-Z-T-3.16039.16039.3	16039	77.06	GGNVTLPCK	8,Carbamidomethyl(+57.0215);	97.79	Spectrum Expansion
MouseBrain-Z-T-3.1813.1813.2	1813	13.74	GGNVTLPCK	8,Carbamidomethyl(+57.0215);	0	Spectrum Expansion		MouseBrain-Z-T-3.16129.16129.3	16129	77.49	GGNVTLPCK	8,Carbamidomethyl(+57.0215);	78.08	Spectrum Expansion
MouseBrain-Z-T-3.1813.1813.2	1813	13.74	GGNVTLPCK	8,Carbamidomethyl(+57.0215);	0	Decoy		MouseBrain-Z-T-3.16131.16131.3	16131	77.49	GGNVTLPCK	8,Carbamidomethyl(+57.0215);	243.76	In Silico Deglycosylation
MouseBrain-Z-T-3.1815.1815.2	1815	13.76	GGNVTLPCK	8,Carbamidomethyl(+57.0215);	1.03	Spectrum Expansion		MouseBrain-Z-T-3.16142.16142.3	16142	77.54	GGNVTLPCK	8,Carbamidomethyl(+57.0215);	304.93	Spectrum Expansion
MouseBrain-Z-T-3.1815.1815.2	1815	13.76	GGNVTLPCK	8,Carbamidomethyl(+57.0215);	0	Decoy		MouseBrain-Z-T-3.16199.16199.3	16199	77.81	GGNVTLPCK	8,Carbamidomethyl(+57.0215);	294.31	In Silico Deglycosylation
MouseBrain-Z-T-3.1816.1816.2	1816	13.76	GGNVTLPCK	8,Carbamidomethyl(+57.0215);	1.03	Spectrum Expansion		MouseBrain-Z-T-3.16212.16212.3	16212	77.86	GGNVTLPCK	8,Carbamidomethyl(+57.0215);	248.16	In Silico Deglycosylation
MouseBrain-Z-T-3.1816.1816.2	1816	13.76	GGNVTLPCK	8,Carbamidomethyl(+57.0215);	1	Decoy		MouseBrain-Z-T-3.16936.16936.3	16936	81.07	GGNVTLPCK	8,Carbamidomethyl(+57.0215);	83.31	Spectrum Expansion
MouseBrain-Z-T-3.1817.1817.2	1817	13.76	GGNVTLPCK	8,Carbamidomethyl(+57.0215);	1.02	Spectrum Expansion		MouseBrain-Z-T-3.20518.20518.3	20518	97.19	GGNVTLPCK	8,Carbamidomethyl(+57.0215);	212.67	In Silico Deglycosylation
MouseBrain-Z-T-3.1817.1817.2	1817	13.76	GGNVTLPCK	8,Carbamidomethyl(+57.0215);	0	Decoy
MouseBrain-Z-T-3.1818.1818.2	1818	13.76	GGNVTLPCK	8,Carbamidomethyl(+57.0215);	0	Spectrum Expansion
MouseBrain-Z-T-3.1818.1818.2	1818	13.76	GGNVTLPCK	8,Carbamidomethyl(+57.0215);	0	Decoy
MouseBrain-Z-T-3.1819.1819.2	1819	13.76	GGNVTLPCK	8,Carbamidomethyl(+57.0215);	1.06	Spectrum Expansion
MouseBrain-Z-T-3.1819.1819.2	1819	13.76	GGNVTLPCK	8,Carbamidomethyl(+57.0215);	0	Decoy
MouseBrain-Z-T-3.1820.1820.2	1820	13.76	GGNVTLPCK	8,Carbamidomethyl(+57.0215);	0	Spectrum Expansion
MouseBrain-Z-T-3.1820.1820.2	1820	13.76	GGNVTLPCK	8,Carbamidomethyl(+57.0215);	0	Decoy
MouseBrain-Z-T-3.1822.1822.2	1822	13.76	GGNVTLPCK	8,Carbamidomethyl(+57.0215);	0	Spectrum Expansion
MouseBrain-Z-T-3.1822.1822.2	1822	13.76	GGNVTLPCK	8,Carbamidomethyl(+57.0215);	0	Decoy
MouseBrain-Z-T-3.1825.1825.2	1825	13.8	GGNVTLPCK	8,Carbamidomethyl(+57.0215);	0	Spectrum Expansion
MouseBrain-Z-T-3.1825.1825.2	1825	13.8	GGNVTLPCK	8,Carbamidomethyl(+57.0215);	0	Decoy
MouseBrain-Z-T-3.1826.1826.2	1826	13.8	GGNVTLPCK	8,Carbamidomethyl(+57.0215);	0	Spectrum Expansion
MouseBrain-Z-T-3.1826.1826.2	1826	13.8	GGNVTLPCK	8,Carbamidomethyl(+57.0215);	0	Decoy
MouseBrain-Z-T-3.1827.1827.2	1827	13.8	GGNVTLPCK	8,Carbamidomethyl(+57.0215);	0	Spectrum Expansion
MouseBrain-Z-T-3.1827.1827.2	1827	13.8	GGNVTLPCK	8,Carbamidomethyl(+57.0215);	0	Decoy
MouseBrain-Z-T-3.1828.1828.2	1828	13.8	GGNVTLPCK	8,Carbamidomethyl(+57.0215);	0	Spectrum Expansion
MouseBrain-Z-T-3.1828.1828.2	1828	13.8	GGNVTLPCK	8,Carbamidomethyl(+57.0215);	0	Decoy
MouseBrain-Z-T-3.1829.1829.2	1829	13.8	GGNVTLPCK	8,Carbamidomethyl(+57.0215);	0	Spectrum Expansion
MouseBrain-Z-T-3.1829.1829.2	1829	13.8	GGNVTLPCK	8,Carbamidomethyl(+57.0215);	0	Decoy
MouseBrain-Z-T-3.1833.1833.3	1833	13.84	GGNVTLPCK	8,Carbamidomethyl(+57.0215);	0	Spectrum Expansion
MouseBrain-Z-T-3.1833.1833.3	1833	13.84	GGNVTLPCK	8,Carbamidomethyl(+57.0215);	0	Decoy
MouseBrain-Z-T-3.1841.1841.2	1841	13.89	GGNVTLPCK	8,Carbamidomethyl(+57.0215);	0	Spectrum Expansion
MouseBrain-Z-T-3.1841.1841.2	1841	13.89	GGNVTLPCK	8,Carbamidomethyl(+57.0215);	0	Decoy
MouseBrain-Z-T-3.1843.1843.3	1843	13.89	GGNVTLPCK	8,Carbamidomethyl(+57.0215);	1.76	Spectrum Expansion
MouseBrain-Z-T-3.1843.1843.3	1843	13.89	GGNVTLPCK	8,Carbamidomethyl(+57.0215);	0	Decoy
MouseBrain-Z-T-3.1845.1845.2	1845	13.9	GGNVTLPCK	8,Carbamidomethyl(+57.0215);	1.03	Spectrum Expansion
MouseBrain-Z-T-3.1845.1845.2	1845	13.9	GGNVTLPCK	8,Carbamidomethyl(+57.0215);	0	Decoy
MouseBrain-Z-T-3.1846.1846.2	1846	13.9	GGNVTLPCK	8,Carbamidomethyl(+57.0215);	0	Spectrum Expansion
MouseBrain-Z-T-3.1846.1846.2	1846	13.9	GGNVTLPCK	8,Carbamidomethyl(+57.0215);	0	Decoy
MouseBrain-Z-T-3.1851.1851.2	1851	13.93	GGNVTLPCK	8,Carbamidomethyl(+57.0215);	0	Spectrum Expansion
MouseBrain-Z-T-3.1851.1851.2	1851	13.93	GGNVTLPCK	8,Carbamidomethyl(+57.0215);	0	Decoy
MouseBrain-Z-T-3.1854.1854.3	1854	13.95	GGNVTLPCK	8,Carbamidomethyl(+57.0215);	0	Spectrum Expansion
MouseBrain-Z-T-3.1854.1854.3	1854	13.95	GGNVTLPCK	8,Carbamidomethyl(+57.0215);	0	Decoy
MouseBrain-Z-T-3.1855.1855.2	1855	13.95	GGNVTLPCK	8,Carbamidomethyl(+57.0215);	0	Spectrum Expansion
MouseBrain-Z-T-3.1855.1855.2	1855	13.95	GGNVTLPCK	8,Carbamidomethyl(+57.0215);	0	Decoy
MouseBrain-Z-T-3.1857.1857.2	1857	13.96	GGNVTLPCK	8,Carbamidomethyl(+57.0215);	1.04	Spectrum Expansion
MouseBrain-Z-T-3.1857.1857.2	1857	13.96	GGNVTLPCK	8,Carbamidomethyl(+57.0215);	0	Decoy
MouseBrain-Z-T-3.1864.1864.2	1864	13.99	GGNVTLPCK	8,Carbamidomethyl(+57.0215);	0	Spectrum Expansion
MouseBrain-Z-T-3.1864.1864.2	1864	13.99	GGNVTLPCK	8,Carbamidomethyl(+57.0215);	0	Decoy
MouseBrain-Z-T-3.1865.1865.2	1865	13.99	GGNVTLPCK	8,Carbamidomethyl(+57.0215);	1.15	Spectrum Expansion
MouseBrain-Z-T-3.1865.1865.2	1865	13.99	GGNVTLPCK	8,Carbamidomethyl(+57.0215);	0	Decoy
MouseBrain-Z-T-3.1866.1866.3	1866	13.99	GGNVTLPCK	8,Carbamidomethyl(+57.0215);	0	Spectrum Expansion
MouseBrain-Z-T-3.1866.1866.3	1866	13.99	GGNVTLPCK	8,Carbamidomethyl(+57.0215);	0	Decoy
MouseBrain-Z-T-3.1867.1867.3	1867	13.99	GGNVTLPCK	8,Carbamidomethyl(+57.0215);	1.16	Spectrum Expansion
MouseBrain-Z-T-3.1867.1867.3	1867	13.99	GGNVTLPCK	8,Carbamidomethyl(+57.0215);	0	Decoy
MouseBrain-Z-T-3.1869.1869.2	1869	14.01	GGNVTLPCK	8,Carbamidomethyl(+57.0215);	1.04	Spectrum Expansion
MouseBrain-Z-T-3.1869.1869.2	1869	14.01	GGNVTLPCK	8,Carbamidomethyl(+57.0215);	1	Decoy
MouseBrain-Z-T-3.1871.1871.3	1871	14.01	GGNVTLPCK	8,Carbamidomethyl(+57.0215);	1.11	Spectrum Expansion
MouseBrain-Z-T-3.1871.1871.3	1871	14.01	GGNVTLPCK	8,Carbamidomethyl(+57.0215);	0	Decoy
MouseBrain-Z-T-3.1872.1872.3	1872	14.01	GGNVTLPCK	8,Carbamidomethyl(+57.0215);	1.2	Spectrum Expansion
MouseBrain-Z-T-3.1872.1872.3	1872	14.01	GGNVTLPCK	8,Carbamidomethyl(+57.0215);	0	Decoy
MouseBrain-Z-T-3.1873.1873.3	1873	14.01	GGNVTLPCK	8,Carbamidomethyl(+57.0215);	1.28	Spectrum Expansion
MouseBrain-Z-T-3.1873.1873.3	1873	14.01	GGNVTLPCK	8,Carbamidomethyl(+57.0215);	0	Decoy
MouseBrain-Z-T-3.1874.1874.2	1874	14.01	GGNVTLPCK	8,Carbamidomethyl(+57.0215);	1.22	Spectrum Expansion
MouseBrain-Z-T-3.1874.1874.2	1874	14.01	GGNVTLPCK	8,Carbamidomethyl(+57.0215);	1.37	Decoy
MouseBrain-Z-T-3.1875.1875.2	1875	14.01	GGNVTLPCK	8,Carbamidomethyl(+57.0215);	1.06	Spectrum Expansion
MouseBrain-Z-T-3.1875.1875.2	1875	14.01	GGNVTLPCK	8,Carbamidomethyl(+57.0215);	1.45	Decoy
MouseBrain-Z-T-3.1876.1876.2	1876	14.01	GGNVTLPCK	8,Carbamidomethyl(+57.0215);	1.47	Spectrum Expansion
MouseBrain-Z-T-3.1876.1876.2	1876	14.01	GGNVTLPCK	8,Carbamidomethyl(+57.0215);	0	Decoy
MouseBrain-Z-T-3.1877.1877.2	1877	14.01	GGNVTLPCK	8,Carbamidomethyl(+57.0215);	1.5	Spectrum Expansion
MouseBrain-Z-T-3.1877.1877.2	1877	14.01	GGNVTLPCK	8,Carbamidomethyl(+57.0215);	0	Decoy
MouseBrain-Z-T-3.1878.1878.2	1878	14.01	GGNVTLPCK	8,Carbamidomethyl(+57.0215);	1.35	Spectrum Expansion
MouseBrain-Z-T-3.1878.1878.2	1878	14.01	GGNVTLPCK	8,Carbamidomethyl(+57.0215);	0	Decoy
MouseBrain-Z-T-3.1880.1880.3	1880	14.05	GGNVTLPCK	8,Carbamidomethyl(+57.0215);	2.64	Spectrum Expansion
MouseBrain-Z-T-3.1880.1880.3	1880	14.05	GGNVTLPCK	8,Carbamidomethyl(+57.0215);	0	Decoy
MouseBrain-Z-T-3.1881.1881.2	1881	14.05	GGNVTLPCK	8,Carbamidomethyl(+57.0215);	1.28	Spectrum Expansion
MouseBrain-Z-T-3.1881.1881.2	1881	14.05	GGNVTLPCK	8,Carbamidomethyl(+57.0215);	0	Decoy
MouseBrain-Z-T-3.1882.1882.2	1882	14.05	GGNVTLPCK	8,Carbamidomethyl(+57.0215);	1.16	Spectrum Expansion
MouseBrain-Z-T-3.1882.1882.2	1882	14.05	GGNVTLPCK	8,Carbamidomethyl(+57.0215);	0	Decoy
MouseBrain-Z-T-3.1883.1883.3	1883	14.05	GGNVTLPCK	8,Carbamidomethyl(+57.0215);	1.06	Spectrum Expansion
MouseBrain-Z-T-3.1883.1883.3	1883	14.05	GGNVTLPCK	8,Carbamidomethyl(+57.0215);	0	Decoy
MouseBrain-Z-T-3.1884.1884.2	1884	14.05	GGNVTLPCK	8,Carbamidomethyl(+57.0215);	1.07	Spectrum Expansion
MouseBrain-Z-T-3.1884.1884.2	1884	14.05	GGNVTLPCK	8,Carbamidomethyl(+57.0215);	0	Decoy
MouseBrain-Z-T-3.1885.1885.2	1885	14.05	GGNVTLPCK	8,Carbamidomethyl(+57.0215);	1.21	Spectrum Expansion
MouseBrain-Z-T-3.1885.1885.2	1885	14.05	GGNVTLPCK	8,Carbamidomethyl(+57.0215);	0	Decoy
MouseBrain-Z-T-3.1886.1886.2	1886	14.05	GGNVTLPCK	8,Carbamidomethyl(+57.0215);	1.05	Spectrum Expansion
MouseBrain-Z-T-3.1886.1886.2	1886	14.05	GGNVTLPCK	8,Carbamidomethyl(+57.0215);	0	Decoy
MouseBrain-Z-T-3.1888.1888.3	1888	14.09	GGNVTLPCK	8,Carbamidomethyl(+57.0215);	1.36	Spectrum Expansion
MouseBrain-Z-T-3.1888.1888.3	1888	14.09	GGNVTLPCK	8,Carbamidomethyl(+57.0215);	1.05	Decoy
MouseBrain-Z-T-3.1889.1889.2	1889	14.09	GGNVTLPCK	8,Carbamidomethyl(+57.0215);	1.43	Spectrum Expansion
MouseBrain-Z-T-3.1889.1889.2	1889	14.09	GGNVTLPCK	8,Carbamidomethyl(+57.0215);	0	Decoy
MouseBrain-Z-T-3.1890.1890.3	1890	14.09	GGNVTLPCK	8,Carbamidomethyl(+57.0215);	1.05	Spectrum Expansion
MouseBrain-Z-T-3.1890.1890.3	1890	14.09	GGNVTLPCK	8,Carbamidomethyl(+57.0215);	0	Decoy
MouseBrain-Z-T-3.1891.1891.3	1891	14.09	GGNVTLPCK	8,Carbamidomethyl(+57.0215);	1.06	Spectrum Expansion
MouseBrain-Z-T-3.1891.1891.3	1891	14.09	GGNVTLPCK	8,Carbamidomethyl(+57.0215);	0	Decoy
MouseBrain-Z-T-3.1892.1892.3	1892	14.09	GGNVTLPCK	8,Carbamidomethyl(+57.0215);	6.61	Spectrum Expansion
MouseBrain-Z-T-3.1892.1892.3	1892	14.09	GGNVTLPCK	8,Carbamidomethyl(+57.0215);	0	Decoy
MouseBrain-Z-T-3.1893.1893.4	1893	14.09	GGNVTLPCK	8,Carbamidomethyl(+57.0215);	1.06	Spectrum Expansion
MouseBrain-Z-T-3.1893.1893.4	1893	14.09	GGNVTLPCK	8,Carbamidomethyl(+57.0215);	0	Decoy
MouseBrain-Z-T-3.1894.1894.3	1894	14.09	GGNVTLPCK	8,Carbamidomethyl(+57.0215);	2.17	Spectrum Expansion
MouseBrain-Z-T-3.1894.1894.3	1894	14.09	GGNVTLPCK	8,Carbamidomethyl(+57.0215);	0	Decoy
MouseBrain-Z-T-3.1895.1895.3	1895	14.09	GGNVTLPCK	8,Carbamidomethyl(+57.0215);	1.35	Spectrum Expansion
MouseBrain-Z-T-3.1895.1895.3	1895	14.09	GGNVTLPCK	8,Carbamidomethyl(+57.0215);	0	Decoy
MouseBrain-Z-T-3.1896.1896.3	1896	14.09	GGNVTLPCK	8,Carbamidomethyl(+57.0215);	1.06	Spectrum Expansion
MouseBrain-Z-T-3.1896.1896.3	1896	14.09	GGNVTLPCK	8,Carbamidomethyl(+57.0215);	0	Decoy
MouseBrain-Z-T-3.1897.1897.3	1897	14.09	GGNVTLPCK	8,Carbamidomethyl(+57.0215);	1.05	Spectrum Expansion
MouseBrain-Z-T-3.1897.1897.3	1897	14.09	GGNVTLPCK	8,Carbamidomethyl(+57.0215);	0	Decoy
MouseBrain-Z-T-3.1898.1898.3	1898	14.09	GGNVTLPCK	8,Carbamidomethyl(+57.0215);	1.1	Spectrum Expansion
MouseBrain-Z-T-3.1898.1898.3	1898	14.09	GGNVTLPCK	8,Carbamidomethyl(+57.0215);	0	Decoy
MouseBrain-Z-T-3.1900.1900.3	1900	14.14	GGNVTLPCK	8,Carbamidomethyl(+57.0215);	1.06	Spectrum Expansion
MouseBrain-Z-T-3.1900.1900.3	1900	14.14	GGNVTLPCK	8,Carbamidomethyl(+57.0215);	0	Decoy
MouseBrain-Z-T-3.1901.1901.3	1901	14.14	GGNVTLPCK	8,Carbamidomethyl(+57.0215);	1.05	Spectrum Expansion
MouseBrain-Z-T-3.1901.1901.3	1901	14.14	GGNVTLPCK	8,Carbamidomethyl(+57.0215);	0	Decoy
MouseBrain-Z-T-3.1902.1902.3	1902	14.14	GGNVTLPCK	8,Carbamidomethyl(+57.0215);	1.06	Spectrum Expansion
MouseBrain-Z-T-3.1902.1902.3	1902	14.14	GGNVTLPCK	8,Carbamidomethyl(+57.0215);	0	Decoy
MouseBrain-Z-T-3.1903.1903.3	1903	14.14	GGNVTLPCK	8,Carbamidomethyl(+57.0215);	1.37	Spectrum Expansion
MouseBrain-Z-T-3.1903.1903.3	1903	14.14	GGNVTLPCK	8,Carbamidomethyl(+57.0215);	0	Decoy
MouseBrain-Z-T-3.1904.1904.3	1904	14.14	GGNVTLPCK	8,Carbamidomethyl(+57.0215);	1.05	Spectrum Expansion
MouseBrain-Z-T-3.1904.1904.3	1904	14.14	GGNVTLPCK	8,Carbamidomethyl(+57.0215);	0	Decoy
MouseBrain-Z-T-3.1905.1905.2	1905	14.14	GGNVTLPCK	8,Carbamidomethyl(+57.0215);	0	Spectrum Expansion
MouseBrain-Z-T-3.1905.1905.2	1905	14.14	GGNVTLPCK	8,Carbamidomethyl(+57.0215);	0	Decoy
MouseBrain-Z-T-3.1906.1906.3	1906	14.14	GGNVTLPCK	8,Carbamidomethyl(+57.0215);	1.06	Spectrum Expansion
MouseBrain-Z-T-3.1906.1906.3	1906	14.14	GGNVTLPCK	8,Carbamidomethyl(+57.0215);	0	Decoy
MouseBrain-Z-T-3.1907.1907.2	1907	14.14	GGNVTLPCK	8,Carbamidomethyl(+57.0215);	1.05	Spectrum Expansion
MouseBrain-Z-T-3.1907.1907.2	1907	14.14	GGNVTLPCK	8,Carbamidomethyl(+57.0215);	0	Decoy
MouseBrain-Z-T-3.1908.1908.2	1908	14.14	GGNVTLPCK	8,Carbamidomethyl(+57.0215);	0	Spectrum Expansion
MouseBrain-Z-T-3.1908.1908.2	1908	14.14	GGNVTLPCK	8,Carbamidomethyl(+57.0215);	0	Decoy
MouseBrain-Z-T-3.1909.1909.3	1909	14.14	GGNVTLPCK	8,Carbamidomethyl(+57.0215);	1.72	Spectrum Expansion
MouseBrain-Z-T-3.1909.1909.3	1909	14.14	GGNVTLPCK	8,Carbamidomethyl(+57.0215);	0	Decoy
MouseBrain-Z-T-3.1910.1910.3	1910	14.14	GGNVTLPCK	8,Carbamidomethyl(+57.0215);	1.31	Spectrum Expansion
MouseBrain-Z-T-3.1910.1910.3	1910	14.14	GGNVTLPCK	8,Carbamidomethyl(+57.0215);	0	Decoy
MouseBrain-Z-T-3.1912.1912.3	1912	14.2	GGNVTLPCK	8,Carbamidomethyl(+57.0215);	1.26	Spectrum Expansion
MouseBrain-Z-T-3.1912.1912.3	1912	14.2	GGNVTLPCK	8,Carbamidomethyl(+57.0215);	0	Decoy
MouseBrain-Z-T-3.1913.1913.2	1913	14.2	GGNVTLPCK	8,Carbamidomethyl(+57.0215);	0	Spectrum Expansion
MouseBrain-Z-T-3.1913.1913.2	1913	14.2	GGNVTLPCK	8,Carbamidomethyl(+57.0215);	0	Decoy
MouseBrain-Z-T-3.1914.1914.3	1914	14.2	GGNVTLPCK	8,Carbamidomethyl(+57.0215);	1.05	Spectrum Expansion
MouseBrain-Z-T-3.1914.1914.3	1914	14.2	GGNVTLPCK	8,Carbamidomethyl(+57.0215);	0	Decoy
MouseBrain-Z-T-3.1915.1915.3	1915	14.2	GGNVTLPCK	8,Carbamidomethyl(+57.0215);	1.27	Spectrum Expansion
MouseBrain-Z-T-3.1915.1915.3	1915	14.2	GGNVTLPCK	8,Carbamidomethyl(+57.0215);	0	Decoy
MouseBrain-Z-T-3.1916.1916.3	1916	14.2	GGNVTLPCK	8,Carbamidomethyl(+57.0215);	1.31	Spectrum Expansion
MouseBrain-Z-T-3.1916.1916.3	1916	14.2	GGNVTLPCK	8,Carbamidomethyl(+57.0215);	0	Decoy
MouseBrain-Z-T-3.1917.1917.2	1917	14.2	GGNVTLPCK	8,Carbamidomethyl(+57.0215);	1.05	Spectrum Expansion
MouseBrain-Z-T-3.1917.1917.2	1917	14.2	GGNVTLPCK	8,Carbamidomethyl(+57.0215);	0	Decoy
MouseBrain-Z-T-3.1918.1918.2	1918	14.2	GGNVTLPCK	8,Carbamidomethyl(+57.0215);	0	Spectrum Expansion
MouseBrain-Z-T-3.1918.1918.2	1918	14.2	GGNVTLPCK	8,Carbamidomethyl(+57.0215);	0	Decoy
MouseBrain-Z-T-3.1919.1919.2	1919	14.2	GGNVTLPCK	8,Carbamidomethyl(+57.0215);	0	Spectrum Expansion
MouseBrain-Z-T-3.1919.1919.2	1919	14.2	GGNVTLPCK	8,Carbamidomethyl(+57.0215);	0	Decoy
MouseBrain-Z-T-3.1920.1920.2	1920	14.2	GGNVTLPCK	8,Carbamidomethyl(+57.0215);	1.06	Spectrum Expansion
MouseBrain-Z-T-3.1920.1920.2	1920	14.2	GGNVTLPCK	8,Carbamidomethyl(+57.0215);	0	Decoy
MouseBrain-Z-T-3.1921.1921.2	1921	14.2	GGNVTLPCK	8,Carbamidomethyl(+57.0215);	1.07	Spectrum Expansion
MouseBrain-Z-T-3.1921.1921.2	1921	14.2	GGNVTLPCK	8,Carbamidomethyl(+57.0215);	0	Decoy
MouseBrain-Z-T-3.1922.1922.2	1922	14.2	GGNVTLPCK	8,Carbamidomethyl(+57.0215);	1.06	Spectrum Expansion
MouseBrain-Z-T-3.1922.1922.2	1922	14.2	GGNVTLPCK	8,Carbamidomethyl(+57.0215);	0	Decoy
MouseBrain-Z-T-3.1924.1924.2	1924	14.25	GGNVTLPCK	8,Carbamidomethyl(+57.0215);	1.06	Spectrum Expansion
MouseBrain-Z-T-3.1924.1924.2	1924	14.25	GGNVTLPCK	8,Carbamidomethyl(+57.0215);	0	Decoy
MouseBrain-Z-T-3.1925.1925.2	1925	14.25	GGNVTLPCK	8,Carbamidomethyl(+57.0215);	1.07	Spectrum Expansion
MouseBrain-Z-T-3.1925.1925.2	1925	14.25	GGNVTLPCK	8,Carbamidomethyl(+57.0215);	0	Decoy
MouseBrain-Z-T-3.1926.1926.3	1926	14.25	GGNVTLPCK	8,Carbamidomethyl(+57.0215);	0	Spectrum Expansion
MouseBrain-Z-T-3.1926.1926.3	1926	14.25	GGNVTLPCK	8,Carbamidomethyl(+57.0215);	0	Decoy
MouseBrain-Z-T-3.1927.1927.2	1927	14.25	GGNVTLPCK	8,Carbamidomethyl(+57.0215);	1.42	Spectrum Expansion
MouseBrain-Z-T-3.1927.1927.2	1927	14.25	GGNVTLPCK	8,Carbamidomethyl(+57.0215);	0	Decoy
MouseBrain-Z-T-3.1928.1928.2	1928	14.25	GGNVTLPCK	8,Carbamidomethyl(+57.0215);	1.35	Spectrum Expansion
MouseBrain-Z-T-3.1928.1928.2	1928	14.25	GGNVTLPCK	8,Carbamidomethyl(+57.0215);	0	Decoy
MouseBrain-Z-T-3.1929.1929.2	1929	14.25	GGNVTLPCK	8,Carbamidomethyl(+57.0215);	1.13	Spectrum Expansion
MouseBrain-Z-T-3.1929.1929.2	1929	14.25	GGNVTLPCK	8,Carbamidomethyl(+57.0215);	0	Decoy
MouseBrain-Z-T-3.1930.1930.2	1930	14.25	GGNVTLPCK	8,Carbamidomethyl(+57.0215);	1.04	Spectrum Expansion
MouseBrain-Z-T-3.1930.1930.2	1930	14.25	GGNVTLPCK	8,Carbamidomethyl(+57.0215);	1.01	Decoy
MouseBrain-Z-T-3.1931.1931.2	1931	14.25	GGNVTLPCK	8,Carbamidomethyl(+57.0215);	1.04	Spectrum Expansion
MouseBrain-Z-T-3.1931.1931.2	1931	14.25	GGNVTLPCK	8,Carbamidomethyl(+57.0215);	0	Decoy
MouseBrain-Z-T-3.1932.1932.2	1932	14.25	GGNVTLPCK	8,Carbamidomethyl(+57.0215);	0	Spectrum Expansion
MouseBrain-Z-T-3.1932.1932.2	1932	14.25	GGNVTLPCK	8,Carbamidomethyl(+57.0215);	0	Decoy
MouseBrain-Z-T-3.1933.1933.2	1933	14.25	GGNVTLPCK	8,Carbamidomethyl(+57.0215);	0	Spectrum Expansion
MouseBrain-Z-T-3.1933.1933.2	1933	14.25	GGNVTLPCK	8,Carbamidomethyl(+57.0215);	0	Decoy
MouseBrain-Z-T-3.1934.1934.3	1934	14.25	GGNVTLPCK	8,Carbamidomethyl(+57.0215);	1.01	Spectrum Expansion
MouseBrain-Z-T-3.1934.1934.3	1934	14.25	GGNVTLPCK	8,Carbamidomethyl(+57.0215);	0	Decoy
MouseBrain-Z-T-3.1936.1936.2	1936	14.3	GGNVTLPCK	8,Carbamidomethyl(+57.0215);	1.06	Spectrum Expansion
MouseBrain-Z-T-3.1936.1936.2	1936	14.3	GGNVTLPCK	8,Carbamidomethyl(+57.0215);	0	Decoy
MouseBrain-Z-T-3.1937.1937.2	1937	14.3	GGNVTLPCK	8,Carbamidomethyl(+57.0215);	1.03	Spectrum Expansion
MouseBrain-Z-T-3.1937.1937.2	1937	14.3	GGNVTLPCK	8,Carbamidomethyl(+57.0215);	0	Decoy
MouseBrain-Z-T-3.1938.1938.3	1938	14.3	GGNVTLPCK	8,Carbamidomethyl(+57.0215);	5.07	Spectrum Expansion
MouseBrain-Z-T-3.1938.1938.3	1938	14.3	GGNVTLPCK	8,Carbamidomethyl(+57.0215);	0	Decoy
MouseBrain-Z-T-3.1939.1939.3	1939	14.3	GGNVTLPCK	8,Carbamidomethyl(+57.0215);	0	Spectrum Expansion
MouseBrain-Z-T-3.1939.1939.3	1939	14.3	GGNVTLPCK	8,Carbamidomethyl(+57.0215);	0	Decoy
MouseBrain-Z-T-3.1940.1940.3	1940	14.3	GGNVTLPCK	8,Carbamidomethyl(+57.0215);	0	Spectrum Expansion
MouseBrain-Z-T-3.1940.1940.3	1940	14.3	GGNVTLPCK	8,Carbamidomethyl(+57.0215);	0	Decoy
MouseBrain-Z-T-3.1941.1941.2	1941	14.3	GGNVTLPCK	8,Carbamidomethyl(+57.0215);	0	Spectrum Expansion
MouseBrain-Z-T-3.1941.1941.2	1941	14.3	GGNVTLPCK	8,Carbamidomethyl(+57.0215);	0	Decoy
MouseBrain-Z-T-3.1942.1942.2	1942	14.3	GGNVTLPCK	8,Carbamidomethyl(+57.0215);	0	Spectrum Expansion
MouseBrain-Z-T-3.1942.1942.2	1942	14.3	GGNVTLPCK	8,Carbamidomethyl(+57.0215);	0	Decoy
MouseBrain-Z-T-3.1943.1943.2	1943	14.3	GGNVTLPCK	8,Carbamidomethyl(+57.0215);	0	Spectrum Expansion
MouseBrain-Z-T-3.1943.1943.2	1943	14.3	GGNVTLPCK	8,Carbamidomethyl(+57.0215);	0	Decoy
MouseBrain-Z-T-3.1944.1944.3	1944	14.3	GGNVTLPCK	8,Carbamidomethyl(+57.0215);	0	Spectrum Expansion
MouseBrain-Z-T-3.1944.1944.3	1944	14.3	GGNVTLPCK	8,Carbamidomethyl(+57.0215);	0	Decoy
MouseBrain-Z-T-3.1945.1945.2	1945	14.3	GGNVTLPCK	8,Carbamidomethyl(+57.0215);	0	Spectrum Expansion
MouseBrain-Z-T-3.1945.1945.2	1945	14.3	GGNVTLPCK	8,Carbamidomethyl(+57.0215);	0	Decoy
MouseBrain-Z-T-3.1946.1946.3	1946	14.3	GGNVTLPCK	8,Carbamidomethyl(+57.0215);	0	Spectrum Expansion
MouseBrain-Z-T-3.1946.1946.3	1946	14.3	GGNVTLPCK	8,Carbamidomethyl(+57.0215);	0	Decoy
MouseBrain-Z-T-3.1948.1948.3	1948	14.36	GGNVTLPCK	8,Carbamidomethyl(+57.0215);	0	Spectrum Expansion
MouseBrain-Z-T-3.1948.1948.3	1948	14.36	GGNVTLPCK	8,Carbamidomethyl(+57.0215);	0	Decoy
MouseBrain-Z-T-3.1949.1949.2	1949	14.36	GGNVTLPCK	8,Carbamidomethyl(+57.0215);	1.05	Spectrum Expansion
MouseBrain-Z-T-3.1949.1949.2	1949	14.36	GGNVTLPCK	8,Carbamidomethyl(+57.0215);	0	Decoy
MouseBrain-Z-T-3.1950.1950.3	1950	14.36	GGNVTLPCK	8,Carbamidomethyl(+57.0215);	1.35	Spectrum Expansion
MouseBrain-Z-T-3.1950.1950.3	1950	14.36	GGNVTLPCK	8,Carbamidomethyl(+57.0215);	0	Decoy
MouseBrain-Z-T-3.1951.1951.2	1951	14.36	GGNVTLPCK	8,Carbamidomethyl(+57.0215);	0	Spectrum Expansion
MouseBrain-Z-T-3.1951.1951.2	1951	14.36	GGNVTLPCK	8,Carbamidomethyl(+57.0215);	0	Decoy
MouseBrain-Z-T-3.1952.1952.3	1952	14.36	GGNVTLPCK	8,Carbamidomethyl(+57.0215);	0	Spectrum Expansion
MouseBrain-Z-T-3.1952.1952.3	1952	14.36	GGNVTLPCK	8,Carbamidomethyl(+57.0215);	0	Decoy
MouseBrain-Z-T-3.1953.1953.2	1953	14.36	GGNVTLPCK	8,Carbamidomethyl(+57.0215);	0	Spectrum Expansion
MouseBrain-Z-T-3.1953.1953.2	1953	14.36	GGNVTLPCK	8,Carbamidomethyl(+57.0215);	0	Decoy
MouseBrain-Z-T-3.1954.1954.2	1954	14.36	GGNVTLPCK	8,Carbamidomethyl(+57.0215);	1.05	Spectrum Expansion
MouseBrain-Z-T-3.1954.1954.2	1954	14.36	GGNVTLPCK	8,Carbamidomethyl(+57.0215);	0	Decoy
MouseBrain-Z-T-3.1955.1955.2	1955	14.36	GGNVTLPCK	8,Carbamidomethyl(+57.0215);	0	Spectrum Expansion
MouseBrain-Z-T-3.1955.1955.2	1955	14.36	GGNVTLPCK	8,Carbamidomethyl(+57.0215);	0	Decoy
MouseBrain-Z-T-3.1956.1956.2	1956	14.36	GGNVTLPCK	8,Carbamidomethyl(+57.0215);	0	Spectrum Expansion
MouseBrain-Z-T-3.1956.1956.2	1956	14.36	GGNVTLPCK	8,Carbamidomethyl(+57.0215);	0	Decoy
MouseBrain-Z-T-3.1957.1957.2	1957	14.36	GGNVTLPCK	8,Carbamidomethyl(+57.0215);	0	Spectrum Expansion
MouseBrain-Z-T-3.1957.1957.2	1957	14.36	GGNVTLPCK	8,Carbamidomethyl(+57.0215);	0	Decoy
MouseBrain-Z-T-3.1959.1959.2	1959	14.41	GGNVTLPCK	8,Carbamidomethyl(+57.0215);	1.33	Spectrum Expansion
MouseBrain-Z-T-3.1959.1959.2	1959	14.41	GGNVTLPCK	8,Carbamidomethyl(+57.0215);	1.39	Decoy
MouseBrain-Z-T-3.1960.1960.3	1960	14.41	GGNVTLPCK	8,Carbamidomethyl(+57.0215);	1.04	Spectrum Expansion
MouseBrain-Z-T-3.1960.1960.3	1960	14.41	GGNVTLPCK	8,Carbamidomethyl(+57.0215);	0	Decoy
MouseBrain-Z-T-3.1961.1961.3	1961	14.41	GGNVTLPCK	8,Carbamidomethyl(+57.0215);	1.04	Spectrum Expansion
MouseBrain-Z-T-3.1961.1961.3	1961	14.41	GGNVTLPCK	8,Carbamidomethyl(+57.0215);	0	Decoy
MouseBrain-Z-T-3.1962.1962.2	1962	14.41	GGNVTLPCK	8,Carbamidomethyl(+57.0215);	0	Spectrum Expansion
MouseBrain-Z-T-3.1962.1962.2	1962	14.41	GGNVTLPCK	8,Carbamidomethyl(+57.0215);	0	Decoy
MouseBrain-Z-T-3.1963.1963.2	1963	14.41	GGNVTLPCK	8,Carbamidomethyl(+57.0215);	1.05	Spectrum Expansion
MouseBrain-Z-T-3.1963.1963.2	1963	14.41	GGNVTLPCK	8,Carbamidomethyl(+57.0215);	0	Decoy
MouseBrain-Z-T-3.1964.1964.2	1964	14.41	GGNVTLPCK	8,Carbamidomethyl(+57.0215);	1.05	Spectrum Expansion
MouseBrain-Z-T-3.1964.1964.2	1964	14.41	GGNVTLPCK	8,Carbamidomethyl(+57.0215);	0	Decoy
MouseBrain-Z-T-3.1965.1965.4	1965	14.41	GGNVTLPCK	8,Carbamidomethyl(+57.0215);	1.04	Spectrum Expansion
MouseBrain-Z-T-3.1965.1965.4	1965	14.41	GGNVTLPCK	8,Carbamidomethyl(+57.0215);	0	Decoy
MouseBrain-Z-T-3.1966.1966.2	1966	14.41	GGNVTLPCK	8,Carbamidomethyl(+57.0215);	0	Spectrum Expansion
MouseBrain-Z-T-3.1966.1966.2	1966	14.41	GGNVTLPCK	8,Carbamidomethyl(+57.0215);	0	Decoy
MouseBrain-Z-T-3.1968.1968.3	1968	14.44	GGNVTLPCK	8,Carbamidomethyl(+57.0215);	1.04	Spectrum Expansion
MouseBrain-Z-T-3.1968.1968.3	1968	14.44	GGNVTLPCK	8,Carbamidomethyl(+57.0215);	0	Decoy
MouseBrain-Z-T-3.1969.1969.3	1969	14.44	GGNVTLPCK	8,Carbamidomethyl(+57.0215);	0	Spectrum Expansion
MouseBrain-Z-T-3.1969.1969.3	1969	14.44	GGNVTLPCK	8,Carbamidomethyl(+57.0215);	0	Decoy
MouseBrain-Z-T-3.1970.1970.3	1970	14.44	GGNVTLPCK	8,Carbamidomethyl(+57.0215);	1.12	Spectrum Expansion
MouseBrain-Z-T-3.1970.1970.3	1970	14.44	GGNVTLPCK	8,Carbamidomethyl(+57.0215);	1.19	Decoy
MouseBrain-Z-T-3.1972.1972.3	1972	14.44	GGNVTLPCK	8,Carbamidomethyl(+57.0215);	0	Spectrum Expansion
MouseBrain-Z-T-3.1972.1972.3	1972	14.44	GGNVTLPCK	8,Carbamidomethyl(+57.0215);	0	Decoy
MouseBrain-Z-T-3.1973.1973.2	1973	14.44	GGNVTLPCK	8,Carbamidomethyl(+57.0215);	0	Spectrum Expansion
MouseBrain-Z-T-3.1973.1973.2	1973	14.44	GGNVTLPCK	8,Carbamidomethyl(+57.0215);	0	Decoy
MouseBrain-Z-T-3.1974.1974.3	1974	14.44	GGNVTLPCK	8,Carbamidomethyl(+57.0215);	0	Spectrum Expansion
MouseBrain-Z-T-3.1974.1974.3	1974	14.44	GGNVTLPCK	8,Carbamidomethyl(+57.0215);	0	Decoy
MouseBrain-Z-T-3.1975.1975.3	1975	14.44	GGNVTLPCK	8,Carbamidomethyl(+57.0215);	0	Spectrum Expansion
MouseBrain-Z-T-3.1975.1975.3	1975	14.44	GGNVTLPCK	8,Carbamidomethyl(+57.0215);	0	Decoy
MouseBrain-Z-T-3.1976.1976.2	1976	14.44	GGNVTLPCK	8,Carbamidomethyl(+57.0215);	1.04	Spectrum Expansion
MouseBrain-Z-T-3.1976.1976.2	1976	14.44	GGNVTLPCK	8,Carbamidomethyl(+57.0215);	0	Decoy
MouseBrain-Z-T-3.1977.1977.3	1977	14.44	GGNVTLPCK	8,Carbamidomethyl(+57.0215);	0	Spectrum Expansion
MouseBrain-Z-T-3.1977.1977.3	1977	14.44	GGNVTLPCK	8,Carbamidomethyl(+57.0215);	0	Decoy
MouseBrain-Z-T-3.1978.1978.2	1978	14.44	GGNVTLPCK	8,Carbamidomethyl(+57.0215);	0	Spectrum Expansion
MouseBrain-Z-T-3.1978.1978.2	1978	14.44	GGNVTLPCK	8,Carbamidomethyl(+57.0215);	0	Decoy
MouseBrain-Z-T-3.1981.1981.3	1981	14.5	GGNVTLPCK	8,Carbamidomethyl(+57.0215);	0	Spectrum Expansion
MouseBrain-Z-T-3.1981.1981.3	1981	14.5	GGNVTLPCK	8,Carbamidomethyl(+57.0215);	0	Decoy
MouseBrain-Z-T-3.1982.1982.3	1982	14.5	GGNVTLPCK	8,Carbamidomethyl(+57.0215);	1.05	Spectrum Expansion
MouseBrain-Z-T-3.1982.1982.3	1982	14.5	GGNVTLPCK	8,Carbamidomethyl(+57.0215);	0	Decoy
MouseBrain-Z-T-3.1983.1983.2	1983	14.5	GGNVTLPCK	8,Carbamidomethyl(+57.0215);	0	Spectrum Expansion
MouseBrain-Z-T-3.1983.1983.2	1983	14.5	GGNVTLPCK	8,Carbamidomethyl(+57.0215);	0	Decoy
MouseBrain-Z-T-3.1984.1984.2	1984	14.5	GGNVTLPCK	8,Carbamidomethyl(+57.0215);	0	Spectrum Expansion
MouseBrain-Z-T-3.1984.1984.2	1984	14.5	GGNVTLPCK	8,Carbamidomethyl(+57.0215);	0	Decoy
MouseBrain-Z-T-3.1985.1985.2	1985	14.5	GGNVTLPCK	8,Carbamidomethyl(+57.0215);	0	Spectrum Expansion
MouseBrain-Z-T-3.1985.1985.2	1985	14.5	GGNVTLPCK	8,Carbamidomethyl(+57.0215);	0	Decoy
MouseBrain-Z-T-3.1986.1986.3	1986	14.5	GGNVTLPCK	8,Carbamidomethyl(+57.0215);	0	Spectrum Expansion
MouseBrain-Z-T-3.1986.1986.3	1986	14.5	GGNVTLPCK	8,Carbamidomethyl(+57.0215);	0	Decoy
MouseBrain-Z-T-3.1987.1987.3	1987	14.5	GGNVTLPCK	8,Carbamidomethyl(+57.0215);	0	Spectrum Expansion
MouseBrain-Z-T-3.1987.1987.3	1987	14.5	GGNVTLPCK	8,Carbamidomethyl(+57.0215);	0	Decoy
MouseBrain-Z-T-3.1988.1988.3	1988	14.5	GGNVTLPCK	8,Carbamidomethyl(+57.0215);	0	Spectrum Expansion
MouseBrain-Z-T-3.1988.1988.3	1988	14.5	GGNVTLPCK	8,Carbamidomethyl(+57.0215);	0	Decoy
MouseBrain-Z-T-3.1989.1989.3	1989	14.5	GGNVTLPCK	8,Carbamidomethyl(+57.0215);	0	Spectrum Expansion
MouseBrain-Z-T-3.1989.1989.3	1989	14.5	GGNVTLPCK	8,Carbamidomethyl(+57.0215);	0	Decoy
MouseBrain-Z-T-3.1990.1990.3	1990	14.5	GGNVTLPCK	8,Carbamidomethyl(+57.0215);	0	Spectrum Expansion
MouseBrain-Z-T-3.1990.1990.3	1990	14.5	GGNVTLPCK	8,Carbamidomethyl(+57.0215);	0	Decoy
MouseBrain-Z-T-3.1992.1992.3	1992	14.55	GGNVTLPCK	8,Carbamidomethyl(+57.0215);	0	Spectrum Expansion
MouseBrain-Z-T-3.1992.1992.3	1992	14.55	GGNVTLPCK	8,Carbamidomethyl(+57.0215);	0	Decoy
MouseBrain-Z-T-3.1993.1993.3	1993	14.55	GGNVTLPCK	8,Carbamidomethyl(+57.0215);	0	Spectrum Expansion
MouseBrain-Z-T-3.1993.1993.3	1993	14.55	GGNVTLPCK	8,Carbamidomethyl(+57.0215);	0	Decoy
MouseBrain-Z-T-3.1994.1994.2	1994	14.55	GGNVTLPCK	8,Carbamidomethyl(+57.0215);	0	Spectrum Expansion
MouseBrain-Z-T-3.1994.1994.2	1994	14.55	GGNVTLPCK	8,Carbamidomethyl(+57.0215);	0	Decoy
MouseBrain-Z-T-3.1996.1996.3	1996	14.57	GGNVTLPCK	8,Carbamidomethyl(+57.0215);	1.04	Spectrum Expansion
MouseBrain-Z-T-3.1996.1996.3	1996	14.57	GGNVTLPCK	8,Carbamidomethyl(+57.0215);	0	Decoy
MouseBrain-Z-T-3.1997.1997.3	1997	14.57	GGNVTLPCK	8,Carbamidomethyl(+57.0215);	1.05	Spectrum Expansion
MouseBrain-Z-T-3.1997.1997.3	1997	14.57	GGNVTLPCK	8,Carbamidomethyl(+57.0215);	0	Decoy
MouseBrain-Z-T-3.1998.1998.3	1998	14.57	GGNVTLPCK	8,Carbamidomethyl(+57.0215);	1.5	Spectrum Expansion
MouseBrain-Z-T-3.1998.1998.3	1998	14.57	GGNVTLPCK	8,Carbamidomethyl(+57.0215);	0	Decoy
MouseBrain-Z-T-3.1999.1999.3	1999	14.57	GGNVTLPCK	8,Carbamidomethyl(+57.0215);	0	Spectrum Expansion
MouseBrain-Z-T-3.1999.1999.3	1999	14.57	GGNVTLPCK	8,Carbamidomethyl(+57.0215);	0	Decoy
MouseBrain-Z-T-3.2000.2000.3	2000	14.57	GGNVTLPCK	8,Carbamidomethyl(+57.0215);	1.5	Spectrum Expansion
MouseBrain-Z-T-3.2000.2000.3	2000	14.57	GGNVTLPCK	8,Carbamidomethyl(+57.0215);	0	Decoy
MouseBrain-Z-T-3.2001.2001.3	2001	14.57	GGNVTLPCK	8,Carbamidomethyl(+57.0215);	0	Spectrum Expansion
MouseBrain-Z-T-3.2001.2001.3	2001	14.57	GGNVTLPCK	8,Carbamidomethyl(+57.0215);	0	Decoy
MouseBrain-Z-T-3.2002.2002.2	2002	14.57	GGNVTLPCK	8,Carbamidomethyl(+57.0215);	1.32	Spectrum Expansion
MouseBrain-Z-T-3.2002.2002.2	2002	14.57	GGNVTLPCK	8,Carbamidomethyl(+57.0215);	0	Decoy
MouseBrain-Z-T-3.2003.2003.4	2003	14.57	GGNVTLPCK	8,Carbamidomethyl(+57.0215);	1.04	Spectrum Expansion
MouseBrain-Z-T-3.2003.2003.4	2003	14.57	GGNVTLPCK	8,Carbamidomethyl(+57.0215);	0	Decoy
MouseBrain-Z-T-3.2004.2004.2	2004	14.57	GGNVTLPCK	8,Carbamidomethyl(+57.0215);	0	Spectrum Expansion
MouseBrain-Z-T-3.2004.2004.2	2004	14.57	GGNVTLPCK	8,Carbamidomethyl(+57.0215);	0	Decoy
MouseBrain-Z-T-3.2005.2005.2	2005	14.57	GGNVTLPCK	8,Carbamidomethyl(+57.0215);	1.04	Spectrum Expansion
MouseBrain-Z-T-3.2005.2005.2	2005	14.57	GGNVTLPCK	8,Carbamidomethyl(+57.0215);	0	Decoy
MouseBrain-Z-T-3.2006.2006.3	2006	14.57	GGNVTLPCK	8,Carbamidomethyl(+57.0215);	1.04	Spectrum Expansion
MouseBrain-Z-T-3.2006.2006.3	2006	14.57	GGNVTLPCK	8,Carbamidomethyl(+57.0215);	0	Decoy
MouseBrain-Z-T-3.2008.2008.3	2008	14.62	GGNVTLPCK	8,Carbamidomethyl(+57.0215);	1.04	Spectrum Expansion
MouseBrain-Z-T-3.2008.2008.3	2008	14.62	GGNVTLPCK	8,Carbamidomethyl(+57.0215);	0	Decoy
MouseBrain-Z-T-3.2009.2009.2	2009	14.62	GGNVTLPCK	8,Carbamidomethyl(+57.0215);	0	Spectrum Expansion
MouseBrain-Z-T-3.2009.2009.2	2009	14.62	GGNVTLPCK	8,Carbamidomethyl(+57.0215);	0	Decoy
MouseBrain-Z-T-3.2010.2010.2	2010	14.62	GGNVTLPCK	8,Carbamidomethyl(+57.0215);	1.33	Spectrum Expansion
MouseBrain-Z-T-3.2010.2010.2	2010	14.62	GGNVTLPCK	8,Carbamidomethyl(+57.0215);	0	Decoy
MouseBrain-Z-T-3.2011.2011.2	2011	14.62	GGNVTLPCK	8,Carbamidomethyl(+57.0215);	1.05	Spectrum Expansion
MouseBrain-Z-T-3.2011.2011.2	2011	14.62	GGNVTLPCK	8,Carbamidomethyl(+57.0215);	0	Decoy
MouseBrain-Z-T-3.2012.2012.3	2012	14.62	GGNVTLPCK	8,Carbamidomethyl(+57.0215);	2.73	Spectrum Expansion
MouseBrain-Z-T-3.2012.2012.3	2012	14.62	GGNVTLPCK	8,Carbamidomethyl(+57.0215);	0	Decoy
MouseBrain-Z-T-3.2014.2014.3	2014	14.65	GGNVTLPCK	8,Carbamidomethyl(+57.0215);	0	Spectrum Expansion
MouseBrain-Z-T-3.2014.2014.3	2014	14.65	GGNVTLPCK	8,Carbamidomethyl(+57.0215);	0	Decoy
MouseBrain-Z-T-3.2015.2015.2	2015	14.65	GGNVTLPCK	8,Carbamidomethyl(+57.0215);	0	Spectrum Expansion
MouseBrain-Z-T-3.2015.2015.2	2015	14.65	GGNVTLPCK	8,Carbamidomethyl(+57.0215);	0	Decoy
MouseBrain-Z-T-3.2016.2016.3	2016	14.65	GGNVTLPCK	8,Carbamidomethyl(+57.0215);	0	Spectrum Expansion
MouseBrain-Z-T-3.2016.2016.3	2016	14.65	GGNVTLPCK	8,Carbamidomethyl(+57.0215);	0	Decoy
MouseBrain-Z-T-3.2017.2017.2	2017	14.65	GGNVTLPCK	8,Carbamidomethyl(+57.0215);	0	Spectrum Expansion
MouseBrain-Z-T-3.2017.2017.2	2017	14.65	GGNVTLPCK	8,Carbamidomethyl(+57.0215);	0	Decoy
MouseBrain-Z-T-3.2018.2018.3	2018	14.65	GGNVTLPCK	8,Carbamidomethyl(+57.0215);	1.31	Spectrum Expansion
MouseBrain-Z-T-3.2018.2018.3	2018	14.65	GGNVTLPCK	8,Carbamidomethyl(+57.0215);	0	Decoy
MouseBrain-Z-T-3.2019.2019.2	2019	14.65	GGNVTLPCK	8,Carbamidomethyl(+57.0215);	1.18	Spectrum Expansion
MouseBrain-Z-T-3.2019.2019.2	2019	14.65	GGNVTLPCK	8,Carbamidomethyl(+57.0215);	0	Decoy
MouseBrain-Z-T-3.2020.2020.2	2020	14.65	GGNVTLPCK	8,Carbamidomethyl(+57.0215);	1.39	Spectrum Expansion
MouseBrain-Z-T-3.2020.2020.2	2020	14.65	GGNVTLPCK	8,Carbamidomethyl(+57.0215);	0	Decoy
MouseBrain-Z-T-3.2021.2021.3	2021	14.65	GGNVTLPCK	8,Carbamidomethyl(+57.0215);	0	Spectrum Expansion
MouseBrain-Z-T-3.2021.2021.3	2021	14.65	GGNVTLPCK	8,Carbamidomethyl(+57.0215);	0	Decoy
MouseBrain-Z-T-3.2022.2022.3	2022	14.65	GGNVTLPCK	8,Carbamidomethyl(+57.0215);	0	Spectrum Expansion
MouseBrain-Z-T-3.2022.2022.3	2022	14.65	GGNVTLPCK	8,Carbamidomethyl(+57.0215);	0	Decoy
MouseBrain-Z-T-3.2023.2023.3	2023	14.65	GGNVTLPCK	8,Carbamidomethyl(+57.0215);	0	Spectrum Expansion
MouseBrain-Z-T-3.2023.2023.3	2023	14.65	GGNVTLPCK	8,Carbamidomethyl(+57.0215);	0	Decoy
MouseBrain-Z-T-3.2024.2024.2	2024	14.65	GGNVTLPCK	8,Carbamidomethyl(+57.0215);	1.31	Spectrum Expansion
MouseBrain-Z-T-3.2024.2024.2	2024	14.65	GGNVTLPCK	8,Carbamidomethyl(+57.0215);	0	Decoy
MouseBrain-Z-T-3.2026.2026.3	2026	14.7	GGNVTLPCK	8,Carbamidomethyl(+57.0215);	1.26	Spectrum Expansion
MouseBrain-Z-T-3.2026.2026.3	2026	14.7	GGNVTLPCK	8,Carbamidomethyl(+57.0215);	0	Decoy
MouseBrain-Z-T-3.2027.2027.2	2027	14.7	GGNVTLPCK	8,Carbamidomethyl(+57.0215);	1.12	Spectrum Expansion
MouseBrain-Z-T-3.2027.2027.2	2027	14.7	GGNVTLPCK	8,Carbamidomethyl(+57.0215);	0	Decoy
MouseBrain-Z-T-3.2028.2028.3	2028	14.7	GGNVTLPCK	8,Carbamidomethyl(+57.0215);	0	Spectrum Expansion
MouseBrain-Z-T-3.2028.2028.3	2028	14.7	GGNVTLPCK	8,Carbamidomethyl(+57.0215);	0	Decoy
MouseBrain-Z-T-3.2029.2029.2	2029	14.7	GGNVTLPCK	8,Carbamidomethyl(+57.0215);	0	Spectrum Expansion
MouseBrain-Z-T-3.2029.2029.2	2029	14.7	GGNVTLPCK	8,Carbamidomethyl(+57.0215);	0	Decoy
MouseBrain-Z-T-3.2030.2030.5	2030	14.7	GGNVTLPCK	8,Carbamidomethyl(+57.0215);	1.05	Spectrum Expansion
MouseBrain-Z-T-3.2030.2030.5	2030	14.7	GGNVTLPCK	8,Carbamidomethyl(+57.0215);	0	Decoy
MouseBrain-Z-T-3.2031.2031.3	2031	14.7	GGNVTLPCK	8,Carbamidomethyl(+57.0215);	1.05	Spectrum Expansion
MouseBrain-Z-T-3.2031.2031.3	2031	14.7	GGNVTLPCK	8,Carbamidomethyl(+57.0215);	1.55	Decoy
MouseBrain-Z-T-3.2033.2033.3	2033	14.73	GGNVTLPCK	8,Carbamidomethyl(+57.0215);	1.04	Spectrum Expansion
MouseBrain-Z-T-3.2033.2033.3	2033	14.73	GGNVTLPCK	8,Carbamidomethyl(+57.0215);	0	Decoy
MouseBrain-Z-T-3.2034.2034.2	2034	14.73	GGNVTLPCK	8,Carbamidomethyl(+57.0215);	1.13	Spectrum Expansion
MouseBrain-Z-T-3.2034.2034.2	2034	14.73	GGNVTLPCK	8,Carbamidomethyl(+57.0215);	0	Decoy
MouseBrain-Z-T-3.2035.2035.3	2035	14.73	GGNVTLPCK	8,Carbamidomethyl(+57.0215);	1.04	Spectrum Expansion
MouseBrain-Z-T-3.2035.2035.3	2035	14.73	GGNVTLPCK	8,Carbamidomethyl(+57.0215);	0	Decoy
MouseBrain-Z-T-3.2036.2036.3	2036	14.73	GGNVTLPCK	8,Carbamidomethyl(+57.0215);	1.04	Spectrum Expansion
MouseBrain-Z-T-3.2036.2036.3	2036	14.73	GGNVTLPCK	8,Carbamidomethyl(+57.0215);	0	Decoy
MouseBrain-Z-T-3.2037.2037.2	2037	14.73	GGNVTLPCK	8,Carbamidomethyl(+57.0215);	0	Spectrum Expansion
MouseBrain-Z-T-3.2037.2037.2	2037	14.73	GGNVTLPCK	8,Carbamidomethyl(+57.0215);	0	Decoy
MouseBrain-Z-T-3.2038.2038.3	2038	14.73	GGNVTLPCK	8,Carbamidomethyl(+57.0215);	1.05	Spectrum Expansion
MouseBrain-Z-T-3.2038.2038.3	2038	14.73	GGNVTLPCK	8,Carbamidomethyl(+57.0215);	0	Decoy
MouseBrain-Z-T-3.2039.2039.2	2039	14.73	GGNVTLPCK	8,Carbamidomethyl(+57.0215);	0	Spectrum Expansion
MouseBrain-Z-T-3.2039.2039.2	2039	14.73	GGNVTLPCK	8,Carbamidomethyl(+57.0215);	0	Decoy
MouseBrain-Z-T-3.2040.2040.2	2040	14.73	GGNVTLPCK	8,Carbamidomethyl(+57.0215);	1.04	Spectrum Expansion
MouseBrain-Z-T-3.2040.2040.2	2040	14.73	GGNVTLPCK	8,Carbamidomethyl(+57.0215);	0	Decoy
MouseBrain-Z-T-3.2041.2041.3	2041	14.73	GGNVTLPCK	8,Carbamidomethyl(+57.0215);	0	Spectrum Expansion
MouseBrain-Z-T-3.2041.2041.3	2041	14.73	GGNVTLPCK	8,Carbamidomethyl(+57.0215);	0	Decoy
MouseBrain-Z-T-3.2042.2042.3	2042	14.73	GGNVTLPCK	8,Carbamidomethyl(+57.0215);	0	Spectrum Expansion
MouseBrain-Z-T-3.2042.2042.3	2042	14.73	GGNVTLPCK	8,Carbamidomethyl(+57.0215);	0	Decoy
MouseBrain-Z-T-3.2043.2043.2	2043	14.73	GGNVTLPCK	8,Carbamidomethyl(+57.0215);	1.03	Spectrum Expansion
MouseBrain-Z-T-3.2043.2043.2	2043	14.73	GGNVTLPCK	8,Carbamidomethyl(+57.0215);	0	Decoy
MouseBrain-Z-T-3.2045.2045.3	2045	14.79	GGNVTLPCK	8,Carbamidomethyl(+57.0215);	0	Spectrum Expansion
MouseBrain-Z-T-3.2045.2045.3	2045	14.79	GGNVTLPCK	8,Carbamidomethyl(+57.0215);	0	Decoy
MouseBrain-Z-T-3.2046.2046.3	2046	14.79	GGNVTLPCK	8,Carbamidomethyl(+57.0215);	0	Spectrum Expansion
MouseBrain-Z-T-3.2046.2046.3	2046	14.79	GGNVTLPCK	8,Carbamidomethyl(+57.0215);	0	Decoy
MouseBrain-Z-T-3.2047.2047.2	2047	14.79	GGNVTLPCK	8,Carbamidomethyl(+57.0215);	0	Spectrum Expansion
MouseBrain-Z-T-3.2047.2047.2	2047	14.79	GGNVTLPCK	8,Carbamidomethyl(+57.0215);	0	Decoy
MouseBrain-Z-T-3.2048.2048.2	2048	14.79	GGNVTLPCK	8,Carbamidomethyl(+57.0215);	0	Spectrum Expansion
MouseBrain-Z-T-3.2048.2048.2	2048	14.79	GGNVTLPCK	8,Carbamidomethyl(+57.0215);	0	Decoy
MouseBrain-Z-T-3.2049.2049.2	2049	14.79	GGNVTLPCK	8,Carbamidomethyl(+57.0215);	0	Spectrum Expansion
MouseBrain-Z-T-3.2049.2049.2	2049	14.79	GGNVTLPCK	8,Carbamidomethyl(+57.0215);	0	Decoy
MouseBrain-Z-T-3.2050.2050.2	2050	14.79	GGNVTLPCK	8,Carbamidomethyl(+57.0215);	0	Spectrum Expansion
MouseBrain-Z-T-3.2050.2050.2	2050	14.79	GGNVTLPCK	8,Carbamidomethyl(+57.0215);	0	Decoy
MouseBrain-Z-T-3.2051.2051.2	2051	14.79	GGNVTLPCK	8,Carbamidomethyl(+57.0215);	0	Spectrum Expansion
MouseBrain-Z-T-3.2051.2051.2	2051	14.79	GGNVTLPCK	8,Carbamidomethyl(+57.0215);	0	Decoy
MouseBrain-Z-T-3.2052.2052.3	2052	14.79	GGNVTLPCK	8,Carbamidomethyl(+57.0215);	1.05	Spectrum Expansion
MouseBrain-Z-T-3.2052.2052.3	2052	14.79	GGNVTLPCK	8,Carbamidomethyl(+57.0215);	0	Decoy
MouseBrain-Z-T-3.2053.2053.3	2053	14.79	GGNVTLPCK	8,Carbamidomethyl(+57.0215);	0	Spectrum Expansion
MouseBrain-Z-T-3.2053.2053.3	2053	14.79	GGNVTLPCK	8,Carbamidomethyl(+57.0215);	0	Decoy
MouseBrain-Z-T-3.2054.2054.2	2054	14.79	GGNVTLPCK	8,Carbamidomethyl(+57.0215);	0	Spectrum Expansion
MouseBrain-Z-T-3.2054.2054.2	2054	14.79	GGNVTLPCK	8,Carbamidomethyl(+57.0215);	0	Decoy
MouseBrain-Z-T-3.2055.2055.2	2055	14.79	GGNVTLPCK	8,Carbamidomethyl(+57.0215);	0	Spectrum Expansion
MouseBrain-Z-T-3.2055.2055.2	2055	14.79	GGNVTLPCK	8,Carbamidomethyl(+57.0215);	0	Decoy
MouseBrain-Z-T-3.2057.2057.2	2057	14.84	GGNVTLPCK	8,Carbamidomethyl(+57.0215);	0	Spectrum Expansion
MouseBrain-Z-T-3.2057.2057.2	2057	14.84	GGNVTLPCK	8,Carbamidomethyl(+57.0215);	0	Decoy
MouseBrain-Z-T-3.2058.2058.4	2058	14.84	GGNVTLPCK	8,Carbamidomethyl(+57.0215);	0	Spectrum Expansion
MouseBrain-Z-T-3.2058.2058.4	2058	14.84	GGNVTLPCK	8,Carbamidomethyl(+57.0215);	0	Decoy
MouseBrain-Z-T-3.2059.2059.3	2059	14.84	GGNVTLPCK	8,Carbamidomethyl(+57.0215);	1.44	Spectrum Expansion
MouseBrain-Z-T-3.2059.2059.3	2059	14.84	GGNVTLPCK	8,Carbamidomethyl(+57.0215);	0	Decoy
MouseBrain-Z-T-3.2060.2060.2	2060	14.84	GGNVTLPCK	8,Carbamidomethyl(+57.0215);	0	Spectrum Expansion
MouseBrain-Z-T-3.2060.2060.2	2060	14.84	GGNVTLPCK	8,Carbamidomethyl(+57.0215);	0	Decoy
MouseBrain-Z-T-3.2061.2061.2	2061	14.84	GGNVTLPCK	8,Carbamidomethyl(+57.0215);	0	Spectrum Expansion
MouseBrain-Z-T-3.2061.2061.2	2061	14.84	GGNVTLPCK	8,Carbamidomethyl(+57.0215);	0	Decoy
MouseBrain-Z-T-3.2062.2062.2	2062	14.84	GGNVTLPCK	8,Carbamidomethyl(+57.0215);	0	Spectrum Expansion
MouseBrain-Z-T-3.2062.2062.2	2062	14.84	GGNVTLPCK	8,Carbamidomethyl(+57.0215);	0	Decoy
MouseBrain-Z-T-3.2063.2063.3	2063	14.84	GGNVTLPCK	8,Carbamidomethyl(+57.0215);	0	Spectrum Expansion
MouseBrain-Z-T-3.2063.2063.3	2063	14.84	GGNVTLPCK	8,Carbamidomethyl(+57.0215);	0	Decoy
MouseBrain-Z-T-3.2064.2064.2	2064	14.84	GGNVTLPCK	8,Carbamidomethyl(+57.0215);	0	Spectrum Expansion
MouseBrain-Z-T-3.2064.2064.2	2064	14.84	GGNVTLPCK	8,Carbamidomethyl(+57.0215);	0	Decoy
MouseBrain-Z-T-3.2065.2065.3	2065	14.84	GGNVTLPCK	8,Carbamidomethyl(+57.0215);	0	Spectrum Expansion
MouseBrain-Z-T-3.2065.2065.3	2065	14.84	GGNVTLPCK	8,Carbamidomethyl(+57.0215);	0	Decoy
MouseBrain-Z-T-3.2067.2067.3	2067	14.88	GGNVTLPCK	8,Carbamidomethyl(+57.0215);	1.05	Spectrum Expansion
MouseBrain-Z-T-3.2067.2067.3	2067	14.88	GGNVTLPCK	8,Carbamidomethyl(+57.0215);	0	Decoy
MouseBrain-Z-T-3.2068.2068.3	2068	14.88	GGNVTLPCK	8,Carbamidomethyl(+57.0215);	1.44	Spectrum Expansion
MouseBrain-Z-T-3.2068.2068.3	2068	14.88	GGNVTLPCK	8,Carbamidomethyl(+57.0215);	0	Decoy
MouseBrain-Z-T-3.2069.2069.2	2069	14.88	GGNVTLPCK	8,Carbamidomethyl(+57.0215);	1.12	Spectrum Expansion
MouseBrain-Z-T-3.2069.2069.2	2069	14.88	GGNVTLPCK	8,Carbamidomethyl(+57.0215);	0	Decoy
MouseBrain-Z-T-3.2070.2070.3	2070	14.88	GGNVTLPCK	8,Carbamidomethyl(+57.0215);	0	Spectrum Expansion
MouseBrain-Z-T-3.2070.2070.3	2070	14.88	GGNVTLPCK	8,Carbamidomethyl(+57.0215);	0	Decoy
MouseBrain-Z-T-3.2071.2071.2	2071	14.88	GGNVTLPCK	8,Carbamidomethyl(+57.0215);	1.01	Spectrum Expansion
MouseBrain-Z-T-3.2071.2071.2	2071	14.88	GGNVTLPCK	8,Carbamidomethyl(+57.0215);	0	Decoy
MouseBrain-Z-T-3.2072.2072.2	2072	14.88	GGNVTLPCK	8,Carbamidomethyl(+57.0215);	1.09	Spectrum Expansion
MouseBrain-Z-T-3.2072.2072.2	2072	14.88	GGNVTLPCK	8,Carbamidomethyl(+57.0215);	0	Decoy
MouseBrain-Z-T-3.2073.2073.3	2073	14.88	GGNVTLPCK	8,Carbamidomethyl(+57.0215);	0	Spectrum Expansion
MouseBrain-Z-T-3.2073.2073.3	2073	14.88	GGNVTLPCK	8,Carbamidomethyl(+57.0215);	0	Decoy
MouseBrain-Z-T-3.2074.2074.3	2074	14.88	GGNVTLPCK	8,Carbamidomethyl(+57.0215);	0	Spectrum Expansion
MouseBrain-Z-T-3.2074.2074.3	2074	14.88	GGNVTLPCK	8,Carbamidomethyl(+57.0215);	0	Decoy
MouseBrain-Z-T-3.2075.2075.3	2075	14.88	GGNVTLPCK	8,Carbamidomethyl(+57.0215);	0	Spectrum Expansion
MouseBrain-Z-T-3.2075.2075.3	2075	14.88	GGNVTLPCK	8,Carbamidomethyl(+57.0215);	0	Decoy
MouseBrain-Z-T-3.2076.2076.2	2076	14.88	GGNVTLPCK	8,Carbamidomethyl(+57.0215);	0	Spectrum Expansion
MouseBrain-Z-T-3.2076.2076.2	2076	14.88	GGNVTLPCK	8,Carbamidomethyl(+57.0215);	0	Decoy
MouseBrain-Z-T-3.2077.2077.2	2077	14.88	GGNVTLPCK	8,Carbamidomethyl(+57.0215);	1.01	Spectrum Expansion
MouseBrain-Z-T-3.2077.2077.2	2077	14.88	GGNVTLPCK	8,Carbamidomethyl(+57.0215);	0	Decoy
MouseBrain-Z-T-3.2079.2079.3	2079	14.94	GGNVTLPCK	8,Carbamidomethyl(+57.0215);	1.05	Spectrum Expansion
MouseBrain-Z-T-3.2079.2079.3	2079	14.94	GGNVTLPCK	8,Carbamidomethyl(+57.0215);	0	Decoy
MouseBrain-Z-T-3.2080.2080.3	2080	14.94	GGNVTLPCK	8,Carbamidomethyl(+57.0215);	0	Spectrum Expansion
MouseBrain-Z-T-3.2080.2080.3	2080	14.94	GGNVTLPCK	8,Carbamidomethyl(+57.0215);	0	Decoy
MouseBrain-Z-T-3.2081.2081.3	2081	14.94	GGNVTLPCK	8,Carbamidomethyl(+57.0215);	0	Spectrum Expansion
MouseBrain-Z-T-3.2081.2081.3	2081	14.94	GGNVTLPCK	8,Carbamidomethyl(+57.0215);	0	Decoy
MouseBrain-Z-T-3.2082.2082.3	2082	14.94	GGNVTLPCK	8,Carbamidomethyl(+57.0215);	1.04	Spectrum Expansion
MouseBrain-Z-T-3.2082.2082.3	2082	14.94	GGNVTLPCK	8,Carbamidomethyl(+57.0215);	0	Decoy
MouseBrain-Z-T-3.2083.2083.3	2083	14.94	GGNVTLPCK	8,Carbamidomethyl(+57.0215);	1.04	Spectrum Expansion
MouseBrain-Z-T-3.2083.2083.3	2083	14.94	GGNVTLPCK	8,Carbamidomethyl(+57.0215);	0	Decoy
MouseBrain-Z-T-3.2084.2084.4	2084	14.94	GGNVTLPCK	8,Carbamidomethyl(+57.0215);	0	Spectrum Expansion
MouseBrain-Z-T-3.2084.2084.4	2084	14.94	GGNVTLPCK	8,Carbamidomethyl(+57.0215);	0	Decoy
MouseBrain-Z-T-3.2085.2085.2	2085	14.94	GGNVTLPCK	8,Carbamidomethyl(+57.0215);	0	Spectrum Expansion
MouseBrain-Z-T-3.2085.2085.2	2085	14.94	GGNVTLPCK	8,Carbamidomethyl(+57.0215);	0	Decoy
MouseBrain-Z-T-3.2086.2086.2	2086	14.94	GGNVTLPCK	8,Carbamidomethyl(+57.0215);	0	Spectrum Expansion
MouseBrain-Z-T-3.2086.2086.2	2086	14.94	GGNVTLPCK	8,Carbamidomethyl(+57.0215);	0	Decoy
MouseBrain-Z-T-3.2087.2087.3	2087	14.94	GGNVTLPCK	8,Carbamidomethyl(+57.0215);	1.05	Spectrum Expansion
MouseBrain-Z-T-3.2087.2087.3	2087	14.94	GGNVTLPCK	8,Carbamidomethyl(+57.0215);	0	Decoy
MouseBrain-Z-T-3.2088.2088.3	2088	14.94	GGNVTLPCK	8,Carbamidomethyl(+57.0215);	0	Spectrum Expansion
MouseBrain-Z-T-3.2088.2088.3	2088	14.94	GGNVTLPCK	8,Carbamidomethyl(+57.0215);	0	Decoy
MouseBrain-Z-T-3.2089.2089.2	2089	14.94	GGNVTLPCK	8,Carbamidomethyl(+57.0215);	0	Spectrum Expansion
MouseBrain-Z-T-3.2089.2089.2	2089	14.94	GGNVTLPCK	8,Carbamidomethyl(+57.0215);	0	Decoy
MouseBrain-Z-T-3.2091.2091.3	2091	14.99	GGNVTLPCK	8,Carbamidomethyl(+57.0215);	0	Spectrum Expansion
MouseBrain-Z-T-3.2091.2091.3	2091	14.99	GGNVTLPCK	8,Carbamidomethyl(+57.0215);	0	Decoy
MouseBrain-Z-T-3.2092.2092.2	2092	14.99	GGNVTLPCK	8,Carbamidomethyl(+57.0215);	1.04	Spectrum Expansion
MouseBrain-Z-T-3.2092.2092.2	2092	14.99	GGNVTLPCK	8,Carbamidomethyl(+57.0215);	0	Decoy
MouseBrain-Z-T-3.2093.2093.4	2093	14.99	GGNVTLPCK	8,Carbamidomethyl(+57.0215);	0	Spectrum Expansion
MouseBrain-Z-T-3.2093.2093.4	2093	14.99	GGNVTLPCK	8,Carbamidomethyl(+57.0215);	1	Decoy
MouseBrain-Z-T-3.2094.2094.3	2094	14.99	GGNVTLPCK	8,Carbamidomethyl(+57.0215);	0	Spectrum Expansion
MouseBrain-Z-T-3.2094.2094.3	2094	14.99	GGNVTLPCK	8,Carbamidomethyl(+57.0215);	0	Decoy
MouseBrain-Z-T-3.2095.2095.3	2095	14.99	GGNVTLPCK	8,Carbamidomethyl(+57.0215);	1.04	Spectrum Expansion
MouseBrain-Z-T-3.2095.2095.3	2095	14.99	GGNVTLPCK	8,Carbamidomethyl(+57.0215);	0	Decoy
MouseBrain-Z-T-3.2096.2096.3	2096	14.99	GGNVTLPCK	8,Carbamidomethyl(+57.0215);	0	Spectrum Expansion
MouseBrain-Z-T-3.2096.2096.3	2096	14.99	GGNVTLPCK	8,Carbamidomethyl(+57.0215);	0	Decoy
MouseBrain-Z-T-3.2098.2098.3	2098	15.02	GGNVTLPCK	8,Carbamidomethyl(+57.0215);	0	Spectrum Expansion
MouseBrain-Z-T-3.2098.2098.3	2098	15.02	GGNVTLPCK	8,Carbamidomethyl(+57.0215);	0	Decoy
MouseBrain-Z-T-3.2099.2099.2	2099	15.02	GGNVTLPCK	8,Carbamidomethyl(+57.0215);	0	Spectrum Expansion
MouseBrain-Z-T-3.2099.2099.2	2099	15.02	GGNVTLPCK	8,Carbamidomethyl(+57.0215);	0	Decoy
MouseBrain-Z-T-3.2100.2100.2	2100	15.02	GGNVTLPCK	8,Carbamidomethyl(+57.0215);	0	Spectrum Expansion
MouseBrain-Z-T-3.2100.2100.2	2100	15.02	GGNVTLPCK	8,Carbamidomethyl(+57.0215);	0	Decoy
MouseBrain-Z-T-3.2101.2101.2	2101	15.02	GGNVTLPCK	8,Carbamidomethyl(+57.0215);	0	Spectrum Expansion
MouseBrain-Z-T-3.2101.2101.2	2101	15.02	GGNVTLPCK	8,Carbamidomethyl(+57.0215);	0	Decoy
MouseBrain-Z-T-3.2103.2103.3	2103	15.04	GGNVTLPCK	8,Carbamidomethyl(+57.0215);	1.05	Spectrum Expansion
MouseBrain-Z-T-3.2103.2103.3	2103	15.04	GGNVTLPCK	8,Carbamidomethyl(+57.0215);	0	Decoy
MouseBrain-Z-T-3.2104.2104.2	2104	15.04	GGNVTLPCK	8,Carbamidomethyl(+57.0215);	1.05	Spectrum Expansion
MouseBrain-Z-T-3.2104.2104.2	2104	15.04	GGNVTLPCK	8,Carbamidomethyl(+57.0215);	0	Decoy
MouseBrain-Z-T-3.2105.2105.2	2105	15.04	GGNVTLPCK	8,Carbamidomethyl(+57.0215);	0	Spectrum Expansion
MouseBrain-Z-T-3.2105.2105.2	2105	15.04	GGNVTLPCK	8,Carbamidomethyl(+57.0215);	0	Decoy
MouseBrain-Z-T-3.2106.2106.3	2106	15.04	GGNVTLPCK	8,Carbamidomethyl(+57.0215);	0	Spectrum Expansion
MouseBrain-Z-T-3.2106.2106.3	2106	15.04	GGNVTLPCK	8,Carbamidomethyl(+57.0215);	0	Decoy
MouseBrain-Z-T-3.2107.2107.3	2107	15.04	GGNVTLPCK	8,Carbamidomethyl(+57.0215);	0	Spectrum Expansion
MouseBrain-Z-T-3.2107.2107.3	2107	15.04	GGNVTLPCK	8,Carbamidomethyl(+57.0215);	0	Decoy
MouseBrain-Z-T-3.2108.2108.2	2108	15.04	GGNVTLPCK	8,Carbamidomethyl(+57.0215);	0	Spectrum Expansion
MouseBrain-Z-T-3.2108.2108.2	2108	15.04	GGNVTLPCK	8,Carbamidomethyl(+57.0215);	0	Decoy
MouseBrain-Z-T-3.2109.2109.2	2109	15.04	GGNVTLPCK	8,Carbamidomethyl(+57.0215);	0	Spectrum Expansion
MouseBrain-Z-T-3.2109.2109.2	2109	15.04	GGNVTLPCK	8,Carbamidomethyl(+57.0215);	0	Decoy
MouseBrain-Z-T-3.2111.2111.2	2111	15.08	GGNVTLPCK	8,Carbamidomethyl(+57.0215);	0	Spectrum Expansion
MouseBrain-Z-T-3.2111.2111.2	2111	15.08	GGNVTLPCK	8,Carbamidomethyl(+57.0215);	0	Decoy
MouseBrain-Z-T-3.2112.2112.2	2112	15.08	GGNVTLPCK	8,Carbamidomethyl(+57.0215);	1.13	Spectrum Expansion
MouseBrain-Z-T-3.2112.2112.2	2112	15.08	GGNVTLPCK	8,Carbamidomethyl(+57.0215);	0	Decoy
MouseBrain-Z-T-3.2113.2113.2	2113	15.08	GGNVTLPCK	8,Carbamidomethyl(+57.0215);	0	Spectrum Expansion
MouseBrain-Z-T-3.2113.2113.2	2113	15.08	GGNVTLPCK	8,Carbamidomethyl(+57.0215);	0	Decoy
MouseBrain-Z-T-3.2114.2114.2	2114	15.08	GGNVTLPCK	8,Carbamidomethyl(+57.0215);	0	Spectrum Expansion
MouseBrain-Z-T-3.2114.2114.2	2114	15.08	GGNVTLPCK	8,Carbamidomethyl(+57.0215);	0	Decoy
MouseBrain-Z-T-3.2115.2115.3	2115	15.08	GGNVTLPCK	8,Carbamidomethyl(+57.0215);	0	Spectrum Expansion
MouseBrain-Z-T-3.2115.2115.3	2115	15.08	GGNVTLPCK	8,Carbamidomethyl(+57.0215);	0	Decoy
MouseBrain-Z-T-3.2116.2116.2	2116	15.08	GGNVTLPCK	8,Carbamidomethyl(+57.0215);	0	Spectrum Expansion
MouseBrain-Z-T-3.2116.2116.2	2116	15.08	GGNVTLPCK	8,Carbamidomethyl(+57.0215);	0	Decoy
MouseBrain-Z-T-3.2117.2117.2	2117	15.08	GGNVTLPCK	8,Carbamidomethyl(+57.0215);	0	Spectrum Expansion
MouseBrain-Z-T-3.2117.2117.2	2117	15.08	GGNVTLPCK	8,Carbamidomethyl(+57.0215);	0	Decoy
MouseBrain-Z-T-3.2119.2119.3	2119	15.11	GGNVTLPCK	8,Carbamidomethyl(+57.0215);	0	Spectrum Expansion
MouseBrain-Z-T-3.2119.2119.3	2119	15.11	GGNVTLPCK	8,Carbamidomethyl(+57.0215);	0	Decoy
MouseBrain-Z-T-3.2120.2120.3	2120	15.11	GGNVTLPCK	8,Carbamidomethyl(+57.0215);	0	Spectrum Expansion
MouseBrain-Z-T-3.2120.2120.3	2120	15.11	GGNVTLPCK	8,Carbamidomethyl(+57.0215);	0	Decoy
MouseBrain-Z-T-3.2121.2121.2	2121	15.11	GGNVTLPCK	8,Carbamidomethyl(+57.0215);	1.05	Spectrum Expansion
MouseBrain-Z-T-3.2121.2121.2	2121	15.11	GGNVTLPCK	8,Carbamidomethyl(+57.0215);	0	Decoy
MouseBrain-Z-T-3.2122.2122.2	2122	15.11	GGNVTLPCK	8,Carbamidomethyl(+57.0215);	0	Spectrum Expansion
MouseBrain-Z-T-3.2122.2122.2	2122	15.11	GGNVTLPCK	8,Carbamidomethyl(+57.0215);	0	Decoy
MouseBrain-Z-T-3.2123.2123.3	2123	15.11	GGNVTLPCK	8,Carbamidomethyl(+57.0215);	0	Spectrum Expansion
MouseBrain-Z-T-3.2123.2123.3	2123	15.11	GGNVTLPCK	8,Carbamidomethyl(+57.0215);	0	Decoy
MouseBrain-Z-T-3.2124.2124.2	2124	15.11	GGNVTLPCK	8,Carbamidomethyl(+57.0215);	0	Spectrum Expansion
MouseBrain-Z-T-3.2124.2124.2	2124	15.11	GGNVTLPCK	8,Carbamidomethyl(+57.0215);	0	Decoy
MouseBrain-Z-T-3.2126.2126.3	2126	15.15	GGNVTLPCK	8,Carbamidomethyl(+57.0215);	0	Spectrum Expansion
MouseBrain-Z-T-3.2126.2126.3	2126	15.15	GGNVTLPCK	8,Carbamidomethyl(+57.0215);	0	Decoy
MouseBrain-Z-T-3.2128.2128.3	2128	15.15	GGNVTLPCK	8,Carbamidomethyl(+57.0215);	0	Spectrum Expansion
MouseBrain-Z-T-3.2128.2128.3	2128	15.15	GGNVTLPCK	8,Carbamidomethyl(+57.0215);	0	Decoy
MouseBrain-Z-T-3.2129.2129.3	2129	15.15	GGNVTLPCK	8,Carbamidomethyl(+57.0215);	0	Spectrum Expansion
MouseBrain-Z-T-3.2129.2129.3	2129	15.15	GGNVTLPCK	8,Carbamidomethyl(+57.0215);	0	Decoy
MouseBrain-Z-T-3.2130.2130.2	2130	15.15	GGNVTLPCK	8,Carbamidomethyl(+57.0215);	1.04	Spectrum Expansion
MouseBrain-Z-T-3.2130.2130.2	2130	15.15	GGNVTLPCK	8,Carbamidomethyl(+57.0215);	0	Decoy
MouseBrain-Z-T-3.2131.2131.2	2131	15.15	GGNVTLPCK	8,Carbamidomethyl(+57.0215);	0	Spectrum Expansion
MouseBrain-Z-T-3.2131.2131.2	2131	15.15	GGNVTLPCK	8,Carbamidomethyl(+57.0215);	0	Decoy
MouseBrain-Z-T-3.2132.2132.3	2132	15.15	GGNVTLPCK	8,Carbamidomethyl(+57.0215);	0	Spectrum Expansion
MouseBrain-Z-T-3.2132.2132.3	2132	15.15	GGNVTLPCK	8,Carbamidomethyl(+57.0215);	0	Decoy
MouseBrain-Z-T-3.2133.2133.2	2133	15.15	GGNVTLPCK	8,Carbamidomethyl(+57.0215);	0	Spectrum Expansion
MouseBrain-Z-T-3.2133.2133.2	2133	15.15	GGNVTLPCK	8,Carbamidomethyl(+57.0215);	0	Decoy
MouseBrain-Z-T-3.2134.2134.3	2134	15.15	GGNVTLPCK	8,Carbamidomethyl(+57.0215);	0	Spectrum Expansion
MouseBrain-Z-T-3.2134.2134.3	2134	15.15	GGNVTLPCK	8,Carbamidomethyl(+57.0215);	0	Decoy
MouseBrain-Z-T-3.2135.2135.3	2135	15.15	GGNVTLPCK	8,Carbamidomethyl(+57.0215);	0	Spectrum Expansion
MouseBrain-Z-T-3.2135.2135.3	2135	15.15	GGNVTLPCK	8,Carbamidomethyl(+57.0215);	0	Decoy
MouseBrain-Z-T-3.2137.2137.2	2137	15.19	GGNVTLPCK	8,Carbamidomethyl(+57.0215);	1.06	Spectrum Expansion
MouseBrain-Z-T-3.2137.2137.2	2137	15.19	GGNVTLPCK	8,Carbamidomethyl(+57.0215);	0	Decoy
MouseBrain-Z-T-3.2138.2138.3	2138	15.19	GGNVTLPCK	8,Carbamidomethyl(+57.0215);	0	Spectrum Expansion
MouseBrain-Z-T-3.2138.2138.3	2138	15.19	GGNVTLPCK	8,Carbamidomethyl(+57.0215);	0	Decoy
MouseBrain-Z-T-3.2140.2140.3	2140	15.21	GGNVTLPCK	8,Carbamidomethyl(+57.0215);	0	Spectrum Expansion
MouseBrain-Z-T-3.2140.2140.3	2140	15.21	GGNVTLPCK	8,Carbamidomethyl(+57.0215);	0	Decoy
MouseBrain-Z-T-3.2141.2141.3	2141	15.21	GGNVTLPCK	8,Carbamidomethyl(+57.0215);	1.07	Spectrum Expansion
MouseBrain-Z-T-3.2141.2141.3	2141	15.21	GGNVTLPCK	8,Carbamidomethyl(+57.0215);	0	Decoy
MouseBrain-Z-T-3.2142.2142.3	2142	15.21	GGNVTLPCK	8,Carbamidomethyl(+57.0215);	0	Spectrum Expansion
MouseBrain-Z-T-3.2142.2142.3	2142	15.21	GGNVTLPCK	8,Carbamidomethyl(+57.0215);	0	Decoy
MouseBrain-Z-T-3.2143.2143.4	2143	15.21	GGNVTLPCK	8,Carbamidomethyl(+57.0215);	1.13	Spectrum Expansion
MouseBrain-Z-T-3.2143.2143.4	2143	15.21	GGNVTLPCK	8,Carbamidomethyl(+57.0215);	0	Decoy
MouseBrain-Z-T-3.2144.2144.3	2144	15.21	GGNVTLPCK	8,Carbamidomethyl(+57.0215);	0	Spectrum Expansion
MouseBrain-Z-T-3.2144.2144.3	2144	15.21	GGNVTLPCK	8,Carbamidomethyl(+57.0215);	0	Decoy
MouseBrain-Z-T-3.2145.2145.3	2145	15.21	GGNVTLPCK	8,Carbamidomethyl(+57.0215);	0	Spectrum Expansion
MouseBrain-Z-T-3.2145.2145.3	2145	15.21	GGNVTLPCK	8,Carbamidomethyl(+57.0215);	0	Decoy
MouseBrain-Z-T-3.2147.2147.3	2147	15.24	GGNVTLPCK	8,Carbamidomethyl(+57.0215);	1.41	Spectrum Expansion
MouseBrain-Z-T-3.2147.2147.3	2147	15.24	GGNVTLPCK	8,Carbamidomethyl(+57.0215);	0	Decoy
MouseBrain-Z-T-3.2148.2148.3	2148	15.24	GGNVTLPCK	8,Carbamidomethyl(+57.0215);	0	Spectrum Expansion
MouseBrain-Z-T-3.2148.2148.3	2148	15.24	GGNVTLPCK	8,Carbamidomethyl(+57.0215);	0	Decoy
MouseBrain-Z-T-3.2149.2149.2	2149	15.24	GGNVTLPCK	8,Carbamidomethyl(+57.0215);	1.03	Spectrum Expansion
MouseBrain-Z-T-3.2149.2149.2	2149	15.24	GGNVTLPCK	8,Carbamidomethyl(+57.0215);	0	Decoy
MouseBrain-Z-T-3.2150.2150.2	2150	15.24	GGNVTLPCK	8,Carbamidomethyl(+57.0215);	0	Spectrum Expansion
MouseBrain-Z-T-3.2150.2150.2	2150	15.24	GGNVTLPCK	8,Carbamidomethyl(+57.0215);	0	Decoy
MouseBrain-Z-T-3.2151.2151.3	2151	15.24	GGNVTLPCK	8,Carbamidomethyl(+57.0215);	0	Spectrum Expansion
MouseBrain-Z-T-3.2151.2151.3	2151	15.24	GGNVTLPCK	8,Carbamidomethyl(+57.0215);	0	Decoy
MouseBrain-Z-T-3.2153.2153.2	2153	15.27	GGNVTLPCK	8,Carbamidomethyl(+57.0215);	0	Spectrum Expansion
MouseBrain-Z-T-3.2153.2153.2	2153	15.27	GGNVTLPCK	8,Carbamidomethyl(+57.0215);	0	Decoy
MouseBrain-Z-T-3.2154.2154.3	2154	15.27	GGNVTLPCK	8,Carbamidomethyl(+57.0215);	0	Spectrum Expansion
MouseBrain-Z-T-3.2154.2154.3	2154	15.27	GGNVTLPCK	8,Carbamidomethyl(+57.0215);	0	Decoy
MouseBrain-Z-T-3.2155.2155.3	2155	15.27	GGNVTLPCK	8,Carbamidomethyl(+57.0215);	0	Spectrum Expansion
MouseBrain-Z-T-3.2155.2155.3	2155	15.27	GGNVTLPCK	8,Carbamidomethyl(+57.0215);	0	Decoy
MouseBrain-Z-T-3.2156.2156.3	2156	15.27	GGNVTLPCK	8,Carbamidomethyl(+57.0215);	0	Spectrum Expansion
MouseBrain-Z-T-3.2156.2156.3	2156	15.27	GGNVTLPCK	8,Carbamidomethyl(+57.0215);	1	Decoy
MouseBrain-Z-T-3.2157.2157.3	2157	15.27	GGNVTLPCK	8,Carbamidomethyl(+57.0215);	0	Spectrum Expansion
MouseBrain-Z-T-3.2157.2157.3	2157	15.27	GGNVTLPCK	8,Carbamidomethyl(+57.0215);	0	Decoy
MouseBrain-Z-T-3.2159.2159.3	2159	15.3	GGNVTLPCK	8,Carbamidomethyl(+57.0215);	0	Spectrum Expansion
MouseBrain-Z-T-3.2159.2159.3	2159	15.3	GGNVTLPCK	8,Carbamidomethyl(+57.0215);	0	Decoy
MouseBrain-Z-T-3.2160.2160.3	2160	15.3	GGNVTLPCK	8,Carbamidomethyl(+57.0215);	0	Spectrum Expansion
MouseBrain-Z-T-3.2160.2160.3	2160	15.3	GGNVTLPCK	8,Carbamidomethyl(+57.0215);	0	Decoy
MouseBrain-Z-T-3.2161.2161.3	2161	15.3	GGNVTLPCK	8,Carbamidomethyl(+57.0215);	0	Spectrum Expansion
MouseBrain-Z-T-3.2161.2161.3	2161	15.3	GGNVTLPCK	8,Carbamidomethyl(+57.0215);	0	Decoy
MouseBrain-Z-T-3.2163.2163.3	2163	15.31	GGNVTLPCK	8,Carbamidomethyl(+57.0215);	0	Spectrum Expansion
MouseBrain-Z-T-3.2163.2163.3	2163	15.31	GGNVTLPCK	8,Carbamidomethyl(+57.0215);	0	Decoy
MouseBrain-Z-T-3.2164.2164.3	2164	15.31	GGNVTLPCK	8,Carbamidomethyl(+57.0215);	1.04	Spectrum Expansion
MouseBrain-Z-T-3.2164.2164.3	2164	15.31	GGNVTLPCK	8,Carbamidomethyl(+57.0215);	0	Decoy
MouseBrain-Z-T-3.2165.2165.2	2165	15.31	GGNVTLPCK	8,Carbamidomethyl(+57.0215);	0	Spectrum Expansion
MouseBrain-Z-T-3.2165.2165.2	2165	15.31	GGNVTLPCK	8,Carbamidomethyl(+57.0215);	0	Decoy
MouseBrain-Z-T-3.2166.2166.2	2166	15.31	GGNVTLPCK	8,Carbamidomethyl(+57.0215);	1.05	Spectrum Expansion
MouseBrain-Z-T-3.2166.2166.2	2166	15.31	GGNVTLPCK	8,Carbamidomethyl(+57.0215);	0	Decoy
MouseBrain-Z-T-3.2167.2167.2	2167	15.31	GGNVTLPCK	8,Carbamidomethyl(+57.0215);	1.05	Spectrum Expansion
MouseBrain-Z-T-3.2167.2167.2	2167	15.31	GGNVTLPCK	8,Carbamidomethyl(+57.0215);	0	Decoy
MouseBrain-Z-T-3.2168.2168.2	2168	15.31	GGNVTLPCK	8,Carbamidomethyl(+57.0215);	0	Spectrum Expansion
MouseBrain-Z-T-3.2168.2168.2	2168	15.31	GGNVTLPCK	8,Carbamidomethyl(+57.0215);	0	Decoy
MouseBrain-Z-T-3.2170.2170.3	2170	15.34	GGNVTLPCK	8,Carbamidomethyl(+57.0215);	0	Spectrum Expansion
MouseBrain-Z-T-3.2170.2170.3	2170	15.34	GGNVTLPCK	8,Carbamidomethyl(+57.0215);	0	Decoy
MouseBrain-Z-T-3.2171.2171.2	2171	15.34	GGNVTLPCK	8,Carbamidomethyl(+57.0215);	0	Spectrum Expansion
MouseBrain-Z-T-3.2171.2171.2	2171	15.34	GGNVTLPCK	8,Carbamidomethyl(+57.0215);	0	Decoy
MouseBrain-Z-T-3.2173.2173.3	2173	15.36	GGNVTLPCK	8,Carbamidomethyl(+57.0215);	1.25	Spectrum Expansion
MouseBrain-Z-T-3.2173.2173.3	2173	15.36	GGNVTLPCK	8,Carbamidomethyl(+57.0215);	0	Decoy
MouseBrain-Z-T-3.2174.2174.2	2174	15.36	GGNVTLPCK	8,Carbamidomethyl(+57.0215);	0	Spectrum Expansion
MouseBrain-Z-T-3.2174.2174.2	2174	15.36	GGNVTLPCK	8,Carbamidomethyl(+57.0215);	0	Decoy
MouseBrain-Z-T-3.2175.2175.3	2175	15.36	GGNVTLPCK	8,Carbamidomethyl(+57.0215);	0	Spectrum Expansion
MouseBrain-Z-T-3.2175.2175.3	2175	15.36	GGNVTLPCK	8,Carbamidomethyl(+57.0215);	0	Decoy
MouseBrain-Z-T-3.2177.2177.3	2177	15.37	GGNVTLPCK	8,Carbamidomethyl(+57.0215);	0	Spectrum Expansion
MouseBrain-Z-T-3.2177.2177.3	2177	15.37	GGNVTLPCK	8,Carbamidomethyl(+57.0215);	0	Decoy
MouseBrain-Z-T-3.2178.2178.2	2178	15.37	GGNVTLPCK	8,Carbamidomethyl(+57.0215);	1.04	Spectrum Expansion
MouseBrain-Z-T-3.2178.2178.2	2178	15.37	GGNVTLPCK	8,Carbamidomethyl(+57.0215);	0	Decoy
MouseBrain-Z-T-3.2180.2180.2	2180	15.38	GGNVTLPCK	8,Carbamidomethyl(+57.0215);	1.05	Spectrum Expansion
MouseBrain-Z-T-3.2180.2180.2	2180	15.38	GGNVTLPCK	8,Carbamidomethyl(+57.0215);	0	Decoy
MouseBrain-Z-T-3.2181.2181.3	2181	15.38	GGNVTLPCK	8,Carbamidomethyl(+57.0215);	0	Spectrum Expansion
MouseBrain-Z-T-3.2181.2181.3	2181	15.38	GGNVTLPCK	8,Carbamidomethyl(+57.0215);	0	Decoy
MouseBrain-Z-T-3.2182.2182.2	2182	15.38	GGNVTLPCK	8,Carbamidomethyl(+57.0215);	0	Spectrum Expansion
MouseBrain-Z-T-3.2182.2182.2	2182	15.38	GGNVTLPCK	8,Carbamidomethyl(+57.0215);	0	Decoy
MouseBrain-Z-T-3.2183.2183.2	2183	15.38	GGNVTLPCK	8,Carbamidomethyl(+57.0215);	0	Spectrum Expansion
MouseBrain-Z-T-3.2183.2183.2	2183	15.38	GGNVTLPCK	8,Carbamidomethyl(+57.0215);	0	Decoy
MouseBrain-Z-T-3.2185.2185.3	2185	15.41	GGNVTLPCK	8,Carbamidomethyl(+57.0215);	0	Spectrum Expansion
MouseBrain-Z-T-3.2185.2185.3	2185	15.41	GGNVTLPCK	8,Carbamidomethyl(+57.0215);	0	Decoy
MouseBrain-Z-T-3.2186.2186.2	2186	15.41	GGNVTLPCK	8,Carbamidomethyl(+57.0215);	0	Spectrum Expansion
MouseBrain-Z-T-3.2186.2186.2	2186	15.41	GGNVTLPCK	8,Carbamidomethyl(+57.0215);	0	Decoy
MouseBrain-Z-T-3.2188.2188.3	2188	15.42	GGNVTLPCK	8,Carbamidomethyl(+57.0215);	0	Spectrum Expansion
MouseBrain-Z-T-3.2188.2188.3	2188	15.42	GGNVTLPCK	8,Carbamidomethyl(+57.0215);	1.64	Decoy
MouseBrain-Z-T-3.2189.2189.2	2189	15.42	GGNVTLPCK	8,Carbamidomethyl(+57.0215);	1.04	Spectrum Expansion
MouseBrain-Z-T-3.2189.2189.2	2189	15.42	GGNVTLPCK	8,Carbamidomethyl(+57.0215);	0	Decoy
MouseBrain-Z-T-3.2190.2190.2	2190	15.42	GGNVTLPCK	8,Carbamidomethyl(+57.0215);	0	Spectrum Expansion
MouseBrain-Z-T-3.2190.2190.2	2190	15.42	GGNVTLPCK	8,Carbamidomethyl(+57.0215);	0	Decoy
MouseBrain-Z-T-3.2191.2191.2	2191	15.42	GGNVTLPCK	8,Carbamidomethyl(+57.0215);	0	Spectrum Expansion
MouseBrain-Z-T-3.2191.2191.2	2191	15.42	GGNVTLPCK	8,Carbamidomethyl(+57.0215);	0	Decoy
MouseBrain-Z-T-3.2193.2193.2	2193	15.44	GGNVTLPCK	8,Carbamidomethyl(+57.0215);	1.04	Spectrum Expansion
MouseBrain-Z-T-3.2193.2193.2	2193	15.44	GGNVTLPCK	8,Carbamidomethyl(+57.0215);	0	Decoy
MouseBrain-Z-T-3.2194.2194.2	2194	15.44	GGNVTLPCK	8,Carbamidomethyl(+57.0215);	1.04	Spectrum Expansion
MouseBrain-Z-T-3.2194.2194.2	2194	15.44	GGNVTLPCK	8,Carbamidomethyl(+57.0215);	0	Decoy
MouseBrain-Z-T-3.2195.2195.4	2195	15.44	GGNVTLPCK	8,Carbamidomethyl(+57.0215);	1.07	Spectrum Expansion
MouseBrain-Z-T-3.2195.2195.4	2195	15.44	GGNVTLPCK	8,Carbamidomethyl(+57.0215);	0	Decoy
MouseBrain-Z-T-3.2197.2197.4	2197	15.45	GGNVTLPCK	8,Carbamidomethyl(+57.0215);	1.08	Spectrum Expansion
MouseBrain-Z-T-3.2197.2197.4	2197	15.45	GGNVTLPCK	8,Carbamidomethyl(+57.0215);	0	Decoy
MouseBrain-Z-T-3.2198.2198.2	2198	15.45	GGNVTLPCK	8,Carbamidomethyl(+57.0215);	0	Spectrum Expansion
MouseBrain-Z-T-3.2198.2198.2	2198	15.45	GGNVTLPCK	8,Carbamidomethyl(+57.0215);	0	Decoy
MouseBrain-Z-T-3.2199.2199.2	2199	15.45	GGNVTLPCK	8,Carbamidomethyl(+57.0215);	0	Spectrum Expansion
MouseBrain-Z-T-3.2199.2199.2	2199	15.45	GGNVTLPCK	8,Carbamidomethyl(+57.0215);	0	Decoy
MouseBrain-Z-T-3.2200.2200.3	2200	15.45	GGNVTLPCK	8,Carbamidomethyl(+57.0215);	0	Spectrum Expansion
MouseBrain-Z-T-3.2200.2200.3	2200	15.45	GGNVTLPCK	8,Carbamidomethyl(+57.0215);	0	Decoy
MouseBrain-Z-T-3.2203.2203.3	2203	15.48	GGNVTLPCK	8,Carbamidomethyl(+57.0215);	0	Spectrum Expansion
MouseBrain-Z-T-3.2203.2203.3	2203	15.48	GGNVTLPCK	8,Carbamidomethyl(+57.0215);	0	Decoy
MouseBrain-Z-T-3.2204.2204.2	2204	15.48	GGNVTLPCK	8,Carbamidomethyl(+57.0215);	0	Spectrum Expansion
MouseBrain-Z-T-3.2204.2204.2	2204	15.48	GGNVTLPCK	8,Carbamidomethyl(+57.0215);	0	Decoy
MouseBrain-Z-T-3.2205.2205.3	2205	15.48	GGNVTLPCK	8,Carbamidomethyl(+57.0215);	0	Spectrum Expansion
MouseBrain-Z-T-3.2205.2205.3	2205	15.48	GGNVTLPCK	8,Carbamidomethyl(+57.0215);	0	Decoy
MouseBrain-Z-T-3.2206.2206.3	2206	15.48	GGNVTLPCK	8,Carbamidomethyl(+57.0215);	0	Spectrum Expansion
MouseBrain-Z-T-3.2206.2206.3	2206	15.48	GGNVTLPCK	8,Carbamidomethyl(+57.0215);	0	Decoy
MouseBrain-Z-T-3.2207.2207.4	2207	15.48	GGNVTLPCK	8,Carbamidomethyl(+57.0215);	1.05	Spectrum Expansion
MouseBrain-Z-T-3.2207.2207.4	2207	15.48	GGNVTLPCK	8,Carbamidomethyl(+57.0215);	0	Decoy
MouseBrain-Z-T-3.2209.2209.2	2209	15.51	GGNVTLPCK	8,Carbamidomethyl(+57.0215);	0	Spectrum Expansion
MouseBrain-Z-T-3.2209.2209.2	2209	15.51	GGNVTLPCK	8,Carbamidomethyl(+57.0215);	0	Decoy
MouseBrain-Z-T-3.2210.2210.2	2210	15.51	GGNVTLPCK	8,Carbamidomethyl(+57.0215);	0	Spectrum Expansion
MouseBrain-Z-T-3.2210.2210.2	2210	15.51	GGNVTLPCK	8,Carbamidomethyl(+57.0215);	0	Decoy
MouseBrain-Z-T-3.2211.2211.2	2211	15.51	GGNVTLPCK	8,Carbamidomethyl(+57.0215);	0	Spectrum Expansion
MouseBrain-Z-T-3.2211.2211.2	2211	15.51	GGNVTLPCK	8,Carbamidomethyl(+57.0215);	0	Decoy
MouseBrain-Z-T-3.2212.2212.2	2212	15.51	GGNVTLPCK	8,Carbamidomethyl(+57.0215);	1.04	Spectrum Expansion
MouseBrain-Z-T-3.2212.2212.2	2212	15.51	GGNVTLPCK	8,Carbamidomethyl(+57.0215);	0	Decoy
MouseBrain-Z-T-3.2213.2213.2	2213	15.51	GGNVTLPCK	8,Carbamidomethyl(+57.0215);	0	Spectrum Expansion
MouseBrain-Z-T-3.2213.2213.2	2213	15.51	GGNVTLPCK	8,Carbamidomethyl(+57.0215);	0	Decoy
MouseBrain-Z-T-3.2214.2214.4	2214	15.51	GGNVTLPCK	8,Carbamidomethyl(+57.0215);	1.13	Spectrum Expansion
MouseBrain-Z-T-3.2214.2214.4	2214	15.51	GGNVTLPCK	8,Carbamidomethyl(+57.0215);	0	Decoy
MouseBrain-Z-T-3.2215.2215.3	2215	15.51	GGNVTLPCK	8,Carbamidomethyl(+57.0215);	0	Spectrum Expansion
MouseBrain-Z-T-3.2215.2215.3	2215	15.51	GGNVTLPCK	8,Carbamidomethyl(+57.0215);	0	Decoy
MouseBrain-Z-T-3.2216.2216.3	2216	15.51	GGNVTLPCK	8,Carbamidomethyl(+57.0215);	1.16	Spectrum Expansion
MouseBrain-Z-T-3.2216.2216.3	2216	15.51	GGNVTLPCK	8,Carbamidomethyl(+57.0215);	0	Decoy
MouseBrain-Z-T-3.2217.2217.3	2217	15.51	GGNVTLPCK	8,Carbamidomethyl(+57.0215);	1.06	Spectrum Expansion
MouseBrain-Z-T-3.2217.2217.3	2217	15.51	GGNVTLPCK	8,Carbamidomethyl(+57.0215);	0	Decoy
MouseBrain-Z-T-3.2219.2219.3	2219	15.55	GGNVTLPCK	8,Carbamidomethyl(+57.0215);	1.46	Spectrum Expansion
MouseBrain-Z-T-3.2219.2219.3	2219	15.55	GGNVTLPCK	8,Carbamidomethyl(+57.0215);	0	Decoy
MouseBrain-Z-T-3.2220.2220.3	2220	15.55	GGNVTLPCK	8,Carbamidomethyl(+57.0215);	1.04	Spectrum Expansion
MouseBrain-Z-T-3.2220.2220.3	2220	15.55	GGNVTLPCK	8,Carbamidomethyl(+57.0215);	0	Decoy
MouseBrain-Z-T-3.2221.2221.3	2221	15.55	GGNVTLPCK	8,Carbamidomethyl(+57.0215);	0	Spectrum Expansion
MouseBrain-Z-T-3.2221.2221.3	2221	15.55	GGNVTLPCK	8,Carbamidomethyl(+57.0215);	0	Decoy
MouseBrain-Z-T-3.2222.2222.4	2222	15.55	GGNVTLPCK	8,Carbamidomethyl(+57.0215);	0	Spectrum Expansion
MouseBrain-Z-T-3.2222.2222.4	2222	15.55	GGNVTLPCK	8,Carbamidomethyl(+57.0215);	0	Decoy
MouseBrain-Z-T-3.2223.2223.2	2223	15.55	GGNVTLPCK	8,Carbamidomethyl(+57.0215);	0	Spectrum Expansion
MouseBrain-Z-T-3.2223.2223.2	2223	15.55	GGNVTLPCK	8,Carbamidomethyl(+57.0215);	0	Decoy
MouseBrain-Z-T-3.2224.2224.3	2224	15.55	GGNVTLPCK	8,Carbamidomethyl(+57.0215);	0	Spectrum Expansion
MouseBrain-Z-T-3.2224.2224.3	2224	15.55	GGNVTLPCK	8,Carbamidomethyl(+57.0215);	0	Decoy
MouseBrain-Z-T-3.2225.2225.3	2225	15.55	GGNVTLPCK	8,Carbamidomethyl(+57.0215);	1.05	Spectrum Expansion
MouseBrain-Z-T-3.2225.2225.3	2225	15.55	GGNVTLPCK	8,Carbamidomethyl(+57.0215);	0	Decoy
MouseBrain-Z-T-3.2226.2226.3	2226	15.55	GGNVTLPCK	8,Carbamidomethyl(+57.0215);	0	Spectrum Expansion
MouseBrain-Z-T-3.2226.2226.3	2226	15.55	GGNVTLPCK	8,Carbamidomethyl(+57.0215);	0	Decoy
MouseBrain-Z-T-3.2228.2228.3	2228	15.59	GGNVTLPCK	8,Carbamidomethyl(+57.0215);	1.84	Spectrum Expansion
MouseBrain-Z-T-3.2228.2228.3	2228	15.59	GGNVTLPCK	8,Carbamidomethyl(+57.0215);	0	Decoy
MouseBrain-Z-T-3.2229.2229.2	2229	15.59	GGNVTLPCK	8,Carbamidomethyl(+57.0215);	1.28	Spectrum Expansion
MouseBrain-Z-T-3.2229.2229.2	2229	15.59	GGNVTLPCK	8,Carbamidomethyl(+57.0215);	0	Decoy
MouseBrain-Z-T-3.2230.2230.2	2230	15.59	GGNVTLPCK	8,Carbamidomethyl(+57.0215);	1.03	Spectrum Expansion
MouseBrain-Z-T-3.2230.2230.2	2230	15.59	GGNVTLPCK	8,Carbamidomethyl(+57.0215);	0	Decoy
MouseBrain-Z-T-3.2231.2231.3	2231	15.59	GGNVTLPCK	8,Carbamidomethyl(+57.0215);	1.04	Spectrum Expansion
MouseBrain-Z-T-3.2231.2231.3	2231	15.59	GGNVTLPCK	8,Carbamidomethyl(+57.0215);	0	Decoy
MouseBrain-Z-T-3.2232.2232.3	2232	15.59	GGNVTLPCK	8,Carbamidomethyl(+57.0215);	0	Spectrum Expansion
MouseBrain-Z-T-3.2232.2232.3	2232	15.59	GGNVTLPCK	8,Carbamidomethyl(+57.0215);	0	Decoy
MouseBrain-Z-T-3.2233.2233.3	2233	15.59	GGNVTLPCK	8,Carbamidomethyl(+57.0215);	0	Spectrum Expansion
MouseBrain-Z-T-3.2233.2233.3	2233	15.59	GGNVTLPCK	8,Carbamidomethyl(+57.0215);	0	Decoy
MouseBrain-Z-T-3.2234.2234.2	2234	15.59	GGNVTLPCK	8,Carbamidomethyl(+57.0215);	0	Spectrum Expansion
MouseBrain-Z-T-3.2234.2234.2	2234	15.59	GGNVTLPCK	8,Carbamidomethyl(+57.0215);	0	Decoy
MouseBrain-Z-T-3.2235.2235.2	2235	15.59	GGNVTLPCK	8,Carbamidomethyl(+57.0215);	0	Spectrum Expansion
MouseBrain-Z-T-3.2235.2235.2	2235	15.59	GGNVTLPCK	8,Carbamidomethyl(+57.0215);	0	Decoy
MouseBrain-Z-T-3.2236.2236.3	2236	15.59	GGNVTLPCK	8,Carbamidomethyl(+57.0215);	0	Spectrum Expansion
MouseBrain-Z-T-3.2236.2236.3	2236	15.59	GGNVTLPCK	8,Carbamidomethyl(+57.0215);	0	Decoy
MouseBrain-Z-T-3.2238.2238.3	2238	15.63	GGNVTLPCK	8,Carbamidomethyl(+57.0215);	0	Spectrum Expansion
MouseBrain-Z-T-3.2238.2238.3	2238	15.63	GGNVTLPCK	8,Carbamidomethyl(+57.0215);	0	Decoy
MouseBrain-Z-T-3.2239.2239.3	2239	15.63	GGNVTLPCK	8,Carbamidomethyl(+57.0215);	1.03	Spectrum Expansion
MouseBrain-Z-T-3.2239.2239.3	2239	15.63	GGNVTLPCK	8,Carbamidomethyl(+57.0215);	0	Decoy
MouseBrain-Z-T-3.2240.2240.3	2240	15.63	GGNVTLPCK	8,Carbamidomethyl(+57.0215);	0	Spectrum Expansion
MouseBrain-Z-T-3.2240.2240.3	2240	15.63	GGNVTLPCK	8,Carbamidomethyl(+57.0215);	0	Decoy
MouseBrain-Z-T-3.2242.2242.4	2242	15.65	GGNVTLPCK	8,Carbamidomethyl(+57.0215);	1.02	Spectrum Expansion
MouseBrain-Z-T-3.2242.2242.4	2242	15.65	GGNVTLPCK	8,Carbamidomethyl(+57.0215);	2.12	Decoy
MouseBrain-Z-T-3.2243.2243.3	2243	15.65	GGNVTLPCK	8,Carbamidomethyl(+57.0215);	1.58	Spectrum Expansion
MouseBrain-Z-T-3.2243.2243.3	2243	15.65	GGNVTLPCK	8,Carbamidomethyl(+57.0215);	0	Decoy
MouseBrain-Z-T-3.2244.2244.2	2244	15.65	GGNVTLPCK	8,Carbamidomethyl(+57.0215);	0	Spectrum Expansion
MouseBrain-Z-T-3.2244.2244.2	2244	15.65	GGNVTLPCK	8,Carbamidomethyl(+57.0215);	0	Decoy
MouseBrain-Z-T-3.2245.2245.3	2245	15.65	GGNVTLPCK	8,Carbamidomethyl(+57.0215);	1.06	Spectrum Expansion
MouseBrain-Z-T-3.2245.2245.3	2245	15.65	GGNVTLPCK	8,Carbamidomethyl(+57.0215);	0	Decoy
MouseBrain-Z-T-3.2246.2246.3	2246	15.65	GGNVTLPCK	8,Carbamidomethyl(+57.0215);	0	Spectrum Expansion
MouseBrain-Z-T-3.2246.2246.3	2246	15.65	GGNVTLPCK	8,Carbamidomethyl(+57.0215);	0	Decoy
MouseBrain-Z-T-3.2247.2247.2	2247	15.65	GGNVTLPCK	8,Carbamidomethyl(+57.0215);	0	Spectrum Expansion
MouseBrain-Z-T-3.2247.2247.2	2247	15.65	GGNVTLPCK	8,Carbamidomethyl(+57.0215);	0	Decoy
MouseBrain-Z-T-3.2248.2248.4	2248	15.65	GGNVTLPCK	8,Carbamidomethyl(+57.0215);	2.54	Spectrum Expansion
MouseBrain-Z-T-3.2248.2248.4	2248	15.65	GGNVTLPCK	8,Carbamidomethyl(+57.0215);	0	Decoy
MouseBrain-Z-T-3.2249.2249.3	2249	15.65	GGNVTLPCK	8,Carbamidomethyl(+57.0215);	1.04	Spectrum Expansion
MouseBrain-Z-T-3.2249.2249.3	2249	15.65	GGNVTLPCK	8,Carbamidomethyl(+57.0215);	0	Decoy
MouseBrain-Z-T-3.2250.2250.2	2250	15.65	GGNVTLPCK	8,Carbamidomethyl(+57.0215);	0	Spectrum Expansion
MouseBrain-Z-T-3.2250.2250.2	2250	15.65	GGNVTLPCK	8,Carbamidomethyl(+57.0215);	0	Decoy
MouseBrain-Z-T-3.2251.2251.3	2251	15.65	GGNVTLPCK	8,Carbamidomethyl(+57.0215);	1.05	Spectrum Expansion
MouseBrain-Z-T-3.2251.2251.3	2251	15.65	GGNVTLPCK	8,Carbamidomethyl(+57.0215);	0	Decoy
MouseBrain-Z-T-3.2253.2253.3	2253	15.7	GGNVTLPCK	8,Carbamidomethyl(+57.0215);	0	Spectrum Expansion
MouseBrain-Z-T-3.2253.2253.3	2253	15.7	GGNVTLPCK	8,Carbamidomethyl(+57.0215);	0	Decoy
MouseBrain-Z-T-3.2254.2254.2	2254	15.7	GGNVTLPCK	8,Carbamidomethyl(+57.0215);	0	Spectrum Expansion
MouseBrain-Z-T-3.2254.2254.2	2254	15.7	GGNVTLPCK	8,Carbamidomethyl(+57.0215);	0	Decoy
MouseBrain-Z-T-3.2255.2255.2	2255	15.7	GGNVTLPCK	8,Carbamidomethyl(+57.0215);	0	Spectrum Expansion
MouseBrain-Z-T-3.2255.2255.2	2255	15.7	GGNVTLPCK	8,Carbamidomethyl(+57.0215);	0	Decoy
MouseBrain-Z-T-3.2257.2257.3	2257	15.72	GGNVTLPCK	8,Carbamidomethyl(+57.0215);	0	Spectrum Expansion
MouseBrain-Z-T-3.2257.2257.3	2257	15.72	GGNVTLPCK	8,Carbamidomethyl(+57.0215);	0	Decoy
MouseBrain-Z-T-3.2258.2258.3	2258	15.72	GGNVTLPCK	8,Carbamidomethyl(+57.0215);	0	Spectrum Expansion
MouseBrain-Z-T-3.2258.2258.3	2258	15.72	GGNVTLPCK	8,Carbamidomethyl(+57.0215);	0	Decoy
MouseBrain-Z-T-3.2259.2259.3	2259	15.72	GGNVTLPCK	8,Carbamidomethyl(+57.0215);	0	Spectrum Expansion
MouseBrain-Z-T-3.2259.2259.3	2259	15.72	GGNVTLPCK	8,Carbamidomethyl(+57.0215);	0	Decoy
MouseBrain-Z-T-3.2260.2260.2	2260	15.72	GGNVTLPCK	8,Carbamidomethyl(+57.0215);	1.04	Spectrum Expansion
MouseBrain-Z-T-3.2260.2260.2	2260	15.72	GGNVTLPCK	8,Carbamidomethyl(+57.0215);	0	Decoy
MouseBrain-Z-T-3.2261.2261.4	2261	15.72	GGNVTLPCK	8,Carbamidomethyl(+57.0215);	0	Spectrum Expansion
MouseBrain-Z-T-3.2261.2261.4	2261	15.72	GGNVTLPCK	8,Carbamidomethyl(+57.0215);	0	Decoy
MouseBrain-Z-T-3.2262.2262.4	2262	15.72	GGNVTLPCK	8,Carbamidomethyl(+57.0215);	1.06	Spectrum Expansion
MouseBrain-Z-T-3.2262.2262.4	2262	15.72	GGNVTLPCK	8,Carbamidomethyl(+57.0215);	0	Decoy
MouseBrain-Z-T-3.2263.2263.2	2263	15.72	GGNVTLPCK	8,Carbamidomethyl(+57.0215);	0	Spectrum Expansion
MouseBrain-Z-T-3.2263.2263.2	2263	15.72	GGNVTLPCK	8,Carbamidomethyl(+57.0215);	0	Decoy
MouseBrain-Z-T-3.2264.2264.3	2264	15.72	GGNVTLPCK	8,Carbamidomethyl(+57.0215);	0	Spectrum Expansion
MouseBrain-Z-T-3.2264.2264.3	2264	15.72	GGNVTLPCK	8,Carbamidomethyl(+57.0215);	0	Decoy
MouseBrain-Z-T-3.2265.2265.2	2265	15.72	GGNVTLPCK	8,Carbamidomethyl(+57.0215);	0	Spectrum Expansion
MouseBrain-Z-T-3.2265.2265.2	2265	15.72	GGNVTLPCK	8,Carbamidomethyl(+57.0215);	0	Decoy
MouseBrain-Z-T-3.2266.2266.3	2266	15.72	GGNVTLPCK	8,Carbamidomethyl(+57.0215);	0	Spectrum Expansion
MouseBrain-Z-T-3.2266.2266.3	2266	15.72	GGNVTLPCK	8,Carbamidomethyl(+57.0215);	0	Decoy
MouseBrain-Z-T-3.2268.2268.3	2268	15.77	GGNVTLPCK	8,Carbamidomethyl(+57.0215);	0	Spectrum Expansion
MouseBrain-Z-T-3.2268.2268.3	2268	15.77	GGNVTLPCK	8,Carbamidomethyl(+57.0215);	0	Decoy
MouseBrain-Z-T-3.2269.2269.2	2269	15.77	GGNVTLPCK	8,Carbamidomethyl(+57.0215);	0	Spectrum Expansion
MouseBrain-Z-T-3.2269.2269.2	2269	15.77	GGNVTLPCK	8,Carbamidomethyl(+57.0215);	0	Decoy
MouseBrain-Z-T-3.2270.2270.3	2270	15.77	GGNVTLPCK	8,Carbamidomethyl(+57.0215);	1.04	Spectrum Expansion
MouseBrain-Z-T-3.2270.2270.3	2270	15.77	GGNVTLPCK	8,Carbamidomethyl(+57.0215);	0	Decoy
MouseBrain-Z-T-3.2271.2271.2	2271	15.77	GGNVTLPCK	8,Carbamidomethyl(+57.0215);	0	Spectrum Expansion
MouseBrain-Z-T-3.2271.2271.2	2271	15.77	GGNVTLPCK	8,Carbamidomethyl(+57.0215);	0	Decoy
MouseBrain-Z-T-3.2272.2272.2	2272	15.77	GGNVTLPCK	8,Carbamidomethyl(+57.0215);	0	Spectrum Expansion
MouseBrain-Z-T-3.2272.2272.2	2272	15.77	GGNVTLPCK	8,Carbamidomethyl(+57.0215);	0	Decoy
MouseBrain-Z-T-3.2273.2273.2	2273	15.77	GGNVTLPCK	8,Carbamidomethyl(+57.0215);	0	Spectrum Expansion
MouseBrain-Z-T-3.2273.2273.2	2273	15.77	GGNVTLPCK	8,Carbamidomethyl(+57.0215);	0	Decoy
MouseBrain-Z-T-3.2274.2274.2	2274	15.77	GGNVTLPCK	8,Carbamidomethyl(+57.0215);	0	Spectrum Expansion
MouseBrain-Z-T-3.2274.2274.2	2274	15.77	GGNVTLPCK	8,Carbamidomethyl(+57.0215);	0	Decoy
MouseBrain-Z-T-3.2275.2275.2	2275	15.77	GGNVTLPCK	8,Carbamidomethyl(+57.0215);	0	Spectrum Expansion
MouseBrain-Z-T-3.2275.2275.2	2275	15.77	GGNVTLPCK	8,Carbamidomethyl(+57.0215);	0	Decoy
MouseBrain-Z-T-3.2277.2277.2	2277	15.81	GGNVTLPCK	8,Carbamidomethyl(+57.0215);	1.03	Spectrum Expansion
MouseBrain-Z-T-3.2277.2277.2	2277	15.81	GGNVTLPCK	8,Carbamidomethyl(+57.0215);	0	Decoy
MouseBrain-Z-T-3.2278.2278.2	2278	15.81	GGNVTLPCK	8,Carbamidomethyl(+57.0215);	0	Spectrum Expansion
MouseBrain-Z-T-3.2278.2278.2	2278	15.81	GGNVTLPCK	8,Carbamidomethyl(+57.0215);	0	Decoy
MouseBrain-Z-T-3.2279.2279.3	2279	15.81	GGNVTLPCK	8,Carbamidomethyl(+57.0215);	0	Spectrum Expansion
MouseBrain-Z-T-3.2279.2279.3	2279	15.81	GGNVTLPCK	8,Carbamidomethyl(+57.0215);	0	Decoy
MouseBrain-Z-T-3.2280.2280.3	2280	15.81	GGNVTLPCK	8,Carbamidomethyl(+57.0215);	1.53	Spectrum Expansion
MouseBrain-Z-T-3.2280.2280.3	2280	15.81	GGNVTLPCK	8,Carbamidomethyl(+57.0215);	0	Decoy
MouseBrain-Z-T-3.2281.2281.2	2281	15.81	GGNVTLPCK	8,Carbamidomethyl(+57.0215);	0	Spectrum Expansion
MouseBrain-Z-T-3.2281.2281.2	2281	15.81	GGNVTLPCK	8,Carbamidomethyl(+57.0215);	0	Decoy
MouseBrain-Z-T-3.2282.2282.3	2282	15.81	GGNVTLPCK	8,Carbamidomethyl(+57.0215);	1.06	Spectrum Expansion
MouseBrain-Z-T-3.2282.2282.3	2282	15.81	GGNVTLPCK	8,Carbamidomethyl(+57.0215);	0	Decoy
MouseBrain-Z-T-3.2283.2283.3	2283	15.81	GGNVTLPCK	8,Carbamidomethyl(+57.0215);	0	Spectrum Expansion
MouseBrain-Z-T-3.2283.2283.3	2283	15.81	GGNVTLPCK	8,Carbamidomethyl(+57.0215);	0	Decoy
MouseBrain-Z-T-3.2284.2284.3	2284	15.81	GGNVTLPCK	8,Carbamidomethyl(+57.0215);	1.55	Spectrum Expansion
MouseBrain-Z-T-3.2284.2284.3	2284	15.81	GGNVTLPCK	8,Carbamidomethyl(+57.0215);	0	Decoy
MouseBrain-Z-T-3.2285.2285.3	2285	15.81	GGNVTLPCK	8,Carbamidomethyl(+57.0215);	0	Spectrum Expansion
MouseBrain-Z-T-3.2285.2285.3	2285	15.81	GGNVTLPCK	8,Carbamidomethyl(+57.0215);	0	Decoy
MouseBrain-Z-T-3.2286.2286.3	2286	15.81	GGNVTLPCK	8,Carbamidomethyl(+57.0215);	1.54	Spectrum Expansion
MouseBrain-Z-T-3.2286.2286.3	2286	15.81	GGNVTLPCK	8,Carbamidomethyl(+57.0215);	0	Decoy
MouseBrain-Z-T-3.2287.2287.2	2287	15.81	GGNVTLPCK	8,Carbamidomethyl(+57.0215);	0	Spectrum Expansion
MouseBrain-Z-T-3.2287.2287.2	2287	15.81	GGNVTLPCK	8,Carbamidomethyl(+57.0215);	0	Decoy
MouseBrain-Z-T-3.2289.2289.3	2289	15.86	GGNVTLPCK	8,Carbamidomethyl(+57.0215);	1.05	Spectrum Expansion
MouseBrain-Z-T-3.2289.2289.3	2289	15.86	GGNVTLPCK	8,Carbamidomethyl(+57.0215);	0	Decoy
MouseBrain-Z-T-3.2290.2290.3	2290	15.86	GGNVTLPCK	8,Carbamidomethyl(+57.0215);	1.1	Spectrum Expansion
MouseBrain-Z-T-3.2290.2290.3	2290	15.86	GGNVTLPCK	8,Carbamidomethyl(+57.0215);	0	Decoy
MouseBrain-Z-T-3.2291.2291.4	2291	15.86	GGNVTLPCK	8,Carbamidomethyl(+57.0215);	1.18	Spectrum Expansion
MouseBrain-Z-T-3.2291.2291.4	2291	15.86	GGNVTLPCK	8,Carbamidomethyl(+57.0215);	0	Decoy
MouseBrain-Z-T-3.2292.2292.2	2292	15.86	GGNVTLPCK	8,Carbamidomethyl(+57.0215);	1.01	Spectrum Expansion
MouseBrain-Z-T-3.2292.2292.2	2292	15.86	GGNVTLPCK	8,Carbamidomethyl(+57.0215);	0	Decoy
MouseBrain-Z-T-3.2293.2293.3	2293	15.86	GGNVTLPCK	8,Carbamidomethyl(+57.0215);	1.22	Spectrum Expansion
MouseBrain-Z-T-3.2293.2293.3	2293	15.86	GGNVTLPCK	8,Carbamidomethyl(+57.0215);	0	Decoy
MouseBrain-Z-T-3.2294.2294.2	2294	15.86	GGNVTLPCK	8,Carbamidomethyl(+57.0215);	0	Spectrum Expansion
MouseBrain-Z-T-3.2294.2294.2	2294	15.86	GGNVTLPCK	8,Carbamidomethyl(+57.0215);	0	Decoy
MouseBrain-Z-T-3.2295.2295.2	2295	15.86	GGNVTLPCK	8,Carbamidomethyl(+57.0215);	1.1	Spectrum Expansion
MouseBrain-Z-T-3.2295.2295.2	2295	15.86	GGNVTLPCK	8,Carbamidomethyl(+57.0215);	1.01	Decoy
MouseBrain-Z-T-3.2296.2296.2	2296	15.86	GGNVTLPCK	8,Carbamidomethyl(+57.0215);	1.51	Spectrum Expansion
MouseBrain-Z-T-3.2296.2296.2	2296	15.86	GGNVTLPCK	8,Carbamidomethyl(+57.0215);	0	Decoy
MouseBrain-Z-T-3.2297.2297.2	2297	15.86	GGNVTLPCK	8,Carbamidomethyl(+57.0215);	1.05	Spectrum Expansion
MouseBrain-Z-T-3.2297.2297.2	2297	15.86	GGNVTLPCK	8,Carbamidomethyl(+57.0215);	0	Decoy
MouseBrain-Z-T-3.2298.2298.2	2298	15.86	GGNVTLPCK	8,Carbamidomethyl(+57.0215);	0	Spectrum Expansion
MouseBrain-Z-T-3.2298.2298.2	2298	15.86	GGNVTLPCK	8,Carbamidomethyl(+57.0215);	0	Decoy
MouseBrain-Z-T-3.2299.2299.3	2299	15.86	GGNVTLPCK	8,Carbamidomethyl(+57.0215);	0	Spectrum Expansion
MouseBrain-Z-T-3.2299.2299.3	2299	15.86	GGNVTLPCK	8,Carbamidomethyl(+57.0215);	0	Decoy
MouseBrain-Z-T-3.2301.2301.4	2301	15.91	GGNVTLPCK	8,Carbamidomethyl(+57.0215);	0	Spectrum Expansion
MouseBrain-Z-T-3.2301.2301.4	2301	15.91	GGNVTLPCK	8,Carbamidomethyl(+57.0215);	0	Decoy
MouseBrain-Z-T-3.2302.2302.3	2302	15.91	GGNVTLPCK	8,Carbamidomethyl(+57.0215);	1.11	Spectrum Expansion
MouseBrain-Z-T-3.2302.2302.3	2302	15.91	GGNVTLPCK	8,Carbamidomethyl(+57.0215);	0	Decoy
MouseBrain-Z-T-3.2303.2303.2	2303	15.91	GGNVTLPCK	8,Carbamidomethyl(+57.0215);	0	Spectrum Expansion
MouseBrain-Z-T-3.2303.2303.2	2303	15.91	GGNVTLPCK	8,Carbamidomethyl(+57.0215);	0	Decoy
MouseBrain-Z-T-3.2304.2304.3	2304	15.91	GGNVTLPCK	8,Carbamidomethyl(+57.0215);	0	Spectrum Expansion
MouseBrain-Z-T-3.2304.2304.3	2304	15.91	GGNVTLPCK	8,Carbamidomethyl(+57.0215);	0	Decoy
MouseBrain-Z-T-3.2305.2305.3	2305	15.91	GGNVTLPCK	8,Carbamidomethyl(+57.0215);	1.04	Spectrum Expansion
MouseBrain-Z-T-3.2305.2305.3	2305	15.91	GGNVTLPCK	8,Carbamidomethyl(+57.0215);	0	Decoy
MouseBrain-Z-T-3.2306.2306.2	2306	15.91	GGNVTLPCK	8,Carbamidomethyl(+57.0215);	0	Spectrum Expansion
MouseBrain-Z-T-3.2306.2306.2	2306	15.91	GGNVTLPCK	8,Carbamidomethyl(+57.0215);	0	Decoy
MouseBrain-Z-T-3.2307.2307.3	2307	15.91	GGNVTLPCK	8,Carbamidomethyl(+57.0215);	0	Spectrum Expansion
MouseBrain-Z-T-3.2307.2307.3	2307	15.91	GGNVTLPCK	8,Carbamidomethyl(+57.0215);	0	Decoy
MouseBrain-Z-T-3.2308.2308.3	2308	15.91	GGNVTLPCK	8,Carbamidomethyl(+57.0215);	0	Spectrum Expansion
MouseBrain-Z-T-3.2308.2308.3	2308	15.91	GGNVTLPCK	8,Carbamidomethyl(+57.0215);	0	Decoy
MouseBrain-Z-T-3.2309.2309.2	2309	15.91	GGNVTLPCK	8,Carbamidomethyl(+57.0215);	0	Spectrum Expansion
MouseBrain-Z-T-3.2309.2309.2	2309	15.91	GGNVTLPCK	8,Carbamidomethyl(+57.0215);	0	Decoy
MouseBrain-Z-T-3.2310.2310.3	2310	15.91	GGNVTLPCK	8,Carbamidomethyl(+57.0215);	0	Spectrum Expansion
MouseBrain-Z-T-3.2310.2310.3	2310	15.91	GGNVTLPCK	8,Carbamidomethyl(+57.0215);	0	Decoy
MouseBrain-Z-T-3.2311.2311.2	2311	15.91	GGNVTLPCK	8,Carbamidomethyl(+57.0215);	0	Spectrum Expansion
MouseBrain-Z-T-3.2311.2311.2	2311	15.91	GGNVTLPCK	8,Carbamidomethyl(+57.0215);	0	Decoy
MouseBrain-Z-T-3.2313.2313.3	2313	15.97	GGNVTLPCK	8,Carbamidomethyl(+57.0215);	0	Spectrum Expansion
MouseBrain-Z-T-3.2313.2313.3	2313	15.97	GGNVTLPCK	8,Carbamidomethyl(+57.0215);	0	Decoy
MouseBrain-Z-T-3.2314.2314.3	2314	15.97	GGNVTLPCK	8,Carbamidomethyl(+57.0215);	1.42	Spectrum Expansion
MouseBrain-Z-T-3.2314.2314.3	2314	15.97	GGNVTLPCK	8,Carbamidomethyl(+57.0215);	0	Decoy
MouseBrain-Z-T-3.2315.2315.2	2315	15.97	GGNVTLPCK	8,Carbamidomethyl(+57.0215);	1.33	Spectrum Expansion
MouseBrain-Z-T-3.2315.2315.2	2315	15.97	GGNVTLPCK	8,Carbamidomethyl(+57.0215);	0	Decoy
MouseBrain-Z-T-3.2316.2316.2	2316	15.97	GGNVTLPCK	8,Carbamidomethyl(+57.0215);	1.05	Spectrum Expansion
MouseBrain-Z-T-3.2316.2316.2	2316	15.97	GGNVTLPCK	8,Carbamidomethyl(+57.0215);	0	Decoy
MouseBrain-Z-T-3.2317.2317.3	2317	15.97	GGNVTLPCK	8,Carbamidomethyl(+57.0215);	1.05	Spectrum Expansion
MouseBrain-Z-T-3.2317.2317.3	2317	15.97	GGNVTLPCK	8,Carbamidomethyl(+57.0215);	0	Decoy
MouseBrain-Z-T-3.2318.2318.3	2318	15.97	GGNVTLPCK	8,Carbamidomethyl(+57.0215);	0	Spectrum Expansion
MouseBrain-Z-T-3.2318.2318.3	2318	15.97	GGNVTLPCK	8,Carbamidomethyl(+57.0215);	0	Decoy
MouseBrain-Z-T-3.2319.2319.3	2319	15.97	GGNVTLPCK	8,Carbamidomethyl(+57.0215);	0	Spectrum Expansion
MouseBrain-Z-T-3.2319.2319.3	2319	15.97	GGNVTLPCK	8,Carbamidomethyl(+57.0215);	0	Decoy
MouseBrain-Z-T-3.2320.2320.3	2320	15.97	GGNVTLPCK	8,Carbamidomethyl(+57.0215);	0	Spectrum Expansion
MouseBrain-Z-T-3.2320.2320.3	2320	15.97	GGNVTLPCK	8,Carbamidomethyl(+57.0215);	0	Decoy
MouseBrain-Z-T-3.2321.2321.3	2321	15.97	GGNVTLPCK	8,Carbamidomethyl(+57.0215);	0	Spectrum Expansion
MouseBrain-Z-T-3.2321.2321.3	2321	15.97	GGNVTLPCK	8,Carbamidomethyl(+57.0215);	0	Decoy
MouseBrain-Z-T-3.2322.2322.3	2322	15.97	GGNVTLPCK	8,Carbamidomethyl(+57.0215);	0	Spectrum Expansion
MouseBrain-Z-T-3.2322.2322.3	2322	15.97	GGNVTLPCK	8,Carbamidomethyl(+57.0215);	0	Decoy
MouseBrain-Z-T-3.2323.2323.3	2323	15.97	GGNVTLPCK	8,Carbamidomethyl(+57.0215);	0	Spectrum Expansion
MouseBrain-Z-T-3.2323.2323.3	2323	15.97	GGNVTLPCK	8,Carbamidomethyl(+57.0215);	0	Decoy
MouseBrain-Z-T-3.2325.2325.4	2325	16.02	GGNVTLPCK	8,Carbamidomethyl(+57.0215);	0	Spectrum Expansion
MouseBrain-Z-T-3.2325.2325.4	2325	16.02	GGNVTLPCK	8,Carbamidomethyl(+57.0215);	0	Decoy
MouseBrain-Z-T-3.2326.2326.3	2326	16.02	GGNVTLPCK	8,Carbamidomethyl(+57.0215);	0	Spectrum Expansion
MouseBrain-Z-T-3.2326.2326.3	2326	16.02	GGNVTLPCK	8,Carbamidomethyl(+57.0215);	0	Decoy
MouseBrain-Z-T-3.2327.2327.3	2327	16.02	GGNVTLPCK	8,Carbamidomethyl(+57.0215);	1.07	Spectrum Expansion
MouseBrain-Z-T-3.2327.2327.3	2327	16.02	GGNVTLPCK	8,Carbamidomethyl(+57.0215);	0	Decoy
MouseBrain-Z-T-3.2328.2328.2	2328	16.02	GGNVTLPCK	8,Carbamidomethyl(+57.0215);	0	Spectrum Expansion
MouseBrain-Z-T-3.2328.2328.2	2328	16.02	GGNVTLPCK	8,Carbamidomethyl(+57.0215);	0	Decoy
MouseBrain-Z-T-3.2329.2329.3	2329	16.02	GGNVTLPCK	8,Carbamidomethyl(+57.0215);	0	Spectrum Expansion
MouseBrain-Z-T-3.2329.2329.3	2329	16.02	GGNVTLPCK	8,Carbamidomethyl(+57.0215);	0	Decoy
MouseBrain-Z-T-3.2330.2330.3	2330	16.02	GGNVTLPCK	8,Carbamidomethyl(+57.0215);	0	Spectrum Expansion
MouseBrain-Z-T-3.2330.2330.3	2330	16.02	GGNVTLPCK	8,Carbamidomethyl(+57.0215);	0	Decoy
MouseBrain-Z-T-3.2331.2331.2	2331	16.02	GGNVTLPCK	8,Carbamidomethyl(+57.0215);	0	Spectrum Expansion
MouseBrain-Z-T-3.2331.2331.2	2331	16.02	GGNVTLPCK	8,Carbamidomethyl(+57.0215);	0	Decoy
MouseBrain-Z-T-3.2332.2332.3	2332	16.02	GGNVTLPCK	8,Carbamidomethyl(+57.0215);	0	Spectrum Expansion
MouseBrain-Z-T-3.2332.2332.3	2332	16.02	GGNVTLPCK	8,Carbamidomethyl(+57.0215);	0	Decoy
MouseBrain-Z-T-3.2333.2333.4	2333	16.02	GGNVTLPCK	8,Carbamidomethyl(+57.0215);	2.17	Spectrum Expansion
MouseBrain-Z-T-3.2333.2333.4	2333	16.02	GGNVTLPCK	8,Carbamidomethyl(+57.0215);	0	Decoy
MouseBrain-Z-T-3.2334.2334.4	2334	16.02	GGNVTLPCK	8,Carbamidomethyl(+57.0215);	0	Spectrum Expansion
MouseBrain-Z-T-3.2334.2334.4	2334	16.02	GGNVTLPCK	8,Carbamidomethyl(+57.0215);	0	Decoy
MouseBrain-Z-T-3.2335.2335.2	2335	16.02	GGNVTLPCK	8,Carbamidomethyl(+57.0215);	0	Spectrum Expansion
MouseBrain-Z-T-3.2335.2335.2	2335	16.02	GGNVTLPCK	8,Carbamidomethyl(+57.0215);	0	Decoy
MouseBrain-Z-T-3.2337.2337.3	2337	16.07	GGNVTLPCK	8,Carbamidomethyl(+57.0215);	0	Spectrum Expansion
MouseBrain-Z-T-3.2337.2337.3	2337	16.07	GGNVTLPCK	8,Carbamidomethyl(+57.0215);	0	Decoy
MouseBrain-Z-T-3.2338.2338.3	2338	16.07	GGNVTLPCK	8,Carbamidomethyl(+57.0215);	0	Spectrum Expansion
MouseBrain-Z-T-3.2338.2338.3	2338	16.07	GGNVTLPCK	8,Carbamidomethyl(+57.0215);	0	Decoy
MouseBrain-Z-T-3.2339.2339.2	2339	16.07	GGNVTLPCK	8,Carbamidomethyl(+57.0215);	0	Spectrum Expansion
MouseBrain-Z-T-3.2339.2339.2	2339	16.07	GGNVTLPCK	8,Carbamidomethyl(+57.0215);	0	Decoy
MouseBrain-Z-T-3.2340.2340.3	2340	16.07	GGNVTLPCK	8,Carbamidomethyl(+57.0215);	0	Spectrum Expansion
MouseBrain-Z-T-3.2340.2340.3	2340	16.07	GGNVTLPCK	8,Carbamidomethyl(+57.0215);	0	Decoy
MouseBrain-Z-T-3.2341.2341.3	2341	16.07	GGNVTLPCK	8,Carbamidomethyl(+57.0215);	0	Spectrum Expansion
MouseBrain-Z-T-3.2341.2341.3	2341	16.07	GGNVTLPCK	8,Carbamidomethyl(+57.0215);	0	Decoy
MouseBrain-Z-T-3.2342.2342.3	2342	16.07	GGNVTLPCK	8,Carbamidomethyl(+57.0215);	0	Spectrum Expansion
MouseBrain-Z-T-3.2342.2342.3	2342	16.07	GGNVTLPCK	8,Carbamidomethyl(+57.0215);	0	Decoy
MouseBrain-Z-T-3.2343.2343.3	2343	16.07	GGNVTLPCK	8,Carbamidomethyl(+57.0215);	0	Spectrum Expansion
MouseBrain-Z-T-3.2343.2343.3	2343	16.07	GGNVTLPCK	8,Carbamidomethyl(+57.0215);	0	Decoy
MouseBrain-Z-T-3.2344.2344.2	2344	16.07	GGNVTLPCK	8,Carbamidomethyl(+57.0215);	0	Spectrum Expansion
MouseBrain-Z-T-3.2344.2344.2	2344	16.07	GGNVTLPCK	8,Carbamidomethyl(+57.0215);	0	Decoy
MouseBrain-Z-T-3.2345.2345.3	2345	16.07	GGNVTLPCK	8,Carbamidomethyl(+57.0215);	0	Spectrum Expansion
MouseBrain-Z-T-3.2345.2345.3	2345	16.07	GGNVTLPCK	8,Carbamidomethyl(+57.0215);	0	Decoy
MouseBrain-Z-T-3.2347.2347.3	2347	16.12	GGNVTLPCK	8,Carbamidomethyl(+57.0215);	1.49	Spectrum Expansion
MouseBrain-Z-T-3.2347.2347.3	2347	16.12	GGNVTLPCK	8,Carbamidomethyl(+57.0215);	1.32	Decoy
MouseBrain-Z-T-3.2348.2348.2	2348	16.12	GGNVTLPCK	8,Carbamidomethyl(+57.0215);	0	Spectrum Expansion
MouseBrain-Z-T-3.2348.2348.2	2348	16.12	GGNVTLPCK	8,Carbamidomethyl(+57.0215);	0	Decoy
MouseBrain-Z-T-3.2349.2349.3	2349	16.12	GGNVTLPCK	8,Carbamidomethyl(+57.0215);	0	Spectrum Expansion
MouseBrain-Z-T-3.2349.2349.3	2349	16.12	GGNVTLPCK	8,Carbamidomethyl(+57.0215);	0	Decoy
MouseBrain-Z-T-3.2350.2350.3	2350	16.12	GGNVTLPCK	8,Carbamidomethyl(+57.0215);	1.05	Spectrum Expansion
MouseBrain-Z-T-3.2350.2350.3	2350	16.12	GGNVTLPCK	8,Carbamidomethyl(+57.0215);	0	Decoy
MouseBrain-Z-T-3.2351.2351.3	2351	16.12	GGNVTLPCK	8,Carbamidomethyl(+57.0215);	0	Spectrum Expansion
MouseBrain-Z-T-3.2351.2351.3	2351	16.12	GGNVTLPCK	8,Carbamidomethyl(+57.0215);	0	Decoy
MouseBrain-Z-T-3.2352.2352.2	2352	16.12	GGNVTLPCK	8,Carbamidomethyl(+57.0215);	0	Spectrum Expansion
MouseBrain-Z-T-3.2352.2352.2	2352	16.12	GGNVTLPCK	8,Carbamidomethyl(+57.0215);	0	Decoy
MouseBrain-Z-T-3.2354.2354.3	2354	16.15	GGNVTLPCK	8,Carbamidomethyl(+57.0215);	1.24	Spectrum Expansion
MouseBrain-Z-T-3.2354.2354.3	2354	16.15	GGNVTLPCK	8,Carbamidomethyl(+57.0215);	0	Decoy
MouseBrain-Z-T-3.2355.2355.3	2355	16.15	GGNVTLPCK	8,Carbamidomethyl(+57.0215);	0	Spectrum Expansion
MouseBrain-Z-T-3.2355.2355.3	2355	16.15	GGNVTLPCK	8,Carbamidomethyl(+57.0215);	0	Decoy
MouseBrain-Z-T-3.2356.2356.3	2356	16.15	GGNVTLPCK	8,Carbamidomethyl(+57.0215);	0	Spectrum Expansion
MouseBrain-Z-T-3.2356.2356.3	2356	16.15	GGNVTLPCK	8,Carbamidomethyl(+57.0215);	0	Decoy
MouseBrain-Z-T-3.2357.2357.3	2357	16.15	GGNVTLPCK	8,Carbamidomethyl(+57.0215);	2.02	Spectrum Expansion
MouseBrain-Z-T-3.2357.2357.3	2357	16.15	GGNVTLPCK	8,Carbamidomethyl(+57.0215);	0	Decoy
MouseBrain-Z-T-3.2358.2358.3	2358	16.15	GGNVTLPCK	8,Carbamidomethyl(+57.0215);	0	Spectrum Expansion
MouseBrain-Z-T-3.2358.2358.3	2358	16.15	GGNVTLPCK	8,Carbamidomethyl(+57.0215);	0	Decoy
MouseBrain-Z-T-3.2359.2359.2	2359	16.15	GGNVTLPCK	8,Carbamidomethyl(+57.0215);	0	Spectrum Expansion
MouseBrain-Z-T-3.2359.2359.2	2359	16.15	GGNVTLPCK	8,Carbamidomethyl(+57.0215);	0	Decoy
MouseBrain-Z-T-3.2360.2360.3	2360	16.15	GGNVTLPCK	8,Carbamidomethyl(+57.0215);	0	Spectrum Expansion
MouseBrain-Z-T-3.2360.2360.3	2360	16.15	GGNVTLPCK	8,Carbamidomethyl(+57.0215);	0	Decoy
MouseBrain-Z-T-3.2361.2361.2	2361	16.15	GGNVTLPCK	8,Carbamidomethyl(+57.0215);	0	Spectrum Expansion
MouseBrain-Z-T-3.2361.2361.2	2361	16.15	GGNVTLPCK	8,Carbamidomethyl(+57.0215);	0	Decoy
MouseBrain-Z-T-3.2362.2362.3	2362	16.15	GGNVTLPCK	8,Carbamidomethyl(+57.0215);	0	Spectrum Expansion
MouseBrain-Z-T-3.2362.2362.3	2362	16.15	GGNVTLPCK	8,Carbamidomethyl(+57.0215);	0	Decoy
MouseBrain-Z-T-3.2364.2364.4	2364	16.19	GGNVTLPCK	8,Carbamidomethyl(+57.0215);	1.06	Spectrum Expansion
MouseBrain-Z-T-3.2364.2364.4	2364	16.19	GGNVTLPCK	8,Carbamidomethyl(+57.0215);	0	Decoy
MouseBrain-Z-T-3.2365.2365.2	2365	16.19	GGNVTLPCK	8,Carbamidomethyl(+57.0215);	1.01	Spectrum Expansion
MouseBrain-Z-T-3.2365.2365.2	2365	16.19	GGNVTLPCK	8,Carbamidomethyl(+57.0215);	0	Decoy
MouseBrain-Z-T-3.2366.2366.2	2366	16.19	GGNVTLPCK	8,Carbamidomethyl(+57.0215);	0	Spectrum Expansion
MouseBrain-Z-T-3.2366.2366.2	2366	16.19	GGNVTLPCK	8,Carbamidomethyl(+57.0215);	0	Decoy
MouseBrain-Z-T-3.2367.2367.3	2367	16.19	GGNVTLPCK	8,Carbamidomethyl(+57.0215);	0	Spectrum Expansion
MouseBrain-Z-T-3.2367.2367.3	2367	16.19	GGNVTLPCK	8,Carbamidomethyl(+57.0215);	0	Decoy
MouseBrain-Z-T-3.2368.2368.3	2368	16.19	GGNVTLPCK	8,Carbamidomethyl(+57.0215);	0	Spectrum Expansion
MouseBrain-Z-T-3.2368.2368.3	2368	16.19	GGNVTLPCK	8,Carbamidomethyl(+57.0215);	0	Decoy
MouseBrain-Z-T-3.2371.2371.3	2371	16.22	GGNVTLPCK	8,Carbamidomethyl(+57.0215);	1.02	Spectrum Expansion
MouseBrain-Z-T-3.2371.2371.3	2371	16.22	GGNVTLPCK	8,Carbamidomethyl(+57.0215);	0	Decoy
MouseBrain-Z-T-3.2372.2372.4	2372	16.22	GGNVTLPCK	8,Carbamidomethyl(+57.0215);	0	Spectrum Expansion
MouseBrain-Z-T-3.2372.2372.4	2372	16.22	GGNVTLPCK	8,Carbamidomethyl(+57.0215);	0	Decoy
MouseBrain-Z-T-3.2373.2373.3	2373	16.22	GGNVTLPCK	8,Carbamidomethyl(+57.0215);	2.63	Spectrum Expansion
MouseBrain-Z-T-3.2373.2373.3	2373	16.22	GGNVTLPCK	8,Carbamidomethyl(+57.0215);	0	Decoy
MouseBrain-Z-T-3.2374.2374.2	2374	16.22	GGNVTLPCK	8,Carbamidomethyl(+57.0215);	1.05	Spectrum Expansion
MouseBrain-Z-T-3.2374.2374.2	2374	16.22	GGNVTLPCK	8,Carbamidomethyl(+57.0215);	0	Decoy
MouseBrain-Z-T-3.2375.2375.3	2375	16.22	GGNVTLPCK	8,Carbamidomethyl(+57.0215);	1.05	Spectrum Expansion
MouseBrain-Z-T-3.2375.2375.3	2375	16.22	GGNVTLPCK	8,Carbamidomethyl(+57.0215);	0	Decoy
MouseBrain-Z-T-3.2376.2376.3	2376	16.22	GGNVTLPCK	8,Carbamidomethyl(+57.0215);	0	Spectrum Expansion
MouseBrain-Z-T-3.2376.2376.3	2376	16.22	GGNVTLPCK	8,Carbamidomethyl(+57.0215);	0	Decoy
MouseBrain-Z-T-3.2377.2377.3	2377	16.22	GGNVTLPCK	8,Carbamidomethyl(+57.0215);	5.32	Spectrum Expansion
MouseBrain-Z-T-3.2377.2377.3	2377	16.22	GGNVTLPCK	8,Carbamidomethyl(+57.0215);	0	Decoy
MouseBrain-Z-T-3.2379.2379.2	2379	16.26	GGNVTLPCK	8,Carbamidomethyl(+57.0215);	1.05	Spectrum Expansion
MouseBrain-Z-T-3.2379.2379.2	2379	16.26	GGNVTLPCK	8,Carbamidomethyl(+57.0215);	0	Decoy
MouseBrain-Z-T-3.2380.2380.2	2380	16.26	GGNVTLPCK	8,Carbamidomethyl(+57.0215);	0	Spectrum Expansion
MouseBrain-Z-T-3.2380.2380.2	2380	16.26	GGNVTLPCK	8,Carbamidomethyl(+57.0215);	0	Decoy
MouseBrain-Z-T-3.2381.2381.4	2381	16.26	GGNVTLPCK	8,Carbamidomethyl(+57.0215);	1.15	Spectrum Expansion
MouseBrain-Z-T-3.2381.2381.4	2381	16.26	GGNVTLPCK	8,Carbamidomethyl(+57.0215);	0	Decoy
MouseBrain-Z-T-3.2382.2382.2	2382	16.26	GGNVTLPCK	8,Carbamidomethyl(+57.0215);	1.12	Spectrum Expansion
MouseBrain-Z-T-3.2382.2382.2	2382	16.26	GGNVTLPCK	8,Carbamidomethyl(+57.0215);	0	Decoy
MouseBrain-Z-T-3.2383.2383.3	2383	16.26	GGNVTLPCK	8,Carbamidomethyl(+57.0215);	0	Spectrum Expansion
MouseBrain-Z-T-3.2383.2383.3	2383	16.26	GGNVTLPCK	8,Carbamidomethyl(+57.0215);	0	Decoy
MouseBrain-Z-T-3.2384.2384.3	2384	16.26	GGNVTLPCK	8,Carbamidomethyl(+57.0215);	0	Spectrum Expansion
MouseBrain-Z-T-3.2384.2384.3	2384	16.26	GGNVTLPCK	8,Carbamidomethyl(+57.0215);	0	Decoy
MouseBrain-Z-T-3.2385.2385.2	2385	16.26	GGNVTLPCK	8,Carbamidomethyl(+57.0215);	0	Spectrum Expansion
MouseBrain-Z-T-3.2385.2385.2	2385	16.26	GGNVTLPCK	8,Carbamidomethyl(+57.0215);	0	Decoy
MouseBrain-Z-T-3.2386.2386.3	2386	16.26	GGNVTLPCK	8,Carbamidomethyl(+57.0215);	1.05	Spectrum Expansion
MouseBrain-Z-T-3.2386.2386.3	2386	16.26	GGNVTLPCK	8,Carbamidomethyl(+57.0215);	0	Decoy
MouseBrain-Z-T-3.2387.2387.3	2387	16.26	GGNVTLPCK	8,Carbamidomethyl(+57.0215);	1.21	Spectrum Expansion
MouseBrain-Z-T-3.2387.2387.3	2387	16.26	GGNVTLPCK	8,Carbamidomethyl(+57.0215);	0	Decoy
MouseBrain-Z-T-3.2389.2389.3	2389	16.3	GGNVTLPCK	8,Carbamidomethyl(+57.0215);	1.05	Spectrum Expansion
MouseBrain-Z-T-3.2389.2389.3	2389	16.3	GGNVTLPCK	8,Carbamidomethyl(+57.0215);	0	Decoy
MouseBrain-Z-T-3.2390.2390.3	2390	16.3	GGNVTLPCK	8,Carbamidomethyl(+57.0215);	0	Spectrum Expansion
MouseBrain-Z-T-3.2390.2390.3	2390	16.3	GGNVTLPCK	8,Carbamidomethyl(+57.0215);	0	Decoy
MouseBrain-Z-T-3.2391.2391.2	2391	16.3	GGNVTLPCK	8,Carbamidomethyl(+57.0215);	0	Spectrum Expansion
MouseBrain-Z-T-3.2391.2391.2	2391	16.3	GGNVTLPCK	8,Carbamidomethyl(+57.0215);	0	Decoy
MouseBrain-Z-T-3.2392.2392.2	2392	16.3	GGNVTLPCK	8,Carbamidomethyl(+57.0215);	0	Spectrum Expansion
MouseBrain-Z-T-3.2392.2392.2	2392	16.3	GGNVTLPCK	8,Carbamidomethyl(+57.0215);	0	Decoy
MouseBrain-Z-T-3.2393.2393.3	2393	16.3	GGNVTLPCK	8,Carbamidomethyl(+57.0215);	0	Spectrum Expansion
MouseBrain-Z-T-3.2393.2393.3	2393	16.3	GGNVTLPCK	8,Carbamidomethyl(+57.0215);	0	Decoy
MouseBrain-Z-T-3.2394.2394.3	2394	16.3	GGNVTLPCK	8,Carbamidomethyl(+57.0215);	0	Spectrum Expansion
MouseBrain-Z-T-3.2394.2394.3	2394	16.3	GGNVTLPCK	8,Carbamidomethyl(+57.0215);	0	Decoy
MouseBrain-Z-T-3.2395.2395.3	2395	16.3	GGNVTLPCK	8,Carbamidomethyl(+57.0215);	1.52	Spectrum Expansion
MouseBrain-Z-T-3.2395.2395.3	2395	16.3	GGNVTLPCK	8,Carbamidomethyl(+57.0215);	0	Decoy
MouseBrain-Z-T-3.2396.2396.3	2396	16.3	GGNVTLPCK	8,Carbamidomethyl(+57.0215);	1.05	Spectrum Expansion
MouseBrain-Z-T-3.2396.2396.3	2396	16.3	GGNVTLPCK	8,Carbamidomethyl(+57.0215);	0	Decoy
MouseBrain-Z-T-3.2397.2397.2	2397	16.3	GGNVTLPCK	8,Carbamidomethyl(+57.0215);	0	Spectrum Expansion
MouseBrain-Z-T-3.2397.2397.2	2397	16.3	GGNVTLPCK	8,Carbamidomethyl(+57.0215);	0	Decoy
MouseBrain-Z-T-3.2399.2399.2	2399	16.35	GGNVTLPCK	8,Carbamidomethyl(+57.0215);	0	Spectrum Expansion
MouseBrain-Z-T-3.2399.2399.2	2399	16.35	GGNVTLPCK	8,Carbamidomethyl(+57.0215);	0	Decoy
MouseBrain-Z-T-3.2400.2400.3	2400	16.35	GGNVTLPCK	8,Carbamidomethyl(+57.0215);	1.05	Spectrum Expansion
MouseBrain-Z-T-3.2400.2400.3	2400	16.35	GGNVTLPCK	8,Carbamidomethyl(+57.0215);	0	Decoy
MouseBrain-Z-T-3.2401.2401.4	2401	16.35	GGNVTLPCK	8,Carbamidomethyl(+57.0215);	0	Spectrum Expansion
MouseBrain-Z-T-3.2401.2401.4	2401	16.35	GGNVTLPCK	8,Carbamidomethyl(+57.0215);	0	Decoy
MouseBrain-Z-T-3.2402.2402.3	2402	16.35	GGNVTLPCK	8,Carbamidomethyl(+57.0215);	0	Spectrum Expansion
MouseBrain-Z-T-3.2402.2402.3	2402	16.35	GGNVTLPCK	8,Carbamidomethyl(+57.0215);	0	Decoy
MouseBrain-Z-T-3.2403.2403.3	2403	16.35	GGNVTLPCK	8,Carbamidomethyl(+57.0215);	0	Spectrum Expansion
MouseBrain-Z-T-3.2403.2403.3	2403	16.35	GGNVTLPCK	8,Carbamidomethyl(+57.0215);	0	Decoy
MouseBrain-Z-T-3.2404.2404.2	2404	16.35	GGNVTLPCK	8,Carbamidomethyl(+57.0215);	0	Spectrum Expansion
MouseBrain-Z-T-3.2404.2404.2	2404	16.35	GGNVTLPCK	8,Carbamidomethyl(+57.0215);	0	Decoy
MouseBrain-Z-T-3.2406.2406.2	2406	16.35	GGNVTLPCK	8,Carbamidomethyl(+57.0215);	2.64	Spectrum Expansion
MouseBrain-Z-T-3.2406.2406.2	2406	16.35	GGNVTLPCK	8,Carbamidomethyl(+57.0215);	0	Decoy
MouseBrain-Z-T-3.2407.2407.2	2407	16.35	GGNVTLPCK	8,Carbamidomethyl(+57.0215);	1.48	Spectrum Expansion
MouseBrain-Z-T-3.2407.2407.2	2407	16.35	GGNVTLPCK	8,Carbamidomethyl(+57.0215);	0	Decoy
MouseBrain-Z-T-3.2408.2408.2	2408	16.35	GGNVTLPCK	8,Carbamidomethyl(+57.0215);	0	Spectrum Expansion
MouseBrain-Z-T-3.2408.2408.2	2408	16.35	GGNVTLPCK	8,Carbamidomethyl(+57.0215);	0	Decoy
MouseBrain-Z-T-3.2409.2409.2	2409	16.35	GGNVTLPCK	8,Carbamidomethyl(+57.0215);	1.04	Spectrum Expansion
MouseBrain-Z-T-3.2409.2409.2	2409	16.35	GGNVTLPCK	8,Carbamidomethyl(+57.0215);	0	Decoy
MouseBrain-Z-T-3.2411.2411.2	2411	16.4	GGNVTLPCK	8,Carbamidomethyl(+57.0215);	0	Spectrum Expansion
MouseBrain-Z-T-3.2411.2411.2	2411	16.4	GGNVTLPCK	8,Carbamidomethyl(+57.0215);	0	Decoy
MouseBrain-Z-T-3.2412.2412.3	2412	16.4	GGNVTLPCK	8,Carbamidomethyl(+57.0215);	0	Spectrum Expansion
MouseBrain-Z-T-3.2412.2412.3	2412	16.4	GGNVTLPCK	8,Carbamidomethyl(+57.0215);	0	Decoy
MouseBrain-Z-T-3.2413.2413.3	2413	16.4	GGNVTLPCK	8,Carbamidomethyl(+57.0215);	0	Spectrum Expansion
MouseBrain-Z-T-3.2413.2413.3	2413	16.4	GGNVTLPCK	8,Carbamidomethyl(+57.0215);	0	Decoy
MouseBrain-Z-T-3.2414.2414.2	2414	16.4	GGNVTLPCK	8,Carbamidomethyl(+57.0215);	1.02	Spectrum Expansion
MouseBrain-Z-T-3.2414.2414.2	2414	16.4	GGNVTLPCK	8,Carbamidomethyl(+57.0215);	1.01	Decoy
MouseBrain-Z-T-3.2415.2415.2	2415	16.4	GGNVTLPCK	8,Carbamidomethyl(+57.0215);	1.04	Spectrum Expansion
MouseBrain-Z-T-3.2415.2415.2	2415	16.4	GGNVTLPCK	8,Carbamidomethyl(+57.0215);	0	Decoy
MouseBrain-Z-T-3.2416.2416.4	2416	16.4	GGNVTLPCK	8,Carbamidomethyl(+57.0215);	1.03	Spectrum Expansion
MouseBrain-Z-T-3.2416.2416.4	2416	16.4	GGNVTLPCK	8,Carbamidomethyl(+57.0215);	0	Decoy
MouseBrain-Z-T-3.2417.2417.2	2417	16.4	GGNVTLPCK	8,Carbamidomethyl(+57.0215);	0	Spectrum Expansion
MouseBrain-Z-T-3.2417.2417.2	2417	16.4	GGNVTLPCK	8,Carbamidomethyl(+57.0215);	0	Decoy
MouseBrain-Z-T-3.2418.2418.3	2418	16.4	GGNVTLPCK	8,Carbamidomethyl(+57.0215);	0	Spectrum Expansion
MouseBrain-Z-T-3.2418.2418.3	2418	16.4	GGNVTLPCK	8,Carbamidomethyl(+57.0215);	0	Decoy
MouseBrain-Z-T-3.2419.2419.3	2419	16.4	GGNVTLPCK	8,Carbamidomethyl(+57.0215);	0	Spectrum Expansion
MouseBrain-Z-T-3.2419.2419.3	2419	16.4	GGNVTLPCK	8,Carbamidomethyl(+57.0215);	0	Decoy
MouseBrain-Z-T-3.2420.2420.2	2420	16.4	GGNVTLPCK	8,Carbamidomethyl(+57.0215);	0	Spectrum Expansion
MouseBrain-Z-T-3.2420.2420.2	2420	16.4	GGNVTLPCK	8,Carbamidomethyl(+57.0215);	0	Decoy
MouseBrain-Z-T-3.2421.2421.4	2421	16.4	GGNVTLPCK	8,Carbamidomethyl(+57.0215);	1.05	Spectrum Expansion
MouseBrain-Z-T-3.2421.2421.4	2421	16.4	GGNVTLPCK	8,Carbamidomethyl(+57.0215);	0	Decoy
MouseBrain-Z-T-3.2423.2423.2	2423	16.45	GGNVTLPCK	8,Carbamidomethyl(+57.0215);	0	Spectrum Expansion
MouseBrain-Z-T-3.2423.2423.2	2423	16.45	GGNVTLPCK	8,Carbamidomethyl(+57.0215);	0	Decoy
MouseBrain-Z-T-3.2424.2424.2	2424	16.45	GGNVTLPCK	8,Carbamidomethyl(+57.0215);	0	Spectrum Expansion
MouseBrain-Z-T-3.2424.2424.2	2424	16.45	GGNVTLPCK	8,Carbamidomethyl(+57.0215);	0	Decoy
MouseBrain-Z-T-3.2425.2425.2	2425	16.45	GGNVTLPCK	8,Carbamidomethyl(+57.0215);	1.27	Spectrum Expansion
MouseBrain-Z-T-3.2425.2425.2	2425	16.45	GGNVTLPCK	8,Carbamidomethyl(+57.0215);	0	Decoy
MouseBrain-Z-T-3.2426.2426.4	2426	16.45	GGNVTLPCK	8,Carbamidomethyl(+57.0215);	0	Spectrum Expansion
MouseBrain-Z-T-3.2426.2426.4	2426	16.45	GGNVTLPCK	8,Carbamidomethyl(+57.0215);	0	Decoy
MouseBrain-Z-T-3.2427.2427.3	2427	16.45	GGNVTLPCK	8,Carbamidomethyl(+57.0215);	1.31	Spectrum Expansion
MouseBrain-Z-T-3.2427.2427.3	2427	16.45	GGNVTLPCK	8,Carbamidomethyl(+57.0215);	0	Decoy
MouseBrain-Z-T-3.2428.2428.2	2428	16.45	GGNVTLPCK	8,Carbamidomethyl(+57.0215);	0	Spectrum Expansion
MouseBrain-Z-T-3.2428.2428.2	2428	16.45	GGNVTLPCK	8,Carbamidomethyl(+57.0215);	0	Decoy
MouseBrain-Z-T-3.2429.2429.3	2429	16.45	GGNVTLPCK	8,Carbamidomethyl(+57.0215);	0	Spectrum Expansion
MouseBrain-Z-T-3.2429.2429.3	2429	16.45	GGNVTLPCK	8,Carbamidomethyl(+57.0215);	0	Decoy
MouseBrain-Z-T-3.2430.2430.3	2430	16.45	GGNVTLPCK	8,Carbamidomethyl(+57.0215);	0	Spectrum Expansion
MouseBrain-Z-T-3.2430.2430.3	2430	16.45	GGNVTLPCK	8,Carbamidomethyl(+57.0215);	0	Decoy
MouseBrain-Z-T-3.2431.2431.2	2431	16.45	GGNVTLPCK	8,Carbamidomethyl(+57.0215);	0	Spectrum Expansion
MouseBrain-Z-T-3.2431.2431.2	2431	16.45	GGNVTLPCK	8,Carbamidomethyl(+57.0215);	0	Decoy
MouseBrain-Z-T-3.2432.2432.2	2432	16.45	GGNVTLPCK	8,Carbamidomethyl(+57.0215);	0	Spectrum Expansion
MouseBrain-Z-T-3.2432.2432.2	2432	16.45	GGNVTLPCK	8,Carbamidomethyl(+57.0215);	0	Decoy
MouseBrain-Z-T-3.2433.2433.2	2433	16.45	GGNVTLPCK	8,Carbamidomethyl(+57.0215);	1.03	Spectrum Expansion
MouseBrain-Z-T-3.2433.2433.2	2433	16.45	GGNVTLPCK	8,Carbamidomethyl(+57.0215);	0	Decoy
MouseBrain-Z-T-3.2435.2435.2	2435	16.51	GGNVTLPCK	8,Carbamidomethyl(+57.0215);	1.12	Spectrum Expansion
MouseBrain-Z-T-3.2435.2435.2	2435	16.51	GGNVTLPCK	8,Carbamidomethyl(+57.0215);	10.03	Decoy
MouseBrain-Z-T-3.2436.2436.3	2436	16.51	GGNVTLPCK	8,Carbamidomethyl(+57.0215);	0	Spectrum Expansion
MouseBrain-Z-T-3.2436.2436.3	2436	16.51	GGNVTLPCK	8,Carbamidomethyl(+57.0215);	0	Decoy
MouseBrain-Z-T-3.2437.2437.3	2437	16.51	GGNVTLPCK	8,Carbamidomethyl(+57.0215);	0	Spectrum Expansion
MouseBrain-Z-T-3.2437.2437.3	2437	16.51	GGNVTLPCK	8,Carbamidomethyl(+57.0215);	0	Decoy
MouseBrain-Z-T-3.2438.2438.3	2438	16.51	GGNVTLPCK	8,Carbamidomethyl(+57.0215);	0	Spectrum Expansion
MouseBrain-Z-T-3.2438.2438.3	2438	16.51	GGNVTLPCK	8,Carbamidomethyl(+57.0215);	0	Decoy
MouseBrain-Z-T-3.2439.2439.3	2439	16.51	GGNVTLPCK	8,Carbamidomethyl(+57.0215);	0	Spectrum Expansion
MouseBrain-Z-T-3.2439.2439.3	2439	16.51	GGNVTLPCK	8,Carbamidomethyl(+57.0215);	0	Decoy
MouseBrain-Z-T-3.2440.2440.2	2440	16.51	GGNVTLPCK	8,Carbamidomethyl(+57.0215);	1.03	Spectrum Expansion
MouseBrain-Z-T-3.2440.2440.2	2440	16.51	GGNVTLPCK	8,Carbamidomethyl(+57.0215);	0	Decoy
MouseBrain-Z-T-3.2441.2441.2	2441	16.51	GGNVTLPCK	8,Carbamidomethyl(+57.0215);	0	Spectrum Expansion
MouseBrain-Z-T-3.2441.2441.2	2441	16.51	GGNVTLPCK	8,Carbamidomethyl(+57.0215);	0	Decoy
MouseBrain-Z-T-3.2442.2442.2	2442	16.51	GGNVTLPCK	8,Carbamidomethyl(+57.0215);	0	Spectrum Expansion
MouseBrain-Z-T-3.2442.2442.2	2442	16.51	GGNVTLPCK	8,Carbamidomethyl(+57.0215);	0	Decoy
MouseBrain-Z-T-3.2443.2443.3	2443	16.51	GGNVTLPCK	8,Carbamidomethyl(+57.0215);	0	Spectrum Expansion
MouseBrain-Z-T-3.2443.2443.3	2443	16.51	GGNVTLPCK	8,Carbamidomethyl(+57.0215);	0	Decoy
MouseBrain-Z-T-3.2444.2444.3	2444	16.51	GGNVTLPCK	8,Carbamidomethyl(+57.0215);	0	Spectrum Expansion
MouseBrain-Z-T-3.2444.2444.3	2444	16.51	GGNVTLPCK	8,Carbamidomethyl(+57.0215);	0	Decoy
MouseBrain-Z-T-3.2445.2445.3	2445	16.51	GGNVTLPCK	8,Carbamidomethyl(+57.0215);	0	Spectrum Expansion
MouseBrain-Z-T-3.2445.2445.3	2445	16.51	GGNVTLPCK	8,Carbamidomethyl(+57.0215);	0	Decoy
MouseBrain-Z-T-3.2447.2447.3	2447	16.56	GGNVTLPCK	8,Carbamidomethyl(+57.0215);	1.04	Spectrum Expansion
MouseBrain-Z-T-3.2447.2447.3	2447	16.56	GGNVTLPCK	8,Carbamidomethyl(+57.0215);	0	Decoy
MouseBrain-Z-T-3.2448.2448.3	2448	16.56	GGNVTLPCK	8,Carbamidomethyl(+57.0215);	1.04	Spectrum Expansion
MouseBrain-Z-T-3.2448.2448.3	2448	16.56	GGNVTLPCK	8,Carbamidomethyl(+57.0215);	0	Decoy
MouseBrain-Z-T-3.2449.2449.3	2449	16.56	GGNVTLPCK	8,Carbamidomethyl(+57.0215);	0	Spectrum Expansion
MouseBrain-Z-T-3.2449.2449.3	2449	16.56	GGNVTLPCK	8,Carbamidomethyl(+57.0215);	0	Decoy
MouseBrain-Z-T-3.2450.2450.2	2450	16.56	GGNVTLPCK	8,Carbamidomethyl(+57.0215);	0	Spectrum Expansion
MouseBrain-Z-T-3.2450.2450.2	2450	16.56	GGNVTLPCK	8,Carbamidomethyl(+57.0215);	0	Decoy
MouseBrain-Z-T-3.2451.2451.2	2451	16.56	GGNVTLPCK	8,Carbamidomethyl(+57.0215);	0	Spectrum Expansion
MouseBrain-Z-T-3.2451.2451.2	2451	16.56	GGNVTLPCK	8,Carbamidomethyl(+57.0215);	0	Decoy
MouseBrain-Z-T-3.2452.2452.2	2452	16.56	GGNVTLPCK	8,Carbamidomethyl(+57.0215);	1.06	Spectrum Expansion
MouseBrain-Z-T-3.2452.2452.2	2452	16.56	GGNVTLPCK	8,Carbamidomethyl(+57.0215);	0	Decoy
MouseBrain-Z-T-3.2453.2453.2	2453	16.56	GGNVTLPCK	8,Carbamidomethyl(+57.0215);	1.06	Spectrum Expansion
MouseBrain-Z-T-3.2453.2453.2	2453	16.56	GGNVTLPCK	8,Carbamidomethyl(+57.0215);	0	Decoy
MouseBrain-Z-T-3.2454.2454.3	2454	16.56	GGNVTLPCK	8,Carbamidomethyl(+57.0215);	0	Spectrum Expansion
MouseBrain-Z-T-3.2454.2454.3	2454	16.56	GGNVTLPCK	8,Carbamidomethyl(+57.0215);	0	Decoy
MouseBrain-Z-T-3.2455.2455.3	2455	16.56	GGNVTLPCK	8,Carbamidomethyl(+57.0215);	0	Spectrum Expansion
MouseBrain-Z-T-3.2455.2455.3	2455	16.56	GGNVTLPCK	8,Carbamidomethyl(+57.0215);	0	Decoy
MouseBrain-Z-T-3.2456.2456.3	2456	16.56	GGNVTLPCK	8,Carbamidomethyl(+57.0215);	0	Spectrum Expansion
MouseBrain-Z-T-3.2456.2456.3	2456	16.56	GGNVTLPCK	8,Carbamidomethyl(+57.0215);	0	Decoy
MouseBrain-Z-T-3.2458.2458.3	2458	16.61	GGNVTLPCK	8,Carbamidomethyl(+57.0215);	1.05	Spectrum Expansion
MouseBrain-Z-T-3.2458.2458.3	2458	16.61	GGNVTLPCK	8,Carbamidomethyl(+57.0215);	0	Decoy
MouseBrain-Z-T-3.2459.2459.2	2459	16.61	GGNVTLPCK	8,Carbamidomethyl(+57.0215);	1.05	Spectrum Expansion
MouseBrain-Z-T-3.2459.2459.2	2459	16.61	GGNVTLPCK	8,Carbamidomethyl(+57.0215);	0	Decoy
MouseBrain-Z-T-3.2460.2460.3	2460	16.61	GGNVTLPCK	8,Carbamidomethyl(+57.0215);	1.41	Spectrum Expansion
MouseBrain-Z-T-3.2460.2460.3	2460	16.61	GGNVTLPCK	8,Carbamidomethyl(+57.0215);	0	Decoy
MouseBrain-Z-T-3.2461.2461.3	2461	16.61	GGNVTLPCK	8,Carbamidomethyl(+57.0215);	0	Spectrum Expansion
MouseBrain-Z-T-3.2461.2461.3	2461	16.61	GGNVTLPCK	8,Carbamidomethyl(+57.0215);	0	Decoy
MouseBrain-Z-T-3.2462.2462.3	2462	16.61	GGNVTLPCK	8,Carbamidomethyl(+57.0215);	0	Spectrum Expansion
MouseBrain-Z-T-3.2462.2462.3	2462	16.61	GGNVTLPCK	8,Carbamidomethyl(+57.0215);	0	Decoy
MouseBrain-Z-T-3.2463.2463.2	2463	16.61	GGNVTLPCK	8,Carbamidomethyl(+57.0215);	0	Spectrum Expansion
MouseBrain-Z-T-3.2463.2463.2	2463	16.61	GGNVTLPCK	8,Carbamidomethyl(+57.0215);	0	Decoy
MouseBrain-Z-T-3.2464.2464.2	2464	16.61	GGNVTLPCK	8,Carbamidomethyl(+57.0215);	0	Spectrum Expansion
MouseBrain-Z-T-3.2464.2464.2	2464	16.61	GGNVTLPCK	8,Carbamidomethyl(+57.0215);	0	Decoy
MouseBrain-Z-T-3.2465.2465.2	2465	16.61	GGNVTLPCK	8,Carbamidomethyl(+57.0215);	0	Spectrum Expansion
MouseBrain-Z-T-3.2465.2465.2	2465	16.61	GGNVTLPCK	8,Carbamidomethyl(+57.0215);	0	Decoy
MouseBrain-Z-T-3.2466.2466.2	2466	16.61	GGNVTLPCK	8,Carbamidomethyl(+57.0215);	0	Spectrum Expansion
MouseBrain-Z-T-3.2466.2466.2	2466	16.61	GGNVTLPCK	8,Carbamidomethyl(+57.0215);	0	Decoy
MouseBrain-Z-T-3.2467.2467.3	2467	16.61	GGNVTLPCK	8,Carbamidomethyl(+57.0215);	1.04	Spectrum Expansion
MouseBrain-Z-T-3.2467.2467.3	2467	16.61	GGNVTLPCK	8,Carbamidomethyl(+57.0215);	0	Decoy
MouseBrain-Z-T-3.2468.2468.3	2468	16.61	GGNVTLPCK	8,Carbamidomethyl(+57.0215);	0	Spectrum Expansion
MouseBrain-Z-T-3.2468.2468.3	2468	16.61	GGNVTLPCK	8,Carbamidomethyl(+57.0215);	0	Decoy
MouseBrain-Z-T-3.2470.2470.3	2470	16.67	GGNVTLPCK	8,Carbamidomethyl(+57.0215);	2.25	Spectrum Expansion
MouseBrain-Z-T-3.2470.2470.3	2470	16.67	GGNVTLPCK	8,Carbamidomethyl(+57.0215);	0	Decoy
MouseBrain-Z-T-3.2471.2471.3	2471	16.67	GGNVTLPCK	8,Carbamidomethyl(+57.0215);	0	Spectrum Expansion
MouseBrain-Z-T-3.2471.2471.3	2471	16.67	GGNVTLPCK	8,Carbamidomethyl(+57.0215);	0	Decoy
MouseBrain-Z-T-3.2472.2472.2	2472	16.67	GGNVTLPCK	8,Carbamidomethyl(+57.0215);	0	Spectrum Expansion
MouseBrain-Z-T-3.2472.2472.2	2472	16.67	GGNVTLPCK	8,Carbamidomethyl(+57.0215);	0	Decoy
MouseBrain-Z-T-3.2473.2473.2	2473	16.67	GGNVTLPCK	8,Carbamidomethyl(+57.0215);	2.39	Spectrum Expansion
MouseBrain-Z-T-3.2473.2473.2	2473	16.67	GGNVTLPCK	8,Carbamidomethyl(+57.0215);	0	Decoy
MouseBrain-Z-T-3.2474.2474.3	2474	16.67	GGNVTLPCK	8,Carbamidomethyl(+57.0215);	0	Spectrum Expansion
MouseBrain-Z-T-3.2474.2474.3	2474	16.67	GGNVTLPCK	8,Carbamidomethyl(+57.0215);	0	Decoy
MouseBrain-Z-T-3.2475.2475.3	2475	16.67	GGNVTLPCK	8,Carbamidomethyl(+57.0215);	0	Spectrum Expansion
MouseBrain-Z-T-3.2475.2475.3	2475	16.67	GGNVTLPCK	8,Carbamidomethyl(+57.0215);	0	Decoy
MouseBrain-Z-T-3.2476.2476.2	2476	16.67	GGNVTLPCK	8,Carbamidomethyl(+57.0215);	0	Spectrum Expansion
MouseBrain-Z-T-3.2476.2476.2	2476	16.67	GGNVTLPCK	8,Carbamidomethyl(+57.0215);	0	Decoy
MouseBrain-Z-T-3.2477.2477.3	2477	16.67	GGNVTLPCK	8,Carbamidomethyl(+57.0215);	0	Spectrum Expansion
MouseBrain-Z-T-3.2477.2477.3	2477	16.67	GGNVTLPCK	8,Carbamidomethyl(+57.0215);	0	Decoy
MouseBrain-Z-T-3.2478.2478.2	2478	16.67	GGNVTLPCK	8,Carbamidomethyl(+57.0215);	0	Spectrum Expansion
MouseBrain-Z-T-3.2478.2478.2	2478	16.67	GGNVTLPCK	8,Carbamidomethyl(+57.0215);	0	Decoy
MouseBrain-Z-T-3.2479.2479.2	2479	16.67	GGNVTLPCK	8,Carbamidomethyl(+57.0215);	0	Spectrum Expansion
MouseBrain-Z-T-3.2479.2479.2	2479	16.67	GGNVTLPCK	8,Carbamidomethyl(+57.0215);	0	Decoy
MouseBrain-Z-T-3.2481.2481.3	2481	16.71	GGNVTLPCK	8,Carbamidomethyl(+57.0215);	1.4	Spectrum Expansion
MouseBrain-Z-T-3.2481.2481.3	2481	16.71	GGNVTLPCK	8,Carbamidomethyl(+57.0215);	0	Decoy
MouseBrain-Z-T-3.2482.2482.2	2482	16.71	GGNVTLPCK	8,Carbamidomethyl(+57.0215);	1.01	Spectrum Expansion
MouseBrain-Z-T-3.2482.2482.2	2482	16.71	GGNVTLPCK	8,Carbamidomethyl(+57.0215);	0	Decoy
MouseBrain-Z-T-3.2483.2483.3	2483	16.71	GGNVTLPCK	8,Carbamidomethyl(+57.0215);	0	Spectrum Expansion
MouseBrain-Z-T-3.2483.2483.3	2483	16.71	GGNVTLPCK	8,Carbamidomethyl(+57.0215);	1.01	Decoy
MouseBrain-Z-T-3.2484.2484.3	2484	16.71	GGNVTLPCK	8,Carbamidomethyl(+57.0215);	0	Spectrum Expansion
MouseBrain-Z-T-3.2484.2484.3	2484	16.71	GGNVTLPCK	8,Carbamidomethyl(+57.0215);	0	Decoy
MouseBrain-Z-T-3.2485.2485.4	2485	16.71	GGNVTLPCK	8,Carbamidomethyl(+57.0215);	0	Spectrum Expansion
MouseBrain-Z-T-3.2485.2485.4	2485	16.71	GGNVTLPCK	8,Carbamidomethyl(+57.0215);	0	Decoy
MouseBrain-Z-T-3.2486.2486.3	2486	16.71	GGNVTLPCK	8,Carbamidomethyl(+57.0215);	1.04	Spectrum Expansion
MouseBrain-Z-T-3.2486.2486.3	2486	16.71	GGNVTLPCK	8,Carbamidomethyl(+57.0215);	0	Decoy
MouseBrain-Z-T-3.2487.2487.2	2487	16.71	GGNVTLPCK	8,Carbamidomethyl(+57.0215);	0	Spectrum Expansion
MouseBrain-Z-T-3.2487.2487.2	2487	16.71	GGNVTLPCK	8,Carbamidomethyl(+57.0215);	0	Decoy
MouseBrain-Z-T-3.2488.2488.3	2488	16.71	GGNVTLPCK	8,Carbamidomethyl(+57.0215);	1.05	Spectrum Expansion
MouseBrain-Z-T-3.2488.2488.3	2488	16.71	GGNVTLPCK	8,Carbamidomethyl(+57.0215);	0	Decoy
MouseBrain-Z-T-3.2489.2489.2	2489	16.71	GGNVTLPCK	8,Carbamidomethyl(+57.0215);	0	Spectrum Expansion
MouseBrain-Z-T-3.2489.2489.2	2489	16.71	GGNVTLPCK	8,Carbamidomethyl(+57.0215);	0	Decoy
MouseBrain-Z-T-3.2490.2490.3	2490	16.71	GGNVTLPCK	8,Carbamidomethyl(+57.0215);	1.04	Spectrum Expansion
MouseBrain-Z-T-3.2490.2490.3	2490	16.71	GGNVTLPCK	8,Carbamidomethyl(+57.0215);	0	Decoy
MouseBrain-Z-T-3.2491.2491.3	2491	16.71	GGNVTLPCK	8,Carbamidomethyl(+57.0215);	1.5	Spectrum Expansion
MouseBrain-Z-T-3.2491.2491.3	2491	16.71	GGNVTLPCK	8,Carbamidomethyl(+57.0215);	0	Decoy
MouseBrain-Z-T-3.2493.2493.2	2493	16.77	GGNVTLPCK	8,Carbamidomethyl(+57.0215);	1	Spectrum Expansion
MouseBrain-Z-T-3.2493.2493.2	2493	16.77	GGNVTLPCK	8,Carbamidomethyl(+57.0215);	0	Decoy
MouseBrain-Z-T-3.2494.2494.2	2494	16.77	GGNVTLPCK	8,Carbamidomethyl(+57.0215);	1.01	Spectrum Expansion
MouseBrain-Z-T-3.2494.2494.2	2494	16.77	GGNVTLPCK	8,Carbamidomethyl(+57.0215);	0	Decoy
MouseBrain-Z-T-3.2495.2495.2	2495	16.77	GGNVTLPCK	8,Carbamidomethyl(+57.0215);	1.1	Spectrum Expansion
MouseBrain-Z-T-3.2495.2495.2	2495	16.77	GGNVTLPCK	8,Carbamidomethyl(+57.0215);	0	Decoy
MouseBrain-Z-T-3.2496.2496.3	2496	16.77	GGNVTLPCK	8,Carbamidomethyl(+57.0215);	0	Spectrum Expansion
MouseBrain-Z-T-3.2496.2496.3	2496	16.77	GGNVTLPCK	8,Carbamidomethyl(+57.0215);	0	Decoy
MouseBrain-Z-T-3.2497.2497.3	2497	16.77	GGNVTLPCK	8,Carbamidomethyl(+57.0215);	0	Spectrum Expansion
MouseBrain-Z-T-3.2497.2497.3	2497	16.77	GGNVTLPCK	8,Carbamidomethyl(+57.0215);	0	Decoy
MouseBrain-Z-T-3.2498.2498.3	2498	16.77	GGNVTLPCK	8,Carbamidomethyl(+57.0215);	1.02	Spectrum Expansion
MouseBrain-Z-T-3.2498.2498.3	2498	16.77	GGNVTLPCK	8,Carbamidomethyl(+57.0215);	0	Decoy
MouseBrain-Z-T-3.2499.2499.2	2499	16.77	GGNVTLPCK	8,Carbamidomethyl(+57.0215);	1.04	Spectrum Expansion
MouseBrain-Z-T-3.2499.2499.2	2499	16.77	GGNVTLPCK	8,Carbamidomethyl(+57.0215);	0	Decoy
MouseBrain-Z-T-3.2500.2500.3	2500	16.77	GGNVTLPCK	8,Carbamidomethyl(+57.0215);	0	Spectrum Expansion
MouseBrain-Z-T-3.2500.2500.3	2500	16.77	GGNVTLPCK	8,Carbamidomethyl(+57.0215);	0	Decoy
MouseBrain-Z-T-3.2501.2501.3	2501	16.77	GGNVTLPCK	8,Carbamidomethyl(+57.0215);	0	Spectrum Expansion
MouseBrain-Z-T-3.2501.2501.3	2501	16.77	GGNVTLPCK	8,Carbamidomethyl(+57.0215);	0	Decoy
MouseBrain-Z-T-3.2502.2502.2	2502	16.77	GGNVTLPCK	8,Carbamidomethyl(+57.0215);	0	Spectrum Expansion
MouseBrain-Z-T-3.2502.2502.2	2502	16.77	GGNVTLPCK	8,Carbamidomethyl(+57.0215);	0	Decoy
MouseBrain-Z-T-3.2503.2503.2	2503	16.77	GGNVTLPCK	8,Carbamidomethyl(+57.0215);	0	Spectrum Expansion
MouseBrain-Z-T-3.2503.2503.2	2503	16.77	GGNVTLPCK	8,Carbamidomethyl(+57.0215);	0	Decoy
MouseBrain-Z-T-3.2505.2505.3	2505	16.82	GGNVTLPCK	8,Carbamidomethyl(+57.0215);	1.05	Spectrum Expansion
MouseBrain-Z-T-3.2505.2505.3	2505	16.82	GGNVTLPCK	8,Carbamidomethyl(+57.0215);	0	Decoy
MouseBrain-Z-T-3.2506.2506.2	2506	16.82	GGNVTLPCK	8,Carbamidomethyl(+57.0215);	1.02	Spectrum Expansion
MouseBrain-Z-T-3.2506.2506.2	2506	16.82	GGNVTLPCK	8,Carbamidomethyl(+57.0215);	0	Decoy
MouseBrain-Z-T-3.2507.2507.2	2507	16.82	GGNVTLPCK	8,Carbamidomethyl(+57.0215);	1.01	Spectrum Expansion
MouseBrain-Z-T-3.2507.2507.2	2507	16.82	GGNVTLPCK	8,Carbamidomethyl(+57.0215);	0	Decoy
MouseBrain-Z-T-3.2508.2508.3	2508	16.82	GGNVTLPCK	8,Carbamidomethyl(+57.0215);	1.05	Spectrum Expansion
MouseBrain-Z-T-3.2508.2508.3	2508	16.82	GGNVTLPCK	8,Carbamidomethyl(+57.0215);	0	Decoy
MouseBrain-Z-T-3.2509.2509.2	2509	16.82	GGNVTLPCK	8,Carbamidomethyl(+57.0215);	0	Spectrum Expansion
MouseBrain-Z-T-3.2509.2509.2	2509	16.82	GGNVTLPCK	8,Carbamidomethyl(+57.0215);	0	Decoy
MouseBrain-Z-T-3.2510.2510.4	2510	16.82	GGNVTLPCK	8,Carbamidomethyl(+57.0215);	0	Spectrum Expansion
MouseBrain-Z-T-3.2510.2510.4	2510	16.82	GGNVTLPCK	8,Carbamidomethyl(+57.0215);	0	Decoy
MouseBrain-Z-T-3.2511.2511.3	2511	16.82	GGNVTLPCK	8,Carbamidomethyl(+57.0215);	0	Spectrum Expansion
MouseBrain-Z-T-3.2511.2511.3	2511	16.82	GGNVTLPCK	8,Carbamidomethyl(+57.0215);	0	Decoy
MouseBrain-Z-T-3.2512.2512.3	2512	16.82	GGNVTLPCK	8,Carbamidomethyl(+57.0215);	0	Spectrum Expansion
MouseBrain-Z-T-3.2512.2512.3	2512	16.82	GGNVTLPCK	8,Carbamidomethyl(+57.0215);	0	Decoy
MouseBrain-Z-T-3.2513.2513.3	2513	16.82	GGNVTLPCK	8,Carbamidomethyl(+57.0215);	0	Spectrum Expansion
MouseBrain-Z-T-3.2513.2513.3	2513	16.82	GGNVTLPCK	8,Carbamidomethyl(+57.0215);	0	Decoy
MouseBrain-Z-T-3.2514.2514.3	2514	16.82	GGNVTLPCK	8,Carbamidomethyl(+57.0215);	0	Spectrum Expansion
MouseBrain-Z-T-3.2514.2514.3	2514	16.82	GGNVTLPCK	8,Carbamidomethyl(+57.0215);	0	Decoy
MouseBrain-Z-T-3.2515.2515.2	2515	16.82	GGNVTLPCK	8,Carbamidomethyl(+57.0215);	0	Spectrum Expansion
MouseBrain-Z-T-3.2515.2515.2	2515	16.82	GGNVTLPCK	8,Carbamidomethyl(+57.0215);	0	Decoy
MouseBrain-Z-T-3.2517.2517.2	2517	16.88	GGNVTLPCK	8,Carbamidomethyl(+57.0215);	0	Spectrum Expansion
MouseBrain-Z-T-3.2517.2517.2	2517	16.88	GGNVTLPCK	8,Carbamidomethyl(+57.0215);	0	Decoy
MouseBrain-Z-T-3.2518.2518.3	2518	16.88	GGNVTLPCK	8,Carbamidomethyl(+57.0215);	0	Spectrum Expansion
MouseBrain-Z-T-3.2518.2518.3	2518	16.88	GGNVTLPCK	8,Carbamidomethyl(+57.0215);	0	Decoy
MouseBrain-Z-T-3.2519.2519.3	2519	16.88	GGNVTLPCK	8,Carbamidomethyl(+57.0215);	0	Spectrum Expansion
MouseBrain-Z-T-3.2519.2519.3	2519	16.88	GGNVTLPCK	8,Carbamidomethyl(+57.0215);	0	Decoy
MouseBrain-Z-T-3.2520.2520.3	2520	16.88	GGNVTLPCK	8,Carbamidomethyl(+57.0215);	0	Spectrum Expansion
MouseBrain-Z-T-3.2520.2520.3	2520	16.88	GGNVTLPCK	8,Carbamidomethyl(+57.0215);	0	Decoy
MouseBrain-Z-T-3.2521.2521.3	2521	16.88	GGNVTLPCK	8,Carbamidomethyl(+57.0215);	0	Spectrum Expansion
MouseBrain-Z-T-3.2521.2521.3	2521	16.88	GGNVTLPCK	8,Carbamidomethyl(+57.0215);	0	Decoy
MouseBrain-Z-T-3.2522.2522.2	2522	16.88	GGNVTLPCK	8,Carbamidomethyl(+57.0215);	0	Spectrum Expansion
MouseBrain-Z-T-3.2522.2522.2	2522	16.88	GGNVTLPCK	8,Carbamidomethyl(+57.0215);	0	Decoy
MouseBrain-Z-T-3.2523.2523.3	2523	16.88	GGNVTLPCK	8,Carbamidomethyl(+57.0215);	0	Spectrum Expansion
MouseBrain-Z-T-3.2523.2523.3	2523	16.88	GGNVTLPCK	8,Carbamidomethyl(+57.0215);	0	Decoy
MouseBrain-Z-T-3.2524.2524.3	2524	16.88	GGNVTLPCK	8,Carbamidomethyl(+57.0215);	1.06	Spectrum Expansion
MouseBrain-Z-T-3.2524.2524.3	2524	16.88	GGNVTLPCK	8,Carbamidomethyl(+57.0215);	0	Decoy
MouseBrain-Z-T-3.2525.2525.3	2525	16.88	GGNVTLPCK	8,Carbamidomethyl(+57.0215);	1.06	Spectrum Expansion
MouseBrain-Z-T-3.2525.2525.3	2525	16.88	GGNVTLPCK	8,Carbamidomethyl(+57.0215);	0	Decoy
MouseBrain-Z-T-3.2527.2527.3	2527	16.92	GGNVTLPCK	8,Carbamidomethyl(+57.0215);	0	Spectrum Expansion
MouseBrain-Z-T-3.2527.2527.3	2527	16.92	GGNVTLPCK	8,Carbamidomethyl(+57.0215);	0	Decoy
MouseBrain-Z-T-3.2528.2528.3	2528	16.92	GGNVTLPCK	8,Carbamidomethyl(+57.0215);	0	Spectrum Expansion
MouseBrain-Z-T-3.2528.2528.3	2528	16.92	GGNVTLPCK	8,Carbamidomethyl(+57.0215);	0	Decoy
MouseBrain-Z-T-3.2529.2529.4	2529	16.92	GGNVTLPCK	8,Carbamidomethyl(+57.0215);	1.06	Spectrum Expansion
MouseBrain-Z-T-3.2529.2529.4	2529	16.92	GGNVTLPCK	8,Carbamidomethyl(+57.0215);	0	Decoy
MouseBrain-Z-T-3.2530.2530.3	2530	16.92	GGNVTLPCK	8,Carbamidomethyl(+57.0215);	0	Spectrum Expansion
MouseBrain-Z-T-3.2530.2530.3	2530	16.92	GGNVTLPCK	8,Carbamidomethyl(+57.0215);	0	Decoy
MouseBrain-Z-T-3.2531.2531.2	2531	16.92	GGNVTLPCK	8,Carbamidomethyl(+57.0215);	1.06	Spectrum Expansion
MouseBrain-Z-T-3.2531.2531.2	2531	16.92	GGNVTLPCK	8,Carbamidomethyl(+57.0215);	0	Decoy
MouseBrain-Z-T-3.2532.2532.2	2532	16.92	GGNVTLPCK	8,Carbamidomethyl(+57.0215);	0	Spectrum Expansion
MouseBrain-Z-T-3.2532.2532.2	2532	16.92	GGNVTLPCK	8,Carbamidomethyl(+57.0215);	0	Decoy
MouseBrain-Z-T-3.2533.2533.3	2533	16.92	GGNVTLPCK	8,Carbamidomethyl(+57.0215);	1.05	Spectrum Expansion
MouseBrain-Z-T-3.2533.2533.3	2533	16.92	GGNVTLPCK	8,Carbamidomethyl(+57.0215);	0	Decoy
MouseBrain-Z-T-3.2534.2534.2	2534	16.92	GGNVTLPCK	8,Carbamidomethyl(+57.0215);	0	Spectrum Expansion
MouseBrain-Z-T-3.2534.2534.2	2534	16.92	GGNVTLPCK	8,Carbamidomethyl(+57.0215);	0	Decoy
MouseBrain-Z-T-3.2535.2535.3	2535	16.92	GGNVTLPCK	8,Carbamidomethyl(+57.0215);	1.03	Spectrum Expansion
MouseBrain-Z-T-3.2535.2535.3	2535	16.92	GGNVTLPCK	8,Carbamidomethyl(+57.0215);	0	Decoy
MouseBrain-Z-T-3.2536.2536.2	2536	16.92	GGNVTLPCK	8,Carbamidomethyl(+57.0215);	0	Spectrum Expansion
MouseBrain-Z-T-3.2536.2536.2	2536	16.92	GGNVTLPCK	8,Carbamidomethyl(+57.0215);	1	Decoy
MouseBrain-Z-T-3.2537.2537.3	2537	16.92	GGNVTLPCK	8,Carbamidomethyl(+57.0215);	0	Spectrum Expansion
MouseBrain-Z-T-3.2537.2537.3	2537	16.92	GGNVTLPCK	8,Carbamidomethyl(+57.0215);	0	Decoy
MouseBrain-Z-T-3.2539.2539.3	2539	16.97	GGNVTLPCK	8,Carbamidomethyl(+57.0215);	1.05	Spectrum Expansion
MouseBrain-Z-T-3.2539.2539.3	2539	16.97	GGNVTLPCK	8,Carbamidomethyl(+57.0215);	0	Decoy
MouseBrain-Z-T-3.2540.2540.3	2540	16.97	GGNVTLPCK	8,Carbamidomethyl(+57.0215);	0	Spectrum Expansion
MouseBrain-Z-T-3.2540.2540.3	2540	16.97	GGNVTLPCK	8,Carbamidomethyl(+57.0215);	0	Decoy
MouseBrain-Z-T-3.2541.2541.3	2541	16.97	GGNVTLPCK	8,Carbamidomethyl(+57.0215);	0	Spectrum Expansion
MouseBrain-Z-T-3.2541.2541.3	2541	16.97	GGNVTLPCK	8,Carbamidomethyl(+57.0215);	0	Decoy
MouseBrain-Z-T-3.2542.2542.2	2542	16.97	GGNVTLPCK	8,Carbamidomethyl(+57.0215);	4.19	Spectrum Expansion
MouseBrain-Z-T-3.2542.2542.2	2542	16.97	GGNVTLPCK	8,Carbamidomethyl(+57.0215);	0	Decoy
MouseBrain-Z-T-3.2543.2543.2	2543	16.97	GGNVTLPCK	8,Carbamidomethyl(+57.0215);	1.06	Spectrum Expansion
MouseBrain-Z-T-3.2543.2543.2	2543	16.97	GGNVTLPCK	8,Carbamidomethyl(+57.0215);	0	Decoy
MouseBrain-Z-T-3.2544.2544.3	2544	16.97	GGNVTLPCK	8,Carbamidomethyl(+57.0215);	1.06	Spectrum Expansion
MouseBrain-Z-T-3.2544.2544.3	2544	16.97	GGNVTLPCK	8,Carbamidomethyl(+57.0215);	0	Decoy
MouseBrain-Z-T-3.2545.2545.3	2545	16.97	GGNVTLPCK	8,Carbamidomethyl(+57.0215);	0	Spectrum Expansion
MouseBrain-Z-T-3.2545.2545.3	2545	16.97	GGNVTLPCK	8,Carbamidomethyl(+57.0215);	0	Decoy
MouseBrain-Z-T-3.2546.2546.2	2546	16.97	GGNVTLPCK	8,Carbamidomethyl(+57.0215);	0	Spectrum Expansion
MouseBrain-Z-T-3.2546.2546.2	2546	16.97	GGNVTLPCK	8,Carbamidomethyl(+57.0215);	0	Decoy
MouseBrain-Z-T-3.2548.2548.2	2548	16.97	GGNVTLPCK	8,Carbamidomethyl(+57.0215);	0	Spectrum Expansion
MouseBrain-Z-T-3.2548.2548.2	2548	16.97	GGNVTLPCK	8,Carbamidomethyl(+57.0215);	0	Decoy
MouseBrain-Z-T-3.2549.2549.2	2549	16.97	GGNVTLPCK	8,Carbamidomethyl(+57.0215);	0	Spectrum Expansion
MouseBrain-Z-T-3.2549.2549.2	2549	16.97	GGNVTLPCK	8,Carbamidomethyl(+57.0215);	0	Decoy
MouseBrain-Z-T-3.2551.2551.3	2551	17.03	GGNVTLPCK	8,Carbamidomethyl(+57.0215);	1.33	Spectrum Expansion
MouseBrain-Z-T-3.2551.2551.3	2551	17.03	GGNVTLPCK	8,Carbamidomethyl(+57.0215);	0	Decoy
MouseBrain-Z-T-3.2552.2552.2	2552	17.03	GGNVTLPCK	8,Carbamidomethyl(+57.0215);	3.87	Spectrum Expansion
MouseBrain-Z-T-3.2552.2552.2	2552	17.03	GGNVTLPCK	8,Carbamidomethyl(+57.0215);	0	Decoy
MouseBrain-Z-T-3.2553.2553.2	2553	17.03	GGNVTLPCK	8,Carbamidomethyl(+57.0215);	0	Spectrum Expansion
MouseBrain-Z-T-3.2553.2553.2	2553	17.03	GGNVTLPCK	8,Carbamidomethyl(+57.0215);	0	Decoy
MouseBrain-Z-T-3.2554.2554.3	2554	17.03	GGNVTLPCK	8,Carbamidomethyl(+57.0215);	1.04	Spectrum Expansion
MouseBrain-Z-T-3.2554.2554.3	2554	17.03	GGNVTLPCK	8,Carbamidomethyl(+57.0215);	0	Decoy
MouseBrain-Z-T-3.2555.2555.2	2555	17.03	GGNVTLPCK	8,Carbamidomethyl(+57.0215);	0	Spectrum Expansion
MouseBrain-Z-T-3.2555.2555.2	2555	17.03	GGNVTLPCK	8,Carbamidomethyl(+57.0215);	0	Decoy
MouseBrain-Z-T-3.2556.2556.3	2556	17.03	GGNVTLPCK	8,Carbamidomethyl(+57.0215);	1.03	Spectrum Expansion
MouseBrain-Z-T-3.2556.2556.3	2556	17.03	GGNVTLPCK	8,Carbamidomethyl(+57.0215);	0	Decoy
MouseBrain-Z-T-3.2557.2557.3	2557	17.03	GGNVTLPCK	8,Carbamidomethyl(+57.0215);	0	Spectrum Expansion
MouseBrain-Z-T-3.2557.2557.3	2557	17.03	GGNVTLPCK	8,Carbamidomethyl(+57.0215);	0	Decoy
MouseBrain-Z-T-3.2558.2558.2	2558	17.03	GGNVTLPCK	8,Carbamidomethyl(+57.0215);	0	Spectrum Expansion
MouseBrain-Z-T-3.2558.2558.2	2558	17.03	GGNVTLPCK	8,Carbamidomethyl(+57.0215);	1.33	Decoy
MouseBrain-Z-T-3.2559.2559.3	2559	17.03	GGNVTLPCK	8,Carbamidomethyl(+57.0215);	1.05	Spectrum Expansion
MouseBrain-Z-T-3.2559.2559.3	2559	17.03	GGNVTLPCK	8,Carbamidomethyl(+57.0215);	0	Decoy
MouseBrain-Z-T-3.2560.2560.3	2560	17.03	GGNVTLPCK	8,Carbamidomethyl(+57.0215);	0	Spectrum Expansion
MouseBrain-Z-T-3.2560.2560.3	2560	17.03	GGNVTLPCK	8,Carbamidomethyl(+57.0215);	0	Decoy
MouseBrain-Z-T-3.2561.2561.3	2561	17.03	GGNVTLPCK	8,Carbamidomethyl(+57.0215);	0	Spectrum Expansion
MouseBrain-Z-T-3.2561.2561.3	2561	17.03	GGNVTLPCK	8,Carbamidomethyl(+57.0215);	0	Decoy
MouseBrain-Z-T-3.2563.2563.2	2563	17.08	GGNVTLPCK	8,Carbamidomethyl(+57.0215);	1.01	Spectrum Expansion
MouseBrain-Z-T-3.2563.2563.2	2563	17.08	GGNVTLPCK	8,Carbamidomethyl(+57.0215);	0	Decoy
MouseBrain-Z-T-3.2564.2564.2	2564	17.08	GGNVTLPCK	8,Carbamidomethyl(+57.0215);	0	Spectrum Expansion
MouseBrain-Z-T-3.2564.2564.2	2564	17.08	GGNVTLPCK	8,Carbamidomethyl(+57.0215);	0	Decoy
MouseBrain-Z-T-3.2565.2565.4	2565	17.08	GGNVTLPCK	8,Carbamidomethyl(+57.0215);	0	Spectrum Expansion
MouseBrain-Z-T-3.2565.2565.4	2565	17.08	GGNVTLPCK	8,Carbamidomethyl(+57.0215);	0	Decoy
MouseBrain-Z-T-3.2566.2566.3	2566	17.08	GGNVTLPCK	8,Carbamidomethyl(+57.0215);	0	Spectrum Expansion
MouseBrain-Z-T-3.2566.2566.3	2566	17.08	GGNVTLPCK	8,Carbamidomethyl(+57.0215);	0	Decoy
MouseBrain-Z-T-3.2567.2567.2	2567	17.08	GGNVTLPCK	8,Carbamidomethyl(+57.0215);	0	Spectrum Expansion
MouseBrain-Z-T-3.2567.2567.2	2567	17.08	GGNVTLPCK	8,Carbamidomethyl(+57.0215);	0	Decoy
MouseBrain-Z-T-3.2568.2568.5	2568	17.08	GGNVTLPCK	8,Carbamidomethyl(+57.0215);	1.01	Spectrum Expansion
MouseBrain-Z-T-3.2568.2568.5	2568	17.08	GGNVTLPCK	8,Carbamidomethyl(+57.0215);	0	Decoy
MouseBrain-Z-T-3.2569.2569.3	2569	17.08	GGNVTLPCK	8,Carbamidomethyl(+57.0215);	1.04	Spectrum Expansion
MouseBrain-Z-T-3.2569.2569.3	2569	17.08	GGNVTLPCK	8,Carbamidomethyl(+57.0215);	0	Decoy
MouseBrain-Z-T-3.2570.2570.3	2570	17.08	GGNVTLPCK	8,Carbamidomethyl(+57.0215);	1.05	Spectrum Expansion
MouseBrain-Z-T-3.2570.2570.3	2570	17.08	GGNVTLPCK	8,Carbamidomethyl(+57.0215);	1.4	Decoy
MouseBrain-Z-T-3.2571.2571.2	2571	17.08	GGNVTLPCK	8,Carbamidomethyl(+57.0215);	0	Spectrum Expansion
MouseBrain-Z-T-3.2571.2571.2	2571	17.08	GGNVTLPCK	8,Carbamidomethyl(+57.0215);	0	Decoy
MouseBrain-Z-T-3.2572.2572.3	2572	17.08	GGNVTLPCK	8,Carbamidomethyl(+57.0215);	0	Spectrum Expansion
MouseBrain-Z-T-3.2572.2572.3	2572	17.08	GGNVTLPCK	8,Carbamidomethyl(+57.0215);	0	Decoy
MouseBrain-Z-T-3.2573.2573.4	2573	17.08	GGNVTLPCK	8,Carbamidomethyl(+57.0215);	5.82	Spectrum Expansion
MouseBrain-Z-T-3.2573.2573.4	2573	17.08	GGNVTLPCK	8,Carbamidomethyl(+57.0215);	0	Decoy
MouseBrain-Z-T-3.2575.2575.3	2575	17.13	GGNVTLPCK	8,Carbamidomethyl(+57.0215);	1.23	Spectrum Expansion
MouseBrain-Z-T-3.2575.2575.3	2575	17.13	GGNVTLPCK	8,Carbamidomethyl(+57.0215);	0	Decoy
MouseBrain-Z-T-3.2576.2576.3	2576	17.13	GGNVTLPCK	8,Carbamidomethyl(+57.0215);	0	Spectrum Expansion
MouseBrain-Z-T-3.2576.2576.3	2576	17.13	GGNVTLPCK	8,Carbamidomethyl(+57.0215);	0	Decoy
MouseBrain-Z-T-3.2577.2577.3	2577	17.13	GGNVTLPCK	8,Carbamidomethyl(+57.0215);	2.43	Spectrum Expansion
MouseBrain-Z-T-3.2577.2577.3	2577	17.13	GGNVTLPCK	8,Carbamidomethyl(+57.0215);	0	Decoy
MouseBrain-Z-T-3.2578.2578.2	2578	17.13	GGNVTLPCK	8,Carbamidomethyl(+57.0215);	1.13	Spectrum Expansion
MouseBrain-Z-T-3.2578.2578.2	2578	17.13	GGNVTLPCK	8,Carbamidomethyl(+57.0215);	0	Decoy
MouseBrain-Z-T-3.2579.2579.3	2579	17.13	GGNVTLPCK	8,Carbamidomethyl(+57.0215);	1.03	Spectrum Expansion
MouseBrain-Z-T-3.2579.2579.3	2579	17.13	GGNVTLPCK	8,Carbamidomethyl(+57.0215);	0	Decoy
MouseBrain-Z-T-3.2580.2580.2	2580	17.13	GGNVTLPCK	8,Carbamidomethyl(+57.0215);	0	Spectrum Expansion
MouseBrain-Z-T-3.2580.2580.2	2580	17.13	GGNVTLPCK	8,Carbamidomethyl(+57.0215);	0	Decoy
MouseBrain-Z-T-3.2581.2581.2	2581	17.13	GGNVTLPCK	8,Carbamidomethyl(+57.0215);	1.11	Spectrum Expansion
MouseBrain-Z-T-3.2581.2581.2	2581	17.13	GGNVTLPCK	8,Carbamidomethyl(+57.0215);	0	Decoy
MouseBrain-Z-T-3.2582.2582.3	2582	17.13	GGNVTLPCK	8,Carbamidomethyl(+57.0215);	1.05	Spectrum Expansion
MouseBrain-Z-T-3.2582.2582.3	2582	17.13	GGNVTLPCK	8,Carbamidomethyl(+57.0215);	0	Decoy
MouseBrain-Z-T-3.2583.2583.3	2583	17.13	GGNVTLPCK	8,Carbamidomethyl(+57.0215);	1.04	Spectrum Expansion
MouseBrain-Z-T-3.2583.2583.3	2583	17.13	GGNVTLPCK	8,Carbamidomethyl(+57.0215);	0	Decoy
MouseBrain-Z-T-3.2584.2584.3	2584	17.13	GGNVTLPCK	8,Carbamidomethyl(+57.0215);	0	Spectrum Expansion
MouseBrain-Z-T-3.2584.2584.3	2584	17.13	GGNVTLPCK	8,Carbamidomethyl(+57.0215);	1	Decoy
MouseBrain-Z-T-3.2585.2585.3	2585	17.13	GGNVTLPCK	8,Carbamidomethyl(+57.0215);	0	Spectrum Expansion
MouseBrain-Z-T-3.2585.2585.3	2585	17.13	GGNVTLPCK	8,Carbamidomethyl(+57.0215);	0	Decoy
MouseBrain-Z-T-3.2587.2587.3	2587	17.19	GGNVTLPCK	8,Carbamidomethyl(+57.0215);	0	Spectrum Expansion
MouseBrain-Z-T-3.2587.2587.3	2587	17.19	GGNVTLPCK	8,Carbamidomethyl(+57.0215);	0	Decoy
MouseBrain-Z-T-3.2588.2588.3	2588	17.19	GGNVTLPCK	8,Carbamidomethyl(+57.0215);	1.05	Spectrum Expansion
MouseBrain-Z-T-3.2588.2588.3	2588	17.19	GGNVTLPCK	8,Carbamidomethyl(+57.0215);	0	Decoy
MouseBrain-Z-T-3.2589.2589.3	2589	17.19	GGNVTLPCK	8,Carbamidomethyl(+57.0215);	0	Spectrum Expansion
MouseBrain-Z-T-3.2589.2589.3	2589	17.19	GGNVTLPCK	8,Carbamidomethyl(+57.0215);	0	Decoy
MouseBrain-Z-T-3.2590.2590.2	2590	17.19	GGNVTLPCK	8,Carbamidomethyl(+57.0215);	0	Spectrum Expansion
MouseBrain-Z-T-3.2590.2590.2	2590	17.19	GGNVTLPCK	8,Carbamidomethyl(+57.0215);	0	Decoy
MouseBrain-Z-T-3.2591.2591.3	2591	17.19	GGNVTLPCK	8,Carbamidomethyl(+57.0215);	0	Spectrum Expansion
MouseBrain-Z-T-3.2591.2591.3	2591	17.19	GGNVTLPCK	8,Carbamidomethyl(+57.0215);	0	Decoy
MouseBrain-Z-T-3.2592.2592.3	2592	17.19	GGNVTLPCK	8,Carbamidomethyl(+57.0215);	1.41	Spectrum Expansion
MouseBrain-Z-T-3.2592.2592.3	2592	17.19	GGNVTLPCK	8,Carbamidomethyl(+57.0215);	0	Decoy
MouseBrain-Z-T-3.2593.2593.3	2593	17.19	GGNVTLPCK	8,Carbamidomethyl(+57.0215);	0	Spectrum Expansion
MouseBrain-Z-T-3.2593.2593.3	2593	17.19	GGNVTLPCK	8,Carbamidomethyl(+57.0215);	0	Decoy
MouseBrain-Z-T-3.2594.2594.2	2594	17.19	GGNVTLPCK	8,Carbamidomethyl(+57.0215);	0	Spectrum Expansion
MouseBrain-Z-T-3.2594.2594.2	2594	17.19	GGNVTLPCK	8,Carbamidomethyl(+57.0215);	0	Decoy
MouseBrain-Z-T-3.2595.2595.3	2595	17.19	GGNVTLPCK	8,Carbamidomethyl(+57.0215);	0	Spectrum Expansion
MouseBrain-Z-T-3.2595.2595.3	2595	17.19	GGNVTLPCK	8,Carbamidomethyl(+57.0215);	0	Decoy
MouseBrain-Z-T-3.2596.2596.3	2596	17.19	GGNVTLPCK	8,Carbamidomethyl(+57.0215);	0	Spectrum Expansion
MouseBrain-Z-T-3.2596.2596.3	2596	17.19	GGNVTLPCK	8,Carbamidomethyl(+57.0215);	1.56	Decoy
MouseBrain-Z-T-3.2597.2597.4	2597	17.19	GGNVTLPCK	8,Carbamidomethyl(+57.0215);	1.05	Spectrum Expansion
MouseBrain-Z-T-3.2597.2597.4	2597	17.19	GGNVTLPCK	8,Carbamidomethyl(+57.0215);	0	Decoy
MouseBrain-Z-T-3.2599.2599.2	2599	17.24	GGNVTLPCK	8,Carbamidomethyl(+57.0215);	1.05	Spectrum Expansion
MouseBrain-Z-T-3.2599.2599.2	2599	17.24	GGNVTLPCK	8,Carbamidomethyl(+57.0215);	0	Decoy
MouseBrain-Z-T-3.2600.2600.3	2600	17.24	GGNVTLPCK	8,Carbamidomethyl(+57.0215);	0	Spectrum Expansion
MouseBrain-Z-T-3.2600.2600.3	2600	17.24	GGNVTLPCK	8,Carbamidomethyl(+57.0215);	0	Decoy
MouseBrain-Z-T-3.2601.2601.2	2601	17.24	GGNVTLPCK	8,Carbamidomethyl(+57.0215);	0	Spectrum Expansion
MouseBrain-Z-T-3.2601.2601.2	2601	17.24	GGNVTLPCK	8,Carbamidomethyl(+57.0215);	0	Decoy
MouseBrain-Z-T-3.2602.2602.2	2602	17.24	GGNVTLPCK	8,Carbamidomethyl(+57.0215);	0	Spectrum Expansion
MouseBrain-Z-T-3.2602.2602.2	2602	17.24	GGNVTLPCK	8,Carbamidomethyl(+57.0215);	0	Decoy
MouseBrain-Z-T-3.2603.2603.3	2603	17.24	GGNVTLPCK	8,Carbamidomethyl(+57.0215);	0	Spectrum Expansion
MouseBrain-Z-T-3.2603.2603.3	2603	17.24	GGNVTLPCK	8,Carbamidomethyl(+57.0215);	0	Decoy
MouseBrain-Z-T-3.2604.2604.3	2604	17.24	GGNVTLPCK	8,Carbamidomethyl(+57.0215);	0	Spectrum Expansion
MouseBrain-Z-T-3.2604.2604.3	2604	17.24	GGNVTLPCK	8,Carbamidomethyl(+57.0215);	0	Decoy
MouseBrain-Z-T-3.2605.2605.2	2605	17.24	GGNVTLPCK	8,Carbamidomethyl(+57.0215);	0	Spectrum Expansion
MouseBrain-Z-T-3.2605.2605.2	2605	17.24	GGNVTLPCK	8,Carbamidomethyl(+57.0215);	0	Decoy
MouseBrain-Z-T-3.2606.2606.3	2606	17.24	GGNVTLPCK	8,Carbamidomethyl(+57.0215);	0	Spectrum Expansion
MouseBrain-Z-T-3.2606.2606.3	2606	17.24	GGNVTLPCK	8,Carbamidomethyl(+57.0215);	0	Decoy
MouseBrain-Z-T-3.2607.2607.2	2607	17.24	GGNVTLPCK	8,Carbamidomethyl(+57.0215);	0	Spectrum Expansion
MouseBrain-Z-T-3.2607.2607.2	2607	17.24	GGNVTLPCK	8,Carbamidomethyl(+57.0215);	0	Decoy
MouseBrain-Z-T-3.2608.2608.2	2608	17.24	GGNVTLPCK	8,Carbamidomethyl(+57.0215);	0	Spectrum Expansion
MouseBrain-Z-T-3.2608.2608.2	2608	17.24	GGNVTLPCK	8,Carbamidomethyl(+57.0215);	0	Decoy
MouseBrain-Z-T-3.2609.2609.3	2609	17.24	GGNVTLPCK	8,Carbamidomethyl(+57.0215);	0	Spectrum Expansion
MouseBrain-Z-T-3.2609.2609.3	2609	17.24	GGNVTLPCK	8,Carbamidomethyl(+57.0215);	0	Decoy
MouseBrain-Z-T-3.2611.2611.3	2611	17.3	GGNVTLPCK	8,Carbamidomethyl(+57.0215);	0	Spectrum Expansion
MouseBrain-Z-T-3.2611.2611.3	2611	17.3	GGNVTLPCK	8,Carbamidomethyl(+57.0215);	0	Decoy
MouseBrain-Z-T-3.2612.2612.3	2612	17.3	GGNVTLPCK	8,Carbamidomethyl(+57.0215);	1.24	Spectrum Expansion
MouseBrain-Z-T-3.2612.2612.3	2612	17.3	GGNVTLPCK	8,Carbamidomethyl(+57.0215);	0	Decoy
MouseBrain-Z-T-3.2613.2613.3	2613	17.3	GGNVTLPCK	8,Carbamidomethyl(+57.0215);	1.05	Spectrum Expansion
MouseBrain-Z-T-3.2613.2613.3	2613	17.3	GGNVTLPCK	8,Carbamidomethyl(+57.0215);	0	Decoy
MouseBrain-Z-T-3.2614.2614.2	2614	17.3	GGNVTLPCK	8,Carbamidomethyl(+57.0215);	1.32	Spectrum Expansion
MouseBrain-Z-T-3.2614.2614.2	2614	17.3	GGNVTLPCK	8,Carbamidomethyl(+57.0215);	0	Decoy
MouseBrain-Z-T-3.2615.2615.3	2615	17.3	GGNVTLPCK	8,Carbamidomethyl(+57.0215);	0	Spectrum Expansion
MouseBrain-Z-T-3.2615.2615.3	2615	17.3	GGNVTLPCK	8,Carbamidomethyl(+57.0215);	0	Decoy
MouseBrain-Z-T-3.2616.2616.3	2616	17.3	GGNVTLPCK	8,Carbamidomethyl(+57.0215);	0	Spectrum Expansion
MouseBrain-Z-T-3.2616.2616.3	2616	17.3	GGNVTLPCK	8,Carbamidomethyl(+57.0215);	0	Decoy
MouseBrain-Z-T-3.2617.2617.3	2617	17.3	GGNVTLPCK	8,Carbamidomethyl(+57.0215);	0	Spectrum Expansion
MouseBrain-Z-T-3.2617.2617.3	2617	17.3	GGNVTLPCK	8,Carbamidomethyl(+57.0215);	0	Decoy
MouseBrain-Z-T-3.2618.2618.2	2618	17.3	GGNVTLPCK	8,Carbamidomethyl(+57.0215);	0	Spectrum Expansion
MouseBrain-Z-T-3.2618.2618.2	2618	17.3	GGNVTLPCK	8,Carbamidomethyl(+57.0215);	0	Decoy
MouseBrain-Z-T-3.2619.2619.2	2619	17.3	GGNVTLPCK	8,Carbamidomethyl(+57.0215);	0	Spectrum Expansion
MouseBrain-Z-T-3.2619.2619.2	2619	17.3	GGNVTLPCK	8,Carbamidomethyl(+57.0215);	0	Decoy
MouseBrain-Z-T-3.2620.2620.3	2620	17.3	GGNVTLPCK	8,Carbamidomethyl(+57.0215);	0	Spectrum Expansion
MouseBrain-Z-T-3.2620.2620.3	2620	17.3	GGNVTLPCK	8,Carbamidomethyl(+57.0215);	0	Decoy
MouseBrain-Z-T-3.2621.2621.3	2621	17.3	GGNVTLPCK	8,Carbamidomethyl(+57.0215);	0	Spectrum Expansion
MouseBrain-Z-T-3.2621.2621.3	2621	17.3	GGNVTLPCK	8,Carbamidomethyl(+57.0215);	0	Decoy
MouseBrain-Z-T-3.2623.2623.3	2623	17.35	GGNVTLPCK	8,Carbamidomethyl(+57.0215);	0	Spectrum Expansion
MouseBrain-Z-T-3.2623.2623.3	2623	17.35	GGNVTLPCK	8,Carbamidomethyl(+57.0215);	0	Decoy
MouseBrain-Z-T-3.2624.2624.3	2624	17.35	GGNVTLPCK	8,Carbamidomethyl(+57.0215);	1.64	Spectrum Expansion
MouseBrain-Z-T-3.2624.2624.3	2624	17.35	GGNVTLPCK	8,Carbamidomethyl(+57.0215);	0	Decoy
MouseBrain-Z-T-3.2625.2625.4	2625	17.35	GGNVTLPCK	8,Carbamidomethyl(+57.0215);	0	Spectrum Expansion
MouseBrain-Z-T-3.2625.2625.4	2625	17.35	GGNVTLPCK	8,Carbamidomethyl(+57.0215);	0	Decoy
MouseBrain-Z-T-3.2626.2626.2	2626	17.35	GGNVTLPCK	8,Carbamidomethyl(+57.0215);	0	Spectrum Expansion
MouseBrain-Z-T-3.2626.2626.2	2626	17.35	GGNVTLPCK	8,Carbamidomethyl(+57.0215);	0	Decoy
MouseBrain-Z-T-3.2627.2627.2	2627	17.35	GGNVTLPCK	8,Carbamidomethyl(+57.0215);	1.12	Spectrum Expansion
MouseBrain-Z-T-3.2627.2627.2	2627	17.35	GGNVTLPCK	8,Carbamidomethyl(+57.0215);	0	Decoy
MouseBrain-Z-T-3.2628.2628.2	2628	17.35	GGNVTLPCK	8,Carbamidomethyl(+57.0215);	1.48	Spectrum Expansion
MouseBrain-Z-T-3.2628.2628.2	2628	17.35	GGNVTLPCK	8,Carbamidomethyl(+57.0215);	0	Decoy
MouseBrain-Z-T-3.2629.2629.2	2629	17.35	GGNVTLPCK	8,Carbamidomethyl(+57.0215);	0	Spectrum Expansion
MouseBrain-Z-T-3.2629.2629.2	2629	17.35	GGNVTLPCK	8,Carbamidomethyl(+57.0215);	0	Decoy
MouseBrain-Z-T-3.2630.2630.3	2630	17.35	GGNVTLPCK	8,Carbamidomethyl(+57.0215);	1.06	Spectrum Expansion
MouseBrain-Z-T-3.2630.2630.3	2630	17.35	GGNVTLPCK	8,Carbamidomethyl(+57.0215);	0	Decoy
MouseBrain-Z-T-3.2631.2631.3	2631	17.35	GGNVTLPCK	8,Carbamidomethyl(+57.0215);	2.89	Spectrum Expansion
MouseBrain-Z-T-3.2631.2631.3	2631	17.35	GGNVTLPCK	8,Carbamidomethyl(+57.0215);	0	Decoy
MouseBrain-Z-T-3.2632.2632.3	2632	17.35	GGNVTLPCK	8,Carbamidomethyl(+57.0215);	3.51	Spectrum Expansion
MouseBrain-Z-T-3.2632.2632.3	2632	17.35	GGNVTLPCK	8,Carbamidomethyl(+57.0215);	0	Decoy
MouseBrain-Z-T-3.2633.2633.3	2633	17.35	GGNVTLPCK	8,Carbamidomethyl(+57.0215);	1.05	Spectrum Expansion
MouseBrain-Z-T-3.2633.2633.3	2633	17.35	GGNVTLPCK	8,Carbamidomethyl(+57.0215);	0	Decoy
MouseBrain-Z-T-3.2635.2635.3	2635	17.4	GGNVTLPCK	8,Carbamidomethyl(+57.0215);	0	Spectrum Expansion
MouseBrain-Z-T-3.2635.2635.3	2635	17.4	GGNVTLPCK	8,Carbamidomethyl(+57.0215);	0	Decoy
MouseBrain-Z-T-3.2636.2636.4	2636	17.4	GGNVTLPCK	8,Carbamidomethyl(+57.0215);	0	Spectrum Expansion
MouseBrain-Z-T-3.2636.2636.4	2636	17.4	GGNVTLPCK	8,Carbamidomethyl(+57.0215);	0	Decoy
MouseBrain-Z-T-3.2637.2637.2	2637	17.4	GGNVTLPCK	8,Carbamidomethyl(+57.0215);	1.04	Spectrum Expansion
MouseBrain-Z-T-3.2637.2637.2	2637	17.4	GGNVTLPCK	8,Carbamidomethyl(+57.0215);	0	Decoy
MouseBrain-Z-T-3.2638.2638.3	2638	17.4	GGNVTLPCK	8,Carbamidomethyl(+57.0215);	1.39	Spectrum Expansion
MouseBrain-Z-T-3.2638.2638.3	2638	17.4	GGNVTLPCK	8,Carbamidomethyl(+57.0215);	0	Decoy
MouseBrain-Z-T-3.2639.2639.3	2639	17.4	GGNVTLPCK	8,Carbamidomethyl(+57.0215);	0	Spectrum Expansion
MouseBrain-Z-T-3.2639.2639.3	2639	17.4	GGNVTLPCK	8,Carbamidomethyl(+57.0215);	0	Decoy
MouseBrain-Z-T-3.2640.2640.2	2640	17.4	GGNVTLPCK	8,Carbamidomethyl(+57.0215);	0	Spectrum Expansion
MouseBrain-Z-T-3.2640.2640.2	2640	17.4	GGNVTLPCK	8,Carbamidomethyl(+57.0215);	0	Decoy
MouseBrain-Z-T-3.2641.2641.3	2641	17.4	GGNVTLPCK	8,Carbamidomethyl(+57.0215);	0	Spectrum Expansion
MouseBrain-Z-T-3.2641.2641.3	2641	17.4	GGNVTLPCK	8,Carbamidomethyl(+57.0215);	0	Decoy
MouseBrain-Z-T-3.2642.2642.2	2642	17.4	GGNVTLPCK	8,Carbamidomethyl(+57.0215);	1.19	Spectrum Expansion
MouseBrain-Z-T-3.2642.2642.2	2642	17.4	GGNVTLPCK	8,Carbamidomethyl(+57.0215);	0	Decoy
MouseBrain-Z-T-3.2643.2643.3	2643	17.4	GGNVTLPCK	8,Carbamidomethyl(+57.0215);	0	Spectrum Expansion
MouseBrain-Z-T-3.2643.2643.3	2643	17.4	GGNVTLPCK	8,Carbamidomethyl(+57.0215);	0	Decoy
MouseBrain-Z-T-3.2644.2644.2	2644	17.4	GGNVTLPCK	8,Carbamidomethyl(+57.0215);	0	Spectrum Expansion
MouseBrain-Z-T-3.2644.2644.2	2644	17.4	GGNVTLPCK	8,Carbamidomethyl(+57.0215);	0	Decoy
MouseBrain-Z-T-3.2645.2645.2	2645	17.4	GGNVTLPCK	8,Carbamidomethyl(+57.0215);	0	Spectrum Expansion
MouseBrain-Z-T-3.2645.2645.2	2645	17.4	GGNVTLPCK	8,Carbamidomethyl(+57.0215);	0	Decoy
MouseBrain-Z-T-3.2647.2647.3	2647	17.46	GGNVTLPCK	8,Carbamidomethyl(+57.0215);	1.04	Spectrum Expansion
MouseBrain-Z-T-3.2647.2647.3	2647	17.46	GGNVTLPCK	8,Carbamidomethyl(+57.0215);	0	Decoy
MouseBrain-Z-T-3.2648.2648.3	2648	17.46	GGNVTLPCK	8,Carbamidomethyl(+57.0215);	0	Spectrum Expansion
MouseBrain-Z-T-3.2648.2648.3	2648	17.46	GGNVTLPCK	8,Carbamidomethyl(+57.0215);	0	Decoy
MouseBrain-Z-T-3.2649.2649.3	2649	17.46	GGNVTLPCK	8,Carbamidomethyl(+57.0215);	0	Spectrum Expansion
MouseBrain-Z-T-3.2649.2649.3	2649	17.46	GGNVTLPCK	8,Carbamidomethyl(+57.0215);	1.36	Decoy
MouseBrain-Z-T-3.2650.2650.2	2650	17.46	GGNVTLPCK	8,Carbamidomethyl(+57.0215);	1.01	Spectrum Expansion
MouseBrain-Z-T-3.2650.2650.2	2650	17.46	GGNVTLPCK	8,Carbamidomethyl(+57.0215);	0	Decoy
MouseBrain-Z-T-3.2651.2651.3	2651	17.46	GGNVTLPCK	8,Carbamidomethyl(+57.0215);	1.65	Spectrum Expansion
MouseBrain-Z-T-3.2651.2651.3	2651	17.46	GGNVTLPCK	8,Carbamidomethyl(+57.0215);	0	Decoy
MouseBrain-Z-T-3.2652.2652.2	2652	17.46	GGNVTLPCK	8,Carbamidomethyl(+57.0215);	1.16	Spectrum Expansion
MouseBrain-Z-T-3.2652.2652.2	2652	17.46	GGNVTLPCK	8,Carbamidomethyl(+57.0215);	0	Decoy
MouseBrain-Z-T-3.2653.2653.3	2653	17.46	GGNVTLPCK	8,Carbamidomethyl(+57.0215);	1.69	Spectrum Expansion
MouseBrain-Z-T-3.2653.2653.3	2653	17.46	GGNVTLPCK	8,Carbamidomethyl(+57.0215);	0	Decoy
MouseBrain-Z-T-3.2654.2654.3	2654	17.46	GGNVTLPCK	8,Carbamidomethyl(+57.0215);	0	Spectrum Expansion
MouseBrain-Z-T-3.2654.2654.3	2654	17.46	GGNVTLPCK	8,Carbamidomethyl(+57.0215);	0	Decoy
MouseBrain-Z-T-3.2655.2655.4	2655	17.46	GGNVTLPCK	8,Carbamidomethyl(+57.0215);	1.07	Spectrum Expansion
MouseBrain-Z-T-3.2655.2655.4	2655	17.46	GGNVTLPCK	8,Carbamidomethyl(+57.0215);	0	Decoy
MouseBrain-Z-T-3.2656.2656.3	2656	17.46	GGNVTLPCK	8,Carbamidomethyl(+57.0215);	0	Spectrum Expansion
MouseBrain-Z-T-3.2656.2656.3	2656	17.46	GGNVTLPCK	8,Carbamidomethyl(+57.0215);	0	Decoy
MouseBrain-Z-T-3.2657.2657.2	2657	17.46	GGNVTLPCK	8,Carbamidomethyl(+57.0215);	0	Spectrum Expansion
MouseBrain-Z-T-3.2657.2657.2	2657	17.46	GGNVTLPCK	8,Carbamidomethyl(+57.0215);	0	Decoy
MouseBrain-Z-T-3.2659.2659.3	2659	17.51	GGNVTLPCK	8,Carbamidomethyl(+57.0215);	0	Spectrum Expansion
MouseBrain-Z-T-3.2659.2659.3	2659	17.51	GGNVTLPCK	8,Carbamidomethyl(+57.0215);	0	Decoy
MouseBrain-Z-T-3.2660.2660.3	2660	17.51	GGNVTLPCK	8,Carbamidomethyl(+57.0215);	0	Spectrum Expansion
MouseBrain-Z-T-3.2660.2660.3	2660	17.51	GGNVTLPCK	8,Carbamidomethyl(+57.0215);	0	Decoy
MouseBrain-Z-T-3.2661.2661.3	2661	17.51	GGNVTLPCK	8,Carbamidomethyl(+57.0215);	0	Spectrum Expansion
MouseBrain-Z-T-3.2661.2661.3	2661	17.51	GGNVTLPCK	8,Carbamidomethyl(+57.0215);	0	Decoy
MouseBrain-Z-T-3.2662.2662.3	2662	17.51	GGNVTLPCK	8,Carbamidomethyl(+57.0215);	0	Spectrum Expansion
MouseBrain-Z-T-3.2662.2662.3	2662	17.51	GGNVTLPCK	8,Carbamidomethyl(+57.0215);	0	Decoy
MouseBrain-Z-T-3.2663.2663.3	2663	17.51	GGNVTLPCK	8,Carbamidomethyl(+57.0215);	0	Spectrum Expansion
MouseBrain-Z-T-3.2663.2663.3	2663	17.51	GGNVTLPCK	8,Carbamidomethyl(+57.0215);	0	Decoy
MouseBrain-Z-T-3.2664.2664.3	2664	17.51	GGNVTLPCK	8,Carbamidomethyl(+57.0215);	2.16	Spectrum Expansion
MouseBrain-Z-T-3.2664.2664.3	2664	17.51	GGNVTLPCK	8,Carbamidomethyl(+57.0215);	0	Decoy
MouseBrain-Z-T-3.2665.2665.2	2665	17.51	GGNVTLPCK	8,Carbamidomethyl(+57.0215);	1.01	Spectrum Expansion
MouseBrain-Z-T-3.2665.2665.2	2665	17.51	GGNVTLPCK	8,Carbamidomethyl(+57.0215);	0	Decoy
MouseBrain-Z-T-3.2666.2666.2	2666	17.51	GGNVTLPCK	8,Carbamidomethyl(+57.0215);	0	Spectrum Expansion
MouseBrain-Z-T-3.2666.2666.2	2666	17.51	GGNVTLPCK	8,Carbamidomethyl(+57.0215);	0	Decoy
MouseBrain-Z-T-3.2667.2667.2	2667	17.51	GGNVTLPCK	8,Carbamidomethyl(+57.0215);	0	Spectrum Expansion
MouseBrain-Z-T-3.2667.2667.2	2667	17.51	GGNVTLPCK	8,Carbamidomethyl(+57.0215);	0	Decoy
MouseBrain-Z-T-3.2668.2668.2	2668	17.51	GGNVTLPCK	8,Carbamidomethyl(+57.0215);	0	Spectrum Expansion
MouseBrain-Z-T-3.2668.2668.2	2668	17.51	GGNVTLPCK	8,Carbamidomethyl(+57.0215);	0	Decoy
MouseBrain-Z-T-3.2671.2671.3	2671	17.56	GGNVTLPCK	8,Carbamidomethyl(+57.0215);	0	Spectrum Expansion
MouseBrain-Z-T-3.2671.2671.3	2671	17.56	GGNVTLPCK	8,Carbamidomethyl(+57.0215);	0	Decoy
MouseBrain-Z-T-3.2672.2672.4	2672	17.56	GGNVTLPCK	8,Carbamidomethyl(+57.0215);	2.26	Spectrum Expansion
MouseBrain-Z-T-3.2672.2672.4	2672	17.56	GGNVTLPCK	8,Carbamidomethyl(+57.0215);	0	Decoy
MouseBrain-Z-T-3.2673.2673.3	2673	17.56	GGNVTLPCK	8,Carbamidomethyl(+57.0215);	1.44	Spectrum Expansion
MouseBrain-Z-T-3.2673.2673.3	2673	17.56	GGNVTLPCK	8,Carbamidomethyl(+57.0215);	0	Decoy
MouseBrain-Z-T-3.2674.2674.3	2674	17.56	GGNVTLPCK	8,Carbamidomethyl(+57.0215);	0	Spectrum Expansion
MouseBrain-Z-T-3.2674.2674.3	2674	17.56	GGNVTLPCK	8,Carbamidomethyl(+57.0215);	0	Decoy
MouseBrain-Z-T-3.2675.2675.3	2675	17.56	GGNVTLPCK	8,Carbamidomethyl(+57.0215);	0	Spectrum Expansion
MouseBrain-Z-T-3.2675.2675.3	2675	17.56	GGNVTLPCK	8,Carbamidomethyl(+57.0215);	1.01	Decoy
MouseBrain-Z-T-3.2676.2676.2	2676	17.56	GGNVTLPCK	8,Carbamidomethyl(+57.0215);	0	Spectrum Expansion
MouseBrain-Z-T-3.2676.2676.2	2676	17.56	GGNVTLPCK	8,Carbamidomethyl(+57.0215);	0	Decoy
MouseBrain-Z-T-3.2677.2677.2	2677	17.56	GGNVTLPCK	8,Carbamidomethyl(+57.0215);	0	Spectrum Expansion
MouseBrain-Z-T-3.2677.2677.2	2677	17.56	GGNVTLPCK	8,Carbamidomethyl(+57.0215);	0	Decoy
MouseBrain-Z-T-3.2678.2678.2	2678	17.56	GGNVTLPCK	8,Carbamidomethyl(+57.0215);	0	Spectrum Expansion
MouseBrain-Z-T-3.2678.2678.2	2678	17.56	GGNVTLPCK	8,Carbamidomethyl(+57.0215);	0	Decoy
MouseBrain-Z-T-3.2679.2679.2	2679	17.56	GGNVTLPCK	8,Carbamidomethyl(+57.0215);	0	Spectrum Expansion
MouseBrain-Z-T-3.2679.2679.2	2679	17.56	GGNVTLPCK	8,Carbamidomethyl(+57.0215);	0	Decoy
MouseBrain-Z-T-3.2680.2680.2	2680	17.56	GGNVTLPCK	8,Carbamidomethyl(+57.0215);	0	Spectrum Expansion
MouseBrain-Z-T-3.2680.2680.2	2680	17.56	GGNVTLPCK	8,Carbamidomethyl(+57.0215);	0	Decoy
MouseBrain-Z-T-3.2681.2681.3	2681	17.56	GGNVTLPCK	8,Carbamidomethyl(+57.0215);	0	Spectrum Expansion
MouseBrain-Z-T-3.2681.2681.3	2681	17.56	GGNVTLPCK	8,Carbamidomethyl(+57.0215);	0	Decoy
MouseBrain-Z-T-3.2683.2683.2	2683	17.62	GGNVTLPCK	8,Carbamidomethyl(+57.0215);	0	Spectrum Expansion
MouseBrain-Z-T-3.2683.2683.2	2683	17.62	GGNVTLPCK	8,Carbamidomethyl(+57.0215);	0	Decoy
MouseBrain-Z-T-3.2684.2684.3	2684	17.62	GGNVTLPCK	8,Carbamidomethyl(+57.0215);	1.5	Spectrum Expansion
MouseBrain-Z-T-3.2684.2684.3	2684	17.62	GGNVTLPCK	8,Carbamidomethyl(+57.0215);	0	Decoy
MouseBrain-Z-T-3.2685.2685.3	2685	17.62	GGNVTLPCK	8,Carbamidomethyl(+57.0215);	0	Spectrum Expansion
MouseBrain-Z-T-3.2685.2685.3	2685	17.62	GGNVTLPCK	8,Carbamidomethyl(+57.0215);	0	Decoy
MouseBrain-Z-T-3.2686.2686.3	2686	17.62	GGNVTLPCK	8,Carbamidomethyl(+57.0215);	1.66	Spectrum Expansion
MouseBrain-Z-T-3.2686.2686.3	2686	17.62	GGNVTLPCK	8,Carbamidomethyl(+57.0215);	0	Decoy
MouseBrain-Z-T-3.2687.2687.3	2687	17.62	GGNVTLPCK	8,Carbamidomethyl(+57.0215);	0	Spectrum Expansion
MouseBrain-Z-T-3.2687.2687.3	2687	17.62	GGNVTLPCK	8,Carbamidomethyl(+57.0215);	0	Decoy
MouseBrain-Z-T-3.2688.2688.3	2688	17.62	GGNVTLPCK	8,Carbamidomethyl(+57.0215);	1.14	Spectrum Expansion
MouseBrain-Z-T-3.2688.2688.3	2688	17.62	GGNVTLPCK	8,Carbamidomethyl(+57.0215);	0	Decoy
MouseBrain-Z-T-3.2689.2689.2	2689	17.62	GGNVTLPCK	8,Carbamidomethyl(+57.0215);	1.12	Spectrum Expansion
MouseBrain-Z-T-3.2689.2689.2	2689	17.62	GGNVTLPCK	8,Carbamidomethyl(+57.0215);	0	Decoy
MouseBrain-Z-T-3.2690.2690.2	2690	17.62	GGNVTLPCK	8,Carbamidomethyl(+57.0215);	1.03	Spectrum Expansion
MouseBrain-Z-T-3.2690.2690.2	2690	17.62	GGNVTLPCK	8,Carbamidomethyl(+57.0215);	0	Decoy
MouseBrain-Z-T-3.2691.2691.2	2691	17.62	GGNVTLPCK	8,Carbamidomethyl(+57.0215);	0	Spectrum Expansion
MouseBrain-Z-T-3.2691.2691.2	2691	17.62	GGNVTLPCK	8,Carbamidomethyl(+57.0215);	0	Decoy
MouseBrain-Z-T-3.2692.2692.3	2692	17.62	GGNVTLPCK	8,Carbamidomethyl(+57.0215);	0	Spectrum Expansion
MouseBrain-Z-T-3.2692.2692.3	2692	17.62	GGNVTLPCK	8,Carbamidomethyl(+57.0215);	0	Decoy
MouseBrain-Z-T-3.2693.2693.2	2693	17.62	GGNVTLPCK	8,Carbamidomethyl(+57.0215);	0	Spectrum Expansion
MouseBrain-Z-T-3.2693.2693.2	2693	17.62	GGNVTLPCK	8,Carbamidomethyl(+57.0215);	0	Decoy
MouseBrain-Z-T-3.2695.2695.3	2695	17.67	GGNVTLPCK	8,Carbamidomethyl(+57.0215);	0	Spectrum Expansion
MouseBrain-Z-T-3.2695.2695.3	2695	17.67	GGNVTLPCK	8,Carbamidomethyl(+57.0215);	0	Decoy
MouseBrain-Z-T-3.2696.2696.2	2696	17.67	GGNVTLPCK	8,Carbamidomethyl(+57.0215);	1.38	Spectrum Expansion
MouseBrain-Z-T-3.2696.2696.2	2696	17.67	GGNVTLPCK	8,Carbamidomethyl(+57.0215);	0	Decoy
MouseBrain-Z-T-3.2697.2697.2	2697	17.67	GGNVTLPCK	8,Carbamidomethyl(+57.0215);	0	Spectrum Expansion
MouseBrain-Z-T-3.2697.2697.2	2697	17.67	GGNVTLPCK	8,Carbamidomethyl(+57.0215);	0	Decoy
MouseBrain-Z-T-3.2698.2698.3	2698	17.67	GGNVTLPCK	8,Carbamidomethyl(+57.0215);	4.34	Spectrum Expansion
MouseBrain-Z-T-3.2698.2698.3	2698	17.67	GGNVTLPCK	8,Carbamidomethyl(+57.0215);	0	Decoy
MouseBrain-Z-T-3.2699.2699.4	2699	17.67	GGNVTLPCK	8,Carbamidomethyl(+57.0215);	1.04	Spectrum Expansion
MouseBrain-Z-T-3.2699.2699.4	2699	17.67	GGNVTLPCK	8,Carbamidomethyl(+57.0215);	0	Decoy
MouseBrain-Z-T-3.2700.2700.2	2700	17.67	GGNVTLPCK	8,Carbamidomethyl(+57.0215);	0	Spectrum Expansion
MouseBrain-Z-T-3.2700.2700.2	2700	17.67	GGNVTLPCK	8,Carbamidomethyl(+57.0215);	0	Decoy
MouseBrain-Z-T-3.2701.2701.3	2701	17.67	GGNVTLPCK	8,Carbamidomethyl(+57.0215);	0	Spectrum Expansion
MouseBrain-Z-T-3.2701.2701.3	2701	17.67	GGNVTLPCK	8,Carbamidomethyl(+57.0215);	0	Decoy
MouseBrain-Z-T-3.2702.2702.2	2702	17.67	GGNVTLPCK	8,Carbamidomethyl(+57.0215);	0	Spectrum Expansion
MouseBrain-Z-T-3.2702.2702.2	2702	17.67	GGNVTLPCK	8,Carbamidomethyl(+57.0215);	0	Decoy
MouseBrain-Z-T-3.2703.2703.2	2703	17.67	GGNVTLPCK	8,Carbamidomethyl(+57.0215);	0	Spectrum Expansion
MouseBrain-Z-T-3.2703.2703.2	2703	17.67	GGNVTLPCK	8,Carbamidomethyl(+57.0215);	0	Decoy
MouseBrain-Z-T-3.2704.2704.2	2704	17.67	GGNVTLPCK	8,Carbamidomethyl(+57.0215);	1	Spectrum Expansion
MouseBrain-Z-T-3.2704.2704.2	2704	17.67	GGNVTLPCK	8,Carbamidomethyl(+57.0215);	0	Decoy
MouseBrain-Z-T-3.2705.2705.2	2705	17.67	GGNVTLPCK	8,Carbamidomethyl(+57.0215);	0	Spectrum Expansion
MouseBrain-Z-T-3.2705.2705.2	2705	17.67	GGNVTLPCK	8,Carbamidomethyl(+57.0215);	0	Decoy
MouseBrain-Z-T-3.2707.2707.3	2707	17.72	GGNVTLPCK	8,Carbamidomethyl(+57.0215);	0	Spectrum Expansion
MouseBrain-Z-T-3.2707.2707.3	2707	17.72	GGNVTLPCK	8,Carbamidomethyl(+57.0215);	0	Decoy
MouseBrain-Z-T-3.2708.2708.3	2708	17.72	GGNVTLPCK	8,Carbamidomethyl(+57.0215);	1.41	Spectrum Expansion
MouseBrain-Z-T-3.2708.2708.3	2708	17.72	GGNVTLPCK	8,Carbamidomethyl(+57.0215);	0	Decoy
MouseBrain-Z-T-3.2709.2709.2	2709	17.72	GGNVTLPCK	8,Carbamidomethyl(+57.0215);	0	Spectrum Expansion
MouseBrain-Z-T-3.2709.2709.2	2709	17.72	GGNVTLPCK	8,Carbamidomethyl(+57.0215);	0	Decoy
MouseBrain-Z-T-3.2710.2710.3	2710	17.72	GGNVTLPCK	8,Carbamidomethyl(+57.0215);	0	Spectrum Expansion
MouseBrain-Z-T-3.2710.2710.3	2710	17.72	GGNVTLPCK	8,Carbamidomethyl(+57.0215);	0	Decoy
MouseBrain-Z-T-3.2711.2711.3	2711	17.72	GGNVTLPCK	8,Carbamidomethyl(+57.0215);	0	Spectrum Expansion
MouseBrain-Z-T-3.2711.2711.3	2711	17.72	GGNVTLPCK	8,Carbamidomethyl(+57.0215);	0	Decoy
MouseBrain-Z-T-3.2713.2713.3	2713	17.75	GGNVTLPCK	8,Carbamidomethyl(+57.0215);	1.98	Spectrum Expansion
MouseBrain-Z-T-3.2713.2713.3	2713	17.75	GGNVTLPCK	8,Carbamidomethyl(+57.0215);	1.18	Decoy
MouseBrain-Z-T-3.2714.2714.2	2714	17.75	GGNVTLPCK	8,Carbamidomethyl(+57.0215);	1.05	Spectrum Expansion
MouseBrain-Z-T-3.2714.2714.2	2714	17.75	GGNVTLPCK	8,Carbamidomethyl(+57.0215);	1.02	Decoy
MouseBrain-Z-T-3.2715.2715.3	2715	17.75	GGNVTLPCK	8,Carbamidomethyl(+57.0215);	1.04	Spectrum Expansion
MouseBrain-Z-T-3.2715.2715.3	2715	17.75	GGNVTLPCK	8,Carbamidomethyl(+57.0215);	0	Decoy
MouseBrain-Z-T-3.2716.2716.3	2716	17.75	GGNVTLPCK	8,Carbamidomethyl(+57.0215);	0	Spectrum Expansion
MouseBrain-Z-T-3.2716.2716.3	2716	17.75	GGNVTLPCK	8,Carbamidomethyl(+57.0215);	0	Decoy
MouseBrain-Z-T-3.2717.2717.4	2717	17.75	GGNVTLPCK	8,Carbamidomethyl(+57.0215);	0	Spectrum Expansion
MouseBrain-Z-T-3.2717.2717.4	2717	17.75	GGNVTLPCK	8,Carbamidomethyl(+57.0215);	0	Decoy
MouseBrain-Z-T-3.2718.2718.3	2718	17.75	GGNVTLPCK	8,Carbamidomethyl(+57.0215);	0	Spectrum Expansion
MouseBrain-Z-T-3.2718.2718.3	2718	17.75	GGNVTLPCK	8,Carbamidomethyl(+57.0215);	0	Decoy
MouseBrain-Z-T-3.2719.2719.3	2719	17.75	GGNVTLPCK	8,Carbamidomethyl(+57.0215);	0	Spectrum Expansion
MouseBrain-Z-T-3.2719.2719.3	2719	17.75	GGNVTLPCK	8,Carbamidomethyl(+57.0215);	0	Decoy
MouseBrain-Z-T-3.2720.2720.2	2720	17.75	GGNVTLPCK	8,Carbamidomethyl(+57.0215);	0	Spectrum Expansion
MouseBrain-Z-T-3.2720.2720.2	2720	17.75	GGNVTLPCK	8,Carbamidomethyl(+57.0215);	0	Decoy
MouseBrain-Z-T-3.2721.2721.3	2721	17.75	GGNVTLPCK	8,Carbamidomethyl(+57.0215);	0	Spectrum Expansion
MouseBrain-Z-T-3.2721.2721.3	2721	17.75	GGNVTLPCK	8,Carbamidomethyl(+57.0215);	0	Decoy
MouseBrain-Z-T-3.2722.2722.2	2722	17.75	GGNVTLPCK	8,Carbamidomethyl(+57.0215);	1.04	Spectrum Expansion
MouseBrain-Z-T-3.2722.2722.2	2722	17.75	GGNVTLPCK	8,Carbamidomethyl(+57.0215);	0	Decoy
MouseBrain-Z-T-3.2723.2723.3	2723	17.75	GGNVTLPCK	8,Carbamidomethyl(+57.0215);	0	Spectrum Expansion
MouseBrain-Z-T-3.2723.2723.3	2723	17.75	GGNVTLPCK	8,Carbamidomethyl(+57.0215);	0	Decoy
MouseBrain-Z-T-3.2726.2726.3	2726	17.8	GGNVTLPCK	8,Carbamidomethyl(+57.0215);	0	Spectrum Expansion
MouseBrain-Z-T-3.2726.2726.3	2726	17.8	GGNVTLPCK	8,Carbamidomethyl(+57.0215);	0	Decoy
MouseBrain-Z-T-3.2727.2727.2	2727	17.8	GGNVTLPCK	8,Carbamidomethyl(+57.0215);	0	Spectrum Expansion
MouseBrain-Z-T-3.2727.2727.2	2727	17.8	GGNVTLPCK	8,Carbamidomethyl(+57.0215);	0	Decoy
MouseBrain-Z-T-3.2728.2728.2	2728	17.8	GGNVTLPCK	8,Carbamidomethyl(+57.0215);	1.35	Spectrum Expansion
MouseBrain-Z-T-3.2728.2728.2	2728	17.8	GGNVTLPCK	8,Carbamidomethyl(+57.0215);	0	Decoy
MouseBrain-Z-T-3.2729.2729.2	2729	17.8	GGNVTLPCK	8,Carbamidomethyl(+57.0215);	0	Spectrum Expansion
MouseBrain-Z-T-3.2729.2729.2	2729	17.8	GGNVTLPCK	8,Carbamidomethyl(+57.0215);	0	Decoy
MouseBrain-Z-T-3.2730.2730.3	2730	17.8	GGNVTLPCK	8,Carbamidomethyl(+57.0215);	0	Spectrum Expansion
MouseBrain-Z-T-3.2730.2730.3	2730	17.8	GGNVTLPCK	8,Carbamidomethyl(+57.0215);	0	Decoy
MouseBrain-Z-T-3.2733.2733.2	2733	17.84	GGNVTLPCK	8,Carbamidomethyl(+57.0215);	1.19	Spectrum Expansion
MouseBrain-Z-T-3.2733.2733.2	2733	17.84	GGNVTLPCK	8,Carbamidomethyl(+57.0215);	0	Decoy
MouseBrain-Z-T-3.2734.2734.3	2734	17.84	GGNVTLPCK	8,Carbamidomethyl(+57.0215);	0	Spectrum Expansion
MouseBrain-Z-T-3.2734.2734.3	2734	17.84	GGNVTLPCK	8,Carbamidomethyl(+57.0215);	0	Decoy
MouseBrain-Z-T-3.2735.2735.2	2735	17.84	GGNVTLPCK	8,Carbamidomethyl(+57.0215);	1.04	Spectrum Expansion
MouseBrain-Z-T-3.2735.2735.2	2735	17.84	GGNVTLPCK	8,Carbamidomethyl(+57.0215);	0	Decoy
MouseBrain-Z-T-3.2736.2736.3	2736	17.84	GGNVTLPCK	8,Carbamidomethyl(+57.0215);	0	Spectrum Expansion
MouseBrain-Z-T-3.2736.2736.3	2736	17.84	GGNVTLPCK	8,Carbamidomethyl(+57.0215);	0	Decoy
MouseBrain-Z-T-3.2737.2737.3	2737	17.84	GGNVTLPCK	8,Carbamidomethyl(+57.0215);	0	Spectrum Expansion
MouseBrain-Z-T-3.2737.2737.3	2737	17.84	GGNVTLPCK	8,Carbamidomethyl(+57.0215);	0	Decoy
MouseBrain-Z-T-3.2738.2738.4	2738	17.84	GGNVTLPCK	8,Carbamidomethyl(+57.0215);	3.23	Spectrum Expansion
MouseBrain-Z-T-3.2738.2738.4	2738	17.84	GGNVTLPCK	8,Carbamidomethyl(+57.0215);	0	Decoy
MouseBrain-Z-T-3.2739.2739.3	2739	17.84	GGNVTLPCK	8,Carbamidomethyl(+57.0215);	1.44	Spectrum Expansion
MouseBrain-Z-T-3.2739.2739.3	2739	17.84	GGNVTLPCK	8,Carbamidomethyl(+57.0215);	0	Decoy
MouseBrain-Z-T-3.2740.2740.3	2740	17.84	GGNVTLPCK	8,Carbamidomethyl(+57.0215);	0	Spectrum Expansion
MouseBrain-Z-T-3.2740.2740.3	2740	17.84	GGNVTLPCK	8,Carbamidomethyl(+57.0215);	0	Decoy
MouseBrain-Z-T-3.2741.2741.3	2741	17.84	GGNVTLPCK	8,Carbamidomethyl(+57.0215);	1.06	Spectrum Expansion
MouseBrain-Z-T-3.2741.2741.3	2741	17.84	GGNVTLPCK	8,Carbamidomethyl(+57.0215);	1.45	Decoy
MouseBrain-Z-T-3.2742.2742.3	2742	17.84	GGNVTLPCK	8,Carbamidomethyl(+57.0215);	1.19	Spectrum Expansion
MouseBrain-Z-T-3.2742.2742.3	2742	17.84	GGNVTLPCK	8,Carbamidomethyl(+57.0215);	0	Decoy
MouseBrain-Z-T-3.2743.2743.2	2743	17.84	GGNVTLPCK	8,Carbamidomethyl(+57.0215);	1	Spectrum Expansion
MouseBrain-Z-T-3.2743.2743.2	2743	17.84	GGNVTLPCK	8,Carbamidomethyl(+57.0215);	0	Decoy
MouseBrain-Z-T-3.2745.2745.3	2745	17.89	GGNVTLPCK	8,Carbamidomethyl(+57.0215);	0	Spectrum Expansion
MouseBrain-Z-T-3.2745.2745.3	2745	17.89	GGNVTLPCK	8,Carbamidomethyl(+57.0215);	0	Decoy
MouseBrain-Z-T-3.2746.2746.2	2746	17.89	GGNVTLPCK	8,Carbamidomethyl(+57.0215);	0	Spectrum Expansion
MouseBrain-Z-T-3.2746.2746.2	2746	17.89	GGNVTLPCK	8,Carbamidomethyl(+57.0215);	1.36	Decoy
MouseBrain-Z-T-3.2747.2747.3	2747	17.89	GGNVTLPCK	8,Carbamidomethyl(+57.0215);	0	Spectrum Expansion
MouseBrain-Z-T-3.2747.2747.3	2747	17.89	GGNVTLPCK	8,Carbamidomethyl(+57.0215);	0	Decoy
MouseBrain-Z-T-3.2748.2748.3	2748	17.89	GGNVTLPCK	8,Carbamidomethyl(+57.0215);	0	Spectrum Expansion
MouseBrain-Z-T-3.2748.2748.3	2748	17.89	GGNVTLPCK	8,Carbamidomethyl(+57.0215);	0	Decoy
MouseBrain-Z-T-3.2749.2749.3	2749	17.89	GGNVTLPCK	8,Carbamidomethyl(+57.0215);	1.07	Spectrum Expansion
MouseBrain-Z-T-3.2749.2749.3	2749	17.89	GGNVTLPCK	8,Carbamidomethyl(+57.0215);	3.34	Decoy
MouseBrain-Z-T-3.2750.2750.3	2750	17.89	GGNVTLPCK	8,Carbamidomethyl(+57.0215);	0	Spectrum Expansion
MouseBrain-Z-T-3.2750.2750.3	2750	17.89	GGNVTLPCK	8,Carbamidomethyl(+57.0215);	0	Decoy
MouseBrain-Z-T-3.2751.2751.2	2751	17.89	GGNVTLPCK	8,Carbamidomethyl(+57.0215);	0	Spectrum Expansion
MouseBrain-Z-T-3.2751.2751.2	2751	17.89	GGNVTLPCK	8,Carbamidomethyl(+57.0215);	0	Decoy
MouseBrain-Z-T-3.2752.2752.2	2752	17.89	GGNVTLPCK	8,Carbamidomethyl(+57.0215);	0	Spectrum Expansion
MouseBrain-Z-T-3.2752.2752.2	2752	17.89	GGNVTLPCK	8,Carbamidomethyl(+57.0215);	0	Decoy
MouseBrain-Z-T-3.2753.2753.4	2753	17.89	GGNVTLPCK	8,Carbamidomethyl(+57.0215);	0	Spectrum Expansion
MouseBrain-Z-T-3.2753.2753.4	2753	17.89	GGNVTLPCK	8,Carbamidomethyl(+57.0215);	0	Decoy
MouseBrain-Z-T-3.2754.2754.3	2754	17.89	GGNVTLPCK	8,Carbamidomethyl(+57.0215);	1.05	Spectrum Expansion
MouseBrain-Z-T-3.2754.2754.3	2754	17.89	GGNVTLPCK	8,Carbamidomethyl(+57.0215);	0	Decoy
MouseBrain-Z-T-3.2755.2755.3	2755	17.89	GGNVTLPCK	8,Carbamidomethyl(+57.0215);	0	Spectrum Expansion
MouseBrain-Z-T-3.2755.2755.3	2755	17.89	GGNVTLPCK	8,Carbamidomethyl(+57.0215);	0	Decoy
MouseBrain-Z-T-3.2757.2757.3	2757	17.95	GGNVTLPCK	8,Carbamidomethyl(+57.0215);	2.64	Spectrum Expansion
MouseBrain-Z-T-3.2757.2757.3	2757	17.95	GGNVTLPCK	8,Carbamidomethyl(+57.0215);	0	Decoy
MouseBrain-Z-T-3.2758.2758.2	2758	17.95	GGNVTLPCK	8,Carbamidomethyl(+57.0215);	1.01	Spectrum Expansion
MouseBrain-Z-T-3.2758.2758.2	2758	17.95	GGNVTLPCK	8,Carbamidomethyl(+57.0215);	0	Decoy
MouseBrain-Z-T-3.2759.2759.3	2759	17.95	GGNVTLPCK	8,Carbamidomethyl(+57.0215);	0	Spectrum Expansion
MouseBrain-Z-T-3.2759.2759.3	2759	17.95	GGNVTLPCK	8,Carbamidomethyl(+57.0215);	0	Decoy
MouseBrain-Z-T-3.2760.2760.3	2760	17.95	GGNVTLPCK	8,Carbamidomethyl(+57.0215);	0	Spectrum Expansion
MouseBrain-Z-T-3.2760.2760.3	2760	17.95	GGNVTLPCK	8,Carbamidomethyl(+57.0215);	0	Decoy
MouseBrain-Z-T-3.2761.2761.3	2761	17.95	GGNVTLPCK	8,Carbamidomethyl(+57.0215);	0	Spectrum Expansion
MouseBrain-Z-T-3.2761.2761.3	2761	17.95	GGNVTLPCK	8,Carbamidomethyl(+57.0215);	0	Decoy
MouseBrain-Z-T-3.2762.2762.4	2762	17.95	GGNVTLPCK	8,Carbamidomethyl(+57.0215);	0	Spectrum Expansion
MouseBrain-Z-T-3.2762.2762.4	2762	17.95	GGNVTLPCK	8,Carbamidomethyl(+57.0215);	0	Decoy
MouseBrain-Z-T-3.2763.2763.2	2763	17.95	GGNVTLPCK	8,Carbamidomethyl(+57.0215);	0	Spectrum Expansion
MouseBrain-Z-T-3.2763.2763.2	2763	17.95	GGNVTLPCK	8,Carbamidomethyl(+57.0215);	5.08	Decoy
MouseBrain-Z-T-3.2764.2764.3	2764	17.95	GGNVTLPCK	8,Carbamidomethyl(+57.0215);	0	Spectrum Expansion
MouseBrain-Z-T-3.2764.2764.3	2764	17.95	GGNVTLPCK	8,Carbamidomethyl(+57.0215);	0	Decoy
MouseBrain-Z-T-3.2765.2765.2	2765	17.95	GGNVTLPCK	8,Carbamidomethyl(+57.0215);	0	Spectrum Expansion
MouseBrain-Z-T-3.2765.2765.2	2765	17.95	GGNVTLPCK	8,Carbamidomethyl(+57.0215);	0	Decoy
MouseBrain-Z-T-3.2766.2766.3	2766	17.95	GGNVTLPCK	8,Carbamidomethyl(+57.0215);	0	Spectrum Expansion
MouseBrain-Z-T-3.2766.2766.3	2766	17.95	GGNVTLPCK	8,Carbamidomethyl(+57.0215);	0	Decoy
MouseBrain-Z-T-3.2767.2767.3	2767	17.95	GGNVTLPCK	8,Carbamidomethyl(+57.0215);	0	Spectrum Expansion
MouseBrain-Z-T-3.2767.2767.3	2767	17.95	GGNVTLPCK	8,Carbamidomethyl(+57.0215);	0	Decoy
MouseBrain-Z-T-3.2769.2769.2	2769	18	GGNVTLPCK	8,Carbamidomethyl(+57.0215);	1.03	Spectrum Expansion
MouseBrain-Z-T-3.2769.2769.2	2769	18	GGNVTLPCK	8,Carbamidomethyl(+57.0215);	0	Decoy
MouseBrain-Z-T-3.2770.2770.3	2770	18	GGNVTLPCK	8,Carbamidomethyl(+57.0215);	0	Spectrum Expansion
MouseBrain-Z-T-3.2770.2770.3	2770	18	GGNVTLPCK	8,Carbamidomethyl(+57.0215);	0	Decoy
MouseBrain-Z-T-3.2771.2771.3	2771	18	GGNVTLPCK	8,Carbamidomethyl(+57.0215);	1.31	Spectrum Expansion
MouseBrain-Z-T-3.2771.2771.3	2771	18	GGNVTLPCK	8,Carbamidomethyl(+57.0215);	0	Decoy
MouseBrain-Z-T-3.2772.2772.3	2772	18	GGNVTLPCK	8,Carbamidomethyl(+57.0215);	1.08	Spectrum Expansion
MouseBrain-Z-T-3.2772.2772.3	2772	18	GGNVTLPCK	8,Carbamidomethyl(+57.0215);	0	Decoy
MouseBrain-Z-T-3.2773.2773.3	2773	18	GGNVTLPCK	8,Carbamidomethyl(+57.0215);	0	Spectrum Expansion
MouseBrain-Z-T-3.2773.2773.3	2773	18	GGNVTLPCK	8,Carbamidomethyl(+57.0215);	0	Decoy
MouseBrain-Z-T-3.2774.2774.3	2774	18	GGNVTLPCK	8,Carbamidomethyl(+57.0215);	0	Spectrum Expansion
MouseBrain-Z-T-3.2774.2774.3	2774	18	GGNVTLPCK	8,Carbamidomethyl(+57.0215);	0	Decoy
MouseBrain-Z-T-3.2775.2775.3	2775	18	GGNVTLPCK	8,Carbamidomethyl(+57.0215);	0	Spectrum Expansion
MouseBrain-Z-T-3.2775.2775.3	2775	18	GGNVTLPCK	8,Carbamidomethyl(+57.0215);	0	Decoy
MouseBrain-Z-T-3.2776.2776.2	2776	18	GGNVTLPCK	8,Carbamidomethyl(+57.0215);	0	Spectrum Expansion
MouseBrain-Z-T-3.2776.2776.2	2776	18	GGNVTLPCK	8,Carbamidomethyl(+57.0215);	0	Decoy
MouseBrain-Z-T-3.2777.2777.3	2777	18	GGNVTLPCK	8,Carbamidomethyl(+57.0215);	0	Spectrum Expansion
MouseBrain-Z-T-3.2777.2777.3	2777	18	GGNVTLPCK	8,Carbamidomethyl(+57.0215);	0	Decoy
MouseBrain-Z-T-3.2778.2778.2	2778	18	GGNVTLPCK	8,Carbamidomethyl(+57.0215);	0	Spectrum Expansion
MouseBrain-Z-T-3.2778.2778.2	2778	18	GGNVTLPCK	8,Carbamidomethyl(+57.0215);	0	Decoy
MouseBrain-Z-T-3.2779.2779.3	2779	18	GGNVTLPCK	8,Carbamidomethyl(+57.0215);	0	Spectrum Expansion
MouseBrain-Z-T-3.2779.2779.3	2779	18	GGNVTLPCK	8,Carbamidomethyl(+57.0215);	0	Decoy
MouseBrain-Z-T-3.2781.2781.3	2781	18.05	GGNVTLPCK	8,Carbamidomethyl(+57.0215);	0	Spectrum Expansion
MouseBrain-Z-T-3.2781.2781.3	2781	18.05	GGNVTLPCK	8,Carbamidomethyl(+57.0215);	0	Decoy
MouseBrain-Z-T-3.2782.2782.3	2782	18.05	GGNVTLPCK	8,Carbamidomethyl(+57.0215);	0	Spectrum Expansion
MouseBrain-Z-T-3.2782.2782.3	2782	18.05	GGNVTLPCK	8,Carbamidomethyl(+57.0215);	0	Decoy
MouseBrain-Z-T-3.2783.2783.3	2783	18.05	GGNVTLPCK	8,Carbamidomethyl(+57.0215);	1.05	Spectrum Expansion
MouseBrain-Z-T-3.2783.2783.3	2783	18.05	GGNVTLPCK	8,Carbamidomethyl(+57.0215);	0	Decoy
MouseBrain-Z-T-3.2784.2784.2	2784	18.05	GGNVTLPCK	8,Carbamidomethyl(+57.0215);	0	Spectrum Expansion
MouseBrain-Z-T-3.2784.2784.2	2784	18.05	GGNVTLPCK	8,Carbamidomethyl(+57.0215);	0	Decoy
MouseBrain-Z-T-3.2785.2785.3	2785	18.05	GGNVTLPCK	8,Carbamidomethyl(+57.0215);	0	Spectrum Expansion
MouseBrain-Z-T-3.2785.2785.3	2785	18.05	GGNVTLPCK	8,Carbamidomethyl(+57.0215);	0	Decoy
MouseBrain-Z-T-3.2786.2786.2	2786	18.05	GGNVTLPCK	8,Carbamidomethyl(+57.0215);	0	Spectrum Expansion
MouseBrain-Z-T-3.2786.2786.2	2786	18.05	GGNVTLPCK	8,Carbamidomethyl(+57.0215);	0	Decoy
MouseBrain-Z-T-3.2787.2787.2	2787	18.05	GGNVTLPCK	8,Carbamidomethyl(+57.0215);	0	Spectrum Expansion
MouseBrain-Z-T-3.2787.2787.2	2787	18.05	GGNVTLPCK	8,Carbamidomethyl(+57.0215);	0	Decoy
MouseBrain-Z-T-3.2788.2788.2	2788	18.05	GGNVTLPCK	8,Carbamidomethyl(+57.0215);	0	Spectrum Expansion
MouseBrain-Z-T-3.2788.2788.2	2788	18.05	GGNVTLPCK	8,Carbamidomethyl(+57.0215);	0	Decoy
MouseBrain-Z-T-3.2789.2789.3	2789	18.05	GGNVTLPCK	8,Carbamidomethyl(+57.0215);	1.05	Spectrum Expansion
MouseBrain-Z-T-3.2789.2789.3	2789	18.05	GGNVTLPCK	8,Carbamidomethyl(+57.0215);	0	Decoy
MouseBrain-Z-T-3.2790.2790.3	2790	18.05	GGNVTLPCK	8,Carbamidomethyl(+57.0215);	0	Spectrum Expansion
MouseBrain-Z-T-3.2790.2790.3	2790	18.05	GGNVTLPCK	8,Carbamidomethyl(+57.0215);	0	Decoy
MouseBrain-Z-T-3.2792.2792.4	2792	18.1	GGNVTLPCK	8,Carbamidomethyl(+57.0215);	3.56	Spectrum Expansion
MouseBrain-Z-T-3.2792.2792.4	2792	18.1	GGNVTLPCK	8,Carbamidomethyl(+57.0215);	0	Decoy
MouseBrain-Z-T-3.2793.2793.3	2793	18.1	GGNVTLPCK	8,Carbamidomethyl(+57.0215);	0	Spectrum Expansion
MouseBrain-Z-T-3.2793.2793.3	2793	18.1	GGNVTLPCK	8,Carbamidomethyl(+57.0215);	0	Decoy
MouseBrain-Z-T-3.2794.2794.2	2794	18.1	GGNVTLPCK	8,Carbamidomethyl(+57.0215);	1.11	Spectrum Expansion
MouseBrain-Z-T-3.2794.2794.2	2794	18.1	GGNVTLPCK	8,Carbamidomethyl(+57.0215);	0	Decoy
MouseBrain-Z-T-3.2795.2795.3	2795	18.1	GGNVTLPCK	8,Carbamidomethyl(+57.0215);	0	Spectrum Expansion
MouseBrain-Z-T-3.2795.2795.3	2795	18.1	GGNVTLPCK	8,Carbamidomethyl(+57.0215);	0	Decoy
MouseBrain-Z-T-3.2796.2796.2	2796	18.1	GGNVTLPCK	8,Carbamidomethyl(+57.0215);	0	Spectrum Expansion
MouseBrain-Z-T-3.2796.2796.2	2796	18.1	GGNVTLPCK	8,Carbamidomethyl(+57.0215);	0	Decoy
MouseBrain-Z-T-3.2797.2797.2	2797	18.1	GGNVTLPCK	8,Carbamidomethyl(+57.0215);	0	Spectrum Expansion
MouseBrain-Z-T-3.2797.2797.2	2797	18.1	GGNVTLPCK	8,Carbamidomethyl(+57.0215);	0	Decoy
MouseBrain-Z-T-3.2798.2798.3	2798	18.1	GGNVTLPCK	8,Carbamidomethyl(+57.0215);	1.05	Spectrum Expansion
MouseBrain-Z-T-3.2798.2798.3	2798	18.1	GGNVTLPCK	8,Carbamidomethyl(+57.0215);	0	Decoy
MouseBrain-Z-T-3.2799.2799.2	2799	18.1	GGNVTLPCK	8,Carbamidomethyl(+57.0215);	0	Spectrum Expansion
MouseBrain-Z-T-3.2799.2799.2	2799	18.1	GGNVTLPCK	8,Carbamidomethyl(+57.0215);	0	Decoy
MouseBrain-Z-T-3.2800.2800.2	2800	18.1	GGNVTLPCK	8,Carbamidomethyl(+57.0215);	0	Spectrum Expansion
MouseBrain-Z-T-3.2800.2800.2	2800	18.1	GGNVTLPCK	8,Carbamidomethyl(+57.0215);	0	Decoy
MouseBrain-Z-T-3.2801.2801.3	2801	18.1	GGNVTLPCK	8,Carbamidomethyl(+57.0215);	0	Spectrum Expansion
MouseBrain-Z-T-3.2801.2801.3	2801	18.1	GGNVTLPCK	8,Carbamidomethyl(+57.0215);	0	Decoy
MouseBrain-Z-T-3.2802.2802.3	2802	18.1	GGNVTLPCK	8,Carbamidomethyl(+57.0215);	1.05	Spectrum Expansion
MouseBrain-Z-T-3.2802.2802.3	2802	18.1	GGNVTLPCK	8,Carbamidomethyl(+57.0215);	0	Decoy
MouseBrain-Z-T-3.2804.2804.2	2804	18.16	GGNVTLPCK	8,Carbamidomethyl(+57.0215);	1.11	Spectrum Expansion
MouseBrain-Z-T-3.2804.2804.2	2804	18.16	GGNVTLPCK	8,Carbamidomethyl(+57.0215);	0	Decoy
MouseBrain-Z-T-3.2805.2805.2	2805	18.16	GGNVTLPCK	8,Carbamidomethyl(+57.0215);	1.05	Spectrum Expansion
MouseBrain-Z-T-3.2805.2805.2	2805	18.16	GGNVTLPCK	8,Carbamidomethyl(+57.0215);	0	Decoy
MouseBrain-Z-T-3.2806.2806.2	2806	18.16	GGNVTLPCK	8,Carbamidomethyl(+57.0215);	0	Spectrum Expansion
MouseBrain-Z-T-3.2806.2806.2	2806	18.16	GGNVTLPCK	8,Carbamidomethyl(+57.0215);	0	Decoy
MouseBrain-Z-T-3.2807.2807.3	2807	18.16	GGNVTLPCK	8,Carbamidomethyl(+57.0215);	0	Spectrum Expansion
MouseBrain-Z-T-3.2807.2807.3	2807	18.16	GGNVTLPCK	8,Carbamidomethyl(+57.0215);	0	Decoy
MouseBrain-Z-T-3.2808.2808.3	2808	18.16	GGNVTLPCK	8,Carbamidomethyl(+57.0215);	0	Spectrum Expansion
MouseBrain-Z-T-3.2808.2808.3	2808	18.16	GGNVTLPCK	8,Carbamidomethyl(+57.0215);	0	Decoy
MouseBrain-Z-T-3.2809.2809.3	2809	18.16	GGNVTLPCK	8,Carbamidomethyl(+57.0215);	0	Spectrum Expansion
MouseBrain-Z-T-3.2809.2809.3	2809	18.16	GGNVTLPCK	8,Carbamidomethyl(+57.0215);	0	Decoy
MouseBrain-Z-T-3.2810.2810.3	2810	18.16	GGNVTLPCK	8,Carbamidomethyl(+57.0215);	0	Spectrum Expansion
MouseBrain-Z-T-3.2810.2810.3	2810	18.16	GGNVTLPCK	8,Carbamidomethyl(+57.0215);	0	Decoy
MouseBrain-Z-T-3.2811.2811.3	2811	18.16	GGNVTLPCK	8,Carbamidomethyl(+57.0215);	0	Spectrum Expansion
MouseBrain-Z-T-3.2811.2811.3	2811	18.16	GGNVTLPCK	8,Carbamidomethyl(+57.0215);	0	Decoy
MouseBrain-Z-T-3.2812.2812.3	2812	18.16	GGNVTLPCK	8,Carbamidomethyl(+57.0215);	1.05	Spectrum Expansion
MouseBrain-Z-T-3.2812.2812.3	2812	18.16	GGNVTLPCK	8,Carbamidomethyl(+57.0215);	0	Decoy
MouseBrain-Z-T-3.2813.2813.2	2813	18.16	GGNVTLPCK	8,Carbamidomethyl(+57.0215);	1.04	Spectrum Expansion
MouseBrain-Z-T-3.2813.2813.2	2813	18.16	GGNVTLPCK	8,Carbamidomethyl(+57.0215);	0	Decoy
MouseBrain-Z-T-3.2814.2814.3	2814	18.16	GGNVTLPCK	8,Carbamidomethyl(+57.0215);	0	Spectrum Expansion
MouseBrain-Z-T-3.2814.2814.3	2814	18.16	GGNVTLPCK	8,Carbamidomethyl(+57.0215);	0	Decoy
MouseBrain-Z-T-3.2816.2816.2	2816	18.21	GGNVTLPCK	8,Carbamidomethyl(+57.0215);	2.39	Spectrum Expansion
MouseBrain-Z-T-3.2816.2816.2	2816	18.21	GGNVTLPCK	8,Carbamidomethyl(+57.0215);	0	Decoy
MouseBrain-Z-T-3.2818.2818.3	2818	18.21	GGNVTLPCK	8,Carbamidomethyl(+57.0215);	1.07	Spectrum Expansion
MouseBrain-Z-T-3.2818.2818.3	2818	18.21	GGNVTLPCK	8,Carbamidomethyl(+57.0215);	1.05	Decoy
MouseBrain-Z-T-3.2819.2819.2	2819	18.21	GGNVTLPCK	8,Carbamidomethyl(+57.0215);	0	Spectrum Expansion
MouseBrain-Z-T-3.2819.2819.2	2819	18.21	GGNVTLPCK	8,Carbamidomethyl(+57.0215);	0	Decoy
MouseBrain-Z-T-3.2820.2820.3	2820	18.21	GGNVTLPCK	8,Carbamidomethyl(+57.0215);	1.03	Spectrum Expansion
MouseBrain-Z-T-3.2820.2820.3	2820	18.21	GGNVTLPCK	8,Carbamidomethyl(+57.0215);	0	Decoy
MouseBrain-Z-T-3.2821.2821.3	2821	18.21	GGNVTLPCK	8,Carbamidomethyl(+57.0215);	0	Spectrum Expansion
MouseBrain-Z-T-3.2821.2821.3	2821	18.21	GGNVTLPCK	8,Carbamidomethyl(+57.0215);	0	Decoy
MouseBrain-Z-T-3.2822.2822.3	2822	18.21	GGNVTLPCK	8,Carbamidomethyl(+57.0215);	1.34	Spectrum Expansion
MouseBrain-Z-T-3.2822.2822.3	2822	18.21	GGNVTLPCK	8,Carbamidomethyl(+57.0215);	0	Decoy
MouseBrain-Z-T-3.2823.2823.2	2823	18.21	GGNVTLPCK	8,Carbamidomethyl(+57.0215);	1.03	Spectrum Expansion
MouseBrain-Z-T-3.2823.2823.2	2823	18.21	GGNVTLPCK	8,Carbamidomethyl(+57.0215);	0	Decoy
MouseBrain-Z-T-3.2824.2824.3	2824	18.21	GGNVTLPCK	8,Carbamidomethyl(+57.0215);	0	Spectrum Expansion
MouseBrain-Z-T-3.2824.2824.3	2824	18.21	GGNVTLPCK	8,Carbamidomethyl(+57.0215);	0	Decoy
MouseBrain-Z-T-3.2825.2825.2	2825	18.21	GGNVTLPCK	8,Carbamidomethyl(+57.0215);	0	Spectrum Expansion
MouseBrain-Z-T-3.2825.2825.2	2825	18.21	GGNVTLPCK	8,Carbamidomethyl(+57.0215);	0	Decoy
MouseBrain-Z-T-3.2826.2826.3	2826	18.21	GGNVTLPCK	8,Carbamidomethyl(+57.0215);	0	Spectrum Expansion
MouseBrain-Z-T-3.2826.2826.3	2826	18.21	GGNVTLPCK	8,Carbamidomethyl(+57.0215);	0	Decoy
MouseBrain-Z-T-3.2828.2828.2	2828	18.26	GGNVTLPCK	8,Carbamidomethyl(+57.0215);	1.02	Spectrum Expansion
MouseBrain-Z-T-3.2828.2828.2	2828	18.26	GGNVTLPCK	8,Carbamidomethyl(+57.0215);	0	Decoy
MouseBrain-Z-T-3.2829.2829.3	2829	18.26	GGNVTLPCK	8,Carbamidomethyl(+57.0215);	0	Spectrum Expansion
MouseBrain-Z-T-3.2829.2829.3	2829	18.26	GGNVTLPCK	8,Carbamidomethyl(+57.0215);	0	Decoy
MouseBrain-Z-T-3.2830.2830.3	2830	18.26	GGNVTLPCK	8,Carbamidomethyl(+57.0215);	0	Spectrum Expansion
MouseBrain-Z-T-3.2830.2830.3	2830	18.26	GGNVTLPCK	8,Carbamidomethyl(+57.0215);	0	Decoy
MouseBrain-Z-T-3.2831.2831.3	2831	18.26	GGNVTLPCK	8,Carbamidomethyl(+57.0215);	0	Spectrum Expansion
MouseBrain-Z-T-3.2831.2831.3	2831	18.26	GGNVTLPCK	8,Carbamidomethyl(+57.0215);	0	Decoy
MouseBrain-Z-T-3.2832.2832.2	2832	18.26	GGNVTLPCK	8,Carbamidomethyl(+57.0215);	0	Spectrum Expansion
MouseBrain-Z-T-3.2832.2832.2	2832	18.26	GGNVTLPCK	8,Carbamidomethyl(+57.0215);	0	Decoy
MouseBrain-Z-T-3.2833.2833.2	2833	18.26	GGNVTLPCK	8,Carbamidomethyl(+57.0215);	0	Spectrum Expansion
MouseBrain-Z-T-3.2833.2833.2	2833	18.26	GGNVTLPCK	8,Carbamidomethyl(+57.0215);	0	Decoy
MouseBrain-Z-T-3.2834.2834.2	2834	18.26	GGNVTLPCK	8,Carbamidomethyl(+57.0215);	0	Spectrum Expansion
MouseBrain-Z-T-3.2834.2834.2	2834	18.26	GGNVTLPCK	8,Carbamidomethyl(+57.0215);	0	Decoy
MouseBrain-Z-T-3.2835.2835.3	2835	18.26	GGNVTLPCK	8,Carbamidomethyl(+57.0215);	1.09	Spectrum Expansion
MouseBrain-Z-T-3.2835.2835.3	2835	18.26	GGNVTLPCK	8,Carbamidomethyl(+57.0215);	0	Decoy
MouseBrain-Z-T-3.2836.2836.3	2836	18.26	GGNVTLPCK	8,Carbamidomethyl(+57.0215);	0	Spectrum Expansion
MouseBrain-Z-T-3.2836.2836.3	2836	18.26	GGNVTLPCK	8,Carbamidomethyl(+57.0215);	0	Decoy
MouseBrain-Z-T-3.2837.2837.2	2837	18.26	GGNVTLPCK	8,Carbamidomethyl(+57.0215);	1.05	Spectrum Expansion
MouseBrain-Z-T-3.2837.2837.2	2837	18.26	GGNVTLPCK	8,Carbamidomethyl(+57.0215);	0	Decoy
MouseBrain-Z-T-3.2838.2838.2	2838	18.26	GGNVTLPCK	8,Carbamidomethyl(+57.0215);	0	Spectrum Expansion
MouseBrain-Z-T-3.2838.2838.2	2838	18.26	GGNVTLPCK	8,Carbamidomethyl(+57.0215);	0	Decoy
MouseBrain-Z-T-3.2840.2840.3	2840	18.32	GGNVTLPCK	8,Carbamidomethyl(+57.0215);	0	Spectrum Expansion
MouseBrain-Z-T-3.2840.2840.3	2840	18.32	GGNVTLPCK	8,Carbamidomethyl(+57.0215);	0	Decoy
MouseBrain-Z-T-3.2841.2841.3	2841	18.32	GGNVTLPCK	8,Carbamidomethyl(+57.0215);	0	Spectrum Expansion
MouseBrain-Z-T-3.2841.2841.3	2841	18.32	GGNVTLPCK	8,Carbamidomethyl(+57.0215);	0	Decoy
MouseBrain-Z-T-3.2842.2842.3	2842	18.32	GGNVTLPCK	8,Carbamidomethyl(+57.0215);	0	Spectrum Expansion
MouseBrain-Z-T-3.2842.2842.3	2842	18.32	GGNVTLPCK	8,Carbamidomethyl(+57.0215);	0	Decoy
MouseBrain-Z-T-3.2843.2843.3	2843	18.32	GGNVTLPCK	8,Carbamidomethyl(+57.0215);	1.06	Spectrum Expansion
MouseBrain-Z-T-3.2843.2843.3	2843	18.32	GGNVTLPCK	8,Carbamidomethyl(+57.0215);	0	Decoy
MouseBrain-Z-T-3.2844.2844.3	2844	18.32	GGNVTLPCK	8,Carbamidomethyl(+57.0215);	1.04	Spectrum Expansion
MouseBrain-Z-T-3.2844.2844.3	2844	18.32	GGNVTLPCK	8,Carbamidomethyl(+57.0215);	0	Decoy
MouseBrain-Z-T-3.2845.2845.2	2845	18.32	GGNVTLPCK	8,Carbamidomethyl(+57.0215);	4.89	Spectrum Expansion
MouseBrain-Z-T-3.2845.2845.2	2845	18.32	GGNVTLPCK	8,Carbamidomethyl(+57.0215);	0	Decoy
MouseBrain-Z-T-3.2847.2847.3	2847	18.32	GGNVTLPCK	8,Carbamidomethyl(+57.0215);	1.06	Spectrum Expansion
MouseBrain-Z-T-3.2847.2847.3	2847	18.32	GGNVTLPCK	8,Carbamidomethyl(+57.0215);	0	Decoy
MouseBrain-Z-T-3.2848.2848.2	2848	18.32	GGNVTLPCK	8,Carbamidomethyl(+57.0215);	0	Spectrum Expansion
MouseBrain-Z-T-3.2848.2848.2	2848	18.32	GGNVTLPCK	8,Carbamidomethyl(+57.0215);	0	Decoy
MouseBrain-Z-T-3.2849.2849.3	2849	18.32	GGNVTLPCK	8,Carbamidomethyl(+57.0215);	1.61	Spectrum Expansion
MouseBrain-Z-T-3.2849.2849.3	2849	18.32	GGNVTLPCK	8,Carbamidomethyl(+57.0215);	0	Decoy
MouseBrain-Z-T-3.2850.2850.3	2850	18.32	GGNVTLPCK	8,Carbamidomethyl(+57.0215);	1.04	Spectrum Expansion
MouseBrain-Z-T-3.2850.2850.3	2850	18.32	GGNVTLPCK	8,Carbamidomethyl(+57.0215);	0	Decoy
MouseBrain-Z-T-3.2852.2852.3	2852	18.37	GGNVTLPCK	8,Carbamidomethyl(+57.0215);	1.49	Spectrum Expansion
MouseBrain-Z-T-3.2852.2852.3	2852	18.37	GGNVTLPCK	8,Carbamidomethyl(+57.0215);	0	Decoy
MouseBrain-Z-T-3.2853.2853.3	2853	18.37	GGNVTLPCK	8,Carbamidomethyl(+57.0215);	0	Spectrum Expansion
MouseBrain-Z-T-3.2853.2853.3	2853	18.37	GGNVTLPCK	8,Carbamidomethyl(+57.0215);	0	Decoy
MouseBrain-Z-T-3.2854.2854.3	2854	18.37	GGNVTLPCK	8,Carbamidomethyl(+57.0215);	3.47	Spectrum Expansion
MouseBrain-Z-T-3.2854.2854.3	2854	18.37	GGNVTLPCK	8,Carbamidomethyl(+57.0215);	0	Decoy
MouseBrain-Z-T-3.2855.2855.3	2855	18.37	GGNVTLPCK	8,Carbamidomethyl(+57.0215);	2.89	Spectrum Expansion
MouseBrain-Z-T-3.2855.2855.3	2855	18.37	GGNVTLPCK	8,Carbamidomethyl(+57.0215);	0	Decoy
MouseBrain-Z-T-3.2856.2856.4	2856	18.37	GGNVTLPCK	8,Carbamidomethyl(+57.0215);	0	Spectrum Expansion
MouseBrain-Z-T-3.2856.2856.4	2856	18.37	GGNVTLPCK	8,Carbamidomethyl(+57.0215);	0	Decoy
MouseBrain-Z-T-3.2857.2857.3	2857	18.37	GGNVTLPCK	8,Carbamidomethyl(+57.0215);	0	Spectrum Expansion
MouseBrain-Z-T-3.2857.2857.3	2857	18.37	GGNVTLPCK	8,Carbamidomethyl(+57.0215);	0	Decoy
MouseBrain-Z-T-3.2858.2858.3	2858	18.37	GGNVTLPCK	8,Carbamidomethyl(+57.0215);	1.05	Spectrum Expansion
MouseBrain-Z-T-3.2858.2858.3	2858	18.37	GGNVTLPCK	8,Carbamidomethyl(+57.0215);	0	Decoy
MouseBrain-Z-T-3.2859.2859.2	2859	18.37	GGNVTLPCK	8,Carbamidomethyl(+57.0215);	1.53	Spectrum Expansion
MouseBrain-Z-T-3.2859.2859.2	2859	18.37	GGNVTLPCK	8,Carbamidomethyl(+57.0215);	0	Decoy
MouseBrain-Z-T-3.2860.2860.3	2860	18.37	GGNVTLPCK	8,Carbamidomethyl(+57.0215);	0	Spectrum Expansion
MouseBrain-Z-T-3.2860.2860.3	2860	18.37	GGNVTLPCK	8,Carbamidomethyl(+57.0215);	0	Decoy
MouseBrain-Z-T-3.2861.2861.2	2861	18.37	GGNVTLPCK	8,Carbamidomethyl(+57.0215);	1.24	Spectrum Expansion
MouseBrain-Z-T-3.2861.2861.2	2861	18.37	GGNVTLPCK	8,Carbamidomethyl(+57.0215);	0	Decoy
MouseBrain-Z-T-3.2862.2862.3	2862	18.37	GGNVTLPCK	8,Carbamidomethyl(+57.0215);	1.04	Spectrum Expansion
MouseBrain-Z-T-3.2862.2862.3	2862	18.37	GGNVTLPCK	8,Carbamidomethyl(+57.0215);	0	Decoy
MouseBrain-Z-T-3.2864.2864.3	2864	18.42	GGNVTLPCK	8,Carbamidomethyl(+57.0215);	0	Spectrum Expansion
MouseBrain-Z-T-3.2864.2864.3	2864	18.42	GGNVTLPCK	8,Carbamidomethyl(+57.0215);	0	Decoy
MouseBrain-Z-T-3.2865.2865.3	2865	18.42	GGNVTLPCK	8,Carbamidomethyl(+57.0215);	2.11	Spectrum Expansion
MouseBrain-Z-T-3.2865.2865.3	2865	18.42	GGNVTLPCK	8,Carbamidomethyl(+57.0215);	0	Decoy
MouseBrain-Z-T-3.2866.2866.3	2866	18.42	GGNVTLPCK	8,Carbamidomethyl(+57.0215);	27.39	Spectrum Expansion
MouseBrain-Z-T-3.2866.2866.3	2866	18.42	GGNVTLPCK	8,Carbamidomethyl(+57.0215);	0	Decoy
MouseBrain-Z-T-3.2867.2867.2	2867	18.42	GGNVTLPCK	8,Carbamidomethyl(+57.0215);	0	Spectrum Expansion
MouseBrain-Z-T-3.2867.2867.2	2867	18.42	GGNVTLPCK	8,Carbamidomethyl(+57.0215);	0	Decoy
MouseBrain-Z-T-3.2868.2868.3	2868	18.42	GGNVTLPCK	8,Carbamidomethyl(+57.0215);	0	Spectrum Expansion
MouseBrain-Z-T-3.2868.2868.3	2868	18.42	GGNVTLPCK	8,Carbamidomethyl(+57.0215);	0	Decoy
MouseBrain-Z-T-3.2869.2869.2	2869	18.42	GGNVTLPCK	8,Carbamidomethyl(+57.0215);	0	Spectrum Expansion
MouseBrain-Z-T-3.2869.2869.2	2869	18.42	GGNVTLPCK	8,Carbamidomethyl(+57.0215);	0	Decoy
MouseBrain-Z-T-3.2870.2870.3	2870	18.42	GGNVTLPCK	8,Carbamidomethyl(+57.0215);	0	Spectrum Expansion
MouseBrain-Z-T-3.2870.2870.3	2870	18.42	GGNVTLPCK	8,Carbamidomethyl(+57.0215);	0	Decoy
MouseBrain-Z-T-3.2871.2871.3	2871	18.42	GGNVTLPCK	8,Carbamidomethyl(+57.0215);	0	Spectrum Expansion
MouseBrain-Z-T-3.2871.2871.3	2871	18.42	GGNVTLPCK	8,Carbamidomethyl(+57.0215);	0	Decoy
MouseBrain-Z-T-3.2872.2872.2	2872	18.42	GGNVTLPCK	8,Carbamidomethyl(+57.0215);	0	Spectrum Expansion
MouseBrain-Z-T-3.2872.2872.2	2872	18.42	GGNVTLPCK	8,Carbamidomethyl(+57.0215);	0	Decoy
MouseBrain-Z-T-3.2873.2873.2	2873	18.42	GGNVTLPCK	8,Carbamidomethyl(+57.0215);	1.04	Spectrum Expansion
MouseBrain-Z-T-3.2873.2873.2	2873	18.42	GGNVTLPCK	8,Carbamidomethyl(+57.0215);	0	Decoy
MouseBrain-Z-T-3.2874.2874.3	2874	18.42	GGNVTLPCK	8,Carbamidomethyl(+57.0215);	0	Spectrum Expansion
MouseBrain-Z-T-3.2874.2874.3	2874	18.42	GGNVTLPCK	8,Carbamidomethyl(+57.0215);	0	Decoy
MouseBrain-Z-T-3.2876.2876.2	2876	18.48	GGNVTLPCK	8,Carbamidomethyl(+57.0215);	0	Spectrum Expansion
MouseBrain-Z-T-3.2876.2876.2	2876	18.48	GGNVTLPCK	8,Carbamidomethyl(+57.0215);	0	Decoy
MouseBrain-Z-T-3.2877.2877.3	2877	18.48	GGNVTLPCK	8,Carbamidomethyl(+57.0215);	0	Spectrum Expansion
MouseBrain-Z-T-3.2877.2877.3	2877	18.48	GGNVTLPCK	8,Carbamidomethyl(+57.0215);	0	Decoy
MouseBrain-Z-T-3.2878.2878.2	2878	18.48	GGNVTLPCK	8,Carbamidomethyl(+57.0215);	0	Spectrum Expansion
MouseBrain-Z-T-3.2878.2878.2	2878	18.48	GGNVTLPCK	8,Carbamidomethyl(+57.0215);	0	Decoy
MouseBrain-Z-T-3.2879.2879.3	2879	18.48	GGNVTLPCK	8,Carbamidomethyl(+57.0215);	0	Spectrum Expansion
MouseBrain-Z-T-3.2879.2879.3	2879	18.48	GGNVTLPCK	8,Carbamidomethyl(+57.0215);	0	Decoy
MouseBrain-Z-T-3.2880.2880.3	2880	18.48	GGNVTLPCK	8,Carbamidomethyl(+57.0215);	1.78	Spectrum Expansion
MouseBrain-Z-T-3.2880.2880.3	2880	18.48	GGNVTLPCK	8,Carbamidomethyl(+57.0215);	0	Decoy
MouseBrain-Z-T-3.2881.2881.2	2881	18.48	GGNVTLPCK	8,Carbamidomethyl(+57.0215);	1.14	Spectrum Expansion
MouseBrain-Z-T-3.2881.2881.2	2881	18.48	GGNVTLPCK	8,Carbamidomethyl(+57.0215);	0	Decoy
MouseBrain-Z-T-3.2882.2882.3	2882	18.48	GGNVTLPCK	8,Carbamidomethyl(+57.0215);	22.62	Spectrum Expansion
MouseBrain-Z-T-3.2882.2882.3	2882	18.48	GGNVTLPCK	8,Carbamidomethyl(+57.0215);	0	Decoy
MouseBrain-Z-T-3.2883.2883.3	2883	18.48	GGNVTLPCK	8,Carbamidomethyl(+57.0215);	0	Spectrum Expansion
MouseBrain-Z-T-3.2883.2883.3	2883	18.48	GGNVTLPCK	8,Carbamidomethyl(+57.0215);	0	Decoy
MouseBrain-Z-T-3.2884.2884.3	2884	18.48	GGNVTLPCK	8,Carbamidomethyl(+57.0215);	1.03	Spectrum Expansion
MouseBrain-Z-T-3.2884.2884.3	2884	18.48	GGNVTLPCK	8,Carbamidomethyl(+57.0215);	0	Decoy
MouseBrain-Z-T-3.2885.2885.3	2885	18.48	GGNVTLPCK	8,Carbamidomethyl(+57.0215);	0	Spectrum Expansion
MouseBrain-Z-T-3.2885.2885.3	2885	18.48	GGNVTLPCK	8,Carbamidomethyl(+57.0215);	0	Decoy
MouseBrain-Z-T-3.2886.2886.3	2886	18.48	GGNVTLPCK	8,Carbamidomethyl(+57.0215);	0	Spectrum Expansion
MouseBrain-Z-T-3.2886.2886.3	2886	18.48	GGNVTLPCK	8,Carbamidomethyl(+57.0215);	0	Decoy
MouseBrain-Z-T-3.2888.2888.2	2888	18.53	GGNVTLPCK	8,Carbamidomethyl(+57.0215);	0	Spectrum Expansion
MouseBrain-Z-T-3.2888.2888.2	2888	18.53	GGNVTLPCK	8,Carbamidomethyl(+57.0215);	0	Decoy
MouseBrain-Z-T-3.2890.2890.3	2890	18.53	GGNVTLPCK	8,Carbamidomethyl(+57.0215);	1.18	Spectrum Expansion
MouseBrain-Z-T-3.2890.2890.3	2890	18.53	GGNVTLPCK	8,Carbamidomethyl(+57.0215);	0	Decoy
MouseBrain-Z-T-3.2891.2891.3	2891	18.53	GGNVTLPCK	8,Carbamidomethyl(+57.0215);	1.04	Spectrum Expansion
MouseBrain-Z-T-3.2891.2891.3	2891	18.53	GGNVTLPCK	8,Carbamidomethyl(+57.0215);	0	Decoy
MouseBrain-Z-T-3.2892.2892.3	2892	18.53	GGNVTLPCK	8,Carbamidomethyl(+57.0215);	0	Spectrum Expansion
MouseBrain-Z-T-3.2892.2892.3	2892	18.53	GGNVTLPCK	8,Carbamidomethyl(+57.0215);	0	Decoy
MouseBrain-Z-T-3.2893.2893.4	2893	18.53	GGNVTLPCK	8,Carbamidomethyl(+57.0215);	0	Spectrum Expansion
MouseBrain-Z-T-3.2893.2893.4	2893	18.53	GGNVTLPCK	8,Carbamidomethyl(+57.0215);	0	Decoy
MouseBrain-Z-T-3.2894.2894.2	2894	18.53	GGNVTLPCK	8,Carbamidomethyl(+57.0215);	1.05	Spectrum Expansion
MouseBrain-Z-T-3.2894.2894.2	2894	18.53	GGNVTLPCK	8,Carbamidomethyl(+57.0215);	0	Decoy
MouseBrain-Z-T-3.2895.2895.2	2895	18.53	GGNVTLPCK	8,Carbamidomethyl(+57.0215);	0	Spectrum Expansion
MouseBrain-Z-T-3.2895.2895.2	2895	18.53	GGNVTLPCK	8,Carbamidomethyl(+57.0215);	0	Decoy
MouseBrain-Z-T-3.2896.2896.3	2896	18.53	GGNVTLPCK	8,Carbamidomethyl(+57.0215);	1.08	Spectrum Expansion
MouseBrain-Z-T-3.2896.2896.3	2896	18.53	GGNVTLPCK	8,Carbamidomethyl(+57.0215);	0	Decoy
MouseBrain-Z-T-3.2897.2897.2	2897	18.53	GGNVTLPCK	8,Carbamidomethyl(+57.0215);	0	Spectrum Expansion
MouseBrain-Z-T-3.2897.2897.2	2897	18.53	GGNVTLPCK	8,Carbamidomethyl(+57.0215);	1.12	Decoy
MouseBrain-Z-T-3.2899.2899.3	2899	18.58	GGNVTLPCK	8,Carbamidomethyl(+57.0215);	1.64	Spectrum Expansion
MouseBrain-Z-T-3.2899.2899.3	2899	18.58	GGNVTLPCK	8,Carbamidomethyl(+57.0215);	0	Decoy
MouseBrain-Z-T-3.2900.2900.3	2900	18.58	GGNVTLPCK	8,Carbamidomethyl(+57.0215);	1.33	Spectrum Expansion
MouseBrain-Z-T-3.2900.2900.3	2900	18.58	GGNVTLPCK	8,Carbamidomethyl(+57.0215);	0	Decoy
MouseBrain-Z-T-3.2901.2901.3	2901	18.58	GGNVTLPCK	8,Carbamidomethyl(+57.0215);	1.04	Spectrum Expansion
MouseBrain-Z-T-3.2901.2901.3	2901	18.58	GGNVTLPCK	8,Carbamidomethyl(+57.0215);	0	Decoy
MouseBrain-Z-T-3.2902.2902.3	2902	18.58	GGNVTLPCK	8,Carbamidomethyl(+57.0215);	0	Spectrum Expansion
MouseBrain-Z-T-3.2902.2902.3	2902	18.58	GGNVTLPCK	8,Carbamidomethyl(+57.0215);	0	Decoy
MouseBrain-Z-T-3.2903.2903.2	2903	18.58	GGNVTLPCK	8,Carbamidomethyl(+57.0215);	0	Spectrum Expansion
MouseBrain-Z-T-3.2903.2903.2	2903	18.58	GGNVTLPCK	8,Carbamidomethyl(+57.0215);	0	Decoy
MouseBrain-Z-T-3.2904.2904.3	2904	18.58	GGNVTLPCK	8,Carbamidomethyl(+57.0215);	0	Spectrum Expansion
MouseBrain-Z-T-3.2904.2904.3	2904	18.58	GGNVTLPCK	8,Carbamidomethyl(+57.0215);	0	Decoy
MouseBrain-Z-T-3.2905.2905.3	2905	18.58	GGNVTLPCK	8,Carbamidomethyl(+57.0215);	0	Spectrum Expansion
MouseBrain-Z-T-3.2905.2905.3	2905	18.58	GGNVTLPCK	8,Carbamidomethyl(+57.0215);	0	Decoy
MouseBrain-Z-T-3.2906.2906.2	2906	18.58	GGNVTLPCK	8,Carbamidomethyl(+57.0215);	0	Spectrum Expansion
MouseBrain-Z-T-3.2906.2906.2	2906	18.58	GGNVTLPCK	8,Carbamidomethyl(+57.0215);	0	Decoy
MouseBrain-Z-T-3.2907.2907.2	2907	18.58	GGNVTLPCK	8,Carbamidomethyl(+57.0215);	0	Spectrum Expansion
MouseBrain-Z-T-3.2907.2907.2	2907	18.58	GGNVTLPCK	8,Carbamidomethyl(+57.0215);	0	Decoy
MouseBrain-Z-T-3.2908.2908.3	2908	18.58	GGNVTLPCK	8,Carbamidomethyl(+57.0215);	0	Spectrum Expansion
MouseBrain-Z-T-3.2908.2908.3	2908	18.58	GGNVTLPCK	8,Carbamidomethyl(+57.0215);	0	Decoy
MouseBrain-Z-T-3.2909.2909.3	2909	18.58	GGNVTLPCK	8,Carbamidomethyl(+57.0215);	1.06	Spectrum Expansion
MouseBrain-Z-T-3.2909.2909.3	2909	18.58	GGNVTLPCK	8,Carbamidomethyl(+57.0215);	0	Decoy
MouseBrain-Z-T-3.2911.2911.3	2911	18.63	GGNVTLPCK	8,Carbamidomethyl(+57.0215);	0	Spectrum Expansion
MouseBrain-Z-T-3.2911.2911.3	2911	18.63	GGNVTLPCK	8,Carbamidomethyl(+57.0215);	0	Decoy
MouseBrain-Z-T-3.2912.2912.2	2912	18.63	GGNVTLPCK	8,Carbamidomethyl(+57.0215);	0	Spectrum Expansion
MouseBrain-Z-T-3.2912.2912.2	2912	18.63	GGNVTLPCK	8,Carbamidomethyl(+57.0215);	0	Decoy
MouseBrain-Z-T-3.2913.2913.3	2913	18.63	GGNVTLPCK	8,Carbamidomethyl(+57.0215);	0	Spectrum Expansion
MouseBrain-Z-T-3.2913.2913.3	2913	18.63	GGNVTLPCK	8,Carbamidomethyl(+57.0215);	0	Decoy
MouseBrain-Z-T-3.2914.2914.4	2914	18.63	GGNVTLPCK	8,Carbamidomethyl(+57.0215);	1.53	Spectrum Expansion
MouseBrain-Z-T-3.2914.2914.4	2914	18.63	GGNVTLPCK	8,Carbamidomethyl(+57.0215);	0	Decoy
MouseBrain-Z-T-3.2915.2915.3	2915	18.63	GGNVTLPCK	8,Carbamidomethyl(+57.0215);	1.04	Spectrum Expansion
MouseBrain-Z-T-3.2915.2915.3	2915	18.63	GGNVTLPCK	8,Carbamidomethyl(+57.0215);	0	Decoy
MouseBrain-Z-T-3.2916.2916.2	2916	18.63	GGNVTLPCK	8,Carbamidomethyl(+57.0215);	0	Spectrum Expansion
MouseBrain-Z-T-3.2916.2916.2	2916	18.63	GGNVTLPCK	8,Carbamidomethyl(+57.0215);	1.02	Decoy
MouseBrain-Z-T-3.2917.2917.2	2917	18.63	GGNVTLPCK	8,Carbamidomethyl(+57.0215);	0	Spectrum Expansion
MouseBrain-Z-T-3.2917.2917.2	2917	18.63	GGNVTLPCK	8,Carbamidomethyl(+57.0215);	0	Decoy
MouseBrain-Z-T-3.2918.2918.2	2918	18.63	GGNVTLPCK	8,Carbamidomethyl(+57.0215);	0	Spectrum Expansion
MouseBrain-Z-T-3.2918.2918.2	2918	18.63	GGNVTLPCK	8,Carbamidomethyl(+57.0215);	0	Decoy
MouseBrain-Z-T-3.2919.2919.3	2919	18.63	GGNVTLPCK	8,Carbamidomethyl(+57.0215);	0	Spectrum Expansion
MouseBrain-Z-T-3.2919.2919.3	2919	18.63	GGNVTLPCK	8,Carbamidomethyl(+57.0215);	0	Decoy
MouseBrain-Z-T-3.2920.2920.3	2920	18.63	GGNVTLPCK	8,Carbamidomethyl(+57.0215);	1.05	Spectrum Expansion
MouseBrain-Z-T-3.2920.2920.3	2920	18.63	GGNVTLPCK	8,Carbamidomethyl(+57.0215);	0	Decoy
MouseBrain-Z-T-3.2921.2921.3	2921	18.63	GGNVTLPCK	8,Carbamidomethyl(+57.0215);	1.04	Spectrum Expansion
MouseBrain-Z-T-3.2921.2921.3	2921	18.63	GGNVTLPCK	8,Carbamidomethyl(+57.0215);	0	Decoy
MouseBrain-Z-T-3.2923.2923.3	2923	18.69	GGNVTLPCK	8,Carbamidomethyl(+57.0215);	1.14	Spectrum Expansion
MouseBrain-Z-T-3.2923.2923.3	2923	18.69	GGNVTLPCK	8,Carbamidomethyl(+57.0215);	1	Decoy
MouseBrain-Z-T-3.2924.2924.3	2924	18.69	GGNVTLPCK	8,Carbamidomethyl(+57.0215);	2.97	Spectrum Expansion
MouseBrain-Z-T-3.2924.2924.3	2924	18.69	GGNVTLPCK	8,Carbamidomethyl(+57.0215);	0	Decoy
MouseBrain-Z-T-3.2925.2925.3	2925	18.69	GGNVTLPCK	8,Carbamidomethyl(+57.0215);	0	Spectrum Expansion
MouseBrain-Z-T-3.2925.2925.3	2925	18.69	GGNVTLPCK	8,Carbamidomethyl(+57.0215);	0	Decoy
MouseBrain-Z-T-3.2926.2926.2	2926	18.69	GGNVTLPCK	8,Carbamidomethyl(+57.0215);	0	Spectrum Expansion
MouseBrain-Z-T-3.2926.2926.2	2926	18.69	GGNVTLPCK	8,Carbamidomethyl(+57.0215);	1.02	Decoy
MouseBrain-Z-T-3.2927.2927.2	2927	18.69	GGNVTLPCK	8,Carbamidomethyl(+57.0215);	1.05	Spectrum Expansion
MouseBrain-Z-T-3.2927.2927.2	2927	18.69	GGNVTLPCK	8,Carbamidomethyl(+57.0215);	0	Decoy
MouseBrain-Z-T-3.2928.2928.3	2928	18.69	GGNVTLPCK	8,Carbamidomethyl(+57.0215);	0	Spectrum Expansion
MouseBrain-Z-T-3.2928.2928.3	2928	18.69	GGNVTLPCK	8,Carbamidomethyl(+57.0215);	0	Decoy
MouseBrain-Z-T-3.2929.2929.3	2929	18.69	GGNVTLPCK	8,Carbamidomethyl(+57.0215);	1.53	Spectrum Expansion
MouseBrain-Z-T-3.2929.2929.3	2929	18.69	GGNVTLPCK	8,Carbamidomethyl(+57.0215);	0	Decoy
MouseBrain-Z-T-3.2930.2930.2	2930	18.69	GGNVTLPCK	8,Carbamidomethyl(+57.0215);	1.05	Spectrum Expansion
MouseBrain-Z-T-3.2930.2930.2	2930	18.69	GGNVTLPCK	8,Carbamidomethyl(+57.0215);	0	Decoy
MouseBrain-Z-T-3.2931.2931.5	2931	18.69	GGNVTLPCK	8,Carbamidomethyl(+57.0215);	1.04	Spectrum Expansion
MouseBrain-Z-T-3.2931.2931.5	2931	18.69	GGNVTLPCK	8,Carbamidomethyl(+57.0215);	0	Decoy
MouseBrain-Z-T-3.2932.2932.2	2932	18.69	GGNVTLPCK	8,Carbamidomethyl(+57.0215);	0	Spectrum Expansion
MouseBrain-Z-T-3.2932.2932.2	2932	18.69	GGNVTLPCK	8,Carbamidomethyl(+57.0215);	0	Decoy
MouseBrain-Z-T-3.2933.2933.2	2933	18.69	GGNVTLPCK	8,Carbamidomethyl(+57.0215);	0	Spectrum Expansion
MouseBrain-Z-T-3.2933.2933.2	2933	18.69	GGNVTLPCK	8,Carbamidomethyl(+57.0215);	0	Decoy
MouseBrain-Z-T-3.2935.2935.3	2935	18.74	GGNVTLPCK	8,Carbamidomethyl(+57.0215);	0	Spectrum Expansion
MouseBrain-Z-T-3.2935.2935.3	2935	18.74	GGNVTLPCK	8,Carbamidomethyl(+57.0215);	0	Decoy
[truncated: 76,324 more rows]
